# Supplementary material for: Effect of temperature and extraframework cation type on CHA framework flexibility
Source: Sci Rep. 2024 Oct 10;14:23778. doi: 10.1038/s41598-024-74638-4 (PMC11467460; doi:10.1038/s41598-024-74638-4)
Supplement: Supplementary file 11 — Supplementary Material 11 [file 41598_2024_74638_MOESM11_ESM.cif]

 
data_shelx
 
_audit_creation_method            SHELXL-2014
_chemical_name_systematic
;
 ?
;
_chemical_name_common             Cu-chabazite
_chemical_melting_point           ?
_chemical_formula_moiety          ?
_chemical_formula_sum
 'Al4 Cu1.98 O26.99 Si8' 
_chemical_formula_weight          890.24

loop_
 _atom_type_symbol
 _atom_type_description
 _atom_type_scat_dispersion_real
 _atom_type_scat_dispersion_imag
 _atom_type_scat_source
 'O'  'O'   0.0106   0.0060
 'International Tables Vol C Tables 4.2.6.8 and 6.1.1.4'
 'Al'  'Al'   0.0645   0.0514
 'International Tables Vol C Tables 4.2.6.8 and 6.1.1.4'
 'Si'  'Si'   0.0817   0.0704
 'International Tables Vol C Tables 4.2.6.8 and 6.1.1.4'
 'Cu'  'Cu'   0.3201   1.2651
 'International Tables Vol C Tables 4.2.6.8 and 6.1.1.4'
 
_space_group_crystal_system       trigonal
_space_group_IT_number            166
_space_group_name_H-M_alt         'R -3 m :H'
_space_group_name_Hall            '-R 3 2"'
 
_shelx_space_group_comment
;
The symmetry employed for this shelxl refinement is uniquely defined
by the following loop, which should always be used as a source of
symmetry information in preference to the above space-group names.
They are only intended as comments.
;
 
loop_
 _space_group_symop_operation_xyz
 'x, y, z'
 '-y, x-y, z'
 '-x+y, -x, z'
 'y, x, -z'
 'x-y, -y, -z'
 '-x, -x+y, -z'
 'x+2/3, y+1/3, z+1/3'
 '-y+2/3, x-y+1/3, z+1/3'
 '-x+y+2/3, -x+1/3, z+1/3'
 'y+2/3, x+1/3, -z+1/3'
 'x-y+2/3, -y+1/3, -z+1/3'
 '-x+2/3, -x+y+1/3, -z+1/3'
 'x+1/3, y+2/3, z+2/3'
 '-y+1/3, x-y+2/3, z+2/3'
 '-x+y+1/3, -x+2/3, z+2/3'
 'y+1/3, x+2/3, -z+2/3'
 'x-y+1/3, -y+2/3, -z+2/3'
 '-x+1/3, -x+y+2/3, -z+2/3'
 '-x, -y, -z'
 'y, -x+y, -z'
 'x-y, x, -z'
 '-y, -x, z'
 '-x+y, y, z'
 'x, x-y, z'
 '-x+2/3, -y+1/3, -z+1/3'
 'y+2/3, -x+y+1/3, -z+1/3'
 'x-y+2/3, x+1/3, -z+1/3'
 '-y+2/3, -x+1/3, z+1/3'
 '-x+y+2/3, y+1/3, z+1/3'
 'x+2/3, x-y+1/3, z+1/3'
 '-x+1/3, -y+2/3, -z+2/3'
 'y+1/3, -x+y+2/3, -z+2/3'
 'x-y+1/3, x+2/3, -z+2/3'
 '-y+1/3, -x+2/3, z+2/3'
 '-x+y+1/3, y+2/3, z+2/3'
 'x+1/3, x-y+2/3, z+2/3'
 
_cell_length_a                    13.8517(8)
_cell_length_b                    13.8517(8)
_cell_length_c                    14.3427(13)
_cell_angle_alpha                 90
_cell_angle_beta                  90
_cell_angle_gamma                 120
_cell_volume                      2383.2(4)
_cell_formula_units_Z             3
_cell_measurement_temperature     373(2)
_cell_measurement_reflns_used     2348 
_cell_measurement_theta_min       2.2020 
_cell_measurement_theta_max       34.0210 
 
_exptl_crystal_description        'fragment' 
_exptl_crystal_colour             'pale blue' 
_exptl_crystal_density_meas       ? 
_exptl_crystal_density_method     ?              
_exptl_crystal_density_diffrn     1.861          
_exptl_crystal_F_000              1312
_exptl_transmission_factor_min    ?                                             
_exptl_transmission_factor_max    ?                                             
_exptl_crystal_size_max           0.160 
_exptl_crystal_size_mid           0.120 
_exptl_crystal_size_min           0.060 
_exptl_absorpt_coefficient_mu     1.829
_shelx_estimated_absorpt_T_min    ? 
_shelx_estimated_absorpt_T_max    ? 
_exptl_absorpt_correction_type    multi-scan 
_exptl_absorpt_correction_T_min   0.32722 
_exptl_absorpt_correction_T_max   1.0000 
_exptl_absorpt_process_details     
;
CrysAlisPro 1.171.43.111a (Rigaku Oxford Diffraction, 2024)
Empirical absorption correction using spherical harmonics,
implemented in SCALE3 ABSPACK scaling algorithm.
;
_oxdiff_exptl_absorpt_empirical_full_min           0.475
_oxdiff_exptl_absorpt_empirical_full_max           2.276
_oxdiff_exptl_absorpt_empirical_details
;
Empirical correction (ABSPACK) includes:
- Absorption correction using spherical harmonics
- Frame scaling
- Detector area scaling
; 
_diffrn_ambient_temperature       373(2)
_diffrn_radiation_wavelength      0.71073
_diffrn_radiation_type            MoK\a
_diffrn_source                    'micro-focus sealed X-ray tube'                       
_diffrn_measurement_device_type   'XtaLAB Synergy R, HyPix-Arc 100' 
_diffrn_measurement_method        ? 
_diffrn_detector_area_resol_mean  ? 
_diffrn_reflns_number             8959
_diffrn_reflns_av_unetI/netI      0.0346
_diffrn_reflns_av_R_equivalents   0.0492
_diffrn_reflns_limit_h_min        -10
_diffrn_reflns_limit_h_max        21
_diffrn_reflns_limit_k_min        -21
_diffrn_reflns_limit_k_max        12
_diffrn_reflns_limit_l_min        -18
_diffrn_reflns_limit_l_max        22
_diffrn_reflns_theta_min          2.213
_diffrn_reflns_theta_max          33.131
_diffrn_reflns_theta_full         25.242
_diffrn_measured_fraction_theta_max   1.000
_diffrn_measured_fraction_theta_full  1.000
_diffrn_reflns_Laue_measured_fraction_max    1.000
_diffrn_reflns_Laue_measured_fraction_full   1.000
_diffrn_reflns_point_group_measured_fraction_max   1.000
_diffrn_reflns_point_group_measured_fraction_full  1.000
_reflns_number_total              1122
_reflns_number_gt                 729
_reflns_threshold_expression      'I > 2\s(I)'
_reflns_Friedel_coverage          0.000
_reflns_Friedel_fraction_max      .
_reflns_Friedel_fraction_full     .
 
_reflns_special_details
;
 Reflections were merged by SHELXL according to the crystal
 class for the calculation of statistics and refinement.
 
 _reflns_Friedel_fraction is defined as the number of unique
 Friedel pairs measured divided by the number that would be
 possible theoretically, ignoring centric projections and
 systematic absences.
;
 
_computing_data_collection        'CrysAlisPro system (CCD 43.105a 64-bit (release 11-01-2024))'
_computing_cell_refinement        'CrysAlisPro 1.171.43.111a (Rigaku OD, 2024)'
_computing_data_reduction         'CrysAlisPro 1.171.43.111a (Rigaku OD, 2024)'
_computing_structure_solution     ?
_computing_structure_refinement   'SHELXL-2014 (Sheldrick, 2014)'
_computing_molecular_graphics     ?
_computing_publication_material   ?
 
_refine_special_details
;
 ?
;
_refine_ls_structure_factor_coef  Fsqd
_refine_ls_matrix_type            full
_refine_ls_weighting_scheme       calc
_refine_ls_weighting_details
'w=1/[\s^2^(Fo^2^)+(0.2000P)^2^+0.3500P] where P=(Fo^2^+2Fc^2^)/3'
_atom_sites_solution_primary      ?
_atom_sites_solution_secondary    ?
_atom_sites_solution_hydrogens    .
_refine_ls_hydrogen_treatment     undef
_refine_ls_extinction_method      none
_refine_ls_extinction_coef        .
_refine_ls_number_reflns          1122
_refine_ls_number_parameters      69
_refine_ls_number_restraints      0
_refine_ls_R_factor_all           0.1216
_refine_ls_R_factor_gt            0.0970
_refine_ls_wR_factor_ref          0.3380
_refine_ls_wR_factor_gt           0.3138
_refine_ls_goodness_of_fit_ref    1.276
_refine_ls_restrained_S_all       1.276
_refine_ls_shift/su_max           0.000
_refine_ls_shift/su_mean          0.000
 
loop_
 _atom_site_label
 _atom_site_type_symbol
 _atom_site_fract_x
 _atom_site_fract_y
 _atom_site_fract_z
 _atom_site_U_iso_or_equiv
 _atom_site_adp_type
 _atom_site_occupancy
 _atom_site_site_symmetry_order  
 _atom_site_calc_flag
 _atom_site_refinement_flags_posn
 _atom_site_refinement_flags_adp
 _atom_site_refinement_flags_occupancy
 _atom_site_disorder_assembly
 _atom_site_disorder_group
Si Si 0.33324(7) 0.44318(8) 0.55603(9) 0.0532(6) Uani 0.6666 1 d . . P . .
Al Al 0.33324(7) 0.44318(8) 0.55603(9) 0.0532(6) Uani 0.3333 1 d . . P . .
O1 O 0.3333 0.4152(6) 0.6667 0.0965(19) Uani 1 2 d S T P . .
O2 O 0.3582(9) 0.3474(9) 0.5164(15) 0.074(4) Uani 0.5 1 d . . P . .
O3 O 0.2102(3) 0.4203(6) 0.5230(4) 0.0822(15) Uani 1 2 d S T P . .
O4 O 0.4297(3) 0.5703(3) 0.5271(5) 0.0918(17) Uani 1 2 d S T P . .
C1 Cu 0.3333 0.6667 0.5271(18) 0.130(8) Uani 0.228(15) 6 d S T . . .
C1A Cu 0.3333 0.6667 0.459(2) 0.087(9) Uiso 0.098(13) 6 d S . . . .
C3 Cu 0.5264(14) 0.4736(14) 0.661(2) 0.114(14) Uiso 0.054(7) 2 d S . . . .
C3A Cu 0.181(5) 0.301(5) 0.469(6) 0.12(3) Uiso 0.023(6) 1 d . . . . .
C3B Cu 0.1939(13) 0.3023(13) 0.4220(13) 0.090(7) Uani 0.060(5) 1 d . . . . .
W3 O 0.3333 0.3028(8) 0.6667 0.032(4) Uani 0.201(13) 2 d S T . . .
W3A O 0.1667 0.3333 0.3333 0.150 Uiso 0.59(3) 4 d S U . . .
 
loop_
 _atom_site_aniso_label
 _atom_site_aniso_U_11
 _atom_site_aniso_U_22
 _atom_site_aniso_U_33
 _atom_site_aniso_U_23
 _atom_site_aniso_U_13
 _atom_site_aniso_U_12
Si 0.0369(6) 0.0498(7) 0.0770(10) -0.0095(4) -0.0008(4) 0.0249(4)
Al 0.0369(6) 0.0498(7) 0.0770(10) -0.0095(4) -0.0008(4) 0.0249(4)
O1 0.091(4) 0.105(3) 0.089(4) -0.0012(14) -0.002(3) 0.045(2)
O2 0.068(4) 0.068(4) 0.110(14) -0.003(4) 0.007(5) 0.052(3)
O3 0.0528(15) 0.087(4) 0.118(4) -0.029(3) -0.0146(15) 0.0434(18)
O4 0.0610(18) 0.0610(18) 0.141(5) 0.0113(16) -0.0113(16) 0.021(2)
C1 0.110(7) 0.110(7) 0.17(2) 0.000 0.000 0.055(3)
C3B 0.112(10) 0.121(10) 0.081(10) -0.064(7) -0.052(7) 0.092(9)
W3 0.038(6) 0.030(4) 0.030(6) 0.004(2) 0.008(4) 0.019(3)
 
_geom_special_details
;
 All esds (except the esd in the dihedral angle between two l.s. planes)
 are estimated using the full covariance matrix.  The cell esds are taken
 into account individually in the estimation of esds in distances, angles
 and torsion angles; correlations between esds in cell parameters are only
 used when they are defined by crystal symmetry.  An approximate (isotropic)
 treatment of cell esds is used for estimating esds involving l.s. planes.
;
 
loop_
 _geom_bond_atom_site_label_1
 _geom_bond_atom_site_label_2
 _geom_bond_distance
 _geom_bond_site_symmetry_2
 _geom_bond_publ_flag
Si O2 1.63(2) . ?
Si O1 1.634(2) . ?
Si O3 1.641(2) . ?
Si O4 1.645(2) . ?
Si O2 1.65(2) 4_556 ?
Si C3A 2.40(8) . ?
Si C3B 2.731(9) . ?
Si C3A 2.89(7) 23 ?
Si C3 2.91(3) . ?
O1 W3 1.557(14) . ?
O1 Al 1.634(2) 12_556 ?
O1 Si 1.634(2) 12_556 ?
O1 C3 2.38(2) . ?
O1 C3 2.38(2) 26_456 ?
O2 O2 0.54(3) 4_556 ?
O2 Al 1.65(2) 4_556 ?
O2 Si 1.65(2) 4_556 ?
O2 C3A 2.04(6) 4_556 ?
O2 C3B 2.063(13) 4_556 ?
O2 C3A 2.31(6) . ?
O3 Al 1.641(2) 23 ?
O3 Si 1.641(2) 23 ?
O3 C3A 1.69(8) 23 ?
O3 C3A 1.69(8) . ?
O3 C3B 2.109(11) . ?
O3 C3B 2.109(12) 23 ?
O4 Al 1.645(2) 22_665 ?
O4 Si 1.645(2) 22_665 ?
O4 C1 2.311(6) . ?
C1 C1A 0.97(2) . ?
C1 O4 2.311(6) 3_565 ?
C1 O4 2.311(6) 2_665 ?
C3 O1 2.38(2) 27_556 ?
C3 Si 2.91(3) 22_665 ?
C3 Al 2.91(3) 22_665 ?
C3 C3A 2.96(9) 27_556 ?
C3 C3A 2.96(9) 12_556 ?
C3 Al 3.00(3) 27_556 ?
C3 Al 3.00(3) 12_556 ?
C3A C3B 0.69(7) . ?
C3A C3A 0.85(11) 23 ?
C3A C3B 1.22(6) 23 ?
C3A W3A 2.03(8) . ?
C3A O2 2.04(6) 4_556 ?
C3A Si 2.89(7) 23 ?
C3A Al 2.89(7) 23 ?
C3A C3 2.96(9) 26_456 ?
C3B C3B 1.18(2) 23 ?
C3B C3A 1.22(6) 23 ?
C3B W3A 1.451(17) . ?
C3B W3 1.85(2) 15_554 ?
C3B O2 2.063(13) 4_556 ?
C3B C3B 2.65(4) 17 ?
C3B C3B 2.90(3) 31 ?
W3 C3B 1.85(2) 8 ?
W3 C3B 1.85(2) 4_556 ?
W3A C3B 1.451(17) 31 ?
W3A C3B 1.451(17) 23 ?
W3A C3B 1.451(17) 17 ?
W3A C3A 2.03(8) 31 ?
W3A C3A 2.03(8) 17 ?
W3A C3A 2.03(8) 23 ?
 
loop_
 _geom_angle_atom_site_label_1
 _geom_angle_atom_site_label_2
 _geom_angle_atom_site_label_3
 _geom_angle
 _geom_angle_site_symmetry_1
 _geom_angle_site_symmetry_3
 _geom_angle_publ_flag
O2 Si O1 96.9(7) . . ?
O2 Si O3 111.4(3) . . ?
O1 Si O3 111.1(3) . . ?
O2 Si O4 113.2(5) . . ?
O1 Si O4 113.7(3) . . ?
O3 Si O4 110.0(3) . . ?
O2 Si O2 18.8(9) . 4_556 ?
O1 Si O2 115.2(5) . 4_556 ?
O3 Si O2 99.4(3) . 4_556 ?
O4 Si O2 106.4(5) . 4_556 ?
O2 Si C3A 66.8(15) . . ?
O1 Si C3A 114.5(16) . . ?
O3 Si C3A 44.6(14) . . ?
O4 Si C3A 131.3(15) . . ?
O2 Si C3A 57.0(16) 4_556 . ?
O2 Si C3B 62.3(4) . . ?
O1 Si C3B 126.7(5) . . ?
O3 Si C3B 50.5(3) . . ?
O4 Si C3B 119.5(6) . . ?
O2 Si C3B 48.9(4) 4_556 . ?
C3A Si C3B 13.7(15) . . ?
O2 Si C3A 81.6(14) . 23 ?
O1 Si C3A 112.3(13) . 23 ?
O3 Si C3A 30.1(13) . 23 ?
O4 Si C3A 128.9(12) . 23 ?
O2 Si C3A 71.8(15) 4_556 23 ?
C3A Si C3A 15.0(19) . 23 ?
C3B Si C3A 24.8(13) . 23 ?
O2 Si C3 75.2(7) . . ?
O1 Si C3 54.8(5) . . ?
O3 Si C3 165.7(6) . . ?
O4 Si C3 77.3(4) . . ?
O2 Si C3 89.9(7) 4_556 . ?
C3A Si C3 139.1(14) . . ?
C3B Si C3 137.5(6) . . ?
C3A Si C3 150.9(11) 23 . ?
W3 O1 Al 103.8(3) . 12_556 ?
W3 O1 Si 103.8(3) . 12_556 ?
Al O1 Si 0.00(7) 12_556 12_556 ?
W3 O1 Si 103.8(3) . . ?
Al O1 Si 152.5(6) 12_556 . ?
Si O1 Si 152.5(6) 12_556 . ?
W3 O1 C3 77.2(6) . . ?
Al O1 C3 95.0(7) 12_556 . ?
Si O1 C3 95.0(7) 12_556 . ?
Si O1 C3 91.1(7) . . ?
W3 O1 C3 77.2(6) . 26_456 ?
Al O1 C3 91.1(7) 12_556 26_456 ?
Si O1 C3 91.1(7) 12_556 26_456 ?
Si O1 C3 95.0(7) . 26_456 ?
C3 O1 C3 154.3(13) . 26_456 ?
O2 O2 Si 83(4) 4_556 . ?
O2 O2 Al 78(5) 4_556 4_556 ?
Si O2 Al 140.2(6) . 4_556 ?
O2 O2 Si 78(5) 4_556 4_556 ?
Si O2 Si 140.2(6) . 4_556 ?
Al O2 Si 0.00(9) 4_556 4_556 ?
O2 O2 C3A 114(4) 4_556 4_556 ?
Si O2 C3A 140(3) . 4_556 ?
Al O2 C3A 80(3) 4_556 4_556 ?
Si O2 C3A 80(3) 4_556 4_556 ?
O2 O2 C3B 130(2) 4_556 4_556 ?
Si O2 C3B 124.5(13) . 4_556 ?
Al O2 C3B 93.9(9) 4_556 4_556 ?
Si O2 C3B 93.9(9) 4_556 4_556 ?
C3A O2 C3B 19(2) 4_556 4_556 ?
O2 O2 C3A 54(3) 4_556 . ?
Si O2 C3A 73(2) . . ?
Al O2 C3A 120(2) 4_556 . ?
Si O2 C3A 120(2) 4_556 . ?
C3A O2 C3A 87(3) 4_556 . ?
C3B O2 C3A 92.2(14) 4_556 . ?
Al O3 Si 0.00(2) 23 23 ?
Al O3 Si 141.0(4) 23 . ?
Si O3 Si 141.0(4) 23 . ?
Al O3 C3A 92.2(19) 23 23 ?
Si O3 C3A 92.2(19) 23 23 ?
Si O3 C3A 120.8(19) . 23 ?
Al O3 C3A 120.8(19) 23 . ?
Si O3 C3A 120.8(19) 23 . ?
Si O3 C3A 92.2(19) . . ?
C3A O3 C3A 29(4) 23 . ?
Al O3 C3B 125.1(4) 23 . ?
Si O3 C3B 125.1(4) 23 . ?
Si O3 C3B 92.6(3) . . ?
C3A O3 C3B 35(2) 23 . ?
C3A O3 C3B 17(2) . . ?
Al O3 C3B 92.6(3) 23 23 ?
Si O3 C3B 92.6(3) 23 23 ?
Si O3 C3B 125.1(4) . 23 ?
C3A O3 C3B 17(2) 23 23 ?
C3A O3 C3B 35(2) . 23 ?
C3B O3 C3B 32.6(6) . 23 ?
Si O4 Al 140.6(4) . 22_665 ?
Si O4 Si 140.6(4) . 22_665 ?
Al O4 Si 0.00(14) 22_665 22_665 ?
Si O4 C1 102.9(3) . . ?
Al O4 C1 102.9(3) 22_665 . ?
Si O4 C1 102.9(3) 22_665 . ?
C1A C1 O4 90.0(6) . . ?
C1A C1 O4 90.0(6) . 3_565 ?
O4 C1 O4 120.000(3) . 3_565 ?
C1A C1 O4 90.0(6) . 2_665 ?
O4 C1 O4 120.000(2) . 2_665 ?
O4 C1 O4 120.000(2) 3_565 2_665 ?
O1 C3 O1 94.2(13) . 27_556 ?
O1 C3 Si 34.2(4) . . ?
O1 C3 Si 87.3(10) 27_556 . ?
O1 C3 Si 87.3(10) . 22_665 ?
O1 C3 Si 34.2(4) 27_556 22_665 ?
Si C3 Si 64.3(7) . 22_665 ?
O1 C3 Al 87.3(10) . 22_665 ?
O1 C3 Al 34.2(4) 27_556 22_665 ?
Si C3 Al 64.3(7) . 22_665 ?
Si C3 Al 0.00(6) 22_665 22_665 ?
O1 C3 C3A 90.8(14) . 27_556 ?
O1 C3 C3A 78.7(14) 27_556 27_556 ?
Si C3 C3A 122.0(14) . 27_556 ?
Si C3 C3A 112.2(15) 22_665 27_556 ?
Al C3 C3A 112.2(15) 22_665 27_556 ?
O1 C3 C3A 78.7(14) . 12_556 ?
O1 C3 C3A 90.8(14) 27_556 12_556 ?
Si C3 C3A 112.2(15) . 12_556 ?
Si C3 C3A 122.0(14) 22_665 12_556 ?
Al C3 C3A 122.0(14) 22_665 12_556 ?
C3A C3 C3A 16(2) 27_556 12_556 ?
O1 C3 Al 85.1(10) . 27_556 ?
O1 C3 Al 32.9(4) 27_556 27_556 ?
Si C3 Al 97.2(10) . 27_556 ?
Si C3 Al 64.9(6) 22_665 27_556 ?
Al C3 Al 64.9(6) 22_665 27_556 ?
C3A C3 Al 47.4(13) 27_556 27_556 ?
C3A C3 Al 58.0(12) 12_556 27_556 ?
O1 C3 Al 32.9(4) . 12_556 ?
O1 C3 Al 85.1(10) 27_556 12_556 ?
Si C3 Al 64.9(6) . 12_556 ?
Si C3 Al 97.2(10) 22_665 12_556 ?
Al C3 Al 97.2(10) 22_665 12_556 ?
C3A C3 Al 58.0(12) 27_556 12_556 ?
C3A C3 Al 47.4(13) 12_556 12_556 ?
Al C3 Al 62.1(6) 27_556 12_556 ?
C3B C3A C3A 104(5) . 23 ?
C3B C3A C3B 71(6) . 23 ?
C3A C3A C3B 34(3) 23 23 ?
C3B C3A O3 119(6) . . ?
C3A C3A O3 75.5(19) 23 . ?
C3B C3A O3 92(4) 23 . ?
C3B C3A W3A 28(3) . . ?
C3A C3A W3A 78.0(16) 23 . ?
C3B C3A W3A 45(2) 23 . ?
O3 C3A W3A 103(2) . . ?
C3B C3A O2 82(5) . 4_556 ?
C3A C3A O2 159(2) 23 4_556 ?
C3B C3A O2 146(4) 23 4_556 ?
O3 C3A O2 84(3) . 4_556 ?
W3A C3A O2 103(3) . 4_556 ?
C3B C3A O2 93(5) . . ?
C3A C3A O2 158(2) 23 . ?
C3B C3A O2 158(4) 23 . ?
O3 C3A O2 84(3) . . ?
W3A C3A O2 115(3) . . ?
O2 C3A O2 12.3(10) 4_556 . ?
C3B C3A Si 112(6) . . ?
C3A C3A Si 118.0(15) 23 . ?
C3B C3A Si 132(4) 23 . ?
O3 C3A Si 43.2(18) . . ?
W3A C3A Si 117(2) . . ?
O2 C3A Si 42.8(15) 4_556 . ?
O2 C3A Si 40.5(13) . . ?
C3B C3A Si 125(5) . 23 ?
C3A C3A Si 47.1(13) 23 23 ?
C3B C3A Si 70(3) 23 23 ?
O3 C3A Si 29.2(12) . 23 ?
W3A C3A Si 99.1(19) . 23 ?
O2 C3A Si 113(3) 4_556 23 ?
O2 C3A Si 111(3) . 23 ?
Si C3A Si 71(2) . 23 ?
C3B C3A Al 125(5) . 23 ?
C3A C3A Al 47.1(13) 23 23 ?
C3B C3A Al 70(3) 23 23 ?
O3 C3A Al 29.2(12) . 23 ?
W3A C3A Al 99.1(19) . 23 ?
O2 C3A Al 113(3) 4_556 23 ?
O2 C3A Al 111(3) . 23 ?
Si C3A Al 71(2) . 23 ?
Si C3A Al 0.00(6) 23 23 ?
C3B C3A C3 173(6) . 26_456 ?
C3A C3A C3 81.8(11) 23 26_456 ?
C3B C3A C3 115(4) 23 26_456 ?
O3 C3A C3 65(3) . 26_456 ?
W3A C3A C3 159(3) . 26_456 ?
O2 C3A C3 93(3) 4_556 26_456 ?
O2 C3A C3 82(2) . 26_456 ?
Si C3A C3 67(2) . 26_456 ?
Si C3A C3 61.7(18) 23 26_456 ?
Al C3A C3 61.7(18) 23 26_456 ?
C3A C3B C3B 76(5) . 23 ?
C3A C3B C3A 42(6) . 23 ?
C3B C3B C3A 34(3) 23 23 ?
C3A C3B W3A 139(5) . . ?
C3B C3B W3A 65.9(7) 23 . ?
C3A C3B W3A 99(3) 23 . ?
C3A C3B W3 147(5) . 15_554 ?
C3B C3B W3 134.3(5) 23 15_554 ?
C3A C3B W3 165(3) 23 15_554 ?
W3A C3B W3 68.4(9) . 15_554 ?
C3A C3B O2 78(5) . 4_556 ?
C3B C3B O2 147.5(8) 23 4_556 ?
C3A C3B O2 118(4) 23 4_556 ?
W3A C3B O2 129.5(15) . 4_556 ?
W3 C3B O2 68.9(9) 15_554 4_556 ?
C3A C3B O3 44(5) . . ?
C3B C3B O3 73.7(3) 23 . ?
C3A C3B O3 53(4) 23 . ?
W3A C3B O3 108.4(7) . . ?
W3 C3B O3 122.2(9) 15_554 . ?
O2 C3B O3 74.0(7) 4_556 . ?
C3A C3B C3B 160(5) . 17 ?
C3B C3B C3B 89.999(1) 23 17 ?
C3A C3B C3B 122(3) 23 17 ?
W3A C3B C3B 24.1(7) . 17 ?
W3 C3B C3B 44.3(5) 15_554 17 ?
O2 C3B C3B 108.7(10) 4_556 17 ?
O3 C3B C3B 118.1(10) . 17 ?
C3A C3B Si 55(6) . . ?
C3B C3B Si 110.5(3) 23 . ?
C3A C3B Si 85(4) 23 . ?
W3A C3B Si 126.9(9) . . ?
W3 C3B Si 96.6(6) 15_554 . ?
O2 C3B Si 37.2(7) 4_556 . ?
O3 C3B Si 36.87(16) . . ?
C3B C3B Si 120.1(9) 17 . ?
C3A C3B C3B 139(5) . 31 ?
C3B C3B C3B 65.9(7) 23 31 ?
C3A C3B C3B 99(3) 23 31 ?
W3A C3B C3B 0.002(2) . 31 ?
W3 C3B C3B 68.4(9) 15_554 31 ?
O2 C3B C3B 129.5(15) 4_556 31 ?
O3 C3B C3B 108.4(7) . 31 ?
C3B C3B C3B 24.1(7) 17 31 ?
Si C3B C3B 126.9(9) . 31 ?
O1 W3 C3B 134.3(5) . 8 ?
O1 W3 C3B 134.3(5) . 4_556 ?
C3B W3 C3B 91.4(9) 8 4_556 ?
C3B W3A C3B 131.9(14) 31 23 ?
C3B W3A C3B 180.0 31 . ?
C3B W3A C3B 48.1(14) 23 . ?
C3B W3A C3B 48.1(14) 31 17 ?
C3B W3A C3B 180.0 23 17 ?
C3B W3A C3B 131.9(14) . 17 ?
C3B W3A C3A 12.9(16) 31 31 ?
C3B W3A C3A 143.6(18) 23 31 ?
C3B W3A C3A 167.1(16) . 31 ?
C3B W3A C3A 36.4(18) 17 31 ?
C3B W3A C3A 36.4(18) 31 17 ?
C3B W3A C3A 167.1(16) 23 17 ?
C3B W3A C3A 143.6(18) . 17 ?
C3B W3A C3A 12.9(16) 17 17 ?
C3A W3A C3A 24(3) 31 17 ?
C3B W3A C3A 167.1(16) 31 . ?
C3B W3A C3A 36.4(18) 23 . ?
C3B W3A C3A 12.9(16) . . ?
C3B W3A C3A 143.6(18) 17 . ?
C3A W3A C3A 180.0 31 . ?
C3A W3A C3A 156(3) 17 . ?
C3B W3A C3A 143.6(18) 31 23 ?
C3B W3A C3A 12.9(16) 23 23 ?
C3B W3A C3A 36.4(18) . 23 ?
C3B W3A C3A 167.1(16) 17 23 ?
C3A W3A C3A 156(3) 31 23 ?
C3A W3A C3A 179.998(12) 17 23 ?
C3A W3A C3A 24(3) . 23 ?
 
_refine_diff_density_max    0.993
_refine_diff_density_min   -0.975
_refine_diff_density_rms    0.160

_shelxl_version_number 2014-1

_shelx_res_file
;
TITL CuCHa100 in R-3m
REM R-3m (#166 in standard setting)
CELL 0.71073  13.851696  13.851696  14.342688  90.0000  90.0000 120.0000
ZERR    3.00   0.000834   0.000834   0.001252   0.0000   0.0000   0.0000
LATT  3
SYMM -y, x-y, z
SYMM -x+y,-x, z
SYMM  y, x,-z
SYMM  x-y,-y,-z
SYMM -x,-x+y,-z
SFAC O AL SI CU
UNIT 80.96  12.00 24.00 5.94
TEMP 100
L.S. 12
acta
SHEL 100 0.65
EXYZ Si Al
EADP Si Al
BOND $H
LIST 4
FMAP 2
PLAN 20
WGHT    0.200000    0.350000
FVAR       0.66406
SI    3    0.333239    0.443184    0.556027    10.66660    0.03692    0.04982 =
         0.07704   -0.00948   -0.00075    0.02488
AL    2    0.333239    0.443184    0.556027    10.33333    0.03692    0.04982 =
         0.07704   -0.00948   -0.00075    0.02488

O1    1    0.333333    0.415153    0.666667    10.50000    0.09082    0.10534 =
         0.08857   -0.00117   -0.00234    0.04541
O2    1    0.358160    0.347398    0.516382    10.50000    0.06782    0.06821 =
         0.10960   -0.00291    0.00690    0.05227
O3    1    0.210171    0.420343    0.522951    10.50000    0.05278    0.08688 =
         0.11840   -0.02913   -0.01456    0.04344
O4    1    0.429671    0.570329    0.527115    10.50000    0.06099    0.06099 =
         0.14124    0.01133   -0.01133    0.02144
rem extraframew
C1    4    0.333333    0.666667    0.527130     0.03796    0.11044    0.11044 =
         0.16885    0.00000    0.00000    0.05522
C1A   4    0.333333    0.666667    0.459167     0.01628    0.08732
C3    4    0.526438    0.473562    0.660714     0.02686    0.11394

C3A   4    0.180828    0.300637    0.468975     0.02344    0.11970
C3B   4    0.193889    0.302338    0.422029     0.06039    0.11158    0.12134 =
         0.08134   -0.06386   -0.05190    0.09235
W3    1    0.333333    0.302774    0.666667     0.10069    0.03834    0.02992 =
         0.02967    0.00408    0.00816    0.01917
W3A   1    0.166667    0.333333    0.333333     0.14806   10.15000
rem new

HKLF 4

REM  CuCHa100 in R-3m
REM R1 =  0.0970 for     729 Fo > 4sig(Fo)  and  0.1216 for all    1122 data
REM     69 parameters refined using      0 restraints

END

WGHT      0.2000      0.0000

REM Highest difference peak  0.993,  deepest hole -0.975,  1-sigma level  0.160
Q1    1   0.3968  0.3968  0.5000  10.50000  0.05    0.64
Q2    1   0.2762  0.3390  0.5890  11.00000  0.05    0.64
Q3    1   0.3333  0.6667  0.4048  10.16667  0.05    0.63
Q4    1   0.3276  0.4629  0.4566  11.00000  0.05    0.52
Q5    1   0.2422  0.4845  0.5324  10.50000  0.05    0.51
Q6    1   0.2786  0.3649  0.4017  11.00000  0.05    0.50
Q7    1   0.0000  0.0000  0.5000  10.08333  0.05    0.43
Q8    1   0.1006  0.3333  0.3333  10.50000  0.05    0.43
Q9    1   0.4820  0.5180  0.5994  10.50000  0.05    0.42
Q10   1   0.4311  0.5689  0.5770  10.50000  0.05    0.41
Q11   1   0.5678  0.3314  0.6761  11.00000  0.05    0.40
Q12   1   0.3318  0.4184  0.6118  11.00000  0.05    0.38
Q13   1   0.3635  0.3930  0.5434  11.00000  0.05    0.37
Q14   1   0.2498  0.3816  0.3145  11.00000  0.05    0.36
Q15   1   0.0513  0.1026  0.4488  10.50000  0.05    0.35
Q16   1   0.4530  0.7265  0.4373  10.50000  0.05    0.35
Q17   1   0.2408  0.4816  0.5893  10.50000  0.05    0.34
Q18   1   0.1715  0.1745  0.3697  11.00000  0.05    0.31
Q19   1   0.1173  0.2346  0.3807  10.50000  0.05    0.31
Q20   1   0.3146  0.3782  0.6850  11.00000  0.05    0.30
;
_shelx_res_checksum   25017

_shelx_hkl_file
;
   0   0   3 51462.5 2963.82   2
   0   0   6 2402.88 145.457   2
   0   0   9 18370.2 1067.51   2
   0   0  12-2.06130 17.5036   2
   0   0  15-1.54434 16.8561  14
   0   0  15-2.66245 21.9852   2
   0   0  18 226.864 31.6959  14
   0   0  21 10.6627 22.2582  14
   0   0  21-11.5232 27.5861   9
   0   1  20 11.8738 21.2429  14
   0   1  20 21.2213 25.4029   9
   1  -1  20-22.1143 27.9034   9
  -1   0  20-30.8832 23.2008  14
   1  -1  20 4.34665 21.5129  14
   1  -1  17 5.75864 19.9827  14
   0   1  17 22.2899 22.2557   9
  -1   0  17 74.6823 28.5097   2
   0   1  17 6.82170 18.5125  14
  -1   0  17 1.76607 19.4226  14
  -1   0  14 75.2844 24.8743   2
   0   1  14 63.6823 18.2230  14
   1  -1  14 79.4632 24.1254   2
   0   1  11-1.04520 12.1353  14
   0   1   8 5872.32 327.624   2
   1  -1   8 4965.27 327.983   2
  -1   0   8 5815.48 329.262   2
   1   0  -5 4975.75 283.722   8
   1  -1   5 4623.14 288.644   2
   0   1   5 5159.16 285.638  14
   0   1   5 4640.71 286.961   2
  -1   0   5 4754.97 288.636   2
   1  -1   2 154.257 10.4864  15
   1  -1   2 116.169 12.2207   2
   1  -1   2 157.810 11.8426  12
  -1   0   2 107.212 11.3063  12
   1  -1   2 151.923 10.6910   7
   0   1   2 174.420 10.1233  14
   0   1   2 183.985 10.5710   9
  -1   0   2 92.1122 11.9863   2
   0  -1   1 32733.6 1866.61  15
   0  -1   1 32368.9 1866.56   7
   0  -1   1 32268.7 1866.59  10
   1   0   1 32322.4 1866.44   9
   1   0   1 32687.4 1866.43  14
   1  -1  -1 32233.7 1866.40   8
   1   0   4 21632.0 1298.40   2
   0  -1   4 23569.5 1299.14  12
   0  -1   4 23261.9 1298.66   7
   0  -1   4 23090.2 1299.83   2
  -1   1   4 24490.2 1298.72   2
   0   1  -4 22125.6 1294.99   8
  -1   1   7 5028.31 273.965   2
   0  -1   7 4452.76 274.692   2
   1   0   7 4386.99 273.126   2
   0  -1  10 329.128 33.7026   2
   1   0  10 298.156 32.3619   2
   1   0  13 224.324 27.1467  14
   0  -1  13 303.931 35.1993   2
   1   0  13 295.862 33.9352   2
   0  -1  16 26.6489 23.0054   2
   1   0  16-1.71861 17.8126  14
  -1   1  16 4.88354 16.8723  14
  -1   1  19 38.0311 27.9731   9
  -1   1  19 22.5425 21.5284  14
   1   0  19 77.9574 28.4835   9
   1   0  19-16.0624 22.1656  14
   0  -1  19 19.2347 23.3607  14
   0  -1  22-3.02320 28.3244   9
   1   0  22-6.53932 22.5043  14
   0  -1  22 20.5054 23.9508  14
  -1   1  22-8.40072 27.6052   9
   1   0  22-11.5309 28.4182   9
   2  -1   0 20279.6 1162.33  14
   1  -2   0 18692.6 1162.35  10
  -1  -1   0 21492.2 1162.66  10
   2  -1   0 20255.3 1162.48   5
   2  -1   0 21218.6 1162.27   6
   1  -2   0 19329.6 1162.56  11
   2  -1   0 20159.5 1162.44  13
  -1  -1   3 124.063 11.7957  12
  -1   2   3 120.183 9.28296   9
   2  -1   3 115.544 10.1774   7
  -1  -1  -3 110.647 7.39642  11
   1   1   3 119.363 9.43188  14
   2  -1   3 141.427 9.20037  15
   2  -1   3 103.063 11.4579  12
   1  -2   3 110.333 10.2002  15
  -1   2   3 99.2549 8.30898  14
  -2   1   3 117.444 11.6909   2
   1  -2   3 143.042 10.6768   7
   2  -1   3 140.989 12.3625   2
   2  -1  -3 117.898 8.68888   8
   1   1   3 125.968 10.0078   9
  -1  -1   3 115.556 11.8987   7
  -1  -1   6 127.185 17.1937   2
   1   1  -6 78.0378 6.88798   8
   1  -2   6 124.637 16.7467   2
   1  -2   6 106.189 14.2205   7
   1   1   6 57.2758 9.93883  14
  -1   2   6 105.753 10.4019  14
   2  -1  -6 88.3030 7.81707   8
   1  -2   6 75.8197 14.3880  12
   2  -1   6 123.180 15.7488   2
  -1  -1   6 73.8996 14.9526  12
  -2   1   6 115.350 15.0652   2
   1   1   9 533.513 37.0187  14
   2  -1   9 649.833 43.1987   2
   1  -2   9 603.873 43.8462   2
  -1   2   9 431.848 35.2817  14
  -1  -1   9 624.690 44.4152   2
  -2   1   9 449.871 40.0050   2
  -1  -1  12 77.4115 22.0143   2
   2  -1  12 84.0777 22.1064   2
  -2   1  12 90.4035 20.7214   2
   1  -2  12 54.0473 21.1966   2
  -1   2  12 84.9280 16.1552  14
  -1  -1  15 5.80437 22.1025   2
   2  -1  15-15.2373 18.1113  14
  -1   2  15 9.83071 15.1264  14
   2  -1  15 2.59034 21.3903   2
   1   1  15 22.6252 16.3553  14
  -2   1  15-7.85018 19.7935   2
   1  -2  15 11.2981 23.7228   2
   1   1  15-1.92595 18.2853   9
   1   1  18-1.82762 19.4161  14
  -1   2  18 11.9088 20.4301  14
  -2   1  18 30.9974 22.0153  14
   2  -1  18-14.2250 21.1342  14
  -1  -1  18 34.2859 28.3115   2
   1   1  18-33.2559 24.4341   9
   1  -2  18 6.66268 26.5430   2
  -1  -1  18-26.9027 22.3112  14
  -1   2  18 52.1508 25.6165   9
   1  -2  18-35.6422 23.4783  14
   1   1  21-18.6993 25.4706   9
   1  -2  21-31.0642 26.1665  14
   1   1  21 30.4733 22.3189  14
   2  -1  21 14.4113 26.5172   9
   2  -1  21 20.3552 23.0040  14
  -1   2  21 7.87007 24.5782   9
  -1  -1  21-20.2130 24.1881  14
  -2   1  21-2.78501 27.7851   9
   0   2  22 15.8003 26.0648   9
   2  -2  22 17.0965 25.6746  14
   2  -2  22-3.14491 30.7519   9
  -2   0  22-26.1739 28.0856   9
   2  -2  19 4.49713 23.1399  14
   0   2  19 16.1329 20.4583  14
   0   2  19 2.38683 24.1027   9
  -2   0  19 25.6613 22.2535  14
   0   2  16 13.7120 17.2734  14
  -2   0  16-2.97747 22.2110   2
   2  -2  16-3.69638 17.9240  14
   0   2  16-8.24705 21.0503   9
   2  -2  16 14.2776 20.9992   2
   2  -2  13 202.567 29.3572   2
   0   2  13 137.768 22.4184   9
  -2   0  13 207.955 29.1829   2
   2  -2  10 181.692 24.4616   2
   0   2  10 208.046 18.8383  14
   2  -2   7 1151.33 73.5719   2
  -2   0   7 1158.98 73.4708   2
   2  -2   7 1023.66 72.7956  12
   2   0  -7 1060.77 65.6049   8
   0   2   7 1133.28 67.7208  14
   0   2   7 1188.02 69.1389   9
   2  -2   4 2147.22 144.524   2
   2  -2   4 2287.62 144.160  12
  -2   0   4 2639.50 145.593   2
   0   2   4 2609.29 142.245   9
   2   0  -4 2605.68 141.149   8
   2  -2   4 2124.33 141.977  15
   2  -2   4 2306.06 142.995   7
   0   2   4 2485.02 141.560  14
   0  -2  -1 969.644 56.2381  11
  -2   0   1 865.072 56.2657  12
   2   0  -1 871.245 56.1137   5
   2  -2   1 1014.18 56.0760   8
   2   0  -1 925.565 56.2864  13
   2  -2   1 1022.34 56.1475  11
   0   2   1 895.750 56.0161   6
   2  -2   1 1054.93 55.8003  10
   2  -2  -2 659.953 39.3615   8
   2   0   2 664.553 39.5001   9
   2   0   2 711.212 39.5400  14
   0  -2   2 704.213 40.3752  15
   0  -2   2 627.387 39.6292   7
   0  -2   2 564.658 39.7685  10
   0   2  -5 1141.11 67.4527   8
   2   0   5 1194.53 72.2923   2
   0  -2   5 1118.52 74.0601   2
   0  -2   5 1245.65 73.5620  12
   0  -2   5 1217.16 72.6177   7
  -2   2   8 1144.82 80.2208   2
   0  -2   8 1227.11 83.6558  12
   0  -2   8 1293.38 84.1374   2
   2   0   8 1274.12 79.1210  14
   2   0   8 1442.55 82.7853   2
   2   0  11-1.15270 13.5766  14
   2   0  14 79.7805 19.1170  14
   0  -2  14 73.5799 25.1290   2
  -2   2  17 7.97885 17.5015  14
   0  -2  17 13.0441 27.4052   2
   2   0  17 13.7560 21.8819   9
   2   0  17 32.8256 19.5318  14
   2   0  20-31.4042 23.6921  14
   0  -2  20-39.4848 24.5303  14
   2   0  20 13.2446 25.1750   9
  -2   2  20-10.2870 26.0846   9
   1   2  20 17.5026 25.4407   9
   3  -2  20-44.0049 25.8630  14
   1   2  20 11.5398 20.0133  14
  -1   3  20-19.2756 24.6089   9
   3  -2  20-2.85655 26.5316   9
   2  -3  20-5.02130 25.5452  14
  -2  -1  20-25.4861 22.4155  14
   1   2  17 31.0095 18.6088  14
  -2  -1  17 63.2690 28.1542   2
  -1   3  17 2.92014 16.6585  14
  -3   1  17 8.14638 18.1235  14
   2  -3  17 9.33695 25.2888   2
   1   2  17 46.3324 22.4140   9
   3  -2  17 42.5054 22.0605  14
  -1   3  17 18.4793 21.1633   9
  -1   3  14 98.3641 21.7741   9
   2  -3  14 75.7595 23.9072   2
   1   2  14 114.674 21.5445   9
   3  -2  14 87.8160 24.6108   2
  -2  -1  14 106.868 27.2441   2
  -3   1  14 118.281 25.6400   2
   3  -2  14 61.5989 20.6184  14
   1   2  14 122.097 19.8180  14
   1   2  11 241.813 21.1383  14
  -1   3  11 168.232 22.1936   9
  -1   3  11 190.955 19.5999  14
   1   2   8 1971.28 107.290  14
   1   2   8 2138.11 109.098   9
   2  -3   8 1516.86 111.585  12
   3  -2   8 1946.30 112.944   2
  -2  -1   8 2111.16 115.012   2
  -3   1   8 1738.37 111.442   2
   2   1  -8 1909.50 104.394   8
   2  -3   8 1615.89 110.413   7
  -1   3   8 1653.99 105.922  14
   3  -1  -8 1560.10 104.549   8
   2  -3   8 1569.76 111.526   2
  -1   3   8 1817.70 107.916   9
  -2  -1   5 2943.16 187.103   2
   3  -2   5 3160.47 187.103  12
   3  -1  -5 3060.81 182.580   8
   3  -2   5 3084.17 183.665  15
   2  -3   5 3051.77 186.867   2
   1   2   5 3124.77 183.253  14
  -1   3   5 3289.52 182.670  14
  -1   3   5 3303.46 183.552   9
  -2  -1   5 2878.08 186.123  12
   3  -2   5 3206.97 187.268   2
  -3   1   5 2938.75 186.291   2
   1   2   5 3074.97 183.755   9
   2  -3   5 3284.61 186.884  12
  -1  -2  -5 3140.71 181.513  11
   3  -2   5 3211.74 185.029   7
   2  -3   5 3269.37 185.287   7
   2  -3   2 3434.06 203.849  15
   3  -2   2 3213.51 204.519   2
   2  -3   2 3454.60 203.697  11
   1  -3  -2 3728.88 203.708  11
   2  -3   2 3220.29 203.477  10
   1   2   2 3640.43 203.733  14
  -3   1   2 3477.50 204.522   2
   1   2   2 3588.57 203.645   6
  -1   3   2 3555.35 203.188   6
  -2  -1   2 3781.31 205.224   7
  -1  -2  -2 3590.21 203.357  11
   1  -3   1 23723.0 1365.46  10
  -2  -1  -1 24249.7 1365.16  10
   1   2  -1 23948.8 1365.01  13
  -1  -2   1 24120.6 1365.98  10
   1   2  -1 22792.3 1364.69   5
   1  -3   1 23748.0 1365.65  11
   2   1   1 24006.4 1365.35   6
   3  -1   1 23868.2 1365.48  14
   3  -2  -1 23651.9 1365.61   8
   1  -3   1 23829.4 1365.51  15
   3  -1   1 23900.8 1365.22   6
   3  -1   1 23770.8 1365.22   9
   2   1   4 10738.9 655.625  14
  -2   3   4 11305.1 654.486  14
   3  -1   4 11346.3 655.249  15
   2   1   4 11232.0 655.947   9
   3  -1   4 11278.0 656.698  14
   1  -3   4 11966.2 656.946   7
  -3   2   4 10931.9 656.975   2
  -2   3   4 11537.4 655.340   9
  -1  -2   4 10970.9 657.610   7
  -1  -2   4 11264.5 657.760  12
   3  -2  -4 11915.7 655.479   8
   3  -1   4 11759.3 657.286   2
  -1  -2   7 1341.63 93.3287  12
   1  -3   7 1474.81 92.5887   7
   2   1   7 1500.62 90.5315   9
   3  -1   7 1732.19 94.1300   2
   1   2  -7 1448.89 86.2491   8
   2   1   7 1464.76 89.5814  14
  -2   3   7 1416.96 88.2071  14
  -3   2   7 1526.13 92.4932   2
   1  -3   7 1541.12 94.2177   2
  -1  -2   7 1584.18 94.9994   2
   3  -1   7 1515.99 90.7762  14
   1  -3   7 1470.54 93.8455  12
   3  -1  10 715.143 49.2568  14
   1  -3  10 751.219 54.5594   2
   3  -1  10 804.154 53.2449   2
  -3   2  10 750.333 51.6636   2
   2   1  10 756.195 47.9180  14
  -1  -2  10 631.765 53.6548   2
  -2   3  10 845.976 47.3047  14
  -2  -1 -10 658.860 40.7931  11
   2   1  10 763.363 49.7817   9
  -3   2  13 246.671 28.1659   2
  -2   3  13 171.820 20.6796  14
   2   1  13 119.433 20.1185  14
  -1  -2  13 170.229 29.5685   2
   2   1  13 149.449 23.4499   9
   1  -3  13 169.240 28.0957   2
   3  -1  13 135.492 22.6213  14
   3  -1  13 213.932 27.3302   2
   2   1  16-20.6894 20.0670   9
  -2   3  16-4.06462 15.1282  14
   1  -3  16-2.99737 22.8289   2
  -1  -2  16-18.5851 24.2206   2
   2   1  16 19.6920 17.5569  14
   3  -1  16-5.34546 18.0575  14
  -2   3  16-13.7126 19.5466   9
  -3   2  16-8.92010 17.0116  14
  -3   2  19-12.2028 25.3829   9
  -2   3  19-11.6494 24.2319   9
   1  -3  19-7.07438 27.1206   2
   2   1  19 38.8080 25.6792   9
  -1  -2  19-10.9235 27.1630   2
   2   1  19 17.1845 20.7048  14
   1  -3  19 13.8294 22.9972  14
   3  -1  19-13.3661 25.6001   9
   3  -1  19 25.6237 22.8433  14
   3  -1  22 11.4707 24.1313  14
   1  -3  22-5.22261 26.1682  14
   2   1  22 15.1314 22.4149  14
  -2   3  22 2.59775 26.3355   9
  -3   2  22 29.6920 27.3637   9
   2   1  22 13.5199 26.0172   9
  -1  -2  22 39.3465 26.3192  14
   3  -3  21-3.05493 28.6236   9
   0   3  21 46.4817 25.2593   9
   3  -3  21-20.1494 26.1007  14
  -3   0  18-3.43344 27.0170   2
   3  -3  18 18.1478 23.9318  14
   3  -3  18 3.20390 25.9964   2
   0   3  18 10.7833 21.4323   9
   0   3  18-6.39459 17.5069  14
  -3   0  15 25.8442 22.9070   2
   0   3  15 15.3436 14.4511  14
   3  -3  15 18.8959 22.6989   2
   0   3  15 22.2917 17.1443   9
   3  -3  12 114.188 22.7592   2
  -3   0  12 110.068 22.9042   2
   0   3  12 77.4580 14.5384  14
   3   0  -9 17.7444 5.67512   8
  -3   0   9 11.5125 15.5143   2
   0   3   9 14.0884 10.6351   9
   3  -3   9 36.7639 16.5975   2
   0   3   9 20.9878 8.66084  14
   3   0  -6 647.448 43.5070   8
   3  -3   6 765.611 49.8276  12
  -3   0   6 648.598 49.3465   2
   0   3   6 717.944 45.3764   9
   3  -3   6 744.871 47.6609   7
   0   3   6 769.189 44.6808  14
   0  -3  -6 777.754 43.2698  11
   3  -3   6 670.905 49.3568   2
   3  -3   3 316.540 15.4743  11
  -3   0   3 141.035 17.2725  12
   0   3   3 203.378 15.3353   6
   3  -3   3 293.176 19.2791   2
   3  -3   3 311.686 16.3807  15
   3  -3   3 270.663 14.8947   8
   0   3   3 207.115 15.6575   9
   0   3   3 192.030 15.3291  14
   0  -3  -3 214.774 15.2076  11
  -3   0   3 208.208 18.6270   2
   3  -3   0 3645.30 219.130   5
   0  -3   0 3824.77 219.737  11
   0  -3   0 3949.05 219.211  15
   3  -3   0 3912.57 219.502   8
   0  -3   0 3358.68 219.333  10
   3   0   0 4101.55 219.469  13
   3   0   3 172.179 12.5419   9
   3  -3  -3 137.699 12.1357   8
   0  -3   3 170.774 13.7872  10
  -3   3   3 126.782 10.8618   9
   3   0   3 212.764 10.9108  15
   3   0   3 173.560 12.9546  14
   0  -3   3 165.953 13.1247   7
   3   0   3 148.380 12.0215   6
   0  -3   6 849.626 56.3737  12
   0  -3   6 780.076 55.2130   7
   3   0   6 942.937 53.8063  14
   0  -3   6 717.230 55.9382   2
   3   0   6 906.155 54.2744   9
  -3   3   9 14.3052 9.30060  14
   3   0   9-0.88988 9.99677  14
   3   0   9-1.02259 11.4874   9
   0  -3   9-21.6113 17.1633  12
   0  -3   9-20.8501 17.2153   2
   0  -3  12 74.9511 21.3588   2
   3   0  12 39.6294 16.3946   9
   3   0  12 65.3353 15.4350  14
  -3   3  12 94.0774 15.5586  14
   0  -3  15 20.0839 22.3009   2
   3   0  15 14.4485 17.4804  14
   3   0  15 5.94805 19.0006   9
   0  -3  18 24.6784 28.0901   2
   3   0  18-7.10194 23.7113   9
   3   0  18 19.3233 20.5287  14
  -3   3  18-20.3124 24.4714   9
  -3   3  21-17.5355 25.3827   9
   0  -3  21 39.1730 31.4033   2
   0  -3  21-29.9968 27.2833  14
   3   0  21 2.18676 22.1574  14
   3   0  21 26.9298 25.2304   9
   2  -4   0 11019.7 623.284  11
   4  -2   0 10569.3 623.014  13
   4  -2   0 10837.0 622.548   6
  -2  -2   0 10564.6 623.335  10
   4  -2   0 10844.0 622.727  14
   2  -4   0 11028.7 622.937  10
   4  -2   0 10719.8 623.078   5
   4  -2   3 1184.48 68.7286   7
   2  -4   3 1001.37 69.3702  15
   2  -4   3 1113.02 69.2407  10
   4  -2   3 1056.37 68.2940  15
  -4   2   3 1433.01 70.5005   2
  -2  -2   3 1459.49 71.7179   7
   4  -2   3 1203.16 70.6926  12
   4  -2   3 1119.66 69.8469   2
   4  -2   3 1051.46 69.6972  14
   4  -2  -3 1407.82 69.6463   8
   2   2   3 1229.59 69.3917   9
   2  -4   3 1028.08 69.0641  11
   2   2   3 1291.06 69.3365   6
  -2  -2  -3 1138.18 68.5321  10
   2   2   3 1128.34 69.0699  14
   2   2   6 118.333 11.4566   9
   2  -4   6 96.1764 13.1137   7
   4  -2  -6 114.843 9.96686   8
  -2   4   6 110.348 10.5563   9
  -2  -2   6 114.578 15.5391  12
   2   2   6 95.7750 10.7425  14
  -2  -2   6 166.835 17.6542   2
  -2  -2  -6 105.732 7.59089  11
   2  -4   6 101.477 15.1838   2
  -4   2   6 139.992 14.5238   2
   2  -4   6 98.9893 14.6268  12
   4  -2   6 107.092 13.3165  14
   4  -2   6 173.374 16.0571   2
  -2   4   6 92.4299 9.08725  14
  -2   4   9 1294.34 72.7616  14
  -4   2   9 1340.89 79.5346   2
  -2   4   9 1364.54 75.0335   9
   4  -2   9 1294.60 80.1123   2
   2   2  -9 1218.63 70.5420   8
   2   2   9 1273.48 74.2790  14
   2   2   9 1225.56 75.2535   9
  -2  -2  -9 1121.37 69.3423  11
  -2  -2   9 1219.24 81.2897   2
   2  -4   9 1198.38 79.0345   7
   2  -4   9 1081.48 79.4050  12
   4  -2   9 1208.04 76.5491  14
   2  -4   9 1092.78 79.1804   2
   4  -2  12 98.9454 19.5492   2
  -4   2  12 69.3317 18.7796   2
  -2  -2  12 82.0825 23.0951   2
  -2   4  12 46.7775 11.6585  14
   4  -2  12 72.9837 17.1470  14
   2   2  12 88.4089 16.4059   9
   2  -4  12 72.2978 20.9149   2
   2   2  15 38.0464 15.7890  14
  -2   4  15-6.35127 16.2202   9
  -2  -2  15-8.86471 23.8385   2
   2  -4  15-2.77315 20.6936   2
   2   2  15 23.1348 18.1088   9
   4  -2  15 5.37913 17.8969  14
   2  -4  18 82.1913 30.2186   2
   4  -2  18 27.8845 25.4524   9
   4  -2  18 35.9877 22.6374  14
  -2  -2  18 68.7928 30.9625   2
   2   2  18 5.34507 19.2716  14
  -2   4  18 24.6272 22.8348   9
   2   2  18 22.3876 23.1820   9
   2   2  21-14.6966 23.8541   9
  -4   2  21-8.03713 27.4556   9
   2  -4  21-5.42518 26.5255  14
   2  -4  21 7.66092 27.9643   2
  -2   4  21 4.62875 23.0909   9
  -2  -2  21 36.0443 30.2936   2
   4  -2  21-8.65247 26.4125   9
   2   2  21 2.03543 21.7741  14
  -2  -2  21-38.9073 25.2260  14
   4  -2  21 4.76642 23.1131  14
   3  -4  22-8.26993 27.1753  14
  -4   1  22-5.61492 27.2262   9
  -1   4  22 23.8372 24.0608   9
   4  -3  22-12.9112 25.5584  14
   1   3  19-5.23488 19.1708  14
  -1   4  19-10.5399 22.1600   9
   3  -4  19-14.7839 24.6793  14
   1   3  19 22.2598 22.0328   9
   3  -4  19 10.3068 27.2042   2
  -3  -1  19 3.69186 28.1158   2
   4  -3  19 18.5391 23.5710  14
   1   3  16-4.29860 15.8436  14
   1   3  16-14.9284 19.4767   9
  -1   4  16 3.70539 13.8312  14
  -3  -1  16 28.2002 24.3410   2
  -1   4  16 13.9675 17.9589   9
   4  -3  16 13.7798 22.3612   2
   3  -4  16-11.5699 22.6152   2
  -4   1  16-2.90747 21.8407   2
   4  -3  16-4.03029 20.6511  14
   1   3  13 39.2547 14.0695  14
  -1   4  13 61.5986 15.6662   9
  -3  -1  13 77.9675 25.1299   2
   1   3  13 39.7101 15.3834   9
   4  -3  13 59.2402 17.7388  14
   3  -4  13 78.7401 22.8128   2
   4  -3  13 104.668 23.4137   2
  -4   1  13 82.1116 23.1021   2
   3  -4  10 171.677 25.0221  12
   1   3  10 84.3574 14.7747   9
   3  -4  10 144.949 23.2279   2
   1   3  10 126.163 14.1095  14
  -1   4  10 122.939 13.0242  14
  -4   1  10 94.7421 19.8863   2
   4  -3  10 140.059 21.4080   2
  -3  -1  10 49.8925 20.4455   2
  -1  -3 -10 108.183 9.03570  11
  -1   4  10 130.707 15.2628   9
   3   1 -10 94.2532 9.74572   8
   4  -1 -10 119.115 11.0706   8
   3  -4   7 294.251 23.2095   7
  -4   1   7 250.416 24.0313   2
   4  -3   7 249.412 22.2136   7
   4  -1  -7 252.498 18.0369   8
   1   3   7 239.295 19.5427   9
   3  -4   7 268.581 24.9076   2
   4  -3   7 299.196 27.0376  12
   1   3   7 257.243 19.2110  14
  -1  -3  -7 258.844 16.6254  11
  -3  -1   7 270.181 25.8830   2
  -1   4   7 244.390 18.2685  14
  -1   4   7 262.220 19.4128   9
   3   1  -7 262.066 17.2632   8
   3  -4   7 282.059 24.8738  12
   4  -3   7 288.610 25.5415   2
  -1  -3  -4 97.8934 8.34574  11
  -1   4   4 109.012 8.85855  14
  -4   1   4 57.8119 11.7009   2
  -1   4   4 90.7075 9.33169   9
   1  -4  -4 97.7449 8.88382  11
   3  -4   4 156.575 11.1922  15
  -3  -1   4 118.023 13.0615  12
   4  -3   4 163.636 13.6964  12
   4  -3   4 146.832 8.42413  11
   3  -4   4 129.419 11.2899   7
   1   3   4 83.1944 9.26717   6
   4  -3   4 94.9548 13.1840   2
   4  -3   4 120.580 9.95839   7
   1   3   4 99.4183 9.84933   9
   4  -3   4 166.398 10.0893  15
   3  -4   4 159.277 9.77845  11
   1   3   4 109.518 9.67307  14
   4  -3   1 610.372 31.3058   8
  -3  -1   1 476.314 31.4005   7
   4  -3   1 476.491 30.4454   5
   3  -4   1 641.499 31.2728  11
   1  -4  -1 411.654 30.4524  10
  -1  -3  -1 510.666 30.8874  10
   4  -3   1 504.483 29.9804   6
   1  -4  -1 533.783 31.1335  11
  -1  -3  -1 634.652 30.2809  15
   4  -3   1 581.121 30.4638  13
   4  -1  -1 405.487 30.5403  13
   3   1  -1 493.870 30.7645  13
   3   1  -1 416.635 30.1524   5
   3  -4   1 530.447 30.1073   5
   4  -3   1 637.354 31.4517  14
   4  -1  -1 296.116 30.2105   5
   1   3   1 491.668 30.6498   6
   3  -4   1 553.552 30.3530  10
   3   1   2 640.867 29.8041  14
   1  -4   2 365.524 29.3136  11
   1  -4   2 351.681 29.1748  15
   1   3  -2 647.196 28.5562  13
  -1  -3   2 662.382 30.4727   7
   3   1   2 639.985 29.5695   6
   4  -3  -2 497.809 29.4970   8
  -4   1  -2 368.312 27.6371  10
  -1  -3   2 670.761 31.1442  10
   1  -4   2 378.105 29.1604  10
  -3  -1  -2 660.768 28.8158  10
   4  -1   2 366.424 28.5684   6
   4  -1   2 369.278 28.9879  14
   4  -1   2 383.473 28.7138   9
  -3   4   5 78.1738 6.81932  14
  -1  -3   5 56.7522 12.4289  12
   1  -4   5 94.9285 11.4573   7
   4  -3  -5 60.4279 8.84686   8
   3   1   5 73.6979 9.72000   9
   3   1   5 94.4592 9.96933  14
   4  -1   5 111.021 11.4646  14
  -1  -3   5 70.7125 12.6085   7
  -3   4   5 78.1128 8.44501   9
   4  -1   5 87.0794 11.2698   9
   1  -4   8 9.46323 12.7200   7
   1   3  -8 59.0433 4.82970   8
  -4   3   8 26.5343 11.1791   2
   1  -4   8 17.9599 13.5824   2
  -1  -3   8 37.3735 13.9888  12
   4  -1   8 40.0060 11.3225  14
  -1  -3   8 74.0896 16.3553   2
   3   1   8 37.2764 10.5109   9
   3   1   8 57.0680 10.5075  14
   1  -4   8 53.0194 14.7124  12
  -3   4   8 18.1864 9.16068   9
  -3   4   8 4.67758 6.89169  14
  -3   4  11 60.9972 14.3751   9
  -3   4  11 64.9901 11.3520  14
   3   1  14 50.1009 16.5147  14
   4  -1  14 34.1753 17.6623  14
  -1  -3  14 52.3162 25.2077   2
   3   1  14 48.3859 18.3036   9
  -3   4  14 30.0472 17.5014   9
   1  -4  14 47.8951 23.0807   2
   4  -1  14 31.1276 19.0508   9
   4  -1  17 11.4814 19.9038  14
  -3   4  17 11.4291 19.3777   9
   3   1  17 21.4112 21.2799   9
   3   1  17-10.4450 17.7098  14
   4  -1  17-13.7434 23.2119   9
   1  -4  17 16.1889 27.1950   2
  -1  -3  17 23.3523 26.7460   2
   1  -4  20 14.9985 28.5575   2
  -4   3  20-51.2489 26.1075   9
   4  -1  20-15.9527 25.3535   9
   3   1  20 35.1816 22.3665  14
   3   1  20 4.98348 23.2434   9
  -3   4  20-38.3498 23.8008   9
   4  -1  20 2.21390 22.1770  14
   1  -4  20 22.5580 25.7840  14
  -1  -3  20-3.84129 28.0447   2
   4  -4  20-20.5279 25.4020  14
   0   4  20 2.21024 21.6175   9
   0   4  17 157.431 25.9966   9
   0   4  17 83.0601 19.8628  14
   4  -4  17 203.490 34.6856   2
   4  -4  17 94.5415 26.8824  14
  -4   0  17 185.089 34.7709   2
  -4   0  14 403.316 44.5977   2
   0   4  14 394.276 33.5838  14
   0   4  14 446.195 37.3923   9
   0   4  11 875.196 54.0533  14
   4   0 -11 810.557 51.2320   8
   0   4   8 4130.24 250.496   9
   0   4   8 4199.20 249.730  14
   4  -4   8 4436.03 254.271   7
   0  -4  -8 4489.88 248.513  11
   4   0  -8 4076.05 248.856   8
   4  -4   8 4332.20 256.326   2
   4  -4   8 4345.19 256.598  12
  -4   0   8 4441.07 257.125   2
   4  -4   5 2045.59 117.973   2
   0  -4  -5 1890.00 113.084  11
   4  -4   5 1850.69 112.241   8
   4  -4   5 2115.98 114.770  15
   4  -4   5 2060.47 113.243  11
   4  -4   5 2247.21 117.759  12
   0   4   5 1764.29 113.389  14
   0   4   5 1806.57 113.859   9
   4  -4   5 2242.62 115.653   7
  -4   0   5 1866.46 118.210   2
   4  -4   2 1932.29 122.513   8
  -4   0   2 2298.68 123.613  12
   4  -4   2 1865.75 121.968  13
   4   0  -2 2370.45 123.394  13
   4  -4   2 2009.10 122.028  10
   0  -4  -2 2227.78 123.098  10
   0   4   2 2328.82 122.692   6
   4   0  -2 2331.29 122.999   5
   4  -4   2 2009.19 122.729  11
   0  -4  -2 2170.22 123.066  11
   4  -4  -1 60212.3 3491.91   8
   4   0   1 60501.5 3491.30   6
   0  -4   1 60616.5 3491.74  15
  -4   0  -1 61210.1 3491.19  10
   4   0   1 60445.2 3491.56  14
   0  -4   1 60824.7 3491.88  10
   4   0   4 6016.01 345.087   9
   4   0   4 6037.70 344.873   6
   4   0   4 6102.53 345.458  14
   0  -4   4 6020.84 346.155   7
  -4   4   4 5824.34 343.697   9
   0  -4   4 5940.97 346.413  10
  -4   0  -4 5912.31 343.335  10
   4  -4  -4 5958.00 345.161   8
   4   0   7 136.579 13.2052  14
   4   0   7 148.431 14.0465   9
   0  -4   7 124.379 15.8027   7
   0  -4   7 121.183 17.0622   2
   0  -4   7 135.510 17.2928  12
  -4   4  10 7074.31 411.614  14
   4   0  13 955.277 64.1540   9
   4   0  13 842.177 61.2105  14
   0  -4  13 878.477 69.8451   2
   0  -4  16 49.5995 26.6472   2
  -4   4  16 14.3919 19.7532   9
   4   0  16 24.2796 19.9185   9
   4   0  16 24.1044 17.9646  14
   0  -4  19 49.0884 31.2422   2
  -4   4  19 36.0149 23.8049   9
   4   0  19 24.3893 25.3487   9
   4   0  19 32.8125 21.4182  14
   0  -4  22 18.7762 27.4071  14
  -4   4  22-14.1212 23.9629   9
   4   0  22 64.1166 26.3761  14
  -3  -2  20-31.5571 31.8148   2
   5  -3  20 14.5002 23.7278  14
   2   3  20-16.1750 22.1270   9
   5  -3  20 5.70862 26.6223   9
   3  -5  20-16.0128 26.5206  14
  -2   5  20 26.5923 20.8844   9
   2   3  20-9.30318 19.8349  14
   3  -5  20 44.5582 31.1853   2
   5  -3  17 16.7121 21.4334  14
  -3  -2  17 37.5529 28.8496   2
   2   3  17 34.1961 20.6249   9
   5  -3  17-4.78552 23.5160   9
   2   3  17 26.7802 17.8356  14
  -2   5  17 1.69434 17.8419   9
   3  -5  17 31.6760 25.7224   2
   5  -3  14 159.202 27.1511   2
   2   3  14 128.375 20.8047   9
   3  -5  14 161.413 28.6103   2
  -2   5  14 106.497 18.8298   9
   2   3  14 142.588 19.7823  14
  -3  -2  14 169.714 30.9988   2
  -5   2  14 147.963 25.9008   2
   5  -3  14 154.369 25.2328  14
   2   3  11 139.694 17.1957   9
   3  -5  11 118.961 24.8201  12
  -2   5  11 153.763 14.9942  14
   5  -3  11 134.105 20.3602  14
  -2   5  11 173.784 17.6027   9
   2   3   8 149.422 14.3415   9
   5  -3   8 183.266 20.1972   2
  -3  -2   8 207.525 22.2853   2
   2   3   8 126.527 13.2767  14
   3   2  -8 133.984 10.6343   8
   5  -3   8 111.303 16.0914  14
  -2  -3  -8 133.897 10.0692  11
   5  -2  -8 148.697 12.7159   8
  -2   5   8 119.673 11.5739  14
   3  -5   8 133.817 18.4371  12
  -5   2   8 152.724 18.3635   2
  -3  -2   8 124.644 19.9180  12
   3  -5   8 176.437 20.3306   2
  -2   5   8 143.952 13.0826   9
   3  -5   8 163.406 18.3173   7
   5  -2  -5 65.0452 9.36717   8
  -3  -2   5 86.7003 13.2421  12
   5  -3   5 168.849 14.3431  14
   2   3   5 100.135 10.2858   6
   5  -3   5 145.105 8.48884  11
   2   3   5 110.076 10.7779   9
   3  -5   5 121.766 12.7406  15
  -5   2   5 49.6209 11.9235   2
   5  -3   5 151.231 14.8607   2
  -2   5   5 86.8619 9.50502   9
   2   3   5 106.172 10.4497  14
   5  -3   5 147.764 15.1247  12
   3  -5   5 156.483 13.2360   7
   5  -3   5 150.550 11.8981   7
   5  -3   5 138.077 10.4677  15
   2   3   2 980.098 53.1006   6
   5  -3   2 834.838 52.4882   6
   3   2  -2 945.487 52.9635  13
   5  -3   2 868.411 53.5346  14
   3  -5   2 849.974 53.4697  15
  -5   2   2 808.156 52.8870   2
   5  -3   2 664.988 52.6427   2
   3  -5   2 771.784 52.6885  10
   2  -5  -2 1045.27 53.7194  11
  -2  -3  -2 972.699 51.8360  15
  -3  -2   2 990.506 54.7985   7
   3  -5   2 795.859 51.8096   5
   5  -3   2 789.879 52.9849   9
   3   2  -2 956.425 52.5459   5
  -2   5   2 1013.05 52.1071   6
   3  -5   2 869.882 53.2640  11
  -2  -3  -2 961.868 53.2941  10
   3  -5  -1 652.263 35.3606  11
   5  -3  -1 689.772 35.3114   5
   3   2   1 498.174 34.6376   6
   5  -2   1 598.389 34.3632   6
   2   3  -1 545.428 34.3013  13
   2  -5   1 562.719 35.3314  11
   2  -5   1 546.211 34.9734  15
  -3  -2  -1 460.110 34.5047  10
  -2  -3   1 565.903 35.7669  10
   5  -2   1 524.746 34.6596  13
   5  -3  -1 712.117 35.9117   8
   5  -2   1 625.624 34.2648  12
   5  -2   1 529.763 34.6386  14
   5  -2   1 570.295 34.2326   9
   2  -5   1 553.426 34.8962  10
   5  -2   4 136.125 10.9647   9
   5  -2   4 123.744 9.87170   7
   5  -2   4 124.892 11.1670  14
   3   2   4 85.6165 9.24226   6
   5  -3  -4 107.441 9.70273   8
   2  -5   4 131.534 11.5283  15
  -3  -2  -4 70.6158 8.06388  10
   2  -5   4 129.070 11.1822  10
   3   2   4 93.5925 9.67465  14
   3   2   4 80.4614 9.49251   9
   5  -2   4 139.796 8.84272  15
  -2  -3   4 98.9320 12.4606   7
  -2  -3   7 144.703 18.6716   2
   3   2   7 92.3178 12.5766   9
  -2  -3   7 141.429 18.0609  12
   2  -5   7 150.667 16.8313   7
   5  -3  -7 179.610 13.0550   8
   2  -5   7 146.526 18.4072   2
   5  -2   7 157.025 15.7464  14
   2  -5   7 177.945 18.1531  12
  -2  -3   7 112.375 17.4931   7
  -3   5   7 131.764 10.6740  14
  -5   3   7 135.799 15.6846   2
   5  -2   7 144.528 16.3208   2
  -3   5   7 142.415 12.1684   9
   3   2   7 85.0238 12.8248  14
  -3   5  10 724.884 43.0453   9
   2   3 -10 561.746 37.8547   8
  -3   5  10 606.712 40.1193  14
   3   2  10 642.966 42.9822  14
  -5   3  10 675.901 47.1794   2
   3   2  13 66.2567 16.5721  14
   2  -5  13 130.838 24.7905   2
  -2  -3  13 51.4601 23.9087   2
  -3   5  13 66.6811 15.3305   9
   5  -2  13 70.6184 18.6762   9
   3   2  13 53.3006 16.3169   9
   5  -2  13 82.5237 18.7062  14
   5  -2  16-5.70403 19.1931  14
   5  -2  16 6.64002 21.1957   9
  -2  -3  16-12.7970 23.6973   2
   3   2  16-23.8295 18.2303  14
   3   2  16-7.56005 18.6333   9
   2  -5  16-6.05980 23.5384   2
  -3   5  16 23.6647 17.1071   9
  -2  -3  19 7.74745 29.3004   2
   5  -2  19 15.4889 22.3345  14
  -3   5  19 9.62436 20.4487   9
  -5   3  19-9.20496 24.0188   9
   3   2  19-9.53113 20.4605  14
   2  -5  19 18.5195 27.2374   2
   3   2  19-8.91039 22.5712   9
   5  -2  19-18.1462 25.2442   9
   3   2  22-27.3465 23.1857  14
  -3   5  22 26.3662 23.0158   9
  -2  -3  22-4.91494 25.9254  14
   4  -5  21 30.7927 28.5801  14
   1   4  21-7.10308 23.8990   9
  -1   5  21-4.44109 21.8904   9
   5  -4  21-28.2500 32.2868   9
   5  -4  21 13.1438 25.3868  14
   5  -4  18 54.4090 25.7427  14
  -4  -1  18 29.0495 28.9121   2
   1   4  18 48.6420 19.0822  14
   4  -5  18 70.1450 30.4523   2
   4  -5  18 42.9712 24.5613  14
  -1   5  18 76.8961 22.0756   9
   1   4  18 45.4486 21.8498   9
  -1   5  15 30.9788 13.2900  14
   5  -4  15 53.1575 21.6515   2
   4  -5  15 37.9945 22.1734   2
   1   4  15 80.8335 18.0504   9
  -5   1  15 58.9059 23.7285   2
  -4  -1  15 14.9020 24.8880   2
   5  -4  15 27.1244 20.6043  14
   1   4  15 40.9682 14.9708  14
  -1   5  15 60.0937 15.9611   9
   5  -4  12 312.663 33.5885   2
   1   4  12 324.073 26.5812   9
  -4  -1  12 366.923 38.4648   2
  -5   1  12 297.748 33.4722   2
   4  -5  12 280.938 33.6501   2
  -1   5  12 335.418 26.2364   9
  -1   5  12 265.623 23.6011  14
   4  -5   9 2402.86 156.326  12
  -1   5   9 2683.30 149.418  14
  -1  -4  -9 2472.08 147.553  11
   4  -5   9 2379.56 156.082   2
   4  -5   9 2623.57 155.023   7
   5  -4   9 2575.76 155.374   7
   1   4   9 2363.36 150.463   9
  -4  -1   9 2439.41 157.481   2
   4   1  -9 2226.40 148.035   8
  -5   1   9 2922.17 158.097   2
   1   4   9 2311.41 149.627  14
   5  -4   9 2336.32 157.557  12
   1  -5  -9 2900.01 148.855  11
  -1   5   9 2751.93 150.728   9
   5  -1  -9 2658.19 149.221   8
   5  -4   9 2685.28 157.109   2
   4  -5   6 317.844 27.4807   2
  -1  -4  -6 329.838 21.4304  11
   5  -1  -6 335.943 22.5016   8
   1  -5  -6 402.374 22.4554  11
   4  -5   6 343.913 25.0813   7
   4  -5   6 348.584 24.5799  15
   1   4   6 289.483 22.8109   9
   5  -4   6 298.437 21.0395  11
  -1   5   6 415.130 23.3679   9
  -5   1   6 350.404 28.0091   2
   5  -4   6 329.202 27.6208  12
   1   4   6 295.839 22.3947  14
   5  -4   6 346.643 24.7676   7
   4  -5   6 353.233 27.1435  12
   5  -4   6 314.423 23.2396  15
   1   4   6 328.768 22.6205   6
  -4  -1   6 315.115 28.1965   2
  -1   5   6 417.560 22.4984  14
   5  -4   6 289.463 27.2831   2
  -4  -1   6 267.706 26.5508  12
   4  -5   3 2591.29 148.206  11
   5  -4   3 2746.99 148.128   8
   4  -5   3 2649.38 148.707  15
   5  -4   3 2176.31 149.352   2
   4  -5   3 2508.43 146.800  13
  -1   5   3 2391.07 147.464   6
  -5   1   3 2193.07 149.649   2
  -1  -4  -3 2707.51 148.309  11
  -1  -4  -3 2624.89 148.313  10
   4  -5   3 2494.56 147.906  10
   1  -5  -3 2494.11 148.275  11
  -4  -1   3 2471.84 149.827  12
   5  -4   3 2765.44 147.852  11
   5  -4   3 2762.30 148.301  15
   5  -4   3 2433.29 146.843  10
   1   4   3 2599.89 148.090   6
  -4  -1   0 11845.9 683.972  10
   5  -1   0 12247.0 683.644  13
   5  -4   0 11948.7 682.865  14
   5  -4   0 11540.0 682.151   9
  -4  -1   0 12031.5 683.175   7
   4  -5   0 11905.7 683.532  11
   1  -5   0 12255.3 684.076  11
  -1  -4   0 11920.3 683.356  15
   5  -4   0 11393.0 683.252   5
   1  -5   0 11596.3 683.613  10
   4   1   0 11957.0 683.427  13
  -1  -4   0 11653.8 683.816  10
   5  -1   0 11843.2 683.508   5
   1  -5   0 12040.2 683.401  15
   5  -4   0 12166.7 683.841   8
  -1  -4   3 65.1530 9.18472   7
   5  -1   3 89.7463 9.30980  14
  -5   4   3 96.6104 5.98862   9
   5  -1   3 105.025 8.92079   6
   1  -5   3 108.607 10.0168  10
  -5   1  -3 95.0944 6.31741  10
   1  -5   3 82.1960 10.0254  15
  -1  -4   3 52.9339 9.89338  10
   4   1   3 60.6165 8.57026  14
  -4  -1  -3 65.6136 6.95478  10
   4   1   3 64.9513 8.09348   6
   5  -1   3 114.306 8.96950   9
   5  -4  -3 74.3252 8.80807   8
   4   1   6 3540.33 209.053   6
  -4   5   6 3471.78 208.265   9
  -1  -4   6 3796.00 213.314  12
  -1  -4   6 3582.98 212.671   7
   4   1   6 3708.26 209.879   9
   4   1   6 3785.74 209.929  14
  -4   5   6 3610.94 207.080  14
   1  -5   6 3414.73 211.387   7
   5  -4  -6 3476.63 209.416   8
   5  -1   6 3472.25 210.219   9
   5  -1   6 3560.24 210.214  14
   1  -5   9 3434.23 239.693   7
   1  -5   9 3338.06 240.286  12
   1  -5   9 3366.81 240.509   2
   1   4  -9 4161.52 232.403   8
   4   1   9 4604.80 237.755  14
   4   1   9 4688.34 238.393   9
  -1  -4   9 4157.96 242.975   2
   5  -1   9 3843.55 237.562  14
  -4   5   9 4174.91 236.164   9
   5  -1   9 3945.39 238.282   9
  -4   5   9 3789.55 233.720  14
  -1  -4   9 4016.16 242.487  12
   4   1  12 310.121 25.4094  14
  -1  -4  12 299.599 32.7116   2
   1  -5  12 243.673 30.9188   2
   5  -1  12 254.041 27.2226   9
   4   1  12 286.976 26.3507   9
   5  -1  12 221.793 24.9956  14
  -1  -4  15 29.9854 24.9139   2
   4   1  15 19.8465 17.2941   9
   1  -5  15-5.83742 23.1238   2
   5  -1  15 10.0598 17.3903  14
   4   1  15 26.2729 17.1605  14
   5  -1  15 11.5127 19.1585   9
  -4   5  15 4.24958 16.2723   9
   1  -5  18 24.3590 27.7764   2
   4   1  18 32.5627 21.8917   9
   5  -1  18 7.04008 22.6293   9
   4   1  18 17.2504 20.0752  14
  -4   5  18 30.9639 21.3964   9
   5  -1  18 60.1223 23.1929  14
  -5   4  18 43.4477 23.0108   9
  -1  -4  18 14.2442 28.9419   2
  -1  -4  21-4.04787 29.5505   2
   5  -1  21 16.3322 23.9102  14
   4   1  21 4.33649 22.3028  14
   1  -5  21 3.97577 30.6840   2
   4   1  21-7.49874 23.8331   9
   5  -1  21-5.35080 24.5000   9
   5  -5  19 10.1406 25.8433   2
   5  -5  19 18.3114 25.7854  14
   0   5  19 44.5186 21.6927   9
   0   5  16 42.5275 14.8445  14
   5  -5  16 60.6244 25.4395   2
   5  -5  16 38.0258 22.2877  14
   0   5  16 45.4808 17.4334   9
  -5   0  16 56.5958 27.2604   2
   5  -5  13 521.221 47.3085   2
   0   5  13 513.222 39.8948   9
  -5   0  13 609.667 51.0661   2
  -5   0  10 3494.88 193.557   2
   0  -5 -10 3326.56 181.457  11
   5  -5  10 2738.38 187.970   7
   0   5  10 2967.06 182.742  14
   5   0 -10 3072.32 181.942   8
   5  -5  10 2828.28 189.962   2
   5  -5   7 37.8794 10.7150   7
   5  -5   7 18.9891 12.1346   2
   0  -5  -7 47.9171 6.66868  11
   5  -5   7 29.8222 13.2223  12
   0   5   7 49.4061 8.56944   9
   5   0  -7 21.1550 5.67481   8
   5  -5   7 24.1275 3.25019   8
   0   5   7 23.1686 7.12903  14
  -5   0   7 8.98819 12.8626   2
   5  -5   7 44.9079 9.77924  15
   5  -5   4 903.284 66.1968   2
  -5   0   4 1043.61 67.4192   2
   5  -5   4 1019.25 63.4545  10
   5  -5   4 1103.01 63.8054  11
   0   5   4 1119.69 63.9094   6
   5  -5   4 1036.18 63.1624   8
   5  -5   4 1146.54 64.7749  15
   0  -5  -4 1155.47 64.2524  11
   5  -5   1 5591.40 322.051   5
   5   0  -1 5552.69 322.625  13
   0  -5  -1 5574.28 322.705  10
   5  -5   1 5586.23 321.463  10
   0  -5  -1 5552.94 323.002  11
   5   0  -1 5695.39 322.440   5
  -5   0   1 5615.82 321.564  12
   5  -5   1 5378.74 322.485   8
   0  -5  -1 5511.21 322.007  15
   0  -5   2 11309.6 643.689  10
   5   0   2 10684.9 642.540   6
  -5   0  -2 11361.1 642.048  10
   0   5  -2 11263.7 641.338  13
   5   0   2 11181.4 642.908  14
   0  -5   2 11120.2 643.712  15
   5  -5  -2 10709.7 643.406   8
  -5   5   5 17366.8 979.872   9
   5   0   5 16718.9 981.701   9
  -5   0  -5 17008.2 979.492  10
   0  -5   5 16272.4 983.057   7
   5   0   5 16465.7 981.233   6
   5   0   5 16863.2 981.947  14
   5  -5  -5 17834.8 981.872   8
  -5   5   8 8061.74 466.759  14
  -5   5   8 8488.90 469.209   9
   0  -5   8 7846.63 474.053  12
   0  -5   8 8057.48 474.613   2
   5   0   8 8034.17 470.289   9
   0  -5   8 7685.15 473.200   7
   5   0   8 8062.30 470.214  14
   0  -5  11 92.4594 22.1816  12
   5   0  11 138.546 18.5894   9
   5   0  11 142.442 17.4210  14
  -5   5  11 119.129 16.3898   9
   0  -5  11 92.9618 21.7911   2
   0  -5  14 367.927 41.6752   2
   5   0  14 373.998 34.5497  14
  -5   5  14 401.701 33.8577   9
   5   0  14 381.430 36.1958   9
   0  -5  17 154.508 34.9705   2
  -5   5  17 149.597 25.0488   9
   5   0  17 119.420 26.2445   9
   5   0  17 109.021 24.1801  14
   0  -5  20-7.75808 29.7412   2
   5   0  20 12.3505 23.2472   9
   5   0  20 6.55832 22.2370  14
   6  -3   0 990.726 60.5909  13
   3  -6   0 1067.68 61.2372  11
   6  -3   0 998.138 60.7787   5
   3  -6   0 948.118 60.4222  10
  -3  -3   0 1174.45 61.7967  10
   6  -3   0 985.221 60.1304  14
   3  -6   3 6642.79 391.976  11
   6  -3   3 6438.51 392.003  14
   3  -6  -3 6834.77 391.691  11
  -6   3   3 6689.25 391.504   2
   3  -6   3 7054.78 391.886  10
  -3  -3  -3 6486.66 391.153  10
   6  -3   3 7156.39 392.850  12
   3   3  -3 6562.58 390.985  13
   3  -6   3 7080.12 389.724   5
   6  -3  -3 6578.18 391.862   8
   3  -6   3 6786.96 392.063  15
   6  -3   3 6646.56 391.492   9
  -3   6   3 6655.85 389.927   6
  -3  -3   3 6650.40 393.105   7
   3   3   3 6625.98 391.241   6
   6  -3   3 6867.15 391.019   6
  -3   6   6 6564.94 368.399   9
   3   3   6 6445.22 369.527   9
   6  -3   6 6573.77 370.921   9
   6  -3   6 6905.12 370.967   7
   6  -3  -6 6137.74 369.011   8
   3   3   6 6571.71 369.211   6
   3   3   6 6272.17 369.143  14
   3  -6   6 6114.14 370.973  15
   6  -3   6 6063.12 366.795  11
  -3  -3   6 6190.87 373.308   7
  -6   3   6 6296.19 371.385   2
  -3  -3   6 6253.32 372.691  12
   6  -3   6 6871.71 371.914   2
   6  -3   6 6567.63 371.020  14
   6  -3   6 6300.28 368.807  15
   3  -6   6 6596.85 371.263   7
  -3   6   9 2731.14 165.106   9
  -3  -3   9 2595.79 171.831  12
   6  -3  -9 2857.97 165.411   8
   3  -6   9 2869.42 170.675   7
   3  -6   9 2821.42 172.497   2
  -3  -3   9 3193.30 174.562   2
   3   3  -9 2644.54 162.937   8
  -3   6   9 2753.83 163.802  14
  -6   3   9 2999.05 170.115   2
   6  -3   9 3301.18 171.764   2
   3   3   9 2804.26 165.972  14
   6  -3  12 108.371 19.9731   2
   3   3  12 73.0449 14.2858  14
  -6   3  12 109.246 19.0687   2
   3  -6  12 48.1549 19.9928   2
   6  -3  12 96.6458 18.8830  14
   3   3  12 90.7830 15.3199   9
  -3  -3  12 94.0328 23.9761   2
   6  -3  15 10.3170 20.9382   9
   3   3  15 50.6225 17.1358  14
  -3   6  15 27.3787 14.8554   9
   6  -3  15 73.6601 21.2397  14
   3   3  15 33.6034 16.2942   9
  -3  -3  15 99.2965 29.7916   2
   3  -6  15 2.89686 21.7160   2
   6  -3  18 13.2637 22.6147  14
   3   3  18 26.6308 19.9175   9
   6  -3  18 25.2884 25.1704   9
   3  -6  18 34.6898 27.6762   2
  -3   6  18 6.54329 17.6756   9
   3   3  18 24.0998 19.0267  14
  -3  -3  18 91.9547 31.9365   2
  -3   6  21-32.0332 21.5630   9
   6  -3  21 37.0289 27.0420   9
   3   3  21 2.43942 24.8123   9
  -3  -3  21-28.8499 30.9601   2
   3  -6  21 16.8491 28.4545  14
   3  -6  21-7.87695 30.1960   2
   6  -3  21 15.0242 25.2759  14
   3   3  21-1.95792 20.5828  14
   2   4  19 2.15591 21.0815   9
   6  -4  19-25.2171 27.7329   9
  -4  -2  19-3.92017 29.8543   2
   4  -6  19 10.9728 28.9620   2
   4  -6  19-7.60046 24.4670  14
   2   4  19 1.65795 18.2148  14
  -2   6  19 10.9957 19.8706   9
   6  -4  19-14.6373 24.5297  14
   4  -6  16-6.02598 22.7901   2
   2   4  16 6.77505 15.1263  14
  -2   6  16-4.23297 14.2426   9
   2   4  16 16.9129 17.3969   9
   6  -4  16-18.6900 21.6751  14
  -4  -2  16-16.3830 28.2730   2
  -6   2  16-5.36298 20.9657   2
  -4  -2  13 111.892 27.2954   2
  -6   2  13 90.0383 21.5630   2
   6  -4  13 94.4686 22.3136   2
   6  -4  13 83.8587 20.6378  14
   4  -6  13 75.2489 24.0014   2
   2   4  13 86.3621 16.2139   9
   2   4  13 77.7983 14.7897  14
  -2   6  13 65.2035 14.4575   9
   2  -6 -10 334.884 23.7939  11
  -6   2  10 301.773 30.7743   2
   4   2 -10 379.731 22.9519   8
  -2   6  10 329.577 25.2114   9
   6  -2 -10 305.239 24.3242   8
   6  -4  10 446.488 33.9321   2
  -2   6  10 281.424 23.5127  14
   2   4  10 397.812 26.3592  14
   6  -4   7 90.4759 15.0128   2
   4  -6   7 103.750 13.8764   7
  -4  -2   7 152.756 17.7448  12
   6  -2  -7 84.7237 10.1852   8
  -6   2   7 56.1078 13.9198   2
   2  -6  -7 124.352 10.9139  11
   6  -4   7 106.082 17.2340  12
   6  -4   7 117.859 12.1228  15
   4  -6   7 123.142 16.3089  12
   4  -6   7 90.9776 13.7735  15
   2   4   7 123.048 11.5609   6
   2   4   7 165.082 12.3981  14
  -4  -2   7 89.9343 17.0510   2
   6  -4   7 115.857 14.0576   7
   4  -6   7 93.9067 17.4494   2
  -2   6   7 128.986 11.1811   9
   2   4   7 157.093 12.6358   9
  -2   6   7 126.235 10.2734  14
   6  -4   7 95.0327 8.46030  11
   6  -4   7 104.021 14.8610  14
   6  -4   4 328.589 25.4232   2
   4  -6   4 336.416 23.9161  11
   4  -6   4 354.635 24.7567  15
  -2  -4  -4 489.408 24.3668  10
   2  -6  -4 365.548 24.0796  11
   6  -4   4 444.417 26.6414  12
   2   4   4 457.035 24.4188   6
   6  -4   4 412.832 23.8039  15
  -6   2   4 249.962 24.6428   2
  -4  -2   4 437.491 27.0246  12
   6  -4   4 373.048 22.8123  11
   6  -4   4 360.455 25.4859  14
   4  -6   4 311.553 23.8628  10
  -2   6   4 300.004 22.4835   6
   2  -6  -1 41.4911 6.66073  11
   4  -6   1 60.4039 6.89986  11
   4   2  -1 23.2944 5.61963  13
   6  -4   1 66.6210 6.17775  13
   6  -4   1 66.4129 5.47239   2
  -6   2   1 23.4313 4.77995   2
  -4  -2   1 19.9347 6.47700   7
   6  -4   1 71.6996 5.47538   9
   4   2  -1 27.6050 5.04223   5
   6  -4   1 60.2506 4.73988   6
  -2  -4  -1 31.1260 6.28632  10
   6  -4   1 70.9643 6.73533  14
  -2  -4  -1 31.3117 5.44085  15
   6  -4   1 60.7088 6.29799   5
   2  -6  -1 39.3525 6.02928  10
   6  -2  -1 31.9467 6.13749   5
   6  -4   1 81.2329 7.46740   8
   4  -6   1 69.3351 5.95912  10
   6  -2  -1 32.9738 6.14750  13
  -4  -2   1 27.5995 7.49799  10
   2   4  -2 1475.23 88.0916   5
   2  -6   2 1461.42 90.0769  15
   2  -6   2 1585.45 90.6468  11
   6  -2   2 1559.27 89.1844   9
   6  -2   2 1484.63 89.0867   6
  -4  -2  -2 1521.38 89.3300  10
   2  -6   2 1480.86 89.8590  10
   4   2   2 1576.84 89.5637   6
   2   4  -2 1504.09 88.7393  13
  -2  -4   2 1474.64 90.8095  10
  -2  -4   2 1575.85 90.3403   7
   4  -6  -2 1494.11 89.6469  11
   6  -2   2 1543.95 89.8149  14
   6  -4  -2 1499.24 90.1384   8
  -4  -2  -5 276.605 22.1064  10
   6  -2   5 407.363 25.4011  14
   2  -6   5 379.908 26.5860  15
   6  -4  -5 403.952 24.2246   8
   6  -2   5 345.514 23.4020   6
   2  -6   5 387.503 25.9752   7
  -2  -4   5 349.428 27.1247   7
   2  -6   5 349.200 25.5251  10
   4   2   5 281.444 23.4194  14
   6  -2   5 426.581 23.0113  15
   4   2   5 302.536 23.3796   6
   6  -2   5 398.719 24.8320   9
   4   2   5 310.893 23.7497   9
   2  -6   8 186.822 20.3071   7
   2  -6   8 177.699 21.5603  12
  -4   6   8 152.339 14.5910   9
   6  -2   8 212.601 19.1121   9
  -2  -4   8 160.923 21.1598  12
   2  -6   8 227.815 22.8085   2
   4   2   8 188.296 16.8333  14
  -4   6   8 141.352 12.8282  14
   4   2   8 174.277 15.3790   6
   6  -4  -8 226.628 16.3632   8
   4   2   8 163.607 16.4693   9
  -2  -4   8 182.766 21.9935   2
   6  -2   8 235.639 19.1566  14
  -2  -4   8 164.732 21.5437   7
   2  -6  11 86.4391 20.9117   2
  -2  -4  11 80.7098 22.1146  12
   2  -6  11 110.164 21.9322  12
   4   2  11 151.394 16.8784  14
   6  -2  11 103.084 17.6940  14
  -4   6  11 129.245 14.7325   9
   6  -2  11 123.253 19.1388   9
   4   2  11 135.130 16.6868   9
  -2  -4  11 106.468 22.0765   2
   2  -6  11 123.063 21.7536   7
   4   2  14 45.9977 16.3220  14
   6  -2  14 70.3516 19.2104  14
   4   2  14 47.8089 16.9222   9
   2  -6  14 75.6140 23.7195   2
  -4   6  14 45.2570 14.8628   9
   6  -2  14 27.3309 19.4340   9
  -2  -4  14 50.3117 24.7866   2
  -2  -4  17 3.45397 26.1260   2
   6  -2  17 14.0970 21.6165  14
  -4   6  17-35.8986 17.6677   9
   4   2  17 9.72507 19.1750   9
   2  -6  17 46.4394 28.1672   2
   4   2  17 15.6208 18.6936  14
   6  -2  17 26.8449 22.2311   9
   4   2  20-18.2186 21.8751  14
   6  -2  20-26.4227 26.9765   9
  -2  -4  20 4.10652 30.4163   2
   2  -6  20 7.94613 29.6372   2
   4   2  20 30.5159 23.0473   9
   6  -2  20 13.9064 22.5704  14
  -5  -1  20-23.7739 31.1778   2
   5  -6  20-3.69111 28.1097   2
  -1   6  20 46.0512 21.2706   9
   6  -5  20-26.3194 26.4640  14
   5  -6  20-8.32623 26.6902  14
   1   5  20 8.71858 21.4005   9
   6  -5  20-8.94113 29.8511   9
  -1   6  17 37.0524 18.5541   9
   6  -5  17 25.8374 23.8107  14
   6  -5  17 2.92409 23.4522   2
  -6   1  17 36.9234 26.4196   2
   5  -6  17 2.25640 22.6993  14
  -5  -1  17-6.80285 27.2773   2
   1   5  17 33.6458 19.3411   9
   1   5  17-10.4028 14.8492  14
   5  -6  17 6.24336 24.7286   2
  -1   6  14 38.9681 11.6212  14
   6  -5  14 5.61100 18.2813  14
  -5  -1  14 19.5902 23.6148   2
   5  -6  14 48.2964 20.9931   2
   1   5  14 32.8683 13.9110   9
  -6   1  14 60.6723 22.8278   2
   6  -5  14 48.0301 21.8011   2
  -1   6  14 59.9205 14.7249   9
   1   5  14 41.9238 12.3613  14
  -1   6  11 4.35433 7.95136  14
   1   5  11 42.7479 11.0880   9
   5   1 -11 23.9148 6.95199   8
   5  -6  11 8.04272 17.2885  12
   6  -1 -11 15.1755 7.98289   8
  -5  -1  11 25.6645 18.8667   2
   5  -6  11 1.95260 18.6460   2
   6  -5   8 43.0816 14.7029  12
  -5  -1   8 67.4067 16.6083   2
  -1   6   8 47.2357 8.78033   9
   5   1  -8 46.1532 6.93596   8
   5  -6   8 29.8748 13.2370  12
   1  -6  -8 57.5039 8.03044  11
  -6   1   8 61.3940 15.2775   2
   5  -6   8 46.9041 12.0415   7
   6  -5   8 58.1283 14.5634   2
   6  -5   8 35.9111 9.62485  15
   6  -5   8 38.8843 4.79074   8
   5  -6   8 40.2718 11.6335  15
   1   5   8 58.6566 8.79334   6
  -1   6   8 46.0038 7.93397  14
   6  -5   8 25.1640 11.1362   7
   1   5   8 53.0207 9.11483  14
   5  -6   8 48.7162 15.1819   2
   1   5   8 45.6111 9.25283   9
   6  -1  -8 49.1307 7.46351   8
  -1  -5  -8 65.4483 7.56942  11
   6  -5   5 60.7071 11.4050  12
  -1   6   5 116.702 8.88477   6
   6  -5   5 93.6017 8.15783  11
   6  -5   5 98.2135 9.79772  15
   1  -6  -5 110.807 9.66629  11
   5  -6   5 93.2077 8.96335  11
   6  -5   5 82.2115 9.59429   7
   6  -5   5 85.9025 7.86374   8
   6  -5   5 71.6672 11.8505   2
  -6   1   5 106.887 13.8576   2
   5  -6   5 80.9915 10.7672  15
  -1  -5  -5 111.023 9.23168  11
  -5  -1   5 95.8564 12.8721  12
   1   5   5 98.3745 9.18848   6
   1  -6  -2 981.476 66.9653  10
   6  -5   2 1241.23 66.3866  13
   6  -5   2 1293.99 67.5765   8
   6  -5   2 1159.92 65.5329  10
   5   1  -2 1051.47 67.1557  13
   6  -1  -2 1045.78 67.0253   5
  -1  -5  -2 992.895 67.1065  10
  -1  -5  -2 1065.97 66.1217  15
  -5  -1   2 1005.52 67.1827  12
   5  -6   2 1217.40 66.3661   5
   6  -5   2 1216.09 66.0161   6
   5  -6   2 1144.25 66.4238  10
   1   5   2 1068.59 66.7146   6
   6  -5   2 1146.81 66.7611   5
   1  -6  -2 1147.13 67.6367  11
   6  -1  -2 1099.32 67.4685  13
   5  -6   2 1315.27 67.5300  11
   5   1  -2 983.841 66.6442   5
   5  -6   2 1024.64 66.5141   8
   6  -5   2 1173.61 67.7469  14
  -5  -1  -1 14.8503 5.67871  10
   6  -1   1 14.3995 5.11216  13
   1  -6   1 10.0250 6.90734  11
   1  -6   1 3.02883 5.22457  15
   6  -5  -1 15.7111 6.10736   8
  -1  -5   1 18.0565 6.59691  10
  -1  -5   1 12.5898 6.19502  15
   1  -6   1 8.84713 5.71185  10
   6  -1   1 11.0584 4.78122   6
   6  -5  -1 17.2521 3.52619  14
  -1  -5   4 582.949 36.4636   7
   1  -6   4 550.334 36.3483  10
  -6   1  -4 482.449 32.4779  10
  -6   5   4 592.292 32.4557   9
   5   1   4 613.311 35.5453  14
   6  -1   4 510.897 35.2513  14
  -5  -1  -4 635.283 33.6703  10
  -1  -5   4 624.648 37.8413  10
   1  -6   4 531.641 36.6983  15
   6  -1   4 499.168 34.6423   9
   5   1   4 549.522 34.7334   6
   6  -5  -4 595.697 35.9487   8
   6  -1   4 488.044 34.2898   6
   6  -1   4 527.316 32.9177  15
   1  -6   7 24.1059 10.7860   7
  -5   6   7 47.7738 5.22824  14
   6  -1   7 45.6812 9.89670   9
   5   1   7 48.4385 10.0457  14
   6  -5  -7 51.8607 9.13963   8
  -6   5   7 40.4432 5.52613  14
   6  -1   7 50.7722 10.4238  14
   5   1   7 50.2183 9.86071   9
   5   1   7 46.2214 8.60432   6
  -1  -5   7 51.0923 13.2461   7
  -1  -5   7 56.3434 13.3359  12
  -5   6   7 57.0067 7.67107   9
  -5   6  10 19.2893 9.44906   9
  -1  -5  10-15.6019 16.6006   7
   1  -6  10 1.76075 15.5100  12
   6  -1  10-4.08201 10.9915  14
   1  -6  10-8.04498 15.1423   7
   5   1  10 21.8666 10.9423   9
   1  -6  10-12.3976 15.4427   2
  -1  -5  10-10.8074 15.1282   2
   1  -6  13 51.2813 23.5281  12
  -1  -5  13 79.4760 24.3350   2
   5   1  13 74.8041 17.5245  14
   5   1  13 69.0229 16.4907   9
   6  -1  13 63.3661 16.6727  14
   1  -6  13 104.698 25.0113   2
   6  -1  13 70.9339 18.1657   9
  -1  -5  16 19.5746 24.5087   2
   1  -6  16-9.60049 27.0271   2
   6  -1  16-12.0578 19.5722   9
   5   1  16 7.31350 17.3602   9
   5   1  16 18.7998 19.1404  14
  -5   6  16 12.0668 15.0166   9
   6  -1  16-3.62898 17.9617  14
   5   1  19-6.75555 21.5644   9
   1  -6  19-7.48960 26.9337   2
   5   1  19 12.2586 21.5544  14
   6  -1  19-12.0959 23.3638   9
   6  -1  19 34.9555 23.2102  14
  -1  -5  19 3.80799 28.2059   2
   6  -6  21-13.8180 27.1340  14
   0   6  21 12.8766 21.9109   9
   6  -6  18-3.21932 26.5832   2
  -6   0  18 51.6536 29.7136   2
   6  -6  18-20.0031 25.3354  14
   0   6  18-1.80053 18.1742   9
   0   6  15 13.6435 14.3636   9
   0   6  15 13.6579 12.0856  14
   6  -6  15 18.5876 21.8140   2
  -6   0  15-2.85568 22.3411   2
   6  -6  15 22.0132 19.6639  14
   0   6  12-2.90200 10.4905   9
   6  -6  12-14.5996 17.3221   2
  -6   0  12 6.76169 18.6125   2
   0   6   9 7.36799 8.94480   9
   6  -6   9 31.1601 14.9373   2
   6   0  -9 9.85930 6.08216   8
   0  -6  -9 13.6127 6.80957  11
   0   6   9-0.54268 8.39508  14
   6  -6   9 27.2921 15.0253  12
   6  -6   9 42.7243 13.5566   7
   0   6   9 12.5056 7.87903   6
  -6   0   9 28.2360 15.9897   2
   6  -6   6 132.926 13.0851   7
   0  -6  -6 115.638 10.4696  11
   6  -6   6 100.317 8.35253   8
   6  -6   6 150.491 13.0376  15
   6  -6   6 146.613 15.6495  12
  -6   0   6 75.2486 14.9675   2
   0   6   6 114.419 10.3706   6
   6  -6   6 124.055 9.97848  11
   6  -6   6 90.1525 14.9226   2
   6  -6   3 131.477 9.87539   8
   6  -6   3 156.696 10.6866  11
   0   6   3 79.4192 9.47886   6
   6  -6   3 149.698 9.15376  13
   6  -6   3 101.091 9.30221   5
   0  -6  -3 82.3717 10.3137  10
   0  -6  -3 136.242 11.2623  11
   6  -6   3 117.019 9.14574  10
   0  -6   0 332.541 24.4678  10
   0  -6   0 382.034 24.4461  15
   6   0   0 385.392 24.4624  13
   6   0   0 376.559 24.1420   5
   6  -6   0 362.304 24.7854   8
   0  -6   3 348.668 24.0961  10
   6   0   3 347.184 22.2751   6
   0  -6   3 321.246 24.5839  15
  -6   0  -3 336.583 21.0884  10
   6   0   3 381.887 23.0765  14
   0  -6   6 191.356 19.3838   7
  -6   6   6 178.780 14.4530   9
  -6   0  -6 224.305 14.2327  10
   6   0   6 241.104 16.9784   6
   6   0   6 233.759 17.4791   9
   6   0   6 239.147 18.1539  14
  -6   6   9 44.7803 9.35355   9
   6   0  12 46.4427 14.6284  14
   0  -6  12-2.24000 18.0360   2
   0  -6  12 11.6621 19.3332  12
  -6   6  12 34.9720 11.9091   9
   6   0  12 34.4155 13.7385   9
   6   0  15 3.48395 17.0341   9
   6   0  15-18.2611 17.6976  14
   6   0  18-6.07624 20.9208  14
   0  -6  18 21.8623 28.8592   2
   6   0  18 25.7362 20.4596   9
   6   0  21-9.08450 23.3668  14
   7  -4  20-22.0293 27.2552   9
   4  -7  20 3.95120 29.0560   2
   3   4  20 22.9379 22.2447   9
   4  -7  20-10.5568 25.9125  14
   3   4  20-5.41492 19.3737  14
  -4  -3  20 8.33025 32.9804   2
   7  -4  20 27.6083 25.2362  14
  -3   7  20-10.6437 17.8369   9
   3   4  17 9.07149 16.9005  14
  -4  -3  17 45.9885 30.0517   2
   7  -4  17-9.82450 23.0282   9
  -3   7  17 22.8200 16.3406   9
   4  -7  17-10.0129 26.7709   2
   7  -4  17 15.3358 21.4406  14
   3   4  17 35.8463 20.0620   9
  -3   7  14 24.4955 12.4665   9
   3   4  14 36.1665 14.3617  14
   3   4  14 62.2958 16.4190   9
   7  -4  14 24.8686 19.2254   9
   7  -4  14-1.79478 18.1158  14
  -4  -3  14 43.8185 24.5853   2
   4  -7  14 8.84041 24.6620  12
   4  -7  14 5.43927 21.1864   2
   7  -4  11-16.6676 15.7499  14
   3  -7 -11-7.36734 8.26643  11
   3   4  11-4.75218 9.43829   6
   4  -7  11 3.89239 16.5287  12
  -4  -3  11-2.14816 18.8287   2
   4  -7  11-16.0470 17.8489   2
   4  -7  11-8.55179 15.7385   7
   3   4  11 4.89110 10.0667   9
   3   4  11-9.29006 9.86719  14
   7  -3 -11-0.71462 8.10764   8
   7  -4   8-4.92083 10.8193  14
   3   4   8 5.43997 8.85615   9
   7  -3  -8 15.9715 6.63435   8
  -4  -3   8 5.46128 12.3917  12
   3   4   8-1.84219 8.74067  14
   3   4   8 13.9528 7.41533   6
   7  -4   8-1.03317 9.24585   7
   3  -7  -8 25.8511 7.58451  11
  -3   7   8 14.3904 7.21904   9
   7  -4   8-8.60820 8.92214  15
  -7   3   8 9.86711 10.9018   2
   4  -7   8 17.3019 14.0462   2
   4  -7   8-3.21781 11.0399   7
   4  -7   8 3.90732 11.9891  12
   4  -7   8 1.02796 11.1526  15
  -4  -3   8 6.08902 13.9455   2
   7  -4   8 2.29473 10.8523   2
   3  -7  -5 518.396 27.8622  11
   4  -7   5 293.351 26.9646  10
   4  -7   5 349.093 27.3446  11
   7  -4   5 369.908 29.9077  12
   7  -4   5 367.033 27.8576   9
  -3   7   5 459.414 25.7105   6
   7  -4   5 405.395 25.3537  11
   7  -4   5 404.105 28.4258  14
  -4  -3   5 440.467 30.4439  12
  -4  -3   5 395.904 31.2324   7
   7  -4   5 358.390 26.7949   7
   4  -7   5 356.234 28.4571  15
   7  -4   5 402.159 26.5588  15
   3   4   5 486.578 27.6158   6
   7  -4   5 317.389 27.7797   2
   7  -3  -5 463.214 27.8102   8
  -7   3   5 450.711 29.5697   2
  -3  -4  -5 476.133 27.0064  10
   4   3  -2 222.494 17.7011  13
  -3  -4  -2 234.008 18.2151  10
   7  -4   2 304.262 17.5670   9
   4  -7   2 283.771 18.2030  10
   4  -7   2 299.512 19.1598  11
  -4  -3   2 202.372 18.9450   7
   3  -7  -2 244.722 18.4685  11
   7  -4   2 277.792 18.4854  14
   7  -4   2 290.186 18.4309   5
   4   3  -2 225.324 16.9845   5
   4  -7   2 299.660 19.2003  15
   7  -4   2 288.894 17.2438   6
   7  -4   2 281.404 18.0145  13
  -4  -3   2 192.119 19.7013  10
   3   4   2 275.075 18.2139   6
   4  -7  -1 939.505 62.8726  10
   3  -7   1 1164.38 63.9554  15
  -3  -4   1 964.155 63.3212   7
   3  -7   1 1107.19 63.5860  10
   7  -3   1 1067.78 63.3795   5
   7  -3   1 1084.24 62.5733   6
   3   4  -1 976.938 62.6184  13
   3  -7   1 1186.90 64.3472  11
   4  -7  -1 997.796 63.6016  11
  -3  -4   1 942.504 64.2565  10
   7  -3   1 1228.06 62.4097  12
   7  -3   1 1096.64 63.3456  13
   7  -4  -1 985.720 63.7875   8
   7  -3   1 1212.52 63.4397  14
   7  -4  -1 905.925 63.0622   5
  -4  -3  -1 968.836 63.5135  10
   7  -3   4 103.296 9.09803   6
   3  -7   4 88.1322 11.2944  15
   3  -7   4 78.8148 10.4884  11
   4  -7  -4 64.9510 8.95763  11
   7  -3   4 107.100 9.59124   9
   3  -7   4 93.3579 10.7698  10
   7  -3   4 111.098 8.96962   7
   7  -3   4 96.1572 8.40057  15
   7  -4  -4 81.2264 9.35849   8
   7  -3   4 104.706 10.1989  14
  -4  -3  -4 103.518 9.11948  10
  -3  -4   4 81.7400 11.9695   7
   4   3   4 104.301 9.57057   6
  -4   7   4 75.2235 6.72887   6
  -3  -4   7 117.707 17.2976  12
   7  -3   7 124.748 8.94619  11
   7  -3   7 140.195 13.0115  15
   4   3   7 170.215 14.0252   9
   4   3   7 152.525 13.9949  14
  -3  -4   7 119.009 17.8272   7
   7  -3   7 127.352 15.0500  14
  -4  -3  -7 134.439 11.1546  10
   7  -4  -7 138.787 12.7480   8
   3  -7   7 94.7012 15.6105  15
   3  -7   7 134.374 16.3231   7
   4   3   7 125.450 12.4990   6
   7  -3   7 135.658 14.8181   9
   7  -3  10 118.570 18.9844  14
   3  -7  10 90.5343 20.9202   7
   7  -4 -10 236.478 17.5739   8
   4   3  10 183.336 16.8188   6
   3  -7  10 100.546 20.6218  12
   3  -7  10 122.718 22.7651   2
  -4   7  10 257.951 17.6053   9
   4   3  10 227.599 19.1906   9
  -3  -4  10 199.965 25.5726   2
   4   3  13 103.070 17.8632  14
   7  -3  13 100.064 20.4619  14
   4   3  13 141.924 18.9445   9
   7  -3  13 90.5019 20.9429   9
  -3  -4  13 151.252 28.0085   2
   3  -7  13 69.9817 25.8890  12
   3  -7  13 136.273 26.7905   2
  -4   7  13 161.306 17.1567   9
   3  -7  16 6.41887 25.5744   2
   4   3  16 10.6682 17.5325   9
   4   3  16-19.9200 16.7291  14
  -4   7  16-11.2005 13.7223   9
  -3  -4  16 43.8133 27.5106   2
   7  -3  16-14.9864 22.0252   9
   7  -3  16-21.5368 19.3051  14
   7  -3  19-18.2596 22.7714  14
  -3  -4  19 3.90040 29.7037   2
   4   3  19 24.4516 21.4672   9
   7  -3  19-12.7965 24.2972   9
   3  -7  19 3.75961 30.8658   2
   4   3  19-7.41144 19.5468  14
   5  -7  21-11.7139 29.5362   2
   2   5  21-3.82936 19.3293   6
  -2   7  21-25.0549 20.6895   9
   2   5  21 27.6271 23.1514   9
  -2   7  18 42.8312 17.7717   9
   7  -5  18 16.6367 23.4251  14
   2   5  18 39.5668 17.5264  14
  -5  -2  18 85.3362 33.5599   2
   5  -7  18 13.8274 27.9562   2
   7  -5  18 7.90133 24.9798   9
   2   5  18 48.1958 21.1415   9
   7  -5  15 53.4939 21.7872   2
   2   5  15 29.0100 14.1205  14
   7  -5  15 36.8239 21.0915  14
  -7   2  15 31.8768 21.6462   2
   2   5  15 22.3749 15.5787   9
  -2   7  15 20.8152 13.4840   9
   5  -7  15 28.9208 24.0604   2
  -5  -2  15-25.1388 23.9733   2
  -2   7  12 13.1606 9.91177   9
   2   5  12 5.16688 9.63941  14
   7  -5  12 7.64441 15.9770   2
   5  -7  12 2.24036 18.2995   2
   5  -7  12-2.24290 18.7458  12
   5  -7  12 21.0438 17.4514   7
  -5  -2  12 12.1066 20.1210   2
   2   5  12 14.8611 11.3384   9
  -7   2  12 18.9925 16.2303   2
   7  -5  12 45.7923 18.2703  14
   7  -5   9 681.353 49.5240   2
  -5  -2   9 618.409 51.5140   2
  -7   2   9 594.614 48.2887   2
   2   5   9 571.985 43.2598  14
   7  -5   9 753.065 53.3574  12
   7  -2  -9 661.215 43.1552   8
   7  -5   9 693.208 48.1058   7
  -2   7   9 734.862 43.9988   9
   5  -7   9 700.899 51.5538   2
   2  -7  -9 764.080 43.4902  11
   5  -7   6 101.786 12.7081  15
  -7   2   6 100.131 14.4336   2
   5  -7   6 89.4510 10.4114  11
   2  -7  -6 130.580 10.9815  11
   7  -5   6 112.632 11.1317   7
   7  -5   6 100.318 13.8391  12
   2   5   6 106.888 10.2301   6
   5  -7   6 155.911 13.7617   7
   7  -5   6 79.7631 10.0295  15
  -2  -5  -6 80.9740 9.65790  10
   7  -5   6 82.1257 12.2827  14
  -5  -2   6 86.5777 13.7474  12
  -2   7   6 106.269 9.26361   6
   7  -5   6 115.218 14.2653   2
   7  -5   6 98.8276 8.49776  11
   7  -2  -6 87.5292 10.2378   8
   2  -7  -3 1189.05 75.4211  10
  -2   7   3 1309.84 74.4101   6
   7  -5   3 1393.57 76.5550   2
  -7   2   3 1244.16 75.9602   2
   7  -5   3 1286.48 74.5245   6
   7  -5   3 1262.65 74.7045  13
   7  -5   3 1305.59 73.2336  10
   2   5   3 1221.54 75.0742   6
   5  -7   3 1305.71 75.2044  10
   2  -7  -3 1127.23 75.5846  11
   5  -7   3 1291.34 75.7498  11
   5  -7   3 1213.63 75.8930  15
  -2  -5  -3 1245.95 75.6246  10
   7  -5   3 1258.58 76.2637  14
  -2  -5  -3 1111.86 73.7728  15
   5   2  -3 1181.89 75.3700  13
   5  -7   3 1371.68 74.2430   5
   7  -5   3 1401.85 75.7679   8
   5   2  -3 1230.09 74.7460   5
   7  -5   0 5291.11 310.702  14
   2  -7   0 5314.45 311.539  15
   2  -7   0 5425.30 312.359  11
  -2  -5   0 5493.35 312.339  10
   5  -7   0 5127.87 311.704  11
   5   2   0 5310.89 311.413  13
   2  -7   0 5595.19 311.907  10
   7  -2   0 5674.93 311.793   5
   7  -2   0 5525.69 311.744  13
   5  -7   0 5267.45 310.974  10
   7  -5   0 5128.39 311.364   5
  -5  -2   0 5308.67 311.140   7
   7  -5   0 5448.88 312.221   8
  -5  -2   0 5494.25 312.366  10
  -2  -5   3 44.0545 9.93177  10
   7  -5  -3 35.7837 8.07775   8
   7  -2   3 56.3084 5.50040   7
   7  -2   3 76.2160 7.48111   6
  -5  -2  -3 63.5681 7.11535  10
   7  -2   3 51.5220 8.20311  14
   5   2   3 62.7242 7.39258   6
   2  -7   3 47.1082 8.46127  10
  -2  -5   3 61.3623 8.57257   7
   2   5  -3 42.9653 5.88628  13
   2  -7   3 60.4388 9.45693  15
  -5   7   3 34.4540 3.84083   6
   2  -7   3 62.0702 10.0021  11
   7  -2   3 79.1614 7.64934   9
  -2  -5   6 150.701 18.4361   7
   5   2   6 223.062 16.1311   9
   7  -5  -6 158.413 15.6120   8
   7  -2   6 171.264 16.0709  14
   7  -2   6 175.506 13.6957  15
  -5  -2  -6 194.789 13.4309  10
   5   2   6 204.955 15.2157   6
   2  -7   6 123.832 17.4270  15
   5   2   6 244.035 16.4967  14
   2  -7   6 140.011 16.6676   7
   7  -2   6 135.367 13.8456   6
   7  -2   6 162.869 15.3276   9
   7  -5  -9 1236.02 76.3726   8
  -5   7   9 1239.24 75.2673   9
   5   2  12 11.2565 12.1603  14
   7  -2  12 44.7023 14.7674   9
   2  -7  12 55.9541 20.3256   2
   5   2  12 4.79721 12.2811   9
   2  -7  12 9.12563 19.2900  12
  -2  -5  12-2.40738 21.3333  12
  -2  -5  12 13.8456 19.7237   2
   7  -2  12 20.3712 14.6572  14
   2  -7  12 4.28506 18.3162   7
   5   2  15 26.2736 16.3281   9
   7  -2  15 17.0589 18.0037   9
   2  -7  15-8.90664 22.9202   2
   5   2  15 4.52856 16.3224  14
  -2  -5  15-15.3274 23.5094   2
   7  -2  15 19.1567 18.0547  14
   5   2  18 46.4113 22.8197   9
   7  -2  18 9.16916 22.4379   9
  -2  -5  18 44.5993 31.0570   2
   7  -2  18-8.55182 20.5852  14
   2  -7  18 46.8926 29.9734   2
   5   2  18 3.73897 19.6788  14
   5   2  21-2.11492 21.5936  14
   7  -2  21 12.1789 25.6063  14
   7  -6  19 25.3823 24.8535  14
  -1   7  19 7.10288 18.5793   9
   1   6  19 74.6941 22.1865   9
   7  -6  19 2.78222 26.7871   9
   6  -7  19 36.4907 26.3413  14
   6  -7  19 14.0870 28.2622   2
  -6  -1  19-11.3152 30.2644   2
  -1   7  16-9.66456 14.6692   9
   7  -6  16-2.25490 21.7777  14
   1   6  16-4.51426 12.7188  14
   1   6  16-19.8892 15.7971   9
   6  -7  16 17.9449 25.9434   2
  -6  -1  16 6.43682 26.2695   2
  -7   1  16 2.86920 22.5779   2
   7  -6  16 13.5655 23.0391   2
   6  -7  13 28.9816 19.9551   2
  -6  -1  13 5.26167 21.1021   2
   7  -6  13 16.0469 17.9416  14
   1   6  13 18.0018 11.8483   9
   7  -6  13 17.2387 17.8073   2
   6  -7  13-15.7584 21.8229  12
  -7   1  13 29.2528 19.9333   2
  -1   7  13 8.17345 10.8766   9
   1   6  13 9.50742 9.85387  14
  -1   7  10 262.701 22.8966   6
   7  -6  10 299.559 30.8453   2
   7  -6  10 273.550 28.4234   7
   1   6  10 351.592 25.0846   9
   7  -1 -10 283.021 22.3585   8
   6   1 -10 307.606 21.9055   8
   1  -7 -10 374.000 23.5106  11
   6  -7  10 267.011 30.1234  12
  -7   1  10 337.364 32.3356   2
  -1   7  10 342.593 23.0998  14
  -1   7   7 316.483 19.4873   6
   7  -6   7 265.762 21.7532   7
   7  -6   7 289.470 25.4863   2
  -1  -6  -7 257.748 19.3079  11
  -7   1   7 246.644 25.0215   2
   7  -6   7 238.108 18.0833  11
   6  -7   7 275.173 24.8160  12
   6  -7   7 270.454 19.5581  11
   1  -7  -7 297.137 20.0616  11
   7  -6   7 246.933 17.5626   8
   1   6   7 276.542 19.7085   6
   7  -6   7 250.502 20.6907  15
   6  -7   7 249.037 21.5153  15
   7  -6   7 266.087 24.8571  12
   6  -7   7 325.176 22.9990   7
   7  -1  -7 264.359 19.2643   8
  -6  -1   7 242.369 25.8931   2
   6  -7   7 337.516 27.2336   2
   6  -7   4 1144.77 64.4055   5
   7  -6   4 979.927 63.5648  10
   7  -6   4 1117.05 65.6875  15
   6  -7   4 1042.99 64.7711  10
   6  -7   4 1123.43 65.4667  11
  -7   1   4 985.873 67.6583   2
  -1  -6  -4 1114.49 65.9098  11
   7  -6   4 1217.64 65.3182   8
  -6  -1   4 1017.28 67.1964  12
  -1  -6  -4 1134.00 65.7743  10
   1  -7  -4 1087.79 65.7885  11
   7  -6   4 1085.66 64.1934  13
   7  -6   4 988.487 67.1380   2
   6  -7   4 1080.60 63.5150  13
   1  -7  -4 1063.98 65.6282  10
   7  -6   4 1180.35 65.0437  11
  -1   7   4 1020.06 64.2846   6
   1   6   4 1103.02 64.9112   6
   6  -7   4 1143.92 66.2257  15
   1  -7  -1 2192.05 132.915  15
   7  -6   1 2476.66 134.017   8
   6  -7   1 2295.04 132.374  10
   6   1  -1 2295.23 133.016   5
   1  -7  -1 2268.40 134.233  11
   7  -6   1 2254.54 132.958   5
   7  -6   1 2249.04 133.019  14
   6  -7   1 2403.45 133.680  11
   7  -1  -1 2566.91 133.694   5
   1  -7  -1 2352.25 133.743  10
  -1  -6  -1 2017.52 132.659  15
   6  -7   1 2087.79 132.956   8
  -1  -6  -1 2176.86 133.676  10
   7  -6   1 2276.85 131.433   6
   6   1  -1 2199.72 133.281  13
   7  -1  -1 2339.96 133.590  13
   7  -1   2 2582.16 142.848  14
  -1  -6   2 2296.36 143.822  15
   7  -6  -2 2332.56 143.343   8
   7  -1   2 2509.55 142.370   6
   1  -7   2 2545.94 143.805  15
  -1  -6   2 2386.69 143.858  10
   1   6  -2 2362.45 140.374   5
   6   1   2 2501.10 142.559   6
  -6  -1  -2 2505.24 142.331  10
   1  -7   2 2481.50 143.651  10
  -1   7  -2 2422.37 140.472  13
   1   6  -2 2406.53 141.197  13
  -1  -6   5 3249.70 208.102  10
   1  -7   5 3400.98 207.674  10
   6   1   5 3582.50 205.535   6
   7  -1   5 3715.70 205.553   6
   7  -6  -5 3474.72 206.465   8
   6   1   5 3501.78 205.994  14
   7  -1   5 3690.41 206.481  14
  -6  -1  -5 3561.43 204.044  10
   1  -7   5 3448.20 208.335  15
  -7   1  -5 3359.85 203.148  10
   7  -1   5 3640.52 205.960   9
  -1  -6   5 3273.96 207.434   7
  -7   6   5 3462.97 202.989   9
   7  -1   5 3714.83 203.806  15
   1  -7   5 3652.67 207.788   7
   7  -1   8 1615.25 91.6725   9
  -1  -6   8 1325.92 94.9748  12
  -7   1  -8 1489.02 87.0532  10
  -6  -1  -8 1446.97 87.8299  10
  -7   6   8 1448.95 89.0804   9
  -6   7   8 1577.34 89.0674   9
   6   1  11 62.2761 13.9257  14
   1  -7  11 47.2850 18.0170   7
   1  -7  11 12.2724 17.5911   2
   7  -1  11 44.5637 13.2519   9
   6   1  11 34.7805 10.7370   6
   1  -7  11 75.4316 19.9669  12
  -6   7  11 50.7693 10.1105   9
  -1  -6  11 62.2786 19.8200   2
  -1  -6  11 20.5311 18.5677  12
   6   1  11 60.6105 13.2936   9
   7  -1  11 67.6050 15.2545  14
   1  -7  14 57.1838 24.1530   2
   7  -1  14 102.305 19.9039   9
   1  -7  14 48.3373 27.1104  12
   6   1  14 112.430 19.2065  14
   7  -1  14 103.578 20.1433  14
  -1  -6  14 13.8224 20.6629   2
   6   1  14 75.2982 18.0878   9
   1  -7  17 20.9882 28.7251   2
   7  -1  17 7.95172 19.8431  14
   6   1  17 25.5810 20.1002   9
  -1  -6  17-7.10018 28.2927   2
   6   1  17 12.9339 19.3649  14
   7  -1  17 2.07401 20.4558   9
   7  -1  20 4.82639 21.9977   9
   6   1  20-23.0143 19.9480   6
   6   1  20-12.8683 22.0632  14
   1  -7  20 15.9904 29.8220   2
  -1  -6  20-4.05238 30.4428   2
   7  -1  20-18.2990 24.3863  14
   6   1  20 19.1474 23.0191   9
  -7   0  20 7.47120 30.1329   2
   0   7  20-8.73441 19.3219   6
   0   7  20-21.5232 20.3547   9
   7  -7  20 5.36190 25.2345  14
   7  -7  17-7.08632 22.9073  14
  -7   0  17 3.31257 26.7170   2
   0   7  17-16.8222 17.3746   6
   7  -7  17 49.5274 26.9896   2
   0   7  17 1.57208 15.9293   9
   0   7  14 66.2849 14.4135   6
   7  -7  14 64.5775 23.6485   2
   0   7  14 117.520 17.3280   9
   0   7  14 75.5048 13.4660  14
   0   7  11-3.62193 9.20602   6
   7  -7  11 7.74811 16.8027   2
   7  -7  11 16.2102 17.7590  12
   7   0 -11-1.73287 6.86308   8
   7  -7  11-24.6808 16.5580   7
  -7   0  11 2.06038 18.0578   2
   7  -7   8 521.333 40.4943   2
   7  -7   8 478.639 36.3480  15
  -7   0   8 659.060 43.4888   2
   7   0  -8 449.648 33.0585   8
   0  -7  -8 607.931 34.4633  11
   0   7   8 589.355 34.0986   6
   7  -7   8 439.524 32.9503  11
   7  -7   8 521.327 37.2236   7
   7  -7   8 512.761 39.4974  12
   7  -7   5 1041.24 58.0420  15
   0  -7  -5 965.728 57.1613  10
   7  -7   5 725.148 58.8758   2
  -7   0   5 939.828 61.1662   2
   7  -7   5 1001.04 56.5666  11
   0  -7  -5 1077.01 57.6825  11
   7  -7   5 854.597 55.4147   8
   7  -7   5 794.177 55.5058  10
   7  -7   5 949.250 55.1245  13
   0   7   5 988.715 56.1222   6
   0  -7  -2 149.877 13.6453  11
   7  -7   2 202.038 13.4026  11
   7   0  -2 137.139 12.8182  13
   7   0  -2 123.808 12.0176   5
   7  -7   2 177.871 11.0448  10
   0  -7  -2 118.309 12.4106  10
   0  -7  -2 121.124 11.3695  15
   7  -7   2 170.065 12.8588   8
   7  -7   2 162.531 11.5998   5
   7   0   1 518.579 34.0460  13
   0  -7   1 594.383 35.4913  10
   0  -7   1 538.673 34.8701  15
   7  -7  -1 521.047 32.4807  14
   7  -7  -1 551.468 35.1412   8
   7  -7  -4 1011.41 73.4164   8
   0  -7   4 1286.67 75.1379   7
   7   0   4 1197.80 73.5192  14
   7   0   4 1238.82 70.4745  15
  -7   0  -4 1183.51 71.4932  10
   0  -7   4 1126.92 74.9147  10
   7   0   4 1333.29 73.1444   6
   7   0   7 43.2240 9.88333   9
  -7   0  -7 48.6670 6.32320  10
   0  -7  10 115.731 20.1777   7
   0  -7  10 95.4864 20.0735  12
   7   0  10 94.7154 13.0795   6
   7   0  10 121.031 16.4299  14
   0  -7  10 170.458 23.6783   2
   7   0  10 149.369 16.2612   9
   0  -7  13 124.200 26.4109   2
   7   0  13 79.3754 18.0099   9
   0  -7  13 56.1310 24.1284  12
   7   0  13 110.933 19.0172  14
   7   0  16-20.0932 18.0872   9
   0  -7  16 3.28386 24.1542   2
   7   0  16-1.79170 18.2310  14
   7   0  19-10.6739 21.5486  14
   7   0  19 1.81602 18.6110   6
   0  -7  19-39.0544 30.7306   2
   7   0  19 22.7265 21.3877   9
   4  -8   0 15793.5 908.107  11
   8  -4   0 15637.8 907.727   5
   4  -8   0 15380.1 907.417  10
  -4  -4   0 15639.5 908.459  10
   8  -4   0 15845.6 907.526  13
   8  -4   0 15972.2 906.816  14
   4   4  -3 436.819 30.2448   5
   4   4  -3 498.629 31.3065  13
   8  -4   3 493.392 31.3695  13
   4  -8   3 439.048 32.4345  11
  -4  -4  -3 527.460 31.9146  10
   8  -4   3 564.742 33.6264  12
   4  -8  -3 468.925 32.0467  11
  -4  -4   3 443.595 33.4864   7
   4   4   3 562.756 32.0184   6
   8  -4   3 591.235 32.7487  14
   4  -8   3 542.888 33.0430  15
   4  -8   3 467.909 32.0225  10
   8  -4  -3 393.789 31.8089   8
   8  -4   3 528.736 31.2764   9
   8  -4   3 504.554 30.8931   6
   8  -4  -6 604.471 42.2422   8
   8  -4   6 784.035 42.4601  15
   8  -4   6 725.365 43.7283   7
   8  -4   6 797.429 44.7781  14
  -4  -4  -6 680.907 41.6590  10
  -4   8   6 552.631 39.9840   6
   4  -8   6 731.361 45.2577   7
   4  -8   6 717.960 45.2765  15
  -4  -4   6 608.861 46.1686   7
   8  -4   6 694.610 43.6145   9
   4  -8   6 596.898 43.5074  10
   8  -4   6 652.471 41.6207   6
   4  -8  -6 648.953 42.5985  11
  -4  -4   6 690.340 46.2271  12
   8  -4   6 746.696 40.3374  11
   4   4   6 701.996 42.3746   6
   4  -8   6 619.474 39.3371   5
   4   4   9 2791.34 165.773   6
   4  -8   9 2689.75 171.531  12
   4  -8   9 2821.31 170.741   7
   4  -8  -9 2668.99 165.285  11
   4   4   9 2836.43 166.656   9
   8  -4   9 3058.05 169.488  14
   4  -8  12 30.4344 18.5913   7
   4  -8  12 28.9250 19.4600  12
   4   4  12 44.9676 12.8167  14
   4   4  12 76.6992 13.1933   6
   4  -8  12 41.2964 20.3560   2
   4   4  12 75.7038 14.4295   9
  -4  -4  12 26.5900 20.2116   2
   8  -4  12 79.3656 17.4365   9
   8  -4  12 55.8275 17.1404  14
   4   4  15 20.3775 16.3286   9
   4   4  15-5.35644 14.7891  14
  -4  -4  15 12.8235 24.4323   2
   4   4  15 17.6291 13.6398   6
   4  -8  15-9.11617 23.3161   2
   8  -4  15 13.4846 19.6159  14
  -4   8  15 30.2188 13.1338   9
   8  -4  15 45.9550 20.3440   9
   8  -4  18 58.7806 26.0773   9
   4  -8  18 47.3453 30.6368   2
   4   4  18 21.3264 18.2809   6
   4   4  18 52.7809 22.0798   9
   4   4  18 41.9846 19.6327  14
  -4  -4  18 3.80488 29.4169   2
   8  -4  18-4.56422 22.1082  14
   4   4  21 17.3724 21.1608  14
   8  -5  19-5.30950 26.1716   9
  -3   8  19 30.9609 18.2340   9
  -5  -3  19 3.95038 30.2874   2
   8  -5  19 2.45816 23.7401  14
   3   5  19 3.26046 17.8529  14
   3   5  19 6.24891 19.6033   9
   5  -8  19-18.7759 29.9203   2
   3   5  19-8.67350 18.5571   6
  -3   8  16 9.85276 13.7916   9
   3   5  16-20.4537 15.1738   6
   8  -5  16 4.60795 22.4365   9
  -5  -3  16 41.2427 28.5424   2
   5  -8  16-25.8303 27.1172   2
   3   5  16 15.9409 14.5467  14
   8  -5  16-2.14537 20.7186  14
   3   5  16-11.5828 16.6379   9
  -8   3  13 47.3469 18.3709   2
   5  -8  13 27.8707 20.6301   2
   8  -5  13 21.2171 16.9918   2
   8  -5  13 22.3926 18.1253  14
   3   5  13 60.5856 14.8479   9
   3   5  13 48.7452 13.0183  14
   3   5  13 11.0863 11.7943   6
   5  -8  13 13.5561 18.9483   7
  -5  -3  13 43.3514 23.3196   2
  -3   8  13 23.0415 11.3784   9
   8  -5  13 22.9851 19.2479   9
   5  -8  13 25.1962 20.3947  12
  -8   3  10 199.767 24.3130   2
   5   3 -10 225.262 16.6942   8
   5  -8  10 155.836 23.6660   7
   5  -8  10 189.195 25.1992  12
   3  -8 -10 242.077 19.3132  11
  -5  -3  10 296.271 30.1478   2
   3   5  10 258.282 19.8447   6
   5  -8  10 151.720 25.5329   2
   3   5  10 274.061 20.5329  14
   8  -5  10 169.580 23.6077   2
   3   5  10 286.318 21.4304   9
   8  -5  10 190.501 23.7474  14
   8  -5   7 61.8105 6.60486  11
   8  -5   7 67.4103 10.7693   7
   8  -5   7 95.1013 14.5426  12
  -5  -3   7 39.9893 13.3358  12
   8  -3  -7 43.6204 8.14746   8
   5  -8   7 55.0558 12.4232  15
   3  -8  -7 64.8072 9.26517  11
   8  -5   7 75.3382 12.9435   2
  -8   3   7 63.9394 12.3233   2
   3   5   7 63.5404 9.24559   6
   5  -8   7 91.4351 13.0541   7
  -3  -5  -7 56.6487 8.43262  10
   8  -5   7 54.0691 9.65140  15
   8  -5   7 74.2294 13.0120  14
  -3   8   7 50.7497 7.32196   6
   8  -5   4 72.4343 6.67574   6
   8  -5   4 74.2667 9.02030  14
   8  -5   4 64.5606 6.92237  13
   8  -5   4 76.3837 8.11103   9
   8  -3  -4 36.0091 7.60976   8
   3   5   4 61.5213 7.66421   6
   8  -5   4 56.1325 7.72143   2
  -3   8   4 23.3517 5.37748   6
  -3  -5  -4 62.5239 8.07240  10
   5  -8   4 63.4222 9.35614  15
   5  -8   4 62.2505 8.26332  10
   5  -8   4 67.5461 8.84951  11
  -3  -5  -4 54.8648 5.11754  15
   3  -8  -4 34.7315 8.02138  11
  -5  -3   4 28.7838 10.4352   7
  -8   3   4 35.6972 8.29095   2
   5  -8   4 51.4278 5.34505   5
   8  -5   4 77.5550 9.70917  12
   8  -5   1 1235.14 71.4464  13
   5   3  -1 1161.82 71.4795  13
   3  -8  -1 1226.79 72.5578  11
   3  -8  -1 1179.84 71.8814  10
   8  -5   1 1310.45 72.6033   8
   5  -8   1 1249.21 72.4048  11
   5  -8   1 1164.28 71.3199  10
   8  -3  -1 1122.23 71.9633   5
   8  -5   1 1218.40 71.8563   5
   5   3  -1 1068.72 70.7375   5
  -3  -5  -1 1176.57 72.4494  10
  -5  -3   1 1116.76 73.2164  10
   8  -5   1 1225.52 70.1829   9
   8  -5   1 1369.75 71.7049  14
   8  -5   1 1229.30 70.3775   6
   8  -3  -1 1229.25 72.1017  13
  -5  -3   1 1013.65 71.7702   7
   8  -3   2 53.8214 6.19922   6
   3  -8   2 57.4627 8.75822  15
   3   5  -2 21.2292 4.49519   5
   8  -5  -2 31.2775 7.89702   8
   3  -8   2 59.0624 9.31173  11
   5  -8  -2 31.7265 7.49345  11
   8  -3   2 64.6241 7.52209  14
  -3  -5   2 16.7992 8.57940  10
  -5  -3  -2 22.6030 7.04060  10
   3  -8   2 47.7934 8.08912  10
  -3  -5   2 27.1692 7.11842   7
   8  -3   2 52.1038 7.07942  13
   3   5  -2 24.9843 5.69656  13
   8  -3   5 64.1173 8.93245   9
   8  -5  -5 94.3577 10.8440   8
  -3  -5   5 45.6432 11.6459   7
   8  -3   5 73.2711 9.23088   7
   5  -8  -5 67.6152 9.26912  11
   8  -3   5 81.4316 10.8950  14
   3  -8   5 63.2986 10.7690  10
  -5   8   5 60.8209 5.93412   6
   8  -3   5 103.155 8.33418  15
   8  -3   5 66.0717 8.47731   6
   5   3   5 38.1177 8.08968   6
   3  -8   5 68.0603 11.7431  15
  -5  -3  -5 30.9809 7.49044  10
  -3  -5   8 248.532 25.8596  12
  -5  -3  -8 230.920 18.4334  10
   8  -3  11 41.3071 13.8055   9
  -3  -5  11 16.5602 17.1985  12
   3  -8  11 24.1630 16.8246  12
   5   3  11-15.3283 10.0142   6
   8  -3  11 43.3455 13.8780  14
  -5   8  11 2.72676 8.82225   9
   3  -8  11 27.7787 16.5656   7
   5   3  11 4.13783 10.8862   9
   3  -8  11 35.3685 19.1476   2
  -3  -5  11 2.16507 17.3639   2
   5   3  11-2.91558 10.8607  14
   8  -3  14-10.4895 16.8125   9
   8  -3  14-5.10822 16.6501  14
   3  -8  14 13.8934 20.5813   2
  -3  -5  14 8.67857 22.0307   2
   5   3  14 38.1489 15.3696   9
   5   3  14-10.5415 14.9392  14
   3  -8  14 23.3130 22.9302  12
   5   3  14-12.7177 12.8251   6
   5   3  17-10.7556 16.3245   6
   8  -3  17 12.5353 20.5969  14
   3  -8  17 3.51301 27.9910   2
   8  -3  17-13.3081 21.1495   9
   5   3  17-15.4506 19.9404   9
  -3  -5  17 3.65522 28.7622   2
   5   3  17 5.06598 17.4354  14
   5   3  20-3.98146 20.8578  14
   5   3  20 13.3475 19.8357   6
   5   3  20 2.32696 22.1920   9
   8  -3  20 14.6519 24.1748  14
   3  -8  20 12.0359 31.9691   2
  -3  -5  20 4.16403 29.0302   2
   8  -3  20 20.2447 24.9512   9
   8  -6  20 5.23944 24.7630  14
   6  -8  20 13.0893 26.3230  14
   2   6  20-10.6826 20.4599   9
   2   6  20-1.82036 19.1370   6
  -2   8  20 24.3172 18.8337   9
   8  -6  20 8.54161 27.4970   9
   6  -8  20-11.3989 29.7085   2
  -6  -2  20-8.15868 29.9990   2
   8  -6  17 6.94105 22.9951  14
   8  -6  17 19.6082 24.6479   9
   2   6  17 1.28203 14.5841  14
   6  -8  17 36.4132 26.3779   2
   2   6  17-5.18106 17.4366   9
  -6  -2  17 10.6355 27.8982   2
   2   6  17-7.32083 15.8271   6
  -2   8  17 23.6758 16.4078   9
   8  -6  14 59.0228 22.8495  14
   6  -8  14 93.7680 26.5926   2
  -6  -2  14 68.3496 27.2122   2
  -2   8  14 87.5054 15.3483   9
   6  -8  14 87.0519 27.6895  12
   2   6  14 109.697 16.6311   6
   8  -6  14 148.216 25.3233   2
  -8   2  14 101.191 23.9688   2
   2   6  14 90.2677 17.3581   9
   2   6  14 77.8209 15.6640  14
   8  -6  11 26.4262 16.7174  14
   2   6  11 43.9976 10.8643   6
   2   6  11 47.4560 10.5484  14
   6  -8  11 61.4587 19.7889   2
  -6  -2  11 75.0106 22.1635   2
   6  -8  11 38.1979 16.5120   7
   6  -8  11 38.9822 18.1197  12
  -8   2   8 391.936 32.0991   2
  -6  -2   8 417.104 34.9786   2
   8  -6   8 304.680 31.5322  12
   8  -2  -8 347.556 25.6752   8
   8  -6   8 376.470 28.9271   7
   8  -6   8 302.569 27.0733  15
  -2   8   8 408.734 25.4326   6
   6  -8   8 414.476 33.8124   2
   2  -8  -8 420.871 26.7786  11
   8  -6   8 337.276 31.2468   2
   8  -6   5 675.617 48.8259   2
   6  -8   5 778.209 44.2284  13
   8  -6   5 812.221 49.9026  12
   8  -6   5 819.154 47.2414  15
  -6  -2   5 596.176 48.5563  12
   8  -6   5 801.751 49.2923  14
   2  -8  -5 841.404 47.6889  11
   6  -8   5 831.686 48.6263  15
   6  -8   5 742.405 46.8503  10
   6  -8   5 853.066 45.4507   5
  -2  -6  -5 650.885 46.6710  10
  -2  -6  -5 634.273 44.4898  15
  -2   8   5 753.975 45.4679   6
  -8   2   5 668.852 48.7794   2
   8  -6   5 887.656 46.7968   8
   2   6   5 645.554 46.0897   6
   6  -8   5 790.682 47.2341  11
   8  -6   5 817.222 46.0304  11
   2  -8  -2 419.536 26.5376  10
   8  -6   2 381.595 25.5068   2
   2  -8  -2 424.002 26.9558  11
   8  -6   2 378.564 24.9365  13
   6   2  -2 370.192 25.8749  13
   8  -6   2 389.839 24.1844   6
   8  -6   2 416.789 26.5417   8
   6  -8   2 381.729 25.3302  10
   8  -6   2 354.430 24.8957   9
   6   2  -2 412.808 25.5087   5
  -8   2   2 409.010 25.7422   2
  -2  -6  -2 346.984 24.7134  15
   8  -2  -2 449.637 26.4896   5
  -2  -6  -2 423.810 26.7578  10
   8  -6   2 401.213 23.5954  10
   6  -8   2 385.765 26.1919  11
   8  -2  -2 399.545 26.6310  13
   8  -6   2 381.026 25.5881   5
   8  -6   2 355.245 25.8201  14
   8  -6  -1 9444.36 525.027   8
   8  -2   1 8645.64 523.860  13
   8  -6  -1 8965.95 522.268  14
  -6  -2  -1 9094.04 524.371  10
   8  -2   1 9195.69 524.042   5
   2  -8   1 9230.59 525.428  11
  -6  -2  -1 8921.07 522.771   7
   6  -8  -1 9415.02 524.625  11
  -2  -6   1 9135.23 525.183  10
   2  -8   1 9128.73 524.521  10
   2  -8   1 9097.77 524.348  15
   2   6  -1 8925.56 522.817  13
   8  -2   4 4637.51 268.639   9
   6   2   4 4681.36 268.711   6
  -6   8   4 4659.01 265.898   6
   2  -8   4 4391.20 270.523  15
  -2  -6   4 4437.30 270.306   7
  -2  -6   4 4539.65 271.518  10
  -6  -2  -4 4568.13 268.020  10
   8  -6  -4 4675.38 269.950   8
   8  -2   4 4618.23 268.324   6
   2  -8   4 4631.81 270.346  10
   8  -2   4 4518.26 269.227  14
   8  -2   7 64.2565 9.61258   6
  -8   6   7 74.8916 8.48428   9
  -6  -2  -7 96.6456 8.65313  10
  -2  -6   7 105.980 16.0867   7
   8  -6  -7 79.8643 11.6002   8
   8  -2   7 71.6233 10.7925   9
   8  -2   7 39.9104 9.28815  15
   2  -8  10 313.728 31.8475  12
   8  -2  10 304.265 26.2835   9
  -2  -6  10 276.604 31.1416  12
  -2  -6  10 317.828 32.8359   2
   2  -8  10 277.306 31.5610   2
  -2  -6  10 314.725 32.5726   7
   2  -8  10 310.107 31.3244   7
   6   2  10 310.966 24.2299   6
   6   2  10 330.434 25.9115  14
  -6   8  10 346.193 23.3810   9
   8  -2  10 268.878 23.3224   6
   6   2  10 326.168 25.8066   9
   8  -2  10 315.404 27.1100  14
   8  -2  13 113.556 19.8580   9
  -2  -6  13 59.8971 24.3698   2
   2  -8  13 75.4358 24.8817  12
   8  -2  13 93.8748 19.1920  14
   6   2  13 97.0520 17.6839  14
   6   2  13 83.3689 15.0591   6
  -2  -6  13 57.1779 25.9979  12
   6   2  13 91.1729 17.1539   9
   2  -8  13 93.6804 24.2458   2
   2  -8  13 76.9370 23.9892   7
   6   2  16-4.98314 16.8306  14
   8  -2  16 5.78077 18.7646  14
   2  -8  16-22.9193 26.5660   2
   6   2  16 5.70561 14.5630   6
  -2  -6  16-13.4627 25.8039   2
   6   2  16 1.79316 17.3897   9
   8  -2  16 11.6064 19.0695   9
   6   2  19-8.94686 21.2437   9
   8  -2  19-11.4015 23.6367  14
   8  -2  19-6.95504 21.5347   9
  -2  -6  19-47.8362 31.7676   2
   6   2  19-14.5246 18.7546   6
   2  -8  19 27.1611 29.9526   2
   6   2  19-5.99357 20.4068  14
  -1   8  21 5.39630 20.6424   6
   8  -7  18-2.46661 22.9079  14
   7  -8  18 4.78024 23.0877  14
  -1   8  18 5.91541 16.4643   6
   8  -7  18 9.14916 23.8500   2
  -1   8  18 23.6462 17.3261   9
   7  -8  18 27.4378 26.9919   2
  -8   1  18 3.22075 25.8245   2
   1   7  18 14.0519 17.6001   9
   1   7  18 7.79992 17.3117   6
  -7  -1  18-18.3428 28.6876   2
   8  -7  15-30.0167 22.9360  14
   7  -8  15-2.81406 23.7662   2
   1   7  15 4.75101 13.5089   6
  -1   8  15 8.57817 12.7927   9
  -1   8  15-2.22337 12.7204   6
  -7  -1  15 3.00732 24.1097   2
   8  -7  15-10.3263 21.3183   2
   1   7  15-13.5156 14.4596   9
  -8   1  15-8.12095 21.3015   2
   1   7  15-5.88096 11.4486  14
   7  -8  12 4.50915 18.2952   2
   7  -8  12-15.8018 19.8861  12
   7  -8  12-16.2602 16.5470   7
  -1   8  12 0.78303 9.50871   6
   8  -7  12-11.9017 16.7635  14
   1   7  12-4.24324 9.77076   6
   8  -7  12-9.95041 16.2452   2
   1   7  12 3.88178 9.25077  14
   8  -7  12 1.75029 15.9555   7
  -7  -1  12-12.0413 19.4254   2
  -8   1  12-22.5311 18.6713   2
   8  -7   9-15.2476 14.4770   2
   8  -7   9 4.53336 11.6162   7
   7  -8   9-4.87147 15.3502   2
  -8   1   9-4.65833 15.0600   2
   1  -8  -9 20.0212 8.65456  11
   7   1  -9 6.19754 6.51767   8
  -1   8   9-1.60752 7.03918   6
   8  -7   6 8.14123 9.39187  12
  -1  -7  -6 1.76935 7.58463  11
  -1   8   6 22.9941 5.88982   6
   7  -8   6 14.5854 4.20407  13
  -7  -1   6 14.7257 12.5035   2
  -1  -7  -6 10.4521 6.56851  10
   7  -8   6 21.8612 11.5029   2
   7  -8   6 26.7523 9.23910  15
   1  -8  -6 20.2738 7.84588  11
   8  -7   6 14.2575 5.49560  11
   8  -7   6 9.42218 7.16330   7
   8  -7   6 13.1055 4.49612   8
   1   7   6 9.12077 5.81495   6
   8  -7   6 1.03515 8.57976   2
  -8   1   6 8.46548 11.1485   2
   8  -7   6 10.1772 7.20544  15
   7  -8   6 11.9420 6.56088  11
   7   1  -3 427.306 30.8580  13
   8  -7   3 482.999 30.4851  11
  -7  -1   3 381.845 30.8896  12
  -8   1   3 425.092 32.0319   2
   8  -7   3 481.725 31.9678   2
   8  -7   3 484.329 29.0853   6
   7  -8   3 510.733 29.8367  10
  -1  -7  -3 449.031 29.4141  15
   1  -8  -3 462.016 31.5808  11
   7   1  -3 440.176 30.2735   5
   7  -8   3 511.096 29.8353   5
   7  -8   3 486.657 30.8468  11
   8  -7   3 497.539 30.1465   5
   7  -8   3 515.672 31.5227  15
   8  -7   3 478.739 28.6889  10
  -1  -7  -3 469.625 31.3516  10
   8  -7   3 519.678 31.0155   8
   1  -8  -3 469.657 31.1838  10
   8  -7   3 466.735 29.3484  13
   8  -7   3 425.164 31.4960  14
   8  -7   0 593.351 37.0220   9
   1  -8   0 642.436 41.3823  11
   8  -1   0 594.164 39.7069  13
   7   1   0 631.704 39.8209  13
   8  -7   0 684.518 40.8578   8
  -1  -7   0 658.119 40.2837  15
   7  -8   0 631.406 40.0446  11
  -1  -7   0 756.208 41.3723  10
   7   1   0 691.442 39.6230   5
   1  -8   0 661.168 40.4296  10
   8  -1   0 687.687 39.9366   5
   1  -8   0 641.356 39.9202  15
   8  -7   0 575.352 38.3550  14
   1  -8   3 372.020 27.4300  10
  -7  -1  -3 372.996 25.1150  10
  -1  -7   3 368.191 27.8550  10
   1  -8   3 386.116 27.9349  15
   8  -1   3 369.608 25.4479   6
   8  -7  -3 472.981 28.1863   8
   7   1   3 398.109 25.8769   6
   1   7  -3 399.951 24.2597  13
   8  -1   3 339.679 25.9865  14
   8  -7  -6 87.7365 12.0270   8
   1  -8   6 135.601 15.3445   7
  -8   1  -6 110.128 7.94320  10
   1  -8   6 117.338 15.5259  10
   8  -1   6 146.417 12.3865   9
  -1  -7   6 47.0254 13.0282   7
  -7  -1  -6 63.2538 8.46813  10
   8  -1   6 119.484 12.9228  14
   8  -1   6 135.965 11.7185   6
   8  -1   9 149.108 14.2053   6
   8  -1   9 143.911 16.8080  14
  -1  -7   9 89.8658 19.4341  12
  -1  -7   9 107.910 19.7276   7
   1  -8   9 137.714 20.1547   7
   7   1   9 130.279 14.1354   6
   1  -8   9 162.259 22.0738  12
   7   1   9 111.585 14.9723   9
   8  -1   9 167.726 16.1505   9
   7   1   9 113.092 15.6603  14
   8  -1  12 58.3781 15.9851  14
   8  -1  12 51.7858 14.3171   9
  -1  -7  12 50.2254 21.4471   2
   7   1  12 54.0583 12.7000   6
   1  -8  12 91.8010 23.3591  12
   8  -1  12 50.7075 12.2009   6
   1  -8  12 26.7104 19.6907   7
  -1  -7  12 30.8853 21.4104  12
   1  -8  12 37.6227 19.7111   2
   7   1  12 46.3337 14.8465  14
   7   1  12 24.2964 13.3555   9
   7   1  15 10.4758 14.1997   6
   8  -1  15 1.30322 14.2257   6
   7   1  15-13.4000 17.4209   9
   1  -8  15 9.09329 23.3942   2
  -1  -7  15 21.5393 23.1155   2
   7   1  15 24.3262 17.4675  14
   8  -1  15-5.09836 16.4136   9
   8  -1  15 1.73722 17.5365  14
   1  -8  15-3.39325 26.0163  12
   8  -1  18-2.13812 20.2104   9
   1  -8  18 22.7781 28.9114   2
  -1  -7  18-11.5568 28.1229   2
   7   1  18 25.2351 20.3941   9
   8  -1  18 8.40228 21.6070  14
   8  -1  18-11.8962 18.1795   6
   7   1  18 13.8187 20.7525  14
   7   1  18-10.2612 18.4193   6
   0   8  19-16.4382 18.1811   6
   8  -8  19 43.4205 28.6712   2
  -8   0  19 38.6088 28.3116   2
   8  -8  19 7.64545 25.8261  14
  -8   0  16-21.0818 23.8494   2
   8  -8  16-2.92822 22.4524   2
   0   8  16-10.2101 15.4540   6
   8  -8  16 17.5722 21.5685  14
   8  -8  13 20.6599 20.1239   2
   0   8  13 2.74085 10.5572   6
  -8   0  13 26.8534 21.7251   2
   8  -8  13 4.02307 18.2543   7
   8  -8  10 547.445 46.2870  12
   8  -8  10 541.243 42.5265  15
   0   8  10 578.613 37.8475   6
   8  -8   7 340.591 29.7593   2
   0  -8  -7 336.156 24.8806  11
   8  -8   7 334.407 23.4830  11
  -8   0   7 304.432 29.7172   2
   8  -8   7 361.350 26.3041   7
   8  -8   7 417.073 30.2425  12
   0   8   7 330.863 23.1712   6
   0  -8  -4 839.046 53.9480  11
   8  -8   4 832.571 51.4445  10
   8  -8   4 912.183 51.2959  13
   8  -8   4 885.302 52.1168   5
   8  -8   4 893.533 52.8833  11
   0  -8  -4 760.841 53.1431  10
   8  -8   4 928.112 53.8424  15
   8  -8   4 854.169 52.2387   8
   0   8   4 786.741 51.8304   6
   8  -8   1 6661.73 368.465   8
   0  -8  -1 6281.54 367.580  15
   8  -8   1 6490.87 368.049  11
   8   0  -1 6231.02 367.659   5
   0  -8  -1 6094.36 368.383  10
   8  -8   1 6399.58 366.343  10
   8   0  -1 6311.36 367.995  13
   8  -8   1 6304.72 365.032   6
   8  -8  -2 711.102 41.7520  14
   8  -8  -2 664.328 45.5090   8
   0  -8   2 714.500 46.3533  10
   0  -8   2 706.270 46.3804  15
   0   8  -2 730.260 42.5641  13
   8   0   5 1279.26 74.4314   6
   0  -8   5 1137.07 76.4268   7
   0  -8   5 1214.10 77.5041  10
  -8   0  -5 1208.94 72.5843  10
   8   0   5 1261.70 75.1528  14
   8   0   8 1934.83 116.438  14
   0  -8   8 1906.18 120.219   7
   8   0   8 1905.47 114.901   6
   0  -8  11 90.6264 21.5106  12
   8   0  11 89.6706 15.0096   9
   8   0  11 85.0279 15.8670  14
   0  -8  11 81.3649 22.0695   2
   8   0  11 102.243 13.9217   6
   0  -8  11 102.925 21.8027   7
   8   0  14 62.0151 15.5762   6
   0  -8  14 27.3242 24.0903  12
   8   0  14 68.2194 18.8260  14
   0  -8  14 34.3424 22.8728   2
   8   0  14 56.5767 16.8677   9
   8   0  17 17.9347 19.6565   9
   8   0  17 1.59062 16.9115   6
   8   0  17 1.94235 19.0827  14
   0  -8  17 54.5654 30.0455   2
   8   0  20-24.5298 22.8109  14
   9  -5  20-22.8883 25.8679  14
   4   5  20-15.9265 19.7558  14
   4   5  20-13.5380 21.8829   9
   5  -9  20 19.8809 30.8893   2
  -5  -4  20 62.7691 33.5472   2
   4   5  20 11.2200 19.2366   6
   9  -5  20 58.4910 26.7340   9
   9  -5  17 56.1552 24.2614  14
   9  -5  17 73.6261 25.0026   9
   4   5  17 91.5785 22.8044   9
  -5  -4  17 41.0148 31.9009   2
   4   5  17 72.5732 19.3741   6
   5  -9  17 21.1525 28.7005   2
   4   5  17 81.0909 19.6568  14
   4   5  14 292.745 24.6949   6
   9  -5  14 174.321 28.3176   9
   9  -5  14 209.307 29.0929  14
  -5  -4  14 237.552 36.2876   2
   5  -9  14 229.623 34.3921   2
   5  -9  14 147.703 32.9492  12
   5  -9  14 151.629 31.3522   7
   4   5  14 269.822 26.3026   9
   4   5  14 239.176 24.0898  14
  -5  -4  11 45.1993 20.4604   2
   5  -9  11 18.1237 18.0693  12
   9  -5  11 24.1292 14.9985  14
   5  -9  11 8.47426 16.9487   2
   4   5  11 42.9385 10.7805   6
   9  -4 -11 29.8282 9.95888   8
  -5  -4  11-12.6504 18.8204  12
   5  -9  11 16.2664 17.3005   7
   9  -5  11 9.60177 14.6013   9
   4   5  11 45.6121 11.3296  14
  -5  -4   8 1946.39 126.548  12
   4  -9  -8 2177.16 121.914  11
   9  -5   8 2010.96 123.763   7
   5  -9   8 2056.94 125.171   7
   5  -9   8 1755.27 124.257  15
  -4   9   8 2000.44 119.588   6
  -4  -5  -8 2012.65 120.836  10
   9  -5   8 2011.12 123.382   9
   9  -5   8 1957.63 121.953  15
   4   5   8 2266.16 121.808   6
   9  -5   5 7633.54 414.721  15
   9  -5   5 7635.23 418.479  12
   9  -4  -5 6615.98 415.344   8
  -5  -4   5 7712.09 418.169  12
   9  -5   5 7260.76 414.488   7
  -4  -5  -5 7917.83 415.351  10
  -5  -4   5 6800.40 418.542   7
   9  -5   5 7007.54 414.205   6
   5  -9   5 6918.04 415.949  11
   5  -9   5 6898.51 415.571  10
  -4   9   5 6806.29 412.911   6
   5  -9   5 7118.58 416.746  15
   4  -9  -5 7213.09 415.510  11
   9  -5   5 7058.85 415.858  14
   9  -5   5 6860.89 415.047   9
   4   5   5 7604.57 414.994   6
   9  -5   2 1041.04 61.2580  12
   5  -9   2 955.403 61.0962  10
   5  -9   2 994.775 62.0833  11
   4  -9  -2 982.918 62.0109  11
  -5  -4   2 979.086 62.6063   7
   5   4  -2 1038.86 60.2613   5
  -5  -4   2 1057.41 64.0684  10
   9  -5   2 1004.35 61.2437  14
   9  -5   2 996.266 61.2606   5
  -4  -5  -2 1106.51 62.3156  10
   5  -9   2 1017.59 62.0262  15
   4  -9  -2 1030.85 61.5698  10
   9  -5   2 1016.04 59.9509   9
   9  -5   2 949.464 59.8814   6
   5   4  -2 1045.65 61.1292  13
   9  -5   2 939.236 60.7974  13
   4  -9   1 10597.9 609.361  11
   9  -4   1 10603.9 608.038  14
   9  -4   1 10436.7 606.546  12
   9  -5  -1 10196.3 608.536   5
   4  -9   1 10519.8 608.853  15
  -4  -5   1 10577.7 608.731   7
  -5  -4  -1 10454.4 607.533   7
   9  -4   1 10346.4 608.516   5
  -4  -5   1 10858.4 610.108  10
   4  -9   1 10443.1 608.615  10
   5  -9  -1 10479.0 608.256  10
   9  -4   1 10324.0 608.308  13
   4   5  -1 10911.1 607.880  13
   9  -5  -1 10528.7 609.135   8
   5  -9  -1 10328.2 608.983  11
  -5  -4  -1 10941.3 609.368  10
   5   4   4 9693.44 565.054   6
   9  -5  -4 9470.41 565.746   8
   9  -4   4 9759.15 564.747   9
  -5  -4  -4 9973.89 565.153  10
   4  -9   4 9762.07 566.574  11
  -4  -5   4 9114.19 567.379   7
   9  -4   4 10047.7 563.786   7
   4  -9   4 9747.13 566.070  10
   4  -9   4 9922.59 566.821  15
   5  -9  -4 9764.94 565.652  11
   9  -4   4 10018.9 565.802  14
   9  -4   4 9553.74 564.334   6
   9  -4   7 255.652 20.0964   6
  -5   9   7 261.567 18.1553   6
  -4  -5   7 288.436 25.7667  12
  -5  -4  -7 291.414 19.9945  10
   5  -9  -7 281.055 21.7038  11
  -4  -5   7 261.159 26.0943   7
   9  -4   7 276.064 20.4149  15
   9  -4   7 277.937 21.9666   9
   5   4  10 1430.98 82.8285   6
   4  -9  10 1513.23 92.3453   2
  -4  -5  10 1362.08 91.8249   2
  -4  -5  10 1032.56 87.2848  12
   9  -4  10 1371.62 85.2987   9
   4  -9  10 1346.44 90.1568  12
   4  -9  10 1360.48 89.1944   7
   5   4  10 1290.39 82.8766  14
  -5  -4 -10 1272.82 80.6874  10
   9  -4  10 1364.88 85.7694  14
   9  -5 -10 1386.11 82.8790   8
   4  -9  13 335.168 41.7300  12
   5   4  13 447.697 32.9539   6
   9  -4  13 459.262 38.0301   9
   4  -9  13 396.610 42.5919   7
   5   4  13 397.614 33.2868  14
  -4  -5  13 388.697 43.6440   2
   9  -4  13 454.061 38.0208  14
   4  -9  13 397.302 43.1914   2
   5   4  13 389.145 34.0958   9
   9  -4  16-2.02037 19.3506  14
   4  -9  16-43.3803 26.9163   2
   9  -4  16 12.4433 20.2828   9
  -4  -5  16-10.5282 26.7287   2
   5   4  16 19.6861 17.0148  14
   5   4  16 11.2561 14.9523   6
   5   4  16 22.4458 17.8953   9
   9  -4  19-14.5039 23.3654  14
   9  -4  19 44.4297 24.8381   9
   5   4  19 42.8232 20.0671   6
  -4  -5  19 8.13636 30.3626   2
   4  -9  19-3.89228 29.0512   2
   5   4  19 29.2916 20.8416  14
   5   4  19 2.16925 20.7067   9
   9  -6  18-9.68566 23.5801  14
   9  -6  18-17.4076 24.4162   9
   3   6  18-22.8975 18.5046   9
   3   6  18 8.06104 17.7119   6
   6  -9  18 7.18879 29.5092   2
   3   6  18 17.1975 16.0983  14
  -6  -3  18 34.2441 30.1281   2
  -6  -3  15 22.8707 27.1433   2
   9  -6  15-37.2322 21.8332  14
   9  -6  15-32.1608 22.3096   9
   6  -9  15-9.23576 25.4316   2
   6  -9  15-45.1228 30.2056  12
   3   6  15-11.1823 14.3181   6
   3   6  15 1.47331 14.9463   9
   3   6  15-1.15802 12.7018  14
   9  -3 -12 9.12162 9.35522   8
   9  -6  12 11.4713 16.0965  14
   3   6  12 14.4668 10.4775   6
   9  -6  12 37.8902 16.4988   2
  -3   9  12-2.10909 8.96650   6
   6  -9  12 13.3884 17.2276  12
   6  -9  12-11.7653 16.5663   7
   6  -9  12 11.6961 18.7582   2
  -6  -3  12 14.8741 20.4754   2
   9  -6  12-12.9261 16.9312   9
  -9   3  12 20.5429 16.0455   2
   3   6  12 8.02184 10.1464  14
   6  -9   9-7.41974 13.4972  15
   3   6   9 15.1637 7.83065   6
   6  -9   9 1.55415 12.6101  12
   9  -6   9-7.59424 10.9085   7
   3  -9  -9-1.35421 8.43476  11
   9  -6   9-9.00125 12.4183   2
   9  -6   9-9.13913 9.77609  15
  -9   3   9 1.28903 12.3435   2
  -3   9   9-0.94893 6.81186   6
  -6  -3   9 9.77266 14.9155  12
   9  -6   9 3.62870 12.3027  14
   6  -9   9-1.28352 11.9174   7
   9  -6   6 3.19249 7.99418  14
   9  -6   6-5.04532 7.71024   9
   6  -9   6-6.33148 4.27815   5
   9  -6   6 0.79676 6.76593   2
   6  -9   6 9.57146 7.76637  11
   9  -6   6-6.31754 5.32588   6
   9  -3  -6-3.61514 6.59822   8
   9  -6   6-5.25581 8.97443  12
   9  -6   6-8.56107 5.71188   8
   3  -9  -6 0.61201 7.34975  11
  -3  -6  -6-2.66060 6.49372  10
   9  -6   6 3.30922 4.59242  11
   6  -9   6-1.84601 8.52695  10
  -9   3   6-0.84209 9.19126   2
  -6  -3   6-1.01946 10.1309  12
   9  -6   6 2.82398 6.34473  15
   9  -6   6 7.10551 6.00014   7
  -3   9   6 1.81552 4.67875   6
   3   6   6-0.50488 6.25784   6
  -3  -6  -3 239.576 19.6244  10
   9  -6   3 292.363 18.2061   2
  -9   3   3 198.698 18.1753   2
   3  -9  -3 214.017 19.6419  11
   6   3  -3 247.629 19.2174  13
   6  -9   3 360.907 21.3598  15
   9  -6   3 365.165 20.4968   8
   6   3  -3 231.280 17.9968   5
   9  -6   3 315.612 19.2222   5
   6  -9   3 300.959 19.2881  10
   6  -9   3 335.880 20.6823  11
   3  -9  -3 204.049 18.9755  10
   9  -6   3 226.042 15.6496  10
   9  -6   3 344.684 18.9743  13
   9  -6   3 319.147 17.9122   6
   9  -6   3 333.891 20.2466  14
   9  -6   3 313.515 18.5931   9
   6  -9   0 36.9797 7.03651  10
  -6  -3   0 47.4573 7.69648   7
   9  -3   0 51.8234 8.45994  13
   9  -6   0 39.5572 6.62021  14
   6   3   0 49.4786 7.69623  13
   9  -6   0 52.2962 8.74980   8
   3  -9   0 54.2706 9.27159  11
   3  -9   0 58.8690 8.59088  15
   3  -9   0 30.3904 7.89748  10
   9  -6   0 44.3741 7.79485   5
  -6  -3   0 50.0984 9.77685  10
   9  -3   0 28.1125 7.42268   5
  -3  -6   0 59.9451 10.0225  10
   6  -9   0 48.8238 8.90656  11
   3   6  -3 198.844 15.6566  13
   9  -3   3 231.922 16.0802   6
   3  -9   3 228.071 19.5183  11
   6  -9  -3 250.677 18.4463  11
  -3  -6   3 194.969 19.8791  10
  -6  -3  -3 186.456 16.7480  10
   3  -9   3 233.843 18.5297  10
   3  -9   3 259.903 19.2739  15
   9  -3   3 227.571 17.0194  13
   9  -6  -3 264.137 18.6988   8
   9  -3   3 260.391 17.9086  14
   9  -3   3 229.467 14.2626   7
   6   3   3 182.537 16.5539   6
  -3  -6   3 154.761 17.6080   7
   9  -3   6 27.8504 6.82161  15
   9  -3   6 20.0582 9.31206  14
  -6   9   6 15.5022 4.19709   6
  -3  -6   6 15.6657 11.4701   7
   3  -9   6 25.0707 10.2620  10
  -6  -3  -6 11.8537 6.38559  10
   9  -3   6 13.3327 6.87715   6
   9  -3   6 22.1747 7.32722   9
   9  -3   9 13.8589 9.72010   9
  -3  -6   9-6.44200 13.4653  12
   9  -3   9 7.86365 8.06327   6
   6   3   9 13.3566 9.82457  14
   6   3   9 11.5387 8.39683   6
   9  -6  -9 5.67352 8.92661   8
  -3  -6   9 16.8462 14.3961   7
  -6  -3  -9 12.8565 6.41959  10
   3  -9   9 7.23990 13.3366   7
   9  -3   9 14.3124 11.2490  14
   3  -9   9 26.6745 15.2085  12
   9  -3  12 8.55888 14.6192  14
   9  -3  12-6.54037 12.9479   9
  -3  -6  12-9.47696 19.3381  12
   6   3  12 7.75133 10.1141   6
   3  -9  12 7.08524 18.8180   2
  -3  -6  12-7.44718 19.0326   2
   3  -9  12 8.66498 17.5771   7
   3  -9  12 16.3598 19.0759  12
   6   3  12-9.48911 12.5140   9
   6   3  12 11.3051 12.0939  14
   9  -3  15 26.0710 18.8690  14
   9  -3  15-12.5250 18.1300   9
   6   3  15 7.80264 13.7189   6
   6   3  15 1.61292 16.3430   9
  -3  -6  15-9.63251 23.9514   2
   3  -9  15-65.7140 29.8061  12
   3  -9  15-6.15274 23.4281   2
   6   3  15 23.8935 16.0833  14
   9  -3  18-6.76419 22.3174  14
   3  -9  18 3.79487 27.9068   2
   9  -3  18 13.1476 21.2510   9
  -3  -6  18 51.4592 34.6912   2
   6   3  18 5.05859 16.9552   6
   6   3  18-22.2232 20.2799  14
   6   3  18-18.5776 20.0186   9
   9  -7  19 15.8439 25.6120   9
   9  -7  19 7.63116 24.7746  14
   7  -9  19 3.69266 28.1246   2
  -7  -2  19-11.8879 31.1831   2
   7  -9  19 45.2138 25.3713  14
   2   7  19-6.76549 17.8479   6
   9  -7  16 2.21687 21.5890  14
   9  -7  16-9.09644 22.7780   9
   2   7  16-29.2259 15.5145   6
   9  -7  16 17.8005 21.4761   2
  -2   9  16-12.9113 14.2489   6
  -9   2  16 10.5077 21.6924   2
  -7  -2  16 16.7128 25.4561   2
   7  -9  16 34.2369 25.1037   2
   2   7  16 4.53099 12.5667  14
  -7  -2  13 49.3691 25.2289   2
   9  -7  13 35.7354 19.7131  14
   9  -7  13 84.5684 21.2532   2
   7  -9  13 2.54561 20.4415  12
   2   7  13 65.1929 13.4716   6
  -2   9  13 72.2798 12.9918   6
  -9   2  13 71.2674 20.6933   2
   7  -9  13 67.9962 21.3047   7
   7  -9  13 53.5739 22.8393   2
  -7  -2  10 212.982 27.7029   2
   2  -9 -10 235.782 19.0282  11
   7  -9  10 243.784 27.0713  12
   7   2 -10 169.751 15.8855   8
   9  -7  10 207.147 22.4530   7
   7  -9  10 218.792 24.6209   7
   7  -9  10 247.878 25.0794  15
   7  -9  10 217.451 26.9227   2
   9  -2 -10 194.351 17.4454   8
   2   7  10 213.235 18.0185   6
   9  -7  10 219.726 25.0732  14
   7  -9   7 125.818 17.7866   2
   9  -7   7 97.8999 9.52104  11
   7  -9   7 77.9573 11.5997  11
  -9   2   7 103.208 16.0510   2
   2  -9  -7 99.6469 12.6514  11
   9  -7   7 97.3214 9.48252   8
  -7  -2   7 131.249 18.8559   2
   7  -9   7 109.361 9.36290   5
   9  -7   7 92.7393 12.0437   7
   9  -7   7 79.0259 14.2082  12
   9  -7   7 77.4109 12.0131  15
  -2   9   7 116.032 9.91468   6
   9  -7   7 101.587 15.0374   2
   9  -7   4 670.390 40.9193   6
  -2  -7  -4 597.265 40.5251  15
   2  -9  -4 692.672 43.5142  11
   9  -7   4 772.352 42.4149  11
   7  -9   4 753.880 41.1455   5
   7  -9   4 664.831 42.7378  11
   7  -9   4 639.333 41.8802  10
   9  -7   4 701.526 41.9734   5
  -2  -7  -4 655.237 42.8897  10
   2  -9  -4 660.784 42.8247  10
  -7  -2   4 576.456 43.6791  12
   7  -9   4 632.895 43.2164  15
   2   7   4 639.046 41.7665   6
   9  -7   4 652.710 43.7142   2
   9  -7   4 703.210 42.6226  15
   9  -7   4 755.483 42.7241   8
   9  -7   4 674.927 41.1426  13
  -9   2   4 629.519 43.4909   2
   9  -7   4 648.833 43.4584  14
   9  -2  -1 1328.62 79.5696  13
   9  -7   1 1497.43 80.5948   8
  -2  -7  -1 1314.87 80.0776  10
   9  -7   1 1283.20 77.7340   2
   7  -9   1 1342.43 79.8195  11
   2  -9  -1 1313.37 80.4169  11
   9  -7   1 1351.09 78.9756   5
   9  -2  -1 1369.90 79.5569   5
   7   2  -1 1237.73 78.9653  13
   7   2  -1 1261.31 78.4889   5
   2  -9  -1 1313.03 79.7912  10
   7  -9   1 1339.43 78.4049  10
   2  -9  -1 1274.68 79.0279  15
  -2  -7  -1 1240.09 78.8749  15
   9  -7   1 1330.96 76.8985   9
   9  -7   1 1303.95 78.3259  14
   2   7  -2 225.404 17.4249  13
   2  -9   2 366.619 22.1925  15
   2  -9   2 336.150 23.1998  11
  -7  -2  -2 220.837 19.1396  10
  -2   9  -2 272.215 15.7931  13
   7  -9  -2 294.712 20.3573  11
   2   7  -2 196.762 16.1535   5
  -2  -7   2 233.123 21.2665  10
   9  -2   2 325.294 18.9411   6
   2  -9   2 291.856 20.8537  10
   9  -2   2 306.187 19.6362  13
   9  -7  -2 298.846 21.1023   8
  -2  -7   5 468.031 40.0353   7
   9  -2   5 619.895 38.4897   9
   9  -2   5 673.988 36.5539  15
   2  -9   5 576.704 40.5446  10
  -7  -2  -5 490.906 36.7971  10
   2  -9   5 593.520 41.8314  15
   9  -2   5 623.341 37.9365   6
   9  -2   5 637.206 39.6493  14
   9  -7  -8 783.320 49.6524   8
   7   2   8 689.298 49.1145  14
  -2  -7   8 709.722 53.9085   7
   2  -9   8 837.982 54.1178   7
  -7  -2  -8 745.768 46.5920  10
   9  -2   8 773.700 48.4006   6
   9  -2   8 743.758 50.1485  14
   7   2   8 773.609 48.6180   6
   7   2  11-6.17762 10.1573   6
   2  -9  11-2.14178 16.4210  12
   9  -2  11-8.80611 10.6756   9
  -2  -7  11-6.38546 18.3664   7
   2  -9  11-17.3741 17.7261   2
   2  -9  11 10.0170 17.4681   7
  -2  -7  11 9.07683 18.1917   2
   7   2  11-5.40184 11.0307   9
   9  -2  11-1.24268 12.5920  14
   7   2  11-3.26509 11.4010  14
  -2  -7  11 4.23087 17.8654  12
   9  -2  11 11.0206 9.52331   6
   7   2  14 2.89638 15.3012  14
   7   2  14 11.8162 14.6440   9
  -2  -7  14-2.94208 21.4947   2
   9  -2  14 23.2898 15.6952   9
   2  -9  14 8.91563 25.2496  12
   7   2  14 16.7313 13.6988   6
   9  -2  14 6.62920 17.0684  14
  -2  -7  14 27.6783 26.1279  12
   9  -2  14 17.5688 13.0613   6
   2  -9  14 48.3153 23.4835   2
   7   2  17 25.5767 19.6815  14
   7   2  17-1.92440 18.6687   9
   9  -2  17-2.06575 21.0165  14
   9  -2  17 22.0291 19.3461   9
  -2  -7  17 40.9867 30.2362   2
   7   2  17 14.1985 16.8824   6
   9  -2  17-3.12955 16.4562   6
   2  -9  17-14.4300 26.7244   2
   7   2  20 2.12307 21.5943  14
   1   8  20-15.5876 19.6487   6
   8  -9  20-13.9677 26.7816   2
  -8  -1  20-3.78073 28.2117   2
   8  -9  17-8.82124 21.0275  14
   9  -8  17-23.3161 23.3533  14
  -1   9  17 3.96431 15.2084   6
   1   8  17-8.48592 15.3861   6
   9  -8  17 42.1038 23.9640   2
  -9   1  17-20.7851 24.7991   2
   8  -9  17 46.8308 24.5663   2
  -8  -1  17-33.4122 26.4567   2
   9  -8  14 69.4234 23.0273  14
   1   8  14 76.1980 15.4636   6
  -1   9  14 102.519 15.4355   6
  -8  -1  14 87.6054 27.6648   2
   9  -8  14 64.8187 22.1568   2
  -9   1  14 65.4219 24.2175   2
   8  -9  14 57.7631 23.9084   2
   9  -8  11-3.22579 16.1555  14
  -1   9  11-4.69247 8.22515   6
   1   8  11-4.45849 8.75387   6
   9  -8  11 14.4338 16.2114   2
  -9   1  11-5.62908 16.6950   2
   9  -1 -11 10.0506 7.78160   8
   8  -9  11 44.8760 19.4501   2
  -8  -1  11-2.17312 17.7378   2
   9  -8  11 13.1919 13.9167   7
   8  -9  11 6.40069 14.8586   7
   8  -9  11 6.06227 16.9724  12
   9  -8  11-6.31790 17.8834  12
  -9   1   8 816.146 56.4866   2
   9  -8   8 722.401 55.2388  12
   8  -9   8 912.066 57.9429   2
  -1  -8  -8 744.178 50.9894  11
   8  -9   8 776.361 49.9622  11
   1  -9  -8 909.988 51.5786  11
  -1  -8  -8 683.485 49.6101  10
   9  -8   8 816.236 55.9058   2
   9  -8   8 846.737 52.6512   7
  -8  -1   8 761.640 57.3797   2
   8  -9   8 808.078 53.0138  15
   9  -8   8 748.176 54.2791  14
  -1   9   8 783.722 48.7147   6
   9  -8   5 1570.50 101.367   2
   8  -9   5 1875.48 98.1391   5
   9  -8   5 1749.57 99.8877  15
   9  -8   5 1711.09 98.7028  11
   1  -9  -5 1825.02 100.535  11
  -1  -8  -5 1518.67 97.2189  15
   8  -9   5 1714.85 99.2550  11
  -9   1   5 1642.70 102.058   2
   8  -9   5 1588.17 98.0263  10
   9  -8   5 1707.77 98.3425   5
   9  -8   5 1625.57 97.3860  13
  -1   9   5 1672.34 97.8764   6
   1   8   5 1523.71 98.0326   6
   9  -8   5 1643.99 98.3534   8
   9  -8   5 1542.31 100.693  14
  -1  -8  -2 42.9877 7.82934  15
   9  -8   2 49.8394 5.55844  10
   9  -8   2 58.5107 8.80488  14
   9  -8   2 45.0276 4.87001   6
   9  -1  -2 20.0996 8.65637  13
   8  -9   2 41.7708 4.49612   6
  -8  -1   2 39.3354 7.46960  12
   9  -8   2 53.2709 8.33299   8
  -1  -8  -2 42.1038 9.42378  10
   8  -9   2 35.8023 6.55447  10
   8  -9   2 54.9449 8.46875  11
   9  -8   2 53.8025 8.19497  11
   1  -9  -2 41.4664 8.73937  10
   9  -8   2 58.8271 7.10831   5
   9  -1  -2 27.0422 8.12107   5
   1  -9  -2 46.5787 9.89645  11
   8   1  -2 40.0841 7.50841   5
   1  -9  -2 25.7047 7.17198  15
   8   1  -2 43.9821 8.67591  13
   1   8  -1 3368.99 190.327  13
   9  -1   1 2979.29 191.716  13
   9  -8  -1 3497.73 193.708   8
   8  -9  -1 3318.98 192.612  11
   1  -9   1 3142.97 192.716  15
  -1  -8   1 3661.06 194.104  10
   9  -1   1 3081.85 191.672   5
   1  -9   1 3111.25 192.775  10
  -1  -8   1 3400.57 193.410  15
   8   1   1 3498.10 192.129  13
   9  -8  -1 3212.05 189.822  14
   9  -1   4 2313.72 137.224   6
   1  -9   4 2203.60 140.284  15
   9  -1   4 2364.48 138.128  14
  -1  -8   4 2226.83 139.413   7
   1  -9   4 2269.27 139.721  10
  -8  -1  -4 2441.51 136.856  10
   9  -1   7 92.0947 13.4535  14
   9  -1   7 86.8901 11.4721   6
  -1  -8   7 125.903 17.4450   7
   1  -9   7 89.7686 15.8149   7
   8   1   7 154.256 14.7761  14
   8   1   7 139.821 12.9011   6
   9  -1  10 215.510 23.5429  14
  -1  -8  10 298.024 31.3497  12
   8   1  10 321.261 23.8816   9
   1  -9  10 187.372 27.9442  12
  -1  -8  10 237.511 29.3608   7
   1  -9  10 214.706 27.8256   7
   9  -1  10 242.610 22.3301   9
   8   1  10 289.530 24.2946  14
   8   1  10 317.912 22.3928   6
   9  -1  10 212.823 20.7030   6
   8   1  13 48.3585 15.2793   9
   9  -1  13 48.7246 16.6988  14
   1  -9  13 38.1032 22.6331  12
  -1  -8  13 38.1925 24.1789   2
   9  -1  13 53.2641 13.8950   6
   8   1  13 59.8134 14.3045   6
   1  -9  13 64.0218 24.0008   2
   1  -9  13 15.7506 21.3413   7
   8   1  13 49.8310 16.2931  14
   9  -1  13 60.9167 16.1109   9
  -1  -8  13-2.72320 21.1872  12
   8   1  16-5.32250 18.4517  14
   8   1  16 1.80407 17.6415   9
   9  -1  16 9.42408 19.4598  14
   1  -9  16-49.8411 32.0205  12
   8   1  16 5.84066 15.2412   6
   9  -1  16-1.46479 15.4536   6
   1  -9  16-27.0377 28.3851   2
  -1  -8  16-3.44643 26.5991   2
   9  -1  16 11.0760 17.7532   9
   8   1  19-6.33294 22.1910  14
   9  -1  19 2.25367 20.8300   9
   1  -9  19-8.15317 30.4095   2
  -1  -8  19-4.15527 30.5568   2
   8   1  19-5.56257 19.7662   6
   9  -1  19 5.56414 18.7930   6
   8   1  19 37.5328 21.9397   9
   9  -1  19-15.5787 23.5605  14
   9  -9  18 54.5049 25.8028  14
   9  -9  18 79.5059 28.7726   2
  -9   0  18 75.5455 30.8695   2
   0   9  18 62.6595 19.0754   6
   9  -9  15 26.9191 21.0377  14
   0   9  15 30.6199 13.8790   6
   9  -9  15 28.6133 22.4976   2
  -9   0  15 13.9621 22.8434   2
   9  -9  12 97.4194 23.2062   2
  -9   0  12 99.2418 23.7838   2
   9  -9  12 125.831 21.3043   7
   0   9  12 104.588 13.9672   6
   9  -9  12 128.569 25.9748  12
   9  -9   9 2263.23 148.925  12
   0  -9  -9 2582.73 143.569  10
   9  -9   9 2314.52 145.696  15
   9   0  -9 2342.18 142.085   8
   9  -9   6 609.594 44.9088   2
   9  -9   6 545.551 39.2122   8
  -9   0   6 600.292 45.9214   2
   0  -9  -6 756.658 43.8119  11
   9  -9   6 708.616 41.4389  11
   9  -9   6 690.883 40.3977   5
   0  -9  -6 643.362 41.8806  10
   0   9   6 649.613 40.3027   6
   9  -9   3 5372.92 298.312  11
   0  -9  -3 5140.43 299.833  11
   9  -9   3 5006.25 297.826   8
   9  -9   3 5270.79 297.271   5
   9  -9   3 5005.58 296.330  10
   9   0  -3 5128.25 297.988   5
   0  -9  -3 4989.39 297.207  15
   9   0   0 23234.6 1388.07  13
   9  -9   0 24719.2 1389.07   8
   9   0   0 24636.6 1387.94   5
   0  -9   0 24702.1 1389.32  10
   0  -9   0 24451.7 1388.64  15
   9  -9   0 23379.1 1386.70  14
   0  -9   3 5300.12 328.517  15
   9   0   3 5781.71 325.997   6
   0  -9   6 232.444 23.0461   7
   0  -9   6 247.612 24.1371  10
   9   0   6 267.244 19.7820   6
   9   0   6 245.025 20.7963  14
   0  -9   9 1856.06 130.335  12
   9   0   9 2074.26 124.394   9
   0  -9   9 1994.02 130.151   7
   9   0   9 2084.78 125.311  14
   9   0   9 2113.40 123.543   6
   9   0  12 82.5832 16.2352   9
   9   0  12 108.800 15.1897   6
   0  -9  12 98.7631 25.5374   2
   0  -9  12 56.9388 22.5777   7
   0  -9  12 85.1837 24.1833  12
   9   0  12 108.973 17.8715  14
   9   0  15 49.6512 17.6341   9
   9   0  15 22.5951 15.1290   6
   9   0  15 17.0296 17.7619  14
   0  -9  15-27.7522 28.8410  12
   0  -9  15 48.0578 25.7195   2
   9   0  18 53.8610 24.4301  14
   0  -9  18 63.2368 32.1106   2
   9   0  18 81.1378 21.4732   6
   9   0  18 65.1993 23.0549   9
  10  -5   0 6864.22 398.598  13
   5   5   0 6755.98 397.896  13
   5 -10   0 6897.86 399.399  11
  -5  -5   0 7295.63 400.237  10
  -5  -5   0 6692.74 398.171   7
   5 -10   0 7006.10 398.712  10
  10  -5   0 6726.75 398.818   5
   5 -10  -3 2311.76 124.026  11
   5   5  -3 2123.35 122.351  13
   5 -10   3 2065.21 123.950  15
   5 -10   3 2045.73 123.996  11
  10  -5   3 1932.92 121.373   6
  10  -5   3 2062.93 123.321  12
   5   5  -3 2044.47 121.315   5
  -5  -5   3 2069.35 124.979   7
   5 -10   3 2031.47 123.271  10
  10  -5   3 1867.99 122.526   5
  -5  -5  -3 2265.33 123.681  10
   5 -10  -3 2386.84 123.492  10
  10  -5   3 1932.66 122.292  13
  10  -5   3 2055.33 121.690   9
  10  -5   3 2108.00 122.998  14
  -5  -5   6 277.691 24.4682  12
  -5  -5   6 212.606 24.5701   7
   5 -10   6 266.307 23.1859  15
   5 -10   6 256.006 22.1582  10
  10  -5   6 309.971 20.3299  15
  -5  -5  -6 259.538 20.3194  10
  10  -5   6 257.415 20.0484   9
  10  -5   6 271.108 19.4832   6
  10  -5  -9 1076.47 60.7707   8
   5 -10   9 895.398 66.6552   2
  -5  -5   9 1068.56 69.8886   2
   5 -10   9 970.997 65.1634   7
   5 -10   9 781.370 63.8109  15
  10  -5   9 852.588 58.5855   6
   5   5   9 1111.47 60.6229   6
  10  -5   9 852.430 61.6856  14
  10  -5   9 912.386 61.4410   9
  10  -5  12 143.539 21.9921   9
  -5  -5  12 138.828 27.6386  12
   5 -10  12 144.675 26.6031   2
   5 -10  12 146.352 27.1659  12
  -5  -5  12 210.595 31.1924   2
   5 -10 -12 196.628 19.1442  11
  10  -5 -12 162.645 17.9132   8
   5 -10  12 190.126 27.9902   7
   5   5  12 169.707 19.6271  14
  10  -5  12 207.914 24.9643  14
   5   5  12 187.846 18.7773   6
  10  -5  15-19.1888 19.7406   9
   5 -10  15 9.68438 27.1136  12
   5   5  15 10.2710 13.5005   6
   5 -10  15-30.9686 25.4268   2
  10  -5  15-5.84190 18.9660  14
  -5  -5  15 29.9299 26.1695   2
   5   5  15-15.9851 14.5430  14
  10  -5  18 35.3127 25.1523  14
  10  -5  18 27.8713 21.7283   9
   5   5  18-1.64733 17.3373   6
  -5  -5  18 44.2179 31.2724   2
   5   5  18 49.3984 19.3570  14
   5 -10  18 63.7624 31.3703   2
  10  -6  19-17.2507 24.2975  14
  10  -6  19 12.4717 24.1930   9
   6 -10  19 30.2550 30.6879   2
  -6  -4  19-12.2794 31.1739   2
   4   6  19 10.4376 18.2265   6
   4   6  19 14.2897 17.3341  14
   6 -10  16-26.7029 27.5620   2
  -6  -4  16 17.8824 29.0187   2
  10  -6  16-4.28539 20.6056   9
   4   6  16 1.32018 14.5037  14
   4   6  16-2.76263 15.0268   6
  10  -6  16 28.2301 22.2538  14
  10  -6  13-18.5653 17.2226   9
  10  -4 -13 25.7881 10.6281   8
   6 -10  13 15.2748 21.3073  12
  10  -6  13 21.1770 17.7301  14
   6 -10  13-4.57325 19.0406   7
   4   6  13 44.7648 12.3948   6
   6 -10  13-12.9781 21.3547   2
  -6  -4  13 55.6656 24.3073   2
  -4  -6 -13 41.6487 10.7646  10
   4   6  13 32.3868 12.9900  14
   6 -10  10-5.75166 15.3697   2
  10  -6  10 11.6890 14.1756  14
  -6  -4  10 2.10139 16.9485   2
   4   6  10 2.30962 8.99052   6
  -6  -4  10-9.19593 16.2821  12
   6 -10  10 21.9479 16.3530  12
  10  -6  10-4.84707 13.3127   9
  10  -4 -10 0.78089 8.55116   8
   6 -10  10 1.57087 14.4524   7
  -4  -6 -10-1.28416 7.27956  10
  10  -6   7-3.01824 8.34362   9
  -6  -4   7-3.62262 11.4142  12
  -4  10   7-0.93964 5.04525   6
  10  -4  -7 0.67541 7.20034   8
  10  -6   7 8.47179 6.45421   6
  10  -6   7-11.1963 8.74607  15
   4   6   7 2.95906 7.18402   6
   6 -10   7 12.2282 10.5207  15
   6 -10   7 7.45715 10.5444   7
  -4  -6  -7 9.35283 7.64106  10
   4 -10  -4 178.530 14.1476  11
  10  -6   4 121.488 10.9651  13
  10  -6   4 110.347 11.7685   8
   6 -10   4 103.779 12.7651  11
  10  -6   4 116.744 13.8905  12
  10  -6   4 97.7489 10.3323   9
  -6  -4   4 134.419 15.6602   7
   6 -10   4 117.912 12.3681  10
  10  -6   4 88.1493 10.9696   5
  -4  -6  -4 190.886 13.6272  10
   4   6   4 205.981 12.9988   6
  10  -6   4 95.5860 9.92115   6
  10  -6   4 121.197 12.2494  14
  10  -6   1 100.756 9.74536  13
   6   4  -1 58.7881 8.71203  13
   4 -10  -1 96.9178 11.0344  11
  10  -6   1 88.3876 10.2215   8
   6 -10   1 93.7801 11.0784  11
  10  -4  -1 84.6192 10.3330  13
   6 -10   1 92.7334 10.0161  10
  -6  -4   1 52.4937 9.56820   7
  -6  -4   1 72.7056 12.6185  10
  10  -4  -1 56.3784 9.37043   5
  -4  -6  -1 83.3164 11.2955  10
  10  -6   1 75.3205 9.66905   5
   4 -10  -1 81.0741 10.0023  10
  10  -6   1 100.898 9.36839  14
   6   4  -1 47.2638 7.72634   5
   4   6  -2 264.032 18.6136  13
   4 -10   2 290.319 20.9346  15
  10  -4   2 239.629 19.3610   5
  10  -6  -2 265.627 20.5876   8
   4 -10   2 286.206 21.4627  11
   6 -10  -2 273.458 20.7586  11
  -4  -6   2 248.552 20.1992   7
  -6  -4  -2 237.084 17.4461   7
   4   6  -2 241.133 17.3083   5
  -4  -6   2 236.465 21.9121  10
  -6  -4  -2 301.710 20.8551  10
   4 -10   2 248.936 20.1135  10
   6 -10  -2 285.686 19.4591  10
  10  -4   2 286.745 18.5275   6
  10  -4   2 287.649 19.5894  14
  10  -4   2 259.267 19.2967  13
  10  -4   5 27.4864 8.73913  14
  10  -4   5 43.8969 7.55113   6
   4 -10   5 25.4642 9.74878  10
  -4  -6   5 10.4832 10.3597   7
  10  -4   5 38.5559 6.94908  15
  -6  -4  -5 20.1701 7.15847  10
  10  -4   5 35.6422 7.69100   9
  -6  -4  -8 65.5448 9.10040  10
  10  -6  -8 87.8468 12.2262   8
   4 -10   8 49.7642 15.6795  15
  10  -4   8 68.4440 9.88455   6
   6 -10  -8 101.962 12.5436  11
  -4  -6   8 32.7884 14.3806   7
   6   4   8 37.6315 9.56757   6
  10  -4   8 24.3591 11.5026  14
   4 -10   8 80.5974 15.2495   7
  10  -4  11 55.9333 14.9611  14
  10  -4  11 21.9403 10.0318   6
   4 -10  11 43.3503 19.6408   2
  10  -6 -11 23.0328 10.7974   8
   6   4  11 30.6550 11.0937   6
  -4  -6  11 54.3433 20.9845   2
  10  -4  11 45.3518 13.6445   9
   4 -10  11 14.8213 17.6639  12
   6 -10 -11 31.7103 11.4153  11
   4 -10  11 1.98698 17.4946   7
   6   4  11 26.8389 11.2231  14
  -4  -6  11 14.5818 17.2830  12
  10  -4  14 8.89561 17.2536  14
   6   4  14 26.6033 14.7079  14
   4 -10  14-11.6724 23.2502  12
   6   4  14-17.5954 12.7185   6
  10  -4  14-1.14279 12.6360   6
   4 -10  14 5.63642 24.6984   7
  10  -4  14 8.17861 15.8629   9
  -4  -6  14-3.05301 24.9184   2
   4 -10  14-8.53558 22.5289   2
  10  -4  17 2.19966 21.5097  14
  10  -4  17 12.3193 20.7257   9
  -4  -6  17-7.66279 28.5811   2
   6   4  17-12.3697 16.4841   6
  10  -4  17-10.6181 16.7196   6
   4 -10  17-10.8758 29.5896   2
   6   4  17 17.0010 20.1380   9
   6   4  17-5.03490 17.3916  14
   6   4  20-7.74922 20.1524  14
  10  -7  17-4.65821 21.9222  14
   3   7  17-1.45645 14.9865   6
  10  -7  17-23.7169 22.8112   9
   7 -10  17 3.35042 25.1712   2
  -7  -3  17-10.9315 29.3915   2
  10  -7  14 11.8848 20.0980  14
  10  -7  14 33.6388 19.5351   9
   7 -10  14 17.2034 23.2878  12
   7 -10  14-2.82034 22.2170   2
   3   7  14 15.2837 12.3459   6
 -10   3  14 24.7580 19.3584   2
  -7  -3  14-15.1578 24.7658   2
   7 -10  14 30.0879 22.2219   7
  -3  -7 -14 27.9483 11.9603  10
  10  -7  11 4.62014 15.7240  14
  -7  -3  11 29.9172 19.4354   2
  10  -7  11-4.38506 15.3117   9
   3   7  11 12.1402 9.26048   6
   7 -10  11-2.05856 17.0964  12
  10  -3 -11-0.77180 7.99886   8
   7 -10  11-10.6785 16.0686   7
   7 -10  11 8.46737 18.5523   2
  -3  -7 -11-0.74617 8.35708  10
  -7  -3   8 648.618 56.1178  12
  10  -7   8 827.682 57.7315  12
  10  -3  -8 713.054 51.2747   8
   7 -10   8 761.939 54.8282  15
   7 -10   8 939.276 56.1462   7
   3   7   8 851.832 51.4845   6
  -3  10   8 836.464 49.7973   6
  10  -7   8 933.991 55.8511  14
  10  -7   5 3049.61 167.846  15
  -7  -3   5 2632.55 169.486  12
  10  -7   5 3094.97 167.764   8
  10  -7   5 2831.95 170.153  12
   7 -10   5 2767.51 168.040  11
   3 -10  -5 2804.43 168.376  11
  10  -7   5 3057.72 166.969  11
 -10   3   5 2784.95 168.773   2
   7 -10   5 2655.28 167.364  10
  10  -7   5 2920.99 167.232   5
  10  -7   5 2835.82 168.672  14
  -3  -7  -5 2796.42 167.879  10
  10  -7   5 2868.58 166.499  13
  10  -7   5 2702.05 166.085   6
  10  -7   5 2770.34 167.489   9
  10  -7   2 1680.78 99.3194  13
   7   3  -2 1635.49 99.8855  13
  10  -7   2 1742.94 100.841   8
   7 -10   2 1671.17 100.800  11
  10  -3  -2 1551.96 100.186   5
  10  -7   2 1829.14 100.247   5
   7   3  -2 1714.90 99.3744   5
  -3  -7  -2 1707.04 101.109  10
   7 -10   2 1653.62 99.5925  10
   3 -10  -2 1573.40 100.924  11
   3 -10  -2 1497.35 100.158  10
  10  -7   2 1733.32 98.1446   6
  10  -7   2 1702.46 98.1431   9
  10  -7   2 1625.96 99.6057  14
   7   3   1 1338.87 83.5371  13
  10  -3   1 1296.50 83.8048  13
  10  -7  -1 1467.96 85.4275   8
   3 -10   1 1380.34 84.6810  10
   7 -10  -1 1402.58 84.8062  11
   3   7  -1 1501.16 82.9638  13
   3 -10   1 1298.80 85.5020  11
  -7  -3  -1 1356.09 82.8436   7
  -3  -7   1 1539.09 86.4153  10
  -7  -3  -1 1455.32 85.0675  10
   7 -10  -1 1417.09 83.4502  10
   3 -10   1 1385.90 84.6392  15
  10  -3   1 1313.00 83.8861   5
  -3  -7   4 1804.16 116.091   7
  10  -3   4 1913.18 113.363   6
  -7  -3  -4 1954.99 114.068  10
   3 -10   4 1822.93 115.501  10
  10  -3   4 2031.40 114.941  14
  10  -7  -7 296.940 24.0525   8
   7 -10  -7 290.811 23.7404  11
   3 -10   7 336.381 26.9635   7
  -7  -3  -7 294.425 21.1928  10
   3 -10   7 234.908 26.7219  15
   7   3   7 336.519 22.9226   6
  10  -3   7 272.131 23.7127  14
  10  -3  10 174.038 16.6133   6
  10  -7 -10 177.005 17.8819   8
   3 -10  10 203.604 25.5324   2
  -3  -7  10 175.160 25.0204  12
  -3  -7  10 140.177 24.8999   7
  -3  -7  10 192.503 27.1894   2
   3 -10  10 158.340 23.8122   7
   3 -10  10 151.433 24.0115  12
  10  -3  10 187.982 18.7494   9
  10  -3  10 183.841 20.5781  14
   7   3  10 194.459 17.6818   6
   7   3  10 128.931 17.4096  14
  10  -3  13 30.0085 17.1947  14
   3 -10  13 34.4322 22.3780   2
  10  -3  13 35.0557 14.9631   9
  -3  -7  13 11.3236 21.4230   2
   3 -10  13 2.68869 20.4867  12
  -3  -7  13-21.7850 23.1327  12
  10  -3  13 5.23437 11.7055   6
   3 -10  13-43.3152 22.6790   7
   7   3  13 5.42560 11.5072   6
   7   3  13 30.6624 13.9307   9
   7   3  13 29.8551 14.5964  14
  10  -3  16-9.38042 18.0434   9
   7   3  16-12.9592 15.8723   6
  10  -3  16 9.96409 14.9124   6
   7   3  16 3.54528 17.6868   9
   7   3  16-16.6232 17.4764  14
   3 -10  16 10.1269 26.2243   2
  -3  -7  16-10.6689 26.7156   2
  10  -3  16-9.99601 20.5655  14
   3 -10  16 7.46019 27.8259  12
   3 -10  19 44.2153 33.2114   2
  -3  -7  19 8.51550 30.6441   2
  10  -3  19-14.2283 18.7323   6
   7   3  19 19.9775 18.9912   6
  10  -3  19 38.9453 23.5056   9
  10  -3  19 23.4274 24.4795  14
   7   3  19 28.2714 21.7275   9
   7   3  19 37.8376 21.4792  14
   8 -10  18-21.5128 20.9495  14
   2   8  18 3.08000 16.1313   6
  10  -8  18 19.3403 23.8324  14
  10  -8  18-5.00390 23.5452   9
   8 -10  18-19.9669 26.8400   2
  -8  -2  18 36.3841 28.8098   2
   8 -10  15-17.3482 24.9487   2
  10  -8  15-4.23594 20.5397  14
 -10   2  15 19.1446 20.6490   2
   2   8  15 9.33254 13.4257   6
  -8  -2  15-25.2608 26.0735   2
  10  -8  12-1.78513 17.6055  14
   8 -10  12-7.64000 17.4164   7
   2   8  12 17.9722 10.0359   6
   8 -10  12-9.22104 18.3745  12
  10  -2 -12 12.4249 8.65676   8
  -8  -2  12 9.97211 21.8546   2
  -2  -8 -12 17.3320 10.2485  10
   8 -10  12-13.6829 21.0840   2
  10  -2  -9 288.935 24.8672   8
   8 -10   9 300.623 31.6541  12
   8 -10   9 320.084 30.3065  15
   8 -10   9 325.876 29.5817   7
  -2  -8  -9 373.408 26.1214  10
  10  -8   9 337.014 28.2476  15
  -8  -2   9 394.622 36.2430   2
   2   8   9 427.875 25.8788   6
  -2  10   9 344.876 24.0148   6
  10  -8   9 357.337 31.7431  14
  10  -8   6 162.556 13.5634   6
  10  -8   6 205.236 14.8488   8
  10  -8   6 199.814 19.4337  12
  -8  -2   6 167.815 19.5155  12
   8 -10   6 169.302 15.8791  11
   2 -10  -6 149.756 16.8283  11
 -10   2   6 123.684 18.0095   2
  10  -8   6 193.424 13.9220  13
  10  -8   6 210.283 16.4496   7
  10  -8   6 199.698 14.5870  11
  10  -8   6 200.200 14.9330   5
   2 -10  -6 152.414 15.6179  10
  -2  10   6 138.253 13.2664   6
   8 -10   6 215.851 18.5913  15
  10  -8   3 96.9389 11.5610  14
  10  -8   3 119.052 12.1411   8
  -8  -2   3 105.865 12.1985  12
   8 -10   3 104.477 12.1695  11
  10  -8   3 104.600 11.3919  11
   2 -10  -3 103.577 13.0778  11
   8   2  -3 122.292 10.8998   5
  10  -8   3 130.138 11.2321   5
  10  -8   3 106.990 9.99912  13
   8 -10   3 91.8902 10.3004  10
 -10   2   3 120.056 12.0593   2
  -2  -8  -3 122.694 10.7586  15
  10  -8   3 117.382 9.02224   6
  10  -8   3 98.7612 10.1277   9
   8   2   0 1230.13 80.6740  13
   2 -10   0 1267.32 81.1966  15
  10  -8   0 1506.88 82.7368   8
   8   2   0 1319.95 80.3364   5
   8 -10   0 1358.81 80.1315  10
  10  -8   0 1380.24 79.4489  14
   2   8  -3 283.167 18.7172  13
  -2  -8   3 290.553 22.2719   7
  -8  -2  -3 278.309 20.2851  10
  10  -2   3 261.860 19.5951   6
   2 -10   3 237.466 22.0184  15
  10  -8  -6 18.9712 9.20686   8
   8   2   6 9.87883 7.18685   6
   2 -10   6 3.70276 12.7528  15
  -8  -2  -6 4.05586 6.01945  10
   2 -10   6 21.5947 10.9107   7
  10  -2   6 3.03554 8.92752  14
  10  -2   9 28.3849 11.5168  14
  10  -2   9 19.6972 8.34174   6
  -2  -8   9 21.1150 15.5169  12
  -2  -8   9-10.3370 14.5683   7
  10  -2   9 15.3662 9.37732   9
   2 -10   9 12.7701 14.2213   7
   8   2   9 11.5785 8.91434   6
   8   2   9-0.93363 10.1161  14
  10  -2  12-19.4385 14.4937  14
  10  -2  12 11.1814 12.5425   9
  -2  -8  12-19.6461 19.9268  12
  -2  -8  12 15.7427 18.5838   2
   2 -10  12 17.4850 20.3886  12
   2 -10  12 4.94863 19.0975   2
  10  -2  12 4.78973 10.8298   6
   2 -10  12 25.7756 20.3265   7
   8   2  12 0.98570 10.5466   6
   8   2  12 2.49126 13.0964  14
   8   2  12 14.5994 12.7460   9
  10  -2  15-3.61378 18.5978  14
   2 -10  15-6.81978 24.9020  12
   8   2  15 30.2180 14.7733   6
  10  -2  15 3.91926 13.9427   6
  -2  -8  15-34.8263 28.4328  12
   2 -10  15 6.28284 22.9428   2
  -2  -8  15 6.60619 24.6486   2
  10  -2  15 18.6352 17.3091   9
   8   2  15 22.8107 17.7374   9
   8   2  15 29.1517 17.4551  14
  10  -2  18-2.18246 21.6878  14
   2 -10  18 11.6361 29.1362   2
  10  -2  18-6.46100 20.4461   9
   8   2  18 1.97829 20.1214  14
  10  -2  18 15.5238 17.7421   6
   8   2  18-29.1404 18.1467   6
  -2  -8  18-16.2342 30.6983   2
   8   2  18 47.4935 21.9367   9
  10  -9  19-12.3780 23.9081   9
   9 -10  19-22.3071 25.3909   2
  -9  -1  19 3.56519 26.5951   2
   1   9  19 9.41504 17.2957   6
  10  -9  16-4.49886 21.9216  14
   9 -10  16-38.8324 21.0398  14
   1   9  16-8.63604 13.3140   6
 -10   1  16 2.73720 21.8252   2
   9 -10  16-19.8915 22.7960   2
  -9  -1  16-18.7129 25.6187   2
   9 -10  13 116.721 26.4458   2
  10  -9  13 93.4323 24.6347  14
  -9  -1  13 198.566 31.8708   2
   1   9  13 126.556 16.4997   6
   9 -10  13 107.365 27.9384  12
 -10   1  13 206.515 28.6517   2
   9 -10  13 89.3319 22.9222   7
  -1  10  13 176.002 16.8549   6
  10  -9  10 74.6548 19.2925  14
   1   9  10 88.9388 11.6113   6
   9 -10  10 101.653 20.2225  12
   9   1 -10 76.6077 10.8648   8
   9 -10  10 68.2760 19.4196   2
  -9  -1  10 78.1970 20.3048   2
  10  -1 -10 70.4613 10.8380   8
  10  -9  10 89.7349 17.1214   7
   9 -10  10 90.9931 18.1682  15
  10  -9  10 64.0599 19.6817  12
  10  -9  10 76.8560 16.2685  15
   9 -10  10 56.5850 16.2133   7
  -1  -9 -10 90.1911 12.8733  10
  -1  10  10 113.051 11.4560   6
   1 -10  -7 90.9191 11.3359  10
  10  -9   7 40.1230 10.7167  15
  -9  -1   7 70.4524 16.5856   2
   9 -10   7 45.2791 9.70200  11
  10  -9   7 55.8178 8.79794  11
  10  -9   7 51.5268 13.6227  12
  -1  10   7 98.7732 9.24176   6
   9 -10   7 58.4154 12.5616  15
   9 -10   7 75.0802 15.2723   2
  -1  -9  -7 50.7956 10.2499  10
  10  -9   7 51.6614 10.7196   7
  10  -9   7 58.5635 8.60460   5
  10  -9   4 2625.48 155.561  13
  10  -9   4 2794.36 157.444   8
   1 -10  -4 2693.60 156.369  15
 -10   1   4 2881.01 159.769   2
   9 -10   4 2643.27 157.376  11
  10  -9   4 2603.47 156.962  11
   9 -10   4 2788.97 156.121   5
  10  -9   4 2752.25 156.593   5
   1 -10  -4 2804.26 158.337  10
  -1  -9  -4 2495.30 155.807  15
  10  -9   4 2290.31 157.740  14
  10  -9   1 1702.13 96.4568   8
   9   1  -1 1573.40 94.6267   5
   9 -10   1 1651.99 93.7218  10
  10  -9   1 1538.03 92.8552  10
   1 -10  -1 1746.65 95.5140  15
  -1  -9  -1 1515.29 95.0974  15
  10  -9   1 1449.18 93.6031  14
   1   9  -2 120.868 10.5288  13
   1 -10   2 172.575 16.2414  15
  10  -9  -5 814.504 51.8885   8
   1 -10   5 767.724 52.8832  10
   1 -10   5 833.498 53.1312   7
  -1  -9   5 762.441 53.6764  10
   9   1   5 792.402 49.8825   6
  10  -1   5 750.571 50.3610  14
  -1  -9   8 302.394 28.8395   7
   1 -10   8 267.819 27.1628   7
   9   1   8 308.460 22.1525   6
   9   1   8 278.947 23.4572  14
  10  -1   8 235.287 23.0440  14
  10  -1   8 257.633 21.2356   6
  10  -1  11 6.48804 11.4935   9
  10  -1  11 1.23575 12.8568  14
   9   1  11 8.14672 10.2690   6
  10  -1  11 6.98731 9.50870   6
   1 -10  11 28.0830 20.1966   2
  -1  -9  11 2.43088 19.2518   2
  -1  -9  11 10.8986 17.2635   7
   1 -10  11 2.16562 19.0794   7
  -1  -9  11 6.88243 17.9409  12
   1 -10  11 11.5534 18.4142  12
   9   1  11-1.18693 12.4384  14
   9   1  14 74.4449 18.8260  14
  10  -1  14 22.6033 13.5448   6
  10  -1  14 51.2012 17.3886   9
  -1  -9  14 18.6825 26.6541  12
   1 -10  14-18.7914 24.7201  12
   1 -10  14 35.8840 23.9047   2
  -1  -9  14 12.3298 23.3960   2
  10  -1  14 45.3806 18.6985  14
   1 -10  14 18.1252 24.8766   7
   9   1  14 26.5823 13.3302   6
   9   1  14 56.5218 16.9746   9
   9   1  17 19.2067 19.6407   9
  10  -1  17 20.1319 20.8902  14
  10  -1  17 25.4701 20.2579   9
   9   1  17 13.5382 20.2891  14
   9   1  17 11.0419 16.6192   6
  10  -1  17 30.3127 17.7320   6
   1 -10  17-3.71207 26.3134   2
  -1  -9  17 45.7764 30.9715   2
   0  10  17 24.0243 14.4205   6
 -10   0  17 21.7222 26.3966   2
  10 -10  17 39.9967 23.2451  14
  10 -10  14 11.8354 19.3705  14
   0  10  14 6.63431 11.2311   6
 -10   0  14-2.55093 21.1877   2
  10   0 -11 5.02780 7.56353   8
   0  10  11 17.8068 8.41305   6
  10 -10  11-4.89395 16.5983  14
  10 -10  11 23.4084 16.4109  15
  10 -10  11 10.8135 18.6665  12
  10 -10  11 4.71306 14.9860   7
   0 -10 -11-1.86000 9.78644  10
  10 -10   8 302.255 26.0690   7
  10 -10   8 254.233 25.6961  15
  10 -10   8 262.093 28.6475  12
  10 -10   5 685.704 47.3368  15
  10 -10   5 711.146 45.3267   5
   0 -10  -5 791.620 47.7734  10
  10 -10   2 105.947 12.0560  14
  10   0  -2 130.663 13.2406  13
  10 -10   2 137.115 12.8985   8
   0 -10  -2 93.7169 12.1734  15
   0 -10  -2 126.623 13.8796  10
  10   0   1 444.302 32.0792  13
   0  10  -1 493.478 29.8733  13
   0 -10   1 498.136 34.3827  10
   0 -10   1 482.667 34.1844  15
   0 -10   4 1628.90 102.843  10
  10   0   4 1678.61 99.8317   6
   0 -10   7 335.620 29.7798   7
  10   0   7 355.412 26.9602  14
  10   0   7 340.418 25.1829   6
  10   0  10 61.7039 12.0939   6
   0 -10  10 96.6016 21.6089  12
  10   0  10 68.6545 14.7314  14
   0 -10  10 63.7312 19.7109   7
  10   0  13 156.574 22.5305  14
   0 -10  13 204.371 31.8409   2
   0 -10  13 129.405 29.9229  12
   0 -10  13 167.446 30.4565   7
  10   0  13 178.209 22.2859   9
  10   0  13 146.798 18.8394   6
  10   0  16 10.7229 17.9703   9
  10   0  16 3.73099 17.5563  14
   0 -10  16 7.87674 29.7897  12
  10   0  16-15.9970 15.3964   6
   0 -10  16-10.6268 27.5180   2
  11  -6  17 30.3179 22.1196   9
   6 -11  17-21.0702 29.5007   2
   5   6  17 7.51516 16.0366   6
  11  -6  17 43.3671 24.3409  14
  -6  -5  17-7.82462 30.5961   2
  11  -6  14 1.85805 19.0997  14
  11  -6  14 61.3510 19.5090   9
   5   6  14 47.3404 14.3007   6
   6 -11  14 58.1298 26.0816  12
   6 -11  14 42.0627 23.5251   2
   6 -11  14 5.36202 22.8736   7
  -6  -5  14 65.8168 27.1346   2
  11  -6  11 22.3387 14.9890  14
   5   6  11 27.1529 10.9304   6
  -6  -5  11 6.32250 18.0375  12
  11  -5 -11 20.8169 10.3721   8
  11  -6  11 16.5077 9.75138   6
  -6  -5  11 38.8654 21.6491   2
  -5  -6 -11 30.6189 9.87039  10
   5 -11 -11 25.4794 11.6459  11
  11  -6  11 21.2428 14.2238   9
   6 -11  11 19.4315 17.5893   7
   6 -11  11 4.26138 17.3348   2
   6 -11  11 23.4543 17.3471  12
  11  -6   8 6.88117 10.0757  14
  11  -5  -8 17.8556 8.83122   8
   5   6   8-4.11429 7.60868   6
   6 -11   8-19.5455 14.2699  15
   5 -11  -8 11.5674 9.42611  11
   6 -11   8 1.27909 11.4937   7
  11  -6   5 207.455 15.2633  13
  11  -5  -5 133.544 15.5621   8
   5   6   5 179.807 15.7384   6
   6 -11   5 168.846 18.1430  15
  -6  -5   5 120.255 18.8680   7
   6 -11   5 146.941 16.3496  10
  -5  -6  -5 214.600 16.5676  10
  11  -6   5 233.812 15.6658  15
  11  -6   5 159.006 14.1782   9
  11  -6   5 194.529 14.1479   6
  11  -6   5 157.696 15.9196  14
  11  -6   2 81.1643 9.73520  14
  11  -6   2 89.0890 10.2788  13
   6   5  -2 90.8320 10.2019  13
  11  -6   2 84.6363 10.6004   8
   6   5  -2 74.5482 8.50773   5
   6 -11   2 91.8071 10.6125  10
  -6  -5   2 82.5175 12.1779   7
  -5  -6  -2 91.2365 12.2511  10
  11  -5   1 127.874 11.8807  13
   5   6  -1 111.542 10.9123  13
  -5  -6   1 101.856 11.7654   7
  -6  -5  -1 102.848 10.2330   7
   5   6  -1 110.854 9.60103   5
   5 -11   1 113.053 12.1479  10
   6 -11  -1 105.385 11.6217  10
  -6  -5  -1 123.893 13.6432  10
  11  -6  -4 196.274 19.2523   8
  -5  -6   4 225.989 21.5882   7
   5 -11   4 249.165 20.2414  10
   5 -11   4 235.505 21.3487  15
  11  -5   4 235.908 17.4086   6
  11  -5   4 245.899 19.0151  14
  11  -5   7 11.9838 10.2396  14
   6   5   7-3.98822 7.85037   6
   6 -11  -7 23.5952 9.49175  11
  11  -6  -7 21.3763 8.63161   8
   5 -11   7 4.90172 12.6182  15
  11  -5   7 23.8179 8.40623   9
  -6  -5  -7-10.3085 8.47383  10
   5 -11   7 31.2649 12.4283   7
  11  -5  10 97.0310 15.1553   9
  11  -5  10 115.328 16.8605  14
  -5  -6  10 117.166 23.7944   2
  -5  -6  10 84.8258 20.0193  12
  11  -6 -10 97.3410 14.0922   8
   5 -11  10 96.8034 21.0447  12
  11  -5  10 102.366 13.0755   6
   6 -11 -10 73.8844 13.9071  11
   5 -11  10 104.611 21.0897   2
   5 -11  10 78.7239 19.9994   7
   6   5  10 129.788 14.3132   6
  11  -5  13 33.6335 18.6616  14
   5 -11  13 41.6302 22.5556   2
   6   5  13 35.1696 12.9809   6
  11  -5  13 41.3039 16.5580   9
   5 -11  13 42.7427 23.1528  12
  -5  -6  13 61.2948 25.5415   2
   5 -11  13 63.0202 23.7169   7
  11  -5  13 30.3357 12.4003   6
   6   5  13 31.2404 13.8350  14
  11  -5  16-10.6322 21.0487  14
  11  -5  16 13.3211 18.8373   9
   5 -11  16-32.8927 32.6778  12
   6   5  16-2.81413 15.1049   6
  11  -5  16-8.24724 15.2494   6
   5 -11  16 3.33973 26.4460   2
  -5  -6  16-21.9838 28.4640   2
   6   5  16 6.00975 16.1285  14
  11  -5  19 29.7007 23.4139   9
   6   5  19 7.01866 17.9155   6
  11  -5  19-3.37023 17.9648   6
   6   5  19 7.18537 18.3410  14
   5 -11  19-38.8441 29.1799   2
  -5  -6  19 4.30959 33.9109   2
  11  -7  18 2.35908 23.6288   9
   4   7  18 18.8422 16.4483   6
  -7  -4  18-3.91969 29.2396   2
   7 -11  18-27.8458 28.0737   2
  11  -7  18 7.13624 22.4852  14
   7 -11  15 15.0737 22.4925   2
  -7  -4  15 36.8129 26.3366   2
   7 -11  15-22.6799 25.8183  12
   7 -11  15 8.65993 24.6480   7
   4   7  15 3.70426 13.4834   6
  11  -7  15 33.6014 20.6343   9
  11  -7  15-10.4142 20.6198  14
   7 -11  12 71.7415 21.0932   2
  11  -7  12 46.4660 18.3461  14
  -7  -4  12 67.9179 23.7851   2
   4   7  12 34.6896 11.2920   6
  11  -4 -12 39.6943 11.2562   8
  11  -7  12 3.02829 16.3257   9
  -4  -7 -12 37.5716 11.0299  10
   7 -11  12-2.09877 19.3283   7
   7 -11  12 47.1201 20.8536  12
  11  -7   9 231.749 21.3364   6
   7 -11   9 284.281 29.6708   2
  11  -4  -9 300.609 23.3294   8
  -7  -4   9 354.866 33.5208   2
   4 -11  -9 353.433 25.3055  11
   7 -11   9 276.185 27.3741   7
  -4  -7  -9 324.295 23.0677  10
   7 -11   9 217.486 27.2209  15
   4   7   9 365.786 23.6597   6
  11  -7   9 253.612 25.7299  14
  11  -7   9 272.728 25.0115   9
  11  -4  -6 202.987 16.9832   8
  11  -7   6 193.631 15.9514   8
  -7  -4   6 156.468 19.2506  12
   7 -11   6 177.007 19.3816  15
   4   7   6 203.271 16.1932   6
   7 -11   6 154.842 16.5637  10
   4 -11  -6 217.346 17.5327  10
  11  -7   6 210.955 15.5614  13
  11  -7   6 197.730 16.6476  15
  11  -7   6 166.005 15.5608   9
  11  -7   6 174.207 14.6393   6
   7 -11   3 417.258 29.2093  15
   7   4  -3 407.543 27.7149  13
  11  -7   3 429.567 27.0170  13
  11  -7   3 399.310 28.1366   8
   7   4  -3 412.111 26.5585   5
   7 -11   3 394.663 27.4906  10
  11  -7   3 384.015 25.5492   6
  11  -7   3 385.251 27.4068  14
   7   4   0 1579.88 93.0327  13
   4   7   0 1553.85 92.2920  13
   4 -11   0 1459.64 93.6087  15
  -7  -4   0 1574.60 93.1123   7
  -7  -4   0 1736.56 95.9161  10
   7   4   0 1650.19 92.4898   5
   7 -11   0 1479.87 92.8684  10
  11  -7   0 1473.10 91.7149  14
   4   7  -3 1030.75 66.2029  13
   4   7  -3 1171.94 65.3511   5
  -4  -7   3 1104.46 69.3391   7
  -7  -4  -3 1237.42 68.4918  10
  11  -4   3 1016.37 66.1886   6
  11  -4   3 1044.94 67.3131  14
  11  -4   6 6.10926 9.07855  14
   7   4   6 7.31464 7.77502   6
  11  -7  -6 1.69823 8.41334   8
   4 -11   6-1.15693 11.9506  15
   7 -11  -6 5.82884 9.39068  11
  -7  -4  -6 8.54381 6.92481  10
  11  -4   6 12.3895 7.56074   9
  11  -4   9 84.8509 15.0043  14
  11  -4   9 84.1740 13.0999   9
   7   4   9 94.1907 12.6546   6
  11  -4   9 94.4111 12.0477   6
  11  -7  -9 112.752 14.2963   8
  -4  -7   9 108.971 19.7206  12
   7 -11  -9 96.2877 14.9389  11
  -4  -7   9 64.6009 19.2197   7
   4 -11   9 69.1333 17.5000   7
  11  -4  12-1.46938 15.6169  14
  11  -4  12 2.48164 12.0923   9
   4 -11  12 7.24805 18.6520   2
  -4  -7  12-5.43874 21.5377   2
   7   4  12 21.9646 11.2247   6
  -4  -7  12 28.7438 20.5647  12
   4 -11  12-4.98698 18.9949  12
  11  -4  12 8.33107 10.6320   6
   7 -11 -12 14.9756 12.9886  11
   4 -11  12-2.33425 21.1802   7
   7   4  12 8.10634 12.2686  14
  11  -4  15 52.8378 18.2333   9
   7   4  15 5.91528 15.4915  14
   4 -11  15-9.96721 24.6091  12
   7   4  15 2.58257 13.0853   6
  11  -4  15 10.2805 14.5702   6
   4 -11  15-55.0564 29.7962   7
  -4  -7  15-27.2777 28.4777   2
   4 -11  15 3.08857 23.5217   2
  11  -4  15 9.58618 19.7217  14
  11  -4  18 16.0698 23.7048  14
  11  -4  18 21.5139 21.2983   9
   4 -11  18 34.3813 29.2914   2
  -4  -7  18 8.39571 31.9716   2
  11  -4  18 13.2399 17.8293   6
   7   4  18-6.65295 16.6643   6
   7   4  18-7.23036 19.0065  14
  11  -8  19 7.23484 22.9955   9
   3   8  19-14.8068 18.0172   6
   8 -11  19 17.0596 25.9846   2
  -8  -3  19-15.5374 28.9764   2
   8 -11  16 6.11727 23.4649   2
  -8  -3  16-3.46674 27.2912   2
  11  -8  16 6.69317 21.8320  14
  11  -8  16 28.5285 22.2517   9
   3   8  16 20.7668 14.7386   6
  11  -8  13 50.7738 21.5176  14
  11  -8  13 131.528 23.3811   9
   3   8  13 108.011 15.5109   6
   8 -11  13 55.1243 24.8824  12
  11  -3 -13 90.6397 14.3304   8
   8 -11  13 66.8922 23.4404   2
  -8  -3  13 105.987 27.9484   2
   8 -11  13 75.9267 22.4038   7
  -3  -8 -13 81.6936 14.7294  10
  11  -8  10 2.82100 14.2710  14
  11  -8  10-11.5412 14.9209   9
   3   8  10 34.0339 9.36064   6
   8 -11  10 32.3058 17.5109  12
  11  -3 -10 28.1763 9.23446   8
   8 -11  10 16.6220 16.8621   2
   3 -11 -10 13.7887 11.0523  11
  11  -8  10 2.33132 11.3468  15
  -8  -3  10 27.6411 18.8487   2
   8 -11  10-21.6398 16.8435  15
   8 -11  10 23.0671 14.2471   7
  -3  -8 -10 30.0003 9.75895  10
  11  -8   7 63.2245 12.3598  14
   3   8   7 97.2803 10.8214   6
  11  -8   7 57.1415 11.6982   9
   8 -11   7 93.3847 13.9106   7
  11  -8   7 68.6083 8.85158   6
  11  -3  -7 71.4539 10.8787   8
   3 -11  -7 60.8250 11.3399  10
  -3  -8  -7 96.2588 11.6915  10
   8 -11   7 45.4287 13.5558  15
  11  -8   4 2888.55 167.018  11
  11  -8   4 3090.78 168.201   8
   8 -11   4 2728.45 168.691  15
   8 -11   4 2786.45 167.172  10
   3 -11  -4 2897.83 168.477  10
  11  -8   4 2793.14 166.338  13
  11  -8   4 2710.51 167.588  14
   3 -11  -1 2525.22 156.228  15
   8   3  -1 2728.09 155.458   5
   8 -11   1 2601.86 155.437  10
  11  -8   1 2684.69 155.030  14
   3   8  -2 1173.09 72.3360  13
   3 -11   2 1135.51 76.1609  11
   8 -11  -2 1276.64 75.1280  11
  -3  -8   2 1266.53 75.4386   7
  -8  -3  -2 1213.19 74.6024  10
  11  -3   2 1126.43 73.5621   5
   8 -11  -2 1296.43 73.5907  10
   8 -11  -5 240.699 20.2682  11
   3 -11   5 200.989 21.8489  15
  -8  -3  -5 198.702 17.2980  10
  11  -8  -5 226.191 20.5142   8
   8   3   5 217.378 18.1265   6
  11  -3   8 27.3273 9.86863   9
  11  -3   8 29.3159 11.3122  14
   8   3   8 37.3834 9.72610   6
  11  -3   8 34.8315 8.84614   6
  11  -8  -8 56.7221 11.7747   8
  -3  -8   8 28.9426 14.7882  12
   8 -11  -8 42.0482 12.3710  11
  -3  -8   8 8.09756 14.0404   7
   3 -11   8 38.3647 14.0341   7
  11  -3  11 14.1911 11.8361   9
   8   3  11 0.93286 9.84128   6
  11  -3  11-9.03712 13.8101  14
  11  -3  11 10.1807 9.25998   6
   3 -11  11 16.1784 18.5280  12
  -3  -8  11-15.5281 17.7833  12
  -3  -8  11-2.53641 19.4462   2
   3 -11  11-10.8193 19.8156   7
   3 -11  11 4.52858 18.2623   2
   8   3  11-8.93031 11.7348  14
  11  -3  14 54.9330 19.2214  14
  11  -3  14 50.7204 17.3423   9
   3 -11  14 58.7504 27.7601  12
  -3  -8  14 33.9942 26.7839  12
   8   3  14 77.9400 15.8958   6
   3 -11  14 58.3994 26.6222   2
  -3  -8  14 64.0194 27.7242   2
  11  -3  14 60.7557 15.6144   6
   8 -11 -14 86.0152 17.2028  11
   3 -11  14 53.3985 27.7937   7
   8   3  14 75.3508 18.0682  14
  11  -3  17 12.7953 22.0982  14
  11  -3  17-8.02463 19.8573   9
  11  -3  17 3.11101 16.5831   6
   3 -11  17-8.40931 34.5198  12
   8   3  17 7.80877 15.7651   6
   3 -11  17-10.8692 28.1457   2
  -3  -8  17 11.8095 29.5711   2
   8   3  17 9.00596 18.4593  14
  11  -9  17-25.2986 24.4333  14
   2   9  17 10.9261 15.5324   6
   9 -11  17-1.98627 19.4233  14
   9 -11  17 2.96308 24.4681   2
  -9  -2  17-3.41789 26.2050   2
  -2  -9 -17 19.6432 15.6640  10
  11  -9  17 2.30636 22.0863   9
  11  -9  14 24.2512 20.9254  14
   9 -11  14 5.14875 21.3176   2
  11  -9  14 28.9592 20.0687   9
  -9  -2  14 20.5990 25.3082   2
   2   9  14 36.5845 13.0861   6
   9 -11  14 21.0034 24.1067  12
   9 -11  14 18.9575 21.3507   7
  -2  -9 -14 37.8236 13.7749  10
  11  -9  11 16.4539 16.9270  14
  11  -9  11 2.25719 18.4252  12
   9 -11  11 12.8984 18.4538  12
  11  -2 -11 16.0675 8.85929   8
   9 -11  11-6.83473 18.2799  15
  11  -9  11-14.2837 14.8575  15
   9 -11  11 17.7361 16.8269   2
   9 -11  11-25.7590 17.2694   7
  -9  -2  11 15.8058 20.1904   2
  -2  -9 -11 3.53947 9.85093  10
   2   9  11 10.7439 8.88884   6
   2 -11  -8 216.928 20.0479  11
   9 -11   8 195.701 20.7440   7
  11  -9   8 211.899 16.8091   5
  -2  -9  -8 218.596 18.4428  10
   2 -11  -8 174.679 18.3768  10
   9 -11   8 157.083 20.4970  15
  11  -2  -8 158.300 16.9295   8
   2   9   8 237.877 17.1770   6
  11  -9   8 161.614 18.5767  15
  11  -9   8 184.484 20.4238  14
  11  -9   5 468.320 29.8042   8
  11  -9   5 450.567 29.3209  11
  -2  -9  -5 433.061 30.8714  10
   2 -11  -5 378.478 30.3600  10
   9 -11   5 430.206 31.7895  15
  11  -9   5 401.916 30.8207  14
  11  -2  -2 209.865 18.5564  13
  11  -2  -2 202.507 17.6043   5
   9   2  -2 215.961 17.1265   5
   9 -11   2 210.894 16.4801  10
   2 -11  -2 187.759 18.6322  10
  -2  -9  -2 235.008 18.1595  15
   2 -11  -2 184.121 17.0637  15
  11  -9   2 236.247 17.0498  14
  11  -2   1 151.046 13.9177  13
   2   9  -1 157.759 12.0995  13
   9 -11  -1 165.015 15.4209  11
  11  -2   1 123.295 13.3617   5
  -2  -9   1 155.025 16.2028  10
   2 -11   1 136.296 15.0821  10
   9 -11  -1 141.873 12.5925  10
   2 -11   1 150.773 15.5138  15
   9   2   1 165.159 14.0193  13
  11  -9  -4 337.620 25.1477   8
   9 -11  -4 368.491 24.8775  11
  -9  -2  -4 290.101 21.9186  10
  -2  -9   4 309.235 26.5787  10
   2 -11   4 264.970 24.3845  10
   2 -11   4 285.441 26.0491  15
  11  -2   4 261.455 21.5809  13
   9   2   7 84.9099 11.3441   6
  11  -2   7 76.0163 10.4633   6
  11  -9  -7 45.5938 11.7960   8
   2 -11   7 54.0913 14.7408  10
  -2  -9   7 82.6180 16.6716   7
   2 -11   7 48.3009 13.7646   7
  11  -2   7 65.8429 12.7945  14
  11  -2  10 108.806 16.8574  14
   9   2  10 84.7766 15.1845  14
  11  -2  10 92.7676 12.7346   6
  -2  -9  10 143.665 24.1849  12
   2 -11  10 80.2834 21.7691  12
  -2  -9  10 97.0872 21.8355   7
   2 -11  10 72.6583 20.0711   7
   9   2  10 95.8289 14.1145   6
  11  -2  10 110.017 14.6646   9
  11  -2  13 53.5893 16.0046   9
  11  -2  13 38.2515 17.4065  14
   9   2  13 42.8969 13.4949   6
  -2  -9  13 11.3185 22.6724  12
   2 -11  13 34.8044 24.0692  12
  -2  -9  13 44.9541 24.7209   2
   2 -11  13 24.5203 23.0070   7
  11  -2  13 53.3213 13.3999   6
   9   2  13 30.5997 15.5165  14
   2 -11  13 63.9069 24.7148   2
  11  -2  16 11.6642 20.7246  14
  11  -2  16 16.2577 17.3724   9
   9   2  16 18.6262 15.8942   6
   2 -11  16 3.88405 28.7689  12
  11  -2  16 2.86537 15.0080   6
   2 -11  16-44.6372 25.9721   2
  -2  -9  16 29.3476 28.6826   2
   9   2  16-17.7661 19.0050  14
  11 -10  18 15.9411 22.2696  14
  10 -11  18 26.3115 22.3873  14
  11 -10  18 18.1260 22.1567   9
   1  10  18 2.80033 15.0820   6
 -10  -1  18 3.38849 28.3011   2
  -1 -10 -18-15.7226 16.6467  10
  11 -10  15-2.10922 19.5873  14
  10 -11  15-7.76583 19.2195  14
   1  10  15 13.9819 12.1989   6
 -10  -1  15 2.88093 22.6717   2
  -1 -10 -15 8.98236 13.2528  10
  11 -10  12-3.71868 18.0340  14
   1  10  12 12.7548 9.68103   6
 -10  -1  12-28.6606 21.5648   2
  11 -10  12-2.55087 21.3063  12
  11  -1 -12 10.7017 9.04870   8
   1 -11 -12 5.43675 11.5552  10
  10 -11  12-1.85185 16.8814   7
  10 -11  12-17.1416 20.9084  12
  -1 -10 -12 15.2453 11.0970  10
  -1  11   9-0.52629 6.67946   6
  11 -10   9 11.4314 13.8615  14
   1  10   9 17.0776 7.86902   6
  11 -10   9 19.1980 15.2209  12
   1 -11  -9 6.21368 9.66245  10
  11  -1  -9-3.79756 8.07566   8
  11 -10   9 3.50499 11.7977  15
  10 -11   9 26.1344 16.1069  12
  10 -11   9-18.2082 13.9639  15
  10 -11   9 7.56421 11.7104   7
  -1 -10  -9 22.3433 9.95418  10
   1 -11  -6 0.80426 8.57737  10
  -1 -10  -6 6.38476 8.91278  10
  11 -10   6 10.0741 9.37494  15
   1 -11  -6-7.90690 11.9038  11
  10 -11   6 13.8994 10.2818  15
  11 -10   3 49.7255 9.31227  14
  10   1  -3 37.4213 9.42449  13
  11 -10   3 47.2745 9.62512   8
   1 -11  -3 31.8592 8.25919  15
   1 -11  -3 39.4203 12.2116  11
  10 -11   3 54.0277 10.4639  15
  11 -10   3 47.9607 7.81661   5
  -1 -10  -3 41.3551 10.2452  10
   1 -11  -3 34.9490 10.4674  10
  10 -11   0 132.393 14.3209  11
  -1 -10   0 88.1358 13.6049  15
  10   1   0 127.500 12.7802  13
  11  -1   0 114.017 12.3574   5
  -1 -10   0 161.722 15.4270  10
  10 -11   0 125.624 10.8358  10
  11  -1   0 104.550 12.1514  13
   1 -11   0 125.536 14.1940  10
   1 -11   0 84.1791 12.8950  15
  10   1   3 9.21516 7.02168  13
  11 -10  -3 11.9135 9.74595   8
  11  -1   3 5.63747 6.98482  13
  -1 -10   3 3.13652 10.5627  10
   1 -11   3 9.76209 10.5941  10
  10   1   6 95.7775 13.5433   6
  -1 -10   6 112.699 18.8039  10
  11  -1   6 126.773 13.1509   6
   1 -11   6 154.401 19.8390  10
  -1 -10   6 109.668 17.2054   7
   1 -11   6 135.458 17.8034   7
  11  -1   6 173.828 15.7606  14
  10   1   9 44.3382 10.9034   6
  11  -1   9 39.0939 9.89287   6
  10   1   9 32.9712 11.8712  14
  -1 -10   9 35.4448 17.8597   7
   1 -11   9 28.6403 16.6287   7
  11  -1   9 54.3543 13.4747  14
  11  -1  12 8.36087 14.7103  14
   1 -11  12 5.37087 21.5348   2
  -1 -10  12 11.2414 21.4091   2
  10   1  12 28.4404 12.6327   6
  -1 -10  12-10.6332 21.8308  12
  11  -1  12 10.7412 11.3831   6
   1 -11  12 16.1286 21.8173  12
  -1 -10  12-2.55497 21.3454   7
   1 -11  12-20.0158 21.5955   7
  11  -1  12 15.6631 12.8555   9
  10   1  12 8.06761 14.0949  14
  11  -1  15-5.35218 18.0096  14
   1 -11  15 43.2888 26.0364   2
  -1 -10  15-24.2496 27.2596   2
  10   1  15 7.94446 13.9211   6
  -1 -10  15-3.55565 27.6226  12
  11  -1  15 2.60557 13.7941   6
   1 -11  15-14.2538 28.5678  12
  10   1  15 13.7431 18.0605  14
  11  -1  15 11.3454 16.0440   9
  11  -1  18 4.30087 21.4543  14
  10   1  18-3.37101 17.0786   6
  11  -1  18 5.01464 17.1300   6
   1 -11  18-8.06739 29.8769   2
  -1 -10  18 12.5546 32.0846   2
  11  -1  18 18.4759 20.7215   9
  10   1  18-16.4456 20.8296  14
  11 -11  16-35.9928 22.4202  14
   0 -11 -16 10.2539 15.4623  10
  11 -11  13 15.3539 19.7295  14
   0  11  13 29.3792 10.8042   6
  11 -11  13 45.7805 25.7546  12
   0 -11 -13 23.5096 13.8539  10
   0  11  10 11.8822 7.94063   6
  11 -11  10 6.01685 16.8507  12
  11 -11  10-23.5078 16.9419  14
  11   0 -10 10.3039 9.07975   8
  11 -11  10 5.54405 13.6163   7
  11 -11  10 16.0478 15.1242  15
   0 -11 -10 17.3657 10.4359  10
  11 -11   7 8.10958 11.3755  14
  11 -11   7 12.5787 11.8040  12
  11 -11   7-8.28232 11.0753  15
  11 -11   7 2.92868 9.22861   7
   0 -11  -7 0.86787 9.09183  10
  11 -11   4 307.693 24.3045  11
  11 -11   4 336.769 25.4302  15
   0 -11  -4 337.039 26.0091  10
  11   0  -1 63.8168 10.5004  13
  11 -11   1 74.5505 11.5804  11
  11   0  -1 85.7122 10.4363   5
   0 -11  -1 68.7716 11.6789  10
   0 -11  -1 63.7851 11.3655  15
  11   0   2 20.3407 7.94792  13
   0 -11   2 19.2487 10.7005  10
  11   0   2 15.8286 7.08333   5
  11   0   5 510.883 34.0699   6
   0 -11   5 528.386 38.0364   7
   0 -11   5 448.445 38.0194  10
  11   0   8 53.0627 10.1208   6
   0 -11   8 72.7131 17.8034   7
  11   0   8 39.5074 12.0983  14
  11   0  11 1.84081 9.75393   6
   0 -11  11 19.8807 20.4068  12
   0 -11  11 2.34775 19.6128   7
  11   0  11 17.5901 14.2947  14
  11   0  14 75.8840 16.0837   6
   0 -11  14 29.5864 26.9382  12
   0 -11  14 61.8623 27.9030   2
  11   0  14 70.3786 19.5888  14
  11   0  17 6.26095 15.9294   6
   0 -11  17 22.0828 32.4827  12
   0 -11  17-27.2892 29.8935   2
  11   0  17-28.1078 20.1944  14
  12  -6   0 943.432 60.8634   8
   6 -12   0 1009.13 61.8020  11
  12  -6   0 985.381 60.7765   5
  -6  -6   0 915.455 59.9383   7
   6 -12   0 1015.91 61.2394  15
  12  -6   3-8.20835 6.58870  14
  12  -6   3 8.73742 5.58456   6
   6   6  -3 4.21759 6.61957  13
  12  -6  -3 1.52351 6.94558   8
   6 -12   3 3.40665 8.22691  11
   6 -12  -3 7.10283 8.53041  11
  -6  -6   3 8.22910 10.2086   7
   6   6  -3 5.20711 5.31263   5
   6 -12   3-5.04461 9.26860  15
  12  -6   3 6.23270 6.87206   5
   6 -12  -3 5.28860 7.35874  10
  12  -6   6 612.494 40.8346  13
  12  -6  -6 646.467 42.7666   8
  -6  -6   6 657.298 45.5533  12
   6 -12   6 600.942 44.6044  15
   6 -12  -6 655.227 43.1003  11
   6   6   6 675.748 41.8460   6
  12  -6   6 566.724 41.8425  14
  12  -6  -9 660.332 46.7428   8
  -6  -6   9 586.304 51.3905  12
   6 -12  -9 813.245 48.8107  11
   6   6   9 773.417 46.6369   6
   6 -12   9 794.130 52.9561   7
  -6  -6  -9 737.969 46.0486  10
   6 -12   9 639.708 52.4001  15
  12  -6   9 626.480 46.0820   9
  12  -6   9 643.009 48.3520  14
  12  -6   9 682.720 45.0035   6
  12  -6  12 18.7618 15.6847  14
  12  -6  12 15.1921 13.5251   9
   6   6  12 26.7624 11.3064   6
  -6  -6  12 12.0754 20.3025  12
  12  -6 -12 11.4411 10.4146   8
   6 -12  12 12.3545 19.4627  12
  12  -6  12 0.89065 10.3788   6
   6 -12 -12 22.0013 13.2041  11
   6 -12  12 37.1177 19.6114   2
   6 -12  12 16.2915 20.4159   7
  -6  -6  12 16.7753 21.4537   2
  12  -6  15-2.03317 19.8812  14
  12  -6  15-8.68628 17.5358   9
   6   6  15 6.44452 14.0218   6
   6 -12  15-6.56866 27.5838  12
  12  -6  15 6.18950 14.2048   6
   6 -12  15-31.5952 27.8307   7
   6 -12  15-2.98862 23.8122   2
  -6  -6  15 3.48194 26.8729   2
  12  -6  18 14.9286 20.7735   9
  -6  -6  18 4.21580 31.8913   2
   6   6  18 9.76058 16.8632   6
  12  -6  18 6.29065 16.7717   6
   6 -12  18-3.59700 27.3971   2
  12  -6  18 12.0250 23.7134  14
  12  -7  16-4.38615 21.2699  14
  12  -7  16-7.98317 20.4546   9
   5   7  16 10.9768 14.9291   6
   7 -12  16 18.1649 29.6534  12
   7 -12  16-12.5101 25.2260   2
  12  -7  16-18.5587 15.3936   6
  -7  -5  16-3.70079 27.2160   2
  -7  -5  13-20.6728 22.9518   2
  12  -5 -13 15.5043 11.1524   8
  12  -7  13 33.2305 19.2262  14
  12  -7  13-3.13874 16.5696   9
   5   7  13 48.1067 13.1432   6
   7 -12  13-8.04867 21.5182  12
  12  -7  13-5.86038 11.1610   6
   7 -12  13-4.95668 20.9406   7
   7 -12  13 41.9300 20.9545   2
  12  -7  10 41.1467 14.7461  14
  12  -7  10 58.8490 13.2779   9
   5   7  10 89.6995 12.1967   6
  -7  -5  10 29.7554 18.4642  12
   7 -12  10 51.7599 19.1789  12
  12  -5 -10 22.6957 10.5297   8
  12  -7  10 34.9479 10.2922   6
  -5  -7 -10 62.3827 11.6433  10
   7 -12  10-5.18237 17.9793  15
   7 -12  10 36.8151 16.1186   2
   5 -12 -10 79.0037 13.7041  11
  -7  -5  10 73.4285 21.7678   2
   7 -12  10 44.0625 17.7102   7
  12  -7   7 2.69962 8.98178  14
   5   7   7 0.69094 8.04995   6
  -7  -5   7 16.3910 11.9209  12
  12  -5  -7 11.6252 8.91691   8
   5 -12  -7-3.59040 9.99201  11
   7 -12   7 30.0744 12.7965   7
  -5  -7  -7-3.70711 8.76123  10
   7 -12   7 2.41490 12.2375  15
  12  -7   4 31.5430 8.50352  14
  12  -7   4 39.5595 6.73263   6
  12  -5  -4 62.7556 10.5159   8
   7 -12   4 45.6405 10.2080  11
   5 -12  -4 74.7978 11.1679  11
  12  -7   4 61.6352 9.19590   5
   7 -12   4 55.6984 11.7889  15
   7 -12   4 45.7194 10.2202  10
   5 -12  -4 78.4182 10.6879  10
   5 -12  -1 127.412 14.0494  11
  12  -5  -1 138.573 12.6431   5
   7 -12   1 92.2905 12.9475  11
  12  -7   1 108.204 11.8978   5
   7   5  -1 123.693 10.3259   5
   5 -12  -1 143.471 13.1495  10
   7 -12   1 87.3846 12.4490  15
  12  -7   1 67.1378 9.78654  14
   5   7  -2 45.7105 7.97258  13
  12  -5   2 47.8197 9.16565   5
  12  -7  -2 54.6720 9.93843   8
   5 -12   2 35.5063 10.6499  11
   5 -12   2 38.9185 10.2698  15
   7 -12  -2 39.8151 9.71995  11
  -5  -7   2 34.4549 11.8265  10
  -7  -5  -2 63.2702 11.3640  10
  -5  -7   2 44.6237 9.84333   7
  12  -5   2 41.9953 7.78923  14
  12  -5   5 266.562 20.9780  13
  12  -7  -5 269.907 22.8764   8
   5 -12   5 275.893 25.0121  15
   7 -12  -5 279.143 22.9807  11
  -7  -5  -5 266.040 21.8834  10
  12  -5   5 293.002 21.7384   5
   7   5   5 289.917 21.7087   6
   7   5   8 120.486 14.3964   6
  -5  -7   8 96.8048 18.7811  12
   7 -12  -8 165.693 17.1047  11
  -5  -7   8 107.314 20.3149   7
  12  -5   8 125.927 16.4522  14
   5 -12   8 141.424 19.7121   7
   5 -12   8 97.2195 19.8675  15
  12  -7  -8 119.481 15.9059   8
  12  -5   8 124.691 13.9601   9
  12  -5   8 128.069 13.0480   6
  -5  -7  11-10.5240 20.9667   2
  12  -5  11-17.7164 14.4332  14
  12  -5  11 3.28726 10.8535   9
   7   5  11-1.85684 10.1418   6
  12  -7 -11-15.6985 11.3550   8
  -5  -7  11-2.14745 18.3383  12
  12  -5  11-9.86660 9.74745   6
   5 -12  11 9.16770 18.4898  12
   7 -12 -11-1.10812 12.1810  11
   5 -12  11-36.4214 20.1661   7
   5 -12  11 4.33767 16.0695   2
  12  -5  14 1.81785 19.1120  14
  12  -5  14 15.3934 16.0696   9
   5 -12  14 8.43291 21.9800   2
   5 -12  14 27.3543 25.6695  12
  -5  -7  14 6.60107 25.8074   2
   7   5  14-4.82972 12.4694   6
  12  -5  14 4.52269 12.4657   6
   5 -12  14 5.84207 23.8432   7
  12  -5  17-7.98941 19.0541   9
   7   5  17 33.7848 17.1535   6
   5 -12  17 20.3932 30.8563  12
  12  -5  17 5.96407 16.2316   6
   5 -12  17-10.4714 26.5886   2
  -5  -7  17 28.3431 32.6623   2
  12  -5  17 6.73930 23.4547  14
  -8  -4  17-3.75351 28.5877   2
  12  -8  17 25.1197 22.2417  14
  12  -8  17-4.30286 21.4679   9
   4   8  17-15.9642 15.2616   6
   8 -12  17-21.9424 25.7378   2
  12  -8  14 41.5353 20.1175  14
  12  -8  14-19.7483 18.5351   9
   4   8  14-2.20978 11.7789   6
   8 -12  14 5.88840 23.1669  12
  12  -4 -14-2.04851 10.8816   8
   8 -12  14 20.8193 21.4894   2
  -8  -4  14-9.36667 24.8767   2
   8 -12  14 12.8547 21.9493   7
  12  -8  11 46.8159 16.8969  14
  12  -8  11 36.3828 15.1295   9
   4   8  11 31.6022 11.2733   6
   8 -12  11 28.5314 18.7719  12
   8 -12  11 13.8703 16.4016   2
  12  -4 -11 11.7904 9.89973   8
  12  -8  11 22.8341 9.71503   6
  -8  -4  11-7.31532 20.0516   2
   8 -12  11 30.1578 18.1620   7
  -4  -8 -11 4.42965 10.0476  10
  12  -8   8 25.1534 10.2609  14
   4   8   8 29.9240 9.07444   6
  12  -4  -8 8.99126 8.02999   8
   4 -12  -8 30.2146 11.3572  11
   8 -12   8 18.4930 14.2177  15
   8 -12   8 22.3867 12.7366   2
  -4  -8  -8 15.8774 9.74520  10
  12  -8   8 14.8098 10.3726  15
   8 -12   8 15.6569 11.7704   7
   4 -12  -8 8.08211 10.5100  10
  12  -8   5 15.8002 6.69147  13
   4 -12  -5 20.8801 9.01185  10
   8 -12   5 28.5713 10.0434  11
  12  -4  -5 0.76462 7.96044   8
   4 -12  -5 6.91878 9.89466  11
  12  -8   5 13.1305 6.32007  11
   8 -12   5 9.99887 8.44329  10
  12  -8   5 18.3043 7.60138   5
  -4  -8  -5 8.47670 8.47366  10
   8 -12   5 17.5133 11.1910  15
  12  -8   2 72.0164 9.08126  14
   4 -12  -2 29.2780 10.2286  11
   8 -12   2 45.9169 10.1630  11
   4 -12  -2 34.0557 9.96853  10
  12  -8   2 57.7275 9.12798   5
  -4  -8  -2 53.7263 11.0008  10
   8   4  -2 47.6012 7.82929   5
   8 -12   2 55.8167 8.65074  10
   8 -12   2 62.1572 11.0096  15
  12  -4   1 414.141 27.8590  13
   4   8  -1 381.001 26.2323  13
   8   4   1 390.232 27.1662  13
  12  -8  -1 400.967 29.0684   8
   4 -12   1 402.923 30.5494  11
   8 -12  -1 406.789 28.8858  11
  12  -4   1 406.700 27.9681   5
  -4  -8   1 353.529 28.1734   7
  -8  -4  -1 402.860 29.5322  10
  -4  -8   1 420.990 30.8438  10
   4 -12   1 367.764 28.4604  10
  12  -4   4 45.6807 9.02741   5
  12  -8  -4 32.1460 10.3048   8
  12  -4   4 52.6978 8.84185  13
   8 -12  -4 28.3050 10.2348  11
  -4  -8   4 38.0639 13.5454  10
  -8  -4  -4 44.0772 9.81238  10
   4 -12   4 41.7477 11.1225  10
   4 -12   4 37.3120 12.1427  15
  12  -4   7 0.88436 9.59232  14
   8   4   7 19.0429 9.42028   6
   4 -12   7 11.6614 14.7159  15
  12  -8  -7 16.4270 10.8341   8
   8 -12  -7-13.0903 11.2789  11
  -4  -8   7-4.59565 13.8326   7
   4 -12   7-4.78964 11.9020  10
   4 -12   7 5.36866 11.6449   7
  12  -4   7 5.92686 7.38786   6
  12  -4  10 141.400 19.4207  14
  -4  -8  10 140.038 24.2512  12
   8 -12 -10 147.342 19.6170  11
  -4  -8  10 103.998 24.2984   7
   4 -12  10 184.419 25.7488   7
  12  -8 -10 114.370 16.7487   8
   8   4  10 137.334 15.9887   6
  12  -4  10 148.876 17.2130   9
  12  -4  10 147.587 15.6472   6
  12  -4  13-16.1506 17.9152  14
  12  -4  13 8.14190 13.6971   9
   8   4  13 13.3677 12.0782   6
  12  -4  13-3.06467 11.4751   6
  -4  -8  13-5.51663 23.0367  12
   4 -12  13 11.5029 21.9001  12
   8 -12 -13-5.25148 14.8842  11
   4 -12  13-21.8407 24.2895   7
   4 -12  13 2.67503 22.0887   2
  -4  -8  13 3.12166 22.6207   2
  12  -4  16-22.5917 21.7430  14
  12  -4  16 7.38117 17.1343   9
   8   4  16-11.4199 15.1657   6
   4 -12  16-37.7917 31.3854  12
   4 -12  16 3.32378 24.6192   2
  -4  -8  16 15.2484 28.4370   2
   8   4  16 13.2844 17.7027  14
  12  -4  16 2.80113 15.5862   6
  12  -9  18-13.3865 22.2642   9
   3   9  18-1.49317 16.7801   6
   9 -12  18-14.9533 24.2705   2
  -9  -3  18-11.0121 29.2508   2
  12  -9  15-4.25997 20.0459  14
  12  -9  15 13.7524 20.0593   9
   9 -12  15-13.3909 22.2426   2
  -9  -3  15 45.5059 28.3415   2
   3   9  15-1.16287 12.7359   6
   9 -12  15-43.1337 26.7615  12
   9 -12  15-5.52834 22.5621   7
  -3  -9 -15-6.14862 13.3796  10
  12  -9  12-3.49513 17.0181  14
   3   9  12 16.8594 10.1819   6
   9 -12  12-7.30006 20.2083  12
  12  -3 -12 3.63857 9.03951   8
  12  -9  12 1.56396 15.6032   9
   9 -12  12 6.29553 17.7221   2
   9 -12  12-12.3598 17.8681   7
  -9  -3  12-12.8012 22.0915   2
  -3  -9 -12-9.95140 11.2477  10
  12  -9   9-7.64019 12.4542  14
   3   9   9 19.0738 9.02363   6
  -3  -9  -9 17.2036 10.1633  10
   9 -12   9 7.08024 14.6185  12
  12  -3  -9-0.82514 8.64734   8
   3 -12  -9 15.6181 12.1269  11
  12  -9   9-1.04730 10.4108  15
   3 -12  -9-8.61094 9.88146  10
   9 -12   9 18.1799 14.0092   7
   9 -12   9-10.8211 13.2005   2
   9 -12   9-1.44748 14.0400  15
  -9  -3   9 21.4698 16.3945   2
  12  -9   6-3.32096 8.47844  14
  12  -9   6-4.28895 6.64585   5
   3 -12  -6 2.48656 8.83770  10
   9 -12   6-9.72661 9.70885  11
   3 -12  -6 3.83007 10.3141  11
  12  -3  -6 4.70712 7.48255   8
  12  -9   6-11.4962 8.95187  15
  -3  -9  -6-3.31576 9.13820  10
   9 -12   6-1.05654 11.3804  15
   9   3  -3 3.36791 8.01486  13
   3 -12  -3-1.86285 9.55731  11
   9 -12   3 14.5995 9.41355  11
   9 -12   3 1.68703 8.94284  15
  12  -9   3 21.2661 7.52683   5
   9 -12   3 5.43616 7.04020  10
  -3  -9  -3 5.89626 9.17593  10
   3 -12  -3 15.1048 9.45464  10
  12  -3   0 102.170 11.7263  13
   9   3   0 74.9777 10.5851  13
   3   9   0 58.5488 8.65948  13
  12  -9   0 82.7537 12.6027   8
   3 -12   0 89.8456 14.1609  11
   9 -12   0 78.8393 11.8834  11
  -3  -9   0 89.1875 13.5338  10
   9 -12   0 72.0852 9.60617  10
  12  -3   0 93.8636 11.4664   5
   3 -12   0 90.0983 12.4350  10
  12  -3   3 4.49408 7.03094  13
  12  -9  -3 4.75303 9.92229   8
   9 -12  -3 4.34957 9.14520  11
  -9  -3  -3 0.72929 8.63848  10
  -3  -9   3-3.44641 11.5962  10
   3 -12   3 8.36113 9.97206  10
   3 -12   3-9.68318 10.3939  15
  12  -3   3 0.65885 7.51556   5
   9   3   6 13.3841 8.63311   6
  12  -3   6-1.19322 7.24197   6
  12  -9  -6-4.19258 10.5798   8
   9 -12  -6 7.08971 10.5712  11
   3 -12   6-15.1672 12.8176  10
  -3  -9   6-1.35058 12.9881   7
   3 -12   6 6.35639 11.8573   7
   3 -12   6-11.2394 14.3976  15
  12  -3   6-5.80837 9.32084  14
  12  -3   9-1.08064 11.3289  14
   9   3   9 3.35529 8.98474   6
  12  -3   9 23.4550 9.09617   6
  12  -9  -9-9.61376 11.2386   8
  -3  -9   9 9.50047 15.5153  12
   9 -12  -9 14.1749 13.1528  11
  -3  -9   9-3.82376 15.5194   7
   3 -12   9 12.0831 15.8139   7
  12  -3   9 19.7445 10.5407   9
  12  -3  12-1.18710 12.1653   9
  12  -3  12-37.2877 16.8912  14
  12  -3  12 6.58723 10.6034   6
  -3  -9  12 15.3003 21.2974  12
   3 -12  12 2.67400 20.5009  12
   9   3  12-1.02872 10.8141   6
   9 -12 -12 36.2860 15.2363  11
   3 -12  12-10.0805 22.9698   7
   3 -12  12-10.2060 21.8998   2
  -3  -9  12 20.5625 21.6015   2
  12  -3  15 12.9924 18.2235  14
  12  -3  15-14.6141 16.7026   9
   3 -12  15 15.9662 24.6447   2
   9   3  15-13.3171 14.0490   6
  -3  -9  15 31.5567 27.2383  12
   3 -12  15 3.52757 25.7522  12
   3 -12  15-20.6639 28.7635   7
  -3  -9  15 18.0084 27.4287   2
  12  -3  15-5.11724 13.7318   6
   9   3  15 8.07880 16.2465  14
  12  -3  18 2.06068 19.6561   9
  12  -3  18-8.20629 17.9222   6
   3 -12  18-27.0267 29.8030   2
   9   3  18-13.6006 20.4321  14
  12 -10  16 4.39761 21.5913  14
  10 -12  16 3.76487 18.1062  14
  12 -10  16-27.6949 21.9971   9
 -10  -2  16-28.3803 27.3545   2
   2  10  16-1.21214 13.3645   6
  -2 -10 -16-1.38917 14.2934  10
  12 -10  13 37.0741 19.0896   9
  12 -10  13 9.60646 19.2434  14
   2  10  13 31.3202 11.7431   6
 -10  -2  13 34.8144 23.8871   2
  12  -2 -13 31.0050 11.0821   8
  -2 -10 -13 26.9695 13.2324  10
  10 -12  13 24.5814 23.0016  12
   2 -12 -13 31.8796 14.7308  10
  10 -12  13 36.9119 20.3231   7
   2  10  10 242.709 19.8002   6
  12  -2 -10 197.904 19.3881   8
  10 -12  10 213.497 27.0623  15
  10 -12  10 269.741 30.2000  12
  10 -12  10 262.112 26.7600   7
  -2 -10 -10 230.034 21.3773  10
   2 -12 -10 223.635 22.3733  10
  12 -10  10 193.452 23.9717  15
 -10  -2  10 207.645 29.2072   2
  12 -10  10 239.904 25.6871  14
  12 -10   7 9.29530 10.1441  14
   2 -12  -7 8.92406 9.36312  10
  -2 -10  -7 12.2393 9.83616  10
   2 -12  -7 15.1978 12.5297  11
  10 -12   7 29.0486 9.84094  11
  12  -2  -7 20.2211 8.90840   8
  12 -10   7 16.7985 9.64682  15
  12 -10   7 16.1258 7.24324   5
  10 -12   7 24.2895 13.1477  15
   2 -12  -4 423.297 32.1498  11
  10 -12   4 423.393 30.1419  11
  -2 -10  -4 392.568 30.3701  10
   2 -12  -4 420.129 30.8046  10
  12 -10   4 434.262 29.7882  15
  10 -12   4 458.693 31.5208  15
   2 -12  -4 373.425 28.3131  15
  12  -2  -1 405.052 32.0145  13
  10   2  -1 480.111 32.2796  13
  12 -10   1 538.603 34.4823   8
   2 -12  -1 406.095 34.8530  11
  10 -12   1 496.899 33.3105  11
  12  -2  -1 495.023 32.5943   5
  10   2  -1 444.225 31.0955   5
  -2 -10  -1 459.488 34.1617  10
   2 -12  -1 478.414 33.7135  10
  10 -12   1 474.829 30.8079  10
  12  -2   2 543.272 37.1654  13
  10   2   2 527.427 36.9641  13
  12 -10  -2 635.511 40.4264   8
  10 -12  -2 625.302 39.8466  11
  -2 -10   2 580.477 40.8634  10
  12  -2   2 517.699 36.8147   5
   2 -12   2 592.240 40.0855  10
   2 -12   2 532.000 39.4842  15
  12  -2   5 489.391 35.8984  13
  12 -10  -5 474.894 37.8377   8
  12  -2   5 540.514 35.6298   6
  10 -12  -5 610.580 39.7783  11
  10   2   5 623.132 36.9138   6
  -2 -10   5 499.648 39.3874   7
  -2 -10   5 550.953 41.7468  10
   2 -12   5 483.784 39.1460  10
   2 -12   5 506.551 41.5517  15
  10   2   8 167.310 16.2864   6
  -2 -10   8 122.155 21.6356   7
   2 -12   8 123.834 21.0993   7
  12  -2   8 138.652 14.7660   6
  12  -2   8 158.591 17.7246  14
  12  -2  11 28.7098 15.1323  14
  10   2  11 65.0955 12.8900   6
  12  -2  11 42.5585 11.3762   6
  -2 -10  11 65.4681 21.9553  12
   2 -12  11 58.0393 23.1610  12
  -2 -10  11 48.0939 22.2908   7
   2 -12  11 25.7491 21.5090   7
  12  -2  14 40.6014 19.0306  14
  10   2  14 29.2697 13.3502   6
  12  -2  14 31.5817 13.7755   6
  -2 -10  14-25.7566 27.0590  12
   2 -12  14-13.1928 25.8075  12
   2 -12  14 18.8958 25.8752   7
   2 -12  14 6.20640 23.4944   2
  -2 -10  14 3.40589 25.2475   2
  10   2  14 13.9589 16.5655  14
  12  -2  14 16.1595 15.0893   9
  12  -2  17 35.4509 22.0774  14
  10   2  17-3.13336 16.1163   6
   2 -12  17 8.75199 33.5504  12
  12  -2  17-9.21775 15.9204   6
   2 -12  17 7.45015 26.5881   2
  -2 -10  17-16.2360 31.5323   2
  10   2  17 15.1625 20.1358  14
  12  -2  17 7.61258 18.6867   9
  12 -11  17 26.1106 22.2177  14
  11 -12  17-8.34168 20.5613  14
  12 -11  17 2.09473 20.6530   9
   1 -12 -17 11.6764 17.1613  10
  -1 -11 -17 3.13319 16.8758  10
  12 -11  14-6.08727 20.1908  14
  11 -12  14 1.89652 18.8752  14
   1  11  14 26.2770 11.3788   6
  11 -12  14 12.6191 25.1576  12
   1 -12 -14 20.4316 15.1454  10
  -1 -11 -14 28.0389 14.6616  10
  12 -11  11-5.15736 16.8821  14
   1  11  11 4.43161 9.04288   6
  -1 -11 -11 11.6485 11.7513  10
  11 -12  11-22.9506 19.3350  15
  12  -1 -11 15.3872 9.69726   8
   1 -12 -11-3.29662 11.3498  10
  11   1 -11 8.14713 8.66148   8
  12 -11  11 19.4275 17.0221  15
  11 -12  11-1.69907 15.9221   7
  11 -12  11 29.3206 19.1545  12
   1  11   8 32.2574 8.41157   6
  12 -11   8 15.2407 11.9867  14
   1 -12  -8 47.0051 11.7874  10
  11 -12   8 16.0082 13.6425  12
   1 -12  -8 67.4999 15.8341  11
  11 -12   8 27.2747 13.6548  15
  12  -1  -8 27.4687 9.61301   8
  12 -11   8 28.6230 13.3418  15
  11 -12   8 37.0951 12.5766   7
  -1 -11  -8 32.0060 11.1755  10
  11 -12   5 165.757 17.0727  11
  12 -11   5 163.391 16.3765  11
   1 -12  -5 162.281 20.5690  11
  11 -12   5 189.161 19.1535  15
  -1 -11  -5 180.500 18.5744  10
   1 -12  -5 179.440 18.0750  10
  12 -11   5 215.790 18.5943  15
  12  -1  -2 14.3707 9.40878  13
  11   1  -2 13.6584 8.79028  13
  12 -11   2 11.4294 8.91637   8
  11 -12   2-6.41513 9.09696  11
  12 -11   2 6.93964 8.98429  11
  12  -1  -2 4.18981 7.72808   5
  11   1  -2 11.5035 7.36215   5
   1 -12  -2-11.2185 9.56140  15
  -1 -11  -2 16.0211 10.7542  10
   1 -12  -2 3.63614 9.52750  10
  12  -1   1 393.502 28.4055  13
  11   1   1 340.932 27.7002  13
  12 -11  -1 405.426 30.6049   8
  11 -12  -1 409.914 30.6401  11
  12  -1   1 446.492 28.6477   5
  11   1   1 395.697 27.5536   5
  -1 -11   1 432.659 31.7763  10
   1 -12   1 464.106 31.6120  10
  11 -12  -1 365.898 26.4077  10
  12  -1   4 391.090 29.1561  13
  11   1   4 361.782 28.8057  13
  11 -12  -4 485.448 32.9877  11
  -1 -11   4 469.503 33.0386   7
  -1 -11   4 431.167 33.9555  10
   1 -12   4 416.553 32.7806  10
   1 -12   4 359.914 33.7610  15
  11   1   7 34.7015 10.2298   6
  12  -1   7 24.1871 8.87905   6
  -1 -11   7 7.72644 13.8134   7
   1 -12   7 16.3263 13.0760   7
  11   1  10 81.0290 13.3574   6
  12  -1  10 105.171 14.0482   6
  -1 -11  10 76.1446 22.6702  12
   1 -12  10 150.245 26.0901  12
  -1 -11  10 50.9865 22.2694   7
   1 -12  10 118.299 24.2970   7
  12  -1  10 105.813 16.9714  14
  11   1  13 53.4993 14.2294   6
  12  -1  13 56.3600 14.0485   6
  -1 -11  13 12.1324 24.7473  12
   1 -12  13 6.21210 23.9554  12
   1 -12  13 63.6506 26.1454   2
  -1 -11  13 47.9210 25.2726   2
  -1 -11  13 38.8714 26.8609   7
   1 -12  13 40.6799 26.7360   7
  11   1  13 57.6970 17.9555  14
  12  -1  13 38.7074 17.2625  14
   1 -12  16-14.6365 26.5216   2
  -1 -11  16 15.3664 27.8436   2
  12  -1  16 1.42111 14.4109   6
  -1 -11  16-8.08560 29.9498  12
   1 -12  16 16.1430 30.1102  12
  11   1  16 14.3273 15.9030   6
  11   1  16 9.23818 18.5866  14
  12  -1  16 38.6288 20.3836  14
  12 -12  15 12.3338 20.1007  14
   0 -12 -15-4.36703 14.8620  10
  12 -12  12-16.7568 17.8331  14
  12 -12  12 3.87207 19.4705  15
  12 -12  12-7.75728 21.8403  12
  12   0 -12-6.95355 9.33749   8
   0 -12 -12-4.81631 12.4370  10
  12 -12   9-17.8711 14.6837  14
  12 -12   9-1.84559 15.0659  12
  12   0  -9 9.45803 8.94589   8
  12 -12   9 34.9709 15.0170  15
  12 -12   9 13.9457 12.4504   7
   0 -12  -9-4.14597 11.1662  10
  12 -12   6-6.94168 8.77513  11
   0 -12  -6 0.97590 10.3709  10
  12 -12   6-7.19938 11.4842  15
  12 -12   3 6.44699 8.80096  11
   0 -12  -3 3.87163 9.69917  10
  12   0   0 183.993 17.1540  13
  12 -12   0 214.281 19.1537  11
  12   0   0 168.127 16.2249   5
   0 -12   0 165.087 19.0429  10
  12   0   3 13.7607 7.92115   5
  12   0   3 13.9538 8.69811  13
   0 -12   3 1.21314 12.4950  10
  12   0   6 14.3647 8.91776   6
   0 -12   6-4.66834 15.1614  10
   0 -12   6 6.97153 12.7177   7
  12   0   9 30.5703 10.5304   6
   0 -12   9 4.04976 17.2467   7
  12   0  12 23.5808 11.9318   6
   0 -12  12 2.97735 23.4418   2
   0 -12  12-11.5280 22.1109  12
   0 -12  12-16.1864 23.4144   7
  12   0  12 37.8873 16.0264  14
  12   0  15-6.61517 14.0095   6
   0 -12  15-7.43315 29.7958  12
   0 -12  15 25.3116 28.2733   2
  12   0  15 26.5246 19.1752  14
  13  -7  17 2.31533 22.8253  14
  13  -7  17 5.89724 19.7660   9
   6   7  17 13.3536 15.6532   6
   7 -13  17 9.59691 26.5670   2
   7 -13  17-52.0528 33.0634  12
  -7  -6  17-4.01249 30.7633   2
  13  -7  17-11.4392 15.5560   6
  13  -7  14 7.66658 20.0784  14
  13  -7  14 7.70332 15.9084   9
   7 -13  14 51.2933 26.1730  12
  13  -7  14-2.17469 12.2929   6
   6   7  14 34.0476 13.9861   6
   7 -13  14-31.3779 25.7547   7
  -7  -6  14 6.60871 26.1661   2
   7 -13  14-28.3189 21.1375   2
  13  -7  11-15.8085 16.4457  14
  13  -7  11 28.2503 12.4362   9
   6   7  11 6.45522 10.3333   6
   7 -13  11 31.9136 17.7499   2
  -7  -6  11 37.0890 22.4985   2
  -7  -6  11 4.31056 18.4042  12
  13  -7  11 7.89372 9.11917   6
  13  -6 -11 2.18907 10.9262   8
   7 -13  11-11.5144 19.4516  12
   6 -13 -11 1.15464 12.4411  11
   7 -13  11-8.24627 19.1452   7
  13  -7   8 22.2575 12.1263  14
   6   7   8 82.5229 12.0858   6
  13  -7   8 72.6506 11.5029  13
  13  -7   8 47.7748 9.21384   6
  13  -6  -8 39.5331 11.2777   8
   6 -13  -8 49.9576 13.2125  11
   7 -13   8 57.3976 15.6791   7
  -6  -7  -8 70.1352 11.5685  10
   7 -13   8 53.0323 17.8202  15
  13  -7   5 104.501 12.8640  14
  13  -7   5 113.520 12.4042  13
  13  -6  -5 100.931 13.5759   8
   7 -13   5 125.609 16.1043  11
  13  -7   5 99.5761 13.8259   8
   6 -13  -5 124.124 15.3232  11
  13  -7   5 126.427 13.5703   5
   6 -13  -5 142.577 14.7011  10
  -6  -7  -5 115.914 14.3083  10
   7 -13   5 107.181 16.5309  15
   7 -13   2 151.408 15.5434  15
  13  -7   2 119.554 12.2180  13
  13  -7   2 122.051 13.1784   8
  13  -6  -2 94.5534 12.3562   8
   7 -13   2 119.139 14.5105  11
   6 -13  -2 99.7067 14.1611  11
  13  -7   2 108.845 12.2980   5
   7   6  -2 102.805 10.4497   5
   6 -13  -2 72.6804 12.5097  10
  -6  -7  -2 137.469 15.6742  10
  13  -6   1 75.1092 10.4485  13
  13  -7  -1 72.5188 11.1232   8
   7 -13  -1 66.5936 10.3507  10
   6 -13   1 66.0271 12.5528  11
   7 -13  -1 40.7000 11.0168  11
  -6  -7   1 64.6735 13.6567  10
  -7  -6  -1 44.7726 12.3830  10
   7   6   1 33.2831 8.41696  13
  13  -6   1 89.6117 11.1792   5
   6 -13   1 91.8533 11.6845  10
   6 -13   1 79.0007 11.9711  15
  13  -6   4 86.6309 10.8062  13
   6 -13   4 78.3164 14.5151  15
  13  -7  -4 57.7188 11.9597   8
   7 -13  -4 102.817 12.2061  10
   6 -13   4 66.7467 13.7490  11
   7 -13  -4 79.9775 12.7194  11
  -6  -7   4 72.5259 14.2632   7
   6 -13   4 98.5445 13.6142  10
  13  -6   4 84.9073 11.2910   5
  13  -6   7 41.8836 11.1496  14
   7   6   7 44.7495 10.6052   6
  13  -6   7 41.9773 8.67068   6
   6 -13   7 35.5559 15.6357  15
  13  -6   7 36.6904 9.89696  13
  -6  -7   7 58.4038 15.3467  12
  13  -7  -7 40.9244 11.3453   8
   7 -13  -7 62.7528 13.0077  11
  -6  -7   7 43.6163 16.5093   7
   6 -13   7 47.0892 14.0192  10
  -7  -6  -7 47.4412 10.4568  10
   6 -13   7 51.9493 14.5127   7
  13  -6  10 47.1412 14.9635  14
   6 -13  10 67.6657 18.4136   2
  13  -6  10 58.7152 12.7609   9
   7   6  10 36.6019 11.5583   6
  -6  -7  10 30.0253 20.7066   2
  13  -6  10 51.5759 10.4972   6
  -6  -7  10 27.0419 17.4658  12
  13  -7 -10 35.3725 12.6877   8
   7 -13 -10 57.5205 14.4229  11
   6 -13  10 30.1046 17.3465   7
  13  -6  13-10.2004 18.4545  14
  13  -6  13 23.2435 14.9007   9
   7   6  13 26.3990 11.9199   6
  -6  -7  13-5.47614 22.4967  12
   6 -13  13 25.6425 22.9968  12
  13  -6  13 7.93676 11.2487   6
   6 -13  13 39.7876 20.7877   2
  -6  -7  13 53.9557 27.4008   2
   6 -13  13-8.09261 23.2933   7
  13  -6  16-25.8423 22.6394  14
  13  -6  16 21.9599 18.9638   9
   7   6  16 14.0198 14.9988   6
   6 -13  16 22.2166 29.5029  12
  13  -6  16 6.71007 14.2092   6
   6 -13  16-6.19667 23.9133   2
  -6  -7  16-3.87158 30.0767   2
   6 -13  16-10.7565 29.9461   7
  13  -8  18 10.2504 20.6170   9
  13  -8  18-3.03455 16.1791   6
   8 -13  18 31.1361 24.6573   2
  -8  -5  18-4.02077 30.6226   2
  13  -8  15 2.08353 20.5396  14
  13  -8  15-7.04393 17.4994   9
   5   8  15 32.1986 14.0828   6
   8 -13  15-3.27934 26.4489  12
  13  -8  15 2.39307 13.5653   6
   8 -13  15-18.6554 21.4945   2
  -8  -5  15-41.2980 28.7425   2
   8 -13  15-2.99261 23.8438   7
  13  -8  12 32.5328 17.2875  14
  13  -8  12 35.0513 15.0429   9
   5   8  12 59.3031 12.9364   6
   8 -13  12 58.5781 19.6250   2
  -8  -5  12 27.6166 22.3720   2
   8 -13  12 59.9472 22.6477  12
  13  -5 -12 13.0033 10.8435   8
  13  -8  12 35.2259 11.0639   6
   8 -13  12 41.3829 22.6698   7
  13  -5  -9 572.561 44.8910   8
   8 -13   9 609.519 49.0937   2
  -8  -5   9 723.360 55.5674   2
   5 -13  -9 665.760 46.8715  11
   8 -13   9 803.994 52.4566   7
  -5  -8  -9 670.536 45.5053  10
   5   8   9 715.379 45.0915   6
   8 -13   9 576.847 50.3359  15
  13  -8   9 721.766 48.0039  14
  13  -8   6 353.259 25.6285  13
   8 -13   6 353.473 30.5454  15
  13  -5  -6 358.491 27.4711   8
   8 -13   6 387.458 29.5223  11
   5 -13  -6 362.365 28.8739  11
  13  -8   6 378.328 26.7539   5
  -5  -8  -6 353.614 27.7935  10
   5 -13  -6 349.874 27.8949  10
  13  -8   6 371.555 26.7333  15
  13  -8   6 337.209 27.0917  14
   8   5  -3 397.372 27.7936  13
  13  -8   3 366.461 28.3612   8
  13  -5  -3 340.436 27.9606   8
   8 -13   3 399.116 29.6523  11
   5 -13  -3 390.792 30.0599  11
   8 -13   3 388.103 29.9208  15
   8   5  -3 382.297 26.2798   5
  13  -8   3 383.250 27.7906   5
  -5  -8  -3 469.631 31.0504  10
   5 -13  -3 413.163 29.4845  10
  13  -5   0 2417.93 143.296  13
   8   5   0 2423.38 142.549  13
  13  -8   0 2347.51 143.746   8
   5 -13   0 2184.58 144.608  11
   8 -13   0 2404.75 144.398  11
  13  -5   0 2489.06 143.646   5
  -5  -8   0 2550.56 143.781   7
  -5  -8   0 2635.70 146.371  10
   5 -13   0 2341.37 143.813  10
   5 -13   0 2261.20 143.543  15
   5   8  -3 230.711 18.6177  13
  13  -5   3 281.365 20.1240  13
  13  -8  -3 259.022 21.8338   8
   5 -13   3 199.859 22.3393  11
   8 -13  -3 242.255 21.5716  11
  -5  -8   3 254.034 25.0108  10
  13  -5   3 278.829 20.5275   5
   5 -13   3 249.128 22.0831  10
   8 -13  -3 221.648 19.5893  10
   5 -13   3 265.326 23.0209  15
  13  -5   6 389.390 28.0155  13
  13  -8  -6 354.478 29.5298   8
   8 -13  -6 391.831 30.6146  11
   5 -13   6 323.850 32.1037  15
  -5  -8   6 364.070 33.1525   7
   5 -13   6 395.225 31.1888  10
   8   5   6 469.700 29.3312   6
  13  -5   6 358.843 26.3779   6
  13  -5   6 383.608 28.6682  14
  13  -8  -9 383.775 31.8764   8
  -5  -8   9 376.892 37.0138  12
   8 -13  -9 417.725 33.3251  11
   8   5   9 494.181 31.5202   6
  -5  -8   9 404.850 39.3840   7
   5 -13   9 442.807 37.7043   7
  13  -5   9 332.932 29.4087   9
  13  -5   9 370.896 32.0099  14
  13  -5   9 430.881 29.2352   6
  13  -5  12-7.48146 15.9592  14
  13  -5  12 20.0964 12.6125   9
   8   5  12 17.7604 11.7468   6
  13  -5  12-0.89812 9.88027   6
  -5  -8  12-14.8279 20.4131  12
   5 -13  12 5.31753 20.6606  12
   5 -13  12 2.38328 17.9104   2
  -5  -8  12 63.4402 26.6150   2
   8 -13 -12 43.1721 15.8461  11
   5 -13  12-20.3325 22.2799   7
  13  -5  15-3.90895 20.1046  14
  13  -5  15 57.5561 18.3818   9
   8   5  15 56.7082 15.5861   6
   5 -13  15 3.46689 25.9198  12
  13  -5  15 12.2503 13.8278   6
   5 -13  15 13.4413 26.4981   7
   5 -13  15 44.9348 24.5121   2
  -5  -8  15 59.1412 32.1089   2
  13  -9  16-2.18131 21.1542  14
  13  -9  16 13.8210 19.4645   9
   9 -13  16 24.2990 22.1658   2
   4   9  16 31.1858 15.3480   6
  -9  -4  16-14.1639 30.0679   2
   9 -13  16-18.2638 28.0051  12
  13  -9  16-14.2073 14.7322   6
   9 -13  16-21.9225 27.5864   7
  13  -9  13 185.214 27.6714  14
  13  -9  13 206.735 26.1401   9
   9 -13  13 154.656 30.0943  12
  13  -4 -13 143.522 19.2950   8
   9 -13  13 141.236 26.6944   2
  -4  -9 -13 192.460 21.7603  10
   9 -13  13 162.606 29.8200   7
  -9  -4  13 252.454 35.2798   2
   4   9  13 223.490 20.5825   6
  13  -4 -10 415.255 34.5083   8
   9 -13  10 375.363 40.8354  12
   9 -13  10 405.417 39.0791   2
  -9  -4  10 530.622 46.7283   2
   4 -13 -10 484.406 37.5544  11
   4   9  10 564.177 35.1597   6
   9 -13  10 561.121 42.5777   7
  -4  -9 -10 485.928 36.0087  10
   4 -13 -10 526.745 37.6515  10
   9 -13  10 422.225 41.4419  15
  13  -9  10 509.193 39.1094  14
  13  -9   7 7.41552 9.22530  14
   4 -13  -7 31.7450 11.2236  10
   9 -13   7 2.94524 11.1079  11
  13  -4  -7 13.1672 8.94280   8
   4 -13  -7 15.8870 11.7595  11
  -4  -9  -7 23.4567 10.4260  10
  13  -9   7-10.0202 10.2022  15
  13  -9   7 7.22647 7.64041   5
   9 -13   7-6.25715 13.0245  15
  13  -9   4 2680.39 150.943   8
  13  -4  -4 2293.33 150.338   8
   4 -13  -4 2483.49 152.042  11
   9 -13   4 2297.78 150.816  11
  13  -9   4 2730.23 150.119   5
  -4  -9  -4 2823.79 152.257  10
   4 -13  -4 2599.08 151.420  10
   9 -13   4 2272.84 151.492  15
   9   4  -1 2757.31 167.026  13
  13  -9   1 2930.39 168.722   8
   4 -13  -1 2730.00 169.567  11
   9 -13   1 2741.05 168.524  11
  13  -4  -1 2978.97 168.026   5
  -4  -9  -1 3146.15 170.438  10
   4 -13  -1 2823.74 168.637  10
   4 -13  -1 2598.50 167.445  15
   4   9  -2 39.7457 7.74179  13
  13  -4   2 24.0628 8.46664  13
   9   4   2 20.3907 7.69487  13
  13  -9  -2 41.0508 11.2087   8
  13  -4   2 32.8611 9.05065   5
   4 -13   2 12.6021 13.0446  11
   9 -13  -2 50.1032 11.2158  11
   9 -13  -2 46.0463 9.02828  10
  -4  -9   2 38.9460 13.3892  10
   4 -13   2 25.7643 10.5994  10
   4 -13   2 29.6985 11.7487  15
  13  -4   5 1493.23 91.9137  13
  13  -4   5 1474.00 90.7401   6
  13  -9  -5 1643.69 95.3738   8
   9 -13  -5 1660.22 94.7304  11
  -4  -9   5 1416.22 95.7917   7
   4 -13   5 1503.57 94.6726  10
  13  -4   5 1494.47 92.3120   5
   4 -13   5 1451.48 96.1578  15
  13  -4   5 1461.12 92.1377  14
  13  -9  -8 298.380 27.7975   8
  -4  -9   8 312.366 32.4552  12
   9 -13  -8 357.571 29.8075  11
   9   4   8 379.038 26.7438   6
  -4  -9   8 263.668 31.9384   7
   4 -13   8 342.532 31.6317   7
  13  -4   8 316.725 24.3197   6
  13  -4   8 328.734 27.2865  14
  13  -4  11 76.0912 18.0699  14
   9   4  11 114.157 15.3210   6
  13  -4  11 83.7542 13.5497   6
  -4  -9  11 51.3107 22.9746  12
  -4  -9  11 87.9885 25.9432   2
   4 -13  11 100.604 25.4703  12
   9 -13 -11 113.421 19.6061  11
   4 -13  11 104.832 25.3281   7
   4 -13  11 75.7285 22.1649   2
  13  -4  11 109.898 16.0172   9
  13  -4  14 129.898 21.0531   9
  13  -4  14 108.504 22.9451  14
   9   4  14 127.925 18.4845   6
  13  -4  14 117.340 17.4768   6
  -4  -9  14 75.5356 31.2821  12
   4 -13  14 55.5993 28.4685  12
   4 -13  14 75.7532 25.9085   2
  -4  -9  14 70.5102 30.9011   2
   9 -13 -14 152.914 22.3999  11
   4 -13  14 74.6093 28.7561   7
  13  -4  17 55.1535 20.5546   9
  13  -4  17 6.48816 21.9810  14
   9   4  17 43.0284 17.0242   6
   4 -13  17 4.24881 31.5170  12
  13  -4  17 24.9777 16.2327   6
   4 -13  17 31.7685 26.3869   2
  -4  -9  17 12.6471 33.0056   2
  13 -10  17-31.4451 23.9460  14
  13 -10  17 2.04347 20.2285   9
  10 -13  17 52.4152 19.9878  14
   3  10  17-17.3272 14.5513   6
 -10  -3  17-20.4233 28.5896   2
  13 -10  14-22.2389 21.3279  14
   3  10  14-1.04958 11.5683   6
  10 -13  14-6.02121 23.2351  12
 -10  -3  14-14.8762 25.2638   2
  10 -13  14-14.8792 21.1716   7
  -3 -10 -14 6.32090 13.7980  10
   3 -13 -14 29.8503 16.1826  10
  13 -10  11 12.7193 15.0291  14
   3  10  11-15.1104 9.88848   6
  10 -13  11 8.93287 18.2280  12
  13  -3 -11 5.78778 9.84978   8
  10 -13  11-1.91598 19.5620  15
  10 -13  11-18.2591 16.0842   7
  -3 -10 -11-7.37900 11.1997  10
   3 -13 -11 4.78213 12.4342  10
 -10  -3  11-2.34687 20.0367   2
   3  10   8 7.57311 8.20049   6
  13 -10   8 8.83680 10.3032  14
  10 -13   8-11.6832 11.0384  11
  13  -3  -8 2.66389 8.85952   8
   3 -13  -8-4.72974 13.4059  11
  10 -13   8 5.28870 12.0515   7
  -3 -10  -8 5.84744 10.5320  10
  10 -13   8-6.79628 13.8778  15
  13 -10   8-10.4370 11.2789  15
   3 -13  -8 11.0189 10.6791  10
  13 -10   8 4.40541 7.18034   5
   3 -13  -5 95.3703 14.7369  10
  13 -10   5 104.451 12.9832   8
   3 -13  -5 104.427 16.1243  11
  10 -13   5 74.1843 13.1270  11
  13 -10   5 95.2934 11.7811  11
  10 -13   5 88.5574 14.8869  15
  13 -10   5 98.2045 12.8364  15
  13 -10   5 93.2623 11.5929   5
  -3 -10  -5 140.895 14.9813  10
  10   3  -2-2.15501 8.17500  13
  13 -10   2 17.4360 10.3020   8
   3 -13  -2 8.55258 8.83920  15
   3 -13  -2 6.66813 11.4782  11
  10 -13   2 3.50845 9.51548  11
  13  -3  -2 1.53049 8.24788   5
  10   3  -2 3.51401 6.96357   5
  -3 -10  -2 13.2635 10.8435  10
   3 -13  -2 3.68015 10.5305  10
  10 -13   2 9.02160 10.0124  15
  13  -3   1 18.2058 8.59145  13
  10   3   1 25.0104 8.36009  13
  13 -10  -1 16.8344 10.2214   8
   3 -13   1 3.70470 10.9153  15
  10 -13  -1 7.36290 9.75190  11
  -3 -10   1 18.1899 12.3049  10
   3 -13   1 29.7843 10.3149  10
  13  -3   1 30.3784 8.93342   5
  10   3   1 29.8161 7.66135   5
  13  -3   4 147.509 15.0585  13
  13 -10  -4 167.466 18.2507   8
  10 -13  -4 149.875 17.9134  11
  13  -3   4 158.244 15.3241   5
  -3 -10   4 139.748 20.4235  10
   3 -13   4 133.369 19.5944  15
   3 -13   4 134.351 17.9661  10
  -3 -10   4 133.535 17.8498   7
  10   3   7 9.19870 9.29366   6
  13  -3   7-1.36161 8.03876   6
  13  -3   7 6.49096 8.93203  13
  13 -10  -7 17.2436 11.4831   8
  10 -13  -7 25.3383 14.3307  11
   3 -13   7 14.4815 14.4590  10
  -3 -10   7-1.69586 14.6442   7
   3 -13   7 20.8954 13.4220   7
  13  -3   7 17.8361 10.7868  14
  10   3  10 5.57825 10.7660   6
  13  -3  10 8.88765 8.85136   6
  -3 -10  10 24.4457 18.4577  12
  10 -13 -10 18.3672 15.5240  11
  -3 -10  10-2.26838 19.1584   7
   3 -13  10-10.6633 19.1629   7
  13  -3  10-9.77841 13.9441  14
  13  -3  13 1.59136 16.3019  14
  10   3  13 13.5900 11.9376   6
  13  -3  13 40.8652 12.8224   6
   3 -13  13 42.6559 23.7876   2
  -3 -10  13 26.6893 25.9508   2
  -3 -10  13 2.91663 24.1207  12
   3 -13  13 49.5800 25.6223  12
  10 -13 -13 4.66313 16.9620  11
   3 -13  13 17.5280 23.4572   7
  13  -3  13 39.1099 14.6594   9
  13  -3  16 4.00336 19.6544  14
   3 -13  16-10.3379 25.8868   2
  10   3  16 1.44210 14.6695   6
  13  -3  16 4.08577 13.9065   6
   3 -13  16 11.9001 29.7984  12
  -3 -10  16 27.9818 30.4430   2
  13  -3  16 3.48397 17.7194   9
  13 -11  15-4.22553 20.4036  14
  11 -13  15-14.7132 18.4925  14
   2  11  15-4.25173 11.9028   6
  11 -13  15-40.9442 28.4963  12
  11 -13  15-7.96620 23.6251   7
   2 -13 -15 25.2040 17.5845  10
  -2 -11 -15 21.3065 15.6050  10
  13 -11  12 1.79413 17.1911  14
   2  11  12 6.01367 9.99309   6
   2 -13 -12 22.8742 13.9290  10
  11 -13  12 12.4545 19.9779  12
  13  -2 -12 13.6318 10.3620   8
  -2 -11 -12 19.9499 13.7569  10
  11 -13  12 6.04851 18.4730   7
  13 -11  12-3.52825 15.9385  15
   2  11   9 123.705 13.2909   6
  13 -11   9 92.2384 16.9829  14
  11 -13   9 92.0936 20.0791  12
   2 -13  -9 105.502 20.2113  11
  13  -2  -9 105.182 14.4166   8
  -2 -11  -9 102.511 15.7659  10
  11 -13   9 127.959 18.6895   7
  11 -13   9 83.7220 18.7893  15
   2 -13  -9 118.478 16.4738  10
  13 -11   9 98.1558 16.6502  15
   2 -13  -6 78.5950 17.3104  11
  11 -13   6 76.8197 13.0308  11
  13 -11   6 101.071 11.3449   5
  -2 -11  -6 50.4451 13.2453  10
   2 -13  -6 76.9580 13.8916  10
  11 -13   6 89.6845 15.7553  15
  13 -11   6 81.2559 13.9581  15
  11   2  -3 28.6713 10.1991  13
  13 -11   3 26.7103 10.1921   8
   2 -13  -3 16.1287 13.2555  11
  11 -13   3 28.1617 11.1081  11
  13 -11   3 25.3627 9.45979  11
  11   2  -3 17.8759 7.62970   5
  -2 -11  -3 42.7244 12.3955  10
   2 -13  -3 15.6756 10.7160  10
  11 -13   3 27.6700 11.4824  15
  13  -2   0 424.118 30.4538  13
  11   2   0 359.737 29.3877  13
   2 -13   0 417.174 31.7211  15
  13 -11   0 484.495 33.2585   8
  11 -13   0 480.026 32.5845  11
  13  -2   0 440.460 30.5422   5
  11   2   0 406.282 29.0726   5
  -2 -11   0 435.834 33.2665  10
   2 -13   0 420.986 32.1009  10
  11   2   3 113.816 13.1113  13
  13  -2   3 92.3294 12.6655  13
  13 -11  -3 123.647 15.9789   8
  11 -13  -3 148.212 17.4219  11
  -2 -11   3 115.785 18.0338  10
   2 -13   3 104.925 16.6071  10
   2 -13   3 93.4774 16.8997  15
  -2 -11   3 131.226 16.1453   7
  13  -2   3 106.343 12.7744   5
  13  -2   6 116.222 13.2572   6
  13  -2   6 90.4375 13.6034  13
  11 -13  -6 163.423 18.8778  11
   2 -13   6 109.355 18.7612  10
  -2 -11   6 98.2354 18.8795   7
   2 -13   6 103.739 16.9512   7
  11 -13  -9 304.733 28.9492  11
   2 -13   9 283.615 30.4568   7
  -2 -11   9 240.694 31.7137   7
  11   2   9 278.117 23.1716   6
  13  -2   9 257.646 22.0409   6
  13  -2   9 239.604 24.6584  14
  -2 -11  12 34.4996 23.9002   2
  11   2  12 11.5932 11.8333   6
  13  -2  12 40.4818 12.2364   6
  -2 -11  12-2.80054 21.7726  12
   2 -13  12 2.91131 22.0376  12
  11 -13 -12-3.19426 16.7518  11
  -2 -11  12-8.48811 22.4201   7
   2 -13  12-10.9252 24.3155   7
   2 -13  12 5.59103 20.8710   2
  13  -2  12 34.7546 16.6387  14
  11   2  15 1.32376 13.3106   6
  13  -2  15-1.26714 13.4149   6
  -2 -11  15-10.9335 28.4952  12
   2 -13  15 18.6387 27.8074  12
   2 -13  15-33.9332 26.3607   2
  -2 -11  15-11.3507 27.2119   2
  11 -13 -15 25.2046 18.7575  11
   2 -13  15-7.24550 30.4260   7
  13  -2  15 22.0883 18.8635  14
  13 -12  16 4.22220 20.2170  14
  12 -13  16 7.96496 19.3925  14
   1 -13 -16 14.9103 17.2932  10
  -1 -12 -16-6.35627 16.2864  10
  13 -12  13-7.66293 19.1880  14
  12 -13  13-7.59136 18.2512  14
  -1 -12 -13 1.31570 13.8803  10
  12 -13  13 5.64422 23.5698  12
   1 -13 -13 15.0401 14.9237  10
   1  12  10 17.6123 9.23190   6
  13 -12  10 17.2593 14.8585  14
  12 -13  10 6.46444 14.7580  14
  12 -13  10 18.4167 17.2098  12
  13  -1 -10 17.6445 9.97501   8
  12   1 -10 6.17921 8.95618   8
  -1 -12 -10 20.3031 12.2633  10
  12 -13  10 35.0028 15.7379   7
  13 -12  10 4.53070 15.2709  15
  12 -13  10 16.6741 18.1616  15
   1 -13 -10 24.3297 13.2853  10
   1 -13  -7-1.05139 11.1315  10
  12 -13   7-5.27543 9.59761  11
  -1 -12  -7 7.48745 11.4035  10
  12 -13   7-3.74082 13.7885  15
  13 -12   7-9.00709 13.0348  15
  13 -12   4 127.776 14.8198   8
  12 -13   4 165.219 16.8167  11
  13 -12   4 136.884 15.7916  11
  -1 -12  -4 151.324 17.6874  10
  12 -13   4 165.749 17.7841  15
   1 -13  -4 147.594 17.3683  10
  13 -12   4 140.491 16.5747  15
  13  -1  -1 63.6127 12.0645  13
  12   1  -1 50.9925 11.2941  13
  13 -12   1 63.6092 11.9505   8
  12 -13   1 66.5561 13.2854  11
  13 -12   1 77.0085 13.1927  11
  13  -1  -1 57.4693 11.0086   5
  12   1  -1 55.7841 10.0269   5
  -1 -12  -1 57.7390 13.4122  10
   1 -13  -1 59.9255 13.6796  10
  13  -1   2 33.9411 9.98256  13
  12   1   2 37.0126 9.52994  13
  12 -13  -2 50.8814 13.8729  11
  -1 -12   2 31.4135 14.0113  10
   1 -13   2 39.5226 13.1155  10
   1 -13   2 8.45709 13.2706  15
  13  -1   2 48.4218 9.55502   5
  12   1   2 37.2470 8.72031   5
  13  -1   5 88.5434 13.1166  13
  12   1   5 110.954 13.4170  13
  12 -13  -5 130.202 17.7028  11
  -1 -12   5 86.0099 18.8745  10
   1 -13   5 105.024 18.1879  10
  -1 -12   5 75.5038 16.0877   7
   1 -13   5 81.8242 16.4287   7
  12   1   8 6.12992 9.74472   6
  13  -1   8 1.64457 9.87448   6
  -1 -12   8-9.46116 17.2469   7
   1 -13   8-7.32473 15.4645   7
  12   1  11 42.2892 12.8605   6
  13  -1  11 23.5662 11.8182   6
  -1 -12  11 68.9814 24.6985  12
   1 -13  11 8.21766 21.4909  12
  -1 -12  11 15.3251 20.4284   7
   1 -13  11 27.9385 22.5555   7
  13  -1  11 34.5585 15.4901  14
   1 -13  14 30.3044 26.1652   2
  -1 -12  14 7.14114 25.8818   2
  12   1  14 18.2845 13.5800   6
  13  -1  14 11.7766 13.6088   6
  -1 -12  14 44.5475 30.1912  12
   1 -13  14 3.50109 27.5562  12
   1 -13  14-27.0813 30.8611   7
  13  -1  14 10.0739 16.8290  14
  13 -13  14 111.451 23.7018  14
   0 -13 -14 62.5405 18.5703  10
  13 -13  11 56.1322 17.0370  14
  13   0 -11 33.4075 11.1778   8
  13 -13  11 25.5760 19.6871  15
   0 -13 -11 55.3085 15.5636  10
   0 -13  -8 270.934 25.3504  10
  13 -13   8 245.995 26.6555  15
  13 -13   5 637.958 45.1984  11
   0 -13  -5 683.684 47.3473  10
  13 -13   5 700.719 47.2768  15
  13   0  -2 23.5130 10.4068  13
  13 -13   2 18.9807 10.9475  11
  13   0  -2 14.6482 8.94344   5
   0 -13  -2 23.8313 12.2734  10
  13   0   1 1789.85 114.194  13
  13 -13  -1 2146.40 117.865  11
  13   0   1 1962.85 114.216   5
   0 -13   1 1843.27 117.522  10
   0 -13   1 1737.04 116.871  15
  13   0   4 863.839 55.9855  13
   0 -13   4 888.821 59.8827   7
   0 -13   4 865.749 60.6539  10
  13   0   4 845.933 55.4762   5
  13   0   7 63.9298 12.1937   6
   0 -13   7 53.3201 18.7291   7
   0 -13  10 494.510 46.9840  12
  13   0  10 468.634 34.5867   6
   0 -13  10 406.249 44.9185   7
  13   0  13 151.410 19.0326   6
   0 -13  13 151.077 33.9340  12
   0 -13  13 118.976 31.7292   7
   0 -13  13 144.338 33.4707   2
   7   7   0 566.789 36.1328  13
   7 -14   0 537.812 38.1332  15
  14  -7   0 514.157 37.5628   8
   7 -14   0 514.117 38.7122  11
  14  -7   0 581.520 37.7139   5
  -7  -7   0 588.682 40.5194  10
   7 -14   0 508.818 37.3237  10
   7   7  -3 25.8992 8.73403  13
  14  -7   3 45.2192 9.31083  13
   7 -14  -3 49.4634 10.7165  10
  14  -7  -3 38.5462 10.5275   8
   7 -14   3 52.6831 12.8140  11
  14  -7   3 40.9529 11.2448   8
   7 -14  -3 29.6935 11.5039  11
  -7  -7  -3 34.9431 11.7334  10
   7 -14   3 54.1544 11.7132  10
  14  -7   3 50.3870 9.98759   5
   7 -14   3 41.5571 12.7036  15
  14  -7  -6 56.2410 13.0759   8
  14  -7   6 107.497 14.9196   8
   7 -14  -6 98.4098 15.2657  11
  14  -7   6 89.7745 12.5753  14
  14  -7   6 109.721 12.6438  13
   7 -14   6 103.974 15.2163  10
  -7  -7  -6 92.3217 13.9690  10
   7 -14  -6 110.899 14.6034  10
   7 -14   6 77.4717 17.3018  15
  14  -7   6 99.6449 13.0917   5
  14  -7   9 133.511 18.2173  14
  14  -7   9 165.142 17.6402  13
  14  -7  -9 143.397 18.2414   8
   7 -14  -9 152.212 19.4933  11
   7 -14   9 155.938 23.1770   7
   7 -14   9 90.0090 23.0982  15
   7   7   9 185.167 17.6989   6
  14  -7   9 155.367 14.9633   6
  14  -7  12-20.1829 17.0012  14
   7   7  12 15.8568 11.9121   6
  14  -7  12 5.15811 10.1261   6
  14  -7 -12-3.54723 11.7506   8
   7 -14  12 34.1235 23.1216  12
   7 -14 -12 15.8734 14.7202  11
   7 -14  12-17.4014 22.2267   7
   7 -14  12-10.6670 17.5152   2
  -7  -7  12 6.03093 23.1193   2
  14  -7  15 4.03373 21.4332  14
  14  -7  15 1.62786 15.9925   9
   7   7  15 27.1178 14.0122   6
   7 -14  15 3.39990 24.6432  12
  14  -7  15 8.21220 12.6898   6
   7 -14  15 13.0145 25.2814   7
   7 -14  15-5.35333 20.2536   2
  -7  -7  15 14.6043 27.2411   2
  14  -8  16-6.60863 22.6001  14
  14  -8  16 15.8786 17.5647   9
   6   8  16 46.1721 16.2539   6
   8 -14  16 21.8199 27.9018  12
  14  -8  16 25.8343 15.2082   6
   8 -14  16-10.8362 20.7971   2
  -8  -6  16 49.2629 30.3972   2
   8 -14  16-10.3114 28.2382   7
  14  -8  13-24.7215 19.7738  14
   6   8  13 13.0786 12.3562   6
   8 -14  13-13.1001 17.6095   2
  -8  -6  13 15.5631 24.4919   2
  14  -6 -13 9.40172 11.6785   8
  14  -8  13 2.82418 10.5088   6
   8 -14  13-5.63361 22.8549  12
   8 -14  13-13.2660 23.8380   7
  14  -8  10-11.5911 13.6342  14
   6   8  10 8.31543 10.5702   6
  -8  -6  10 10.0204 20.5664   2
   8 -14  10 40.7898 19.6595  12
  14  -6 -10 4.31105 11.1269   8
   6 -14 -10 20.9059 14.2780  11
   8 -14  10-1.88800 16.5462   7
   8 -14  10-11.7744 13.8894   2
  -6  -8 -10-2.89507 10.6362  10
   8 -14  10-40.9998 21.4489  15
  14  -8   7 35.5209 10.8271  14
  14  -8   7 64.1975 11.0156  13
  14  -6  -7 35.6495 11.3768   8
   6 -14  -7 51.9393 14.4235  11
  -6  -8  -7 48.0371 11.8785  10
   6 -14  -7 38.1294 12.4089  10
   8 -14   7 57.4539 16.9148  15
  14  -8   7 67.0870 11.5040   5
  14  -8   4 29.5799 8.42486  13
  14  -6  -4 31.6901 9.99734   8
  14  -8   4 24.0528 9.97873   8
   8 -14   4 42.1091 12.2265  11
   6 -14  -4 15.3434 10.8423  11
   8 -14   4 29.2580 10.6351  10
  -6  -8  -4 42.5806 12.1889  10
  14  -8   4 35.6912 9.28860   5
   6 -14  -4 48.1720 11.5184  10
   8 -14   4 42.7411 13.4922  15
   6 -14  -1 27.0559 10.2005  15
   8   6  -1 19.8301 7.99342  13
   6   8   1 22.8065 7.57758  13
  14  -8   1 30.6696 9.76526   8
   6 -14  -1 25.5902 11.5060  11
  14  -6  -1 19.8890 9.39178   8
   8 -14   1 40.9228 11.9383  11
  14  -8   1 28.3162 9.08362   5
  -6  -8  -1 23.3560 12.1679  10
   8 -14   1 42.4870 9.78910  10
   6 -14  -1 28.6936 10.8166  10
   8 -14   1 45.1054 11.6114  15
  14  -6   2 16.4078 8.21841  13
   8   6   2 10.8041 7.37218  13
  14  -8  -2 14.5252 9.57119   8
   6 -14   2-3.32543 11.8392  11
   8 -14  -2 19.5305 10.4356  11
  -6  -8   2 13.5239 13.1901  10
  -8  -6  -2 22.3896 11.5962  10
   6 -14   2 12.6008 10.2612  10
  14  -6   2 4.68148 8.26357   5
   8 -14  -2 12.9409 8.81707  10
   6 -14   2 21.8247 11.2019  15
  14  -6   5 10.1266 7.12561   6
  14  -6   5-2.15424 8.33806  13
  14  -8  -5 5.10384 10.1040   8
   8 -14  -5 3.16767 10.8616  11
  -6  -8   5-16.1817 13.5593   7
   6 -14   5-16.7872 12.2880  10
  14  -6   5 7.94415 8.67149   5
  -8  -6  -5 22.9449 10.7696  10
   6 -14   5-7.61224 13.0021  15
   8 -14  -5 3.42281 9.34035  10
  14  -6   5 1.54336 8.31185  14
  14  -6   8 10.1309 11.2229  14
   8   6   8 27.5444 10.5463   6
  14  -6   8 7.02413 7.92374   6
   6 -14   8-19.2438 18.0079  15
  14  -6   8 3.42548 10.1095  13
  -6  -8   8 18.2635 15.0771  12
  14  -8  -8 26.9707 12.3896   8
   8 -14  -8 7.04222 12.3572  11
   6 -14   8 27.8056 14.5683   7
  14  -6  11 4.13412 14.3842  14
   8   6  11 6.11140 11.1551   6
  14  -6  11 6.51828 9.83911   6
  -6  -8  11-6.72794 19.1471  12
  14  -8 -11 7.18181 11.5122   8
   6 -14  11 9.96185 19.9658  12
   6 -14  11-4.17864 15.9122   2
   8 -14 -11-10.5593 14.8736  11
  -6  -8  11 26.0935 23.3843   2
   6 -14  11-2.31236 19.4213   7
  14  -6  14-25.5526 19.3900  14
  14  -6  14-1.43952 15.2398   9
   8   6  14 7.34695 13.1435   6
   6 -14  14-5.26193 20.7022   2
  14  -6  14-5.33404 11.9839   6
  -6  -8  14 28.4117 27.9451   2
   6 -14  14 9.64134 24.8033  12
   6 -14  14 3.10847 25.0710   7
  14  -6  17-7.47931 17.8307   9
  14  -6  17 5.60110 15.0836   6
   6 -14  17 3.18368 23.4136   2
  -6  -8  17-42.3041 33.7072   2
   9 -14  17 13.3105 20.8294   2
  14  -9  17 9.40643 18.7121   9
  -9  -5  17 34.2309 32.4813   2
   5   9  17 12.7593 15.8958   6
  14  -9  14 62.7336 22.7817  14
   5   9  14 79.4279 15.8789   6
   9 -14  14 42.1527 24.9196  12
  14  -5 -14 58.9871 14.5349   8
   9 -14  14 13.3851 18.2673   2
  -9  -5  14 67.4314 28.4597   2
   9 -14  14 52.4662 25.6004   7
  14  -9  11 17.8602 14.6739  14
   5   9  11 5.66525 10.5092   6
   9 -14  11-25.0863 18.9406  12
  14  -5 -11 4.30091 11.0619   8
   5 -14 -11 22.0250 14.2350  11
   9 -14  11-5.22306 14.5421   2
  -9  -5  11 10.3573 20.8847   2
  -5  -9 -11-3.22955 12.2437  10
   9 -14  11-6.14577 17.7707   7
   5 -14 -11 13.1762 13.4540  10
   9 -14   8 619.895 51.3750  15
  14  -5  -8 637.458 46.9643   8
   5 -14  -8 773.006 49.9445  11
   9 -14   8 720.852 51.4575   7
  14  -9   8 790.992 47.3829   5
  -5  -9  -8 696.999 47.3196  10
   5 -14  -8 772.083 49.0124  10
  14  -9   8 553.033 46.7835  14
  14  -9   5 1756.17 101.166   8
  14  -5  -5 1512.34 100.692   8
   9 -14   5 1444.18 101.372  11
   5 -14  -5 1638.34 102.522  11
   9 -14   5 1608.97 103.246  15
  14  -9   5 1729.68 100.292   5
  -5  -9  -5 1818.73 102.555  10
   5 -14  -5 1774.32 102.057  10
  14  -9   5 1547.34 99.5597  15
   9   5  -2 223.022 18.9155  13
  14  -9   2 230.660 20.0369   8
   5 -14  -2 206.873 19.6788  15
   5 -14  -2 204.602 21.3526  11
   9 -14   2 232.644 21.1388  11
  14  -9   2 243.080 19.2835   5
  -5  -9  -2 210.184 21.9679  10
   9 -14   2 211.698 18.8118  10
   5 -14  -2 218.734 20.7044  10
   9 -14   2 233.784 21.2586  15
  14  -5   1 839.738 52.0701  13
   9   5   1 724.199 50.7405  13
  14  -9  -1 795.851 53.3658   8
   5 -14   1 800.167 54.8154  11
   9 -14  -1 842.350 53.8241  11
   5 -14   1 792.298 53.3920  15
  14  -5   1 828.108 52.1871   5
  -9  -5  -1 826.498 54.3638  10
  -5  -9   1 800.959 55.6491  10
   5 -14   1 835.552 53.4742  10
   9   5   1 772.936 50.0404   5
   9 -14  -1 811.674 51.5007  10
  14  -5   4 880.612 59.7652  13
  14  -9  -4 930.777 62.0892   8
   9 -14  -4 1063.05 63.1170  11
  -5  -9   4 894.338 63.7979   7
  14  -5   4 948.173 60.3927   5
   5 -14   4 977.551 62.9496  10
   9 -14  -4 1000.99 60.6632  10
   5 -14   4 900.264 63.4089  15
  14  -5   7 14.7053 8.36428   6
  14  -5   7 25.4036 10.3311  13
  14  -9  -7 15.5471 11.4502   8
   9 -14  -7 19.6379 13.4364  11
  -5  -9   7 25.8816 15.9083   7
   5 -14   7 12.1386 14.5629  10
   5 -14   7 35.7726 15.1190   7
   5 -14   7 5.03228 15.9587  15
  14  -5   7 13.2002 11.2159  14
  14  -9 -10 248.318 25.5545   8
  -5  -9  10 222.290 31.8004  12
   9 -14 -10 313.549 28.9021  11
   5 -14  10 302.771 33.7038   7
   9   5  10 366.121 26.2654   6
  14  -5  10 258.219 22.5558   6
  14  -5  10 261.917 26.7421  14
  14  -5  13 109.998 19.4496   9
  14  -5  13 116.032 22.7708  14
  -5  -9  13 228.668 36.9716   2
  14  -5  13 158.624 18.4939   6
  -5  -9  13 124.727 29.2879  12
   5 -14  13 153.343 32.5322  12
   9 -14 -13 170.515 23.6965  11
   5 -14  13 102.125 29.9662   7
   9   5  13 187.524 20.3179   6
   5 -14  13 129.637 27.3899   2
  14  -5  16-5.11928 16.5487   9
  14  -5  16 14.4654 21.0187  14
   9   5  16 34.3638 16.5758   6
  14  -5  16 2.62681 13.9045   6
   5 -14  16-27.1365 31.4542  12
  -5  -9  16 12.1903 28.7783   2
   5 -14  16-23.0485 32.2624   7
   5 -14  16-28.2512 24.8555   2
  14 -10  15 41.3853 22.7494  14
   4  10  15-1.17575 12.9455   6
 -10  -4  15 13.0275 26.1232   2
  10 -14  15 26.3706 25.9516  12
  10 -14  15 2.83784 23.8492   7
   4 -14 -15 34.6654 19.3067  10
  14 -10  12 39.8238 17.9848  14
   4  10  12 72.5569 13.9260   6
  10 -14  12 55.2016 23.2062  12
  14  -4 -12 38.7328 13.5922   8
  10 -14  12 72.6657 21.7755   7
  -4 -10 -12 58.9912 15.3748  10
 -10  -4  12 63.3821 24.9551   2
   4 -14 -12 60.1215 17.1910  10
  14  -4  -9 228.585 22.5099   8
 -10  -4   9 300.288 33.5831   2
   4 -14  -9 272.670 26.5852  11
  10 -14   9 190.708 28.0378  15
  10 -14   9 275.056 27.8765   7
  14 -10   9 272.137 22.6580   5
  -4 -10  -9 279.239 24.8828  10
   4 -14  -9 270.407 25.2990  10
   4  10   9 307.544 22.7778   6
  14 -10   9 221.194 23.9720  14
  14  -4  -6 137.225 16.7594   8
  10 -14   6 162.482 19.3096  11
   4 -14  -6 161.710 20.2381  11
  14 -10   6 188.983 16.9460   5
  -4 -10  -6 228.623 20.0855  10
  10 -14   6 196.446 22.6757  15
  14 -10   6 174.587 17.3310  15
   4 -14  -6 158.452 18.8998  10
  10   4  -3 35.5826 10.3965  13
  14 -10   3 47.2276 11.0897   8
   4 -14  -3 58.5221 14.2362  11
  10 -14   3 36.6152 11.0559  11
   4 -14  -3 25.7179 9.86889  15
  10   4  -3 43.8281 8.78156   5
  14 -10   3 64.8265 10.3131   5
  -4 -10  -3 81.9513 14.4053  10
   4 -14  -3 53.1408 12.9613  10
  10 -14   3 50.1838 12.9737  15
  14  -4   0 713.439 46.9310  13
  10   4   0 617.546 45.5278  13
  14 -10   0 781.623 48.7010   8
   4 -14   0 695.383 50.0369  11
  10 -14   0 742.109 48.5202  11
  14  -4   0 744.319 47.1541   5
  10   4   0 647.724 44.6936   5
  -4 -10   0 737.154 50.1774  10
   4 -14   0 776.692 48.8720  10
  10 -14   0 711.856 45.7404  10
   4 -14   0 713.779 47.9809  15
  14  -4   3 574.160 38.1101  13
  10   4   3 478.248 36.9465  13
  14 -10  -3 636.313 41.3954   8
   4 -14   3 482.451 40.3665  15
  10 -14  -3 604.863 40.9737  11
  -4 -10   3 638.720 41.6946   7
  14  -4   3 585.623 38.2566   5
  -4 -10   3 612.079 44.0700  10
   4 -14   3 521.516 40.1750  10
  10 -14  -3 521.867 37.0989  10
  14  -4   6 15.9445 9.81659   5
  14  -4   6 9.84802 8.24232   6
  14  -4   6 18.3939 9.70484  13
  14 -10  -6 21.9714 13.1416   8
  10 -14  -6 30.0965 13.2224  11
  -4 -10   6 11.3972 14.8053   7
   4 -14   6 10.7073 13.3920  10
   4 -14   6 34.3290 14.5107   7
   4 -14   6 21.0639 16.0059  15
  14  -4   6 19.5232 10.8772  14
  14 -10  -9 328.429 29.4078   8
  14  -4   9 318.487 25.3584   6
  -4 -10   9 289.018 33.4409  12
  10   4   9 356.290 27.4393   6
   4 -14   9 314.746 34.5636   7
  -4 -10   9 240.650 33.4214   7
  14  -4   9 327.620 28.7634  14
  14  -4  12 96.2618 19.9907  14
  10   4  12 90.2603 15.6979   6
  14  -4  12 76.7854 14.0500   6
   4 -14  12 59.2973 23.3633   2
  -4 -10  12 55.7974 25.7138  12
   4 -14  12 75.1491 26.8129  12
  -4 -10  12 130.492 32.9272   2
  10 -14 -12 138.217 21.9802  11
   4 -14  12 73.9261 26.5792   7
  14  -4  15 26.5944 19.3229  14
  10   4  15 3.99355 14.3392   6
  14  -4  15 9.80769 13.7738   6
  -4 -10  15-31.9349 29.4689  12
   4 -14  15-21.9029 24.9318   2
  -4 -10  15 43.0429 30.5953   2
   4 -14  15-11.0605 27.5033  12
   4 -14  15-17.8557 29.3194   7
  14  -4  15 18.6103 16.2472   9
  14 -11  16 17.2464 20.4702  14
   3  11  16 3.64942 13.1074   6
  11 -14  16-35.4566 17.6216  14
  11 -14  16-14.5848 28.3276  12
   3 -14 -16-3.61418 17.3089  10
  11 -14  16-5.93838 23.2184   7
  14 -11  13 37.3664 19.8502  14
   3  11  13 7.91540 11.0836   6
  -3 -11 -13 6.50913 13.8810  10
  11 -14  13-8.18258 22.6532  12
  14  -3 -13-8.61031 11.1157   8
  11 -14  13 11.5839 20.0979   7
   3 -14 -13 14.7520 15.3446  10
   3  11  10 8.83052 9.81172   6
  14 -11  10 22.6182 12.7131  14
  11 -14  10 22.1716 16.9371  12
  14  -3 -10 5.01344 9.93980   8
  11 -14  10-18.3327 19.5509  15
  11 -14  10 3.34094 15.3073   7
  -3 -11 -10 1.15957 12.5007  10
  14 -11  10 28.7808 14.2120  15
   3 -14 -10 10.9865 12.6150  10
   3 -14  -7 1.08639 11.3396  10
   3 -14  -7 6.87872 15.0160  11
  11 -14   7-5.14908 11.8874  11
  14  -3  -7-12.2058 9.97503   8
  14 -11   7-2.02088 10.7349  15
  11 -14   7-4.16550 14.6482  15
  14 -11   7 0.75877 7.57083   5
  -3 -11  -7 4.28230 11.0126  10
  14 -11   4 165.210 17.5568   8
   3 -14  -4 130.326 15.0115  15
  14 -11   4 164.650 15.9865  11
   3 -14  -4 151.876 20.0476  11
  14 -11   4 157.182 15.0387   5
  11 -14   4 146.544 17.5489  11
  -3 -11  -4 132.621 17.8279  10
   3 -14  -4 149.200 18.4289  10
  11 -14   4 175.785 19.0647  15
  14 -11   4 159.953 16.1410  15
  14  -3  -1 73.0513 12.2108  13
  11   3  -1 34.5711 9.66410  13
  14 -11   1 33.7715 12.3018   8
  11 -14   1 41.4201 11.6625  11
  14  -3  -1 49.8397 10.6379   5
  -3 -11  -1 35.9011 13.2208  10
  11   3  -1 50.1048 8.80801   5
   3 -14  -1 40.3852 12.4202  10
   3 -14  -1 35.4497 11.7281  15
   3 -14   2 50.1792 13.4240  15
  14  -3   2 43.6992 10.8724  13
  11   3   2 41.1910 10.0206  13
  14 -11  -2 32.4888 12.4370   8
  -3 -11   2 26.7211 11.8408   7
  11 -14  -2 48.4395 13.2995  11
  -3 -11   2 52.3290 15.0806  10
   3 -14   2 64.3040 14.2110  10
  14  -3   2 56.2055 10.6978   5
  11 -14  -2 30.9467 8.64148  10
  11   3   2 40.4669 8.77723   5
  14  -3   5 264.308 23.1621  13
  14 -11  -5 288.011 26.1734   8
  11 -14  -5 278.837 26.6740  11
  -3 -11   5 275.626 27.6998   7
  -3 -11   5 279.224 29.9819  10
   3 -14   5 280.287 27.4025  10
  14  -3   5 312.103 23.7358   5
   3 -14   5 258.955 28.8237  15
  11   3   8 13.9393 10.8209   6
  14  -3   8 9.23676 8.93712   6
  14  -3   8-10.3358 10.7498  13
  11 -14  -8 14.7090 16.0543  11
  -3 -11   8-18.1147 19.3560   7
   3 -14   8 1.78371 15.0637   7
  14  -3   8-5.28215 11.6062  14
  11   3  11 36.8383 12.7856   6
  14  -3  11 48.7110 12.0369   6
  -3 -11  11 15.3369 20.8504  12
   3 -14  11 41.4880 23.3278  12
  11 -14 -11 49.0985 19.2553  11
  -3 -11  11 13.5136 22.4199   7
   3 -14  11 17.9991 21.7012   7
  14  -3  11 42.0657 15.6251  14
  11   3  14 33.7955 14.5901   6
  14  -3  14 29.5855 13.1372   6
  -3 -11  14-3.30505 25.7550  12
   3 -14  14 24.6257 28.2751  12
  11 -14 -14 54.8881 21.1858  11
   3 -14  14 16.6131 26.2231   7
   3 -14  14 46.8382 26.1578   2
  -3 -11  14 44.7986 28.5029   2
  14  -3  14 62.5900 19.6353  14
  14 -12  14-7.99690 18.3946  14
   2  12  14 41.2050 12.9565   6
  12 -14  14-16.7616 17.9116  14
  12 -14  14-30.2002 24.2114  12
  -2 -12 -14 1.45129 14.9851  10
   2 -14 -14 1.57038 15.7918  10
   2  12  11 6.49807 9.62164   6
  14 -12  11 1.64336 14.3292  14
  12 -14  11 5.08466 14.5481  14
  12 -14  11 11.2545 18.0450  12
  14  -2 -11 9.16419 10.8930   8
  12   2 -11-6.34426 9.79496   8
  12 -14  11 1.79018 16.1626   7
  14 -12  11 1.66089 15.4219  15
  -2 -12 -11 1.23362 13.0147  10
  12 -14  11-24.0046 21.3984  15
   2 -14 -11 17.0419 13.4349  10
   2 -14  -8 6.94166 12.2329  10
   2 -14  -8 17.5370 16.8978  11
  14  -2  -8 17.2746 9.90597   8
  12 -14   8 21.2245 12.8373   7
  -2 -12  -8 10.3060 12.1083  10
  14 -12   8 17.3730 12.9317  15
  12 -14   8 8.71141 15.4462  15
  12 -14   5 82.0070 14.1963  11
  14 -12   5 88.1823 12.8893  11
  14 -12   5 94.3461 11.7600   5
  -2 -12  -5 126.761 16.4662  10
  12 -14   5 71.4193 15.6612  15
   2 -14  -5 98.1547 16.1437  10
  14 -12   5 80.5934 14.1081  15
  12   2  -2 2.56938 9.50055  13
  14 -12   2-3.02446 10.3316   8
  12 -14   2-5.92657 10.8165  11
  14 -12   2 5.50061 10.3302  11
  14  -2  -2 4.15636 9.22114   5
  12   2  -2-1.39595 7.46645   5
  -2 -12  -2 9.62830 12.0546  10
   2 -14  -2-10.1433 11.4634  10
   2 -14  -2-0.87130 10.4063  15
  12 -14   2-10.0541 11.1527  15
  14  -2   1 168.503 16.3196  13
  12   2   1 135.579 15.3825  13
  14 -12  -1 155.614 18.5420   8
  12 -14  -1 152.604 18.1498  11
  14  -2   1 159.234 15.6835   5
  12   2   1 156.422 14.6924   5
   2 -14   1 168.060 19.9087  10
  -2 -12   1 162.969 20.3365  10
   2 -14   1 126.437 18.3728  15
  14  -2   4 64.4755 11.8736  13
  12   2   4 39.6110 10.5626  13
  14 -12  -4 57.5101 14.3801   8
  12 -14  -4 42.1893 14.8233  11
  -2 -12   4 39.9509 17.3786  10
   2 -14   4 80.3167 16.8566  10
  -2 -12   4 43.4125 14.0776   7
   2 -14   4 61.1214 17.6518  15
  14  -2   4 64.0567 11.3392   5
  14  -2   7 19.6944 9.81468   6
  14  -2   7-0.92790 9.89290  13
  12 -14  -7 14.7507 16.6216  11
   2 -14   7 3.43613 16.5927  10
  -2 -12   7-25.5898 17.8005   7
   2 -14   7-6.68414 14.4197   7
  12   2  10 21.2080 12.1783   6
  14  -2  10 43.6293 11.8647   6
  -2 -12  10 42.0452 21.2949  12
  12 -14 -10 52.8928 19.1530  11
  -2 -12  10-7.37916 21.0669   7
   2 -14  10-16.5993 21.5771   7
  14  -2  10 47.6677 15.1167  14
  12   2  13 37.0811 13.6163   6
  14  -2  13-9.69884 11.6923   6
  -2 -12  13 18.9235 25.4410  12
   2 -14  13 16.6584 25.5468  12
  12 -14 -13 9.09905 19.5376  11
   2 -14  13-40.1396 26.6459   7
   2 -14  13 21.9093 24.0001   2
  -2 -12  13-7.08094 26.2271   2
  14  -2  13 14.1224 15.7222  14
  -2 -12  16-36.8263 33.5933  12
  12 -14 -16 17.1896 20.7094  11
  14 -13  15-16.4237 20.0826  14
  13 -14  15 35.9416 19.7718  14
  -1 -13 -15 9.72208 16.9219  10
   1 -14 -15 15.1811 17.1011  10
  14 -13  12 19.9111 16.3581  14
  13 -14  12 1.89601 16.6324  14
  14  -1 -12 14.4394 10.8282   8
  14 -13  12 23.4854 18.5945  15
  13 -14  12 2.16265 22.0087  15
  -1 -13 -12 9.56617 14.1277  10
   1 -14 -12 14.1496 14.8922  10
  14  -1  -9 140.492 16.6279   8
  -1 -13  -9 129.658 19.2977  10
  13 -14   9 149.718 20.1449   7
   1 -14  -9 177.803 20.2669  10
  13 -14   9 111.592 22.1667  15
  14 -13   9 129.096 21.1946  15
  13 -14   6 63.6021 13.3342  11
  -1 -13  -6 105.473 15.9630  10
   1 -14  -6 54.5316 14.5196  10
  13 -14   6 58.6199 15.8520  15
  14 -13   6 58.2146 14.4848  15
  13 -14   3 119.376 16.3360  11
  14 -13   3 120.507 15.9643  11
  -1 -13  -3 117.708 17.6800  10
   1 -14  -3 160.776 18.5720  10
  13 -14   3 136.875 17.0175  15
  14 -13   3 124.966 16.1547  15
  14  -1   0 410.757 34.1722  13
  13   1   0 477.456 34.6948  13
   1 -14   0 453.320 36.8719  15
  13 -14   0 554.792 37.4901  11
  14 -13   0 582.413 38.0704  11
  14  -1   0 474.348 34.3213   5
  13   1   0 515.057 34.2798   5
  -1 -13   0 453.445 38.0466  10
   1 -14   0 512.180 38.5893  10
  14  -1   3 43.1273 10.9554  13
  13   1   3 42.1436 10.6109  13
  -1 -13   3 30.9145 16.2786  10
   1 -14   3 31.0503 14.7990  10
  -1 -13   3 40.2805 13.6047   7
  14  -1   3 26.3609 9.57331   5
  13   1   3 36.3785 9.45048   5
  14  -1   6 161.534 18.7767  13
  13   1   6 184.935 18.6564  13
  -1 -13   6 184.656 26.7103  10
   1 -14   6 171.475 24.6802  10
  -1 -13   6 183.723 24.2743   7
   1 -14   6 149.847 22.6845   7
  14  -1   9 220.494 22.6733   6
  13 -14  -9 375.855 32.7266  11
  -1 -13   9 290.598 35.2777   7
   1 -14   9 202.840 31.2879   7
  13   1   9 313.758 24.8491   6
  13   1  12 66.4685 14.4706   6
  14  -1  12 25.0620 12.2442   6
   1 -14  12 65.6884 26.8076   2
  -1 -13  12 29.9361 28.1878   2
  -1 -13  12 21.2283 24.1269  12
   1 -14  12 46.7411 26.8482  12
  13 -14 -12 47.7289 20.5616  11
  -1 -13  12 20.6735 24.0772   7
   1 -14  12 43.9148 26.0237   7
  13   1  15 2.62796 14.2029   6
  14  -1  15-2.55259 13.7958   6
  -1 -13  15-26.7204 30.0377  12
   1 -14  15-23.3987 28.2611  12
  13 -14 -15-7.61221 19.6500  11
   1 -14  15 22.2410 27.6531   2
  -1 -13  15 59.2212 32.6024   2
  14  -1  15-32.7124 19.9683  14
  14 -14  13 30.7448 18.2010  14
   0 -14 -13 62.6491 18.3454  10
  14   0 -10 156.008 18.3025   8
  14 -14  10 154.685 25.5396  15
   0 -14 -10 175.095 21.7138  10
   0 -14  -7-9.99978 13.7778  10
  14 -14   7 8.18109 14.4862  15
  14 -14   4 314.577 27.1665  11
   0 -14  -4 353.924 29.9686  10
  14 -14   4 336.313 28.3953  15
  14   0  -1 366.263 30.1577  13
  14 -14   1 414.669 32.0018  11
  14   0  -1 404.800 29.6635   5
   0 -14  -1 419.803 33.8200  10
  14   0   2 170.165 18.6351  13
  14   0   2 210.074 18.4336   5
   0 -14   2 188.391 23.4807  10
  14   0   5 863.837 60.2156  13
   0 -14   5 941.560 65.2991   7
   0 -14   5 946.939 67.1847  10
  14   0   5 860.363 59.8157   5
  14   0   8 586.058 43.1103  13
   0 -14   8 683.445 52.5030   7
  14   0  11-4.20164 11.8377   6
   0 -14  11-8.74552 22.4995  12
   0 -14  11 2.78977 23.1691   7
  14   0  14 27.1423 14.8105   6
   0 -14  14 33.5402 30.0743   2
   0 -14  14 3.64464 29.2354  12
   0 -14  14-10.7394 28.5405   7
  15  -8  14 24.3600 19.3184  14
  -8  -7  14-10.4041 27.8321   2
   7   8  14 31.0479 14.7262   6
  15  -7 -14 34.8599 13.6508   8
   8 -15  14 3.13357 23.4112  12
   8 -15  14 21.3180 25.8926   7
   8 -15  14 18.0839 18.1681   2
  15  -8  11-2.81972 15.4875  14
   7   8  11 47.8175 12.9097   6
  15  -7 -11 16.3661 12.7182   8
   8 -15  11 12.2512 19.6812  12
   8 -15  11 9.03620 15.0591   2
   7 -15 -11 34.9561 16.6070  11
  -8  -7  11 45.7956 23.9363   2
   8 -15  11 11.3946 21.0025   7
  15  -8   8 32.5079 12.2393  14
  15  -8   8 30.9186 10.9152  13
  15  -7  -8 26.8571 12.3455   8
   7 -15  -8 32.8576 14.7733  11
   8 -15   8 17.7319 17.7399  15
  -7  -8  -8 44.0855 12.1735  10
   8 -15   8 57.3093 17.0068   7
   7 -15  -8 36.1208 13.1680  10
  15  -8   8 44.3434 12.4682   5
  15  -8   5 120.510 14.5111  13
   8 -15   5 108.210 18.5535  15
  15  -7  -5 127.782 15.8314   8
   8 -15   5 115.822 19.2649  11
  15  -8   5 136.575 16.8356   8
   7 -15  -5 116.535 17.3629  11
  15  -8   5 174.882 16.1933   5
   8 -15   5 115.837 16.5154  10
  -7  -8  -5 135.429 17.4490  10
   7 -15  -5 109.304 16.0691  10
   8   7  -2 21.4089 8.83587  13
   7   8   2 30.3785 8.47388  13
  15  -7  -2 43.8803 10.9521   8
  15  -8   2 35.9594 10.8350   8
   8 -15   2 22.4294 11.7789  11
   7 -15  -2 25.5430 11.9539  11
  15  -8   2 38.9198 10.2865   5
  -7  -8  -2 35.2670 13.5859  10
   8 -15   2 42.2233 11.1528  10
   7 -15  -2 34.1997 10.9641  10
   8 -15   2 39.3976 12.8511  15
   7 -15  -2 40.3588 11.3862  15
   7   8  -1 48.9692 9.68351  13
   8   7   1 61.0593 10.1441  13
  15  -8  -1 81.5580 12.5952   8
   7 -15   1 69.0215 14.8687  11
  15  -7   1 75.7628 12.6289   8
   8 -15  -1 57.4253 13.3934  11
  -7  -8   1 73.7170 16.3309  10
  15  -7   1 86.6420 12.2022   5
  -8  -7  -1 79.6631 15.7427  10
   7 -15   1 90.3704 13.2888  10
   8 -15  -1 58.8319 12.1753  10
   7 -15   1 56.1248 13.0888  15
   8 -15  -1 53.9342 12.5080  15
  15  -7   4 125.847 14.2904  13
  15  -7   4 146.219 17.1924   8
  15  -8  -4 136.241 16.8892   8
   7 -15   4 123.461 18.7139  11
   8 -15  -4 137.549 17.5134  11
  -8  -7  -4 157.067 17.8480  10
   7 -15   4 106.225 16.5007  10
  15  -7   4 127.268 14.8317   5
   8 -15  -4 132.627 15.5627  10
   7 -15   4 94.7026 17.8827  15
  15  -7   7 14.0340 10.6546  14
  15  -7   7 10.8660 9.94395  13
  15  -8  -7 4.49792 11.4946   8
   8 -15  -7 16.3265 13.3076  11
   7 -15   7-1.25040 12.9692  10
   7 -15   7 11.4132 13.9314   7
   7 -15   7-1.67126 16.2850  15
   8 -15  -7 9.73471 11.5842  10
  15  -7   7 18.3533 11.2622   5
  15  -7  10 93.5071 16.9871  14
   8   7  10 81.1614 14.4662   6
  15  -7  10 59.2563 11.5376   6
   7 -15  10 34.1013 16.2200   2
  15  -7  10 59.7009 14.5194  13
  15  -8 -10 85.5679 15.9599   8
   8 -15 -10 98.0591 18.8156  11
   7 -15  10 52.5557 20.1757   7
  15  -7  13 38.7913 18.9070  14
   8   7  13 47.6413 14.6370   6
  15  -7  13 17.1369 11.5942   6
   7 -15  13 17.9996 24.2575  12
   8 -15 -13 39.2900 18.0816  11
   7 -15  13 18.1930 17.8649   2
  -7  -8  13 54.4995 29.1318   2
   7 -15  13 26.1203 24.9708   7
  15  -7  16 5.00916 13.9049   6
   7 -15  16 22.0770 21.1664   2
  -7  -8  16 16.0406 32.1537   2
  15  -9  15 4.10228 19.8927  14
   6   9  15 2.58383 13.6306   6
   9 -15  15-29.7921 26.5376  12
   9 -15  15 4.51082 18.1919   2
  -9  -6  15 17.5788 27.3125   2
   9 -15  15-31.0005 26.7502   7
  15  -9  12 5.34914 12.9319   5
  15  -9  12-11.1905 16.8184  14
   6   9  12 9.59945 12.2207   6
  15  -6 -12 11.2477 12.4370   8
   9 -15  12 23.3346 20.4120  12
   9 -15  12 9.06482 14.3710   2
  -9  -6  12 11.6975 24.5696   2
   9 -15  12 31.9228 21.0874   7
   6 -15 -12 32.4270 16.6998  10
  15  -9   9-3.44486 12.1586  14
   9 -15   9-2.79811 11.6212   2
  15  -6  -9 10.0608 11.7953   8
   6 -15  -9 18.5740 14.5300  11
   9 -15   9-1.89278 18.3574  15
  -9  -6   9-2.34507 19.8058   2
  -6  -9  -9 6.45202 11.4658  10
   9 -15   9 21.1360 17.0827   7
   6 -15  -9 19.8922 13.8806  10
  15  -9   9-9.43022 11.0951   5
   9 -15   6 1.42882 14.8622  15
  15  -6  -6 11.0262 9.72513   8
   9 -15   6 1.24113 12.7696  11
   6 -15  -6 6.08910 12.6223  11
   6 -15  -6 6.41569 11.7507  10
  -6  -9  -6-11.8843 12.7997  10
  15  -9   6 14.7997 9.31691   5
   9   6  -3 61.5833 10.9566  13
  15  -9   3 48.5950 11.8541   8
  15  -6  -3 40.7074 11.6084   8
   9 -15   3 41.0210 12.9824  11
   6 -15  -3 69.0509 14.6316  11
  15  -9   3 54.8225 10.9926   5
  -6  -9  -3 41.3599 14.4871  10
   9 -15   3 67.3331 12.1866  10
   6 -15  -3 51.7249 12.1820  10
   9 -15   3 53.0445 13.6279  15
   6 -15  -3 61.7350 12.1757  15
   9   6   0 8.30685 7.85430  13
   6   9   0 10.0766 7.46464  13
  15  -9   0 7.78760 9.79298   8
   6 -15   0 2.39460 12.1820  11
  15  -6   0 0.98349 9.93213   8
   9 -15   0-5.36655 10.2826  11
  15  -6   0 8.67300 9.50244   5
  -6  -9   0 3.95353 12.7307  10
   6 -15   0 21.6504 11.6603  15
   6 -15   0 15.7740 10.8355  10
   9 -15   0-0.80541 9.27452  10
   9   6   0 2.11706 6.24157   5
   9 -15   0 1.00547 10.6490  15
  15  -6   3 3.91697 9.07893  13
   9   6   3 12.9199 8.60638  13
  15  -9  -3 16.8701 10.4446   8
   6 -15   3-2.65491 12.9339  11
   9 -15  -3 5.59332 11.5145  11
   6 -15   3 8.63761 12.8861  15
  -9  -6  -3 6.37274 11.1732  10
   6 -15   3-2.19026 11.1468  10
  15  -6   3 1.70046 8.78809   5
   9 -15  -3 17.5761 9.67003  10
  15  -6   6 2.44800 7.51664   6
  15  -6   6 10.8577 10.1719  13
  15  -9  -6 16.6429 12.2788   8
   9 -15  -6 23.4623 14.1322  11
  -6  -9   6 11.4175 14.8713   7
   6 -15   6 2.52576 12.9955  10
   6 -15   6 9.57183 16.0450  15
   9 -15  -6 12.8841 10.8237  10
  15  -6   6 5.51437 9.49586   5
  15  -6   6-7.81527 10.0007  14
  15  -6   9 2.27313 12.0024  14
   9   6   9 7.92111 10.9966   6
  15  -6   9 14.7993 8.77351   6
  15  -6   9 24.0775 11.9940  13
  15  -9  -9-2.58721 12.2396   8
  -6  -9   9 15.7022 18.3971  12
   9 -15  -9-6.88071 15.0298  11
   6 -15   9 21.3800 17.2153   7
  15  -6  12 13.5688 15.9622  14
   9   6  12 14.8841 12.4984   6
  15  -6  12 10.6884 10.0697   6
  15  -6  12 9.51450 13.8102  13
  -6  -9  12-12.8368 20.3302  12
   6 -15  12-5.69468 22.6874  12
   9 -15 -12-31.8313 17.1336  11
   6 -15  12 25.1288 19.0804   2
  -6  -9  12-3.29444 25.7589   2
   6 -15  12-8.30908 24.6430   7
  15  -6  15-9.10192 15.1492   9
  15  -6  15 3.89141 20.2459  14
   6 -15  15-13.8827 20.5762   2
  -6  -9  15-39.3112 31.9032   2
   9   6  15-10.8370 14.1545   6
  15  -6  15-1.16555 12.9462   6
   6 -15  15-42.9066 28.1424  12
   6 -15  15-21.0626 28.8277   7
   5  10  16-5.33767 14.5236   6
 -10  -5  16-10.6434 29.9648   2
  10 -15  16-12.9986 25.4118   7
  15 -10  13-12.6030 18.8628  14
   5  10  13 20.7943 13.0763   6
  10 -15  13 24.8327 22.2568  12
  15  -5 -13 1.24159 12.8237   8
  10 -15  13-20.5802 22.7771   7
 -10  -5  13-2.94299 23.3062   2
   5 -15 -13 26.0874 17.9162  10
  15 -10  10-14.6233 14.4147  14
 -10  -5  10-4.80951 19.9714   2
  10 -15  10 8.38143 16.9004  12
  15  -5 -10-5.60132 11.9844   8
   5 -15 -10 24.5593 15.9747  11
  10 -15  10-8.12124 20.0961  15
  10 -15  10-5.65821 16.5300   7
  -5 -10 -10-4.55840 12.4800  10
   5 -15 -10 3.96080 14.1719  10
  15 -10  10-6.39205 11.0401   5
  15  -5  -7-5.10709 10.1100   8
  10 -15   7 2.45819 13.6340  11
  10 -15   7 1.49558 15.7776  15
   5 -15  -7-7.86784 14.1229  11
  -5 -10  -7 12.1399 11.9263  10
  15 -10   7 5.29839 9.28323   5
   5 -15  -7 2.28367 12.0882  10
  15 -10   4 25.5281 10.9804   8
   5 -15  -4 18.6891 13.2812  11
  10 -15   4 3.30461 11.6310  11
  15  -5  -4 18.5077 10.1525   8
  15 -10   4 19.4629 9.00466   5
  -5 -10  -4 5.93871 12.3110  10
   5 -15  -4 26.6005 12.0389  10
  10 -15   4 19.3913 13.3163  15
   5 -15  -4 29.8554 10.2053  15
  10   5  -1 36.6634 9.29037  13
   5  10   1 26.3961 8.17252  13
  15 -10   1 20.1816 10.7863   8
   5 -15  -1 44.4209 13.7162  11
   5 -15  -1 45.8042 11.6028  15
  10 -15   1 41.7141 12.8185  11
  -5 -10  -1 19.5100 13.2234  10
  10   5  -1 35.5929 8.14002   5
   5 -15  -1 67.0992 12.8130  10
  10 -15   1 26.5590 9.21244  10
  10 -15   1 28.5830 11.8676  15
  10   5   2 7.91098 7.35298   5
  15  -5   2 16.3723 9.44690  13
  10   5   2 38.8949 9.92158  13
  15 -10  -2 12.8330 10.4018   8
  10 -15  -2 32.8285 12.2546  11
  -5 -10   2 15.1726 14.2690  10
   5 -15   2 23.9761 12.2756  10
  15  -5   2 24.9885 9.60791   5
  10 -15  -2 38.3125 10.0920  10
   5 -15   2 14.1118 12.9369  15
  15  -5   5 13.5322 9.49076  13
  15 -10  -5 26.1534 12.7738   8
  10 -15  -5 17.1372 12.9259  11
  -5 -10   5 1.54943 14.8875   7
   5 -15   5 15.4444 13.6800  10
   5 -15   5 4.59375 14.9001  15
  15  -5   5 38.2027 10.6811   5
  10 -15  -5 36.7773 11.0142  10
  15  -5   8 32.3610 12.8479   5
  15  -5   8 23.9257 9.94530   6
  15  -5   8 41.3437 12.4167  13
  15 -10  -8 23.3437 13.7036   8
  -5 -10   8 47.2889 17.7716  12
  10 -15  -8 75.2512 18.3779  11
  -5 -10   8 30.9783 19.2073   7
   5 -15   8 30.6322 17.3864   7
  15  -5   8 56.3892 13.4394  14
  15  -5  11 20.5957 15.1402  14
  10   5  11 13.1693 12.4881   6
  15  -5  11 12.8248 10.1653   6
  15  -5  11 1.14180 12.9923  13
  -5 -10  11-9.79247 21.0175  12
   5 -15  11 2.75616 20.9945  12
   5 -15  11-13.7605 18.6138   2
  10 -15 -11 21.1280 17.6861  11
   5 -15  11 15.0444 21.4115   7
  15  -5  14 5.34048 17.9687  14
  10   5  14-8.99679 13.3180   6
  15  -5  14 3.23947 12.4276   6
  -5 -10  14 16.0540 26.6649  12
   5 -15  14 34.5560 27.3623  12
  10 -15 -14 5.05368 18.1427  11
   5 -15  14 8.43371 21.2640   2
   5 -15  14-26.6247 26.8421   7
  -5 -10  14-11.4730 29.7087   2
  15 -11  14 11.6875 18.2783  14
   4  11  14 6.71036 12.3684   6
  11 -15  14 20.6633 23.2495  12
  15  -4 -14 38.1107 13.3681   8
  11 -15  14-2.64462 21.7355   7
   4 -15 -14 22.1964 18.6020  10
   4  11  11-5.50198 10.5232   6
  15 -11  11 39.1361 14.1661  14
  11 -15  11-2.23354 18.0148  12
  15  -4 -11-2.25380 11.1101   8
  11 -15  11 2.01416 17.7423   7
  -4 -11 -11-5.03806 13.7929  10
  11 -15  11 13.0439 21.8597  15
   4 -15 -11 1.40718 14.2046  10
  11 -15   8 36.4618 14.6431   7
  11 -15   8 13.4187 13.1749  11
  15  -4  -8 25.8788 11.1166   8
   4 -15  -8-2.97552 15.1642  11
  11 -15   8-9.64867 15.8835  15
  -4 -11  -8 24.4582 12.6663  10
  15 -11   8 22.1999 9.51729   5
  15 -11   8 7.80239 11.2506  15
   4 -15  -8 21.9453 13.9409  10
   4 -15  -5 72.2698 16.9957  11
  11 -15   5 59.3538 14.2840  11
  15  -4  -5 46.9185 12.3137   8
  15 -11   5 66.5467 10.9149   5
  -4 -11  -5 58.7978 14.6457  10
   4 -15  -5 47.5054 14.2946  10
  11 -15   5 75.8609 16.9711  15
  15 -11   5 59.2890 11.7069  15
  11   4  -2 7.38696 9.04893  13
  15 -11   2-2.13321 10.3890   8
   4 -15  -2 4.10698 13.4429  11
  11 -15   2 6.43623 11.2785  11
  11 -15   2 15.5037 12.1680  15
  11   4  -2 2.54440 7.03685   5
  -4 -11  -2-19.1107 13.3472  10
   4 -15  -2 10.9845 11.5900  10
   4 -15  -2 10.6486 10.3648  15
  15  -4   1 57.9250 11.4201  13
  11   4   1 53.0329 10.7322  13
  15 -11  -1 43.5097 13.1868   8
  11 -15  -1 82.1739 15.0217  11
  -4 -11   1 45.3289 15.6540  10
  15  -4   1 58.9167 11.4688   5
   4 -15   1 46.7144 13.6210  10
  11 -15  -1 40.5869 9.94804  10
   4 -15   1 42.3783 13.5872  15
  11   4   1 58.7608 9.46408   5
  15  -4   4 84.0773 12.8444  13
  11   4   4 45.0677 10.5660  13
  15 -11  -4 87.7855 15.9275   8
  11 -15  -4 54.0300 15.0962  11
  -4 -11   4 103.037 20.6433  10
   4 -15   4 38.3958 14.4682  10
  -4 -11   4 71.0878 15.9296   7
   4 -15   4 26.7421 16.4195  15
  15  -4   4 42.7224 11.1049   5
  11 -15  -4 45.6003 11.0896  10
  15  -4   7 14.2840 10.6170   5
  15  -4   7 18.4352 9.21636   6
  15  -4   7-4.80583 10.8698  13
  15 -11  -7 19.7805 13.5692   8
  11 -15  -7 8.64513 14.5483  11
  -4 -11   7-13.5641 18.6380   7
   4 -15   7-17.9445 16.0859  10
   4 -15   7 5.16106 14.4531   7
  11   4  10 59.2502 13.7515   6
  15  -4  10 60.5238 12.1948   6
  15  -4  10 45.2218 13.7349  13
  -4 -11  10 21.1490 19.5961  12
  11 -15 -10 69.6542 19.2741  11
  -4 -11  10 54.5000 23.2515   7
   4 -15  10 37.2095 20.5642   7
  15  -4  10 23.7431 14.3016  14
  11   4  13 19.5956 14.0552   6
  15  -4  13-13.2718 11.3629   6
  -4 -11  13-33.2810 25.6920  12
   4 -15  13 19.8349 26.0131  12
   4 -15  13-5.68078 21.1893   2
  -4 -11  13 7.32932 26.7539   2
  11 -15 -13 1.75086 18.9217  11
   4 -15  13 6.28867 24.5855   7
  15  -4  13-14.5501 16.2572  14
  15 -12  15 50.6309 20.6027  14
   3  12  15-16.9674 13.0241   6
  12 -15  15-7.25747 17.2294  14
  -3 -12 -15-29.0224 18.2838  10
  12 -15  15-35.2383 26.1495  12
   3 -15 -15 30.5689 19.5006  10
  15 -12  12 17.0293 15.5288  14
  12 -15  12 24.3577 20.4625  12
  15  -3 -12 2.26834 10.9174   8
  -3 -12 -12 26.5829 15.3781  10
  12 -15  12-8.53350 18.7027   7
   3 -15 -12-3.00470 15.2881  10
  15 -12   9 96.6009 16.9467  15
  12 -15   9 73.6143 18.6922  12
  15  -3  -9 81.9897 14.6801   8
   3 -15  -9 117.922 23.4176  11
   3 -15  -9 120.545 18.5591  10
  12 -15   9 96.2146 18.4039   7
  -3 -12  -9 109.077 17.7546  10
  12 -15   9 95.9425 21.7124  15
   3 -15  -6 36.3997 16.9508  11
  12 -15   6 36.1563 13.1915  11
  15  -3  -6 55.9046 11.7244   8
  15 -12   6 35.4382 9.47246   5
  -3 -12  -6 36.1166 13.2307  10
  12 -15   6 16.8359 15.1115  15
   3 -15  -6 34.7186 14.1861  10
  15 -12   6 39.6640 12.1000  15
  15 -12   3 66.8651 13.6578   8
  12 -15   3 48.2276 13.2777  11
  15 -12   3 83.0085 12.8175  11
  -3 -12  -3 80.5314 15.5097  10
   3 -15  -3 54.6724 14.7193  10
  12 -15   3 74.1356 15.0861  15
  15  -3   0 242.788 22.3501  13
  12   3   0 244.967 22.2348  13
  15 -12   0 315.851 26.2478   8
  12 -15   0 274.806 24.7854  11
  15  -3   0 275.286 22.7436   5
  12   3   0 277.353 21.1131   5
  -3 -12   0 288.911 27.2961  10
   3 -15   0 295.597 26.1020  10
   3 -15   0 204.098 23.2935  15
  12   3   3 15.1695 8.26654   5
  15  -3   3 11.3957 9.41109  13
  12   3   3 12.4765 9.14006  13
  15 -12  -3-12.6570 11.7537   8
  12 -15  -3-7.76778 13.7070  11
  -3 -12   3-14.3876 15.1780  10
   3 -15   3 8.11439 13.3872  10
  -3 -12   3 1.28475 11.8762   7
  15  -3   3 6.12117 9.29186   5
   3 -15   3-4.32757 15.0032  15
  12 -15  -3-1.41313 8.20599  10
  15  -3   6 142.544 17.8418  13
  12 -15  -6 213.484 24.1996  11
  15  -3   6 186.350 18.6044   5
   3 -15   6 119.135 22.5963  10
  -3 -12   6 145.485 24.6032   7
   3 -15   6 156.735 22.3777   7
  15  -3   9 243.203 24.1004  13
  -3 -12   9 254.798 32.3275  12
  12 -15  -9 309.917 30.8336  11
  12   3   9 246.591 23.1560   6
  -3 -12   9 256.393 34.0794   7
   3 -15   9 220.895 30.7352   7
  15  -3   9 224.540 21.4169   6
  12   3  12 46.6119 14.6364   6
  15  -3  12 28.3465 11.6502   6
  -3 -12  12 11.6541 22.5399  12
   3 -15  12 28.8031 22.7177   2
   3 -15  12 25.1272 24.1313  12
  12 -15 -12 29.9138 20.0600  11
  -3 -12  12 38.2714 29.7444   2
  -3 -12  12-3.10143 24.9120   7
   3 -15  12-11.7343 24.8235   7
  15  -3  12 39.7177 16.3403  14
  15  -3  15 23.3117 13.5330   6
  -3 -12  15-3.69252 26.3602  12
  12 -15 -15-11.3569 19.9750  11
  15 -13  13 1.86363 16.1653  14
  13 -15  13 11.5759 17.4183  14
   2 -15 -13-4.82308 16.2902  10
  13 -15  13 10.5243 20.8335  12
  15  -2 -13-2.27435 11.2106   8
  -2 -13 -13-13.5742 15.9112  10
  13 -15  10-5.89104 16.6006  12
  15  -2 -10 4.27650 10.3524   8
   2 -15 -10-9.65025 13.9358  10
  13 -15  10 32.8597 16.7281   7
  -2 -13 -10 30.8410 15.2671  10
  13 -15  10 19.1899 19.0844  15
  15 -13  10 50.4233 17.5507  15
  13 -15   7 1.08922 11.4538  11
  15  -2  -7-15.5126 11.0664   8
  -2 -13  -7 6.30378 11.8157  10
   2 -15  -7 1.29385 13.0632  10
  13 -15   7-17.9826 16.7834  15
  15 -13   7-1.22821 13.0963  15
  13 -15   4 29.9410 12.7879  11
  15 -13   4 34.5763 11.1851  11
  -2 -13  -4 29.6252 13.7024  10
   2 -15  -4 20.8468 13.3687  10
  13 -15   4 18.2602 13.7459  15
  15 -13   4 47.5495 12.9972  15
  15  -2  -1 87.4399 14.3886  13
  13   2  -1 58.5947 12.4992  13
  15 -13   1 97.6497 14.7896   8
  13 -15   1 81.7633 15.1997  11
  15 -13   1 94.8216 15.6311  11
  15  -2  -1 60.7937 12.2561   5
  13   2  -1 72.9190 11.3180   5
  -2 -13  -1 51.5603 15.6662  10
   2 -15  -1 88.7479 16.3188  10
  15  -2   2 60.5125 12.2026  13
  13   2   2 37.6030 10.2368  13
  13 -15  -2 61.0142 16.0729  11
  -2 -13   2 40.0815 16.2286  10
   2 -15   2 33.7232 14.6181  10
  15  -2   2 41.5907 10.9767   5
  -2 -13   2 76.5303 15.1484   7
   2 -15   2 41.2356 16.2673  15
  13   2   2 29.2148 9.36478   5
  15  -2   5 96.1215 15.1753  13
  13   2   5 116.278 14.8803  13
  13 -15  -5 132.736 21.3349  11
  -2 -13   5 98.8300 22.5176  10
   2 -15   5 113.411 21.5276  10
  -2 -13   5 132.411 21.5577   7
   2 -15   5 142.446 20.8145   7
  15  -2   5 111.078 14.7770   5
  15  -2   8 83.2241 13.2850   6
  15  -2   8 83.4110 15.1547  13
  13 -15  -8 65.8601 20.6510  11
  -2 -13   8 69.1993 22.2635   7
   2 -15   8 60.8087 20.4574   7
  13   2  11 7.73783 12.0671   6
  15  -2  11 2.97218 10.6364   6
  -2 -13  11 5.61833 21.5384  12
   2 -15  11 5.98614 22.0113  12
  13 -15 -11 15.7484 19.5633  11
  -2 -13  11-17.0238 23.6975   7
   2 -15  11-2.76996 22.0710   7
  13   2  14 23.3244 14.1895   6
  15  -2  14 1.15909 12.4411   6
   2 -15  14-24.0898 24.3730   2
  -2 -13  14 23.5765 29.1045   2
  -2 -13  14-21.0695 29.3279  12
   2 -15  14-44.5663 28.6626  12
  13 -15 -14 2.05196 21.3399  11
   2 -15  14-42.2716 31.1853   7
  15  -2  14 32.6601 18.2612  14
  15 -14  14-15.8408 17.1756  14
  14 -15  14 21.9359 17.7423  14
  -1 -14 -14-16.5241 17.3707  10
   1 -15 -14 13.7049 18.0724  10
  15  -1 -11 6.51441 10.9595   8
  14   1 -11 7.27436 10.1618   8
  -1 -14 -11-7.37147 15.7706  10
   1 -15 -11 5.88404 14.6760  10
  14 -15  11-31.0558 21.7644  15
  15 -14  11 7.52120 18.0056  15
  15  -1  -8-9.47259 10.6241   8
  -1 -14  -8 8.01810 13.7460  10
   1 -15  -8 6.80169 14.4014  10
  14 -15   8 4.75110 16.4104  15
  15 -14   8-5.84836 15.9582  15
  14 -15   5 22.2380 12.3453  11
  15 -14   5 5.86371 11.0961  11
  -1 -14  -5 7.91226 13.4264  10
   1 -15  -5 15.4701 12.4123  10
  15 -14   5 5.93195 12.7051  15
  14 -15   5 5.15842 13.6179  15
  14   1  -2 3.00583 10.4577  13
  14 -15   2 1.11137 12.0098  11
  15 -14   2 10.5666 11.3803  11
  14   1  -2 3.30358 8.89492   5
  -1 -14  -2-8.58806 14.5584  10
   1 -15  -2-5.41733 13.0793  10
  14 -15   2-5.61815 11.9368  15
  15  -1   1 12.1847 10.8228  13
  14   1   1-0.91360 9.74368  13
  14 -15  -1-5.07666 13.7641  11
  15 -14  -1 23.4759 14.1911  11
  -1 -14   1-12.2761 15.4919  10
   1 -15   1 2.95382 14.5037  10
  15  -1   1 8.81191 9.71674   5
  14   1   1 7.33913 8.69803   5
  15  -1   4 47.9327 12.7472  13
  14   1   4 43.9353 11.9895  13
   1 -15   4 63.9569 16.8041   7
  14 -15  -4 77.9866 19.1118  11
  15 -14  -4 91.4570 18.9571  11
  -1 -14   4 52.2982 18.0544  10
   1 -15   4 42.8570 18.1930  10
  -1 -14   4 72.6982 16.8235   7
  15  -1   4 64.1325 11.5788   5
  14   1   4 59.9921 11.7564   5
  15  -1   7 18.6113 11.8100  13
  14   1   7 24.8709 11.8076  13
  14 -15  -7 45.5516 19.1351  11
  -1 -14   7 62.4838 19.8630   7
   1 -15   7 25.2316 18.8211   7
  14   1  10 8.41256 11.9603   6
  15  -1  10-11.9212 11.3335   6
  15  -1  10-6.68804 12.3667  13
  -1 -14  10 27.4592 23.0629  12
  14 -15 -10-1.90659 19.7574  11
  -1 -14  10-16.1010 23.5189   7
   1 -15  10-15.8526 22.7990   7
   1 -15  13 24.5571 27.2551   2
  14   1  13 17.0551 13.7317   6
  15  -1  13-5.77093 12.8489   6
  -1 -14  13 11.2010 28.0492   2
  -1 -14  13 6.80473 26.2611  12
   1 -15  13 21.0588 27.7938  12
  14 -15 -13 22.4293 21.2852  11
  -1 -14  13-17.0935 26.7320   7
   1 -15  13-3.30844 26.8464   7
  15   0 -12 1.08671 10.7590   8
  15 -15  12-10.9096 21.4242  15
   0 -15 -12-11.1283 16.1102  10
  15 -15   9-10.0025 17.3502  15
  15   0  -9-7.49578 10.6623   8
   0 -15  -9-20.1229 15.2313  10
   0 -15  -6 11.0620 12.9579  10
  15 -15   6-2.71983 13.8869  15
  15 -15   3 5.51491 12.3298  11
   0 -15  -3 12.7889 14.0797  10
  15 -15   3 16.4208 12.8184  15
  15   0   0 14.8032 10.9985  13
  15 -15   0 30.0473 14.8410  11
  15   0   0 2.66858 9.03342   5
   0 -15   0 4.65627 15.1888  10
  15   0   3 36.1600 12.3316  13
  15 -15  -3 55.2353 17.8186  11
   0 -15   3 38.8445 18.0489  10
   0 -15   3 61.0918 16.3435   7
  15   0   3 16.0346 9.76112   5
  15   0   6 24.4238 10.7457   5
  15   0   6 13.3354 11.7791  13
  15 -15  -6 28.1740 18.6037  11
   0 -15   6 22.4465 18.9738  10
   0 -15   6-1.88565 16.3021   7
  15   0   9-10.9589 12.5554  13
  15 -15  -9-7.80323 19.3974  11
   0 -15   9-17.8126 22.7615   7
  15   0  12 1.14019 12.4063   6
   0 -15  12 42.1872 28.6952   2
   0 -15  12-19.5802 26.7928  12
  15 -15 -12 18.3611 21.8992  11
   0 -15  12 3.13218 24.1747   7
   8   8   0 33.6844 9.20346  13
  16  -8   0 38.1742 11.7435   8
   8 -16   0 50.0804 13.5092  11
  -8  -8   0 26.9360 15.2808  10
   8 -16   0 25.5077 10.8744  10
   8 -16   0 25.3150 12.2395  15
  16  -8   3 12.4537 9.70511  13
   8   8  -3 2.86465 8.68078  13
   8   8   3 4.38499 8.47168  13
  16  -8  -3 17.9850 10.1831   8
   8 -16   3-1.33218 13.8109  11
  16  -8   3 5.39847 11.3179   8
   8 -16  -3 7.38680 12.6710  11
  -8  -8  -3 12.3845 13.2093  10
  16  -8   3 18.4095 10.0559   5
   8 -16   3 10.7269 11.3643  10
   8 -16  -3 1.99375 10.7088  10
   8 -16   3-9.22125 14.5723  15
  16  -8   6 12.8016 10.7311  13
  16  -8  -6 25.5243 12.0192   8
  16  -8   6-2.28384 12.2971   8
   8 -16  -6 22.3203 14.5517  11
  -8  -8  -6 15.8314 12.5831  10
  16  -8   6 21.7692 10.9163   5
   8 -16   6 8.09163 15.5946  15
   8 -16  -6 38.0778 13.4856  10
  16  -8   9 9.07178 12.1715  14
  16  -8  -9-6.40352 12.0523   8
   8 -16  -9-4.34714 15.4472  11
   8 -16   9 17.6383 17.2629   7
   8 -16   9-36.0300 21.8004  15
   8 -16  -9 13.5803 14.5765  10
  16  -8   9 2.36812 13.3006   5
  16  -8  12 1.52040 15.8261  14
  16  -8  12 13.2376 14.7472   5
   8   8  12 9.26943 12.1989   6
  -8  -8  12 19.2761 25.1277   2
  16  -8 -12 10.6960 13.5640   8
   8 -16  12 13.7838 22.9040  12
   8 -16 -12 7.85081 16.6361  11
   8 -16  12 13.5479 23.6345   7
   8 -16 -12 18.7543 18.6818  10
   8 -16  12 19.3003 15.7671   2
  16  -8  15 11.7748 19.9667  14
   8 -16  15 13.8810 19.1099   2
  -8  -8  15-7.56796 29.7787   2
  16  -9  13-6.06720 15.4869   5
  16  -9  13 3.41660 18.0224  14
   7   9  13 23.8456 13.7632   6
   9 -16  13 3.77500 15.2243   2
  -9  -7  13-35.7364 26.0446   2
  16  -7 -13-2.63976 12.9074   8
   9 -16  13 2.88504 22.9874  12
   9 -16  13 22.8003 23.6694   7
   7 -16 -13 3.58262 18.6300  10
  16  -9  10 2.52755 12.8610  14
  -9  -7  10-10.8088 22.4449   2
  16  -7 -10 12.7420 12.5684   8
   7 -16 -10 10.4491 15.6417  11
   9 -16  10 21.1004 18.4024   7
   9 -16  10-33.5531 23.4347  15
   7 -16 -10 24.5883 16.3531  10
  16  -9  10 19.8039 13.6486   5
   9 -16  10 3.05128 11.9359   2
  16  -7  -7 15.0026 11.0072   8
   7 -16  -7 1.36833 14.2330  11
  -7  -9  -7 8.24835 12.7365  10
  16  -9   7 3.05315 10.9272   5
   9 -16   7 27.1733 16.1257   7
   9 -16   7-23.8835 18.4372  15
   7 -16  -7-1.20808 12.5213  10
  16  -9   4 42.9576 10.8689  13
  16  -9   4 54.9239 12.8031   8
  16  -7  -4 36.6648 12.2192   8
   9 -16   4 47.2887 15.1102  11
   7 -16  -4 43.4258 14.2628  11
  -7  -9  -4 42.7751 15.2822  10
  16  -9   4 51.5566 11.4351   5
   7 -16  -4 58.1856 13.4289  10
   9 -16   4 19.3860 14.5745  15
   7 -16  -4 42.3668 12.6147  15
   9   7  -1 32.2672 9.57685  13
   7   9   1 44.5147 9.83417  13
  16  -9   1 34.2545 11.6342   8
  16  -7  -1 53.2623 11.7749   8
   7 -16  -1 51.6764 15.1744  11
   9 -16   1 53.4609 14.4440  11
  -7  -9  -1 55.0836 15.7635  10
   9 -16   1 46.1765 11.5395  10
   7 -16  -1 57.4546 12.8209  10
   9 -16   1 25.3784 13.4284  15
   7 -16  -1 35.5522 12.8996  15
   9   7   2 16.2677 7.37615   5
  16  -7   2 18.2066 10.4450  13
   9   7   2 22.6129 9.04133  13
  16  -9  -2 8.68264 10.3378   8
   7 -16   2 2.70648 13.5798  11
  16  -7   2-3.28789 11.3459   8
   9 -16  -2 24.0639 13.3729  11
  -7  -9   2 4.98579 15.5932  10
  -9  -7  -2 17.0758 14.0276  10
  16  -7   2 21.9876 10.0017   5
   7 -16   2 11.0849 11.4329  10
   9 -16  -2 21.3407 10.8366  10
   7 -16   2 11.2663 13.1393  15
  16  -7   5 138.640 15.1386  13
  16  -9  -5 83.7200 15.9663   8
  16  -7   5 132.144 18.0840   8
   9 -16  -5 122.922 18.8970  11
   7 -16   5 77.2348 16.6977  10
  16  -7   5 126.973 15.9625   5
   7 -16   5 70.8719 19.0452  15
   9 -16  -5 126.287 16.5736  10
  16  -7   8 35.3250 12.6999  13
  16  -9  -8 48.0576 14.8418   8
   7 -16   8 20.2448 19.8001  15
   9 -16  -8 40.8358 16.6326  11
   7 -16   8 56.1314 17.9476   7
   9 -16  -8 46.6812 15.5282  10
  16  -7   8 59.6788 14.4330   5
  16  -7   8 44.9146 12.6014  14
  16  -7  11-1.37737 14.5315  14
   9   7  11-2.24654 11.8928   6
  16  -7  11-6.98999 14.7491   5
  16  -7  11-14.3339 14.6537  13
  16  -9 -11-6.77522 12.5828   8
   7 -16  11-10.7774 21.2014  12
   9 -16 -11-6.43136 17.1409  11
   7 -16  11 11.9259 16.0320   2
   7 -16  11 17.4864 22.1156   7
  -7  -9  11 12.5764 24.5832   2
  16  -7  14 7.20518 17.6940  14
   9   7  14 9.23876 13.7862   6
  16  -7  14 5.13370 11.2195   6
   7 -16  14 30.1742 27.2084  12
   7 -16  14 2.39442 18.6086   2
  -7  -9  14 45.0229 31.6898   2
   7 -16  14 9.92486 27.4797   7
  16 -10  14-7.49784 19.8496  14
   6  10  14 20.8125 13.8456   6
  16  -6 -14 7.80411 12.6752   8
  10 -16  14-11.9955 22.9967  12
  10 -16  14 11.7417 24.3825   7
 -10  -6  14 26.0785 25.1629   2
   6 -16 -14 5.64661 18.8579  10
  16 -10  11-14.2198 15.4238  14
  16 -10  11-21.4577 13.3694   5
  10 -16  11 2.35854 18.2076  12
  16  -6 -11 17.2387 12.4363   8
   6 -16 -11-6.35844 16.6564  11
  10 -16  11-2.21825 18.8408   7
 -10  -6  11-21.9007 23.3757   2
   6 -16 -11-9.19011 16.0499  10
  16  -6  -8 111.318 16.9578   8
   6 -16  -8 109.957 20.7497  11
  16 -10   8 159.638 17.8218   5
  -6 -10  -8 148.231 19.3711  10
  10 -16   8 156.752 22.5558   7
  10 -16   8 123.008 24.0359  15
   6 -16  -8 134.909 20.2669  10
  16 -10   5 431.773 32.2636   8
  16  -6  -5 345.281 30.6682   8
  10 -16   5 359.291 33.4663  11
   6 -16  -5 403.661 33.9000  11
  -6 -10  -5 426.836 33.6057  10
   6 -16  -5 364.878 32.2026  10
  10 -16   5 389.439 35.0345  15
   6 -16  -5 364.685 30.3174  15
  10   6  -2 57.9903 11.2505  13
   6  10   2 53.5801 10.4491  13
  16 -10   2 72.0148 13.3948   8
   6 -16  -2 41.3769 14.9550  11
  16  -6  -2 58.0992 13.0475   8
  10 -16   2 74.7675 15.6630  11
  -6 -10  -2 59.2004 16.2442  10
   6 -16  -2 72.7080 14.6236  10
  10 -16   2 92.2630 16.0886  15
   6 -16  -2 58.8485 13.1103  15
  10   6   1 182.582 18.2153  13
  16 -10  -1 230.563 21.6985   8
  10 -16  -1 198.420 21.7556  11
   6 -16   1 189.887 23.4377  11
  16  -6   1 226.084 20.0725   5
  10   6   1 194.199 17.0318   5
   6 -16   1 240.790 22.1962  10
  10 -16  -1 190.258 19.6418  10
  -6 -10   1 238.103 25.5533  10
   6 -16   1 215.163 22.5609  15
  10 -16  -1 245.566 22.1725  15
  16  -6   4 212.855 19.4864  13
  10   6   4 156.664 17.8101  13
  16 -10  -4 177.044 21.1101   8
  10 -16  -4 167.681 21.9089  11
  16  -6   4 211.261 19.6199   5
  10 -16  -4 218.275 19.7226  10
   6 -16   4 176.748 21.9995  10
   6 -16   4 227.998 24.8994  15
  16  -6   7-2.90917 11.1311  13
  16 -10  -7 20.3049 13.2398   8
  10 -16  -7 21.6685 15.2422  11
  -6 -10   7-15.6516 17.4950   7
   6 -16   7 7.61693 15.0810  10
   6 -16   7 10.7904 15.1905   7
   6 -16   7-19.4095 20.5499  15
  10 -16  -7-9.24212 13.1804  10
  16  -6   7 15.9124 11.3903   5
  16  -6   7 12.6186 10.3160  14
  16  -6  10 18.3806 14.4907   5
  16  -6  10 15.1446 9.90871   6
  16  -6  10 13.9453 13.2373  13
  16 -10 -10 9.64610 12.9907   8
  10 -16 -10 11.2478 16.4845  11
   6 -16  10 2.29497 19.9213   7
  16  -6  10 16.3049 13.4840  14
  16  -6  13 3.28623 16.5214  14
  10   6  13 8.81532 13.3784   6
   6 -16  13 2.46887 17.7564   2
  -6 -10  13 3.66620 28.1080   2
  16  -6  13 2.90362 10.9730   6
  16  -6  13 14.7564 15.3012  13
   6 -16  13-9.72871 24.6964  12
  10 -16 -13-32.6911 19.1464  11
   6 -16  13-21.9574 26.4902   7
   5  11  15 4.99281 13.7574   6
  11 -16  15-17.5997 24.0817   7
  16 -11  12-32.3104 18.8119  14
  11 -16  12 12.4307 19.9310  12
  16  -5 -12-12.2963 12.3648   8
  11 -16  12 19.1377 20.4238   7
  -5 -11 -12 30.0836 15.0723  10
   5 -16 -12-11.3826 17.0945  10
  16  -5  -9 57.6805 13.6779   8
   5 -16  -9 70.9930 19.2577  11
   5 -16  -9 44.0838 16.0490  10
  -5 -11  -9 63.3657 15.4285  10
  11 -16   9 31.4985 17.2650   7
  16 -11   9 63.2801 13.0322   5
  16  -5  -6 58.6333 12.7784   8
  11 -16   6 64.6953 16.3663  11
   5 -16  -6 47.8678 16.8861  11
  16 -11   6 52.6117 11.9554   5
  -5 -11  -6 27.9816 13.9892  10
   5 -16  -6 66.5177 15.5669  10
  11 -16   6 31.2214 17.1065  15
  16 -11   6 45.0842 11.6605  15
  11   5  -3 56.3134 11.6706  13
  16 -11   3 48.9208 13.1085   8
   5 -16  -3 57.3267 16.6069  11
  11 -16   3 49.3550 14.1431  11
  16  -5  -3 52.0383 12.6075   8
  16 -11   3 55.5805 11.5389  11
  -5 -11  -3 30.0885 14.1586  10
   5 -16  -3 23.7453 13.6760  10
  11 -16   3 44.6039 14.9020  15
   5 -16  -3 36.7857 11.8674  15
  11   5   0 165.405 16.8380  13
  16 -11   0 162.353 19.4947   8
   5 -16   0 196.527 23.5329  11
  16  -5   0 179.190 18.3400   5
  11 -16   0 148.792 19.6259  11
  11   5   0 166.116 15.3076   5
   5 -16   0 211.858 21.2391  10
  -5 -11   0 184.350 22.6364  10
   5 -16   0 162.018 20.0311  15
  11 -16   0 147.162 19.0344  15
  16  -5   3 126.994 15.1583  13
  11   5   3 107.325 14.2664  13
  16 -11  -3 114.163 17.5090   8
  11 -16  -3 94.6141 18.2158  11
  11   5   3 106.556 12.8446   5
  -5 -11   3 157.498 23.3040  10
   5 -16   3 87.0275 17.7389  10
   5 -16   3 125.347 19.5947  15
  16  -5   3 131.233 15.4842   5
  11 -16  -3 117.745 14.7591  10
  16  -5   6 7.75732 11.5254  13
  16 -11  -6 5.45168 12.7767   8
  11 -16  -6 11.4911 14.7265  11
  -5 -11   6-9.33065 18.6960   7
   5 -16   6 15.2627 15.4713  10
   5 -16   6 17.4284 15.3580   7
   5 -16   6 1.87027 17.8380  15
  16  -5   6 3.04235 10.4405   5
  11 -16  -6 15.6135 12.1632  10
  16  -5   9 24.5679 13.9923   5
  16  -5   9 21.7384 9.81482   6
  16  -5   9 23.6454 13.1052  13
  16 -11  -9 25.1341 14.0510   8
  -5 -11   9 50.1396 20.2863  12
  11 -16  -9 4.96237 17.2557  11
  -5 -11   9-2.48058 20.7615   7
   5 -16   9 6.52644 18.4220   7
  16  -5   9 47.4147 14.5058  14
  11   5  12-12.0627 12.5918   6
  16  -5  12-1.84935 10.8925   6
  16  -5  12-9.11929 14.3599  13
  -5 -11  12 13.8742 22.3808  12
   5 -16  12 18.7555 24.2839  12
   5 -16  12 5.11791 19.2235   2
  11 -16 -12-12.6613 19.0823  11
  -5 -11  12 7.11186 26.1500   2
   5 -16  12-38.6670 26.4638   7
  16  -5  12 15.0001 16.2107  14
  16  -5  15 22.0332 13.4482   6
  -5 -11  15-14.4029 28.3437  12
  16 -12  13-1.79771 15.4333  14
  12 -16  13-13.0174 21.0003  12
  16  -4 -13-11.3831 13.2049   8
  12 -16  13-17.2286 21.1275   7
  -4 -12 -13-4.56360 15.7082  10
   4 -16 -13 18.9772 17.6826  10
  12 -16  10 1.98131 15.2912  12
  16  -4 -10-1.16379 11.6107   8
  12 -16  10-12.9835 17.0643   7
  -4 -12 -10 27.1058 14.2975  10
  12 -16  10-2.11133 20.2177  15
   4 -16 -10-14.6473 14.6131  10
   4 -16  -7-21.9518 18.1249  11
  12 -16   7 11.5608 13.7881  11
  16  -4  -7 19.7069 11.6314   8
  16 -12   7 2.72044 8.86783   5
  -4 -12  -7 3.89687 13.2124  10
   4 -16  -7-6.52357 13.6182  10
  12 -16   7 9.79947 16.8622  15
  16 -12   7-5.55761 11.8496  15
  16 -12   4 9.15336 12.2812   8
   4 -16  -4-3.19712 16.6248  11
  12 -16   4 18.0033 13.3983  11
  16  -4  -4 6.64943 11.0131   8
  -4 -12  -4-9.66812 14.5192  10
   4 -16  -4 10.0624 13.0335  10
  12 -16   4 10.6770 14.4226  15
  16 -12   4-11.2673 9.69407  15
  12   4  -1-1.74434 9.86136  13
  16 -12   1-1.22748 12.0056   8
  12 -16   1-13.2543 13.2831  11
  -4 -12  -1-5.94005 13.8534  10
  12   4  -1-4.26492 7.91444   5
   4 -16  -1 7.61762 12.5691  10
   4 -16  -1-5.50283 12.5937  15
  12 -16   1-14.1547 13.0035  15
  16  -4   2 18.7067 11.2417  13
  12   4   2 4.27367 9.90589  13
  16 -12  -2 7.84196 12.7362   8
  12 -16  -2-3.90170 14.1091  11
  12 -16  -2 22.8327 9.29914  10
  -4 -12   2 5.02987 15.7152  10
   4 -16   2 17.8454 13.7568  10
  16  -4   2-5.65111 10.2226   5
   4 -16   2-2.75995 14.4108  15
  12   4   2 9.85832 7.72496   5
  16  -4   5 44.5996 12.2945  13
  12   4   5 14.3049 9.96620  13
  16 -12  -5 26.0256 13.7775   8
  16  -4   5 30.4718 11.0796   5
  12 -16  -5 11.8006 15.9366  11
   4 -16   5 13.9320 15.3126  10
  -4 -12   5 15.7918 16.4144   7
   4 -16   5-3.61179 18.2020  15
  12 -16  -5 23.9046 11.4361  10
  16  -4   8 15.0286 11.6168   5
  16  -4   8 17.9032 10.0525   6
  16  -4   8 12.0104 12.0319  13
  12 -16  -8 35.2554 18.1052  11
  -4 -12   8 11.4526 18.6084   7
   4 -16   8 10.1454 18.0770   7
  12   4  11 24.2429 13.3699   6
  16  -4  11 3.73637 10.7890   6
  16  -4  11-3.73494 14.1199  13
  -4 -12  11 5.37944 21.0335  12
   4 -16  11 48.4452 25.2906  12
  12 -16 -11-1.86404 18.0058  11
  -4 -12  11-14.9411 26.1912   7
   4 -16  11-16.5561 23.0487   7
  16  -4  11 20.6247 15.3538  14
  16  -4  14 3.28654 11.8005   6
   4 -16  14 12.3657 23.2233   2
  -4 -12  14 13.4588 25.9687  12
  12 -16 -14-33.8761 21.6788  11
  -4 -12  14-16.1171 30.4776   2
  16  -4  14-1.71944 17.4899  14
  16 -13  14 23.0355 17.3312  14
  13 -16  14-5.70526 16.6673  14
  13 -16  14 8.23988 21.0583  12
  -3 -13 -14-10.0699 17.5177  10
  13 -16  11 4.24671 16.8135  12
  16  -3 -11 1.17470 11.5339   8
  13 -16  11-7.76866 17.5345   7
  -3 -13 -11 5.83184 14.9414  10
  13 -16  11-11.3428 22.5435  15
   3 -16 -11 12.4238 15.2479  10
  16  -3  -8-8.87466 11.1166   8
  -3 -13  -8-6.82605 13.5172  10
  13 -16   8-6.00976 13.0370   7
   3 -16  -8 4.17172 14.2549  10
  13 -16   8-13.6642 18.3987  15
  16 -13   8-5.29224 13.5632  15
  13 -16   5-1.19456 12.6461  11
  -3 -13  -5 4.15322 13.4257  10
   3 -16  -5-11.9816 14.1428  10
  13 -16   5-11.2571 16.0015  15
  16 -13   5 14.0625 11.3310  15
  13   3  -2 11.5085 10.2602  13
  16 -13   2-1.18745 12.0789   8
  13 -16   2-4.80063 13.1861  11
  16 -13   2-3.07737 11.4521  11
  13   3  -2 6.82319 8.57050   5
  -3 -13  -2-10.3038 14.3352  10
   3 -16  -2 3.98444 13.1468  10
  13 -16   2 14.6872 12.7757  15
  16  -3   1 34.2044 12.0336  13
  13   3   1 25.1208 10.9511  13
  16 -13  -1 51.7008 14.8743   8
  13 -16  -1 24.5762 14.3470  11
  -3 -13   1 29.1940 16.1974  10
  16  -3   1 32.3100 11.3701   5
   3 -16   1 15.9588 15.1736  10
  13   3   1 25.1823 8.95418   5
  -3 -13   1 31.1148 12.9498   7
   3 -16   1 12.1767 14.2129  15
  13   3   4 87.2185 12.5632   5
  16  -3   4 78.1256 14.0679  13
  13   3   4 76.4104 13.4756  13
  16 -13  -4 83.9718 16.8000   8
  13 -16  -4 106.363 19.6561  11
  -3 -13   4 89.6885 21.1882  10
   3 -16   4 73.0284 18.8852  10
  -3 -13   4 84.0210 18.3838   7
   3 -16   4 36.8682 19.5754  15
  16  -3   4 67.7531 13.0063   5
  13 -16  -4 87.1563 12.9873  10
  16  -3   7 19.2823 12.5872  13
  13   3   7 4.83599 10.2465  13
  13 -16  -7 20.2923 18.5817  11
   3 -16   7-3.83546 19.1364  10
  -3 -13   7-10.8426 19.1053   7
   3 -16   7 19.1568 17.6288   7
  16  -3   7 1.09867 11.0964   5
  16  -3  10 14.0431 10.9332   6
  16  -3  10-7.15992 13.5292  13
  -3 -13  10 23.5501 20.5898  12
  13 -16 -10 1.90805 19.2597  11
  -3 -13  10-13.7279 23.0591   7
   3 -16  10-25.6523 21.9006   7
  13   3  13 19.0227 14.2523   6
  16  -3  13 15.2644 12.6668   6
  16  -3  13 9.45836 15.1844  13
  -3 -13  13-9.70870 25.7887  12
   3 -16  13 10.6285 27.1657  12
  13 -16 -13-2.00900 20.2832  11
   3 -16  13 3.32275 25.1367   7
   3 -16  13-6.38766 24.3266   2
  -3 -13  13-7.76583 27.9298   2
   2 -16 -12-13.1778 16.8868  10
  16  -2 -12-2.39300 11.7563   8
  -2 -14 -12-12.6437 16.3232  10
  14 -16  12-7.24351 25.0232  15
  16  -2  -9 30.3415 12.4452   8
  14 -16   9 39.0292 15.6337   7
  -2 -14  -9 21.1662 14.7586  10
   2 -16  -9 27.0398 14.9512  10
  14 -16   9 22.2445 18.9906  15
  16 -14   9 20.9379 16.0748  15
  14 -16   6 12.9997 12.9650  11
  -2 -14  -6 18.2743 14.3734  10
   2 -16  -6 9.78703 13.8056  10
  14 -16   6 24.0428 16.3659  15
  16 -14   6 7.43334 13.1848  15
  14 -16   3 36.9134 15.0690  11
  16 -14   3 64.3812 14.1416  11
  -2 -14  -3 22.5814 15.0762  10
   2 -16  -3 61.3941 16.0877  10
  14 -16   3 36.8948 14.8805  15
  16 -14   3 52.6926 13.5898  15
  16  -2   0 182.673 19.4735  13
  14   2   0 166.081 18.4982  13
  16 -14   0 225.448 22.6373  11
  16  -2   0 184.544 18.5733   5
  14   2   0 167.021 17.2302   5
  14 -16   0 177.567 21.6393  11
  -2 -14   0 180.752 24.4955  10
   2 -16   0 207.658 24.1909  10
  16  -2   3-3.96178 11.4380  13
  14   2   3 35.6368 11.0860  13
  14 -16  -3 20.8706 16.0290  11
  16 -14  -3 30.2592 16.8625  11
  -2 -14   3 7.25624 17.3226  10
   2 -16   3 14.7522 17.0111  10
  -2 -14   3 10.3841 14.0538   7
  16  -2   3 18.0891 10.7031   5
  14   2   3 18.2319 9.00526   5
  16  -2   6 37.9262 13.1607  13
  14   2   6 63.2140 13.2933  13
  14 -16  -6 78.1224 20.7334  11
   2 -16   6 50.6022 21.5461  10
  -2 -14   6 43.2474 19.5604   7
   2 -16   6 44.0711 17.2558   7
  16  -2   6 30.0271 11.8954   5
  16  -2   9 39.2735 14.9444  13
  14 -16  -9 51.5204 22.1822  11
  -2 -14   9 64.4096 24.4720   7
   2 -16   9 21.6729 21.3487   7
  14   2  12 5.98561 12.8933   6
  16  -2  12 6.46534 11.7614   6
  16  -2  12-12.8844 14.5183  13
  -2 -14  12 29.4615 27.4713   2
  -2 -14  12 12.6445 25.8011  12
   2 -16  12-6.69453 26.5046  12
  14 -16 -12 8.46174 22.3952  11
   2 -16  12-26.1510 25.8839   2
  -2 -14  12 29.6609 25.9323   7
  16  -1 -10-5.71428 10.9799   8
  15   1 -10 16.2001 11.2263   8
  -1 -15 -10 18.4973 15.7626  10
   1 -16 -10 6.32134 16.1591  10
  15 -16  10 52.2004 21.6412  15
  16 -15  10 64.8954 20.2687  15
  -1 -15  -7-10.3154 14.6451  10
   1 -16  -7 2.89532 13.3815  10
  15 -16   7-4.84034 16.7196  15
  16 -15   7-1.46456 15.8276  15
  15 -16   4 77.1335 15.5226  11
  16 -15   4 70.1562 14.7827  11
  -1 -15  -4 43.8379 16.4351  10
   1 -16  -4 83.9870 17.5123  10
  15 -16   4 60.1476 16.1383  15
  16 -15   4 56.1648 15.4384  15
  15   1  -1 25.0113 11.8369  13
  15 -16   1 51.9924 15.8025  11
  16 -15   1 68.3169 15.7084  11
  16  -1  -1 45.6791 12.0367   5
  15   1  -1 49.7229 11.2406   5
  -1 -15  -1 32.5545 16.3742  10
   1 -16  -1 44.2531 16.7496  10
  16  -1   2 48.7453 13.3204  13
  15   1   2 28.6919 11.8464  13
  15 -16  -2 52.0018 17.3760  11
  16 -15  -2 56.0149 18.1001  11
  -1 -15   2 28.2233 17.7703  10
   1 -16   2 25.5858 16.7926  10
  16  -1   2 51.1316 11.7851   5
  15   1   2 58.3525 11.9457   5
  -1 -15   2 28.4350 15.0168   7
  16  -1   5 138.487 17.2794  13
  15   1   5 125.942 17.1879  13
  15 -16  -5 130.432 23.8244  11
  16 -15  -5 139.536 24.3020  11
  -1 -15   5 162.940 27.2265  10
   1 -16   5 139.339 25.2275  10
  -1 -15   5 114.221 21.5904   7
   1 -16   5 139.435 22.2968   7
  16  -1   5 116.649 16.3331   5
  15   1   5 112.504 15.5314   5
  16  -1   8 51.6248 13.8865   5
  16  -1   8 26.2082 13.4659  13
  15   1   8 44.6794 13.8356  13
  15 -16  -8 31.0190 21.9361  11
  -1 -15   8 31.3979 20.8572   7
   1 -16   8 53.4514 21.6023   7
  16  -1  11 23.6014 12.4241   6
  16  -1  11-4.92569 12.7181  13
  -1 -15  11 24.5115 24.2634  12
   1 -16  11 31.9150 25.4308  12
  15 -16 -11 19.9023 22.9168  11
  -1 -15  11-24.1638 25.0866   7
   1 -16  11-35.9107 25.5509   7
  16   0 -11 3.45411 10.9798   8
   0 -16 -11-5.01249 17.0596  10
  16 -16  11 14.8243 20.1061  15
  16   0  -8-3.43817 11.4340   8
   0 -16  -8 12.4298 14.5570  10
  16 -16   8-3.36205 18.0434  15
  16 -16   5 14.8561 12.5402  11
   0 -16  -5 21.5297 14.7485  10
  16 -16   5 5.56211 14.8966  15
  16 -16   2-12.3890 14.0027  11
   0 -16  -2-13.3912 15.6126  10
  16 -16   2 26.6511 13.5655  15
  16   0   1 5.26456 11.7219  13
  16 -16  -1-23.3647 15.7312  11
   0 -16   1-10.7035 17.8009  10
  16   0   1-3.78654 9.67109   5
  16   0   4 34.3008 13.5731  13
  16 -16  -4 50.1608 20.3147  11
   0 -16   4 47.3484 20.1068  10
   0 -16   4 71.5979 18.0446   7
  16   0   4 49.0026 12.7004   5
  16   0   7 1.12549 11.8765  13
  16 -16  -7 14.8771 21.1215  11
   0 -16   7 11.0785 18.8164   7
  16   0   7 3.23516 11.0547   5
  16   0  10-4.80922 13.1235  13
   0 -16  10-9.05257 23.1352  12
  16 -16 -10-2.18677 21.4709  11
   0 -16  10 11.5518 23.8473   7
  17  -9  14-1.79383 18.5879  14
  -9  -8  14 25.0064 29.8355   2
   9 -17  14-15.6356 16.8646   2
  17  -9  14 29.9708 17.1904   5
  17  -9  11 2.73882 14.5772  14
  17  -8 -11 31.3403 15.1580   8
   9 -17  11 29.5493 14.3945   2
   9 -17  11 53.9099 23.5579  12
   8 -17 -11 78.7446 20.0678  11
  -9  -8  11 24.3500 24.5961   2
   9 -17  11 9.84772 21.2979   7
   8 -17 -11 30.1929 18.5505  10
  17  -9  11 9.90547 15.1619   5
  17  -8  -8 45.0510 14.0726   8
   8 -17  -8 63.6338 17.1789  10
   8 -17  -8 35.5682 16.8687  11
   9 -17   8 34.7520 17.7172   7
  17  -9   8 68.8606 15.4287   5
   9 -17   8 16.6036 20.7159  15
  17  -9   5 322.456 24.0670  13
  17  -8  -5 209.702 24.5316   8
  17  -9   5 311.454 26.6962   8
   8 -17  -5 238.515 26.5474  11
   9 -17   5 205.371 27.6091  11
  17  -9   5 304.792 24.6730   5
  -8  -9  -5 297.606 27.4238  10
   8 -17  -5 292.669 25.9005  10
   9 -17   5 174.495 26.7509  15
   9   8  -2 64.8763 11.7717  13
   8   9   2 64.7669 11.5563  13
  17  -9   2 74.3462 14.9495   8
  17  -8  -2 76.0611 14.5126   8
   9 -17   2 62.8865 16.7835  11
   8 -17  -2 113.223 17.7747  11
  17  -9   2 84.3375 13.8916   5
  -8  -9  -2 60.2342 17.5890  10
   9 -17   2 61.8061 14.2667  10
   8 -17  -2 92.2984 15.7825  10
   9 -17   2 105.406 18.0768  15
   8 -17  -2 66.7607 15.2040  15
   8   9  -1 232.421 19.7778  13
   9   8   1 216.972 19.9622  13
  17  -9  -1 242.003 22.9746   8
  17  -8   1 281.844 24.1789   8
   8 -17   1 277.598 26.6640  11
   9 -17  -1 240.570 25.1620  11
   8 -17   1 221.709 22.9504  10
   9 -17  -1 204.933 21.8986  10
  -9  -8  -1 217.621 25.9956  10
   8 -17   1 233.915 24.8613  15
   9 -17  -1 209.593 23.2132  15
  17  -8   4 258.121 21.4644  13
   9   8   4 169.029 18.9335  13
  17  -9  -4 222.383 22.5002   8
  17  -8   4 311.207 24.8342   8
   8 -17   4 185.026 25.9898  11
   9 -17  -4 211.507 24.0946  11
  17  -8   4 259.141 22.1378   5
  -9  -8  -4 222.659 24.0842  10
   9 -17  -4 191.477 21.8193  10
   8 -17   4 172.412 22.5110  10
   8 -17   4 222.346 26.1889  15
  17  -8   7-2.97814 11.6922  13
  17  -9  -7-7.73426 12.2378   8
   9 -17  -7 9.02991 14.5951  11
   8 -17   7-3.76522 15.8988   7
  17  -8   7 14.8561 12.4729   5
   8 -17   7-23.7110 19.5573  15
   9 -17  -7 16.6405 14.7316  10
  17  -9 -10 38.8016 15.2993   8
   9 -17 -10 43.0418 19.1774  11
   8 -17  10 39.4161 15.3185   2
   8 -17  10 39.5645 21.8183   7
   9 -17 -10 45.7899 18.0990  10
  17  -8  10 89.2861 17.5335   5
  17  -8  10 68.7288 15.7394  14
  17  -8  13-1.63492 16.4393   5
  17  -8  13-14.7739 17.0100  14
   9   8  13 11.4360 13.8235   6
   8 -17  13 9.34229 22.9005  12
   8 -17  13-12.3334 16.3782   2
  -8  -9  13 7.14392 27.7484   2
   8 -17  13 21.8148 27.7268   7
   9 -17 -13 21.4853 21.2484  10
  17 -10  12 7.56883 15.9157  14
  17  -7 -12-1.41242 13.6434   8
  10 -17  12-7.86110 19.2717  12
 -10  -7  12 18.3345 24.7953   2
  10 -17  12-2.60788 22.5045   7
   7 -17 -12 7.07824 17.6568  10
  17 -10  12 15.9780 14.8329   5
  17  -7  -9 6.34385 12.5950   8
   7 -17  -9 13.0482 17.1119  11
 -10  -7   9 35.5485 23.0543   2
  10 -17   9 29.8232 19.2250   7
  17 -10   9 11.0442 13.3400   5
  10 -17   9 52.7740 23.0535  15
   7 -17  -9 10.3473 15.3473  10
  17  -7  -6 3.57431 11.5559   8
  10 -17   6-4.58064 15.5313  11
   7 -17  -6 7.45139 14.8105  11
  -7 -10  -6-13.4646 14.4042  10
  17 -10   6-5.21060 11.3758   5
   7 -17  -6-8.97373 13.9009  10
  10 -17   6 1.68291 17.3756  15
   7  10   3 54.3208 10.9105  13
  17 -10   3 34.5466 13.6682   8
  17  -7  -3 36.5421 12.8075   8
  10 -17   3 45.5640 15.5792  11
   7 -17  -3 71.6342 17.3965  11
  17 -10   3 43.3648 12.3960   5
  -7 -10  -3 24.6312 15.6065  10
   7 -17  -3 51.7140 14.6703  10
  10 -17   3 23.7453 15.8039  15
   7 -17  -3 60.1728 14.1842  15
  10   7   0 162.156 15.7977  13
  17 -10   0 154.701 18.6450   8
   7 -17   0 115.355 20.2058  11
  17  -7   0 164.716 19.4226   8
  10 -17   0 122.208 19.1830  11
  -7 -10   0 135.856 22.0380  10
   7 -17   0 121.027 17.8252  10
  10 -17   0 124.582 16.2090  10
   7 -17   0 142.444 19.7809  15
  10 -17   0 121.936 18.6471  15
  17  -7   3 11.3405 10.6944  13
  10   7   3-0.83905 9.38120  13
  17 -10  -3 15.6507 11.7839   8
  17  -7   3 1.29055 13.4317   8
  10 -17  -3 35.5252 14.6752  11
  17  -7   3 9.13066 10.9390   5
   7 -17   3 7.66394 13.5326  10
  10 -17  -3 16.0113 11.1833  10
   7 -17   3-4.40932 16.7221  15
  17  -7   6 4.97455 11.0715  13
  17 -10  -6 4.14217 13.8833   8
  17  -7   6-9.39405 14.3556   8
  10 -17  -6-4.48393 15.4310  11
   7 -17   6 1.43673 14.6686  10
  17  -7   6-6.60594 11.6559   5
   7 -17   6-3.77422 18.5283  15
  10 -17  -6 1.16933 12.4656  10
  17  -7   9 14.7644 13.3516  13
  17 -10  -9 4.31802 13.4980   8
  10 -17  -9 8.32370 17.0703  11
   7 -17   9 43.8277 19.6019   7
  10 -17  -9 17.6504 16.5328  10
  17  -7   9 3.84470 14.0460   5
  17  -7   9 1.13854 12.0676  14
  17  -7  12-3.13184 16.5209   5
   7 -17  12 15.2131 24.3924  12
  10 -17 -12 1.79683 18.2771  11
   7 -17  12-2.16591 16.2715   2
  -7 -10  12-7.02348 26.9246   2
   7 -17  12-14.7060 24.2875   7
  10 -17 -12 31.6176 20.0993  10
  17  -7  12 8.98430 15.8534  14
  17 -11  13 13.5253 17.4108  14
  11 -17  13 2.71388 20.5448  12
  17  -6 -13 27.9846 14.5761   8
  11 -17  13 11.0034 22.5996   7
   6 -17 -13 7.47969 18.5273  10
  11 -17  10 23.5551 16.6360  12
  17  -6 -10-1.27006 12.6723   8
   6 -17 -10 17.5180 18.1531  11
  11 -17  10-14.6959 18.5868   7
  -6 -11 -10-5.56872 14.3742  10
  17 -11  10 19.9551 13.1585   5
  11 -17  10-14.0017 22.4424  15
   6 -17 -10-3.15066 16.3841  10
  17  -6  -7 27.2302 12.3806   8
  11 -17   7 6.04465 16.2381  11
   6 -17  -7 11.3822 17.0495  11
  17 -11   7 20.0106 11.7447   5
  -6 -11  -7 1.39496 15.3938  10
   6 -17  -7 19.1631 14.7616  10
  11 -17   7-14.3026 18.7427  15
  17 -11   4 307.743 26.5969   8
  17  -6  -4 255.248 24.8024   8
   6 -17  -4 257.356 28.5310  11
  11 -17   4 298.975 28.6640  11
  17 -11   4 328.147 24.6783   5
  -6 -11  -4 290.898 28.4652  10
   6 -17  -4 299.779 27.6505  10
  11 -17   4 260.356 28.1277  15
   6 -17  -4 251.516 24.5383  15
  17 -11   4 231.023 22.0493  15
  11   6  -1 313.990 25.5027  13
  17 -11   1 393.518 29.4243   8
  17  -6  -1 305.648 27.8836   8
   6 -17  -1 301.686 30.6040  11
  11 -17   1 357.203 30.1408  11
  -6 -11  -1 383.473 32.5709  10
   6 -17  -1 282.040 28.3045  10
   6 -17  -1 265.752 27.6276  15
  11 -17   1 328.028 29.4383  15
  17  -6   2 32.2062 12.5563  13
  11   6   2 50.3597 11.1598  13
  17 -11  -2 33.0307 13.9415   8
  11 -17  -2 49.0170 16.5796  11
  -6 -11   2 39.3864 18.6881  10
  17  -6   2 48.0155 12.2998   5
   6 -17   2 1.35761 13.7669  10
  11 -17  -2 39.4613 11.6611  10
   6 -17   2 35.9349 15.5298  15
  11   6   2 38.5144 9.07081   5
  17  -6   5 45.9462 12.9573  13
  11   6   5 36.4716 11.2956  13
  17 -11  -5 54.3741 16.6952   8
  11 -17  -5 49.9835 17.0330  11
   6 -17   5 38.4150 15.7792  10
  17  -6   5 42.4832 12.8173   5
   6 -17   5 28.9131 19.0204  15
  11 -17  -5 46.3426 13.3158  10
  17  -6   8 26.7295 12.9111  13
  17 -11  -8 46.3046 15.3853   8
  11 -17  -8 72.2266 20.0280  11
  -6 -11   8 14.0129 21.7089   7
   6 -17   8 65.7100 20.2112   7
  11 -17  -8 26.9591 15.0821  10
  17  -6   8 47.2416 14.0896   5
  17  -6  11 13.2643 16.2447   5
  17  -6  11-7.96385 10.1850   6
  17  -6  11-1.30606 14.2559  13
   6 -17  11 20.8317 23.4171  12
  11 -17 -11 5.53922 19.4791  11
   6 -17  11 20.4741 17.9009   2
   6 -17  11-2.75556 22.7543   7
  -6 -11  11 33.9904 29.4836   2
  17  -6  11-1.35140 14.2071  14
  17  -6  14 18.6183 12.6730   6
  11 -17 -14 22.9064 21.0017  11
  17  -5 -14 8.27766 13.7178   8
  12 -17  11-26.3208 18.3194  12
  17  -5 -11 12.7237 12.0804   8
   5 -17 -11 11.6944 17.5002  10
  12 -17  11 15.1207 19.6890   7
  -5 -12 -11 8.89382 14.7309  10
  12 -17  11-12.3323 25.7437  15
  17  -5  -8 4.77264 11.3976   8
   5 -17  -8 29.2317 19.2860  11
  17 -12   8 15.9759 10.6483   5
  -5 -12  -8-7.02972 14.6378  10
  12 -17   8 13.8206 15.4617   7
   5 -17  -8 17.4109 14.9954  10
  12 -17   8 32.5838 20.6543  15
   5 -17  -5 32.1354 18.0476  11
  17  -5  -5 44.3955 13.0290   8
  12 -17   5 43.6352 15.7384  11
  17 -12   5 32.0425 10.9142   5
  -5 -12  -5 23.6546 15.5236  10
   5 -17  -5 32.7939 15.3472  10
  12 -17   5 17.3969 17.0023  15
  17 -12   5 16.4992 10.3424  15
  12   5  -2-13.9418 10.5377  13
  17 -12   2 6.45751 13.7204   8
   5 -17  -2-14.9601 17.7810  11
  12 -17   2-3.95121 13.6477  11
  17  -5  -2-2.47921 12.3674   8
  17 -12   2 7.60524 10.4782  11
  -5 -12  -2 23.7801 15.7542  10
   5 -17  -2-12.0333 14.0054  10
   5 -17  -2 4.43161 12.7884  15
  12 -17   2 5.31884 13.9287  15
  17  -5   1 123.802 16.1369  13
  12   5   1 88.0145 13.8242  13
  17 -12  -1 120.076 18.6198   8
  12 -17  -1 111.924 18.8123  11
  17  -5   1 99.7778 14.6913   5
  -5 -12   1 153.491 23.5109  10
   5 -17   1 93.5876 19.3495  10
  12   5   1 99.1840 12.4185   5
   5 -17   1 81.8878 18.3405  15
  12   5   4 21.5243 9.00659   5
  17  -5   4 14.0756 11.8419  13
  12   5   4 30.3260 10.8725  13
  17 -12  -4 32.1757 15.3467   8
  12 -17  -4 45.1201 17.2242  11
   5 -17   4 1.53630 15.4047  10
  17  -5   4 45.8173 12.6669   5
   5 -17   4 36.4727 18.4513  15
  12 -17  -4 28.1993 11.3626  10
  17  -5   7 25.3846 13.3595  13
  17 -12  -7 26.3404 14.9145   8
  12 -17  -7 53.9084 18.9475  11
  -5 -12   7 21.7422 19.5578   7
   5 -17   7-14.5996 19.0714  10
   5 -17   7 5.93761 16.2768   7
  17  -5   7 5.74460 12.6172   5
  12 -17  -7 19.3550 13.3668  10
  17  -5  10 24.7847 15.0629   5
  17  -5  10 38.8394 11.7511   6
  17  -5  10 13.8890 14.7455  13
  -5 -12  10 9.99301 19.9682  12
  12 -17 -10 54.0766 21.2642  11
   5 -17  10 17.7413 21.6959   7
  17  -5  13 10.2809 11.7971   6
  17  -5  13-8.62288 15.6858  13
  -5 -12  13-21.7732 25.3873  12
   5 -17  13 25.1689 22.6905   2
  12 -17 -13 3.94587 20.5181  11
  -5 -12  13-3.92180 27.9914   2
  17  -5  13-15.9683 16.4859  14
  13 -17  12-9.12372 17.8467  12
  17  -4 -12 15.2739 12.3623   8
  13 -17  12-11.3847 19.9664   7
  -4 -13 -12 23.9904 16.1579  10
   4 -17 -12 33.4864 18.9935  10
  13 -17   9 87.6850 19.3205  12
  17  -4  -9 114.230 17.2303   8
   4 -17  -9 139.997 26.9708  11
  -4 -13  -9 154.904 21.2080  10
  13 -17   9 108.979 20.6234   7
   4 -17  -9 110.409 20.3346  10
  13 -17   9 94.8411 24.0716  15
  13 -17   6 58.1710 16.6613  11
  17  -4  -6 66.3360 14.2808   8
  -4 -13  -6 61.0627 17.5845  10
   4 -17  -6 61.9866 17.5169  10
  13 -17   6 68.5877 20.1019  15
  17 -13   6 68.1527 14.1613  15
  17 -13   3 142.360 18.6704   8
  13 -17   3 106.007 18.8429  11
  17 -13   3 106.850 15.5891  11
  -4 -13  -3 139.708 21.4382  10
   4 -17  -3 110.203 19.3610  10
  13 -17   3 115.168 20.1357  15
  13   4   0 463.214 37.1632  13
  17 -13   0 539.455 40.9558   8
  13 -17   0 557.812 42.0061  11
  17 -13   0 565.440 40.3537  11
  17  -4   0 568.797 38.6615   5
  13   4   0 559.177 36.6896   5
  -4 -13   0 546.544 44.1336  10
   4 -17   0 557.548 42.3437  10
   4 -17   0 444.254 39.7631  15
  13 -17   0 482.841 39.7838  15
  17  -4   3 40.8921 12.6903  13
  13   4   3 21.5720 11.3938  13
  17 -13  -3 32.2877 14.9608   8
  13 -17  -3 51.2869 17.8495  11
  -4 -13   3 21.8748 18.5442  10
   4 -17   3 14.2729 16.3428  10
  17  -4   3 27.8766 11.7604   5
   4 -17   3 38.8035 17.9433  15
  13   4   3 28.9102 9.48931   5
  17  -4   6 120.095 17.0967  13
  13   4   6 82.5425 14.7513  13
  13 -17  -6 108.274 21.9898  11
  -4 -13   6 71.2557 22.4957   7
   4 -17   6 106.814 22.8231  10
   4 -17   6 135.753 23.4561   7
  17  -4   6 109.257 16.8120   5
  13 -17  -6 98.4648 16.1594  10
  17  -4   9 124.660 19.1692  13
  -4 -13   9 78.4295 24.8736  12
  13 -17  -9 153.677 27.3634  11
  -4 -13   9 87.5807 27.0841   7
   4 -17   9 156.934 28.0109   7
  17  -4   9 129.429 19.2877   5
  17  -4  12 6.09383 11.2684   6
   4 -17  12 17.6201 21.9074   2
  17  -4  12-4.11924 14.4359  13
  -4 -13  12 15.0568 23.3943  12
   4 -17  12 16.9387 25.4493  12
  -4 -13  12-3.77767 27.9814   2
  13 -17 -12-2.11808 21.0492  11
   4 -17  12-9.49956 26.1482   7
  17  -3 -13 16.4654 12.6751   8
  -3 -14 -13 18.7189 16.9397  10
  17  -3 -10 7.26698 11.6536   8
  14 -17  10 12.4855 15.9520   7
  -3 -14 -10 17.2272 15.6292  10
   3 -17 -10 3.26081 16.0123  10
  14 -17  10-17.6856 21.7967  15
  14 -17   7-9.38014 14.1923  11
  17  -3  -7 2.38398 11.6154   8
  -3 -14  -7-4.52581 14.4522  10
   3 -17  -7-27.1130 15.8959  10
  14 -17   7 19.3749 13.9072   7
  14 -17   7-21.2529 19.0790  15
  17 -14   7-15.6450 13.7602  15
  14 -17   4 1.29681 13.6837  11
  17 -14   4 11.0172 11.3587  11
  -3 -14  -4 3.20557 15.0194  10
   3 -17  -4 1.48346 14.3893  10
  14 -17   4 8.69047 15.1747  15
  17 -14   4 3.34560 11.6015  15
  14   3  -1 18.1745 11.7980  13
  17 -14   1 52.1465 15.2205   8
  14 -17   1 16.2625 14.8294  11
  17 -14   1 25.0257 13.9285  11
  14   3  -1 22.8289 9.40882   5
  -3 -14  -1 35.6012 17.5113  10
   3 -17  -1 35.6339 16.7625  10
  14 -17   1 36.1204 14.9761  15
  17  -3   2 1.05275 11.1838  13
  14   3   2-3.94688 10.8050  13
  14 -17  -2 5.98929 16.4498  11
  17 -14  -2 10.2320 15.5285  11
  -3 -14   2-9.38350 17.9710  10
   3 -17   2 1.64324 16.5866  10
  17  -3   2-8.13166 10.9102   5
  14   3   2 8.36667 9.19179   5
   3 -17   2-13.2124 18.7240  15
  17  -3   5-4.40381 11.6665  13
  14   3   5 8.08648 10.7505  13
  14 -17  -5 1.73721 17.4750  11
   3 -17   5-9.28059 18.3050  10
  -3 -14   5 17.2238 17.7765   7
   3 -17   5 39.0537 17.5086   7
  17  -3   5 23.6708 11.8698   5
  14   3   5 5.38679 9.28312   5
  17  -3   8-10.6463 13.4939  13
  14   3   8 16.8859 11.7457  13
  14 -17  -8 5.87700 20.5211  11
  -3 -14   8-20.2348 22.2805   7
   3 -17   8 16.0187 19.3265   7
  17  -3   8 7.30917 12.9429   5
  17  -3  11-5.05317 11.5623   6
  17  -3  11-5.28740 14.0914  13
  -3 -14  11 11.7752 23.1636  12
   3 -17  11 19.5773 25.5113  12
  14 -17 -11 8.49541 21.4378  11
  -3 -14  11 3.19559 25.6178   7
   3 -17  11-15.1066 25.2335   7
  17  -2 -11 9.73389 11.9009   8
  15   2 -11 6.61633 11.0913   8
  -2 -15 -11 9.99093 15.8794  10
   2 -17 -11-8.78754 17.6051  10
  15 -17  11-4.66774 23.1018  15
  17  -2  -8 7.18426 11.3790   8
  -2 -15  -8-1.55484 15.0872  10
   2 -17  -8 3.17247 15.5191  10
  15 -17   8 36.2954 19.6176  15
  17 -15   8 12.2839 15.8024  15
  15 -17   5 49.7503 15.8518  11
  -2 -15  -5 54.7034 18.3683  10
   2 -17  -5 75.9464 17.9845  10
  15 -17   5 65.3308 18.7375  15
  17 -15   5 67.2626 15.7747  15
  15 -17   2 9.30462 14.7923  11
  17 -15   2 1.20431 13.2316  11
  -2 -15  -2 1.70239 15.8074  10
   2 -17  -2-1.62266 15.9971  10
  15 -17   2 2.65329 14.0943  15
  17  -2   1 112.612 16.7939  13
  15   2   1 105.217 16.0334  13
  15 -17  -1 130.663 20.5385  11
  17 -15  -1 157.860 22.1497  11
  17  -2   1 98.8681 15.3603   5
  -2 -15   1 132.814 23.1281  10
   2 -17   1 108.541 21.0877  10
  15   2   1 125.898 15.2673   5
  -2 -15   1 134.428 20.3307   7
  17  -2   4 100.241 15.7945  13
  15   2   4 65.6431 14.4287  13
  15 -17  -4 101.516 22.8902  11
  17 -15  -4 131.891 24.7351  11
  -2 -15   4 68.4132 22.5427  10
   2 -17   4 139.380 24.5593  10
  -2 -15   4 106.172 20.7412   7
  17  -2   4 85.8923 15.0931   5
   2 -17   4 138.147 22.0794   7
  15   2   4 106.673 14.5673   5
  15   2   7 12.0498 10.7952   5
  17  -2   7 8.04866 12.5644  13
  15   2   7 10.9415 12.0359  13
  15 -17  -7 29.5598 21.0887  11
  -2 -15   7 2.35397 20.1059   7
   2 -17   7 24.1958 19.4824   7
  17  -2   7 3.42724 11.2331   5
  17  -2  10 7.77436 13.4648   5
  17  -2  10 10.1789 13.9245  13
  15   2  10 26.4783 12.4821  13
  -2 -15  10 40.3458 23.5434  12
  15 -17 -10 47.5689 23.6990  11
  -2 -15  10 2.93258 23.2431   7
   2 -17  10 2.90024 24.1071   7
  17  -1  -9-2.40189 11.2517   8
  16   1  -9 5.72146 10.9107   8
  -1 -16  -9-1.65958 15.0549  10
   1 -17  -9 1.64238 14.8277  10
  16 -17   9 23.2953 20.1155  15
  17 -16   9-15.5608 17.6522  15
  -1 -16  -6-1.62789 15.5231  10
   1 -17  -6 14.4834 15.9932  10
  16 -17   6 4.81607 16.8771  15
  17 -16   6-1.44505 15.0296  15
  16 -17   3-5.19924 14.0473  11
  17 -16   3-1.20681 13.0861  11
  -1 -16  -3 1.74258 17.3175  10
   1 -17  -3-5.07085 16.3930  10
  16 -17   3-6.82924 14.1541  15
  17 -16   3-1.25583 13.6175  15
  17  -1   0-6.85386 12.4277  13
  16   1   0 14.3057 12.1687  13
  16 -17   0-8.73058 15.2970  11
  17 -16   0 21.1701 15.3542  11
  17  -1   0 3.03607 10.5260   5
  16   1   0 0.93914 9.97810   5
  -1 -16   0 7.44766 17.7537  10
   1 -17   0-7.20328 18.2476  10
  17  -1   3 8.82744 12.0487  13
  16   1   3 11.8635 11.9324  13
  16 -17  -3 14.1990 18.9492  11
  17 -16  -3 7.07563 18.2920  11
  -1 -16   3 2.04862 18.2562  10
   1 -17   3 15.6195 18.4842  10
  17  -1   3 29.8949 11.3361   5
  -1 -16   3 40.9465 16.9186   7
  16   1   3 13.4935 10.5019   5
   1 -17   3 39.0585 16.5171   7
  17  -1   6-9.21801 12.4128  13
  16   1   6 1.11653 11.6988  13
  16 -17  -6-14.0345 19.7668  11
  17 -16  -6 4.15383 20.3106  11
   1 -17   6-2.26959 21.4545  10
  -1 -16   6-4.32143 18.2495   7
   1 -17   6 8.55360 18.1600   7
  17  -1   6-10.9119 11.5148   5
  16   1   6-5.12797 10.2358   5
  17  -1   9 8.65206 13.0849  13
  16   1   9 10.6939 13.0537  13
  16 -17  -9-2.24570 21.3198  11
  17 -16  -9-24.4974 22.6515  11
  -1 -16   9-2.80439 23.1569   7
   1 -17   9 21.9067 23.1254   7
  17  -1   9-9.76610 12.7873   5
  17   0 -10 7.16264 11.6880   8
  17 -17  10 20.5368 21.2107  15
   0 -17  -7 18.6233 16.4593  10
  17 -17   7 22.0729 18.9295  15
  17 -17   4 84.0902 17.2895  11
   0 -17  -4 112.196 21.4693  10
  17 -17   4 94.9471 18.9405  15
  17 -17   1 57.7411 17.0447  11
   0 -17  -1 58.0853 20.4058  10
  17 -17   1 46.0107 14.8341  15
  17   0   2 12.4320 12.1955  13
  17 -17  -2 10.4452 18.7009  11
   0 -17   2 8.12600 19.1328  10
  17   0   2 14.2947 10.6455   5
   0 -17   2 17.3070 15.7927   7
  17   0   5 85.1819 16.0046  13
  17 -17  -5 95.7053 24.6019  11
   0 -17   5 104.833 27.0301  10
   0 -17   5 65.0486 21.3136   7
  17   0   5 67.3211 13.7642   5
  17   0   8 17.0332 13.7960  13
  17 -17  -8 34.7016 23.6699  11
   0 -17   8 29.2535 22.1396   7
  17   0   8 32.6350 13.1835   5
   9   9   0 981.718 65.0735  13
  18  -9   0 1109.62 69.1780   8
   9 -18   0 1030.05 70.9810  11
   9 -18   0 1044.00 67.9530  10
   9 -18   0 1000.62 69.3216  15
   9   9   3 224.159 21.4158  13
  18  -9  -3 231.355 24.2937   8
  18  -9   3 297.798 26.4004   8
   9 -18  -3 217.609 26.4544  11
   9 -18   3 228.213 27.9883  11
  18  -9   3 281.659 24.0599   5
  -9  -9  -3 270.402 28.2136  10
   9 -18   3 211.879 24.3571  10
   9 -18  -3 274.146 25.2205  10
   9 -18  -3 264.841 25.4657  15
   9 -18   3 254.781 28.5737  15
  18  -9   6 129.597 16.8573  13
  18  -9  -6 76.1242 16.7292   8
   9 -18  -6 87.2772 20.0329  11
  18  -9   6 129.678 18.1117   5
   9 -18  -6 87.6198 17.5014  10
   9 -18   6 75.9449 22.4135  15
  18  -9  -9 201.821 24.4939   8
   9 -18  -9 219.488 27.8262  11
  18  -9   9 293.396 26.7884   5
   9 -18  -9 246.403 27.5685  10
   9 -18   9 178.522 28.8321   7
  18  -9  12 45.7543 16.9318  14
  -9  -9  12 47.0173 28.3894   2
  18  -9 -12 13.3404 14.3695   8
   9 -18  12 71.9022 25.2368  12
   9 -18 -12 11.1999 19.3828  11
   9 -18  12 2.93644 25.2351   7
   9 -18  12 1.75296 13.5868   2
  18  -9  12 26.9772 17.3086   5
  18 -10  13 16.1319 16.9220  14
 -10  -8  13 13.3647 26.8000   2
  18 -10  13 16.2187 16.5833   5
 -10  -8  10 28.8018 22.6702   2
  18  -8 -10 14.7157 14.1633   8
   8 -18 -10 27.2475 19.1717  11
  10 -18  10-9.37758 19.8070   7
  18 -10  10 14.2236 15.3296   5
  10 -18  10-41.2333 26.4160  15
   8 -18 -10 23.7513 18.5257  10
  18  -8  -7-15.7985 13.2890   8
   8 -18  -7 1.68310 16.3224  11
  18 -10   7 15.5922 12.9612   5
  10 -18   7-1.94793 16.9841   7
   8 -18  -7 8.61713 14.9901  10
  10 -18   7 2.04293 19.2255  15
   8  10   4 71.4277 12.4445  13
  18 -10   4 112.586 17.4056   8
  18  -8  -4 66.6692 15.2239   8
  10 -18   4 57.5875 19.0958  11
   8 -18  -4 98.5991 19.5583  11
  18 -10   4 92.9437 15.5702   5
  -8 -10  -4 102.838 19.0282  10
   8 -18  -4 74.2341 16.9772  10
  10 -18   4 35.3149 18.7069  15
   8 -18  -4 67.3391 15.5836  15
  10   8  -1 108.866 14.8676  13
   8  10   1 123.584 14.2950  13
  18 -10   1 113.989 17.7161   8
  18  -8  -1 107.874 17.3682   8
   8 -18  -1 146.798 21.3569  11
  10 -18   1 101.061 19.5633  11
  -8 -10  -1 170.954 23.9696  10
  10 -18   1 104.725 16.6553  10
   8 -18  -1 115.578 17.7851  10
   8 -18  -1 100.941 18.9042  15
  10 -18   1 127.430 20.7585  15
  10   8   2 17.1610 9.95962  13
  18 -10  -2 24.1368 13.6757   8
   8 -18   2 23.1201 16.6382  11
  18  -8   2 16.1014 14.3422   8
  10 -18  -2 31.3014 16.0331  11
  18  -8   2 39.3873 12.7569   5
   8 -18   2 1.30812 15.1356  10
  10 -18  -2 24.1550 12.8644  10
   8 -18   2 4.54937 16.2553  15
  10 -18  -2 2.57040 14.1582  15
  18  -8   5 60.0353 13.9819  13
  10   8   5 28.8198 11.3388  13
  18 -10  -5 74.4612 15.7213   8
  18  -8   5 62.3738 16.7605   8
  10 -18  -5 81.7547 18.6730  11
   8 -18   5 53.5490 16.4302  10
  18  -8   5 80.8019 15.2605   5
  10 -18  -5 77.7825 16.1755  10
   8 -18   5 44.5725 20.0215  15
  18  -8   8 72.3880 15.4683  13
  18 -10  -8 52.1413 16.2433   8
   8 -18   8 30.3393 23.5319  15
  10 -18  -8 72.5035 20.2157  11
   8 -18   8 31.9370 19.4312   7
  18  -8   8 44.5745 15.9827   5
  10 -18  -8 102.978 18.9563  10
  18 -10 -11-3.00354 13.8803   8
   8 -18  11-9.44944 14.0977   2
   8 -18  11-5.75972 21.7829  12
  10 -18 -11 16.8574 19.7594  11
  -8 -10  11-20.0457 26.4544   2
   8 -18  11-13.7060 24.3884   7
  10 -18 -11 1.82098 18.5214  10
  18  -8  11-7.61935 15.5581   5
  18  -8  11 22.9833 14.0090  14
  18  -7 -11-7.32421 14.1468   8
  11 -18  11 9.57069 18.5873  12
   7 -18 -11 3.81407 19.9046  11
  11 -18  11 2.42989 20.8563   7
  18 -11  11 7.23162 14.6553   5
   7 -18 -11-1.80302 18.5462  10
  18  -7  -8 21.1121 13.3432   8
   7 -18  -8 19.5954 18.9841  11
  -7 -11  -8 40.0329 17.1019  10
  18 -11   8 50.1487 14.6099   5
  11 -18   8 54.7454 19.1640   7
   7 -18  -8 55.3991 17.8437  10
  11 -18   8 28.1428 21.5374  15
  18  -7  -5 42.5261 13.9224   8
  11 -18   5 68.0809 19.1119  11
   7 -18  -5 55.2356 18.8714  11
  18 -11   5 119.028 15.3098   5
  -7 -11  -5 61.4138 17.7928  10
   7 -18  -5 54.9605 16.8648  10
  11 -18   5 43.9959 20.1092  15
   7 -18  -5 59.6079 15.1562  15
  11   7  -2-8.13468 10.5247  13
  18 -11   2-14.2405 14.1300   8
   7 -18  -2-1.62524 15.5631  11
  18  -7  -2-1.27517 11.7861   8
  11 -18   2 10.3095 15.7003  11
  -7 -11  -2 1.67539 15.9056  10
   7 -18  -2 10.5395 14.2367  10
   7 -18  -2 10.9073 13.3144  15
  11 -18   2 21.8457 15.5789  15
  11   7   1 83.2226 13.8230  13
  18 -11  -1 104.497 17.5442   8
   7 -18   1 90.2381 21.5597  11
  18  -7   1 116.127 19.1430   8
  11 -18  -1 113.656 20.3174  11
  -7 -11   1 111.811 23.0872  10
   7 -18   1 140.960 19.9496  10
  11 -18  -1 98.7890 15.6232  10
   7 -18   1 103.141 20.4323  15
  11 -18  -1 102.034 18.3525  15
  11   7   4 67.8420 11.3695   5
  18  -7   4 68.2188 14.0863  13
  11   7   4 72.1102 13.4667  13
  18 -11  -4 75.3065 17.6109   8
  18  -7   4 123.945 19.7272   8
  11 -18  -4 98.2487 19.5150  11
   7 -18   4 72.7116 18.4819  10
  18  -7   4 112.249 16.3535   5
  11 -18  -4 74.6469 15.6943  10
   7 -18   4 58.4605 19.5487  15
  18  -7   7 5.69821 12.4412  13
  18 -11  -7-4.50524 14.2593   8
  11 -18  -7-3.45208 18.2104  11
   7 -18   7-15.4289 17.6354  10
   7 -18   7-8.25692 17.3384   7
  18  -7   7-1.25208 12.9291   5
   7 -18   7-11.1809 21.3231  15
  11 -18  -7-6.69839 14.2342  10
  18  -7  10 29.8864 15.7248  13
  18 -11 -10 15.1757 14.7393   8
  11 -18 -10 32.3494 20.7602  11
   7 -18  10-10.1929 20.7350   7
  11 -18 -10 34.0583 19.5450  10
  18  -7  10 40.4112 16.6839   5
  18  -7  10 39.7398 13.9947  14
  11 -18 -13-5.95065 21.2932  11
  12 -18  12 21.7986 19.1789  12
  18  -6 -12 1.45584 14.1192   8
  12 -18  12-15.0802 21.5731   7
  18  -6  -9-5.29000 12.5013   8
   6 -18  -9 7.88284 20.0448  11
  18 -12   9 15.9877 12.1733   5
  -6 -12  -9-6.17385 15.5199  10
  12 -18   9-9.88367 16.6942   7
   6 -18  -9-8.15687 17.0889  10
  12 -18   9-29.7885 23.3949  15
  18  -6  -6-1.23646 11.9444   8
  12 -18   6-7.85548 17.4299  11
   6 -18  -6 7.27096 18.8376  11
  18 -12   6 19.2111 11.9176   5
  -6 -12  -6 13.9420 15.5788  10
   6 -18  -6-4.50431 15.6737  10
  12 -18   6 1.82328 19.3042  15
  18 -12   3 20.2579 13.8953   8
   6 -18  -3 24.4491 18.4906  11
  18  -6  -3 12.8432 13.3120   8
  12 -18   3 16.0817 15.6419  11
  -6 -12  -3-8.30514 16.8335  10
   6 -18  -3-2.81239 14.9420  10
   6 -18  -3-1.15657 13.5486  15
  12 -18   3-10.6573 16.4000  15
  12   6   0 9.22814 9.87389  13
  18 -12   0 1.39334 13.5142   8
  18  -6   0-15.4386 13.7819   8
  12 -18   0 7.32789 14.7950  11
  -6 -12   0 11.1101 17.6569  10
   6 -18   0-2.86265 14.9409  10
   6 -18   0 1.38158 15.6171  15
  12 -18   0 23.1123 14.1919  15
  18  -6   3 2.14224 11.4969  13
  12   6   3 10.3014 10.2549  13
  18 -12  -3 8.60144 14.4702   8
  12 -18  -3 6.22183 16.5243  11
  18  -6   3-8.83066 11.6857   5
   6 -18   3 4.59850 15.4721  10
  12 -18  -3-3.93766 10.7444  10
   6 -18   3-10.1505 16.6774  15
  12   6   3-3.00801 8.42097   5
  18  -6   6 3.39411 12.5898  13
  12   6   6 2.94574 10.6110  13
  18 -12  -6-2.97780 14.4392   8
  12 -18  -6 20.7782 17.2748  11
   6 -18   6-13.7309 17.3247  10
  18  -6   6-1.19531 12.2038   5
   6 -18   6-2.01328 16.7198   7
   6 -18   6-15.0268 21.7514  15
  12 -18  -6 9.57641 12.8923  10
  18  -6   9 2.53903 13.9983  13
  12 -18  -9 19.4630 20.7521  11
   6 -18   9 4.88249 21.2893   7
  18  -6   9 1.35972 13.9922   5
  12 -18  -9 15.6424 16.4488  10
   6 -18  12-10.0629 19.6751   2
  18  -6  12 8.64794 15.6865  13
  -6 -12  12 26.4196 29.8888   2
  12 -18 -12 41.2433 23.0247  11
  18  -6  12 1.47187 16.0187  14
  13 -18  10 46.2314 17.8984  12
  18  -5 -10 49.0082 15.1840   8
  13 -18  10 59.0075 20.6036   7
  -5 -13 -10 64.1758 18.6033  10
   5 -18 -10 53.3784 20.0469  10
  13 -18  10 43.6681 25.4110  15
  18  -5  -7 36.0127 14.1279   8
   5 -18  -7 34.8926 21.7403  11
  13 -18   7 21.7278 16.9956  11
  18 -13   7 56.8934 12.7333   5
  -5 -13  -7 14.4405 16.1884  10
   5 -18  -7 31.5389 17.1521  10
  13 -18   7 32.8865 16.5475   7
  13 -18   7 22.6395 19.9980  15
  18  -5  -4 435.518 36.5437   8
  13 -18   4 466.846 38.8786  11
  -5 -13  -4 490.640 40.3079  10
   5 -18  -4 493.039 39.2007  10
  13 -18   4 486.881 40.3097  15
  18 -13   4 443.681 34.5134  15
  13   5  -1 274.354 25.5048  13
  18 -13   1 369.854 31.0790   8
  18  -5  -1 355.411 30.4351   8
  13 -18   1 326.898 30.6861  11
  18 -13   1 312.074 27.1447  11
  -5 -13  -1 338.867 33.0246  10
   5 -18  -1 314.292 30.8026  10
   5 -18  -1 240.648 28.2356  15
  13 -18   1 299.349 29.3879  15
  18  -5   2 22.1236 13.6326  13
  13   5   2 24.4196 11.7304  13
  18 -13  -2 1.43643 14.4135   8
  13 -18  -2 7.78778 17.2443  11
  -5 -13   2 41.6062 20.1092  10
  18  -5   2 1.07789 11.0394   5
   5 -18   2 27.2222 17.6707  10
  13   5   2 15.8468 9.02523   5
   5 -18   2 16.3730 17.2945  15
  18  -5   5 319.283 27.8368  13
  13   5   5 293.918 26.2658  13
  18 -13  -5 284.502 29.7499   8
  13 -18  -5 404.354 34.6897  11
  18  -5   5 371.980 28.8038   5
   5 -18   5 328.685 33.9722   7
   5 -18   5 276.623 32.5285  10
  13   5   5 283.351 24.6934   5
  13 -18  -5 319.379 27.0065  10
   5 -18   5 262.361 34.0894  15
  18  -5   8 91.7330 17.9560  13
  13   5   8 93.0397 15.5023  13
  13 -18  -8 131.686 24.9618  11
  -5 -13   8 91.3299 27.2831   7
   5 -18   8 108.016 24.6027   7
  18  -5   8 126.443 18.8821   5
  13 -18  -8 124.620 20.0972  10
  18  -5  11 3.80200 10.5439   6
  18  -5  11-5.57634 15.2161  13
  13 -18 -11 4.20250 22.0104  11
  13 -18 -11 3.74627 19.1242  10
  18  -4 -11 15.8884 13.9753   8
  14 -18  11 2.07409 17.4254   7
  -4 -14 -11 1.69869 17.4141  10
  18  -4  -8 74.0250 15.5692   8
  -4 -14  -8 87.8595 19.8013  10
  14 -18   8 68.8076 18.0334   7
   4 -18  -8 114.337 22.2764  10
  14 -18   8 87.8790 24.2622  15
  18  -4  -5 243.786 25.3825   8
  14 -18   5 255.055 27.9827  11
  -4 -14  -5 358.915 32.1342  10
   4 -18  -5 306.927 29.8229  10
  14 -18   5 273.739 30.4182  15
  18 -14   5 249.493 24.9051  15
  18 -14   2 27.3790 14.7675   8
  14 -18   2 38.8038 15.8066  11
  18 -14   2 28.8831 12.9447  11
  -4 -14  -2 19.7574 17.1155  10
   4 -18  -2 14.1854 17.1530  10
  14 -18   2 20.2011 16.0737  15
  14   4   1 212.102 22.0551  13
  18 -14  -1 263.554 26.6992   8
  14 -18  -1 286.143 27.9965  11
  18 -14  -1 277.662 26.8960  11
  18  -4   1 261.172 23.4210   5
  14   4   1 218.019 20.8488   5
   4 -18   1 253.240 28.6891  10
  -4 -14   1 259.309 29.8892  10
   4 -18   1 169.156 26.2606  15
  18  -4   4 404.877 32.0240  13
  14   4   4 349.718 30.2978  13
  14 -18  -4 497.810 38.9286  11
  18  -4   4 430.461 32.3289   5
   4 -18   4 407.062 37.9808  10
  14   4   4 358.358 29.0547   5
   4 -18   4 334.275 38.3211  15
  18  -4   7 67.5779 15.8678  13
  14   4   7 41.6120 12.8831  13
  14 -18  -7 50.5732 20.7865  11
  -4 -14   7 63.5108 23.4631   7
   4 -18   7 10.6163 20.4428  10
   4 -18   7 39.3190 20.6612   7
  18  -4   7 69.4119 15.3500   5
  14 -18  -7 43.7348 15.2463  10
  18  -4  10 28.0448 15.0425  13
  14   4  10 23.5372 12.2201  13
  -4 -14  10 35.6375 22.0361  12
  14 -18 -10 4.32527 22.3862  11
  -4 -14  10 12.3697 24.8438   7
   4 -18  10 82.1077 26.3385   7
  14 -18 -10 18.7936 19.0812  10
  18  -4  10 39.1446 15.7876   5
  18  -3  -9-6.27588 12.1916   8
  -3 -15  -9 1.69041 15.9928  10
   3 -18  -9-24.1700 17.7713  10
  15 -18   9-28.0828 22.1483  15
  15 -18   6 8.45435 15.2322  11
  18  -3  -6 14.0566 12.9546   8
  -3 -15  -6-5.15735 16.4671  10
   3 -18  -6 3.27214 15.4020  10
  15 -18   6 10.7120 18.0946  15
  18 -15   6 7.82835 13.3270  15
  15 -18   3 15.5602 15.9390  11
  18 -15   3 5.63016 12.0038  11
  -3 -15  -3-3.55209 16.7876  10
   3 -18  -3-13.1988 16.4599  10
  15 -18   3-10.4485 16.1839  15
  18 -15   3 1.14165 12.0012  15
  15   3   0-1.07083 13.0329  13
  15 -18   0 16.8929 15.9713  11
  18 -15   0-17.9715 14.8888  11
  18  -3   0 1.06874 10.6206   5
  15   3   0-7.05266 9.99498   5
  -3 -15   0 13.4866 18.2115  10
   3 -18   0 10.5089 17.6793  10
  15 -18   0 22.9950 14.4197  15
  18  -3   3 18.3338 13.1961  13
  15   3   3 1.06928 11.1306  13
  15 -18  -3 20.7851 18.5976  11
  18 -15  -3 32.7436 19.2437  11
  -3 -15   3 31.0918 21.3625  10
   3 -18   3-22.6581 18.6949  10
  18  -3   3 16.5830 11.6315   5
  15   3   3-0.91340 9.51132   5
  18  -3   6-1.19997 12.6693  13
  15   3   6 20.8571 12.2262  13
  15 -18  -6 21.9666 19.5336  11
   3 -18   6-13.1510 20.8147  10
  -3 -15   6-2.34017 20.9296   7
   3 -18   6 8.40693 18.3323   7
  18  -3   6 11.9144 12.8852   5
  15   3   6 11.7505 10.3790   5
  18  -3   9-6.47196 13.4613  13
  15   3   9-8.03072 11.4906  13
  -3 -15   9 43.5217 23.3471  12
  15 -18  -9 17.9542 22.8268  11
  -3 -15   9-17.1029 25.1083   7
   3 -18   9 2.67463 21.7013   7
  15 -18  -9 10.4694 15.4977  10
  18  -3   9-3.93235 12.9218   5
  16   2 -10 2.28481 11.4429   8
  18  -2  -7 17.7610 12.0988   8
  -2 -16  -7 1.73116 16.5792  10
   2 -18  -7 10.3322 15.8450  10
  16 -18   7-11.2155 20.3363  15
  18 -16   7-9.20167 15.3024  15
  16 -18   4 9.69664 14.3779  11
  -2 -16  -4 10.8624 16.6768  10
   2 -18  -4 18.8756 16.7310  10
  16 -18   4 6.19001 15.4006  15
  18 -16   4 27.0416 14.8868  15
  16 -18   1 9.01216 16.5056  11
  18 -16   1 34.4216 16.1378  11
  16   2  -1 21.3978 10.8895   5
  -2 -16  -1 34.8588 18.9869  10
   2 -18  -1 7.31606 17.7172  10
  16 -18   1 38.5890 15.4464  15
  18  -2   2-9.36466 12.6517  13
  16   2   2 9.89082 11.6771  13
  16 -18  -2 8.57017 18.6476  11
  18 -16  -2 13.6233 17.4528  11
  -2 -16   2 2.12994 19.7776  10
   2 -18   2-1.95055 19.2300  10
  18  -2   2 7.65945 11.2990   5
  16   2   2 4.82649 9.78354   5
  18  -2   5 13.1147 12.9932  13
  16   2   5 28.0356 12.4293  13
  16 -18  -5 58.3427 23.2588  11
  18 -16  -5 29.1282 21.9107  11
   2 -18   5 49.4193 22.6246  10
  -2 -16   5 4.29015 18.2617   7
   2 -18   5 30.6885 18.6055   7
  18  -2   5 13.7308 11.6679   5
  16   2   5 21.8311 11.5623   5
  16   2   8 4.34142 10.8074   5
  18  -2   8 18.7679 14.1584  13
  16   2   8 5.87579 12.6323  13
  16 -18  -8 26.7855 22.3672  11
  18 -16  -8 6.94171 22.9128  11
  -2 -16   8-13.6504 22.6830   7
   2 -18   8 41.4128 22.3442   7
  18  -2   8 19.6426 13.0148   5
  17 -18   8 22.6362 20.4147  15
  18 -17   8 44.9107 18.5227  15
  17 -18   5 41.7019 15.1670  11
  -1 -17  -5 74.0296 20.8982  10
   1 -18  -5 36.0828 18.6109  10
  17 -18   5 3.19845 17.7544  15
  18 -17   5 42.1773 16.3745  15
  17 -18   2-5.79361 15.8089  11
  18 -17   2 5.41934 14.6901  11
  -1 -17  -2-1.94011 17.8495  10
   1 -18  -2 3.79530 18.5560  10
  17 -18   2-15.4672 14.9898  15
  18 -17   2 7.66831 13.7183  15
  18  -1   1 41.2015 15.0901  13
  17   1   1 60.5488 14.8909  13
  17 -18  -1 65.2298 19.8199  11
  18 -17  -1 51.8358 18.9095  11
  18  -1   1 56.2725 13.3208   5
  17   1   1 70.2729 13.1330   5
  -1 -17   1 60.2315 22.0148  10
   1 -18   1 42.6405 21.3836  10
  -1 -17   1 73.7971 18.6723   7
  18  -1   4 34.6593 13.3826  13
  17   1   4 44.0385 13.5475  13
  17 -18  -4 22.5117 21.8194  11
  18 -17  -4 74.6068 23.5538  11
  -1 -17   4 57.1420 23.9869  10
   1 -18   4 61.4500 23.6390  10
  -1 -17   4 36.5110 19.0951   7
  18  -1   4 36.8432 13.0697   5
   1 -18   4 51.7753 19.4045   7
  17   1   4 55.2810 13.0539   5
  18  -1   7-12.4619 13.5170  13
  -1 -17   7 7.76266 21.8553   7
   1 -18   7 4.93258 20.1332   7
  18  -1   7-3.53505 11.6692   5
  17   1   7-10.9358 11.2133   5
  18 -18   6 47.2654 19.2720  15
  18 -18   3 56.8973 17.2146  11
   0 -18  -3 52.8501 20.7353  10
  18 -18   3 28.5809 16.1566  15
  18 -18   0 369.226 34.3320  11
  18   0   0 343.924 28.1700   5
   0 -18   0 324.550 36.3060  10
  18 -18   0 330.657 30.5259  15
  18   0   3 96.8952 17.6473  13
  18 -18  -3 126.449 25.6303  11
   0 -18   3 119.009 26.9590  10
  18   0   3 113.983 16.4604   5
   0 -18   3 116.010 22.4538   7
   0 -18   6-2.39599 19.3249   7
 -10  -9  11-15.9045 24.8707   2
   9 -19 -11-4.02477 20.3912  11
  19 -10  11 4.80711 16.3603   5
  19  -9  -8 13.2812 13.9534   8
   9 -19  -8 39.6682 19.6204  11
  19 -10   8 37.2015 15.8682   5
  10 -19   8-4.35849 18.1488   7
  10 -19   8 19.3443 22.4923  15
   9 -19  -8 43.8350 18.0028  10
   9  10   5 30.3890 11.8684  13
  19  -9  -5 48.2370 15.0641   8
  19 -10   5 55.7528 16.6801   8
   9 -19  -5 41.7509 18.4669  11
  19 -10   5 44.7579 14.7122   5
   9 -19  -5 55.9156 17.1280  10
  10 -19   5 28.6115 19.9312  15
   9 -19  -5 60.2034 16.3002  15
   9  10   2 11.8780 9.94720  13
  19 -10   2 15.6784 14.7764   8
  19  -9  -2 2.72626 13.5539   8
  10 -19   2 6.79233 16.9476  11
   9 -19  -2-8.43527 16.9038  11
  -9 -10  -2 7.35149 18.3418  10
   9 -19  -2 23.3777 14.3683  10
  10 -19   2-1.64007 17.4295  15
   9 -19  -2 9.55570 14.4086  15
  10   9   1 8.91891 10.2638  13
  19 -10  -1 51.1195 14.9921   8
  19  -9   1 16.7405 14.0388   8
   9 -19   1 17.2635 17.6779  11
  10 -19  -1 21.3126 17.1654  11
   9 -19   1 9.28327 13.7090  10
  10 -19  -1 38.6921 14.1044  10
   9 -19   1 39.1853 17.3292  15
  10 -19  -1 31.3493 15.1468  15
  10   9   4 89.6425 14.5037  13
  19 -10  -4 101.533 18.0953   8
  19  -9   4 147.290 20.4980   8
  10 -19  -4 165.082 23.5926  11
  19  -9   4 108.889 16.5668   5
  10 -19  -4 87.9512 17.5951  10
   9 -19   4 89.2505 22.0591  15
  10 -19  -4 95.3905 18.2271  15
  19 -10  -7 21.3789 15.1778   8
  10 -19  -7 40.3697 19.3864  11
  19  -9   7 31.9366 14.4615   5
   9 -19   7 34.2472 20.0576   7
   9 -19   7 16.1840 22.5975  15
  10 -19  -7 58.3740 18.0293  10
   9 -19  10-1.64533 12.8681   2
  19 -10 -10-1.56022 14.3577   8
  10 -19 -10 13.8592 19.6773  11
   9 -19  10-2.59107 21.1504   7
  19  -9  10 6.20825 15.9677   5
  -9 -10  10 25.2745 24.5446   2
  10 -19 -10 20.0440 19.6274  10
  19  -8  -9-1.42757 13.7285   8
   8 -19  -9 11.7975 19.5392  11
  19 -11   9-15.5289 14.1947   5
  11 -19   9 4.43817 19.5468   7
  11 -19   9-12.6885 25.5164  15
   8 -19  -9 20.8823 17.8998  10
  19  -8  -6 11.0631 13.4698   8
   8 -19  -6 5.51771 17.8389  11
  19 -11   6 14.3407 12.5214   5
  -8 -11  -6 1.60634 16.0285  10
   8 -19  -6-17.0482 17.4117  10
  11 -19   6-20.2517 20.2065  15
   8 -19  -6 21.2703 13.7041  15
  19 -11   3 70.6223 17.2552   8
  19  -8  -3 17.6160 13.4800   8
  11 -19   3 22.0011 17.8595  11
   8 -19  -3 40.5696 18.6686  11
  -8 -11  -3 42.1447 18.3246  10
   8 -19  -3 57.7453 15.7843  10
  11 -19   3 29.0637 18.2910  15
   8 -19  -3 31.3647 15.3272  15
  11   8   0 36.5320 11.7098  13
  19 -11   0 41.4392 15.3960   8
   8 -19   0 15.9969 17.0580  11
  19  -8   0 47.1174 15.6018   8
  11 -19   0 45.2119 18.7387  11
  -8 -11   0 44.8863 20.0445  10
   8 -19   0 40.6251 15.8064  10
  11 -19   0 25.4012 12.6700  10
   8 -19   0 16.4039 15.5737  15
  11 -19   0 31.0217 16.3966  15
  11   8   3-1.88248 10.3415  13
  19 -11  -3 4.16998 12.9068   8
  19  -8   3 9.20420 15.5443   8
  11 -19  -3 30.0900 18.0043  11
  19  -8   3-3.48032 11.9779   5
   8 -19   3 4.44352 15.1796  10
  11 -19  -3-5.91460 13.2471  10
   8 -19   3-3.47073 17.3137  15
  11 -19  -3 8.42704 15.2290  15
  19  -8   6 23.5061 14.0661  13
  11   8   6 37.6062 12.5838  13
  19 -11  -6 29.1239 16.1824   8
  19  -8   6 49.2163 17.1811   8
  11 -19  -6 50.3022 19.3227  11
  19  -8   6 41.0166 13.9973   5
   8 -19   6 52.7262 19.8623   7
  11 -19  -6 19.0302 15.6812  10
   8 -19   6 19.8885 21.4362  15
  19  -8   9 20.9334 14.7970  13
  19 -11  -9-1.56392 13.7858   8
  11 -19  -9 1.96834 19.6445  11
   8 -19   9 4.90020 20.0045   7
  19  -8   9 25.1614 16.0564   5
  11 -19  -9 1.68935 16.8623  10
  12 -19  10 19.4202 18.4342  12
  19  -7 -10-7.11376 13.5823   8
   7 -19 -10 19.1542 21.4926  11
  19 -12  10 28.4600 14.9208   5
  12 -19  10 6.92527 19.3990   7
  19  -7  -7 12.3801 12.4456   8
   7 -19  -7 9.94848 19.4729  11
  19 -12   7 20.7969 13.1561   5
  -7 -12  -7 14.8560 16.4234  10
   7 -19  -7-4.97046 17.5588  10
  12 -19   7 51.0607 19.6868   7
  12 -19   7-2.11700 20.2017  15
  19 -12   4 95.9620 18.3109   8
  19  -7  -4 81.7249 16.7037   8
   7 -19  -4 80.2674 22.0097  11
  12 -19   4 100.542 21.1969  11
  -7 -12  -4 100.405 21.1572  10
   7 -19  -4 56.0577 17.7068  10
  12 -19   4 44.8305 20.7597  15
   7 -19  -4 72.0092 16.3654  15
  12   7  -1 47.4665 13.1682  13
  19 -12   1 88.6400 18.0206   8
   7 -19  -1 31.6376 19.5378  11
  19  -7  -1 104.079 18.3374   8
  12 -19   1 81.5280 19.4368  11
  -7 -12  -1 71.4246 20.7044  10
   7 -19  -1 44.2360 16.3025  10
   7 -19  -1 74.2839 17.5944  15
  12 -19   1 94.9868 19.1477  15
  12   7   2 4.87431 10.3945  13
  19 -12  -2 11.8973 15.2417   8
  19  -7   2 1.56995 14.6445   8
  12 -19  -2-3.31250 16.5252  11
  19  -7   2 12.6397 11.9086   5
   7 -19   2 10.9391 16.6030  10
  12 -19  -2-7.42150 12.3471  10
   7 -19   2-3.30331 16.8006  15
  12 -19  -2 7.17028 14.3649  15
  12   7   5 79.6314 12.8885   5
  19  -7   5 104.753 17.4232  13
  12   7   5 80.5606 14.9460  13
  19 -12  -5 84.6342 18.5156   8
  19  -7   5 155.964 21.5817   8
  12 -19  -5 98.2608 21.9391  11
   7 -19   5 112.777 21.5934  10
  19  -7   5 128.701 17.8636   5
  12 -19  -5 93.6507 17.0512  10
   7 -19   5 71.7861 22.9600  15
  19  -7   8 42.5835 15.3188  13
  12   7   8 44.6666 12.9036  13
  19 -12  -8 36.2206 16.7625   8
  12 -19  -8 21.7652 19.9432  11
   7 -19   8 56.1771 22.0433   7
  19  -7   8 39.2325 15.2546   5
  12 -19  -8 26.1162 18.3825  10
  19  -7  11-1.43984 15.6117  13
  19  -6  -8 17.8678 13.4987   8
   6 -19  -8-15.3322 21.5076  11
  -6 -13  -8 22.2173 17.1204  10
  13 -19   8-9.67364 16.5207   7
   6 -19  -8 5.26021 17.7694  10
  13 -19   8 2.25143 21.8364  15
   6 -19  -5-24.5831 21.6143  11
  19  -6  -5 1.35398 12.6904   8
  13 -19   5-14.9165 16.8613  11
  -6 -13  -5 5.27464 17.4061  10
   6 -19  -5-3.13710 15.6530  10
  13 -19   5-11.2719 19.6817  15
  19 -13   2 16.5766 15.0958   8
  19  -6  -2 2.93260 14.6311   8
  13 -19   2-1.58269 15.4783  11
  19 -13   2 4.14166 11.5250  11
  -6 -13  -2 3.79751 18.1062  10
   6 -19  -2 3.09843 15.7595  10
   6 -19  -2-1.37056 15.6350  15
  13 -19   2 11.0298 15.9068  15
  13   6   1 15.9788 11.4156  13
  19 -13  -1 7.53548 14.9952   8
  19  -6   1 25.9480 16.5121   8
  13 -19  -1 24.5854 16.9380  11
  -6 -13   1-17.3803 20.4589  10
   6 -19   1-6.54932 16.7959  10
   6 -19   1 11.1995 16.7158  15
  13 -19  -1 32.1798 16.2426  15
  19  -6   4 3.55499 13.2699  13
  13   6   4 12.2195 11.1873  13
  19 -13  -4-12.1734 14.7572   8
  13 -19  -4-23.1735 18.4037  11
   6 -19   4-19.2853 18.2990  10
  19  -6   4 3.64426 12.4024   5
  13 -19  -4 8.58631 12.0939  10
   6 -19   4-20.2022 21.6103  15
  13   6   4 0.82687 8.90571   5
  19  -6   7 15.1901 13.4961  13
  13   6   7 5.30929 10.9651  13
  19 -13  -7-1.57661 15.0990   8
  13 -19  -7-5.96704 20.4604  11
   6 -19   7 2.01643 19.3102  10
   6 -19   7 6.76684 19.1545   7
  19  -6   7-13.3221 13.3972   5
  13 -19  -7 24.6489 15.2881  10
  19  -6  10 7.10105 15.0875  13
  13 -19 -10-8.97646 19.5302  10
  14 -19   9 35.7414 14.8555  12
  -5 -14  -9 25.0519 18.6158  10
  14 -19   9 22.7425 17.0257   7
  19  -5  -6 13.5029 13.0948   8
  14 -19   6 8.09809 16.7211  11
  -5 -14  -6 5.33421 17.7392  10
   5 -19  -6 4.95801 16.6817  10
  14 -19   6-42.5403 21.9221  15
  19 -14   3 39.1605 16.0847   8
  19  -5  -3 23.1471 14.3722   8
  14 -19   3 15.6141 15.9891  11
  -5 -14  -3 39.3284 18.7249  10
   5 -19  -3 27.8430 17.1391  10
  14 -19   3 3.24825 16.4400  15
  19 -14   3 15.1751 10.4024  15
  14   5   0 153.209 19.8650  13
  19  -5   0 240.084 27.2643   8
  19 -14   0 201.257 24.3678   8
  19 -14   0 229.296 24.1363  11
  14 -19   0 206.024 26.4669  11
   5 -19   0 253.475 28.6791  10
  -5 -14   0 211.345 29.3402  10
  14 -19   0 238.155 25.2961  15
   5 -19   0 170.565 24.7662  15
  19  -5   3 93.2875 16.9240  13
  14   5   3 67.6456 14.1055  13
  19 -14  -3 105.189 19.0677   8
  14 -19  -3 89.1696 21.7175  11
  19  -5   3 99.6765 16.3262   5
   5 -19   3 102.202 22.9518  10
   5 -19   3 50.6717 21.9409  15
  14   5   3 74.9559 12.8649   5
  19  -5   6-1.25014 13.0555  13
  14   5   6 15.1740 11.7207  13
  14 -19  -6 28.2777 20.5487  11
   5 -19   6 18.8112 19.7613  10
  19  -5   6 10.2436 13.2268   5
   5 -19   6-4.39088 18.4437   7
  14 -19  -6 4.73398 12.7967  10
  14   5   6 4.62885 9.56783   5
  19  -5   9 27.6287 15.8782  13
  14 -19  -9 59.4002 19.6235  10
  19  -4  -7-5.37746 12.8204   8
  15 -19   7-14.2776 16.8546  11
  -4 -15  -7-3.65754 16.9817  10
   4 -19  -7 12.0969 17.0377  10
  15 -19   7 14.8018 15.1328   7
  15 -19   7-29.7841 22.5124  15
  15 -19   4 1.53358 15.5983  11
  19  -4  -4 18.6474 13.7944   8
  -4 -15  -4-18.6667 18.9862  10
   4 -19  -4-6.86685 16.8552  10
  15 -19   4-1.68346 17.3163  15
  19 -15   4 3.45000 11.9164  15
  15   4  -1 3.37674 12.0457  13
  15 -19   1 7.98179 16.2713  11
  19 -15   1 26.6503 14.2947  11
  -4 -15  -1 16.0418 18.2212  10
   4 -19  -1 37.8431 19.3055  10
  15 -19   1 36.0645 16.3273  15
  19  -4   2 6.12099 12.8610  13
  15   4   2 47.4774 13.2139  13
  15 -19  -2 30.2068 18.9331  11
  19 -15  -2 40.2724 18.3216  11
  19  -4   2 50.3661 13.5613   5
  -4 -15   2 13.8566 20.5992  10
   4 -19   2-15.2698 18.3361  10
  15   4   2 28.2975 10.9999   5
   4 -19   2 3.77717 18.8245  15
  19  -4   5 2.48023 13.4033  13
  15   4   5 1.09086 11.2649  13
  15 -19  -5-10.0328 20.1773  11
   4 -19   5-34.1330 21.4516  10
  19  -4   5-11.1883 12.9775   5
   4 -19   5 14.9514 18.3345   7
  15   4   5-0.93330 9.70925   5
  15   4   8-2.04666 10.4554   5
  19  -4   8-4.04254 14.0701  13
  -4 -15   8 28.3719 21.1790  12
  15 -19  -8 31.7650 15.8995  10
  16 -19   5 67.3401 18.5434  11
  19  -3  -5 70.5831 16.6163   8
  -3 -16  -5 58.1495 20.8344  10
   3 -19  -5 44.6380 19.6709  10
  16 -19   5 57.3988 20.7542  15
  19 -16   5 60.1035 15.9057  15
  16 -19   2 14.0295 16.1534  11
  19 -16   2 6.33525 13.5079  11
  -3 -16  -2-14.0516 18.8076  10
   3 -19  -2 5.64512 17.8649  10
  16 -19   2-7.65973 15.5824  15
  19 -16   2 5.73772 11.9783  15
  16   3   1 20.4295 12.7888  13
  16 -19  -1 34.9660 18.6915  11
  19 -16  -1 15.7873 17.4023  11
  19  -3   1 27.4002 12.8236   5
  -3 -16   1 26.5273 20.1038  10
  16   3   1 18.0275 10.2141   5
   3 -19   1 25.6814 19.2901  10
  16 -19  -1 42.6955 16.1974  15
  19  -3   4 53.5680 15.4444  13
  16   3   4 46.5445 14.0471  13
  16 -19  -4 28.0537 21.2404  11
  19 -16  -4 74.6947 24.0659  11
   3 -19   4 28.0680 21.2874  10
  19  -3   4 47.9324 14.1775   5
   3 -19   4 77.0718 20.5501   7
  16   3   4 39.4929 12.0713   5
  -3 -16   7-23.8056 23.4193   7
   3 -19   7 9.88514 21.1015   7
  16   3   7 14.5426 11.1178   5
  19 -17   6-7.49008 14.6544  15
  17 -19   3 1.50834 15.4672  11
  19 -17   3 2.56057 13.4699  11
  -2 -17  -3 2.00125 19.5766  10
   2 -19  -3 25.3425 19.6849  10
  17 -19   3-1.57414 16.2609  15
  19 -17   3 29.7325 14.1665  15
  17   2   0-1.21091 12.8326  13
  17 -19   0 22.0914 18.8591  11
  19 -17   0 23.5956 17.1790  11
  17   2   0 13.9524 10.8215   5
  -2 -17   0 4.29616 19.3086  10
   2 -19   0 8.22727 19.3650  10
  17 -19   0 5.75734 14.5959  15
  19  -2   3 32.7117 14.8264  13
  17   2   3 4.70054 11.8717  13
  17 -19  -3 3.93760 20.0310  11
  19 -17  -3 7.76117 20.4026  11
  -2 -17   3-19.6833 24.2599  10
   2 -19   3 8.89404 20.5570  10
  19  -2   3 4.69907 11.9135   5
  17   2   3 8.28875 11.1695   5
   2 -19   3 18.2354 17.6729   7
  -2 -17   6-25.1079 22.5608   7
   2 -19   6 16.8013 20.6037   7
  18 -19   4 31.8800 16.7286  11
  18 -19   1 61.9180 19.5251  11
  19 -18   1 35.0621 18.0897  11
  19 -18   1 41.5667 15.5160  15
  19 -18  -2 9.60178 20.7184  11
  19  -1   2 22.6067 12.3168   5
  18   1   2 20.3144 11.1865   5
   1 -19   2 29.4213 17.4937   7
  -1 -18   5 6.96575 19.2870   7
   0 -19   1 15.1062 16.6555   7
  20 -10   0-19.9078 15.7527   8
  10 -20   0 16.5724 18.2263  11
  10 -20   0-2.68951 13.8333  10
  10 -20   0 4.87301 16.3966  15
  10  10   3-16.9678 10.8181  13
  20 -10  -3 2.95145 13.8888   8
  20 -10   3 6.40693 15.6632   8
  10 -20  -3-1.85543 17.6920  11
  10 -20  -3 9.46993 14.1720  10
  10 -20   3-7.48269 19.9426  15
  10 -20  -3 2.96845 14.9826  15
  10  10   6 3.99264 10.9329  13
  20 -10  -6-3.07162 14.7713   8
  10 -20  -6-1.95097 19.5421  11
  20 -10   6 13.2576 13.9880   5
  10 -20  -6 6.33357 16.0456  10
  10 -20   6 6.85771 21.5133  15
  10 -20  -6 4.39585 15.0740  15
   9  11   7-0.98120 10.6032  13
  20  -9  -7 2.97816 14.1981   8
   9 -20  -7 18.3727 21.0758  11
  20 -11   7 1.35705 13.6451   5
  11 -20   7 10.9221 19.8159   7
   9 -20  -7-13.7537 17.1520  10
  11 -20   7-23.9952 23.4632  15
   9  11   4 14.9426 10.7854  13
  20 -11   4 39.7737 16.6889   8
  20  -9  -4 5.92222 14.0843   8
  11 -20   4-21.2194 20.4413  11
   9 -20  -4 15.4386 18.5013  11
  -9 -11  -4 5.55847 17.3821  10
   9 -20  -4 32.4460 15.5294  10
  11 -20   4 7.70374 18.0662  15
   9 -20  -4 36.8900 16.3053  15
  11   9  -1 7.56542 10.9802  13
  20 -11   1 3.07142 15.0784   8
  20  -9  -1 1.52539 14.7932   8
   9 -20  -1-9.45082 18.0226  11
  11 -20   1-21.8991 19.0476  11
   9 -20  -1-2.86955 14.4827  10
   9 -20  -1-6.20643 15.9603  15
  11 -20   1 1.68963 17.0551  15
  11   9   2 12.6572 10.4864  13
  20 -11  -2-1.49195 14.2258   8
  20  -9   2 4.75571 15.2450   8
  11 -20  -2-19.8689 17.8066  11
   9 -20   2 4.48981 14.9901  10
  11 -20  -2 3.76596 12.7684  10
   9 -20   2-5.35755 18.0955  15
  11 -20  -2-1.52708 16.2230  15
  11   9   5 12.1319 10.9759  13
  20 -11  -5 9.51263 14.8250   8
  20  -9   5 19.1579 15.7737   8
  11 -20  -5 57.5855 20.8390  11
  20  -9   5 2.58029 13.5551   5
  11 -20  -5 35.9192 16.2734  10
   9 -20   5 4.37146 20.2294  15
  11 -20  -5 33.4114 17.0392  15
  11   9   8 8.45284 11.2064  13
  11 -20  -8 37.3426 21.5859  11
  20  -9   8 10.4701 15.1130   5
  11 -20  -8 5.08150 17.5647  10
   8 -20  -8 19.5723 22.6304  11
  20 -12   8 10.9739 14.1846   5
  12 -20   8 15.2605 19.2198   7
  20  -8  -5 16.2027 14.4044   8
  12 -20   5-26.6806 20.5950  11
   8 -20  -5-6.08300 19.3343  11
  -8 -12  -5 3.64481 16.6897  10
   8 -20  -5 19.3698 16.1682  10
  12 -20   5 6.00889 19.6666  15
  20 -12   2 1.55106 15.1048   8
  20  -8  -2 2.97828 13.8897   8
   8 -20  -2-5.92748 18.8394  11
  12 -20   2 3.60423 18.2603  11
  -8 -12  -2-14.2641 20.0072  10
   8 -20  -2 9.15259 14.8552  10
   8 -20  -2-10.3255 15.8867  15
  12 -20   2-5.24437 17.3719  15
  12   8   1 34.7317 12.2158  13
  20 -12  -1 53.8659 17.0297   8
  20  -8   1 32.7148 16.2530   8
  12 -20  -1 24.9022 16.8621  11
   8 -20   1 38.1425 16.9471  10
   8 -20   1 31.8706 17.9967  15
  12 -20  -1 31.6257 17.5466  15
  12   8   4 57.1178 13.5856  13
  20 -12  -4 77.8605 17.7237   8
  20  -8   4 87.2845 20.2141   8
  12 -20  -4 64.2435 21.8595  11
  20  -8   4 77.9574 15.7757   5
   8 -20   4 60.2185 19.0268  10
  12 -20  -4 53.6633 15.6502  10
   8 -20   4 27.0931 20.7037  15
  12 -20  -4 66.8336 19.0685  15
  20  -8   7 22.5499 15.2982  13
  12   8   7 22.3666 12.0256  13
  20 -12  -7 8.03628 15.0697   8
  12 -20  -7 42.9896 21.2680  11
  20  -8   7 28.6403 15.7564   5
   8 -20   7 51.3829 21.7403   7
   8 -20   7 10.2867 24.0353  15
  12 -20  -7 49.0490 18.4208  10
  20  -7  -6 1.45161 13.5415   8
  13 -20   6-7.50485 19.3718  11
   7 -20  -6-26.4125 22.0467  11
  -7 -13  -6-7.36807 18.2336  10
   7 -20  -6 24.1276 17.4641  10
  13 -20   6-20.9839 21.5055  15
  20 -13   3-1.63666 15.6773   8
  20  -7  -3 10.5436 14.0542   8
  13 -20   3-1.77911 17.4722  11
  -7 -13  -3 3.98974 18.5264  10
   7 -20  -3 21.0341 16.7704  10
  13 -20   3 9.15582 17.9832  15
  13   7   0 49.7159 12.7948  13
  20 -13   0 28.8694 16.6170   8
  20  -7   0 57.9366 17.7581   8
  13 -20   0 24.8789 19.1130  11
  -7 -13   0 15.9236 21.8738  10
   7 -20   0 18.4148 16.8850  10
   7 -20   0 36.6915 17.9746  15
  13 -20   0 25.8274 16.8445  15
  13   7   3 13.6898 10.9860  13
  20 -13  -3 31.6444 16.2040   8
  20  -7   3 35.3659 17.7567   8
  13 -20  -3 29.9515 19.5096  11
  20  -7   3 33.5396 13.9252   5
   7 -20   3 5.26340 17.6869  10
   7 -20   3-17.8759 19.3839  15
  13 -20  -3 51.8804 17.2063  15
  13   7   6 2.65083 9.38695   5
  20  -7   6-1.31525 14.2130  13
  13   7   6-6.48661 11.5248  13
  20 -13  -6 12.8717 15.0069   8
  20  -7   6-3.14993 14.8870   8
  13 -20  -6 6.12251 19.7916  11
   7 -20   6-17.8223 20.1414  10
  20  -7   6 6.85145 14.1989   5
   7 -20   6 27.4022 19.8072   7
   7 -20   6-14.7610 23.7586  15
  13 -20  -6-6.77056 14.3352  10
  -6 -14  -7 16.8718 18.1122  10
  14 -20   7 3.82127 15.7862   7
  20  -6  -4 1.50003 13.9908   8
  14 -20   4 26.2655 18.4723  11
  -6 -14  -4-19.4960 19.1417  10
   6 -20  -4-5.15248 16.3760  10
  14 -20   4 1.88583 19.0352  15
  14   6  -1-7.72421 12.3566  13
  20 -14   1 1.58576 14.4535   8
  20  -6  -1 1.67629 15.4933   8
  14 -20   1 17.5262 17.8935  11
  20 -14   1 1.17411 12.2986  11
  -6 -14  -1 6.44517 18.7319  10
   6 -20  -1-16.0077 19.2204  10
  14 -20   1 4.95315 16.1444  15
  14   6   2-1.07223 11.6648  13
  20 -14  -2 1.57957 16.1271   8
  20  -6   2-1.81948 16.9707   8
  14 -20  -2 1.84898 17.1679  11
  20  -6   2-14.5981 12.8789   5
   6 -20   2 22.0423 18.8943  10
   6 -20   2 3.81991 18.5226  15
  14 -20  -2-1.57552 15.9643  15
  20  -6   5 2.61946 14.0208  13
  14   6   5 3.28250 11.3509  13
  20 -14  -5 3.20601 15.2941   8
  20  -6   5-1.73887 16.5173   8
  14 -20  -5 26.4709 21.2598  11
   6 -20   5 1.99219 19.4878  10
  20  -6   5 3.99501 13.5556   5
   6 -20   5 15.7022 19.2613   7
  14   6   5 24.8406 10.2248   5
  14 -20  -8 6.20470 16.7099  10
  15 -20   5-13.7076 18.0148  11
  -5 -15  -5-9.81883 18.7267  10
   5 -20  -5 5.41532 17.7976  10
  20  -5  -2-1.64482 15.2730   8
  15 -20   2-6.87511 17.0808  11
  -5 -15  -2 2.10946 18.5818  10
   5 -20  -2 7.36500 17.4047  10
  15 -20   2-3.35474 16.4026  15
  20 -15   2-6.07771 10.4591  15
  15   5   1 8.93377 11.7809  13
  15 -20  -1 36.4892 19.0683  11
  20  -5   1 24.3030 18.6038   8
  20 -15  -1 26.8311 16.7734  11
  -5 -15   1 16.7700 22.6666  10
   5 -20   1-1.91285 18.8070  10
  15 -20  -1 20.5319 15.7259  15
  20  -5   4 10.4438 13.6763  13
  15   5   4-2.26650 11.7019  13
  15 -20  -4-18.3271 21.4075  11
   5 -20   4 24.8617 20.0093  10
  20  -5   4 15.2663 12.5433   5
   5 -20   4 13.2139 19.2033   7
  15   5   4-2.80495 10.2408   5
  15   5   7 0.99682 10.1389   5
  16 -20   6 3.33272 17.0778  11
  16 -20   3 8.37022 17.4750  11
  -4 -16  -3-4.16494 18.5299  10
   4 -20  -3-15.4026 19.0586  10
  20 -16   3 17.2686 12.1055  15
  16   4   0 14.2398 12.4917  13
  16 -20   0 23.3408 19.2171  11
  20 -16   0 2.86885 14.9862  11
  -4 -16   0 2.28607 20.6496  10
   4 -20   0 4.01688 19.7305  10
  16 -20   0 20.5286 17.1343  15
  20  -4   3 23.7549 15.1044  13
  16   4   3 21.8678 12.8681  13
  20 -16  -3 28.2304 20.4439  11
   4 -20   3-2.13216 19.7463  10
  16   4   3 18.6104 11.1745   5
   4 -20   3 51.6890 21.2681   7
  17 -20   4 33.5718 17.4353  11
  20 -17   4 14.2654 13.6409  15
  17 -20   1 36.3361 19.5793  11
  20 -17   1 54.0963 16.7437  11
  20 -17   1 34.7163 13.6416  15
  17   3   2-7.12839 10.9381   5
  10  11   5-3.02721 11.2647  13
  10 -21  -5-4.85036 16.3825  10
  10 -21  -5 20.2782 16.3396  15
  21 -11   2 17.1232 17.4196   8
  21 -10  -2 8.12330 16.2759   8
  11 -21   2-12.3011 21.7069  11
  10 -21  -2 2.04507 19.8356  11
  10 -21  -2 20.6563 15.7323  10
  11 -21   2-3.89387 19.6550  15
  10 -21  -2 1.62591 16.6034  15
  21 -11  -1 21.0289 16.0117   8
  21 -10   1 17.2347 17.5968   8
  10 -21   1-2.08364 19.9533  11
  11 -21  -1 4.01848 19.6477  11
  10 -21   1-1.50475 15.0723  10
  11 -21  -1-10.9074 14.0254  10
  10 -21   1-11.2050 18.4108  15
  11 -21  -1 16.9276 17.5412  15
  11  10   4 3.01931 11.3972  13
  21 -10   4 6.92298 16.4461   8
  11 -21  -4 12.3759 19.9322  11
  11 -21  -4 28.9442 15.4968  10
  10 -21   4 37.1377 21.6339  15
  11 -21  -4 4.83769 16.1666  15
  11 -21  -7 1.64131 17.1311  15
  21 -12   3 6.81196 15.9780   8
  21  -9  -3 17.7927 15.5784   8
  12 -21   3 12.1326 20.3499  11
   9 -21  -3 10.6392 20.9092  11
  -9 -12  -3-2.12968 19.8819  10
   9 -21  -3 12.7328 16.5141  10
  12 -21   3 30.2652 20.6173  15
   9 -21  -3 30.0058 17.4829  15
  12   9   0 3.05917 11.2753  13
  21 -12   0 8.44315 16.3760   8
  21  -9   0-3.39947 16.6205   8
  12 -21   0 1.97345 19.1381  11
   9 -21   0 1.60715 16.0340  10
   9 -21   0-5.34330 18.6567  15
  12 -21   0-6.99161 17.1614  15
  12   9   3 13.6533 11.0796  13
  21 -12  -3 23.5116 17.4020   8
  21  -9   3-12.2182 16.8564   8
  12 -21  -3 2.01064 20.2168  11
   9 -21   3-18.2208 17.5358  10
  12 -21  -3-3.89318 12.8959  10
   9 -21   3 2.08552 19.4518  15
  12 -21  -3-6.64551 16.7050  15
  12 -21  -6 14.2379 16.8261  10
  13 -21   4-33.7832 22.5297  11
  -8 -13  -4 18.5161 20.1173  10
   8 -21  -4 17.1648 17.4586  10
  13   8  -1 3.23508 11.9999  13
  21 -13   1 5.24402 16.5226   8
  21  -8  -1 10.1036 16.3984   8
  13 -21   1-1.94396 19.0086  11
  -8 -13  -1-16.3617 22.0936  10
   8 -21  -1 8.48407 16.7947  10
   8 -21  -1-5.02942 18.0556  15
  13 -21   1-16.1297 17.3803  15
  13   8   2 15.9751 11.8630  13
  21 -13  -2 11.8350 16.9422   8
  21  -8   2-1.82469 18.3546   8
  13 -21  -2 3.95681 19.2732  11
   8 -21   2 5.27486 16.9886  10
   8 -21   2 9.92464 19.5748  15
  13 -21  -2 13.5423 17.8027  15
  21  -8   5 13.7124 16.2762   8
   8 -21   5-3.74736 17.8685  10
  13 -21  -5 6.93377 14.2155  10
  -7 -14  -5-10.2940 18.7744  10
  21 -14   2 6.86355 16.5031   8
  14 -21   2 1.90674 18.7987  11
  -7 -14  -2-20.4498 21.2897  10
   7 -21  -2-9.07126 18.2439  10
  14   7   1 3.31165 11.4388  13
  21 -14  -1 10.0145 15.9831   8
  21  -7   1-1.86054 18.1184   8
  21 -14  -1 8.11579 14.3199  11
   7 -21   1-14.8042 18.7508  10
   7 -21   1 1.90717 18.2629  15
  21  -7   4 7.36505 16.7825   8
   7 -21   4 1.94373 19.0066  10
   7 -21   4-20.7111 22.2239  15
  15   6   0 41.6373 13.6637  13
  21 -15   0 66.4299 19.4448   8
  21 -15   0 52.5183 16.4906  11
   6 -21   3-19.8056 22.6644  15
  21 -16   1-2.61423 13.8944  11
  21 -16   1-11.1918 10.6684  15
  12  10   2 6.27427 11.6789  13
   0   0   0    0.00    0.00   0

TITL CuCHa100 in R-3m
REM R-3m (#166 in standard setting)
CELL 0.71073  13.851696  13.851696  14.342688  90.0000  90.0000 120.0000
ZERR    2.00   0.000834   0.000834   0.001252   0.0000   0.0000   0.0000
LATT  3
SYMM -y, x-y, z
SYMM -x+y,-x, z
SYMM  y, x,-z
SYMM  x-y,-y,-z
SYMM -x,-x+y,-z
SFAC O Al Si Cu
UNIT 96.00 16.00 32.00 8.00
REM  CrysAlisPro recorded range (K): Min=372.9; max=373.1; aver:373.0
TEMP 100
TREF
HKLF 4
END
;
_shelx_hkl_checksum   12185
