# Supplementary material for: Effect of temperature and extraframework cation type on CHA framework flexibility
Source: Sci Rep. 2024 Oct 10;14:23778. doi: 10.1038/s41598-024-74638-4 (PMC11467460; doi:10.1038/s41598-024-74638-4)
Supplement: Supplementary file 13 — Supplementary Material 13 [file 41598_2024_74638_MOESM13_ESM.cif]

 
data_shelx
 
_audit_creation_method            SHELXL-2014
_chemical_name_systematic
;
 ?
;
_chemical_name_common             Cu-chabazite
_chemical_melting_point           ?
_chemical_formula_moiety          ?
_chemical_formula_sum
 'Al12 Cu6.11 O72 Si24' 
_chemical_formula_weight          2538.15

loop_
 _atom_type_symbol
 _atom_type_description
 _atom_type_scat_dispersion_real
 _atom_type_scat_dispersion_imag
 _atom_type_scat_source
 'O'  'O'   0.0106   0.0060
 'International Tables Vol C Tables 4.2.6.8 and 6.1.1.4'
 'Si'  'Si'   0.0817   0.0704
 'International Tables Vol C Tables 4.2.6.8 and 6.1.1.4'
 'Cu'  'Cu'   0.3201   1.2651
 'International Tables Vol C Tables 4.2.6.8 and 6.1.1.4'
 'Al'  'Al'   0.0645   0.0514
 'International Tables Vol C Tables 4.2.6.8 and 6.1.1.4'
 
_space_group_crystal_system       trigonal
_space_group_IT_number            166
_space_group_name_H-M_alt         'R -3 m :H'
_space_group_name_Hall            '-R 3 2"'
 
_shelx_space_group_comment
;
The symmetry employed for this shelxl refinement is uniquely defined
by the following loop, which should always be used as a source of
symmetry information in preference to the above space-group names.
They are only intended as comments.
;
 
loop_
 _space_group_symop_operation_xyz
 'x, y, z'
 '-y, x-y, z'
 '-x+y, -x, z'
 'y, x, -z'
 'x-y, -y, -z'
 '-x, -x+y, -z'
 'x+2/3, y+1/3, z+1/3'
 '-y+2/3, x-y+1/3, z+1/3'
 '-x+y+2/3, -x+1/3, z+1/3'
 'y+2/3, x+1/3, -z+1/3'
 'x-y+2/3, -y+1/3, -z+1/3'
 '-x+2/3, -x+y+1/3, -z+1/3'
 'x+1/3, y+2/3, z+2/3'
 '-y+1/3, x-y+2/3, z+2/3'
 '-x+y+1/3, -x+2/3, z+2/3'
 'y+1/3, x+2/3, -z+2/3'
 'x-y+1/3, -y+2/3, -z+2/3'
 '-x+1/3, -x+y+2/3, -z+2/3'
 '-x, -y, -z'
 'y, -x+y, -z'
 'x-y, x, -z'
 '-y, -x, z'
 '-x+y, y, z'
 'x, x-y, z'
 '-x+2/3, -y+1/3, -z+1/3'
 'y+2/3, -x+y+1/3, -z+1/3'
 'x-y+2/3, x+1/3, -z+1/3'
 '-y+2/3, -x+1/3, z+1/3'
 '-x+y+2/3, y+1/3, z+1/3'
 'x+2/3, x-y+1/3, z+1/3'
 '-x+1/3, -y+2/3, -z+2/3'
 'y+1/3, -x+y+2/3, -z+2/3'
 'x-y+1/3, x+2/3, -z+2/3'
 '-y+1/3, -x+2/3, z+2/3'
 '-x+y+1/3, y+2/3, z+2/3'
 'x+1/3, x-y+2/3, z+2/3'
 
_cell_length_a                    13.4246(11)
_cell_length_b                    13.4246(11)
_cell_length_c                    15.4776(9)
_cell_angle_alpha                 90
_cell_angle_beta                  90
_cell_angle_gamma                 120
_cell_volume                      2415.7(4)
_cell_formula_units_Z             1
_cell_measurement_temperature     623(2)
_cell_measurement_reflns_used     1431 
_cell_measurement_theta_min       2.1820 
_cell_measurement_theta_max       31.3540 
 
_exptl_crystal_description        'fragment' 
_exptl_crystal_colour             'pale blue' 
_exptl_crystal_density_meas       ? 
_exptl_crystal_density_method     ?              
_exptl_crystal_density_diffrn     1.745          
_exptl_crystal_F_000              1245
_exptl_transmission_factor_min    ?                                             
_exptl_transmission_factor_max    ?                                             
_exptl_crystal_size_max           0.160 
_exptl_crystal_size_mid           0.120 
_exptl_crystal_size_min           0.060
_exptl_absorpt_coefficient_mu     1.829
_shelx_estimated_absorpt_T_min    ? 
_shelx_estimated_absorpt_T_max    ? 
_exptl_absorpt_correction_type    multi-scan 
_exptl_absorpt_correction_T_min   0.78691 
_exptl_absorpt_correction_T_max   1.00000 
_exptl_absorpt_process_details     
;
CrysAlisPro 1.171.43.111a (Rigaku Oxford Diffraction, 2024)
Empirical absorption correction using spherical harmonics,
implemented in SCALE3 ABSPACK scaling algorithm.
;
_oxdiff_exptl_absorpt_empirical_full_min           0.660
_oxdiff_exptl_absorpt_empirical_full_max           1.274
_oxdiff_exptl_absorpt_empirical_details
;
Empirical correction (ABSPACK) includes:
- Absorption correction using spherical harmonics
- Frame scaling
; 
_diffrn_ambient_temperature       623(2)
_diffrn_radiation_wavelength      0.71073
_diffrn_radiation_type            MoK\a
_diffrn_source                    'micro-focus sealed X-ray tube'                       
_diffrn_measurement_device_type   'XtaLAB Synergy R, HyPix-Arc 100' 
_diffrn_measurement_method        ? 
_diffrn_detector_area_resol_mean  ? 
_diffrn_reflns_number             3938
_diffrn_reflns_av_unetI/netI      0.0306
_diffrn_reflns_av_R_equivalents   0.0419
_diffrn_reflns_limit_h_min        -10
_diffrn_reflns_limit_h_max        19
_diffrn_reflns_limit_k_min        -17
_diffrn_reflns_limit_k_max        12
_diffrn_reflns_limit_l_min        -22
_diffrn_reflns_limit_l_max        16
_diffrn_reflns_theta_min          2.191
_diffrn_reflns_theta_max          32.170
_diffrn_reflns_theta_full         25.242
_diffrn_measured_fraction_theta_max   0.951
_diffrn_measured_fraction_theta_full  0.998
_diffrn_reflns_Laue_measured_fraction_max    0.951
_diffrn_reflns_Laue_measured_fraction_full   0.998
_diffrn_reflns_point_group_measured_fraction_max   0.951
_diffrn_reflns_point_group_measured_fraction_full  0.998
_reflns_number_total              1006
_reflns_number_gt                 758
_reflns_threshold_expression      'I > 2\s(I)'
_reflns_Friedel_coverage          0.000
_reflns_Friedel_fraction_max      .
_reflns_Friedel_fraction_full     .
 
_reflns_special_details
;
 Reflections were merged by SHELXL according to the crystal
 class for the calculation of statistics and refinement.
 
 _reflns_Friedel_fraction is defined as the number of unique
 Friedel pairs measured divided by the number that would be
 possible theoretically, ignoring centric projections and
 systematic absences.
;
 
_computing_data_collection        'CrysAlisPro system (CCD 43.105a 64-bit (release 11-01-2024))'
_computing_cell_refinement        'CrysAlisPro 1.171.43.111a (Rigaku OD, 2024)'
_computing_data_reduction         'CrysAlisPro 1.171.43.111a (Rigaku OD, 2024)'
_computing_structure_solution     ?
_computing_structure_refinement   'SHELXL-2014 (Sheldrick, 2014)'
_computing_molecular_graphics     ?
_computing_publication_material   ?
 
_refine_special_details
;
 ?
;
_refine_ls_structure_factor_coef  Fsqd
_refine_ls_matrix_type            full
_refine_ls_weighting_scheme       calc
_refine_ls_weighting_details
'w=1/[\s^2^(Fo^2^)+(0.1113P)^2^+24.8264P] where P=(Fo^2^+2Fc^2^)/3'
_atom_sites_solution_primary      ?
_atom_sites_solution_secondary    ?
_atom_sites_solution_hydrogens    .
_refine_ls_hydrogen_treatment     undef
_refine_ls_extinction_method      none
_refine_ls_extinction_coef        .
_refine_ls_number_reflns          1006
_refine_ls_number_parameters      39
_refine_ls_number_restraints      0
_refine_ls_R_factor_all           0.1009
_refine_ls_R_factor_gt            0.0862
_refine_ls_wR_factor_ref          0.2630
_refine_ls_wR_factor_gt           0.2552
_refine_ls_goodness_of_fit_ref    1.114
_refine_ls_restrained_S_all       1.114
_refine_ls_shift/su_max           0.000
_refine_ls_shift/su_mean          0.000
 
loop_
 _atom_site_label
 _atom_site_type_symbol
 _atom_site_fract_x
 _atom_site_fract_y
 _atom_site_fract_z
 _atom_site_U_iso_or_equiv
 _atom_site_adp_type
 _atom_site_occupancy
 _atom_site_site_symmetry_order  
 _atom_site_calc_flag
 _atom_site_refinement_flags_posn
 _atom_site_refinement_flags_adp
 _atom_site_refinement_flags_occupancy
 _atom_site_disorder_assembly
 _atom_site_disorder_group
Si Si 0.33269(12) 0.43676(14) 0.56742(8) 0.0439(5) Uani 0.6667 1 d . . P . .
Al Al 0.33269(12) 0.43676(14) 0.56742(8) 0.0439(5) Uani 0.3333 1 d . . P . .
O1 O 0.3333 0.3978(6) 0.6667 0.0716(19) Uani 1 2 d S T P . .
O2 O 0.3729(7) 0.3729(7) 0.5000 0.083(2) Uani 1 2 d S T P . .
O3 O 0.1963(6) 0.3925(11) 0.5406(7) 0.064(2) Uiso 0.609(13) 2 d S . P . .
O3A O 0.2342(9) 0.4684(18) 0.5366(11) 0.064(2) Uiso 0.391(13) 2 d S . P . .
O4 O 0.4160(3) 0.5840(3) 0.5591(5) 0.078(2) Uani 1 2 d S T P . .
C1 Cu 0.3333 0.6667 -0.21272(13) 0.0623(9) Uani 0.888(9) 6 d S T . . .
C1A Cu 0.3333 0.6667 -0.1429(7) 0.042(4) Uiso 0.131(8) 6 d S . . . .
 
loop_
 _atom_site_aniso_label
 _atom_site_aniso_U_11
 _atom_site_aniso_U_22
 _atom_site_aniso_U_33
 _atom_site_aniso_U_23
 _atom_site_aniso_U_13
 _atom_site_aniso_U_12
Si 0.0449(8) 0.0629(10) 0.0325(7) -0.0087(5) -0.0005(5) 0.0333(7)
Al 0.0449(8) 0.0629(10) 0.0325(7) -0.0087(5) -0.0005(5) 0.0333(7)
O1 0.096(5) 0.084(3) 0.039(3) -0.0035(15) -0.007(3) 0.048(3)
O2 0.106(5) 0.106(5) 0.068(4) -0.0155(16) 0.0155(16) 0.077(5)
O4 0.082(4) 0.082(4) 0.072(4) -0.0093(18) 0.0093(18) 0.042(4)
C1 0.0719(11) 0.0719(11) 0.0432(11) 0.000 0.000 0.0360(6)
 
_geom_special_details
;
 All esds (except the esd in the dihedral angle between two l.s. planes)
 are estimated using the full covariance matrix.  The cell esds are taken
 into account individually in the estimation of esds in distances, angles
 and torsion angles; correlations between esds in cell parameters are only
 used when they are defined by crystal symmetry.  An approximate (isotropic)
 treatment of cell esds is used for estimating esds involving l.s. planes.
;
 
loop_
 _geom_bond_atom_site_label_1
 _geom_bond_atom_site_label_2
 _geom_bond_distance
 _geom_bond_site_symmetry_2
 _geom_bond_publ_flag
Si O2 1.6056(16) . ?
Si O1 1.624(3) . ?
Si O3A 1.648(7) . ?
Si O3 1.671(5) . ?
Si O4 1.721(4) . ?
O1 Al 1.624(3) 12_556 ?
O1 Si 1.624(3) 12_556 ?
O2 Al 1.6056(16) 4_556 ?
O2 Si 1.6056(16) 4_556 ?
O3 O3A 0.88(2) . ?
O3 Al 1.671(5) 23 ?
O3 Si 1.671(5) 23 ?
O3A Al 1.648(7) 23 ?
O3A Si 1.648(7) 23 ?
O3A C1 2.31(2) 25_565 ?
O4 Al 1.721(4) 22_665 ?
O4 Si 1.721(4) 22_665 ?
O4 C1 1.934(8) 25_565 ?
O4 C1A 2.311(11) 25_565 ?
C1 C1A 1.080(11) . ?
C1 O4 1.933(8) 26_455 ?
C1 O4 1.933(8) 27 ?
C1 O4 1.933(8) 25_565 ?
C1 O3A 2.31(2) 25_565 ?
C1 O3A 2.31(2) 26_455 ?
C1 O3A 2.31(2) 27 ?
C1A O4 2.311(11) 26_455 ?
C1A O4 2.311(11) 27 ?
C1A O4 2.311(11) 25_565 ?
 
loop_
 _geom_angle_atom_site_label_1
 _geom_angle_atom_site_label_2
 _geom_angle_atom_site_label_3
 _geom_angle
 _geom_angle_site_symmetry_1
 _geom_angle_site_symmetry_3
 _geom_angle_publ_flag
O2 Si O1 112.7(3) . . ?
O2 Si O3A 118.5(6) . . ?
O1 Si O3A 119.4(6) . . ?
O2 Si O3 104.5(4) . . ?
O1 Si O3 107.6(4) . . ?
O3A Si O3 30.9(7) . . ?
O2 Si O4 111.4(4) . . ?
O1 Si O4 109.6(4) . . ?
O3A Si O4 80.0(8) . . ?
O3 Si O4 110.9(5) . . ?
Si O1 Al 142.1(5) . 12_556 ?
Si O1 Si 142.1(5) . 12_556 ?
Al O1 Si 0.00(12) 12_556 12_556 ?
Si O2 Al 168.7(7) . 4_556 ?
Si O2 Si 168.7(7) . 4_556 ?
Al O2 Si 0.00(12) 4_556 4_556 ?
O3A O3 Al 73.2(6) . 23 ?
O3A O3 Si 73.2(6) . 23 ?
Al O3 Si 0.00(10) 23 23 ?
O3A O3 Si 73.2(6) . . ?
Al O3 Si 133.4(8) 23 . ?
Si O3 Si 133.4(8) 23 . ?
O3 O3A Al 75.9(8) . 23 ?
O3 O3A Si 75.9(8) . 23 ?
Al O3A Si 0.0 23 23 ?
O3 O3A Si 75.9(8) . . ?
Al O3A Si 137.1(12) 23 . ?
Si O3A Si 137.1(12) 23 . ?
O3 O3A C1 172.4(18) . 25_565 ?
Al O3A C1 101.8(7) 23 25_565 ?
Si O3A C1 101.8(7) 23 25_565 ?
Si O3A C1 101.8(7) . 25_565 ?
Si O4 Al 128.1(5) . 22_665 ?
Si O4 Si 128.1(5) . 22_665 ?
Al O4 Si 0.00(13) 22_665 22_665 ?
Si O4 C1 115.9(2) . 25_565 ?
Al O4 C1 115.9(2) 22_665 25_565 ?
Si O4 C1 115.9(2) 22_665 25_565 ?
Si O4 C1A 113.6(3) . 25_565 ?
Al O4 C1A 113.6(3) 22_665 25_565 ?
Si O4 C1A 113.6(3) 22_665 25_565 ?
C1 O4 C1A 27.7(3) 25_565 25_565 ?
C1A C1 O4 96.0(2) . 26_455 ?
C1A C1 O4 96.0(2) . 27 ?
O4 C1 O4 118.93(9) 26_455 27 ?
C1A C1 O4 96.0(2) . 25_565 ?
O4 C1 O4 118.92(8) 26_455 25_565 ?
O4 C1 O4 118.92(8) 27 25_565 ?
C1A C1 O3A 86.4(4) . 25_565 ?
O4 C1 O3A 177.6(5) 26_455 25_565 ?
O4 C1 O3A 60.68(7) 27 25_565 ?
O4 C1 O3A 60.68(7) 25_565 25_565 ?
C1A C1 O3A 86.4(4) . 26_455 ?
O4 C1 O3A 60.68(7) 26_455 26_455 ?
O4 C1 O3A 177.6(5) 27 26_455 ?
O4 C1 O3A 60.68(8) 25_565 26_455 ?
O3A C1 O3A 119.61(9) 25_565 26_455 ?
C1A C1 O3A 86.4(4) . 27 ?
O4 C1 O3A 60.68(7) 26_455 27 ?
O4 C1 O3A 60.68(7) 27 27 ?
O4 C1 O3A 177.6(5) 25_565 27 ?
O3A C1 O3A 119.61(9) 25_565 27 ?
O3A C1 O3A 119.61(9) 26_455 27 ?
C1 C1A O4 56.3(3) . 26_455 ?
C1 C1A O4 56.3(3) . 27 ?
O4 C1A O4 92.2(4) 26_455 27 ?
C1 C1A O4 56.3(3) . 25_565 ?
O4 C1A O4 92.2(4) 26_455 25_565 ?
O4 C1A O4 92.2(4) 27 25_565 ?
 
_refine_diff_density_max    0.655
_refine_diff_density_min   -1.247
_refine_diff_density_rms    0.135

_shelxl_version_number 2014-1

_shelx_res_file
;
TITL CuCHA350 in R-3m
REM R-3m (#166 in standard setting)
CELL 0.71073  13.424606  13.424606  15.477576  90.0000  90.0000 120.0000
ZERR    1.00   0.001102   0.001102   0.000939   0.0000   0.0000   0.0000
LATT  3
SYMM -y, x-y, z
SYMM -x+y,-x, z
SYMM  y, x,-z
SYMM  x-y,-y,-z
SYMM -x,-x+y,-z
SFAC O SI CU Al
UNIT 72 24 6.11 12
TEMP 350
EADP Si Al
EXYZ Si Al
EADP O3 O3A
L.S. 15
BOND $H
acta
LIST 4
FMAP 2
PLAN 20

WGHT    0.111300   24.826401
FVAR       0.72820   0.60924
SI    2    0.332691    0.436761    0.567419    10.66666    0.04487    0.06290 =
         0.03247   -0.00866   -0.00048    0.03325
AL    4    0.332691    0.436761    0.567419    10.33333    0.04487    0.06290 =
         0.03247   -0.00866   -0.00048    0.03325
O1    1    0.333333    0.397847    0.666667    10.50000    0.09629    0.08377 =
         0.03882   -0.00355   -0.00709    0.04815
O2    1    0.372947    0.372947    0.500000    10.50000    0.10613    0.10613 =
         0.06809   -0.01547    0.01547    0.07653
O3    1    0.196263    0.392525    0.540595    20.50000    0.06420
O3A   1    0.234214    0.468429    0.536632   -20.50000    0.06420
O4    1    0.416029    0.583971    0.559086    10.50000    0.08184    0.08184 =
         0.07219   -0.00933    0.00933    0.04249
rem extraf
C1    3    0.333333    0.666667   -0.212715     0.14794    0.07192    0.07192 =
         0.04318    0.00000    0.00000    0.03596
C1A   3    0.333333    0.666667   -0.142935     0.02187    0.04217
HKLF 4

REM  CuCHA350 in R-3m
REM R1 =  0.0862 for     758 Fo > 4sig(Fo)  and  0.1009 for all    1006 data
REM     39 parameters refined using      0 restraints

END

WGHT      0.1111     24.8774

REM Highest difference peak  0.655,  deepest hole -1.247,  1-sigma level  0.135
Q1    1   0.4715  0.5285  0.5780  10.50000  0.05    0.65
Q2    1   0.0000  0.0000  0.5000  10.08333  0.05    0.62
Q3    1   0.3109  0.6217 -0.1428  10.50000  0.05    0.61
Q4    1   0.1846  0.3691  0.5736  10.50000  0.05    0.61
Q5    1   0.3333  0.6667 -0.3333  10.08333  0.05    0.58
Q6    1   0.2939  0.5879 -0.1885  10.50000  0.05    0.50
Q7    1   0.2831  0.4876  0.5623  11.00000  0.05    0.50
Q8    1   0.3072  0.6145 -0.2396  10.50000  0.05    0.47
Q9    1   0.1976  0.3952  0.3679  10.50000  0.05    0.43
Q10   1   0.3333  0.6667 -0.0713  10.16667  0.05    0.42
Q11   1   0.3293  0.3698  0.5573  11.00000  0.05    0.39
Q12   1   0.3458  0.4006  0.6223  11.00000  0.05    0.37
Q13   1   0.1226  0.2453  0.4513  10.50000  0.05    0.34
Q14   1   0.4463  0.3256  0.6351  11.00000  0.05    0.31
Q15   1   0.5181  0.4819  0.6057  10.50000  0.05    0.30
Q16   1   0.1453  0.2906  0.6845  10.50000  0.05    0.30
Q17   1   0.3079  0.4498  0.6092  11.00000  0.05    0.29
Q18   1   0.1561  0.3121  0.4876  10.50000  0.05    0.28
Q19   1   0.2994  0.4553  0.5273  11.00000  0.05    0.27
Q20   1   0.1970  0.3940  0.4267  10.50000  0.05    0.26
;
_shelx_res_checksum   93368

_shelx_hkl_file
;
   0   0  -3 63609.9 1274.31   5
   0   0  -3 63041.7 1271.50   4
   0   0  -6 8916.55 176.526   5
   0   0  -6 7469.40 168.297   4
   0   0  -9 54621.5 1115.80   5
   0   0 -12 886.842 39.5229   5
   0   0 -15 4745.89 128.918   5
   0   0 -18 1328.22 75.5919   2
   0   0 -21 847.671 68.6877   2
   0  -1 -20 187.644 41.3348   2
   1   0 -20 150.663 40.1280   2
  -1   1 -20 148.756 40.1626   2
   1   0 -17 148.998 23.6363   5
   0  -1 -17 239.538 36.8251   2
   1   0 -17 174.600 33.7081   2
  -1   1 -14 2640.18 83.6206   5
   1   0 -14 2592.51 84.3112   5
   0  -1 -11 2525.65 81.3062   2
   0   1  11 2359.62 56.6492   6
   0   1   8 13266.2 278.980   6
   1   0  -8 13290.8 289.478   5
  -1   1  -8 14100.5 289.252   5
   0  -1  -8 13331.3 287.349   5
  -1   1  -5 40383.2 819.767   5
   1   0  -5 40145.4 821.839   5
   0   1   5 40413.3 815.414   6
   1  -1   5 40550.7 817.894   4
   0  -1  -5 40118.7 820.962   5
   0  -1  -5 40250.2 812.488   3
   1   0  -5 40480.7 812.187   3
  -1   1  -2 4314.65 90.4736   5
   0  -1  -2 4432.05 91.3475   6
   0   1   2 4465.59 90.9978   6
   0  -1  -2 4234.44 93.0224   2
   1   0  -2 4384.44 90.9794   3
   0   1   2 4337.00 94.0349   2
  -1   1   1 101763. 2044.25   2
   1  -1  -1 102062. 2044.97   7
   1  -1  -1 101657. 2043.72   2
  -1   1   1 101697. 2043.12   5
   1   0   1 101954. 2043.91   3
  -1   0  -1 101925. 2044.13   3
  -1   0  -1 101599. 2045.69   4
   1  -1  -1 101990. 2042.72   5
   1   0   1 102100. 2045.37   4
   1   0   4 65203.5 1312.06   3
   1  -1  -4 64555.2 1322.84   2
  -1   0  -4 65193.3 1316.96   5
   1  -1  -4 66408.4 1318.84   5
   0  -1   4 65211.5 1312.17   3
  -1   0  -7 2296.98 62.3025   5
   1  -1  -7 2309.70 63.6632   5
   0   1  -7 2452.91 65.3957   5
   0   1 -10 10340.8 237.450   5
  -1   0 -10 10825.6 234.064   5
   1  -1 -13 2874.28 87.2220   5
   0   1 -13 2797.57 85.3360   5
   0   1 -16 20.0609 17.7561   5
  -1   0 -16 28.6847 25.4928   2
   1  -1 -16 32.8542 25.4507   2
   1  -1 -19 229.386 39.9439   2
  -1   0 -19 265.955 42.2651   2
   0   1 -19 226.866 40.6104   2
   1  -1 -22-12.4256 33.4092   2
   0   1 -22-37.3021 38.2448   2
  -1   0 -22-2.15812 34.4586   2
   1   1   0 780.087 23.2817   3
  -2   1   0 853.334 22.1210   7
   1  -2   0 791.493 21.2713   7
  -1   2   0 889.761 22.2488   7
   1   1   0 764.598 23.1814   6
   2  -1   0 787.651 21.0631   7
  -1  -1   0 800.668 23.4346   6
  -1  -1   0 734.937 22.4122   3
   2  -1   3 3840.91 89.8189   4
   1   1   3 3805.37 88.2948   6
  -1  -1  -3 4035.85 89.7352   2
   2  -1   3 3548.86 84.0656   5
   2  -1  -3 4381.44 90.3439   2
  -1  -1   3 4211.62 87.6373   3
   1   1  -3 3968.94 85.9152   3
   1   1   3 3787.45 86.3927   3
  -1  -1  -3 3696.90 86.2018   3
   2  -1  -3 4175.30 89.2616   5
   1  -2  -3 3911.11 89.8548   2
   1  -2   6 443.815 20.8564   4
   2  -1  -6 621.004 20.4714   3
  -1  -1   6 699.089 21.7579   3
   2  -1   6 914.139 22.7000   3
  -2   1  -6 1085.82 29.1831   5
   1   1   6 1038.65 29.2183   6
  -1   2  -6 474.092 23.9966   5
   1  -2  -6 502.072 24.6600   5
   1  -2  -6 452.247 27.1058   2
   2  -1  -6 779.287 29.3996   5
  -1  -1  -6 1066.83 23.7825   3
   2  -1   6 1074.65 31.4956   4
  -2   1  -9 827.398 30.1360   5
   1  -2   9 513.417 15.8984   3
   2  -1  -9 508.237 15.6142   3
  -1   2  -9 575.560 26.6830   5
   1   1   9 771.868 26.6236   6
   1  -2  -9 476.178 15.3066   3
   1   1  -9 513.841 27.5761   5
   2  -1  -9 564.192 29.2467   5
   1  -2  -9 583.702 28.0629   5
   2  -1   9 779.621 17.0354   3
   1  -2  -9 601.757 33.4220   2
   1   1  12 4190.13 102.515   6
   1   1 -12 4334.86 116.835   5
   1  -2 -12 4629.25 127.731   2
  -2   1 -12 4395.09 112.262   5
  -1  -1 -12 4677.56 128.289   2
   2  -1 -12 4484.46 127.067   2
  -1   2 -12 4229.49 113.725   5
   2  -1 -12 4148.60 114.405   5
  -1   2 -15 724.194 39.5794   5
   2  -1 -15 841.000 52.2531   2
   1  -2 -15 818.241 51.1890   2
   1   1 -15 784.034 42.1875   5
   2  -1 -15 739.450 42.2660   5
  -1  -1 -15 790.023 50.9430   2
  -2   1 -18 64.4815 31.3533   2
  -1   2 -18 23.9855 18.9867   5
  -1  -1 -18 47.9156 29.3437   2
   2  -1 -18 5.17077 25.9546   2
   1   1 -18 21.8625 20.6087   5
   1   1 -18 74.2281 32.6822   2
   1  -2 -18 46.6714 26.9244   2
  -1  -1 -21 229.127 43.1925   2
   2  -1 -21 235.309 43.6066   2
  -2   1 -21 285.917 48.1731   2
   1   1 -21 299.220 49.6064   2
  -1   2 -21 252.760 47.5548   2
   1  -2 -21 232.141 44.9874   2
   2   0 -19 268.209 32.4706   5
   0  -2 -19 302.207 40.5058   2
   2   0 -19 365.363 47.1435   2
   2   0 -16 1624.13 77.0924   2
   2   0 -16 1486.64 63.8843   5
   0  -2 -16 1724.15 76.6034   2
   0  -2 -13 2311.76 81.9169   2
  -2   2 -13 2162.50 67.0289   5
  -2   2 -10 193.562 16.7650   5
   0  -2  -7 174.504 10.2243   3
   2  -2   7 193.529 14.3028   4
   2   0  -7 186.314 10.7796   3
  -2   2  -7 189.236 14.3311   5
  -2   0   7 163.346 7.68163   6
   0  -2  -7 186.639 18.4130   2
   2   0  -7 200.634 16.8194   5
   0  -2  -4 966.160 32.0288   2
   2   0  -4 970.330 27.8864   3
  -2   2  -4 1003.18 27.8342   5
  -2   0   4 905.544 25.0510   6
   2   0  -1 1108.85 29.4574   4
  -2   0   1 1051.76 29.3180   4
   2   0  -1 1068.61 30.2073   3
   0  -2  -1 1046.67 26.5183   7
   0   2   1 1123.05 27.1212   7
   2  -2  -2 3467.97 73.6496   5
   2  -2  -2 3544.45 75.3809   2
   2   0   2 2925.58 75.0995   3
   2  -2  -2 3639.68 78.3897   7
   2   0   2 3013.74 78.3404   4
   2  -2  -5 572.436 24.9533   2
   2  -2  -5 495.148 21.6746   5
   2   0   8 763.678 21.7284   3
   2  -2  -8 675.260 29.4151   5
   2  -2  -8 714.102 35.0007   2
   0  -2   8 630.267 21.5008   3
   0   2  -8 681.533 30.0823   5
   2  -2 -11 3690.95 102.071   5
   2  -2 -11 4022.20 113.651   2
   2  -2 -14 135.309 20.7426   5
   2  -2 -14 153.754 26.3651   2
   0   2 -14 181.968 22.6145   5
   0   2 -17 215.839 27.4091   5
  -2   0 -17 251.251 36.9489   2
   2  -2 -17 238.101 34.9648   2
   0   2 -20 341.353 36.8275   5
  -2   0 -20 416.848 51.3211   2
   2  -2 -20 334.134 46.5893   2
   0   2 -20 392.673 53.3336   2
   2   1 -20 733.249 63.9669   2
   1  -3 -20 694.624 61.1164   2
  -1  -2 -20 578.585 56.5499   2
  -3   2 -20 770.183 65.7793   2
   3  -1 -20 686.029 58.5228   2
   2   1 -20 662.751 49.9794   5
   1  -3 -17 539.758 45.6650   2
  -1  -2 -17 578.038 47.5049   2
   2   1 -17 491.586 38.8757   5
   3  -1 -17 518.907 48.3798   2
  -2   3 -17 538.618 36.3051   5
   3  -1 -17 511.534 40.2259   5
   2   1 -14 151.017 23.8269   5
   3  -1 -14 138.542 25.7409   2
   1  -3 -14 104.854 24.1124   2
  -1  -2 -14 80.4693 22.4337   2
   3  -1 -14 134.669 21.8016   5
  -2   3 -14 98.6861 17.7386   5
   1  -3 -11 2992.16 93.4126   2
  -1  -2 -11 3231.67 97.0721   2
   3  -1 -11 3373.43 98.6700   2
   3  -2  11 2972.24 68.7695   3
   2   1 -11 3365.53 92.3340   5
   1   2  11 3073.37 79.6033   6
   3  -1 -11 3463.50 93.9895   5
   2   1  -8 399.567 17.7162   3
  -2   3  -8 621.614 26.5527   5
  -1  -2  -8 467.709 28.3825   2
   2  -3   8 593.779 23.3440   4
   2   1  -8 396.580 24.3238   5
   1   2   8 474.677 22.7666   6
  -3   2  -8 493.733 22.1814   5
   3  -1  -8 483.035 27.2392   5
   1  -3  -8 610.451 30.5487   2
   3  -1  -8 406.915 17.8764   3
   3  -2   8 571.925 26.1823   4
   3  -1  -8 456.932 27.7323   2
   3  -1  -5 1630.02 36.1808   6
   1   2   5 1225.32 42.0507   6
   3  -1  -5 1691.55 41.7328   3
  -3   2  -5 1177.95 36.7386   5
   1  -3  -5 1397.36 45.3580   2
   2   1  -5 1625.60 41.3754   3
   3  -1  -5 1671.41 45.7794   5
  -1  -2  -5 1230.78 42.5675   2
   3  -2   5 1590.97 46.4918   4
   3  -1  -5 1755.33 47.0010   2
   1   2   2 2284.83 67.1709   6
   1  -3  -2 2687.79 66.2861   7
   3  -1  -2 3392.94 64.5086   2
   1   2   2 2301.63 67.1559   3
   2   1  -2 3399.32 70.3730   3
   3  -1   1 5863.34 137.666   4
   1   2  -1 7290.37 137.485   3
   2  -3  -1 5393.23 133.905   7
   2   1   1 5829.00 127.978   2
   2   1   1 5923.33 135.715   3
   3  -2  -1 6533.24 128.920   5
   3  -2  -1 7204.91 135.700   7
   2   1   1 5552.57 135.607   6
   2   1   4 367.945 19.4444   6
  -2  -1  -4 368.384 17.8110   2
   3  -2  -4 355.474 18.1273   2
   3  -2  -4 291.277 15.1124   5
   2   1   4 336.816 17.0418   3
   2  -3  -4 276.406 17.6599   2
   3  -1   4 391.623 20.4992   4
  -2  -1  -7 878.625 38.4467   2
   3  -2  -7 1245.20 42.4378   2
   3  -1   7 823.975 29.6331   3
   2   1   7 816.540 34.0787   6
   3  -2  -7 1350.58 41.7518   5
   2   1   7 949.574 30.5270   3
   2  -3  -7 1366.12 44.0038   2
   2  -3  -7 1140.63 28.1779   6
   3  -1  10 2928.81 67.6476   3
  -1   3 -10 2943.61 81.4981   5
   2   1  10 2757.77 77.5307   6
   1  -3  10 2941.21 69.9897   4
   3  -2 -10 2969.77 67.3868   3
   3  -2 -13 275.257 25.2098   5
  -2  -1 -13 345.154 32.2748   2
   3  -2 -13 353.320 31.8447   2
  -1   3 -13 241.727 23.5464   5
   1   2 -13 302.451 25.6921   5
   2  -3 -13 233.648 26.8672   2
   2  -3 -16 1304.00 67.0223   2
   1   2 -16 1467.75 62.0254   5
   3  -2 -16 1266.80 57.4557   5
   3  -2 -16 1553.57 72.1839   2
  -2  -1 -16 1479.42 73.3341   2
  -1   3 -16 1227.86 55.6206   5
  -2  -1 -19 415.727 46.8984   2
  -3   1 -19 530.341 52.1924   2
   3  -2 -19 444.147 46.8302   2
   1   2 -19 468.879 39.3583   5
   2  -3 -19 396.680 47.0317   2
  -1   3 -19 400.159 36.1633   5
   0  -3 -21 30.7877 31.3571   2
   3   0 -21-28.9539 35.9838   2
   3   0 -21 23.6895 25.9117   5
   3   0 -18 148.583 35.8982   2
   3   0 -18 121.284 26.7075   5
   0  -3 -18 207.638 35.4081   2
   3   0 -15 27.7106 23.3990   2
   3   0 -15 32.3737 19.3627   5
  -3   3 -15 36.2539 15.7008   5
   0  -3 -15 18.8274 20.8004   2
   0  -3 -12 55.6243 17.5863   2
   3   0 -12 17.9094 13.6421   5
  -3   3  -9 2919.30 66.7217   5
   3  -3   9 2946.33 69.7758   4
   0  -3  -6 2102.41 63.4833   2
  -3   3  -6 1977.60 55.5296   5
   3   0  -3 4602.65 103.280   6
   3   0  -3 4600.82 105.988   3
  -3   3  -3 4638.47 96.8814   5
   3   0  -3 4418.65 101.530   4
   3   0   0 32081.8 675.460   4
  -3   3   0 33429.2 663.366   5
   3   0   0 32599.0 666.363   7
   3  -3   0 33872.1 671.386   7
   0   3   0 32838.7 666.900   7
  -3   0   0 32704.0 667.129   7
   3   0   0 32284.6 674.569   3
   3   0   3 2254.86 65.9129   4
   3  -3  -3 2796.23 67.1079   7
   3  -3  -3 2685.99 59.9483   5
   3   0   3 2034.84 61.3859   3
   3   0   6 5034.11 114.566   3
   3  -3  -6 5267.96 122.401   2
   3  -3  -6 4979.30 118.355   5
   3   0   9 50.3032 8.76888   3
   0   3  -9 29.6713 12.4290   5
   0  -3   9 35.3534 5.38386   4
   0   3 -12 353.130 27.5390   5
   3  -3 -12 322.095 24.8747   5
   3  -3 -12 364.267 29.2997   2
   0   3 -15 14.1102 16.8575   5
  -3   0 -15 15.0474 23.3805   2
   3  -3 -15 5.02432 18.8353   2
   3  -3 -18 26.2568 26.1218   2
   0   3 -18 44.7023 20.7341   5
  -3   0 -18 41.7389 29.9127   2
   3  -3 -21 27.1205 30.6061   2
   0   3 -21 10.0176 21.9775   5
  -3   0 -21-20.2500 33.3270   2
   2   2   0 1455.09 43.6695   3
   4  -2   0 1571.20 42.2108   7
   4  -2   3 1624.60 52.1998   4
   4  -2  -3 2144.48 48.0168   2
   2   2  -3 2153.11 52.6436   3
  -2  -2  -3 1574.44 45.5636   2
   2  -4  -3 1951.75 50.2522   7
   4  -2  -3 1919.19 47.8446   5
   2   2   3 1440.81 49.9221   6
   2   2   3 1358.48 48.3495   3
   4  -2  -3 2002.03 52.9252   7
  -2  -2  -6 489.461 25.4959   2
  -2  -2   6 798.525 19.9197   4
   2  -4  -6 417.836 26.5812   2
   4  -2  -6 764.681 29.0764   2
   2   2  -6 809.245 27.0161   3
   4  -2  -6 784.451 29.5577   5
   2   2   6 497.897 26.2748   6
   4  -2   6 622.304 29.7083   4
   2   2   6 464.724 23.5121   3
  -2   4  -9 71.4519 12.4517   5
   4  -2   9 149.660 17.5463   4
   2   2   9 122.673 15.3696   6
   4  -2   9 109.832 11.0631   3
   4  -2  -9 117.093 11.1734   3
   4  -2  -9 118.552 17.7371   2
   2  -4   9 91.3805 11.1846   4
  -2  -2  -9 123.844 17.4485   2
   2   2  12 3067.64 86.3990   6
  -2  -2 -12 3016.41 98.2129   2
  -2   4 -12 3065.99 87.8535   5
   2   2 -12 3254.84 95.2960   5
   4  -2 -12 3294.23 101.129   2
   4  -2 -12 3361.30 95.4847   5
   2  -4 -12 3175.64 100.066   2
   2  -4 -15 1424.33 68.9155   2
   4  -2 -15 1628.43 71.3280   2
   4  -2 -15 1516.29 63.1794   5
  -2   4 -15 1456.47 58.2355   5
   2   2 -15 1617.60 64.5857   5
  -2  -2 -15 1466.87 68.7940   2
   4  -2 -18 47.2495 22.0407   5
   4  -2 -18 87.7332 29.4475   2
   2  -4 -18 101.221 29.9495   2
   2   2 -18 95.6968 26.2173   5
  -2  -2 -18 60.4835 28.0344   2
  -2   4 -18 92.9284 22.6707   5
   2   2 -21 275.934 37.2753   5
   2   2 -21 280.188 49.4520   2
   2  -4 -21 202.901 41.3426   2
  -4   2 -21 319.485 49.8541   2
   4  -2 -21 260.846 45.8053   2
  -2  -2 -21 264.792 45.1870   2
   4  -1 -19 16.5287 22.7443   5
   1  -4 -19 12.1894 27.3171   2
   3   1 -19 10.4065 21.9625   5
   4  -1 -19 24.6771 27.0480   2
   3   1 -19-5.70990 29.9648   2
  -1  -3 -19 19.8469 28.3041   2
  -1  -3 -16 208.660 32.0689   2
   3   1 -16 248.348 31.7020   5
   1  -4 -16 165.587 29.9158   2
  -3   4 -16 161.305 22.2314   5
   4  -1 -16 168.636 25.9323   5
   4  -1 -16 234.530 33.3368   2
   3   1 -13 1008.94 51.5056   5
   4  -1 -13 980.450 52.0274   2
  -1  -3 -13 986.287 50.3368   2
   1  -4 -13 1098.65 53.7651   2
   4  -1 -13 1077.43 50.6156   5
  -3   4 -13 970.013 41.1172   5
  -3   4 -10 2221.54 64.3642   5
   4  -1 -10 2051.12 58.0346   3
   4  -1 -10 2306.26 74.4017   5
   1  -4 -10 2157.98 72.2944   2
   4  -3  10 2650.63 71.0350   4
   3   1 -10 1942.46 68.6001   5
   3  -4  10 2303.82 64.0969   4
  -4   3 -10 2535.01 64.2846   5
  -1  -3  -7 2426.86 72.2920   2
   3   1  -7 2758.24 66.6009   3
   4  -1  -7 2623.18 73.0390   2
   4  -1  -7 2856.81 73.9268   5
  -3   4  -7 2477.17 64.6952   5
   4  -3   7 2297.26 70.3868   4
  -4   3  -7 2252.17 62.1024   5
   4  -1  -7 2785.62 67.6754   3
   4  -1  -7 2575.64 60.4142   4
   1  -4  -7 2666.78 74.8167   2
   4  -1  -4 8166.71 189.386   3
   4  -1  -4 8477.11 185.748   6
   4  -1  -4 8293.12 185.471   4
   4  -1  -4 8405.34 186.470   2
   3   1  -4 8309.00 189.464   3
   3   1  -1 13993.5 309.401   3
   4  -1  -1 14311.9 308.909   4
  -4   1   1 14417.6 296.887   2
   3   1  -1 13620.0 307.824   6
   4  -1  -1 14551.6 304.034   7
   1   3   1 14909.4 296.625   7
   1  -4  -1 15290.2 301.875   7
   3  -4  -2 1193.36 36.0326   7
   3   1   2 1069.52 37.4357   6
   3   1   2 1220.21 37.8676   3
   4  -1   2 1089.26 35.7398   3
   4  -1   2 1071.72 37.6638   4
   4  -3  -2 773.973 27.0914   5
  -3  -1  -2 1212.01 28.0378   2
   4  -3  -2 786.391 32.7593   7
  -3  -1  -5 596.272 26.0384   2
   3   1   5 556.278 28.3985   6
   4  -3  -5 702.741 28.2979   2
   3   1   5 554.016 24.8004   3
   4  -1   5 552.487 24.9512   3
   4  -1   5 631.359 30.2394   4
   4  -3  -5 749.975 27.0914   5
   3  -4  -8 810.626 35.5277   2
   4  -1   8 561.992 24.7246   3
   4  -3  -8 729.211 31.6362   5
  -3  -1  -8 575.185 30.7825   2
   4  -3  -8 662.968 32.7063   2
   3   1   8 530.140 29.0924   6
   3   1   8 576.644 25.0775   3
   3  -4  -8 675.036 21.0328   6
   4  -3 -11 1205.74 52.5396   2
   3   1  11 1492.85 51.0255   6
  -3  -1 -11 1524.81 58.0494   2
   4  -1  11 1406.61 40.4032   3
   3  -4 -11 1441.23 56.5190   2
   4  -3 -11 1210.50 49.2568   5
   1   3 -11 1234.47 50.7748   5
  -1   4 -14 230.057 24.2603   5
  -3  -1 -14 347.392 34.5881   2
   4  -3 -14 221.992 28.4256   2
   1   3 -14 283.594 29.2896   5
   3  -4 -14 329.575 32.9113   2
   4  -3 -14 234.315 27.0577   5
  -1   4 -17 42.2137 20.0658   5
   4  -3 -17 55.9752 27.0247   2
  -3  -1 -17 78.6453 29.2507   2
  -4   1 -17 48.9357 28.2327   2
   3  -4 -17 29.2739 23.3107   2
   1   3 -17 63.7974 23.4959   5
   3  -4 -20 35.5154 31.4622   2
  -1   4 -20 30.7917 23.7521   5
   4  -3 -20 9.49703 30.2242   2
   1   3 -20 8.00155 23.0028   5
  -4   1 -20 18.1076 32.5695   2
  -3  -1 -20 36.0726 30.0723   2
   0  -4 -20 1037.38 69.2903   2
   4   0 -20 944.436 59.6255   5
   4   0 -20 1024.78 71.7305   2
   4   0 -17 46.9811 28.4449   2
   4   0 -17 17.4093 22.1514   5
   0  -4 -17 70.2839 26.7069   2
   4   0 -14 3572.25 116.667   2
  -4   4 -14 3418.47 94.9034   5
   4   0 -14 3416.76 107.365   5
  -4   4 -11 9264.24 208.946   5
   0  -4 -11 9576.87 224.883   2
   4   0 -11 8940.01 220.314   5
   4  -4  11 9756.49 215.088   4
  -4   4  -8 9729.60 208.754   5
   4  -4   8 9792.40 217.053   4
   4   0  -8 9228.03 210.601   3
   0  -4  -8 9889.16 221.567   2
   4   0  -5 10812.5 241.790   6
   0  -4  -5 12343.1 248.517   2
  -4   4  -5 12260.5 237.857   5
   4   0  -5 10875.5 240.607   4
   4   0  -5 10620.6 245.727   3
   4   0  -2 2113.90 62.9966   3
   4   0  -2 2029.43 61.0606   6
   4   0  -2 1968.39 59.8109   4
  -4   0  -1 87127.0 1762.68   7
   4   0   1 88572.2 1776.44   4
   4   0   1 87901.6 1774.23   3
   4  -4  -1 87635.8 1769.92   7
   4   0   4 11702.6 261.525   3
   4  -4  -4 12241.7 257.174   5
   4  -4  -4 12585.3 268.464   7
   4   0   7 794.734 31.0089   3
   4  -4  -7 748.757 34.1036   2
   4  -4  -7 792.115 31.4544   5
   4   0  10 24670.4 494.537   3
   4  -4 -10 23372.0 504.110   5
   4  -4 -10 23913.7 511.798   2
   0  -4  10 23573.4 484.639   4
   4  -4 -13 436.140 33.9243   2
   0   4 -13 485.637 32.2683   5
  -4   0 -16 1081.78 62.9035   2
   0   4 -16 1124.79 55.0379   5
   4  -4 -16 1107.41 61.1320   2
   4  -4 -19 1069.00 68.7224   2
  -4   0 -19 1149.31 71.5663   2
   0   4 -19 931.078 54.6368   5
   0   4 -22 184.829 32.4510   5
   5  -2 -20 309.833 39.0317   5
  -2  -3 -20 198.099 38.3678   2
   3   2 -20 291.885 37.7218   5
   3   2 -20 336.925 48.7150   2
   2  -5 -20 296.512 44.2405   2
   5  -2 -20 293.296 45.0369   2
   5  -2 -17 247.452 34.7686   2
  -2  -3 -17 198.672 34.2816   2
  -3   5 -17 208.524 26.3340   5
   2  -5 -17 199.786 34.2879   2
   5  -2 -17 269.414 33.5160   5
   3   2 -17 290.693 35.1869   5
   5  -2 -14 38.6822 19.7553   2
   5  -2 -14 30.9537 17.9432   5
   3   2 -14 51.4251 20.9119   5
   2  -5 -14 56.6735 22.7052   2
  -3   5 -14 42.3084 15.9471   5
  -2  -3 -14 41.8998 21.5859   2
  -2  -3 -11 2760.68 94.2561   2
   3  -5  11 3654.02 87.1223   4
   5  -3  11 2687.73 79.0402   3
   5  -2 -11 3617.33 100.124   2
   2  -5 -11 3922.05 105.608   2
   3   2 -11 3848.11 102.080   5
   5  -2 -11 3901.12 100.084   5
   5  -3  11 2885.86 92.7547   4
   5  -3   8 2434.99 78.3414   4
   5  -2  -8 2683.72 71.5727   3
   2   3   8 2383.13 74.0726   6
   5  -2  -8 2736.88 77.0752   2
   3   2  -8 2873.63 71.2054   3
  -2  -3  -8 2498.47 76.4081   2
   5  -2  -8 2967.62 78.4497   5
  -3   5  -8 2638.35 70.8904   5
   2   3   5 3113.52 75.4100   3
   2   3   5 2794.09 75.7751   6
   2  -5  -5 3329.55 79.3034   7
   5  -3   5 2866.40 79.7914   4
   3   2  -5 2479.52 70.7750   3
   5  -2  -5 2354.84 67.8035   2
  -2  -3  -5 2897.03 73.1114   2
   5  -2  -5 2361.33 69.8001   5
   5  -2  -2 1419.34 39.7107   7
   3   2  -2 1350.10 43.4468   3
   5  -3  -1 29.3230 5.90742   5
   5  -3  -1 27.8062 9.06962   7
   2   3  -1 25.1756 11.2641   3
   3   2   1 45.4999 11.9057   6
   3   2   1 42.3458 11.7491   3
   5  -2   1 42.6675 11.5159   4
   3   2   1 35.4941 5.76619   2
   3  -5  -4 2208.92 57.3487   7
   3   2   4 1617.00 55.7002   6
   2   3  -4 2252.53 58.1303   3
   3   2   4 1599.28 52.4418   3
   5  -3  -4 1789.55 49.3477   2
   5  -2   4 1500.77 55.0697   4
  -3  -2  -4 1652.48 48.4712   2
   5  -3  -4 1947.63 58.6801   7
   5  -3  -4 2150.51 53.3554   5
   5  -2   7 199.353 16.4270   3
   3   2   7 197.539 17.2529   3
   5  -3  -7 375.321 22.0931   2
   3   2   7 204.215 19.8605   6
  -3  -2  -7 197.384 17.5707   2
   3  -5  -7 258.378 20.6420   2
   5  -2   7 200.458 19.9221   4
   5  -3  -7 358.367 21.3366   5
   5  -3 -10 395.302 21.3113   3
   5  -2  10 373.213 21.3128   3
   5  -3 -10 433.876 27.5038   5
   3  -5 -13 926.811 50.4406   2
  -3  -2 -13 835.457 47.1841   2
   5  -3 -13 851.917 46.5293   2
   5  -3 -13 808.305 42.4218   5
   2   3 -13 888.451 46.0516   5
  -3  -2 -16 859.732 53.3603   2
   3  -5 -16 932.277 57.4534   2
   5  -3 -16 868.629 54.8011   2
  -2   5 -16 919.037 47.2761   5
   2   3 -16 917.655 50.6546   5
   5  -3 -16 827.229 49.6329   5
  -5   2 -19 248.247 43.1662   2
   3  -5 -19 376.693 45.2759   2
  -2   5 -19 258.380 31.2006   5
   5  -3 -19 257.267 41.0426   2
   2   3 -19 303.244 36.5977   5
  -3  -2 -19 221.723 39.1271   2
   5  -1 -21 80.6892 28.1898   5
   1  -5 -21 45.8865 32.9737   2
  -1  -4 -21 84.6423 35.0708   2
   4   1 -21 94.4728 30.9082   5
   4   1 -21 109.122 41.6714   2
   5  -1 -21 35.4305 32.0018   2
   5  -1 -18 96.7541 27.9511   5
  -1  -4 -18 168.939 33.6281   2
   5  -1 -18 43.8197 28.0510   2
   4   1 -18 39.9151 29.7190   2
   4   1 -18 105.629 28.4098   5
   1  -5 -18 136.097 34.0476   2
   1  -5 -15 385.675 37.3438   2
   5  -1 -15 358.788 37.2592   2
   4   1 -15 346.834 33.0612   5
  -4   5 -15 374.247 27.9289   5
   5  -1 -15 417.085 36.1191   5
   5  -1 -12 504.693 32.8640   5
   4   1 -12 526.523 34.0905   5
  -1  -4 -12 330.916 30.1720   2
   5  -1 -12 505.370 35.8696   2
   1  -5 -12 396.428 33.2164   2
   5  -4  12 351.225 27.1274   4
   4   1  -9 8198.89 179.960   3
   5  -1  -9 8030.49 180.192   3
   5  -1  -9 8535.61 192.504   2
  -4   5  -9 8069.80 178.609   5
   5  -1  -6 2648.38 67.9285   6
   5  -1  -6 2676.08 73.9858   3
   5  -1  -6 2581.70 72.8177   2
  -4   5  -6 2700.09 66.1063   5
   4   1  -6 2553.53 71.6851   3
   5  -1  -6 2406.99 66.1518   4
   5  -1  -3 7595.19 161.081   2
   4   1  -3 8043.38 175.164   3
   1  -5  -3 7638.24 166.894   7
   5  -1  -3 7827.15 173.452   3
   4   1  -3 7857.88 171.939   6
   5  -1  -3 7477.47 169.205   7
   5  -1  -3 7902.64 169.886   4
   4   1   0 25021.8 523.891   3
   4   1   0 25092.1 507.577   7
   4   1   0 25616.1 525.267   6
   5  -4   0 25706.4 520.973   7
   5  -1   0 24984.0 524.088   3
   5  -1   0 25392.3 513.738   7
   1   4   0 23952.5 509.414   7
   5  -1   0 25287.1 524.486   4
   4  -5   0 25881.5 518.792   7
   4   1   3 303.643 21.2008   3
   5  -1   3 281.729 19.5250   3
   5  -1   3 296.688 22.0912   4
   5  -4  -3 245.978 13.4052   5
  -4  -1  -3 319.138 14.1023   2
   4   1   3 350.609 23.3894   6
   5  -4  -3 336.944 21.7224   7
   4  -5  -6 10016.6 239.245   2
   4  -5  -6 9612.49 241.504   7
   4   1   6 11569.2 238.056   3
  -4  -1  -6 12155.4 239.447   2
   4   1   6 11031.5 244.524   6
   5  -4  -6 10376.0 233.472   5
   5  -4  -6 10262.5 243.180   7
   5  -1   6 11303.0 247.742   4
   5  -1   6 11641.1 239.246   3
   5  -4  -6 10031.9 234.844   2
  -4  -1  -9 9277.58 209.707   2
   4   1   9 9125.26 198.907   3
   5  -1   9 8551.62 197.504   3
   4   1   9 8826.54 208.541   6
  -1   5 -12 40.8272 16.5057   5
   4  -5 -12 22.2054 18.3197   2
   4   1  12 1.51256 14.4829   6
   5  -4 -12 16.2696 16.2621   2
   5  -4 -12 22.7767 14.6867   5
   1   4 -12 26.2243 16.1209   5
  -4  -1 -12 13.9582 17.7030   2
   5  -4 -15 709.598 46.9828   2
  -4  -1 -15 938.151 54.1855   2
   4  -5 -15 736.439 49.4812   2
  -1   5 -15 611.008 39.4544   5
   1   4 -15 867.486 49.7342   5
   5  -4 -15 822.989 46.3216   5
  -1   5 -18 56.6024 22.2194   5
   4  -5 -18 33.2166 28.7513   2
   1   4 -18 24.0816 24.4356   5
  -4  -1 -18 99.2239 30.4626   2
   5  -4 -18 64.6046 29.5668   2
  -5   1 -18 106.245 32.4604   2
   4  -5 -21 149.715 39.2900   2
  -4  -1 -21 141.918 38.5425   2
  -5   1 -21 95.0714 39.0825   2
   1   4 -21 151.830 31.7104   5
  -1   5 -21 137.222 28.9232   5
   5  -4 -21 136.939 38.9052   2
   5   0 -19 299.323 42.9616   2
   5   0 -19 281.033 36.3940   5
   0  -5 -19 365.875 45.7187   2
   5   0 -16 266.016 35.0061   5
   5   0 -16 224.560 34.6940   2
   0  -5 -16 206.688 31.8449   2
  -5   5 -13 2223.26 67.2614   5
   5   0 -13 2159.71 83.1541   2
   5   0 -13 2344.05 84.2247   5
   0  -5 -13 2418.67 85.6959   2
   5  -5  10 9707.65 211.162   4
  -5   5 -10 8740.00 196.530   5
   5   0 -10 8474.02 211.383   5
   5   0 -10 8519.54 200.339   3
   0  -5 -10 9815.05 217.572   2
   0  -5  -7 509.223 26.9835   2
  -5   5  -7 576.617 20.5535   5
   5   0  -4 12015.8 249.881   3
  -5   5  -4 10549.2 231.800   5
   5   0  -4 12736.3 248.540   6
   0  -5  -4 10909.9 240.610   7
   5   0  -4 12270.9 245.738   4
   5   0  -1 3379.07 85.5679   3
   5   0  -1 3277.66 84.1488   4
   5   0  -1 3495.54 75.0295   7
   5   0  -1 3333.03 85.4808   6
   5   0   2 16777.8 361.484   4
  -5   0  -2 16773.2 337.566   2
   5   0   2 16673.3 356.829   3
   5  -5  -2 15548.8 354.866   7
   5   0   5 37541.5 749.019   3
   5  -5  -5 34577.9 754.587   7
   5   0   8 4648.33 116.754   3
   5   0  11 3535.33 86.4093   3
   5  -5 -11 2888.20 97.1733   2
   5  -5 -14 2701.46 97.9787   2
   0   5 -14 2593.37 89.7327   5
   0   5 -17 21.7655 21.9843   5
  -5   0 -17-4.78409 26.0747   2
   5  -5 -17 29.2068 25.7918   2
   5  -5 -20 515.198 53.1392   2
   0   5 -20 475.606 42.6696   5
  -5   0 -20 638.299 56.6984   2
   3   3   0 3684.79 96.2806   3
   6  -3   0 3598.60 87.0355   7
   3   3   3 5866.05 149.168   3
   3   3  -3 6401.43 150.256   3
   6  -3  -3 6256.12 140.692   5
   3   3   3 6070.67 151.205   6
   6  -3  -3 6285.74 147.270   7
   6  -3   3 6237.10 154.177   4
   3   3   6 4659.01 125.946   6
   6  -3   6 4801.31 127.791   4
   6  -3  -6 5265.96 119.964   2
   3   3  -6 4802.27 120.793   3
   6  -3  -6 5250.98 120.741   5
  -3  -3  -6 4822.65 119.679   2
   3  -6  -6 5240.37 128.024   7
   3   3   6 4876.38 122.936   3
   3  -6  -9 359.269 25.4077   2
   3   3   9 301.320 24.4775   6
   6  -3  -9 320.221 21.3795   3
   6  -3   9 297.334 20.8186   3
   6  -3   9 295.905 25.4827   4
   3   3  12 1613.51 59.5946   6
  -3  -3 -12 1640.58 66.5236   2
   6  -3 -12 1716.62 65.4821   5
  -3   6 -12 1971.02 61.9197   5
   3  -6 -12 2047.07 75.3771   2
   3   3 -12 1754.83 67.6388   5
   6  -3 -12 1633.20 66.0673   2
  -3   6 -15 1647.47 63.1603   5
   3   3 -15 1570.74 68.6358   5
   6  -3 -15 1628.78 67.1449   5
  -3  -3 -15 1381.30 68.7309   2
   6  -3 -15 1664.35 73.5623   2
   3  -6 -15 1610.64 74.9292   2
  -3  -3 -18 33.7308 25.6462   2
   6  -3 -18 17.8693 25.3948   2
   3  -6 -18 31.6141 29.4700   2
   6  -3 -18 24.1038 25.0749   5
  -3   6 -18 18.7068 19.1241   5
   3   3 -18 15.6148 24.6300   5
  -3   6 -21 335.205 35.4131   5
  -3  -3 -21 248.298 44.3481   2
  -6   3 -21 301.356 49.2527   2
   3   3 -21 317.895 40.4851   5
   3   3 -21 281.146 50.4286   2
   6  -3 -21 277.997 46.1507   2
  -2  -4 -19 75.2056 30.7930   2
   6  -2 -19 111.127 33.7412   2
   4   2 -19 154.884 38.0388   2
   6  -2 -19 133.590 30.6612   5
  -4   6 -19 140.904 25.3950   5
   2  -6 -19 156.431 36.8241   2
   4   2 -19 158.959 32.0419   5
  -4   6 -16 738.632 39.7805   5
  -2  -4 -16 630.648 47.9204   2
   4   2 -16 925.953 53.9283   5
   6  -2 -16 784.979 51.4987   2
   6  -2 -16 881.481 50.8393   5
   2  -6 -16 886.071 56.4610   2
  -2  -4 -13 652.608 42.1147   2
   4   2 -13 729.831 44.6724   5
   2  -6 -13 632.880 43.6544   2
  -4   6 -13 632.969 34.0970   5
   6  -2 -13 739.685 43.2913   5
   6  -2 -13 639.568 40.5762   2
  -2  -4 -10 465.043 32.3105   2
   6  -2 -10 881.764 41.6823   5
   4   2 -10 708.727 31.2582   3
  -4   6 -10 718.028 30.9157   5
   6  -2 -10 706.642 31.5066   3
   2  -6 -10 684.388 37.8268   2
   6  -4  10 473.813 33.1594   4
   6  -2  -7 2777.42 66.4482   6
   2  -6  -7 2519.90 75.7140   7
  -2  -4  -7 1871.77 68.5751   2
   6  -2  -7 2762.35 72.4111   2
   4   2  -7 2590.94 71.6806   3
   6  -2  -7 2622.66 67.5076   4
   6  -2  -7 2611.46 73.1487   3
   6  -2  -7 2882.75 75.6003   5
   6  -4   7 2033.09 74.8037   4
   6  -2  -4 4885.65 115.725   4
   6  -2  -4 4839.89 118.486   7
   6  -2  -4 4887.68 108.408   2
   2  -6  -4 4948.15 115.058   7
   4   2  -4 4953.70 120.095   3
   4   2  -1 354.630 23.7393   3
   2   4   1 424.523 12.6699   7
   2   4   1 397.490 25.7913   3
   4   2  -1 380.093 24.6087   6
   6  -2  -1 402.900 24.5638   4
  -6   2   1 381.745 14.3450   2
   6  -2  -1 364.381 19.4505   7
   4   2   2 1239.74 51.7128   6
   4   2   2 1259.95 52.3624   3
   6  -4  -2 1852.72 53.4302   7
   6  -4  -2 1756.01 42.8101   5
   6  -2   2 1329.46 52.2211   4
   6  -2   5 245.794 19.7277   3
   6  -4  -5 197.629 15.1432   5
   4  -6  -5 212.840 19.0604   7
   4   2   5 278.987 23.5603   6
   6  -4  -5 242.156 21.6162   7
   4   2   5 261.277 20.6056   3
  -4  -2  -5 291.030 17.3535   2
   6  -2   5 310.658 24.9159   4
   6  -2   8 295.006 20.9044   3
  -4  -2  -8 306.239 22.1423   2
   4   2   8 331.327 22.6992   3
   4   2   8 294.483 25.3420   6
   6  -4  -8 289.924 22.9622   2
   6  -2   8 308.402 25.9933   4
   6  -2  11 1005.57 40.3224   3
  -4  -2 -11 1032.45 48.3174   2
  -2   6 -11 1476.57 51.3226   5
   4  -6 -11 1441.97 57.3603   2
   6  -4 -11 1312.14 50.8583   5
   6  -4 -11 1269.43 52.9620   2
   4  -6 -14 14.2461 21.9331   2
   2   4 -14 19.7717 19.0002   5
   6  -4 -14 18.4378 18.0776   2
   6  -4 -14 19.8703 18.0776   5
  -2   6 -14-2.84115 16.4786   5
  -4  -2 -14-8.73578 19.2757   2
  -4  -2 -17 277.821 36.7978   2
   6  -4 -17 150.022 31.7472   2
   4  -6 -17 302.178 39.9654   2
   6  -4 -17 240.698 31.3595   5
   2   4 -17 169.591 29.6299   5
  -2   6 -17 239.597 29.7245   5
   4  -6 -20 230.975 43.1079   2
  -4  -2 -20 183.198 39.3468   2
  -6   2 -20 163.299 40.4643   2
   6  -4 -20 235.265 41.1931   2
  -2   6 -20 261.695 32.9777   5
   2   4 -20 250.484 37.5512   5
  -1  -5 -20 56.4685 31.6920   2
   5   1 -20 25.7798 32.3281   2
   6  -1 -20 49.1983 33.5188   2
   6  -1 -20 72.0375 31.4756   5
   1  -6 -20 40.3357 31.3130   2
   5   1 -20 34.3225 26.8405   5
   6  -1 -17 91.4510 26.3753   5
  -1  -5 -17 111.541 30.4459   2
   6  -1 -17 124.664 29.2962   2
   1  -6 -17 148.691 33.6181   2
   5   1 -17 109.625 31.4385   2
   5   1 -17 116.021 28.4826   5
   1  -6 -14 204.036 30.3015   2
   5   1 -14 106.973 23.7252   5
  -5   6 -14 149.250 18.5663   5
   6  -1 -14 105.374 22.5766   5
   6  -1 -14 135.073 26.0781   2
  -1  -5 -14 226.902 30.7333   2
   6  -1 -11 732.301 38.7829   5
   5  -6  11 430.767 29.7382   4
   5   1 -11 726.083 39.8681   5
   6  -1 -11 688.147 38.1517   2
  -5   6 -11 398.994 24.3570   5
  -1  -5 -11 514.963 34.9803   2
   1  -6 -11 373.870 30.5267   2
   6  -1  -8 705.858 32.6769   2
   6  -1  -8 696.974 31.6619   3
  -5   6  -8 596.051 25.3963   5
   5   1  -8 744.882 33.2054   3
   1  -6  -8 568.038 31.5083   7
   6  -1  -8 653.186 24.3056   4
   1  -6  -5 1245.03 41.6790   7
   6  -1  -5 1068.00 35.4217   2
  -1  -5  -5 1277.49 38.0440   7
   6  -1  -5 1111.76 39.9011   6
   5   1  -5 1239.36 45.5567   3
   6  -1  -5 1146.72 44.0955   3
   6  -1  -5 1107.30 39.6564   4
   5   1  -2 3417.85 83.2020   6
   5   1  -2 3323.73 83.1176   3
   6  -1  -2 3338.52 82.6318   3
   6  -1  -2 3244.72 73.6492   7
   6  -1  -2 3390.17 82.5478   4
   5   1   1 1487.57 47.9660   6
   5   1   1 1792.77 49.4685   3
   6  -1   1 1534.11 46.2431   3
   6  -1   1 1556.67 49.0713   4
   5  -6  -4 4078.43 104.300   7
   5   1   4 5175.47 112.437   3
   6  -5  -4 3390.72 102.939   7
   5   1   4 4367.85 110.583   6
   6  -5  -4 3089.83 91.5852   5
   6  -1   4 4404.71 105.904   3
   6  -1   4 4206.09 109.417   4
  -5  -1  -4 4489.62 93.3646   2
   6  -5  -7 108.998 14.1050   5
   5   1   7 87.0394 15.1915   3
  -5  -1  -7 104.479 14.2699   2
   5   1   7 109.324 19.1055   6
   6  -1   7 106.676 15.9047   3
   6  -5  -7 102.566 15.0400   2
   6  -5 -10 148.225 21.2504   2
   5   1  10 236.894 20.1494   3
   6  -1  10 215.876 20.3864   3
   5  -6 -10 116.813 18.5443   2
   6  -5 -10 91.7379 17.0059   5
   6  -5 -13 1022.28 53.0913   2
  -5  -1 -13 1302.97 57.9559   2
   6  -5 -13 1052.17 50.1624   5
   1   5 -13 1068.17 52.1636   5
   5  -6 -13 1150.50 57.8088   2
  -1   6 -13 1023.54 49.4249   5
   5   1  13 1211.59 52.7907   6
  -6   1 -16 111.242 29.3852   2
   5  -6 -16 173.905 31.5897   2
  -5  -1 -16 119.519 28.5419   2
   6  -5 -16 171.334 30.7184   2
   1   5 -16 189.578 29.9013   5
  -1   6 -16 185.840 25.7651   5
   5  -6 -19 18.3079 28.4086   2
  -5  -1 -19-1.64656 26.4728   2
  -1   6 -19 12.5486 21.8986   5
   1   5 -19 20.7580 25.4955   5
   6  -5 -19 15.8644 28.5334   2
  -6   1 -19 18.4882 29.8260   2
   6   0 -21 70.0167 34.2746   2
   0  -6 -18-10.2374 26.2801   2
   6   0 -18 11.7217 24.6603   5
   6   0 -18 32.5736 28.4206   2
   6   0 -15 221.266 29.7368   5
   0  -6 -15 133.283 29.2006   2
   6   0 -15 205.994 32.2588   2
   6   0 -12 634.368 40.3265   5
   6   0 -12 558.859 37.2114   2
   0  -6 -12 602.271 38.7371   2
  -6   6  -9 75.2706 10.2524   5
   6   0  -9 137.971 18.6872   2
   6   0  -9 121.940 16.6399   3
   0  -6  -9 85.6252 17.7777   2
   0  -6  -6 819.872 35.3879   7
   6   0  -6 1487.39 46.8444   3
   6   0  -6 1437.05 42.8395   6
  -6   6  -6 898.566 28.1416   5
   6   0  -6 1470.88 41.2589   2
   6   0  -3 4717.46 114.154   3
   6   0  -3 4569.08 94.2814   2
   6   0  -3 4926.53 114.198   6
   6   0  -3 4386.57 104.572   7
   6   0  -3 4886.57 112.696   4
   6   0   0 1883.08 60.0851   6
   6   0   0 1846.70 43.8424   7
   6   0   0 1845.13 59.4614   4
   6   0   0 1811.17 57.6696   3
   6   0   3 1768.08 61.5532   3
  -6   0  -3 1919.18 47.1362   2
   6   0   6 166.501 18.8822   3
  -6   0  -6 164.239 15.5336   2
   6  -6  -9 60.0791 19.5505   7
   6   0   9 318.146 23.6499   3
   6  -6  -9 67.9646 17.0406   2
  -6   0  -9 308.342 24.3868   2
   6   0  12 767.545 44.7105   6
  -6   0 -12 783.054 44.0054   2
  -6   0 -15 37.0288 24.0598   2
   6  -6 -15 112.977 27.8762   2
   0   6 -15 115.500 23.5710   5
  -6   0 -18 79.2251 29.4030   2
   0   6 -18 74.2069 25.6436   5
   6  -6 -18 73.2401 30.3577   2
  -6   0 -21 120.546 36.4488   2
   0   6 -21 144.833 31.1604   5
   3  -7 -20 71.9377 30.9371   2
   4   3 -20 41.5371 29.4259   5
   4   3 -20 61.5547 36.6172   2
   7  -3 -20 50.4333 30.2338   2
  -3  -4 -20 18.1928 28.3481   2
   7  -3 -20 49.0016 27.8775   5
   7  -3 -17 241.188 33.9442   5
  -3  -4 -17 273.990 37.0305   2
   4   3 -17 310.001 39.0980   5
  -4   7 -17 236.665 26.6376   5
   7  -3 -17 249.205 34.5229   2
   3  -7 -17 270.421 36.5147   2
   7  -3 -14 13.8597 18.2840   5
   3  -7 -14 39.3747 21.6577   2
   4   3 -14 18.3266 20.8246   5
   7  -3 -14 29.7261 19.7828   2
  -3  -4 -14 28.8253 20.3592   2
  -4   7 -14 30.2656 15.7023   5
   3  -7 -11 123.035 22.5011   7
  -3  -4 -11 114.382 20.6528   2
   7  -4  11 155.816 22.1465   4
   7  -3 -11 91.5983 18.3302   2
   7  -3 -11 112.532 19.6471   5
   3  -7 -11 141.509 22.4352   2
   7  -3  -8 1702.06 49.6829   6
  -3  -4  -8 1649.31 57.5074   2
   7  -3  -8 1744.25 58.8749   3
   7  -3  -8 1728.08 56.7574   2
   4   3  -5 341.267 24.3505   3
   7  -3  -5 326.751 25.1847   7
   7  -3  -5 314.508 17.9944   2
   7  -3  -5 312.367 20.3106   5
   3  -7  -2 891.601 28.8802   7
   3   4   2 773.065 33.3980   3
   7  -4  -1 7288.66 175.259   7
   3   4  -1 7124.71 180.347   3
   4   3   1 8981.98 187.298   6
   4   3   1 8695.36 184.317   3
   4  -7  -1 7715.02 174.731   7
   7  -4  -1 7135.00 164.437   5
   7  -3   1 9464.10 191.062   4
   4  -7  -4 2840.25 76.4963   7
   4   3   4 2855.37 79.5337   3
   3   4  -4 2440.32 76.7200   3
   4   3   4 2790.56 82.4821   6
   7  -4  -4 2321.45 75.0466   7
   7  -4  -4 2462.17 68.0832   5
   7  -3   4 2571.60 79.8510   4
   7  -3   7 1788.21 61.5204   3
   4   3   7 1934.77 63.3162   3
   4   3   7 1810.52 67.3133   6
  -4  -3  -7 1822.83 59.0408   2
   7  -3  10 456.061 34.5356   4
   7  -3  10 371.785 24.0258   3
   4  -7 -10 385.573 31.8732   7
   7  -4 -10 230.028 22.6939   5
   7  -4 -10 247.287 23.6085   2
  -4  -3 -13 206.958 26.6243   2
   7  -4 -13 118.332 22.5640   2
   3   4 -13 117.394 23.6019   5
  -3   7 -13 187.888 21.8592   5
   4  -7 -13 186.987 26.3429   2
   7  -4 -13 122.303 21.7681   5
   7  -4 -16 482.539 41.8945   2
  -4  -3 -16 438.842 39.7631   2
   7  -4 -16 475.077 39.8879   5
  -3   7 -16 415.608 33.9875   5
   3   4 -16 455.762 40.7288   5
   4  -7 -16 430.737 41.0268   2
   7  -4 -19 37.7929 28.3662   2
  -4  -3 -19-1.66143 26.5291   2
  -3   7 -19 17.8084 19.7140   5
   4  -7 -19 3.46960 28.1771   2
   3   4 -19 27.8626 28.3161   5
   5   2 -21 209.230 46.3653   2
   7  -2 -21 197.238 41.1226   2
   7  -2 -18 8.06428 25.6628   2
  -2  -5 -18-13.1066 27.5739   2
   2  -7 -18 11.3794 26.2253   2
   5   2 -18 7.41640 25.2747   5
   5   2 -18 55.8390 30.2725   2
   7  -2 -18 15.0625 23.0467   5
   7  -2 -15 688.119 45.9378   2
   5   2 -15 793.512 49.6532   5
   7  -2 -15 820.381 49.4918   5
  -2  -5 -15 635.666 46.3538   2
   7  -5  12 1110.73 53.3575   4
   7  -2 -12 1279.00 54.0575   2
   5   2 -12 1421.65 60.8108   5
   7  -2 -12 1502.25 60.0839   5
   2  -7 -12 1018.17 52.3723   2
  -2  -5 -12 1096.87 54.9857   2
   7  -2  -9 56.4687 15.0915   3
   5   2  -9 38.5787 12.8714   3
  -5   7  -9 48.1887 11.1349   5
   7  -2  -9 70.1469 16.7979   5
   7  -2  -9 71.8614 15.4518   2
   7  -2  -6 739.272 29.8834   6
   5   2  -6 761.794 33.9046   3
   7  -2  -6 720.849 29.2089   4
   7  -2  -6 715.783 33.0721   3
   7  -2  -6 706.721 26.5498   2
   7  -2  -3 874.263 32.7858   7
   5   2  -3 930.595 39.1031   3
   7  -2  -3 1000.01 39.7590   3
   7  -2  -3 994.538 37.3800   4
   5   2   0 103.869 6.76231   7
   5   2   0 121.155 19.2668   6
   5   2   0 134.006 17.4122   3
   7  -2   0 72.7779 9.43646   7
   7  -2   0 88.9240 15.4397   3
   5   2   0 96.5527 6.54019   2
  -7   2   0 98.9527 6.76028   2
   7  -2   0 77.8221 15.2048   4
   5  -7  -3 2328.56 60.2344   7
   5   2   3 1356.23 55.7510   3
   7  -5  -3 2084.54 60.1978   7
   7  -5  -3 1882.82 47.1206   5
   7  -2   3 1392.96 55.1669   3
   7  -2   3 1534.54 60.4778   4
   5   2   3 1487.92 59.0033   6
   5   2   6 1287.31 51.5915   3
  -5  -2  -6 1311.87 44.7515   2
   5   2   6 1251.17 54.5484   6
   7  -2   6 1302.03 50.6174   3
   5  -7  -9 101.715 21.6172   7
   7  -5  -9 300.066 29.1553   7
   5   2   9 161.670 19.3627   3
   7  -2   9 153.278 18.9560   3
   7  -5  -9 291.948 22.0226   5
  -5  -2  -9 160.615 19.3270   2
   5   2  12 1260.45 56.4494   6
   7  -5 -12 1488.55 57.6029   5
   5  -7 -12 1384.23 59.2242   2
  -2   7 -12 1357.98 53.9067   5
  -5  -2 -12 1142.27 53.6295   2
   7  -5 -12 1422.94 60.0952   2
   5  -7 -12 1326.76 62.9039   7
  -5  -2 -15 690.080 47.9688   2
   2   5 -15 1152.37 59.6864   5
   5  -7 -15 742.762 50.4846   2
   7  -5 -15 974.159 51.1020   5
  -2   7 -15 862.952 47.4884   5
   7  -5 -15 903.362 53.9332   2
   5  -7 -18-1.62275 26.3585   2
  -7   2 -18 21.6438 27.4929   2
   7  -5 -18 68.8146 28.5933   2
  -2   7 -18 27.7161 21.4055   5
   2   5 -18 43.0859 25.2751   5
  -5  -2 -18-20.8666 28.3356   2
  -7   2 -21 205.394 44.3046   2
  -5  -2 -21 144.112 38.5770   2
  -2   7 -21 200.792 31.1568   5
   7  -1 -19 226.902 39.5739   2
   7  -1 -19 255.373 37.9048   5
  -1  -6 -19 172.318 36.3467   2
   6   1 -19 272.767 40.0598   5
   6   1 -19 226.003 41.3715   2
   1  -7 -19 146.592 33.8198   2
  -1  -6 -16 797.023 54.4598   2
   7  -1 -16 901.232 55.1936   2
   6   1 -16 957.873 60.1637   2
   7  -1 -16 932.070 57.2889   5
   6   1 -16 943.713 59.0463   5
   1  -7 -16 795.006 53.7342   2
  -1  -6 -13 54.8176 19.3815   2
   7  -1 -13 49.4079 19.2568   2
   7  -1 -13 55.8130 23.0454   5
   6   1 -13 92.6349 23.6729   5
   1  -7 -13 99.5567 22.3084   2
   6   1 -10 1792.82 54.6629   3
   7  -1 -10 1909.30 63.5280   5
   7  -1 -10 1820.16 57.7930   3
   1  -7  -7 980.679 43.4326   7
  -1  -6  -7 1284.74 45.6517   7
   7  -1  -7 1887.44 51.8588   6
   6   1  -7 1870.56 56.3906   3
   7  -1  -7 1735.11 48.3961   2
   7  -1  -7 1839.49 56.9850   3
  -6   7  -7 1066.48 37.8631   5
   7  -1  -7 1657.91 48.2095   4
  -1  -6  -4 35.5874 7.40496   7
   1  -7  -4 43.4481 9.78942   7
   7  -1  -4 72.1785 12.6627   7
   6   1  -4 44.8369 15.2745   3
   6   1  -4 47.9538 14.5023   6
   7  -1  -4 53.3851 13.4639   3
   7  -1  -4 58.3812 13.1816   6
   7  -1  -4 57.3636 11.6336   4
   7  -1  -4 54.8407 7.62784   2
   6   1  -1 192.196 20.9807   3
   6   1  -1 171.548 11.4592   7
   6   1  -1 173.555 21.1773   6
   7  -1  -1 152.675 19.5189   3
   7  -1  -1 154.260 12.9192   7
   7  -1  -1 129.005 18.2512   4
   6   1   2 1483.16 59.1421   3
   6  -7  -2 2801.98 69.7736   7
  -7   1  -2 1643.16 40.2455   2
   7  -1   2 1707.53 61.2412   3
   7  -1   2 1698.58 62.9923   4
   6   1   2 1547.28 61.0141   6
  -6  -1  -5 1957.07 54.5266   2
   6   1   5 2068.26 68.8751   3
  -6  -1  -8 112.627 15.4739   2
   7  -1   8 136.403 18.2925   3
   6   1   8 133.637 20.3734   3
   6  -7 -11 1386.60 64.4784   7
   7  -6 -11 1614.46 67.3919   7
   6   1  11 1054.58 54.4989   6
  -6  -1 -11 1046.20 49.6348   2
   6  -7 -11 1492.13 61.1199   2
   7  -6 -11 1563.26 58.0781   2
   7  -6 -14 113.093 24.3474   2
  -6  -1 -14 48.3069 21.3988   2
  -7   1 -14 75.2218 24.1227   2
   6  -7 -14 68.2811 25.7401   7
   1   6 -14 123.080 25.4748   5
  -1   7 -14 134.603 24.1586   5
   6  -7 -14 95.0643 22.8494   2
  -6  -1 -17 373.807 39.8470   2
  -7   1 -17 431.236 44.7364   2
  -1   7 -17 419.548 38.4319   5
   1   6 -17 392.407 40.9714   5
   6  -7 -17 379.988 41.1261   2
   7  -6 -17 387.654 41.7341   2
   6  -7 -20 378.907 50.5088   7
  -1   7 -20 373.760 39.5366   5
  -7   1 -20 426.425 50.2465   2
  -6  -1 -20 362.741 46.8056   2
   1   6 -20 518.434 48.8130   5
   7  -6 -20 369.216 46.0840   2
   6  -7 -20 261.375 40.9231   2
   7   0 -20 30.1027 30.9041   2
   0  -7 -20 26.2579 28.5313   2
   7   0 -17 116.619 29.5216   2
   7   0 -17 107.283 30.6468   5
   0  -7 -17 152.528 30.5679   2
   7   0 -14 213.446 30.0393   2
   7   0 -14 185.923 29.1287   5
   7  -7  11 14.5356 16.5852   4
   7   0 -11 46.5178 18.0350   2
  -7   7  -8 565.471 20.1275   5
   0  -7  -8 576.094 30.7309   7
   7   0  -5 930.407 28.0737   2
   7   0  -5 871.951 38.5366   3
   7   0  -2 88.5148 16.0854   3
   7   0  -2 101.553 18.1243   6
   7   0  -2 117.841 12.7610   7
   7   0   1 2288.17 75.2904   6
   7  -7  -1 2210.27 68.8608   7
   7   0   1 2182.39 71.5076   3
  -7   0  -4 106.267 9.89216   2
   7   0   4 119.501 18.4990   3
   7   0   7 1199.20 51.0656   3
  -7   0  -7 1227.71 44.4724   2
   7  -7 -10 123.902 24.8668   7
   7   0  10 112.702 23.9436   6
   7   0  10 110.406 19.2259   3
  -7   0 -13 135.429 24.6306   2
   7  -7 -13 110.261 26.4249   7
   7   0  13 135.965 25.8524   6
   7  -7 -13 112.779 23.7083   2
   7  -7 -16 721.774 56.9454   7
  -7   0 -16 685.135 49.7179   2
   0   7 -16 694.508 46.2874   5
   7  -7 -16 710.140 48.9007   2
   7  -7 -19 81.5470 34.5699   7
   0   7 -19 122.012 29.8579   5
   7  -7 -19 80.7243 30.0491   2
  -7   0 -19 67.6397 30.0187   2
   8  -4   0 48873.2 1007.28   7
   4   4   0 49640.0 1018.74   3
   8  -4  -3 2743.76 69.0008   5
   8  -4  -3 2737.08 77.4445   7
   4  -8  -3 2887.57 79.7528   7
   4   4  -3 2792.00 82.2603   3
   4   4  -6 7943.48 202.282   3
   8  -4  -6 7815.06 194.058   5
   8  -4   9 14346.7 305.475   4
   4  -8  -9 13880.0 297.004   7
   8  -4  -9 11826.8 295.952   7
   8  -4  -9 11923.5 284.945   3
   8  -4  -9 12191.0 285.359   5
   8  -4   9 13314.0 287.054   3
  -4  -4 -12 49.9471 19.2435   2
   8  -4 -12 60.7730 19.2627   2
   4  -8 -12 50.5763 21.2561   7
   8  -4  12 44.4376 20.6793   4
   8  -4 -12 80.9298 20.3773   5
  -4   8 -12 46.1608 15.3136   5
   4   4 -15 809.576 53.3931   5
   4  -8 -15 858.469 55.8783   7
   8  -4 -15 821.116 49.1438   5
  -4   8 -15 1043.94 46.9213   5
   4  -8 -15 1080.88 61.9810   2
  -4  -4 -15 981.434 55.3858   2
   8  -4 -15 830.978 51.5013   2
   4  -8 -18 136.776 33.6082   7
   8  -4 -18 39.3318 25.6900   2
   4   4 -18 71.4532 30.8387   5
  -4  -4 -18 142.725 33.5594   2
   8  -4 -18 62.1646 26.7677   5
   4  -8 -18 83.9971 31.5401   2
   8  -3 -19-4.95182 25.8925   2
   5   3 -19-1.61689 25.9945   5
   3  -8 -19-10.7028 27.5763   7
  -3  -5 -19 10.4745 28.1620   2
   5   3 -19-13.7026 31.1457   2
   8  -3 -19 13.8021 25.7291   5
   3  -8 -19 14.8786 27.4439   2
   3  -8 -16 24.6191 24.4873   2
   3  -8 -16 11.6963 23.1048   7
   8  -3 -16 32.7857 22.8899   2
   8  -3 -16 17.7384 23.6071   5
   5   3 -16 37.9238 24.7984   5
  -3  -5 -16 33.2863 24.9638   2
   3  -8 -13 1024.09 54.4741   7
   8  -3 -13 843.236 46.6338   2
   8  -3 -13 895.071 49.9834   5
  -3  -5 -13 904.724 50.6414   2
   8  -5  13 873.831 51.4017   4
   3  -8 -10 4211.26 112.951   7
   8  -3 -10 3071.08 97.0283   3
   8  -3 -10 3704.75 108.006   5
  -5   8 -10 4078.30 95.5565   5
  -3  -5 -10 3419.36 99.7537   2
   5   3 -10 2948.84 95.0874   3
   8  -5  10 3670.75 113.356   4
   8  -3  -7 283.119 20.6251   6
   5   3  -7 216.219 21.7334   3
   8  -3  -7 325.426 24.9966   3
   8  -3  -7 297.304 21.4841   4
   8  -3  -7 244.824 17.9627   2
   5   3  -4 3609.53 102.707   3
   8  -3  -4 3623.37 102.038   4
   8  -3  -4 3667.64 101.299   7
   8  -3  -1 5582.43 133.526   7
   5   3  -1 5339.21 120.015   7
   8  -3  -1 5916.67 146.399   4
   5   3  -1 5219.39 141.287   3
   8  -5   1 5770.64 115.788   5
   8  -3   2 927.845 39.8376   4
   5   3   2 935.426 38.4566   3
   5   3   2 946.304 40.8832   6
   5   3   5 7304.45 160.000   3
   8  -3   5 7156.09 159.594   3
   5  -8  -8 3046.39 91.6805   7
   8  -3   8 2861.48 86.7678   3
   8  -5  -8 3047.12 97.8119   7
   5   3   8 2771.20 93.6947   6
  -5  -3  -8 2950.50 83.7793   2
   5   3   8 3138.68 89.9914   3
   8  -3   8 3031.42 99.0434   4
   8  -5 -11 79.9301 23.1252   7
   5  -8 -11 120.926 25.0545   7
   8  -5 -11 98.1726 19.1933   2
  -5  -3 -11 184.449 23.3113   2
   8  -5 -11 89.0463 17.9555   5
   5   3  11 189.967 26.6696   6
  -5  -3 -14 371.681 33.8155   2
   5  -8 -14 269.950 35.0054   7
   8  -5 -14 153.323 26.7254   2
   8  -5 -14 170.853 26.3517   5
  -3   8 -14 279.246 27.2352   5
   3   5 -14 134.085 28.8001   5
   3   5 -17 1.42569 23.6936   5
   8  -5 -17 34.0552 27.4022   2
   5  -8 -17-27.0359 28.0815   7
  -5  -3 -17 21.2733 25.1764   2
   8  -5 -17 1.31280 23.3706   5
  -3   8 -17 24.3426 20.6013   5
   5  -8 -17 34.4090 27.7490   2
  -5  -3 -20 20.9460 30.2034   2
   8  -5 -20 40.9815 31.4598   2
   5  -8 -20 26.3667 29.5735   7
   3   5 -20 45.2762 30.4405   5
   5  -8 -20 53.8707 34.4189   2
  -8   3 -20 80.2231 36.3971   2
   2  -8 -20 203.797 38.4602   7
   8  -2 -20 216.611 39.7897   2
  -2  -6 -20 218.790 39.0429   2
   6   2 -20 170.981 42.1069   2
   6   2 -17 142.220 33.3965   2
   2  -8 -17 82.5707 27.5003   7
  -2  -6 -17 100.223 28.7387   2
   8  -2 -17 142.841 30.6105   5
   8  -2 -17 122.388 30.5665   2
   2  -8 -17 119.875 33.5353   2
   6   2 -17 152.994 35.6920   5
   2  -8 -14 16.4599 20.0967   7
  -2  -6 -14 95.5250 23.6627   2
   8  -2 -14 109.142 25.1356   5
   8  -2 -14 98.5812 24.2248   2
   6   2 -14 122.331 28.6425   5
   8  -2 -11 1369.10 53.1110   2
   2  -8 -11 888.423 49.3809   7
   8  -2 -11 1431.80 57.3050   5
  -2  -6 -11 1081.18 51.3330   2
   8  -6  11 961.676 52.5047   4
   8  -6   8 77.2331 19.4394   4
  -2  -6  -8 75.5094 13.7804   7
   8  -2  -8 194.216 18.1480   6
   8  -2  -8 184.662 16.6869   2
  -6   8  -8 162.673 14.2004   5
   8  -2  -8 190.236 22.0862   5
   8  -2  -8 178.599 17.2214   4
   8  -2  -5 335.986 23.8815   6
  -2  -6  -5 219.866 13.9488   7
   2  -8  -5 255.527 20.7663   7
   8  -2  -5 296.480 15.4151   2
   8  -2  -5 335.390 23.1794   4
   8  -2  -5 295.437 23.8576   7
   8  -2  -2 303.981 19.8976   7
   6   2  -2 316.751 16.6436   7
   6   2  -2 315.433 26.2895   6
   8  -2  -2 301.320 24.5601   4
   6   2   1 1016.31 47.5644   3
   6   2   1 1132.94 51.2726   6
   8  -2   1 1094.19 48.8001   3
   8  -2   1 1253.94 53.3870   4
   6  -8  -1 1259.57 45.3466   7
  -6  -2  -4 70.9027 6.66996   7
   8  -6  -4 41.5973 9.49014   5
   6   2   7 309.037 30.4639   6
   8  -2   7 329.817 32.1920   4
  -6  -2  -7 326.574 21.9766   2
   6  -8 -10 774.934 48.1367   7
   8  -6 -10 1170.60 46.2113   5
   8  -6 -10 1279.51 59.3720   7
   6   2  10 589.926 43.3490   6
   6   2  13 277.280 31.9315   6
   6  -8 -13 266.833 34.5400   7
  -6  -2 -13 238.150 28.0774   2
   8  -6 -13 225.063 32.9769   7
   8  -6 -13 204.646 25.2659   5
  -2   8 -13 259.946 27.3424   5
   8  -6 -13 188.160 25.1120   2
   6  -8 -16 506.077 50.5923   7
   8  -6 -16 656.692 46.5253   2
  -6  -2 -16 597.540 47.9566   2
  -2   8 -16 596.675 42.9687   5
   2   6 -16 873.533 53.9220   5
  -8   2 -16 706.750 51.8162   2
   8  -6 -16 730.106 58.5007   7
  -8   2 -19 158.325 38.2376   2
   8  -6 -19 153.144 33.8344   2
   6  -8 -19 165.124 38.0645   7
   8  -6 -19 192.247 41.3995   7
  -6  -2 -19 161.445 34.6040   2
  -2   8 -19 194.507 30.3505   5
   2   6 -19 187.240 33.6470   5
   6  -8 -19 189.577 39.0088   2
   7   1 -18-16.3787 28.1618   2
   1  -8 -18-13.5984 25.2696   7
   8  -1 -18 29.6918 27.5059   5
   7   1 -18 6.36701 26.4522   5
   8  -1 -18 6.17753 24.6581   2
  -1  -7 -18 12.5759 25.3589   2
   8  -1 -15 197.278 30.7918   5
   8  -1 -15 187.572 28.3349   2
   1  -8 -15 54.7147 23.7141   7
   7   1 -15 209.486 32.7228   2
   7   1 -15 144.074 30.9425   5
  -1  -7 -15 98.0701 26.7734   2
   7   1 -12 98.8372 24.1821   5
   8  -1 -12 84.4948 19.0282   2
   8  -7  12 64.6214 19.6108   4
   7  -8  12 117.789 22.4040   4
   7   1 -12 60.2962 19.7660   2
   1  -8 -12 115.264 22.5056   7
   8  -1 -12 95.7156 21.8873   5
  -1  -7  -9 424.636 26.7582   7
   8  -7   9 465.483 34.7027   4
   1  -8  -6 42.0979 13.0370   7
   8  -1  -6 137.010 17.7321   6
   8  -1  -6 106.465 16.6593   7
  -1  -7  -6 44.5271 10.5512   7
  -7   8  -6 68.1269 8.52166   5
   8  -1  -6 127.641 12.1617   2
   8  -1  -6 152.746 17.1628   4
   8  -1  -3 147.133 20.8100   6
   7   1  -3 146.459 14.5153   7
   7   1  -3 131.595 7.92416   2
   7   1  -3 142.871 20.7541   6
   8  -1  -3 163.845 15.7492   7
   8  -1  -3 126.707 17.6179   4
   1  -8  -3 131.454 13.1346   7
   8  -1   0 1725.45 47.5628   7
   7   1   0 1608.85 41.7413   7
   8  -1   0 1699.80 61.3180   4
  -8   1  -3 257.277 11.0085   2
   7  -8  -6 67.2655 16.7585   7
  -7  -1  -6 71.3866 11.5862   2
   7   1   6 51.8659 19.1970   6
  -7  -1  -9 524.175 29.8340   2
   7   1   9 537.254 39.6562   6
   7  -8  -9 572.043 38.1200   7
  -7  -1 -12 183.659 23.2114   2
   7  -8 -12 195.760 31.1037   7
   7   1  12 195.918 29.8186   6
  -8   1 -12 170.932 24.7464   2
  -1   8 -15 206.828 30.0893   5
  -7  -1 -15 189.955 29.3626   2
   7  -8 -15 232.334 37.5364   7
   8  -7 -15 208.343 37.2174   7
  -8   1 -15 194.497 31.5768   2
   8  -7 -15 263.591 33.8758   2
   1   7 -15 246.038 32.9606   5
   8  -7 -18-7.91343 28.5937   7
   7  -8 -18 16.3718 30.5643   7
  -8   1 -18 20.3421 25.8367   2
  -1   8 -18 7.36227 22.0857   5
   1   7 -18-15.5706 27.4062   5
  -7  -1 -18-6.05128 26.0895   2
   8  -7 -18 9.36254 24.5658   2
   8   0 -19 99.0072 31.8973   2
   8   0 -19 138.393 35.5785   5
   8   0 -16 111.452 27.5580   2
   8   0 -16 161.947 33.0708   5
   8   0 -13 243.070 28.0150   2
   8   0 -13 260.868 33.7250   5
   8   0 -10 5011.80 133.496   3
   0  -8  -7 379.355 23.3238   7
   8   0  -7 425.823 31.4462   3
   8   0  -4 3793.33 104.434   6
   8   0  -4 3649.29 94.9119   7
   8   0  -1 8369.57 181.928   7
   8   0   5 9336.00 232.267   6
  -8   0  -5 8958.04 199.875   2
  -8   0  -8 3337.05 93.2392   2
   8   0   8 3472.17 114.796   6
   8   0  11 1019.81 56.6501   6
  -8   0 -11 958.058 45.2447   2
   8  -8 -11 983.411 56.1982   7
   8  -8 -14 321.106 41.5210   7
   8   0  14 383.205 38.7240   6
  -8   0 -14 312.653 32.3517   2
  -8   0 -17 21.2455 23.7775   2
   8  -8 -17 42.4572 30.9126   7
   0   8 -17 36.9756 24.6695   5
   0   8 -20 261.613 37.9989   5
  -8   0 -20 222.524 39.2518   2
   4  -9 -20 200.552 41.4791   7
   5   4 -20 342.202 50.2620   2
  -4  -5 -20 264.671 40.2223   2
   9  -4 -20 316.519 43.9584   2
  -4  -5 -17 20.0759 25.1685   2
   4  -9 -17-5.16048 25.8946   7
   9  -4 -17 18.7163 23.3834   2
   9  -4 -17 4.20601 24.1791   5
   5   4 -17 7.78135 25.9460   5
   4  -9 -14 2174.39 89.2624   7
   9  -4 -14 2021.41 80.3328   5
  -4  -5 -14 2283.83 82.6801   2
   9  -4 -14 2038.93 79.8709   2
   4  -9 -11 1802.37 71.3601   7
   9  -4 -11 2078.61 74.1299   5
   9  -4 -11 1967.72 80.3287   7
  -4  -5 -11 2001.23 68.9307   2
   9  -4 -11 2013.83 69.7935   2
   9  -5  11 2163.63 83.2621   4
   9  -4  -8 2212.96 72.3212   4
   9  -4  -8 2318.95 83.3734   7
   4  -9  -8 2697.03 82.2728   7
   9  -4  -8 2600.90 78.5731   5
   9  -4  -8 2194.01 68.7781   2
   9  -5   8 2420.43 86.3790   4
   9  -5   5 20795.3 444.179   4
   9  -4  -5 19275.9 420.121   5
   9  -4  -2 828.491 35.8687   7
   4  -9  -2 1028.13 38.8155   7
   9  -5  -1 14231.5 315.216   7
   9  -5  -1 14578.4 301.099   5
   5   4   4 22888.5 490.298   6
   9  -5  -4 22105.2 468.952   5
   9  -4   4 22907.9 493.040   4
   5  -9  -7 62.6222 17.5015   7
   9  -4   7 35.5854 18.5573   4
   5   4   7 64.8758 20.2973   6
   9  -5  -7 79.1688 18.7534   7
   5  -9 -10 5160.78 146.694   7
   5   4  10 6574.74 156.370   6
   9  -5 -10 4951.83 152.772   7
   9  -5 -10 4998.11 138.862   5
   9  -5 -10 4654.59 135.561   2
  -5  -4 -10 6126.95 141.274   2
   9  -4  10 6203.37 158.823   4
   5  -9 -13 1194.36 64.2084   7
   9  -5 -13 1111.92 64.5974   7
  -4   9 -13 1301.68 52.7605   5
   9  -5 -13 1177.35 55.3083   5
   9  -5 -13 1082.71 53.0593   2
   5  -9 -16 327.694 41.9089   7
   9  -5 -16 385.741 39.1665   5
   4   5 -16 360.375 41.5730   5
   9  -5 -16 330.227 37.1376   2
  -5  -4 -16 404.265 39.9346   2
   5  -9 -19 367.905 49.9732   7
   4   5 -19 337.117 46.1300   5
   9  -5 -19 307.817 39.9800   2
  -5  -4 -19 454.515 48.5838   2
   3  -9 -18 5.21842 26.5907   7
   9  -3 -18 1.51427 25.2451   2
   6   3 -18 5.72110 31.1797   5
   6   3 -18-6.93473 28.2514   2
   9  -3 -18-1.47202 24.1469   5
  -3  -6 -18-21.9922 24.5981   2
   3  -9 -15 10.1474 23.7809   7
   9  -3 -15 14.1295 19.7561   2
   9  -3 -15 18.3924 23.7119   5
   6   3 -15 8.83047 26.2731   5
  -3  -6 -15 10.5803 19.8484   2
   9  -3 -12 448.679 34.8697   5
  -3  -6 -12 409.277 34.2156   2
   3  -9 -12 514.408 38.3605   7
   9  -6  12 408.367 37.1130   4
   9  -3 -12 410.003 31.6969   2
   3  -9  -9 148.852 22.1271   7
   9  -3  -9 109.514 21.0145   7
   6   3  -9 167.244 20.6178   3
   9  -6   9 134.739 23.6128   4
   9  -3  -9 120.520 19.0469   5
   9  -3  -6 58.2106 13.1301   4
   9  -6   6 246.757 27.3061   4
   9  -3  -3 1164.13 43.9127   7
   9  -3  -3 1108.10 47.4342   4
   3  -9  -3 1040.39 40.3352   7
   3   6   0 613.066 19.5352   7
   9  -3   0 973.159 32.1006   7
   6   3   3 1697.35 73.5193   6
   9  -3   3 1926.35 77.2034   4
   9  -6  -6 310.303 28.5424   7
   6  -9  -6 63.8896 18.4938   7
   6   3   6 97.7303 23.8584   6
   9  -6  -6 277.029 18.9931   5
   9  -3   6 164.448 24.4335   4
   9  -6  -9 58.2309 20.7212   7
   6   3   9 252.231 26.4619   3
   6   3   9 295.679 31.8900   6
   6  -9  -9 59.5148 21.1300   7
   9  -3   9 240.951 25.8815   3
   9  -6  -9 72.5458 15.5631   5
   9  -3   9 218.505 29.9598   4
   6  -9 -12 483.468 41.0057   7
   9  -6 -12 589.849 46.3697   7
   6   3  12 442.498 39.2446   6
   9  -6 -12 641.260 38.1351   5
   9  -6 -12 606.623 38.8466   2
  -6  -3 -12 413.463 32.8673   2
   6  -9 -15 13.2921 25.8803   7
  -6  -3 -15 19.0980 21.2540   2
   9  -6 -15 17.2933 21.5905   5
  -3   9 -15 21.2748 18.4741   5
   9  -6 -15 26.7086 26.9333   7
   3   6 -15 38.9581 26.0542   5
   9  -6 -15 44.3476 21.6893   2
   6  -9 -18-2.02587 32.4635   7
   9  -6 -18 37.5400 32.3661   7
  -6  -3 -18 43.6496 27.7562   2
  -9   3 -18 47.6506 29.9023   2
   3   6 -18 20.3495 26.8410   5
   9  -6 -18 33.4701 24.8785   2
   9  -2 -19 64.2126 30.2296   5
   7   2 -19 67.5405 32.5265   5
  -2  -7 -19 28.4648 30.0581   2
   7   2 -19 83.9730 34.7955   2
   2  -9 -16 228.930 35.5539   7
   9  -2 -16 254.919 32.9833   2
   9  -2 -16 334.285 40.3325   5
   7   2 -16 324.567 39.0059   2
   7   2 -16 313.654 39.6963   5
   9  -7  13 80.0639 22.8779   4
   2  -9 -13 69.7007 22.5083   7
   9  -2 -13 69.7626 19.8572   2
   9  -2 -13 118.702 29.4241   5
   7   2 -13 79.0944 25.3460   5
   2  -9 -10 716.539 38.9548   7
   7   2 -10 667.048 38.2573   3
   9  -2 -10 689.034 38.5856   3
   9  -2 -10 758.547 43.3603   5
   9  -2  -7 588.598 35.5239   7
   7   2  -7 638.662 37.5546   3
   9  -2  -7 689.086 34.7927   6
   9  -2  -7 662.852 38.4670   3
   9  -2  -7 558.460 31.6729   4
   2  -9  -4 114.329 14.5773   7
   9  -2  -4 61.8247 16.0707   4
   9  -2  -4 77.6868 18.2315   3
   9  -2  -4 63.4615 13.7461   7
   7   2  -4 90.3404 20.2927   3
   9  -2  -4 79.0564 19.0469   6
   9  -2  -1 355.745 20.9381   7
   7   2  -1 323.337 28.2447   3
   9  -2  -1 330.968 28.0635   3
   7   2   2 512.310 36.7614   6
   7   2   2 434.238 32.5409   3
   9  -2   2 536.902 34.2103   3
   9  -2   2 555.797 36.6495   4
   7   2   5 355.141 33.0626   6
   7   2   5 374.788 32.2226   3
   9  -2   5 391.711 31.4410   3
   9  -2   5 384.979 32.8736   4
   9  -7  -5 373.932 29.3660   7
  -7  -2  -8 79.4914 14.7006   2
   9  -2   8 74.9939 19.4252   3
   7   2   8 65.9237 23.4544   6
   7  -9  -8 96.7166 21.1385   7
   7   2   8 72.9362 20.0187   3
   7   2  11 344.515 35.9993   6
  -7  -2 -11 310.351 26.8509   2
   7  -9 -14 14.6771 24.9301   7
  -9   2 -14-4.77108 21.2931   2
   9  -7 -14 36.4118 28.3496   7
   7   2  14 5.34179 23.2363   6
  -7  -2 -14 2.11368 19.2814   2
  -2   9 -14 24.9869 19.8348   5
   9  -7 -17 118.413 36.2924   7
   7  -9 -17 107.913 35.9410   7
  -7  -2 -17 62.4751 26.5665   2
  -9   2 -17 114.687 32.1199   2
  -2   9 -17 120.838 29.0399   5
   9  -7 -17 53.6456 27.1233   2
   2   7 -17 132.349 33.3991   5
  -7  -2 -20 99.6405 34.3162   2
  -9   2 -20 87.2693 34.2950   2
  -2   9 -20 171.351 32.7597   5
   9  -1 -17 32.6070 29.1933   5
   8   1 -17 42.1205 31.4243   5
   9  -1 -14 589.137 46.8077   5
   8   1 -14 556.801 47.6999   5
   1  -9 -11 505.562 34.2022   7
   9  -1 -11 594.120 41.7483   5
   1  -9  -8 457.283 28.0387   7
   9  -1  -8 380.320 29.5774   7
   8   1  -8 443.743 33.1032   3
   9  -1  -8 449.520 31.7512   3
   1  -9  -5 3496.98 98.4587   7
   9  -1  -5 3603.85 104.751   7
   8   1  -5 3509.85 101.703   7
   9  -1  -5 3743.02 114.612   3
   8   1  -2 182.231 13.9383   7
   9  -1  -2 200.957 16.0668   7
   8   1  -2 191.679 24.8423   3
   9  -1  -2 189.760 24.2623   3
   8   1   1 4249.65 123.745   6
   8   1   1 4435.20 124.347   3
   9  -1   1 4288.67 121.724   3
   9  -1   1 4104.60 122.504   4
   8  -9  -1 3921.97 111.008   7
   9  -8  -1 4219.28 111.628   7
   8   1   4 5423.83 155.203   6
   9  -1   4 5171.28 149.071   3
   8  -9  -4 5281.82 144.138   7
   9  -1   7 36.6558 17.3103   3
   8  -9  -7 81.8431 19.4933   7
   9  -8  -7 42.6840 18.3148   7
   8   1   7 59.6438 18.5782   3
   8   1   7 8.41353 19.3447   6
   9  -8 -10 1298.42 63.0104   7
   9  -1  10 1407.15 60.7931   3
   8   1  10 1373.30 66.1571   6
   8   1  10 1388.18 58.8344   3
   8  -9 -10 1185.15 62.6247   7
   8   1  13 299.360 36.1400   6
   9  -1  13 329.904 38.6819   6
   8  -9 -13 270.844 35.0189   7
   9  -8 -16 90.7293 33.4199   7
  -1   9 -16 31.3728 24.3124   5
   1   8 -16 57.6203 27.4400   5
   8  -9 -16 59.6127 31.9757   7
   8  -9 -19 27.4453 34.1653   7
  -1   9 -19 41.4591 25.6728   5
   1   8 -19 31.1583 30.6495   5
   9   0 -18 30.8247 29.5392   5
   9   0 -15 1439.59 73.4298   5
   9  -9  12 30.8982 20.7147   4
   9   0 -12 57.4280 24.5031   5
   9   0  -9 3594.46 108.855   3
   9   0  -6 7144.77 187.033   3
   9   0  -3 1193.15 42.0380   7
   9   0  -3 1332.02 57.5007   6
   9   0  -3 1268.73 55.8984   3
   9   0   0 15366.6 348.029   6
   9   0   0 14765.2 342.741   3
   9   0   3 5205.39 152.406   6
   9   0   3 5232.09 146.363   3
   9  -9  -6 2666.17 91.2125   7
   9   0   6 2605.65 97.2009   6
   9  -9  -9 3766.81 119.944   7
   9   0   9 3796.38 125.528   6
   9   0   9 3809.96 113.715   3
   9  -9 -12 9.84610 21.0909   7
   9   0  12-1.45977 23.3074   6
   9  -9 -15 1053.51 68.4626   7
   9   0  15 1336.63 71.4982   6
   9  -9 -18 65.1925 36.4156   7
   0   9 -18 74.9798 28.2974   5
  10  -5   0 8772.45 210.665   4
   5   5   0 8604.53 208.757   3
  10  -5   0 8189.84 178.060   5
  10  -5   3 4199.59 125.619   4
   5   5   3 4181.59 121.035   3
  10  -5  -3 3879.68 98.9041   5
  10  -5  -6 605.016 38.0558   7
  10  -5   6 826.964 46.9397   4
   5 -10  -6 340.323 28.1578   7
   5   5  -6 672.127 40.0235   3
   5   5   6 1134.38 50.0504   3
   5 -10  -9 1414.35 59.9764   7
  10  -5  -9 1285.13 61.9687   7
  10  -5  -9 1280.29 53.4383   5
  10  -5   9 1645.88 61.8134   3
  10  -5  -9 1225.30 56.9666   3
  10  -5   9 1635.04 70.9795   4
   5 -10 -12 338.164 34.3913   7
  10  -5 -12 355.290 30.7778   5
  -5  -5 -12 271.807 28.1248   2
  10  -5 -12 273.258 26.7148   2
  10  -5 -12 331.313 38.2772   7
  10  -5  12 345.006 38.3042   4
   5 -10 -15 110.182 28.4612   7
  10  -5 -15 148.125 34.7081   7
  10  -5 -15 122.030 25.3245   2
  10  -5 -15 149.088 27.4528   5
   5   5 -15 117.079 31.9997   5
  10  -5 -18 25.1049 33.1905   7
  -5  -5 -18 109.066 29.3671   2
  10  -5 -18 41.8766 25.0780   2
  10  -5 -18 63.0568 26.8310   5
   5   5 -18 33.9708 30.0894   5
   5 -10 -18 78.8028 33.4614   7
   4 -10 -19 32.7846 31.2163   7
  10  -4 -19-1.61626 27.9568   5
  -4  -6 -19 1.63587 27.3596   2
  10  -4 -16 113.469 27.7897   2
  10  -4 -16 129.706 34.9076   7
   4 -10 -16 156.646 31.9918   7
  10  -4 -16 125.794 29.1831   5
   6   4 -16 157.538 35.5440   5
  -4  -6 -16 142.145 29.3920   2
   4 -10 -13 369.699 35.0471   7
  10  -4 -13 266.499 36.1038   7
  10  -4 -13 255.659 32.6648   5
  10  -4 -13 269.395 27.2282   2
  10  -6  13 293.118 34.3574   4
   4 -10 -10 57.0683 19.9096   7
  10  -6  10 85.2820 25.4593   4
  10  -4 -10 54.4837 21.8768   7
  10  -4 -10 57.0657 19.2036   3
  10  -4 -10 33.3005 16.0210   5
  10  -6   7 126.580 24.7109   4
  10  -4  -7 213.326 25.1283   3
  10  -4  -7 199.223 19.7873   5
  10  -4  -7 187.820 22.1308   7
   6   4  -7 217.593 25.5756   3
   6   4  -4 1521.43 61.0291   3
  10  -4  -4 1472.60 61.0139   3
   6   4  -1 1269.65 55.5758   3
  10  -4  -1 1223.59 54.8440   4
  10  -6  -2 892.212 39.1273   7
  10  -4   2 349.316 31.6681   4
   6   4   2 229.594 28.6251   3
  10  -6  -2 791.260 24.0451   5
   6 -10  -2 274.497 24.3239   7
   6 -10  -5 122.675 19.1189   7
  10  -6  -5 64.7259 17.5341   7
   6   4   5 486.808 35.9974   6
   6   4   5 534.687 35.8875   3
  10  -4   5 424.434 31.4434   3
  10  -4   5 471.072 36.5150   4
  10  -6  -8 321.255 31.2893   7
   6   4   8 519.836 36.7036   3
   6   4   8 440.402 36.8513   6
  10  -6  -8 385.672 25.5377   5
  10  -4   8 384.307 31.3657   3
   6 -10  -8 366.519 31.7379   7
  10  -4   8 436.189 38.0025   4
  10  -4  11 40.1064 24.0265   4
   6 -10 -11 172.725 28.4310   7
   6   4  11 48.5992 22.3172   6
  10  -6 -11 186.103 31.6210   7
  10  -6 -11 156.668 21.6236   5
  -6  -4 -11 40.9032 15.7437   2
   6 -10 -14 86.4075 25.5736   7
  10  -6 -14 129.031 33.4173   7
  10  -6 -14 124.408 25.3325   5
  10  -6 -14 120.327 25.0772   2
  -6  -4 -17 169.954 31.3533   2
   6 -10 -17 135.639 35.0064   7
  10  -6 -17 204.025 41.7873   7
   4   6 -17 238.013 40.2641   5
  10  -6 -17 154.252 30.1009   2
  -6  -4 -20 7.95598 26.3590   2
 -10   4 -20 16.6842 31.3945   2
   3 -10 -17 205.866 35.3981   7
   7   3 -17 268.664 40.1548   5
  10  -3 -17 207.941 35.5806   5
   3 -10 -14 115.053 24.7254   7
  10  -7  14 107.319 25.8525   4
  10  -3 -14 148.512 28.8123   5
   7   3 -14 149.419 32.1430   5
   3 -10 -11 928.945 49.0228   7
  10  -3 -11 902.570 49.1740   5
  10  -3  -8 66.3832 18.0923   7
  10  -7   8 64.1082 21.8845   4
  10  -3  -8 59.7524 17.5643   3
   3 -10  -8 55.8997 16.6128   7
   7   3  -8 75.2872 18.8744   3
  10  -3  -8 65.4529 16.4513   5
   7   3  -5 1665.65 66.6641   3
  10  -3  -5 1948.28 71.6142   3
   7   3  -2 720.931 42.0900   3
  10  -3  -2 661.772 30.8135   7
  10  -3  -2 724.393 41.7393   3
   7   3   1 246.031 28.8059   6
   7   3   1 236.197 28.5634   3
  10  -3   1 329.967 30.0849   3
  10  -3   1 334.549 32.7646   4
  10  -7  -4 558.274 33.2017   7
   7   3   4 607.869 43.0080   6
   7   3   4 522.206 36.1947   3
  10  -7  -4 499.302 23.1880   5
  10  -3   4 542.529 36.7647   3
  10  -3   4 570.086 40.5857   4
   7   3   7 227.512 31.2565   6
   7   3   7 210.441 27.0396   3
  10  -3   7 239.245 27.8509   3
  10  -3   7 182.085 28.9998   4
   7 -10 -10 708.444 45.4350   7
  10  -7 -10 559.624 41.2991   7
   7   3  10 294.062 30.6091   3
   7   3  10 301.501 36.3319   6
  10  -7 -10 526.788 30.4528   5
  10  -3  10 301.931 30.4402   3
  10  -7 -13 59.9297 28.9242   7
   7 -10 -13 83.8630 25.9526   7
   7   3  13 96.0268 28.3275   6
  10  -7 -16 654.129 60.2986   7
   7 -10 -16 658.140 54.2003   7
  -3  10 -16 693.626 44.5828   5
   3   7 -16 669.902 53.8249   5
   7 -10 -19 112.583 36.7352   7
   3   7 -19 148.710 36.1073   5
  10  -2 -18 11.6278 28.3041   5
   8   2 -18-26.8747 33.5942   5
  10  -2 -15 233.206 34.1406   5
   8   2 -15 178.582 35.3929   5
   2 -10 -12 231.059 28.9777   7
  10  -8  12 206.040 29.9628   4
  10  -2  -9 91.8605 20.2292   7
  10  -8   9 42.6818 21.0831   4
  10  -2  -9 93.3628 20.6787   3
  10  -2  -9 81.0073 21.0826   5
   8   2  -9 69.4710 18.6467   3
  10  -2  -6 729.139 37.4647   7
   8   2  -6 820.792 47.3589   3
  10  -2  -3 584.052 29.9015   7
   8   2  -3 593.064 38.6347   6
  10  -2  -3 572.638 39.3757   6
   8   2  -3 631.891 41.2955   3
  10  -2  -3 620.901 40.1838   3
   8   2   0 25.3317 18.5995   3
  10  -2   0 56.3645 19.6339   4
  10  -2   0 43.0112 19.8908   3
   8   2   0 30.0471 21.4711   6
   8 -10  -3 128.622 18.2938   7
   8   2   3 85.0539 21.6322   3
  10  -2   3 98.3271 21.9098   4
  10  -2   3 97.8331 22.8361   3
   8   2   3 65.3508 22.8511   6
   8   2   6 218.009 31.4658   6
   8   2   6 187.294 27.9809   3
  10  -2   6 197.067 26.6851   3
  10  -2   6 201.585 29.6355   4
  10  -2   9 38.3584 18.5236   3
  10  -8  -9 29.7764 22.1403   7
   8   2   9 20.4668 23.8222   6
   8 -10  -9 72.7893 21.3182   7
   8   2   9 32.1360 19.6989   3
   8 -10 -12 340.147 38.2913   7
  10  -8 -12 331.148 37.1796   7
   8 -10 -15 242.917 36.5470   7
  10  -8 -15 180.266 38.5129   7
  10  -2  15 169.045 35.7857   6
  -2  10 -15 285.009 33.2445   5
   8 -10 -18-5.56885 27.5034   7
  -2  10 -18-19.1816 26.3396   5
   2   8 -18-17.1213 27.8621   5
  10  -8 -18 18.2083 31.6171   7
  10  -1 -16 28.5419 27.7713   5
   9   1 -16 19.4994 28.2764   5
  10  -1 -13 223.280 32.1039   5
   9   1 -13 246.593 35.5221   5
  10  -9  13 339.361 36.2202   4
  10  -1 -10 236.861 27.4739   7
   9   1 -10 215.195 26.7671   3
  10  -1 -10 273.827 30.4497   3
   9   1  -7-2.17186 15.8288   3
  10  -1  -7 3.50191 14.4566   7
  10  -1  -7 29.4365 16.0110   3
   9   1  -4 2053.22 78.5445   3
   9   1  -4 2076.16 75.1960   6
  10  -1  -4 1820.75 59.9799   7
  10  -1  -4 1903.93 72.9414   6
  10  -1  -4 1844.67 72.7282   3
   9   1  -1 1863.71 73.7408   6
  10  -1  -1 1778.08 72.3967   6
  10  -1  -1 1715.63 70.5174   3
  10  -1  -1 1658.92 52.1570   7
  10  -1  -1 1752.08 71.3318   4
   9   1   2 374.925 36.4082   6
   9   1   2 382.422 36.0026   3
  10  -1   2 319.952 31.9069   3
   9 -10  -5 513.163 36.6353   7
  10  -9  -5 621.540 38.3115   7
   9   1   5 925.438 53.6569   6
   9   1   5 1003.59 51.2032   3
  10  -1   5 858.727 46.9384   3
  10  -9  -8 379.382 35.2278   7
   9   1   8 336.461 37.8630   6
   9   1   8 390.803 36.2969   3
  10  -1   8 322.581 32.4232   3
  10  -1  11 35.7872 19.5429   3
  10  -9 -11 46.4655 25.8618   7
   9   1  11 44.8770 26.8632   6
   9 -10 -11 52.7965 24.8402   7
  10  -1  11 26.2167 26.2091   6
   9   1  11 39.3222 19.9595   3
  10  -9 -14 282.743 39.5883   7
   9 -10 -14 279.865 39.6108   7
   9   1  14 388.993 43.3185   6
  10  -1  14 410.658 45.4621   6
   9 -10 -17 90.9191 31.8385   7
  10  -9 -17 52.8870 31.5217   7
  -1  10 -17 82.6708 27.3478   5
   1   9 -17 49.6575 30.3066   5
  10   0 -17 26.2838 29.8136   5
  10   0 -14 136.159 32.0063   5
  10 -10  11 48.8495 22.7866   4
  10   0  -8 113.788 23.5656   3
  10   0  -8 153.550 23.0303   7
  10   0  -5 1025.81 53.1597   6
  10   0  -5 985.994 55.3880   3
  10   0  -2 531.608 39.8323   6
  10   0  -2 500.496 38.5120   3
  10   0   1 77.3306 22.8712   6
  10   0   1 82.9765 21.6362   3
  10 -10  -4 1113.43 53.1649   7
  10   0   4 1047.25 59.6566   6
  10   0   4 1181.22 59.2734   3
  10   0   7 256.591 35.1917   6
  10   0   7 253.836 31.8435   3
  10   0  10 276.215 38.1211   6
  10   0  10 288.624 33.2301   3
  10 -10 -13 525.620 50.1448   7
  10   0  13 580.229 51.3624   6
  10 -10 -16 122.772 34.3372   7
   0  10 -16 129.593 31.0550   5
   5 -11 -17 167.645 33.7865   7
  11  -5 -17 92.7229 37.4793   7
  11  -5 -17 116.542 29.6849   5
   6   5 -17 77.8815 34.4418   5
   5 -11 -14 27.8233 24.8236   7
  11  -5 -14 50.2857 31.6296   7
  11  -5 -14 85.6537 24.8573   5
  11  -5 -11 715.945 42.2246   5
  11  -6  11 496.196 37.7409   3
  11  -6  11 508.189 45.6850   4
   5 -11 -11 684.104 43.8867   7
  11  -5 -11 658.409 49.4369   7
  11  -5  -8 218.484 27.8558   7
  11  -5  -8 184.083 20.0050   5
  11  -5  -8 165.942 25.3372   3
  11  -5  -5 209.845 25.3875   4
  11  -5  -5 227.138 23.2388   7
  11  -6   5 192.785 27.6584   4
   6   5  -5 173.899 25.3207   3
  11  -5  -2 99.5116 15.6067   7
  11  -5  -2 121.215 21.8035   4
  11  -6   2 62.9880 20.0672   4
   5   6   2 32.3272 18.5987   3
   6   5  -2 92.7540 22.1047   3
  11  -5   1 272.651 30.3828   4
   5   6  -1 384.847 33.6202   3
   6   5   1 252.362 28.8636   3
  11  -6  -1 376.422 25.1545   7
   6 -11  -4 58.1203 17.1476   7
  11  -5   4 105.686 23.0577   4
  11  -6  -4 84.0617 16.7675   7
   6   5   4 65.4760 19.9787   3
  11  -6  -7 421.827 32.4907   7
   6 -11  -7 307.954 27.3255   7
   6   5   7 289.832 31.6228   3
  11  -6  -7 419.896 26.2070   5
  11  -5   7 259.243 29.2118   3
  11  -5   7 280.719 34.0964   4
   6 -11 -10 237.514 29.3056   7
  11  -6 -10 371.782 35.1820   7
  11  -6 -10 353.560 27.7380   5
  11  -5  10 222.719 27.7242   3
  11  -6 -10 388.320 33.4043   3
  11  -5  10 253.246 33.8490   4
   6 -11 -13 85.1260 27.7372   7
  11  -6 -13 91.3183 31.7854   7
  11  -6 -13 80.6687 21.7946   5
  11  -6 -16 403.137 52.0384   7
   6 -11 -16 378.828 43.2420   7
  11  -6 -16 491.936 42.7419   5
   5   6 -16 448.128 48.3315   5
   6 -11 -19 54.0781 31.5980   7
  11  -4 -18 25.0582 31.0633   7
  11  -4 -18-9.25347 27.0678   5
   4 -11 -18 1.60584 25.0085   7
   4 -11 -15 270.678 37.2912   7
  11  -4 -15 345.257 45.1439   7
  11  -4 -15 444.407 41.4359   5
   7   4 -15 370.802 44.5802   5
  11  -7  12 120.684 28.9292   4
  11  -4 -12 122.265 29.5859   7
   4 -11 -12 138.521 24.9210   7
  11  -4 -12 141.635 26.0255   5
  11  -4  -9 4.33233 15.7260   7
  11  -4  -9 25.3127 18.2474   3
   4 -11  -9 54.7129 19.3735   7
   7   4  -9 11.0820 18.1838   3
  11  -4  -9 11.5629 14.1088   5
  11  -7   9 45.3291 22.1628   4
   4 -11  -6 442.314 31.0711   7
  11  -7   6 391.563 38.0882   4
  11  -4  -6 499.548 32.0487   7
   7   4  -6 477.712 37.2805   3
  11  -4  -6 556.856 38.7477   3
  11  -4  -6 561.278 30.8326   5
  11  -4  -6 495.483 33.1643   4
  11  -4  -3 33.8006 17.3558   4
  11  -4  -3 21.7717 18.6199   3
   7   4  -3 33.3721 20.0856   3
  11  -4   0 11.2236 16.0878   4
  11  -4   0 31.2810 18.7468   3
   7   4   0 14.6980 18.4276   3
  11  -7  -3 139.423 21.7336   7
   7   4   3 192.141 27.3319   6
   7   4   3 210.765 27.6116   3
  11  -4   3 209.551 27.3962   3
  11  -4   3 187.868 29.4800   4
   7 -11  -3 187.871 21.1017   7
   7 -11  -6 325.935 28.5843   7
   7   4   6 318.340 34.7407   6
   7   4   6 295.468 31.7159   3
  11  -4   6 287.258 30.5261   3
  11  -4   6 378.850 37.4865   4
  11  -4   9 3.10698 22.3582   4
   7 -11  -9 5.69332 17.6688   7
  11  -7  -9 19.5447 21.5146   7
   7   4   9 2.65631 20.6089   6
  11  -4   9-1.11271 19.8082   3
  11  -7  -9 13.7341 12.5778   5
   7   4   9 9.43657 20.1606   3
   7 -11 -12 61.1425 24.5568   7
  11  -7 -12 49.3458 24.0581   7
  11  -7 -12 78.0822 20.0344   5
  11  -7 -15 399.767 49.2861   7
   7 -11 -15 418.991 45.9293   7
   7 -11 -18 16.7953 28.7432   7
   4   7 -18 5.32432 30.0563   5
  11  -3 -16 263.370 41.4378   7
  11  -3 -16 298.072 39.5923   5
   8   3 -16 366.454 47.2605   5
  11  -8  13 7.62177 22.5870   4
   3 -11 -13 35.1434 20.9569   7
  11  -3 -13 4.69626 24.1123   7
  11  -3 -13 9.58996 20.4277   5
  11  -8  10 13.8862 20.9934   4
   3 -11 -10-6.60830 16.9562   7
  11  -3 -10 51.8317 21.2720   3
  11  -3 -10 48.1623 20.8678   7
   8   3 -10 41.7653 18.5879   3
  11  -3 -10 48.0094 18.9238   5
  11  -3  -7 316.883 27.8739   7
   8   3  -7 284.251 29.8191   3
  11  -3  -7 320.494 31.6955   3
  11  -3  -4 196.177 19.8677   7
  11  -3  -4 224.067 28.7768   3
   8   3  -4 162.749 25.3943   3
  11  -3  -4 212.665 25.4488   4
  11  -3  -1 270.320 20.3169   7
   8   3  -1 324.950 32.1101   6
   8   3  -1 270.887 30.6566   3
  11  -3  -1 257.781 29.2900   3
  11  -3  -1 288.559 29.8375   4
   8   3   2 441.508 38.2221   6
   8   3   2 471.344 37.2774   3
  11  -3   2 493.065 36.7244   3
  11  -3   2 430.561 36.2399   4
  11  -3   5 125.215 24.0147   4
   8 -11  -5 164.140 25.4128   7
  11  -3   5 132.797 25.2693   3
   8   3   5 109.750 26.8467   6
  11  -8  -5 194.634 23.5345   7
   8   3   5 105.082 22.8731   3
  11  -3   8 56.7237 25.1804   4
  11  -8  -8 59.6460 21.3218   7
  11  -3   8 36.4950 20.6113   3
   8 -11  -8 114.752 25.0763   7
   8   3   8 44.1107 24.5365   6
   8   3   8 28.8026 20.6511   3
  11  -8 -11 167.168 32.8435   7
   8 -11 -11 156.818 29.0064   7
  11  -3  11 80.2891 21.7179   3
   8   3  11 59.1838 27.5990   6
   8   3  11 54.8598 22.1720   3
  11  -8 -14 236.558 36.7722   7
   8 -11 -14 209.822 37.2761   7
   8   3  14 131.226 32.6963   6
  11  -8 -17-4.16306 30.9648   7
   8 -11 -17 33.4585 31.2056   7
   3   8 -17 3.39780 28.3237   5
  11  -2 -17 54.3880 31.2533   7
  11  -2 -17 63.3799 32.1428   5
   9   2 -17 71.4169 32.7688   5
  11  -9  14 13.9807 22.6549   4
  11  -2 -14 54.2659 26.7047   7
  11  -2 -14 45.4290 27.7103   5
   9   2 -14 59.3905 31.3252   5
  11  -2 -11 456.783 38.8669   7
  11  -2 -11 430.292 37.7153   5
  11  -2  -8 86.1907 18.4290   7
  11  -2  -8 101.458 21.7767   3
   9   2  -8 99.6749 22.0826   3
  11  -2  -5 293.590 30.4317   6
   9   2  -5 237.871 30.7352   3
  11  -2  -5 274.480 31.6505   3
  11  -2  -5 230.239 22.0755   7
  11  -2  -5 266.001 27.6758   4
  11  -2  -2 439.392 25.5930   7
  11  -2  -2 511.023 39.5079   6
   9   2  -2 462.631 38.4815   3
   9   2  -2 415.021 36.4685   6
  11  -2  -2 482.434 39.3635   3
  11  -2  -2 423.148 34.3994   4
   9   2   1 8.36571 17.6368   3
  11  -2   1 12.9755 19.5336   4
  11  -2   1 11.0828 18.0244   3
   9   2   1 16.8144 22.1069   6
   9 -11  -4 26.7331 15.7750   7
  11  -2   4 4.33401 20.7923   4
  11  -9  -4 7.69613 17.3096   7
  11  -2   4 18.1048 19.3388   3
   9   2   4 1.35287 21.6761   6
   9   2   4-8.95102 20.8382   3
   9 -11  -7 325.554 30.3564   7
  11  -9  -7 411.979 36.2293   7
  11  -2   7 138.573 25.4054   3
   9   2   7 141.252 30.9806   6
   9   2   7 139.055 26.8141   3
  11  -2  10 151.970 28.0228   3
   9   2  10 189.244 33.7236   6
   9   2  10 155.306 28.7584   3
  11  -9 -13 19.3215 28.0562   7
   9   2  13 36.6912 29.1976   6
  11  -2  13 10.4346 28.2561   6
   9 -11 -13 96.2186 29.0157   7
   9 -11 -16 315.017 45.0438   7
  11  -9 -16 212.255 39.4155   7
  11  -2  16 242.566 41.0053   6
  -2  11 -16 285.725 35.4451   5
  11  -1 -15 182.804 34.1515   7
  11  -1 -15 246.741 41.0169   5
  10   1 -15 258.639 39.9834   5
  10 -11  12 238.096 32.8564   4
  11 -10  12 218.053 34.3621   4
  11  -1 -12 162.298 28.1719   7
  11  -1 -12 221.244 33.3714   5
  11  -1  -9 10.5937 20.0132   3
  11  -1  -9 18.4748 17.8290   7
  10   1  -9 11.3591 18.3977   3
  11  -1  -6 328.926 33.4703   6
  10   1  -6 287.590 33.1931   3
  11  -1  -6 343.863 35.0695   3
  10   1  -3 10.3485 20.0769   3
  11  -1  -3 29.3513 20.8434   3
  10   1  -3 51.2275 23.6335   6
  11  -1  -3 9.49703 20.4780   6
  10   1   0 17.0711 21.0434   3
  11  -1   0 27.7210 19.9051   3
  10   1   0 29.9478 22.8565   6
  11  -1   0 11.7177 20.6472   6
  10   1   3 67.3148 24.4901   3
  11  -1   3 97.2403 24.6651   3
  10   1   3 101.018 27.7954   6
  11  -1   3 150.255 29.7397   6
  10   1   6 408.148 42.5631   6
  11  -1   6 460.812 44.8276   6
  10   1   6 446.278 38.9172   3
  11  -1   6 445.157 38.5069   3
  11  -1   9 2.63574 21.4758   3
  10   1   9 4.82601 24.7769   6
  11 -10  -9 22.7948 22.3546   7
  11  -1   9 13.1087 25.2377   6
  10 -11  -9 5.20053 20.3951   7
  10   1   9-7.68203 21.3454   3
  10   1  12 347.190 44.0854   6
  11  -1  12 325.972 43.6220   6
  11 -10 -12 455.708 44.5429   7
  10 -11 -12 464.498 44.8523   7
  10 -11 -15 335.083 46.3992   7
  10   1  15 245.872 41.9344   6
  11  -1  15 280.938 43.0733   6
  -1  11 -18 15.9266 26.3454   5
  11   0 -16 239.965 43.0386   5
  11   0 -13 23.8115 19.8160   7
  11 -11  13 50.8552 26.4986   4
  11   0 -13-6.02923 26.4584   5
  11   0 -10 10.9980 22.5523   3
  11   0  -7 92.6989 27.2098   3
  11   0  -4 155.010 30.7046   3
  11   0  -4 178.322 30.0045   6
  11   0  -1 19.4927 22.9985   3
  11   0  -1 44.7300 22.6784   6
  11   0   2 45.3501 25.0897   3
  11   0   2 1.44594 21.9392   6
  11 -11  -5 95.9238 23.7554   7
  11   0   5 123.931 29.5640   3
  11   0   5 112.280 29.6419   6
  11 -11  -8 225.740 30.2433   7
  11   0   8 139.068 28.0368   3
  11   0   8 126.568 33.6204   6
  11 -11 -11 219.586 34.0253   7
  11   0  11 135.341 35.2881   6
  11   0  11 114.817 28.5300   3
  11 -11 -14 181.068 36.0966   7
  11   0  14 65.0239 34.0670   6
   0  11 -17 3.14185 26.4387   5
  12  -6   0 782.090 49.9094   4
   6   6   0 894.892 53.0395   3
  12  -6  -3 83.2153 19.8996   7
  12  -6   3 34.3162 20.4521   4
  12  -6  -3 45.1216 19.5126   4
   6   6   3 91.0561 25.7567   3
   6   6  -3 45.8970 22.5855   3
  12  -6  -6 894.578 47.5530   4
  12  -6  -6 946.148 46.6407   7
  12  -6  -9 317.513 34.8160   7
  12  -6  -9 298.769 25.3614   5
  12  -6   9 296.130 33.1943   3
  12  -6  -9 341.790 34.2814   3
  12  -6   9 313.846 37.5301   4
   6 -12 -12 310.579 35.1653   7
  12  -6  12 241.434 38.1034   4
  12  -6 -12 326.869 37.1081   7
  12  -6 -12 348.130 31.3586   5
  12  -6 -15 409.798 39.1673   5
  12  -6 -15 442.760 51.0725   7
   6 -12 -18-5.75545 29.7683   7
   5 -12 -16 36.7753 25.6376   7
  12  -5 -16 22.7931 31.9229   7
  12  -5 -16 28.8557 25.6062   5
   7   5 -16 69.5881 34.8087   5
  12  -7  13 54.9216 26.8791   4
   5 -12 -13 92.1486 25.7619   7
  12  -5 -13 39.6992 28.2145   7
  12  -5 -13 66.3106 23.2446   5
   5 -12 -10 16.7521 20.0553   7
  12  -7  10 31.4739 24.7475   4
  12  -5 -10 15.0305 19.0108   7
  12  -5 -10 25.2747 20.9421   3
  12  -7  10 57.3915 22.6982   3
  12  -5 -10 37.6820 17.1506   5
  12  -5  -7 222.985 26.0996   7
   5 -12  -7 225.320 27.6660   7
   7   5  -7 239.423 31.2839   3
  12  -5  -7 265.014 30.3739   3
  12  -5  -7 255.152 24.3331   5
  12  -5  -7 168.176 22.9535   4
  12  -5  -4 124.166 18.0945   7
  12  -5  -4 127.052 23.4028   4
  12  -5  -4 161.589 27.4395   3
   7   5  -4 155.640 27.4759   3
  12  -5  -1 46.1212 12.2954   7
  12  -5  -1 31.1699 18.2050   4
  12  -5  -1 40.2030 20.6249   3
   7   5  -1 37.6615 20.7165   3
  12  -5   2 17.1095 19.3475   4
  12  -7  -2 17.2253 15.9641   7
  12  -5   2 27.3930 18.9556   3
   7   5   2 36.6994 20.7857   3
   7 -12  -5 64.4513 17.6213   7
  12  -7  -5 51.2535 17.1831   7
  12  -5   5 74.3094 24.7508   4
  12  -5   5 61.6067 21.6629   3
   7   5   5 82.0527 24.4753   3
   7 -12  -8 10.1143 16.8663   7
  12  -5   8 25.7749 23.3847   4
  12  -7  -8 13.1903 18.6099   7
  12  -5   8 34.3852 19.3896   3
   7   5   8 17.1173 21.2141   3
  12  -5  11 5.30646 25.5675   4
  12  -7 -11 35.3089 25.1850   7
  12  -5  11 33.9685 21.6539   3
  12  -7 -11 16.3074 15.4878   5
   7 -12 -11 1.30174 21.1447   7
  12  -7 -14 59.4673 28.3381   7
   7 -12 -14 44.5774 25.8120   7
  12  -7 -14 57.5712 21.3995   5
   7 -12 -17-1.93418 29.3426   7
  12  -7 -17 2.10808 30.5977   7
   5   7 -17 27.7757 32.0292   5
  12  -4 -17 6.55917 33.2958   7
  12  -4 -17 6.04018 25.9643   5
  12  -8  14 180.410 33.2175   4
  12  -4 -14 89.1965 32.0405   7
  12  -4 -14 127.123 30.3707   5
   4 -12 -11 522.953 39.4228   7
  12  -4 -11 294.642 34.3753   7
  12  -4 -11 374.752 34.9226   5
  12  -8  11 513.059 47.3842   4
  12  -8   8 421.553 41.5384   4
   8   4  -8 324.719 33.7718   3
  12  -4  -8 315.974 31.1221   7
  12  -4  -8 304.155 33.6314   3
  12  -4  -8 291.070 26.3006   5
  12  -8   5 1701.04 75.0635   4
  12  -4  -5 1103.29 50.9288   7
   8   4  -5 1110.75 59.5194   3
   4 -12  -5 1848.87 56.8435   7
  12  -4  -5 1060.00 58.8785   3
  12  -4  -5 1081.49 46.5728   5
  12  -4  -5 1119.14 57.6080   4
  12  -4  -2 38.4440 20.9617   4
  12  -4  -2 23.8136 11.1286   7
  12  -4  -2 41.6979 21.4741   3
   8   4  -2 52.3650 23.8602   3
   8   4   1 2454.58 93.0624   3
  12  -4   1 2686.74 96.4022   3
  12  -4   1 2726.34 99.7182   4
  12  -8  -4 1067.65 52.9319   7
   8   4   4 911.639 56.1452   6
   8   4   4 1006.76 56.8027   3
  12  -4   4 962.432 55.1788   3
  12  -4   4 926.900 57.6642   4
  12  -4   7 98.4089 26.4818   4
   8 -12  -7 101.761 22.5869   7
  12  -8  -7 91.4531 22.7871   7
   8   4   7 79.1664 27.1459   6
  12  -4   7 82.5733 24.6782   3
   8   4   7 91.7255 24.5819   3
  12  -8 -10 618.001 46.2321   7
   8   4  10 723.001 49.3184   3
   8   4  10 591.786 48.2882   6
  12  -4  10 674.808 46.2909   3
   8 -12 -13 35.3997 24.4975   7
  12  -8 -13 30.1883 28.2618   7
   8 -12 -16 126.774 33.5842   7
  12  -8 -16 90.2212 34.0495   7
  12  -3 -15-15.1290 29.3439   7
  12  -3 -15-18.1453 26.6913   5
   9   3 -15 14.3119 29.2500   5
  12  -9  12 24.8320 25.2168   4
  12  -3 -12 31.6444 23.1291   7
  12  -3 -12 28.2905 24.3205   5
  12  -3  -9 184.846 25.1041   7
   9   3  -9 198.531 29.3562   3
  12  -3  -9 221.805 28.9619   3
  12  -3  -9 251.552 27.9884   5
  12  -3  -6 96.8319 19.9181   4
  12  -3  -6 118.869 27.4401   3
  12  -3  -6 90.5650 18.2841   7
  12  -3  -6 98.6383 23.4307   6
   9   3  -6 104.207 26.0367   3
  12  -3  -3 500.275 30.6848   7
   9   3  -3 539.862 42.1298   3
  12  -3  -3 571.162 43.5943   6
  12  -3  -3 527.678 42.5836   3
  12  -3  -3 590.451 42.1649   4
   9   3   0 1211.21 63.4760   6
   9   3   0 1205.16 62.6317   3
  12  -3   0 1367.64 66.8059   3
  12  -3   0 1297.06 65.8726   4
  12  -3   3 121.030 26.1713   4
  12  -3   3 149.892 28.2362   3
   9   3   3 149.717 29.5546   6
   9   3   3 139.695 26.6042   3
   9 -12  -6 268.841 32.4845   7
   9   3   6 290.898 38.9312   6
   9   3   6 329.212 35.0103   3
  12  -3   6 377.266 36.9531   3
  12  -3   6 336.867 38.8553   4
   9 -12  -9 222.915 30.8548   7
  12  -9  -9 153.307 28.8808   7
   9   3   9 249.828 32.8256   3
   9   3   9 231.353 37.4912   6
  12  -3   9 212.699 29.7443   3
   9 -12 -12-3.01151 23.9578   7
  12  -9 -12 8.33160 25.1813   7
   9   3  12-16.6809 27.8979   6
   9 -12 -15 69.0378 31.2591   7
  12  -9 -15 30.4337 32.4064   7
   9   3  15 32.5010 28.3705   6
  12  -3  15 47.5065 33.1708   6
  12  -2 -16 113.374 33.8857   7
  12  -2 -16 214.182 38.4105   5
  10   2 -16 181.095 39.1208   5
  12 -10  13 18.0843 25.0438   4
  12  -2 -13 45.0149 24.8612   7
  12  -2 -13 29.2056 25.9133   5
  12  -2 -10 282.535 31.0909   7
  10   2 -10 345.980 35.9118   3
  12  -2 -10 332.149 37.2144   3
  12  -2 -10 339.833 34.9012   5
  12  -2  -7 383.681 32.4231   7
  10   2  -7 406.459 38.9623   3
  12  -2  -7 383.060 36.1766   3
  10   2  -4 21.1643 24.4800   3
  12  -2  -4 28.0479 23.6453   3
  12  -2  -4 8.59279 21.6094   6
  10   2  -1 135.490 29.0020   3
  12  -2  -1 91.2729 25.4084   4
  12  -2  -1 101.332 28.4132   3
  10   2  -1 162.857 30.0606   6
  12  -2  -1 117.572 28.1881   6
  10   2   2 42.3950 25.2908   3
  12  -2   2 40.0295 24.0996   3
  10   2   2 40.4171 26.1977   6
  10 -12  -5 52.0686 18.9348   7
  12  -2   5 92.2689 25.3166   3
  10   2   5 116.294 30.0816   6
  10   2   5 90.1479 27.6842   3
  10 -12  -8 46.9879 21.6112   7
  12  -2   8 12.7148 20.2415   3
  10   2   8-10.0189 26.1081   6
  10   2   8 33.2249 21.8506   3
  10 -12 -11 334.809 39.8877   7
  10   2  11 282.013 36.2295   3
  10   2  11 310.243 43.3693   6
  12  -2  11 318.633 44.7335   6
  12  -2  11 278.643 36.8693   3
  12 -10 -14 74.0135 31.5532   7
  10   2  14 58.9380 32.8927   6
  12  -2  14 42.1739 33.2705   6
  10 -12 -14 30.0369 26.4069   7
   2  10 -17 43.4223 31.6984   5
  12  -1 -17 20.1090 27.8081   7
  12  -1 -14 9.79926 22.6914   7
  12  -1 -14 24.8165 28.2240   5
  11   1 -14 42.0069 31.2223   5
  12  -1 -11 109.991 25.6542   7
  12  -1 -11 102.469 28.7227   5
  12  -1  -8 48.4050 24.4965   3
  11   1  -8 27.9193 24.1955   3
  12  -1  -5 110.908 27.5765   6
  12  -1  -5 151.346 30.3276   3
  11   1  -5 129.615 29.4109   3
  11   1  -2 178.092 30.6704   3
  12  -1  -2 159.952 28.9104   3
  11   1  -2 202.665 33.1499   6
  12  -1  -2 156.123 30.5025   6
  11   1   1 65.3793 25.2259   3
  12  -1   1 81.7472 24.1036   3
  11   1   1 85.4583 29.1583   6
  12  -1   1 95.7382 29.2756   6
  11   1   4 10.9794 22.2220   3
  11 -12  -4 69.4042 21.4994   7
  12 -11  -4 48.4108 21.9689   7
  12  -1   4 1.39201 21.5271   3
  11   1   4 16.4078 25.5589   6
  12  -1   4 17.9247 25.9331   6
  11   1   7 58.8026 26.7234   3
  11 -12  -7 106.194 27.0841   7
  12  -1   7 41.4517 25.6417   3
  12 -11  -7 137.162 25.7707   7
  11   1   7 45.0283 28.4408   6
  12  -1   7 12.2055 27.0885   6
  12  -1  10 49.2101 25.4216   3
  11 -12 -10 30.8425 25.2365   7
  12 -11 -10 96.6077 30.0631   7
  11   1  10 44.4850 31.1162   6
  12  -1  10 44.2926 30.1932   6
  11   1  10 65.0654 25.4422   3
  11 -12 -13 1.72287 25.3206   7
  12 -11 -13 33.6368 26.9610   7
  11   1  13 3.80497 30.3766   6
  12  -1  13 9.65820 30.8421   6
  11 -12 -16 66.3368 33.8438   7
  12  -1  16 32.1905 34.0832   6
  -1  12 -16 39.6824 27.5311   5
  12   0 -15 18.9673 29.4723   5
  12 -12  12 8.74990 25.1855   4
  12   0 -12-1.53138 26.5664   5
  12   0  -9 294.124 37.9883   3
  12   0  -6 161.511 33.4145   3
  12   0  -6 168.314 29.9739   6
  12   0  -3 260.552 35.9816   6
  12   0  -3 305.603 39.9500   3
  12   0   0 1331.97 72.5312   6
  12   0   0 1391.98 74.0713   3
  12   0   3 11.2651 25.7912   3
  12   0   3 53.2995 27.3294   6
  12 -12  -6 477.334 39.9616   7
  12   0   6 408.427 46.5577   6
  12   0   6 454.020 43.5163   3
  12   0   9 178.994 34.9801   3
  12 -12  -9 194.712 30.4937   7
  12   0   9 180.730 38.5790   6
  12 -12 -12 134.291 32.9861   7
  12   0  12 98.9363 36.3671   6
  12 -12 -15 93.9995 33.8990   7
  12   0  15 38.3522 34.5244   6
   6 -13 -17 53.6803 28.6990   7
  13  -6 -17 75.4207 29.3878   5
   6 -13 -14 10.3719 24.7806   7
  13  -6 -14 18.7607 27.1362   7
  13  -6 -14-20.6010 20.8987   5
  13  -6 -11 255.524 35.1699   7
  13  -7  11 110.141 31.7542   4
   6 -13 -11 162.128 27.2367   7
  13  -7  11 101.903 27.0587   3
  13  -6 -11 256.966 27.4121   5
   6 -13  -8 114.157 24.0322   7
  13  -7   8 51.3541 27.2317   4
  13  -6  -8 91.8451 22.7746   7
  13  -6  -8 121.868 25.9244   3
  13  -7   8 64.9447 24.3104   3
   6 -13  -5 60.6452 17.9329   7
  13  -6  -5 49.5696 16.4943   7
  13  -6  -5 74.4028 24.2850   4
  13  -7   5 48.5827 24.1041   4
  13  -6  -5 75.9349 24.9005   3
   7   6  -5 91.0911 26.6685   3
  13  -6  -2 412.930 38.2071   4
   7   6  -2 418.238 41.8306   3
  13  -6  -2 385.684 28.2976   7
  13  -6   1 5.57957 19.8178   4
  13  -7  -1 15.1645 20.7539   4
   7   6   1 22.7899 22.1839   3
  13  -6   4-9.16164 21.6942   4
  13  -7  -4 26.1597 19.1327   7
  13  -7  -4 38.0514 21.0969   4
  13  -6   4 19.1071 20.9443   3
   7   6   4 7.06816 22.4154   3
  13  -6   7 10.1132 23.4178   4
   7 -13  -7 15.7547 18.3326   7
  13  -7  -7 44.6817 20.0265   4
  13  -7  -7 27.4969 19.7441   7
  13  -6   7 2.69630 21.7522   3
  13  -6  10 89.3427 29.7238   4
   7 -13 -10 45.6206 20.6609   7
  13  -7 -10 92.0244 26.8146   7
  13  -6  10 105.249 25.6723   3
  13  -7 -10 151.580 29.6002   3
   7 -13 -13 5.84912 23.0217   7
  13  -7 -13 25.0153 28.8252   7
  13  -7 -13 8.77546 18.0543   5
   7 -13 -16 20.2462 26.5735   7
  13  -7 -16 58.5429 32.4394   7
  13  -7 -16 47.0709 25.0645   5
  13  -5 -15 207.750 38.7006   7
  13  -5 -15 284.704 35.1488   5
  13  -8  12 3.58132 25.3265   4
   5 -13 -12-1.18713 20.4117   7
  13  -5 -12-13.2765 22.4647   7
  13  -5 -12 1.21382 18.7649   5
   5 -13  -9 1210.57 57.1400   7
  13  -5  -9 699.066 47.4560   7
  13  -5  -9 883.295 55.3643   3
  13  -5  -9 757.114 41.9904   5
  13  -8   9 1231.80 69.0294   4
  13  -5  -6 478.462 36.3767   7
   8   5  -6 451.036 40.9464   3
  13  -5  -6 460.132 41.9839   3
  13  -5  -6 476.659 38.9657   4
  13  -5  -3 1133.41 48.9399   7
  13  -8   3 1439.04 70.7954   4
   8   5  -3 1306.31 66.8377   3
  13  -5  -3 1362.51 67.7746   3
  13  -5  -3 1248.23 62.7270   4
   8   5   0 3179.91 112.823   3
  13  -5   0 3305.76 114.658   3
  13  -5   0 3225.45 115.087   4
   8   5   3 313.324 35.6116   3
  13  -5   3 332.167 35.9464   3
  13  -5   3 393.515 40.8782   4
   8 -13  -6 944.234 48.7779   7
  13  -8  -6 938.751 50.1326   7
   8   5   6 1037.91 58.4948   3
  13  -5   6 1079.20 59.3190   3
  13  -5   6 1007.98 62.9538   4
   8 -13  -9 387.268 35.1732   7
  13  -8  -9 356.247 37.0735   7
  13  -5   9 343.494 37.6231   3
  13  -5   9 304.392 41.8453   4
   8 -13 -12 88.4301 29.5249   7
  13  -8 -12 189.697 35.3414   7
   8 -13 -15 333.069 41.7241   7
  13  -8 -15 300.969 45.1313   7
  13  -4 -16 176.140 40.0837   7
  13  -4 -16 240.423 36.5757   5
  13  -9  13 220.723 37.8064   4
  13  -4 -13 125.729 28.6886   7
  13  -4 -13 146.920 28.9069   5
  13  -4 -10 1185.89 63.2136   7
   9   4 -10 1217.03 66.8627   3
  13  -4 -10 1223.81 64.6216   3
  13  -4 -10 1303.01 61.0332   5
  13  -9  10 1449.39 76.1543   4
   4 -13  -7 114.385 20.4829   7
  13  -4  -7 102.258 20.1305   7
  13  -9   7 146.525 31.2747   4
  13  -4  -7 105.764 26.3877   3
   9   4  -7 97.6176 26.6018   3
   9   4  -4 3275.82 114.347   3
  13  -4  -4 2968.44 92.4386   7
  13  -4  -4 3244.86 114.967   3
  13  -4  -4 3186.78 109.097   4
   9   4  -1 2743.74 104.614   3
  13  -4  -1 2813.65 102.979   3
  13  -4  -1 2753.13 103.140   4
  13  -4   2 210.383 32.4415   4
   9   4   2 271.937 34.8750   3
  13  -4   2 203.979 32.0108   3
   9 -13  -5 3710.03 114.889   7
  13  -9  -5 3229.31 114.547   7
   9   4   5 3554.91 125.662   6
   9   4   5 3834.61 125.517   3
  13  -4   5 3899.55 126.684   3
  13  -4   5 3444.58 125.748   4
   9 -13  -8 315.194 35.4896   7
  13  -9  -8 232.982 34.1544   7
  13  -4   8 187.719 31.6447   3
   9   4   8 213.601 36.3905   6
   9   4   8 209.504 32.8959   3
  13  -4   8 255.357 39.6165   4
   9 -13 -11 802.667 54.6677   7
   9   4  11 1071.45 60.0742   3
   9   4  11 1066.76 67.2778   6
  13  -9 -11 833.764 58.1003   7
  13  -4  11 965.872 56.1305   3
   9 -13 -14 670.613 54.8389   7
  13  -9 -14 647.011 58.2399   7
  13 -10  14 9.15089 26.3400   4
  13  -3 -14 10.3086 24.3006   7
  13  -3 -14 2.82331 23.8326   5
  13 -10  11-1.71678 24.2817   4
  13  -3 -11 21.8897 19.6090   7
  13  -3 -11-6.12624 20.6211   5
  13  -3  -8 38.4160 17.1275   7
  13  -3  -8 74.3411 23.8557   3
  13 -10   8 15.4501 24.6281   4
  10   3  -8 95.8658 28.5803   3
  13  -3  -8 87.4250 20.7121   5
  13  -3  -5 269.266 34.5223   6
  13  -3  -5 278.839 35.7622   3
  10   3  -5 189.874 31.3600   3
  13  -3  -5 256.779 32.2052   4
  13  -3  -2 30.9026 22.2769   4
  13  -3  -2 50.1641 26.9892   3
  13  -3  -2 7.16485 23.3567   6
  10   3  -2 19.9351 23.5929   3
  13  -3   1 182.075 31.0739   4
  10   3   1 196.582 33.5135   6
  13  -3   1 231.045 35.1440   3
  10   3   1 194.576 30.6589   3
  13 -10  -4 403.959 33.7458   7
  10   3   4 420.913 44.4328   6
  10   3   4 410.941 40.5308   3
  13  -3   4 507.656 44.5789   3
  13  -3   4 467.711 47.2507   4
  10 -13  -7 53.6272 24.5652   7
  13  -3   7 33.7930 22.9611   3
  10   3   7 1.72486 27.0711   6
  10   3   7 14.8568 24.2253   3
  13 -10 -10 39.7929 25.4142   7
  10   3  10 107.528 34.1032   6
  13  -3  10 158.009 30.4226   3
  10   3  10 140.002 30.2744   3
  10 -13 -10 47.9437 23.5074   7
  10 -13 -13 195.334 36.1109   7
  13 -10 -13 197.775 37.0004   7
  10   3  13 256.310 41.6929   6
  13  -3  13 220.868 44.5029   6
  10 -13 -16 40.4532 31.7065   7
  13  -3  16 4.11416 33.4126   6
  13  -2 -15 34.8392 28.1684   7
  13  -2 -15 88.7154 30.3945   5
  11   2 -15 92.4064 37.1567   5
  13 -11  12 43.2694 27.8684   4
  13  -2 -12 87.2052 22.3013   7
  13  -2 -12 95.7984 27.6808   5
  13  -2  -9 26.8828 24.1768   3
  13 -11   9 17.3594 26.2365   4
  11   2  -9 25.6157 22.4076   3
  13  -2  -9 14.3260 20.2216   5
  13  -2  -6 350.718 37.6531   6
  13  -2  -6 237.428 34.9385   3
  11   2  -6 248.019 35.9872   3
  13  -2  -3 149.811 29.7896   3
  13  -2  -3 155.612 30.9995   6
  11   2  -3 145.665 32.5100   3
  13  -2   0 30.4363 23.8542   3
  11   2   0-4.64467 24.2002   6
  13  -2   0 14.2583 25.8175   6
  11   2   0 9.77573 24.5272   3
  13  -2   3 49.3956 24.2647   3
  11   2   3 57.0135 29.7421   6
  13  -2   3 49.3750 28.4223   6
  11   2   3 25.6373 25.8020   3
  11 -13  -6 220.556 28.8102   7
  13 -11  -6 271.704 34.5374   7
  13  -2   6 116.490 28.0947   3
  11   2   6 122.536 35.0443   6
  13  -2   6 89.7389 33.2850   6
  11   2   6 108.050 29.7746   3
  13 -11  -9 15.5236 22.8553   7
  13  -2   9 43.5528 28.9097   3
  11 -13  -9 26.5286 22.6889   7
  11   2   9 61.3321 32.6661   6
  13  -2   9 69.7512 33.3227   6
  11   2   9 40.3582 26.7220   3
  11 -13 -12 159.019 35.2330   7
  13 -11 -12 166.779 37.3758   7
  11   2  12 40.5170 33.9366   6
  13  -2  12 34.7458 34.8795   6
  11 -13 -15 126.914 35.2500   7
  13 -11 -15 120.277 37.2217   7
  11   2  15 101.071 37.5475   6
  13  -2  15 112.475 39.3583   6
  13 -12  13 87.7671 30.2826   4
  13  -1 -13 9.26135 27.7182   5
  12   1 -13 29.0906 30.5572   5
  13  -1 -10 156.400 31.9190   3
  12   1 -10 187.882 32.1156   3
  13  -1  -7 8.47939 26.2179   3
  12   1  -7 11.6295 26.1555   3
  12   1  -4 631.591 49.2317   6
  13  -1  -4 716.983 52.7716   6
  12   1  -4 616.237 51.1570   3
  13  -1  -4 620.798 53.3353   3
  12   1  -1 406.553 45.2705   6
  13  -1  -1 346.316 41.3229   6
  12   1  -1 377.021 41.5539   3
  13  -1  -1 344.566 42.2120   3
  12   1   2 39.9316 25.2197   3
  13  -1   2 69.5515 27.3311   3
  12   1   2 53.6499 29.8680   6
  13  -1   2 72.4518 31.4075   6
  12 -13  -5 454.960 40.1513   7
  13 -12  -5 589.631 45.5684   7
  12   1   5 510.073 50.8959   6
  13  -1   5 473.953 50.5133   6
  12   1   5 479.923 47.9803   3
  13  -1   5 485.555 47.0002   3
  13  -1   8 28.8888 26.4175   3
  12 -13  -8 48.3730 27.3102   7
  13 -12  -8 4.46313 23.4256   7
  12   1   8 1.94041 29.3268   6
  13  -1   8 25.4839 32.7881   6
  12   1   8 33.9891 27.4978   3
  13  -1  11 186.734 36.9807   3
  12 -13 -11 110.620 29.6457   7
  13 -12 -11 175.988 34.3944   7
  12   1  11 171.299 41.0879   6
  13  -1  11 147.893 41.4745   6
  12   1  11 161.061 32.5724   3
  12 -13 -14 31.3085 31.6994   7
  13 -12 -14 83.4332 33.6655   7
  12   1  14 73.0986 36.5439   6
  13  -1  14 76.8043 38.1056   6
  13   0 -14 308.297 44.7107   5
  13 -13  11 484.510 49.7315   4
  13   0  -8 151.882 33.7975   3
  13   0  -5 2532.77 99.2857   6
  13   0  -5 2268.06 99.8161   3
  13   0  -2 331.859 41.7892   6
  13   0  -2 287.097 40.9925   3
  13   0   1 1556.87 83.4072   6
  13   0   1 1512.54 81.3280   3
  13   0   4 1825.09 91.3931   6
  13   0   4 1763.26 85.5198   3
  13 -13  -4 1633.74 73.2534   7
  13   0   7 175.245 35.9270   3
  13 -13  -7 121.275 27.8403   7
  13   0   7 158.802 39.2339   6
  13   0  10 1510.36 88.0485   6
  13   0  10 1571.78 79.8896   3
  13 -13 -13 208.689 38.7972   7
  13   0  13 274.806 47.9139   6
  14  -7   0 25.2402 22.9981   4
  14  -7  -3 43.8642 18.4508   7
  14  -7   3 16.2873 24.1436   4
  14  -7  -3 51.1807 24.5153   4
  14  -7  -6 368.414 38.8133   4
  14  -7  -6 326.239 30.6433   7
  14  -7   6 217.718 37.1695   4
  14  -7   6 167.435 31.0383   3
  14  -7  -6 372.486 40.9996   3
   7 -14  -6 283.353 27.8724   7
  14  -7   9-29.9965 26.6335   4
   7 -14  -9 7.42463 21.2131   7
  14  -7  -9 18.9203 22.2420   7
  14  -7   9 2.86034 23.0714   3
  14  -7  -9 19.8126 21.9340   3
   7 -14 -12 237.706 31.4907   7
  14  -7  12 140.349 37.2736   4
  14  -7 -12 174.726 32.3789   7
   7 -14 -15 256.697 42.1839   7
  14  -7 -15 267.545 45.3178   7
  14  -7 -15 293.316 34.9938   5
  14  -6 -16 65.6896 28.2767   5
  14  -8  13 174.885 38.9392   4
   6 -14 -13 126.849 27.3654   7
  14  -6 -13 128.412 33.5778   7
  14  -6 -13 118.073 25.0678   5
  14  -8  10 100.016 32.7863   4
   6 -14 -10 17.1892 23.6876   7
  14  -6 -10 34.8600 22.8177   7
  14  -6 -10 35.9032 24.5931   3
  14  -8  10 83.5981 27.8513   3
   6 -14  -7 121.901 23.0170   7
  14  -6  -7 152.867 29.9957   3
  14  -6  -7 174.444 25.6837   7
  14  -6  -4 200.045 24.2740   7
  14  -6  -4 176.201 32.7696   3
   8   6  -4 232.519 35.5760   3
  14  -6  -4 205.304 31.1269   4
  14  -6  -1 18.0462 21.8423   4
  14  -6  -1 32.6350 24.0381   3
   8   6  -1 25.6882 25.9124   3
  14  -6   2 119.342 29.5367   4
  14  -8  -2 13.8650 21.1538   4
  14  -6   2 105.082 29.5464   3
   8   6   2 111.458 30.2776   3
  14  -6   5 70.9623 28.6541   4
  14  -8  -5 93.0468 24.5721   7
  14  -8  -5 63.5961 23.3598   4
  14  -6   5 59.5920 25.8842   3
   8   6   5 67.2092 28.4160   3
  14  -6   8 9.55091 25.6780   4
   8 -14  -8 82.7970 22.9723   7
  14  -8  -8 42.3472 24.0542   7
  14  -6   8 1.42036 22.9236   3
  14  -6  11-12.4876 28.1047   4
   8 -14 -11 30.7627 21.8412   7
  14  -8 -11 20.3464 24.9028   7
  14  -6  11-7.23512 25.7595   3
   8 -14 -14-25.0071 27.7058   7
  14  -8 -14 12.9756 29.1827   7
  14  -5 -14 186.418 37.1828   7
  14  -5 -14 218.631 32.5227   5
  14  -9  14 277.540 43.2233   4
  14  -9  11 135.875 36.1012   4
  14  -5 -11 88.5198 25.1028   7
  14  -9  11 160.305 31.4512   3
  14  -9   8 184.858 35.4572   4
  14  -5  -8 113.349 23.9154   7
  14  -5  -8 180.103 31.8962   3
   9   5  -8 134.038 31.1803   3
   5 -14  -8 196.245 25.9494   7
  14  -5  -5 769.367 43.0812   7
   9   5  -5 848.806 57.9039   3
  14  -5  -5 769.618 55.0506   3
  14  -5  -5 711.412 50.4154   4
  14  -5  -2 4.59074 21.4509   4
  14  -5  -2-4.44777 12.0395   7
  14  -9   2 26.4000 24.2487   4
  14  -5  -2-1.53508 21.6154   3
   9   5  -2-15.2760 23.9629   3
   9   5   1 1031.86 62.7898   3
  14  -5   1 1000.05 61.3678   3
  14  -5   1 992.486 62.4761   4
  14  -9  -4 967.340 51.6032   7
   9   5   4 956.021 60.2404   3
  14  -5   4 942.350 58.8686   3
  14  -5   4 871.640 60.0704   4
  14  -5   7 52.9009 30.3895   4
   9 -14  -7 10.9505 20.0476   7
  14  -9  -7 56.8365 22.4677   7
  14  -5   7 68.1193 27.5762   3
   9   5   7 90.5338 30.7380   3
   9 -14 -10 578.315 47.3930   7
  14  -9 -10 583.815 49.2449   7
   9 -14 -13 191.564 34.9185   7
  14  -9 -13 224.032 39.4218   7
  14 -10  15 26.6360 29.5234   4
  14  -4 -15 6.99522 24.1838   7
  14  -4 -15 24.7817 26.7134   5
  14 -10  12 22.7439 32.4343   4
  14  -4 -12 31.4307 22.8100   7
  14  -4 -12-16.0293 19.4118   5
  14 -10   9 61.5261 29.5171   4
  14  -4  -9 60.9680 20.5962   7
  14  -4  -9 58.4215 24.3640   3
  10   4  -9 84.4151 27.4172   3
  14  -4  -6 64.1936 22.3814   4
  14 -10   6 121.674 30.2728   4
  14  -4  -6 63.4026 29.3859   3
  10   4  -6 90.5955 30.3748   3
  14  -4  -3 24.4802 21.6046   4
  14  -4  -3 37.3104 25.8209   3
  14  -4  -3 30.4191 27.0092   6
  10   4  -3 66.8398 29.1192   3
  10   4   0 550.185 48.7226   3
  14  -4   0 572.928 49.0740   3
  14  -4   0 471.521 43.6997   4
  14  -4   3 208.659 36.0017   4
  14  -4   3 191.370 33.9356   3
  10   4   3 121.683 30.7794   3
  14  -4   6 145.491 36.7967   4
  10 -14  -6 57.5488 23.3330   7
  14 -10  -6 37.6489 25.4573   7
  14  -4   6 234.821 36.8206   3
  10   4   6 207.291 36.7637   6
  10   4   6 231.352 36.4768   3
  10 -14  -9 454.152 45.7824   7
  14 -10  -9 449.715 42.8067   7
  10   4   9 702.694 52.3695   3
  10   4   9 602.729 54.3678   6
  14  -4   9 588.118 47.3044   3
  10 -14 -12 152.743 31.0075   7
  14 -10 -12 193.606 36.7041   7
  10 -14 -15 33.4529 31.8616   7
  14  -4  15 45.9832 37.2041   6
  14  -3 -13 1.53431 20.6175   7
  14 -11  13-14.3886 30.2082   4
  14  -3 -13 12.5015 25.7182   5
  14 -11  10 26.8241 30.1840   4
  14  -3 -10 42.5984 26.4622   3
  11   3 -10 79.8515 27.5860   3
  14  -3 -10 63.8233 22.4014   5
  14  -3  -7 54.4157 26.0947   3
  14 -11   7 16.4727 25.7868   4
  11   3  -7 63.2845 29.1395   3
  14  -3  -4 67.9322 29.5410   3
  14  -3  -4 80.4224 30.4740   6
  11   3  -4 64.2318 28.6911   3
  14  -3  -1 82.1267 28.2467   4
  14  -3  -1 83.9694 29.4270   3
  14  -3  -1 70.6490 30.3269   6
  11   3  -1 59.7502 27.6361   3
  14  -3   2 56.8313 28.4300   3
  11   3   2 30.4890 28.3422   6
  14  -3   2 34.3164 30.2194   6
  11   3   2 52.9120 26.4506   3
  14 -11  -5 157.020 27.2481   7
  14  -3   5 101.132 29.3239   3
  11   3   5 108.616 33.5220   6
  11   3   5 79.0080 30.0113   3
  14 -11  -8 129.728 29.9025   7
  14  -3   8 72.8828 27.1551   3
  11   3   8 34.6838 30.8096   6
  11 -14  -8 118.469 29.2504   7
  11   3   8 56.4221 29.2991   3
  14 -11 -11 282.189 42.3331   7
  14  -3  11 195.264 36.7935   3
  11   3  11 167.602 40.5380   6
  14  -3  11 163.116 42.3899   6
  11   3  11 150.973 33.4023   3
  11 -14 -14 61.2483 30.8955   7
  14 -11 -14 54.7948 32.8460   7
  11   3  14 30.3653 33.5465   6
  14  -3  14 37.7086 37.1094   6
  14 -12  14 22.6906 31.1725   4
  14  -2 -14 7.17882 29.8249   5
  12   2 -14-26.6414 34.6236   5
  14 -12  11 18.0934 29.0583   4
  14  -2 -11 16.2175 24.5029   5
  14  -2  -8 7.24537 28.1057   3
  12   2  -8 1.60967 25.2504   3
  14  -2  -5 56.0300 31.7246   3
  14  -2  -5 56.3861 28.9793   6
  12   2  -5 43.5404 29.6616   3
  14  -2  -2 37.6847 25.0594   3
  12   2  -2 30.0093 27.5723   6
  14  -2  -2 58.1193 29.4881   6
  12   2  -2 36.9427 28.8684   3
  14  -2   1 32.7914 26.6316   3
  12   2   1 29.9530 28.7147   6
  14  -2   1 10.8475 29.2669   6
  12   2   1 8.84830 26.5379   3
  14  -2   4 26.5435 25.9309   3
  12   2   4 29.4892 30.1672   6
  14  -2   4 3.85525 29.9109   6
  14 -12  -4 10.6817 19.8508   7
  12   2   4-8.58747 27.1359   3
  14  -2   7 12.3768 28.5586   3
  14 -12  -7 77.7779 27.4088   7
  12   2   7 52.1218 35.8760   6
  14  -2   7 47.1088 34.3930   6
  12   2   7 30.3340 26.4848   3
  14  -2  10 70.5773 31.9189   3
  14 -12 -10 79.9644 28.6540   7
  12   2  10 58.5205 37.4185   6
  14  -2  10 83.8456 37.7720   6
  12   2  10 44.4038 30.9937   3
  12 -14 -13-11.7055 25.4655   7
  14 -12 -13 16.6751 32.1036   7
  12   2  13 6.38733 34.4629   6
  14  -2  13-8.91482 34.4542   6
  14 -13  12-8.22289 28.8171   4
  13 -14  12-3.79369 26.9468   4
  14  -1 -12 1.63055 26.7473   5
  14  -1  -9 137.665 34.4680   3
  13   1  -9 190.834 35.1330   3
  14  -1  -6 305.924 39.3215   6
  14  -1  -6 295.260 44.6988   3
  13   1  -6 246.237 43.1451   3
  13   1  -3 48.7524 29.9539   3
  14  -1  -3 34.4581 30.8968   3
  13   1  -3 55.8670 29.2660   6
  14  -1  -3 53.3834 31.1790   6
  13   1   0 651.745 58.5786   6
  14  -1   0 565.036 54.0605   6
  13   1   0 601.257 54.7832   3
  14  -1   0 556.330 52.9002   3
  13   1   3 250.195 40.9404   3
  14  -1   3 195.296 38.3826   3
  13   1   3 240.737 42.5950   6
  14  -1   3 264.023 44.2571   6
  14  -1   6 142.469 36.3618   3
  14 -13  -6 113.969 31.5320   7
  13 -14  -6 51.0835 24.7204   7
  13   1   6 151.067 39.8700   6
  14  -1   6 132.132 39.6816   6
  13   1   6 178.985 39.1734   3
  14 -13  -9 314.494 43.4510   7
  13 -14  -9 243.713 38.1865   7
  13   1   9 321.256 49.9775   6
  13   1   9 340.533 43.5870   3
  14  -1   9 336.901 44.6591   3
  14  -1   9 296.798 49.5692   6
  13 -14 -12 69.9081 28.8148   7
  14 -13 -12 88.0396 30.8278   7
  13   1  12 41.4802 36.2986   6
  14  -1  12 20.4699 36.7098   6
  14 -14  13 45.4766 31.1227   4
  14   0 -13 16.3060 30.4029   5
  14   0 -10 278.295 40.5855   3
  14   0  -7 95.7704 35.7666   3
  14   0  -4 246.633 41.4629   3
  14   0  -4 269.022 41.1583   6
  14   0  -1 765.045 63.0473   6
  14   0  -1 726.579 58.0544   3
  14   0   2-1.80796 28.3610   3
  14   0   2 9.97295 30.7206   6
  14   0   5 611.009 61.5858   6
  14   0   5 599.171 54.5699   3
  14 -14  -8 340.627 38.7108   7
  14   0   8 515.742 59.3783   6
  14   0   8 434.320 50.0020   3
  14 -14 -11-9.54031 28.9459   7
  14   0  11-9.28640 36.8091   6
  14   0  11 13.2369 28.1929   3
   7 -15 -14 37.1248 24.4987   7
  15  -7 -14 78.8378 32.7450   7
  15  -8  11 51.2406 32.8958   4
   7 -15 -11 82.4285 25.5404   7
  15  -8  11 89.7010 29.0277   3
  15  -8   8 26.4425 28.2634   4
   7 -15  -8 49.5205 20.7181   7
  15  -7  -8 12.2779 19.8857   7
  15  -7  -8 53.4790 25.5565   3
  15  -8   8 35.3662 27.8141   3
  15  -7  -5 72.0503 20.0583   7
  15  -8   5 29.6784 26.0186   4
  15  -7  -5 49.9083 23.3121   4
  15  -7  -5 106.968 31.4886   3
  15  -8   5-9.88355 26.7696   3
  15  -7  -2 32.3371 23.5695   4
  15  -8   2-5.21083 22.8819   4
  15  -7  -2 42.3049 27.4862   3
  15  -7   1 17.2234 23.7054   4
  15  -8  -1-3.53529 26.0844   4
  15  -7   1 11.5722 23.1748   3
  15  -7   4 17.6474 27.9787   4
  15  -8  -4 11.8018 19.6141   7
  15  -8  -4 26.9795 24.8834   4
  15  -7   4-5.02291 25.9804   3
  15  -7   7 105.064 34.2673   4
   8 -15  -7 163.241 25.8206   7
  15  -8  -7 126.577 26.2159   7
  15  -8  -7 105.874 28.5393   4
  15  -7   7 81.6432 29.5305   3
  15  -8  -7 102.887 29.6958   3
  15  -7  10 74.1693 32.7066   4
   8 -15 -10 68.6042 24.5045   7
  15  -8 -10 107.489 30.4571   7
  15  -7  10 54.5348 28.8374   3
  15  -8 -10 111.173 29.0006   3
   8 -15 -13 10.6514 24.7964   7
  15  -8 -13 8.89690 26.9945   7
  15  -9  12 66.8947 33.6341   4
  15  -6 -12 70.4006 27.3806   7
  15  -9   9-4.25171 28.4261   4
   6 -15  -9-1.10400 19.4318   7
  15  -6  -9 2.72669 21.2319   7
  15  -6  -9 8.56120 23.5657   3
  15  -9   9 1.58908 25.5473   3
  15  -6  -6 79.1008 25.7931   4
  15  -6  -6 74.7155 21.7752   7
  15  -9   6 11.2194 26.4788   4
  15  -6  -6 98.9184 30.7757   3
   9   6  -6 61.5864 28.6367   3
  15  -9   3 1.92396 25.9851   4
  15  -6  -3 27.7974 14.3184   7
  15  -6  -3 16.8725 26.9443   3
  15  -6  -3 46.3958 27.3454   4
   9   6  -3 36.5081 28.8952   3
  15  -6   0-12.5424 25.2305   4
  15  -9   0 17.7258 25.9437   4
  15  -6   0 28.6002 27.7788   3
   9   6   0 14.0830 28.3019   3
  15  -6   3 13.0015 25.2075   4
  15  -9  -3 29.4929 18.4941   7
  15  -9  -3 39.9619 25.5550   4
  15  -6   3 4.94761 27.4119   3
   9   6   3 42.1674 29.2960   3
  15  -6   6 16.4428 26.3897   4
  15  -9  -6 113.244 26.5098   7
  15  -9  -6 79.1636 27.9633   4
  15  -6   6 12.8540 24.6731   3
   9   6   6 23.2069 27.7395   3
  15  -6   9 6.43208 30.4588   4
   9 -15  -9 16.1658 20.3320   7
  15  -9  -9-2.73888 23.4764   7
  15  -6   9 16.1972 25.8614   3
  15  -9  -9 8.59731 22.9926   3
   9 -15 -12 71.1743 28.1151   7
  15  -9 -12 76.6014 32.7045   7
  15 -10  13-12.7563 29.3974   4
  15  -5 -13 9.45315 21.7851   7
  15 -10  10 14.4827 28.0799   4
  15  -5 -10 33.7756 21.6544   7
  15  -5 -10 39.9007 24.9360   3
  15  -5  -7 17.1581 16.6123   7
  15 -10   7-5.84378 26.6848   4
  15  -5  -7 28.2514 27.2976   3
  10   5  -7-1.74893 27.4358   3
  15  -5  -4 3.21647 22.8494   4
  15 -10   4 39.0209 29.2565   4
  15  -5  -4 47.7274 29.4718   3
  15  -5  -4-12.7050 28.9747   6
  10   5  -4 23.6590 27.9956   3
  15  -5  -1 17.1415 23.3712   4
  15  -5  -1 7.16057 26.3089   3
  10   5  -1 3.39843 25.4792   3
  15  -5   2-9.31489 27.3791   4
  15  -5   2 23.0197 27.2735   3
  10   5   2 22.0551 27.1821   3
  15  -5   5 21.7727 27.3746   4
  15 -10  -5 38.5031 22.3626   7
  15  -5   5 11.9515 26.7887   3
  10   5   5 37.6488 28.2618   3
  10 -15  -8 106.674 29.3559   7
  15 -10  -8 79.7868 28.0236   7
  15  -5   8 62.0226 28.4399   3
  10   5   8 101.608 33.3364   3
  10 -15 -11 102.786 32.8278   7
  15 -10 -11 98.0931 33.0890   7
  15  -5  11 69.1295 28.1547   3
  10 -15 -14 3.21898 24.3225   7
  15 -11  14 23.1899 30.3489   4
  15  -4 -14 27.0336 25.5002   7
  15  -4 -14 56.1872 27.8699   5
  15 -11  11-12.2410 28.8564   4
  15 -11   8 6.26331 28.7341   4
  15  -4  -8 11.9177 24.5024   3
  11   4  -8-13.5708 26.7057   3
  15  -4  -5 115.579 29.9209   4
  15 -11   5 56.4855 29.6446   4
  15  -4  -5 173.475 35.3306   3
  15  -4  -5 113.803 32.4410   6
  11   4  -5 170.327 37.0046   3
  15  -4  -2 28.2460 26.4715   4
  15  -4  -2-14.4023 26.8884   3
  15  -4  -2 40.8295 29.1644   6
  11   4  -2-1.77175 25.8246   3
  15  -4   1-5.59275 25.0512   4
  15  -4   1-7.14194 27.5000   3
  11   4   1 3.55249 26.2107   3
  15  -4   4 16.4635 29.2354   4
  15 -11  -4 14.1966 19.2142   7
  15  -4   4 1.77390 27.3216   3
  11   4   4-19.2999 28.0135   3
  11 -15  -7 155.652 30.2897   7
  15  -4   7 110.290 32.1325   3
  11   4   7 79.2054 32.1160   3
  11 -15 -10 78.0359 29.5269   7
  15  -4  10 47.1978 28.0113   3
  15 -11 -10 91.8382 28.9168   7
  11   4  10 30.0955 30.4647   3
  11 -15 -13 5.11214 26.1489   7
  15 -11 -13-36.5457 33.6332   7
  15  -4  13-13.9426 36.5840   6
  15 -12  12 2.05557 29.2037   4
  15  -3 -12 30.9976 25.4264   5
  15  -3  -9 5.65678 28.9357   3
  15 -12   9 25.8054 31.2146   4
  12   3  -9 27.7288 27.1885   3
  15  -3  -6 120.979 33.8965   3
  12   3  -6 126.826 36.0838   3
  15  -3  -3 10.6211 27.6688   3
  15  -3  -3-10.2928 29.6725   6
  12   3  -3 27.8974 28.0318   3
  15  -3   0 164.016 35.6690   3
  15  -3   0 93.3534 34.8603   6
  12   3   0 104.982 31.9833   3
  15  -3   3 10.4622 26.5545   3
  12   3   3 9.44071 30.3557   6
  15  -3   3 35.7542 30.9346   6
  12   3   3-12.2127 25.7454   3
  15 -12  -6 305.309 38.3632   7
  12   3   6 237.882 43.8183   6
  15  -3   6 261.002 39.1954   3
  15  -3   6 232.835 44.4827   6
  12   3   6 263.596 42.0662   3
  12 -15  -6 365.621 38.1822   7
  15  -3   9 102.012 35.9160   3
  12 -15  -9 115.320 28.2214   7
  15 -12  -9 91.3410 33.5141   7
  12   3   9 67.8708 36.4061   6
  15  -3   9 89.0326 39.1089   6
  12   3   9 77.0000 33.7126   3
  12 -15 -12 43.1630 30.9861   7
  15 -12 -12-13.5584 26.9655   7
  12   3  12-10.5112 32.3787   6
  15  -3  12-21.0118 37.1459   6
  15 -13  13 24.8363 29.6635   4
  15  -2 -13 25.8202 26.2143   5
  15  -2 -10 7.03133 25.5138   3
  15 -13  10-19.5036 30.9204   4
  13   2 -10 17.8209 27.1386   3
  15  -2  -7 2.00486 30.6482   3
  13   2  -7 17.8512 27.2892   3
  15  -2  -4 5.93545 32.0269   3
  15  -2  -4 35.0312 29.8472   6
  13   2  -4 16.5336 28.1911   3
  15  -2  -1-7.57886 30.2535   3
  13   2  -1 44.7096 30.3812   6
  15  -2  -1 28.4268 30.6774   6
  13   2  -1 9.55564 29.4371   3
  15  -2   2 39.4961 28.4336   3
  13   2   2 42.0312 33.7998   6
  15  -2   2 46.4291 33.5564   6
  13   2   2 36.2319 29.9246   3
  15 -13  -5 123.145 27.3916   7
  15  -2   5 66.3923 35.2119   3
  13   2   5 82.5320 37.8365   6
  15  -2   5 131.350 39.5489   6
  13   2   5 122.149 35.8345   3
  15  -2   8-13.2892 32.8374   3
  13 -15  -8 24.0261 28.2439   7
  15 -13  -8-7.67065 23.0936   7
  13   2   8-2.26500 33.9620   6
  15  -2   8 2.26918 33.6204   6
  13   2   8-16.1327 29.6930   3
  15  -2  11 53.2639 32.9248   3
  13 -15 -11 182.721 38.8683   7
  15 -13 -11 108.777 32.2309   7
  13   2  11 81.6127 37.9558   6
  15  -2  11 61.2360 39.3048   6
  13   2  11 59.6109 32.2877   3
  15 -14  11-17.8457 33.5829   4
  15  -1 -11-28.6654 27.5499   5
  15  -1  -8-1.99558 30.9645   3
  14   1  -8 11.0914 28.4716   3
  15  -1  -5 2.00082 31.0463   3
  15  -1  -5 31.3812 30.1560   6
  14   1  -5-4.05116 33.0086   3
  15  -1  -2 27.2929 32.3368   3
  14   1  -2-3.72227 29.3012   6
  15  -1  -2 11.6664 32.0015   6
  14   1  -2 26.7689 32.0692   3
  15  -1   1 18.8090 32.6652   3
  14   1   1 10.4843 31.1924   6
  15  -1   1-39.7181 34.6277   6
  14   1   1 14.7003 30.2235   3
  15  -1   4 18.0343 29.6982   3
  14   1   4 49.4222 36.1238   6
  15  -1   4 41.6648 35.1416   6
  14   1   4 48.6777 33.6060   3
  15  -1   7 91.9893 33.8822   3
  15 -14  -7 221.894 34.7514   7
  14   1   7 126.234 42.3029   6
  15  -1   7 145.800 41.9953   6
  14   1   7 110.633 36.3717   3
  14 -15  -7 210.562 33.3912   7
  14 -15 -10 47.1690 28.3571   7
  15 -14 -10 70.8012 31.2482   7
  14   1  10 29.7083 37.9919   6
  15  -1  10-2.42643 36.3866   6
  14   1  10 7.25337 29.6527   3
  15  -1  10 1.94271 32.4953   3
  15   0  -9 9.73142 30.9675   3
  15   0  -6-14.9713 33.6718   3
  15   0  -3 21.2304 31.8367   3
  15   0  -3 24.9075 32.8478   6
  15   0   0-2.00157 29.8946   3
  15   0   0-26.1896 34.9675   6
  15   0   3 16.8314 31.4273   3
  15   0   3 43.3011 36.8934   6
  15   0   6 97.0293 43.0914   6
  15   0   6 73.6670 36.9783   3
  15 -15  -9-3.73640 28.0137   7
  15   0   9-27.2984 37.5038   6
  15   0   9-15.2781 29.9592   3
  16  -8   0 453.672 47.8603   3
  16  -8   0 487.650 50.2188   4
  16  -8   3 70.2983 32.5532   4
  16  -8  -3 67.4917 29.1724   4
  16  -8   3 84.8442 32.3562   3
  16  -8  -3 115.087 33.9942   3
  16  -8   6 4.26646 30.7055   4
  16  -8  -6 10.5652 19.3898   7
  16  -8  -6 14.6785 24.4603   4
  16  -8   6 108.443 32.8646   3
  16  -8  -6 37.4752 30.1286   3
  16  -8   9 29.9458 33.9971   4
   8 -16  -9 73.5253 23.7952   7
  16  -8  -9 5.27719 20.7790   7
  16  -8   9 57.7446 29.7285   3
  16  -8  -9 5.47025 24.0252   3
  16  -8  12 26.3517 34.4780   4
   8 -16 -12 1.30437 21.8161   7
  16  -8 -12 19.3442 29.0373   7
  16  -9  13 4.69006 31.8195   4
  16  -7 -13 10.4884 26.9242   7
  16  -9  10 28.6475 31.7148   4
  16  -7 -10 7.20856 22.0391   7
  16  -7 -10-16.7971 27.7634   3
  16  -9  10 15.0793 27.8438   3
  16  -9   7 28.7025 30.1038   4
  16  -7  -7 14.7306 21.3095   7
  16  -7  -7 20.0323 28.2593   3
  16  -9   7 8.49169 26.1599   3
  16  -7  -4 13.6376 15.9804   7
  16  -7  -4 17.9659 26.1863   4
  16  -9   4-13.8412 27.0870   4
  16  -7  -4 16.6262 27.8093   3
  16  -7  -1 100.833 35.3071   4
  16  -9   1 54.3002 28.5322   4
  16  -7  -1 57.0622 31.8673   3
  16  -7   2 40.1549 29.2940   4
  16  -7   2 21.7876 27.4704   3
  16  -7   5 41.2471 30.6938   4
  16  -9  -5 62.3993 25.3503   7
  16  -9  -5 40.2320 29.3147   4
  16  -7   5 40.9218 28.6198   3
  16  -7   8 2.11531 30.4435   4
   9 -16  -8 52.3070 22.8374   7
  16  -9  -8-16.6410 26.6278   7
  16  -7   8-5.39587 27.7027   3
  16  -9  -8 1.86207 26.3370   3
   9 -16 -11 4.05602 21.6654   7
  16  -9 -11 27.2802 27.0106   7
  16  -7  11 44.0448 29.1304   3
  16 -10  11 17.9741 31.0793   4
  16  -6 -11 38.4676 24.3661   7
  16 -10  11 81.0810 30.5825   3
  16 -10   8 25.5782 31.4553   4
  16  -6  -8 13.7121 17.9928   7
  16  -6  -8 23.1191 27.1307   3
  16  -6  -5 170.266 33.3472   4
  16 -10   5 159.987 37.0320   4
  16  -6  -5 190.193 41.2185   3
  16  -6  -5 165.042 36.6102   6
  10   6  -5 185.604 39.2772   3
  16  -6  -2 52.4546 26.9242   4
  16 -10   2 28.9437 30.8920   4
  16  -6  -2 90.8836 33.2449   3
  10   6  -2 23.4686 31.6709   3
  16  -6   1 137.266 34.5289   4
  16  -6   1 166.878 36.0604   3
  10   6   1 151.308 38.2572   3
  16  -6   4 104.483 36.3017   4
  16 -10  -4 68.8466 23.9570   7
  16 -10  -4 94.2632 30.9318   4
  16  -6   4 49.2474 31.1149   3
  10   6   4 122.532 36.6875   3
  16  -6   7 29.1474 30.7491   4
  16 -10  -7 90.0057 27.3667   7
  16 -10  -7 120.163 31.3798   4
  16  -6   7 51.4141 31.6067   3
  10 -16 -10 56.6689 27.1029   7
  16 -10 -10 197.419 34.6140   7
  16  -6  10 84.1352 31.9180   3
  16 -10 -10 227.306 37.8671   3
  10 -16 -13 7.63771 30.8028   7
  16 -11  12 4.53483 30.9137   4
  16 -11   9 12.8046 30.0559   4
  16  -5  -9 29.0822 25.9413   3
  11   5  -9 47.8891 31.4021   3
  16 -11   6 30.6957 32.3945   4
  16  -5  -6 113.200 34.8778   3
  11   5  -6 109.645 36.3765   3
  16  -5  -3 20.8964 25.5919   4
  16 -11   3-2.00667 28.2563   4
  16  -5  -3 27.6349 30.7411   3
  16  -5  -3-8.84617 32.1910   6
  11   5  -3 3.74138 29.3453   3
  16  -5   0 17.3850 29.1919   4
  16  -5   0-13.8845 30.5505   3
  11   5   0 29.8930 29.6229   3
  16  -5   3 8.40022 29.5740   4
  16  -5   3 27.0757 30.8816   3
  11   5   3 30.0790 29.1732   3
  16 -11  -6 87.1249 28.9207   7
  16  -5   6 39.4497 29.9049   3
  11   5   6 15.0432 30.1426   3
  11 -16  -9-5.09336 28.5781   7
  16 -11  -9 40.1403 28.7269   7
  16  -5   9 34.5752 29.0082   3
  11   5   9 39.8748 32.7159   3
  11 -16 -12 5.10498 25.7155   7
  16  -4 -10 14.1010 29.4888   3
  16 -12  10 47.6621 32.1040   4
  12   4 -10 30.4146 30.6709   3
  16  -4  -7 30.0457 29.8789   3
  16 -12   7-2.22959 31.5354   4
  12   4  -7 3.75328 28.7967   3
  16  -4  -4 63.2933 33.3667   3
  16  -4  -4 60.0952 31.5102   6
  12   4  -4 51.9683 33.5322   3
  16  -4  -1 130.070 35.4088   3
  16  -4  -1 95.6915 35.7732   6
  12   4  -1 65.8423 33.3525   3
  16  -4   2-11.3599 27.7104   3
  16  -4   2 14.6618 34.1318   6
  12   4   2-7.74554 29.7127   3
  16 -12  -5 60.2023 25.1776   7
  16  -4   5 5.47100 29.0191   3
  16  -4   5 13.5532 35.8169   6
  12   4   5-7.72359 29.1826   3
  12 -16  -8-1.45258 22.1218   7
  16 -12  -8 18.2658 24.3883   7
  16  -4   8 23.1713 29.3352   3
  16  -4   8-2.38163 35.2871   6
  12   4   8 22.4081 31.8184   3
  16  -4  11 7.62720 32.1937   3
  12 -16 -11 43.3205 26.6843   7
  16 -12 -11 12.6467 28.5462   7
  16  -4  11-2.42240 37.1721   6
  12   4  11 17.9565 30.2230   3
  16 -13  11-30.5036 31.2290   4
  16  -3  -8 12.7730 33.2743   3
  16 -13   8 2.29558 31.4466   4
  13   3  -8 9.72950 29.8590   3
  16  -3  -5 8.06693 31.4113   3
  16  -3  -5 42.8513 31.1598   6
  13   3  -5 24.0639 30.5422   3
  16  -3  -2-1.93404 30.0095   3
  16  -3  -2 17.5624 33.3508   6
  13   3  -2-1.92970 29.8318   3
  16  -3   1-1.91614 28.7315   3
  16  -3   1-14.6822 33.1385   6
  13   3   1-9.68384 27.7548   3
  16  -3   4-21.3776 30.3765   3
  13   3   4 54.0081 34.5206   6
  16  -3   4-11.1704 34.9196   6
  13   3   4 46.6039 34.4206   3
  16  -3   7 8.14411 30.4088   3
  16 -13  -7 57.6846 29.7850   7
  13   3   7-15.3936 33.9968   6
  16  -3   7-11.7842 35.3394   6
  13   3   7-1.94977 29.8058   3
  16  -3  10-11.3736 30.4754   3
  13 -16 -10 23.8177 26.3006   7
  16 -13 -10 11.4016 27.9268   7
  13   3  10-4.48322 33.6115   6
  16  -3  10 7.43037 38.1476   6
  13   3  10 3.79208 30.1677   3
  16  -2  -9 11.8150 31.2327   3
  16 -14   9 53.7755 34.5116   4
  14   2  -9 69.6515 34.9373   3
  16  -2  -6 73.6589 38.3674   3
  14   2  -6 47.6413 34.0496   3
  16  -2  -3-17.8835 33.9122   3
  16  -2  -3-5.99430 32.1231   6
  14   2  -3 25.8963 31.4722   3
  16  -2   0 76.7886 37.2138   3
  14   2   0 153.839 41.9104   6
  16  -2   0 125.385 41.9330   6
  14   2   0 80.8751 35.7509   3
  16  -2   3-6.61363 34.2067   3
  14   2   3 19.7924 33.1043   6
  16  -2   3-11.3333 35.4282   6
  14   2   3-7.93289 30.6593   3
  16  -2   6 82.3580 37.2282   3
  16 -14  -6 173.163 32.6899   7
  14   2   6 91.1628 39.6407   6
  16  -2   6 73.8634 40.1553   6
  14   2   6 80.8177 34.2597   3
  16  -2   9 59.0786 33.8512   3
  14 -16  -9 59.7258 29.7146   7
  16 -14  -9 48.2922 27.2029   7
  14   2   9 82.4689 41.3465   6
  16  -2   9 82.1618 41.5250   6
  14   2   9 49.4504 33.7248   3
  15   1 -10 43.2615 34.1360   3
  16  -1 -10 43.7865 33.7614   3
  16  -1  -7 2.24873 34.7644   3
  15   1  -7 18.1451 32.5243   3
  16  -1  -4 22.9850 32.3083   3
  16  -1  -4 31.5707 33.6260   6
  15   1  -4 34.8948 34.2165   3
  16  -1  -1-14.7979 30.5556   3
  15   1  -1 30.9472 34.3971   6
  16  -1  -1 11.0952 35.9199   6
  15   1  -1 49.1061 35.3914   3
  16  -1   2 31.2609 32.9263   3
  15   1   2 9.03240 33.4562   6
  16  -1   2-22.8806 35.5026   6
  15   1   2-13.3259 32.7734   3
  16  -1   5 49.3765 33.8815   3
  15   1   5 92.0838 43.5712   6
  16  -1   5 81.0895 40.0611   6
  15   1   5 39.8926 34.3501   3
  15   1   8 27.8830 32.6757   3
  16  -1   8 30.1662 33.6837   3
  16   0  -5 16.3059 35.6103   3
  16   0  -2-36.1090 35.9548   3
  16   0  -2-4.22778 33.9868   6
  16   0   1 14.5155 33.6083   3
  16   0   1 26.2104 39.2167   6
  16   0   4 56.0066 40.9289   6
  16   0   4-9.32645 34.4074   3
  16   0   7 8.77824 35.4025   3
  17  -8 -11 184.278 33.9315   7
  17  -9   8 13.9519 30.3139   4
  17  -8  -8 7.35901 23.1706   7
  17  -8  -8-7.93549 27.5582   3
  17  -9   8-26.0430 30.2121   3
  17  -8  -5 639.906 58.9152   3
  17  -9   5 529.286 53.8888   3
  17  -9   5 530.233 58.0196   4
  17  -8  -5 566.694 53.2612   4
  17  -8  -5 409.721 35.4802   7
  17  -8  -2 106.918 33.9408   4
  17  -9   2 139.235 36.6662   4
  17  -8  -2 134.368 37.7279   3
  17  -9   2 132.091 35.1095   3
  17  -8   1 308.400 47.0908   4
  17  -9  -1 171.754 37.8931   4
  17  -9  -1 171.199 38.7583   3
  17  -8   1 332.550 46.1539   3
  17  -8   4 490.524 52.7495   3
  17  -9  -4 461.829 52.5386   3
  17  -8   4 556.761 57.3069   4
  17  -9  -4 394.168 46.5987   4
  17  -8   7 30.6937 33.0981   4
  17  -9  -7 7.45164 20.5742   7
  17  -8   7 18.4320 29.1220   3
  17  -9  -7 4.04568 29.8506   3
  17  -8  10 270.924 50.0667   4
   9 -17 -10 231.809 32.9164   7
  17  -9 -10 158.943 32.9802   7
  17  -9 -10 196.964 37.7615   3
  17  -7 -12 3.21718 25.2334   7
  17 -10   9-7.10732 31.8353   4
  17  -7  -9-9.75099 22.0861   7
  17  -7  -9-2.03575 27.3558   3
  17 -10   9 11.2365 30.0046   3
  17 -10   6-6.69887 30.0079   4
  17  -7  -6 12.5665 34.1316   3
  17 -10   6 54.1962 32.9824   3
  17  -7  -3 7.72541 28.3994   4
  17 -10   3 114.488 35.8042   4
  17  -7  -3 52.2185 33.9202   3
  17  -7   0 22.5342 29.9870   4
  17 -10   0 40.7361 32.1521   4
  17  -7   0 17.5562 29.8240   3
  17  -7   3 34.9495 30.7801   4
  17 -10  -3 124.668 34.7700   4
  17  -7   3 29.3632 31.3851   3
  17  -7   6-6.62724 30.1511   4
  17 -10  -6 152.475 31.2313   7
  17 -10  -6 118.368 35.4393   4
  17  -7   6 7.98413 31.3427   3
  17 -10  -6 121.453 38.7597   3
  17  -7   9 17.7036 35.6128   4
  17 -10  -9 14.2661 28.9632   7
  17  -7   9 13.3545 30.6721   3
  17 -10  -9 6.11397 26.5692   3
  17 -11  10 16.9518 34.1006   4
  17  -6 -10 19.2648 27.6080   3
  17 -11  10 1.81076 28.6094   3
  17 -11   7-17.9025 32.3437   4
  17  -6  -7 37.6347 33.3828   3
  17  -6  -4-15.8525 26.8234   4
  17 -11   4 4.57064 31.0090   4
  17  -6  -4 6.45597 33.9995   3
  17  -6  -4 9.14087 30.0875   6
  11   6  -4 28.8853 35.2625   3
  17  -6  -1 68.4309 31.7149   4
  17 -11   1 19.9454 30.8104   4
  17  -6  -1 70.5341 34.9369   3
  11   6  -1 111.644 38.3464   3
  17  -6   2 6.34051 28.8199   4
  17 -11  -2 66.9050 32.4869   4
  17  -6   2 28.6757 31.4337   3
  11   6   2 8.45290 32.1856   3
  17  -6   5 74.3811 38.3488   4
  17 -11  -5 68.3439 24.9588   7
  17 -11  -5 109.093 33.5316   4
  17  -6   5 85.9711 35.5524   3
  11   6   5 113.033 37.3498   3
  17 -11  -8 14.1127 21.8982   7
  17  -6   8-9.59716 30.3255   3
  11 -17 -11 52.9003 30.4296   7
  17 -12   8 38.4232 32.9490   4
  17  -5  -8 18.1314 28.5012   3
  12   5  -8 47.1169 34.6981   3
  17  -5  -5 98.8114 36.3009   3
  12   5  -5 150.847 38.1153   3
  17  -5  -2 4.16023 30.1929   4
  17 -12   2 8.72667 31.2651   4
  17  -5  -2 27.7773 31.9134   3
  17  -5  -2 6.06773 31.9563   6
  12   5  -2 30.8327 33.0474   3
  17  -5   1 188.171 40.4963   4
  17  -5   1 217.992 43.9683   3
  17  -5   1 229.760 45.8823   6
  12   5   1 133.921 39.7156   3
  17  -5   4 73.7709 33.3777   3
  12   5   4 73.1123 33.9974   3
  17 -12  -7 14.2559 26.8353   7
  17  -5   7 63.5337 33.0127   3
  12   5   7 48.7020 34.3986   3
  12 -17 -10 63.5106 27.6552   7
  17  -5  10 65.0670 33.2242   3
  17  -4  -9 85.9855 38.5236   3
  13   4  -9 113.625 40.0855   3
  17 -13   6 358.552 52.3285   4
  17  -4  -6 254.288 45.6112   3
  13   4  -6 252.289 45.7285   3
  17  -4  -3 33.4248 32.5372   3
  17  -4  -3 16.0348 32.2272   6
  13   4  -3 23.3290 33.7473   3
  13   4   0 447.652 54.3286   3
  17  -4   0 575.608 59.9883   6
  17  -4   0 481.714 54.5377   3
  17  -4   3 73.8045 33.3581   3
  17  -4   3 93.0575 41.4631   6
  13   4   3 150.543 40.7377   3
  17 -13  -6 146.596 31.0904   7
  17  -4   6 200.881 42.2320   3
  17  -4   6 164.054 44.6895   6
  13   4   6 219.468 44.5588   3
  17  -4   9 185.145 43.2830   3
  13 -17  -9 216.362 35.1382   7
  13   4   9 194.059 44.9028   3
  17  -3  -7 9.29236 35.5124   3
  17 -14   7-4.79316 33.2914   4
  14   3  -7 19.2827 31.8720   3
  17  -3  -4 9.27179 35.1642   3
  17  -3  -4 22.3682 33.7929   6
  14   3  -4-13.1896 33.7311   3
  17  -3  -1 29.0198 33.8673   3
  17  -3  -1 37.4130 35.7454   6
  14   3  -1 2.22975 33.1718   3
  17  -3   2 24.9971 35.0030   3
  17  -3   2 2.33131 35.0962   6
  14   3   2 35.2834 33.8402   3
  17  -3   5 15.8251 35.0792   3
  17  -3   5 22.1591 36.3325   6
  14   3   5 2.15568 32.1962   3
  17  -3   8 32.1364 33.1243   3
  14   3   8 18.8330 32.4729   3
  17  -2  -5 48.7350 37.7528   3
  15   2  -5 28.1521 34.5839   3
  17  -2  -2 23.7526 34.9115   3
  17  -2  -2 38.1311 36.5551   6
  15   2  -2 21.4394 33.5145   3
  17  -2   1 16.5226 34.6897   3
  17  -2   1 28.3386 37.4437   6
  15   2   1 4.27989 31.7070   3
  17  -2   4 20.3739 36.1576   3
  15   2   4 70.9820 39.4582   6
  17  -2   4 48.2629 40.5690   6
  15   2   4 60.6204 34.0983   3
  15   2   7 13.2569 34.0314   3
  17  -1  -3 10.8302 35.5321   6
  17  -1   0 2.28169 35.1439   3
  16   1   0 22.5287 35.9715   6
  17  -1   0 22.2454 38.4943   6
  16   1   0 18.5623 34.9291   3
  18  -9   0 494.418 56.5229   3
  18  -9   0 464.490 55.6485   4
  18  -9   3 9.51160 32.7416   4
  18  -9  -3 44.4203 30.4579   4
  18  -9   3 73.8161 34.1518   3
  18  -9  -3 76.0609 37.7125   3
  18  -9   6 231.319 46.5801   4
  18  -9  -6 137.405 26.6333   7
  18  -9  -6 150.588 37.2756   4
  18  -9   6 221.934 42.0151   3
  18  -9  -6 157.370 43.6285   3
  18  -9  -9 193.666 33.6160   7
  18  -9   9 243.036 44.7713   3
  18  -9  -9 216.478 41.5755   3
  18  -8 -10 49.4166 28.1586   7
  18  -8 -10 77.3444 33.8421   3
  18 -10  10 47.0694 32.8734   3
  18 -10   7 32.1829 33.4411   4
  18  -8  -7 37.6730 33.8879   3
  18 -10   7 65.2812 33.9138   3
  18  -8  -4-2.03664 28.2913   4
  18 -10   4 16.8982 34.1433   4
  18  -8  -4 2.16538 33.5991   3
  18 -10   4 4.20689 31.0391   3
  18  -8  -1 149.936 38.6800   4
  18 -10   1 108.100 38.1537   4
  18  -8  -1 189.793 41.8102   3
  18 -10   1 133.427 37.9392   3
  18  -8   2 15.9026 32.7121   4
  18 -10  -2 81.6899 33.4596   4
  18  -8   2 37.3877 33.2950   3
  18 -10  -2 78.3000 35.0705   3
  18  -8   5 53.8500 38.5385   4
  18 -10  -5 5.95190 27.6911   4
  18  -8   5 84.5609 36.7858   3
  18 -10  -5-2.21983 33.2893   3
  18 -10  -8 68.6644 27.9919   7
  18  -8   8 98.5491 37.6876   3
  18 -10  -8 79.9922 34.6745   3
  18  -7  -8 28.9081 33.8686   3
  18 -11   8 28.2776 33.9984   3
  18  -7  -5 55.3984 30.4127   4
  18 -11   5 61.0092 35.8858   4
  18  -7  -5 41.5211 36.3303   3
  18  -7  -2 10.7820 29.8176   4
  18 -11   2 13.3545 31.2012   4
  18  -7  -2 6.68723 33.4240   3
  18  -7   1 48.3991 32.3657   4
  18  -7   1 42.0256 33.5884   3
  18  -7   4 60.2137 35.6942   4
  18 -11  -4 17.8479 31.0010   4
  18  -7   4 47.6050 34.1963   3
  18  -7   7 21.0624 35.7461   4
  18 -11  -7 93.4103 28.3888   7
  18  -7   7 40.0337 33.5484   3
  18 -11  -7 85.5729 37.7832   3
  18 -11 -10 89.7605 33.6931   3
  18 -12   9 34.3302 33.0243   3
  18 -12   6 26.0014 32.6888   4
  18  -6  -6 28.4096 32.6431   3
  18  -6  -3 15.2316 30.5025   4
  18 -12   3-46.6617 34.1150   4
  18  -6  -3 31.9471 34.3505   3
  18  -6  -3 24.9965 35.0576   6
  12   6  -3 24.7885 38.0448   3
  18  -6   0 11.7034 31.6074   4
  18 -12   0 7.13681 31.6528   4
  18  -6   0-4.51161 35.7663   3
  18  -6   0 16.0480 36.3492   6
  12   6   0 15.9521 37.1359   3
  18  -6   3-29.8462 33.9101   4
  18 -12  -3 6.53899 30.6921   4
  18  -6   3 26.7470 32.7568   3
  12   6   3 40.7094 36.1102   3
  18 -12  -6 8.33894 28.0140   4
  18  -6   6-2.09007 30.8416   3
  18 -12  -9-13.3339 29.4214   3
  18  -5  -7 26.6337 33.5457   3
  13   5  -7 33.6885 35.7390   3
  18  -5  -4 114.887 39.8897   3
  18 -13   4 212.362 45.1996   4
  18  -5  -4 176.178 42.2544   6
  13   5  -4 134.247 42.4268   3
  18  -5  -1 213.133 44.8256   3
  18 -13   1 234.333 47.0472   4
  18  -5  -1 196.074 44.9630   6
  13   5  -1 172.929 43.2424   3
  18  -5   2-6.44385 31.3072   3
  18  -5   2-9.60506 37.2595   6
  13   5   2-11.0722 33.0732   3
  18  -5   5 143.376 40.5890   3
  18  -5   5 163.930 47.0835   6
  13   5   5 167.723 44.5964   3
  18  -4  -2 85.4558 38.6765   3
  18  -4  -2 126.088 43.0420   6
  14   4  -2 86.9256 38.6684   3
  18  -4   1 9.16018 33.2422   3
  18  -4   1 38.2530 39.6067   6
  14   4   1 32.0307 33.6271   3
  18  -4   4 244.039 48.7319   3
  14   4   4 201.085 45.6074   3
  18  -3  -3-2.27565 37.2063   6
  18  -3   0-7.33704 36.9591   6
  18  -2  -4 19.5880 34.9924   6
  19  -9  -5-2.14126 29.3322   4
  19  -9  -2-9.22450 30.8370   4
  19 -10   2-2.60928 34.5435   4
  19  -9  -2-22.9796 33.6328   3
  19 -10   2 4.55923 32.0995   3
  19  -9   1 21.8025 32.8721   4
  19 -10  -1 4.79482 31.9000   4
  19  -9   1 40.8038 33.9920   3
  19 -10  -1 4.66165 32.9683   3
  19 -10  -4 61.2724 34.8433   4
  19 -10  -7 34.9333 23.0432   7
  19  -8  -3 2.31882 32.5052   4
  19  -8   0-16.8523 34.3526   4
  19 -11   0 37.3058 33.1253   4
  19  -8   0 28.8478 34.3028   3
  19 -11   0 38.3646 35.7828   3
  19 -11  -3 2.22486 29.3048   4
  19 -11  -6 65.4880 33.4016   4
  19  -7  -4 48.5373 33.2251   4
  19  -7  -1 21.9613 34.6695   4
  19 -12   1 26.1759 33.9578   4
  19  -7  -1 37.5253 38.4764   6
  19  -7   2-33.7158 37.1659   4
  19 -12  -2 22.0256 33.6824   4
  19 -12  -5 65.4259 35.8782   4
  19  -6  -2-4.58884 36.5061   6
  19  -6   1-2.47796 36.8614   6
  19 -13  -4 2.44102 31.9875   4
  19  -5  -3-6.93057 36.2394   6
   0   0   0    0.00    0.00   0

TITL CuCHA350 in R-3m
REM R-3m (#166 in standard setting)
CELL 0.71073  13.424606  13.424606  15.477576  90.0000  90.0000 120.0000
ZERR    1.00   0.001102   0.001102   0.000939   0.0000   0.0000   0.0000
LATT  3
SYMM -y, x-y, z
SYMM -x+y,-x, z
SYMM  y, x,-z
SYMM  x-y,-y,-z
SYMM -x,-x+y,-z
SFAC H O Al Si Cu
UNIT 20.00 98.00 12.00 24.00 6.00
REM  CrysAlisPro recorded range (K): Min=623.0; max=623.0; aver:623.0
TEMP 350
TREF
HKLF 4
END
;
_shelx_hkl_checksum   19234
