# Supplementary material for: Effect of temperature and extraframework cation type on CHA framework flexibility
Source: Sci Rep. 2024 Oct 10;14:23778. doi: 10.1038/s41598-024-74638-4 (PMC11467460; doi:10.1038/s41598-024-74638-4)
Supplement: Supplementary file 14 — Supplementary Material 14 [file 41598_2024_74638_MOESM14_ESM.cif]

 
data_shelx
 
_audit_creation_method            SHELXL-2014
_chemical_name_systematic
;
 ?
;
_chemical_name_common             Cu-chabazite
_chemical_melting_point           ?
_chemical_formula_moiety          ?
_chemical_formula_sum
 'Al12 Cu5.81 O96.88 Si24' 
_chemical_formula_weight          2917.17

loop_
 _atom_type_symbol
 _atom_type_description
 _atom_type_scat_dispersion_real
 _atom_type_scat_dispersion_imag
 _atom_type_scat_source
 'O'  'O'   0.0106   0.0060
 'International Tables Vol C Tables 4.2.6.8 and 6.1.1.4'
 'Si'  'Si'   0.0817   0.0704
 'International Tables Vol C Tables 4.2.6.8 and 6.1.1.4'
 'Cu'  'Cu'   0.3201   1.2651
 'International Tables Vol C Tables 4.2.6.8 and 6.1.1.4'
 'Al'  'Al'   0.0645   0.0514
 'International Tables Vol C Tables 4.2.6.8 and 6.1.1.4'
 
_space_group_crystal_system       trigonal
_space_group_IT_number            166
_space_group_name_H-M_alt         'R -3 m :H'
_space_group_name_Hall            '-R 3 2"'
 
_shelx_space_group_comment
;
The symmetry employed for this shelxl refinement is uniquely defined
by the following loop, which should always be used as a source of
symmetry information in preference to the above space-group names.
They are only intended as comments.
;
 
loop_
 _space_group_symop_operation_xyz
 'x, y, z'
 '-y, x-y, z'
 '-x+y, -x, z'
 'y, x, -z'
 'x-y, -y, -z'
 '-x, -x+y, -z'
 'x+2/3, y+1/3, z+1/3'
 '-y+2/3, x-y+1/3, z+1/3'
 '-x+y+2/3, -x+1/3, z+1/3'
 'y+2/3, x+1/3, -z+1/3'
 'x-y+2/3, -y+1/3, -z+1/3'
 '-x+2/3, -x+y+1/3, -z+1/3'
 'x+1/3, y+2/3, z+2/3'
 '-y+1/3, x-y+2/3, z+2/3'
 '-x+y+1/3, -x+2/3, z+2/3'
 'y+1/3, x+2/3, -z+2/3'
 'x-y+1/3, -y+2/3, -z+2/3'
 '-x+1/3, -x+y+2/3, -z+2/3'
 '-x, -y, -z'
 'y, -x+y, -z'
 'x-y, x, -z'
 '-y, -x, z'
 '-x+y, y, z'
 'x, x-y, z'
 '-x+2/3, -y+1/3, -z+1/3'
 'y+2/3, -x+y+1/3, -z+1/3'
 'x-y+2/3, x+1/3, -z+1/3'
 '-y+2/3, -x+1/3, z+1/3'
 '-x+y+2/3, y+1/3, z+1/3'
 'x+2/3, x-y+1/3, z+1/3'
 '-x+1/3, -y+2/3, -z+2/3'
 'y+1/3, -x+y+2/3, -z+2/3'
 'x-y+1/3, x+2/3, -z+2/3'
 '-y+1/3, -x+2/3, z+2/3'
 '-x+y+1/3, y+2/3, z+2/3'
 'x+1/3, x-y+2/3, z+2/3'
 
_cell_length_a                    13.9423(5)
_cell_length_b                    13.9423(5)
_cell_length_c                    14.3220(4)
_cell_angle_alpha                 90
_cell_angle_beta                  90
_cell_angle_gamma                 120
_cell_volume                      2411.06(17)
_cell_formula_units_Z             1
_cell_measurement_temperature     300(2)
_cell_measurement_reflns_used     4481 
_cell_measurement_theta_min       2.1960 
_cell_measurement_theta_max       35.0460 
 
_exptl_crystal_description        'fragment' 
_exptl_crystal_colour             'pale blue' 
_exptl_crystal_density_meas       ? 
_exptl_crystal_density_method     ?              
_exptl_crystal_density_diffrn     2.009          
_exptl_crystal_F_000              1436
_exptl_transmission_factor_min    ?                                             
_exptl_transmission_factor_max    ?                                             
_exptl_crystal_size_max           0.160 
_exptl_crystal_size_mid           0.120 
_exptl_crystal_size_min           0.060 
_exptl_absorpt_coefficient_mu     1.801
_shelx_estimated_absorpt_T_min    ? 
_shelx_estimated_absorpt_T_max    ? 
_exptl_absorpt_correction_type    multi-scan 
_exptl_absorpt_correction_T_min   0.66656 
_exptl_absorpt_correction_T_max   1.0000 
_exptl_absorpt_process_details     
;
CrysAlisPro 1.171.43.111a (Rigaku Oxford Diffraction, 2024)
Empirical absorption correction using spherical harmonics,
implemented in SCALE3 ABSPACK scaling algorithm.
;
_oxdiff_exptl_absorpt_empirical_full_min           0.803
_oxdiff_exptl_absorpt_empirical_full_max           1.473
_oxdiff_exptl_absorpt_empirical_details
;
Empirical correction (ABSPACK) includes:
- Absorption correction using spherical harmonics
- Frame scaling
;   
_diffrn_ambient_temperature       300(2)
_diffrn_radiation_wavelength      0.71073
_diffrn_radiation_type            MoK\a
_diffrn_source                    'micro-focus sealed X-ray tube'                         
_diffrn_measurement_device_type   'XtaLAB Synergy R, HyPix-Arc 100' 
_diffrn_measurement_method        ? 
_diffrn_detector_area_resol_mean  ? 
_diffrn_reflns_number             8294
_diffrn_reflns_av_unetI/netI      0.0213
_diffrn_reflns_av_R_equivalents   0.0428
_diffrn_reflns_limit_h_min        -20
_diffrn_reflns_limit_h_max        21
_diffrn_reflns_limit_k_min        -16
_diffrn_reflns_limit_k_max        21
_diffrn_reflns_limit_l_min        -14
_diffrn_reflns_limit_l_max        22
_diffrn_reflns_theta_min          2.206
_diffrn_reflns_theta_max          33.139
_diffrn_reflns_theta_full         25.242
_diffrn_measured_fraction_theta_max   1.000
_diffrn_measured_fraction_theta_full  1.000
_diffrn_reflns_Laue_measured_fraction_max    1.000
_diffrn_reflns_Laue_measured_fraction_full   1.000
_diffrn_reflns_point_group_measured_fraction_max   1.000
_diffrn_reflns_point_group_measured_fraction_full  1.000
_reflns_number_total              1136
_reflns_number_gt                 979
_reflns_threshold_expression      'I > 2\s(I)'
_reflns_Friedel_coverage          0.000
_reflns_Friedel_fraction_max      .
_reflns_Friedel_fraction_full     .
 
_reflns_special_details
;
 Reflections were merged by SHELXL according to the crystal
 class for the calculation of statistics and refinement.
 
 _reflns_Friedel_fraction is defined as the number of unique
 Friedel pairs measured divided by the number that would be
 possible theoretically, ignoring centric projections and
 systematic absences.
;
 
_computing_data_collection        'CrysAlisPro system (CCD 43.105a 64-bit (release 11-01-2024))'
_computing_cell_refinement        'CrysAlisPro 1.171.43.111a (Rigaku OD, 2024)'
_computing_data_reduction         'CrysAlisPro 1.171.43.111a (Rigaku OD, 2024)'
_computing_structure_solution     'SHELXL-2013 (Sheldrick, 2013)'
_computing_structure_refinement   'SHELXL-2014 (Sheldrick, 2014)'
_computing_molecular_graphics     ?
_computing_publication_material   ?
 
_refine_special_details
;
 ?
;
_refine_ls_structure_factor_coef  Fsqd
_refine_ls_matrix_type            full
_refine_ls_weighting_scheme       calc
_refine_ls_weighting_details
'w=1/[\s^2^(Fo^2^)+(0.1236P)^2^+11.8075P] where P=(Fo^2^+2Fc^2^)/3'
_atom_sites_solution_primary      ?
_atom_sites_solution_secondary    ?
_atom_sites_solution_hydrogens    .
_refine_ls_hydrogen_treatment     undef
_refine_ls_extinction_method      none
_refine_ls_extinction_coef        .
_refine_ls_number_reflns          1136
_refine_ls_number_parameters      69
_refine_ls_number_restraints      0
_refine_ls_R_factor_all           0.0687
_refine_ls_R_factor_gt            0.0630
_refine_ls_wR_factor_ref          0.2014
_refine_ls_wR_factor_gt           0.1969
_refine_ls_goodness_of_fit_ref    1.071
_refine_ls_restrained_S_all       1.071
_refine_ls_shift/su_max           0.000
_refine_ls_shift/su_mean          0.000
 
loop_
 _atom_site_label
 _atom_site_type_symbol
 _atom_site_fract_x
 _atom_site_fract_y
 _atom_site_fract_z
 _atom_site_U_iso_or_equiv
 _atom_site_adp_type
 _atom_site_occupancy
 _atom_site_site_symmetry_order  
 _atom_site_calc_flag
 _atom_site_refinement_flags_posn
 _atom_site_refinement_flags_adp
 _atom_site_refinement_flags_occupancy
 _atom_site_disorder_assembly
 _atom_site_disorder_group
Si Si 0.66670(5) 0.55648(5) 0.44500(4) 0.0176(3) Uani 0.6667 1 d . . P . .
Al Al 0.66670(5) 0.55648(5) 0.44500(4) 0.0176(3) Uani 0.3333 1 d . . P . .
O1 O 0.6667 0.5764(4) 0.3333 0.0483(9) Uani 1 2 d S T P . .
O2 O 0.6535(2) 0.6535(2) 0.5000 0.0410(8) Uani 1 2 d S T P . .
O3 O 0.78750(16) 0.5750(3) 0.4822(2) 0.0359(7) Uani 1 2 d S T P . .
O4 O 0.56818(15) 0.43182(15) 0.4772(2) 0.0386(7) Uani 1 2 d S T P . .
C1 Cu 0.6667 0.3333 0.6065(16) 0.160(10) Uiso 0.224(13) 6 d S . . . .
C1A Cu 0.6667 0.3333 0.544(4) 0.03(2) Uiso 0.014(6) 6 d S . . . .
C3 Cu 0.7866(11) 0.6667 0.6667 0.120 Uiso 0.111(3) 2 d S U . . .
C3A Cu 0.828(5) 0.825(5) 0.629(4) 0.120 Uiso 0.024(2) 1 d . U . . .
CW3 Cu 0.8082(11) 0.7063(9) 0.5713(6) 0.024(3) Uiso 0.043(4) 1 d . . . . .
W1 O 0.7006(14) 0.401(3) 0.736(2) 0.074(12) Uiso 0.162(18) 2 d S . . . .
W3A O 0.8306(6) 0.7387(15) 0.5509(11) 0.074(5) Uani 0.36(2) 1 d . . . . .
W3B O 0.861(3) 0.825(3) 0.504(4) 0.19(2) Uiso 0.25(2) 1 d . . . . .
 
loop_
 _atom_site_aniso_label
 _atom_site_aniso_U_11
 _atom_site_aniso_U_22
 _atom_site_aniso_U_33
 _atom_site_aniso_U_23
 _atom_site_aniso_U_13
 _atom_site_aniso_U_12
Si 0.0146(3) 0.0201(4) 0.0202(4) -0.00420(19) -0.00005(18) 0.0102(2)
Al 0.0146(3) 0.0201(4) 0.0202(4) -0.00420(19) -0.00005(18) 0.0102(2)
O1 0.046(2) 0.0683(19) 0.0229(13) 0.0014(6) 0.0029(11) 0.0232(10)
O2 0.0310(11) 0.0310(11) 0.064(2) -0.0111(7) 0.0111(7) 0.0180(13)
O3 0.0256(9) 0.0479(19) 0.0415(14) -0.0135(13) -0.0067(7) 0.0240(9)
O4 0.0303(10) 0.0303(10) 0.0495(18) 0.0023(7) -0.0023(7) 0.0109(12)
W3A 0.023(3) 0.083(8) 0.063(6) -0.050(5) 0.005(3) -0.013(4)
 
_geom_special_details
;
 All esds (except the esd in the dihedral angle between two l.s. planes)
 are estimated using the full covariance matrix.  The cell esds are taken
 into account individually in the estimation of esds in distances, angles
 and torsion angles; correlations between esds in cell parameters are only
 used when they are defined by crystal symmetry.  An approximate (isotropic)
 treatment of cell esds is used for estimating esds involving l.s. planes.
;
 
loop_
 _geom_bond_atom_site_label_1
 _geom_bond_atom_site_label_2
 _geom_bond_distance
 _geom_bond_site_symmetry_2
 _geom_bond_publ_flag
Si O1 1.6232(11) . ?
Si O4 1.6531(13) . ?
Si O2 1.6534(13) . ?
Si O3 1.6592(12) . ?
Si CW3 2.722(11) . ?
O1 Al 1.6233(11) 18_655 ?
O1 Si 1.6233(11) 18_655 ?
O2 Al 1.6534(13) 4_556 ?
O2 Si 1.6534(13) 4_556 ?
O2 CW3 2.156(11) . ?
O2 CW3 2.156(11) 4_556 ?
O3 Al 1.6592(12) 23_655 ?
O3 Si 1.6592(12) 23_655 ?
O3 CW3 2.129(10) . ?
O3 CW3 2.129(10) 23_655 ?
O4 Al 1.6531(13) 22_665 ?
O4 Si 1.6531(13) 22_665 ?
C1 C1A 0.90(6) . ?
C1 W1 2.03(4) . ?
C1 W1 2.03(4) 3_665 ?
C1 W1 2.03(4) 2_655 ?
C1 C3A 2.80(7) 12_656 ?
C1 C3A 2.80(7) 27_546 ?
C1 C3A 2.80(7) 25_666 ?
C1 C3A 2.80(7) 10_446 ?
C1 C3A 2.80(7) 11_566 ?
C1 C3A 2.80(7) 26_456 ?
C3 C3 1.30(3) 25_666 ?
C3 CW3 1.447(10) 11_566 ?
C3 CW3 1.447(10) . ?
C3 W3A 1.88(2) . ?
C3 W3A 1.88(2) 11_566 ?
C3 CW3 1.931(14) 25_666 ?
C3 CW3 1.931(14) 23_655 ?
C3 C3A 2.06(6) . ?
C3 C3A 2.06(6) 11_566 ?
C3 W3A 2.22(2) 23_655 ?
C3 W3A 2.22(2) 25_666 ?
C3 C3A 2.71(5) 23_655 ?
C3A W3A 1.66(6) . ?
C3A CW3 1.75(6) . ?
C3A W1 1.81(7) 25_666 ?
C3A W3B 1.85(7) . ?
C3A W3B 1.96(7) 4_556 ?
C3A W3A 2.30(5) 23_655 ?
C3A C3A 2.37(11) 23_655 ?
C3A CW3 2.45(5) 23_655 ?
C3A C3A 2.47(11) 24_565 ?
C3A C3 2.71(5) 25_666 ?
C3A C1 2.80(7) 25_666 ?
CW3 CW3 1.25(2) 23_655 ?
CW3 W3A 1.264(12) 23_655 ?
CW3 W3B 1.73(5) . ?
CW3 C3 1.931(14) 25_666 ?
CW3 W3B 2.19(4) 23_655 ?
CW3 W3B 2.32(4) 4_556 ?
CW3 C3A 2.45(5) 23_655 ?
W1 W1 1.42(6) 3_665 ?
W1 W1 1.42(6) 2_655 ?
W1 C3A 1.81(7) 25_666 ?
W1 C3A 1.81(7) 11_566 ?
W3A W3A 1.08(2) 23_655 ?
W3A W3B 1.26(5) . ?
W3A CW3 1.264(12) 23_655 ?
W3A W3B 1.77(4) 23_655 ?
W3A C3 2.22(2) 25_666 ?
W3A C3A 2.30(5) 23_655 ?
W3B W3B 0.88(7) 4_556 ?
W3B W3B 1.43(7) 23_655 ?
W3B W3A 1.77(4) 23_655 ?
W3B C3A 1.96(7) 4_556 ?
W3B CW3 2.19(4) 23_655 ?
W3B CW3 2.32(4) 4_556 ?
 
loop_
 _geom_angle_atom_site_label_1
 _geom_angle_atom_site_label_2
 _geom_angle_atom_site_label_3
 _geom_angle
 _geom_angle_site_symmetry_1
 _geom_angle_site_symmetry_3
 _geom_angle_publ_flag
O1 Si O4 112.54(16) . . ?
O1 Si O2 108.66(18) . . ?
O4 Si O2 110.71(16) . . ?
O1 Si O3 112.16(13) . . ?
O4 Si O3 108.61(18) . . ?
O2 Si O3 103.83(13) . . ?
O1 Si CW3 125.9(3) . . ?
O4 Si CW3 121.6(3) . . ?
O2 Si CW3 52.4(2) . . ?
O3 Si CW3 51.5(2) . . ?
Si O1 Al 160.3(3) . 18_655 ?
Si O1 Si 160.3(3) . 18_655 ?
Al O1 Si 0.00(5) 18_655 18_655 ?
Al O2 Si 0.00(2) 4_556 4_556 ?
Al O2 Si 138.6(2) 4_556 . ?
Si O2 Si 138.6(2) 4_556 . ?
Al O2 CW3 118.1(3) 4_556 . ?
Si O2 CW3 118.1(3) 4_556 . ?
Si O2 CW3 90.2(3) . . ?
Al O2 CW3 90.2(3) 4_556 4_556 ?
Si O2 CW3 90.2(3) 4_556 4_556 ?
Si O2 CW3 118.1(3) . 4_556 ?
CW3 O2 CW3 95.8(6) . 4_556 ?
Si O3 Al 139.20(19) . 23_655 ?
Si O3 Si 139.20(19) . 23_655 ?
Al O3 Si 0.00(5) 23_655 23_655 ?
Si O3 CW3 91.0(3) . . ?
Al O3 CW3 124.7(4) 23_655 . ?
Si O3 CW3 124.7(4) 23_655 . ?
Si O3 CW3 124.7(4) . 23_655 ?
Al O3 CW3 91.0(3) 23_655 23_655 ?
Si O3 CW3 91.0(3) 23_655 23_655 ?
CW3 O3 CW3 34.2(6) . 23_655 ?
Al O4 Si 0.00(7) 22_665 22_665 ?
Al O4 Si 140.5(2) 22_665 . ?
Si O4 Si 140.5(2) 22_665 . ?
C1A C1 W1 156.2(10) . . ?
C1A C1 W1 156.2(10) . 3_665 ?
W1 C1 W1 40.9(17) . 3_665 ?
C1A C1 W1 156.2(10) . 2_655 ?
W1 C1 W1 40.9(17) . 2_655 ?
W1 C1 W1 40.9(17) 3_665 2_655 ?
C1A C1 C3A 120.2(13) . 12_656 ?
W1 C1 C3A 62.9(13) . 12_656 ?
W1 C1 C3A 40.2(14) 3_665 12_656 ?
W1 C1 C3A 80.8(16) 2_655 12_656 ?
C1A C1 C3A 120.2(13) . 27_546 ?
W1 C1 C3A 80.8(16) . 27_546 ?
W1 C1 C3A 40.2(14) 3_665 27_546 ?
W1 C1 C3A 62.9(13) 2_655 27_546 ?
C3A C1 C3A 50(2) 12_656 27_546 ?
C1A C1 C3A 120.2(13) . 25_666 ?
W1 C1 C3A 40.2(14) . 25_666 ?
W1 C1 C3A 62.9(13) 3_665 25_666 ?
W1 C1 C3A 80.8(16) 2_655 25_666 ?
C3A C1 C3A 52(2) 12_656 25_666 ?
C3A C1 C3A 97.0(17) 27_546 25_666 ?
C1A C1 C3A 120.2(13) . 10_446 ?
W1 C1 C3A 80.8(16) . 10_446 ?
W1 C1 C3A 62.9(13) 3_665 10_446 ?
W1 C1 C3A 40.2(14) 2_655 10_446 ?
C3A C1 C3A 97.0(17) 12_656 10_446 ?
C3A C1 C3A 52(2) 27_546 10_446 ?
C3A C1 C3A 120(3) 25_666 10_446 ?
C1A C1 C3A 120.2(13) . 11_566 ?
W1 C1 C3A 40.2(14) . 11_566 ?
W1 C1 C3A 80.8(16) 3_665 11_566 ?
W1 C1 C3A 62.9(13) 2_655 11_566 ?
C3A C1 C3A 97.0(17) 12_656 11_566 ?
C3A C1 C3A 120(3) 27_546 11_566 ?
C3A C1 C3A 50(2) 25_666 11_566 ?
C3A C1 C3A 97.0(17) 10_446 11_566 ?
C1A C1 C3A 120.2(13) . 26_456 ?
W1 C1 C3A 62.9(13) . 26_456 ?
W1 C1 C3A 80.8(16) 3_665 26_456 ?
W1 C1 C3A 40.2(14) 2_655 26_456 ?
C3A C1 C3A 120(3) 12_656 26_456 ?
C3A C1 C3A 97.0(17) 27_546 26_456 ?
C3A C1 C3A 97.0(17) 25_666 26_456 ?
C3A C1 C3A 50(2) 10_446 26_456 ?
C3A C1 C3A 52(2) 11_566 26_456 ?
C3 C3 CW3 89.0(7) 25_666 11_566 ?
C3 C3 CW3 89.0(7) 25_666 . ?
CW3 C3 CW3 178.0(15) 11_566 . ?
C3 C3 W3A 86.6(6) 25_666 . ?
CW3 C3 W3A 170.5(7) 11_566 . ?
CW3 C3 W3A 8.7(5) . . ?
C3 C3 W3A 86.6(6) 25_666 11_566 ?
CW3 C3 W3A 8.7(5) 11_566 11_566 ?
CW3 C3 W3A 170.5(7) . 11_566 ?
W3A C3 W3A 173.1(11) . 11_566 ?
C3 C3 CW3 48.5(5) 25_666 25_666 ?
CW3 C3 CW3 40.4(8) 11_566 25_666 ?
CW3 C3 CW3 137.5(10) . 25_666 ?
W3A C3 CW3 134.5(10) . 25_666 ?
W3A C3 CW3 38.7(4) 11_566 25_666 ?
C3 C3 CW3 48.5(5) 25_666 23_655 ?
CW3 C3 CW3 137.5(10) 11_566 23_655 ?
CW3 C3 CW3 40.4(8) . 23_655 ?
W3A C3 CW3 38.7(4) . 23_655 ?
W3A C3 CW3 134.5(10) 11_566 23_655 ?
CW3 C3 CW3 97.1(10) 25_666 23_655 ?
C3 C3 C3A 105.0(18) 25_666 . ?
CW3 C3 C3A 124.2(16) 11_566 . ?
CW3 C3 C3A 56.5(16) . . ?
W3A C3 C3A 49.5(16) . . ?
W3A C3 C3A 132.8(15) 11_566 . ?
CW3 C3 C3A 126.1(18) 25_666 . ?
CW3 C3 C3A 75.8(16) 23_655 . ?
C3 C3 C3A 105.0(17) 25_666 11_566 ?
CW3 C3 C3A 56.5(16) 11_566 11_566 ?
CW3 C3 C3A 124.2(16) . 11_566 ?
W3A C3 C3A 132.9(15) . 11_566 ?
W3A C3 C3A 49.5(16) 11_566 11_566 ?
CW3 C3 C3A 75.8(16) 25_666 11_566 ?
CW3 C3 C3A 126.1(18) 23_655 11_566 ?
C3A C3 C3A 150(3) . 11_566 ?
C3 C3 W3A 57.5(4) 25_666 23_655 ?
CW3 C3 W3A 145.6(10) 11_566 23_655 ?
CW3 C3 W3A 32.4(6) . 23_655 ?
W3A C3 W3A 29.0(5) . 23_655 ?
W3A C3 W3A 144.1(9) 11_566 23_655 ?
CW3 C3 W3A 105.7(8) 25_666 23_655 ?
CW3 C3 W3A 11.2(3) 23_655 23_655 ?
C3A C3 W3A 65.0(16) . 23_655 ?
C3A C3 W3A 134.5(17) 11_566 23_655 ?
C3 C3 W3A 57.5(4) 25_666 25_666 ?
CW3 C3 W3A 32.4(6) 11_566 25_666 ?
CW3 C3 W3A 145.6(10) . 25_666 ?
W3A C3 W3A 144.1(9) . 25_666 ?
W3A C3 W3A 29.0(5) 11_566 25_666 ?
CW3 C3 W3A 11.2(3) 25_666 25_666 ?
CW3 C3 W3A 105.7(8) 23_655 25_666 ?
C3A C3 W3A 134.5(17) . 25_666 ?
C3A C3 W3A 65.0(16) 11_566 25_666 ?
W3A C3 W3A 115.1(8) 23_655 25_666 ?
C3 C3 C3A 47.3(14) 25_666 23_655 ?
CW3 C3 C3A 114.3(14) 11_566 23_655 ?
CW3 C3 C3A 64.2(13) . 23_655 ?
W3A C3 C3A 56.9(12) . 23_655 ?
W3A C3 C3A 117.7(14) 11_566 23_655 ?
CW3 C3 C3A 82.5(14) 25_666 23_655 ?
CW3 C3 C3A 39.9(13) 23_655 23_655 ?
C3A C3 C3A 58(3) . 23_655 ?
C3A C3 C3A 152.3(10) 11_566 23_655 ?
W3A C3 C3A 37.7(12) 23_655 23_655 ?
W3A C3 C3A 93.6(14) 25_666 23_655 ?
W3A C3A CW3 16.5(8) . . ?
W3A C3A W1 92(3) . 25_666 ?
CW3 C3A W1 105(3) . 25_666 ?
W3A C3A W3B 41.5(18) . . ?
CW3 C3A W3B 58(2) . . ?
W1 C3A W3B 66(3) 25_666 . ?
W3A C3A W3B 63(2) . 4_556 ?
CW3 C3A W3B 77(3) . 4_556 ?
W1 C3A W3B 72(3) 25_666 4_556 ?
W3B C3A W3B 26(2) . 4_556 ?
W3A C3A C3 59(2) . . ?
CW3 C3A C3 43.7(14) . . ?
W1 C3A C3 124(3) 25_666 . ?
W3B C3A C3 101(3) . . ?
W3B C3A C3 120(3) 4_556 . ?
W3A C3A W3A 25.5(10) . 23_655 ?
CW3 C3A W3A 32.8(10) . 23_655 ?
W1 C3A W3A 73(2) 25_666 23_655 ?
W3B C3A W3A 48.9(17) . 23_655 ?
W3B C3A W3A 75(2) 4_556 23_655 ?
C3 C3A W3A 60.8(16) . 23_655 ?
W3A C3A C3A 67(2) . 23_655 ?
CW3 C3A C3A 71(2) . 23_655 ?
W1 C3A C3A 49.0(18) 25_666 23_655 ?
W3B C3A C3A 75(2) . 23_655 ?
W3B C3A C3A 98(2) 4_556 23_655 ?
C3 C3A C3A 75.0(17) . 23_655 ?
W3A C3A C3A 41.5(16) 23_655 23_655 ?
W3A C3A CW3 28.2(11) . 23_655 ?
CW3 C3A CW3 28.9(10) . 23_655 ?
W1 C3A CW3 81(2) 25_666 23_655 ?
W3B C3A CW3 59.3(18) . 23_655 ?
W3B C3A CW3 85(2) 4_556 23_655 ?
C3 C3A CW3 49.7(12) . 23_655 ?
W3A C3A CW3 11.4(6) 23_655 23_655 ?
C3A C3A CW3 42.4(15) 23_655 23_655 ?
W3A C3A C3A 138(2) . 24_565 ?
CW3 C3A C3A 150.8(18) . 24_565 ?
W1 C3A C3A 73.1(19) 25_666 24_565 ?
W3B C3A C3A 97(2) . 24_565 ?
W3B C3A C3A 75(2) 4_556 24_565 ?
C3 C3A C3A 159.1(15) . 24_565 ?
W3A C3A C3A 140.1(16) 23_655 24_565 ?
C3A C3A C3A 120.00(4) 23_655 24_565 ?
CW3 C3A C3A 151.2(15) 23_655 24_565 ?
W3A C3A C3 54.9(17) . 25_666 ?
CW3 C3A C3 45.2(13) . 25_666 ?
W1 C3A C3 96(2) 25_666 25_666 ?
W3B C3A C3 91(2) . 25_666 ?
W3B C3A C3 117(3) 4_556 25_666 ?
C3 C3A C3 27.7(10) . 25_666 ?
W3A C3A C3 43.0(10) 23_655 25_666 ?
C3A C3A C3 47.3(14) 23_655 25_666 ?
CW3 C3A C3 32.1(7) 23_655 25_666 ?
C3A C3A C3 162.0(13) 24_565 25_666 ?
W3A C3A C1 130(3) . 25_666 ?
CW3 C3A C1 136(3) . 25_666 ?
W1 C3A C1 46.3(18) 25_666 25_666 ?
W3B C3A C1 112(3) . 25_666 ?
W3B C3A C1 112(3) 4_556 25_666 ?
C3 C3A C1 117(2) . 25_666 ?
W3A C3A C1 106(2) 23_655 25_666 ?
C3A C3A C1 64.9(11) 23_655 25_666 ?
CW3 C3A C1 107(2) 23_655 25_666 ?
C3A C3A C1 63.8(11) 24_565 25_666 ?
C3 C3A C1 98.3(18) 25_666 25_666 ?
CW3 CW3 W3A 22.7(8) 23_655 23_655 ?
CW3 CW3 C3 91.0(7) 23_655 . ?
W3A CW3 C3 109.7(13) 23_655 . ?
CW3 CW3 W3B 93.0(12) 23_655 . ?
W3A CW3 W3B 70.3(14) 23_655 . ?
C3 CW3 W3B 143.1(16) . . ?
CW3 CW3 C3A 109(2) 23_655 . ?
W3A CW3 C3A 99(2) 23_655 . ?
C3 CW3 C3A 79.8(19) . . ?
W3B CW3 C3A 64(2) . . ?
CW3 CW3 C3 48.5(5) 23_655 25_666 ?
W3A CW3 C3 68.3(11) 23_655 25_666 ?
C3 CW3 C3 42.5(10) . 25_666 ?
W3B CW3 C3 129.4(14) . 25_666 ?
C3A CW3 C3 94.8(18) . 25_666 ?
CW3 CW3 O3 72.9(3) 23_655 . ?
W3A CW3 O3 79.6(7) 23_655 . ?
C3 CW3 O3 108.9(6) . . ?
W3B CW3 O3 107.3(15) . . ?
C3A CW3 O3 171.2(19) . . ?
C3 CW3 O3 92.6(4) 25_666 . ?
CW3 CW3 O2 146.1(3) 23_655 . ?
W3A CW3 O2 138.3(8) 23_655 . ?
C3 CW3 O2 109.5(9) . . ?
W3B CW3 O2 86.3(12) . . ?
C3A CW3 O2 101(2) . . ?
C3 CW3 O2 144.2(7) 25_666 . ?
O3 CW3 O2 74.9(4) . . ?
CW3 CW3 W3B 52.2(12) 23_655 23_655 ?
W3A CW3 W3B 29.5(12) 23_655 23_655 ?
C3 CW3 W3B 130.1(15) . 23_655 ?
W3B CW3 W3B 41(2) . 23_655 ?
C3A CW3 W3B 82(2) . 23_655 ?
C3 CW3 W3B 94.0(14) 25_666 23_655 ?
O3 CW3 W3B 92.4(11) . 23_655 ?
O2 CW3 W3B 119.5(13) . 23_655 ?
CW3 CW3 W3B 111.4(10) 23_655 4_556 ?
W3A CW3 W3B 88.8(12) 23_655 4_556 ?
C3 CW3 W3B 134.3(13) . 4_556 ?
W3B CW3 W3B 18.8(18) . 4_556 ?
C3A CW3 W3B 56(2) . 4_556 ?
C3 CW3 W3B 140.3(13) 25_666 4_556 ?
O3 CW3 W3B 115.5(13) . 4_556 ?
O2 CW3 W3B 73.5(12) . 4_556 ?
W3B CW3 W3B 59.3(16) 23_655 4_556 ?
CW3 CW3 C3A 42.4(15) 23_655 23_655 ?
W3A CW3 C3A 38.3(15) 23_655 23_655 ?
C3 CW3 C3A 83.8(14) . 23_655 ?
W3B CW3 C3A 75(2) . 23_655 ?
C3A CW3 C3A 66(3) . 23_655 ?
C3 CW3 C3A 54.5(15) 25_666 23_655 ?
O3 CW3 C3A 114.8(16) . 23_655 ?
O2 CW3 C3A 160.7(16) . 23_655 ?
W3B CW3 C3A 46.5(18) 23_655 23_655 ?
W3B CW3 C3A 87.2(19) 4_556 23_655 ?
CW3 CW3 Si 110.0(2) 23_655 . ?
W3A CW3 Si 111.5(7) 23_655 . ?
C3 CW3 Si 113.7(7) . . ?
W3B CW3 Si 99.2(14) . . ?
C3A CW3 Si 138.5(19) . . ?
C3 CW3 Si 122.1(5) 25_666 . ?
O3 CW3 Si 37.55(18) . . ?
O2 CW3 Si 37.40(18) . . ?
W3B CW3 Si 110.5(12) 23_655 . ?
W3B CW3 Si 96.0(13) 4_556 . ?
C3A CW3 Si 149.7(14) 23_655 . ?
W1 W1 W1 59.999(15) 3_665 2_655 ?
W1 W1 C3A 106.9(18) 3_665 25_666 ?
W1 W1 C3A 161(2) 2_655 25_666 ?
W1 W1 C3A 161(2) 3_665 11_566 ?
W1 W1 C3A 106.9(19) 2_655 11_566 ?
C3A W1 C3A 82(4) 25_666 11_566 ?
W1 W1 C1 69.5(8) 3_665 . ?
W1 W1 C1 69.5(9) 2_655 . ?
C3A W1 C1 94(2) 25_666 . ?
C3A W1 C1 94(2) 11_566 . ?
W3A W3A W3B 98.1(18) 23_655 . ?
W3A W3A CW3 22.7(8) 23_655 23_655 ?
W3B W3A CW3 120.8(18) . 23_655 ?
W3A W3A C3A 113(2) 23_655 . ?
W3B W3A C3A 77(3) . . ?
CW3 W3A C3A 114(2) 23_655 . ?
W3A W3A W3B 44.7(14) 23_655 23_655 ?
W3B W3A W3B 53(3) . 23_655 ?
CW3 W3A W3B 67.4(15) 23_655 23_655 ?
C3A W3A W3B 99(3) . 23_655 ?
W3A W3A C3 93.4(6) 23_655 . ?
W3B W3A C3 148(2) . . ?
CW3 W3A C3 73.0(11) 23_655 . ?
C3A W3A C3 71(2) . . ?
W3B W3A C3 130.9(17) 23_655 . ?
W3A W3A C3 57.5(4) 23_655 25_666 ?
W3B W3A C3 143.5(17) . 25_666 ?
CW3 W3A C3 37.9(8) 23_655 25_666 ?
C3A W3A C3 87.4(19) . 25_666 ?
W3B W3A C3 97.8(16) 23_655 25_666 ?
C3 W3A C3 35.9(9) . 25_666 ?
W3A W3A C3A 41.5(16) 23_655 23_655 ?
W3B W3A C3A 89(2) . 23_655 ?
CW3 W3A C3A 48.5(18) 23_655 23_655 ?
C3A W3A C3A 71(4) . 23_655 ?
W3B W3A C3A 52(2) 23_655 23_655 ?
C3 W3A C3A 80.1(15) . 23_655 ?
C3 W3A C3A 54.2(16) 25_666 23_655 ?
W3B W3B W3A 127(5) 4_556 . ?
W3B W3B W3B 149.3(14) 4_556 23_655 ?
W3A W3B W3B 81.9(18) . 23_655 ?
W3B W3B CW3 122(5) 4_556 . ?
W3A W3B CW3 5.3(9) . . ?
W3B W3B CW3 87.0(12) 23_655 . ?
W3B W3B W3A 162(7) 4_556 23_655 ?
W3A W3B W3A 37.2(14) . 23_655 ?
W3B W3B W3A 44.7(14) 23_655 23_655 ?
CW3 W3B W3A 42.3(11) . 23_655 ?
W3B W3B C3A 84(7) 4_556 . ?
W3A W3B C3A 61(3) . . ?
W3B W3B C3A 105(2) 23_655 . ?
CW3 W3B C3A 58(3) . . ?
W3A W3B C3A 79(3) 23_655 . ?
W3B W3B C3A 70(6) 4_556 4_556 ?
W3A W3B C3A 125(3) . 4_556 ?
W3B W3B C3A 105(2) 23_655 4_556 ?
CW3 W3B C3A 124(3) . 4_556 ?
W3A W3B C3A 124(3) 23_655 4_556 ?
C3A W3B C3A 150(3) . 4_556 ?
W3B W3B CW3 155(6) 4_556 23_655 ?
W3A W3B CW3 29.7(10) . 23_655 ?
W3B W3B CW3 52.2(12) 23_655 23_655 ?
CW3 W3B CW3 34.8(10) . 23_655 ?
W3A W3B CW3 7.5(8) 23_655 23_655 ?
C3A W3B CW3 74(2) . 23_655 ?
C3A W3B CW3 127(3) 4_556 23_655 ?
W3B W3B CW3 40(4) 4_556 4_556 ?
W3A W3B CW3 108(2) . 4_556 ?
W3B W3B CW3 151.8(12) 23_655 4_556 ?
CW3 W3B CW3 103.5(18) . 4_556 ?
W3A W3B CW3 139(2) 23_655 4_556 ?
C3A W3B CW3 103(2) . 4_556 ?
C3A W3B CW3 47.3(19) 4_556 4_556 ?
CW3 W3B CW3 133.5(18) 23_655 4_556 ?
 
_refine_diff_density_max    0.832
_refine_diff_density_min   -0.740
_refine_diff_density_rms    0.155

_shelxl_version_number 2014-1

_shelx_res_file
;
TITL CuCHAK_NEW in R-3m
REM R-3m (#166 in standard setting)
CELL 0.71073  13.942349  13.942349  14.322039  90.0000  90.0000 120.0000
ZERR    1.00   0.000455   0.000455   0.000440   0.0000   0.0000   0.0000
LATT  3
SYMM -y, x-y, z
SYMM -x+y,-x, z
SYMM  y, x,-z
SYMM  x-y,-y,-z
SYMM -x,-x+y,-z
SFAC O Si Cu Al
UNIT 96.88 24 5.81 12
REM  CrysAlisPro recorded range (K): Min=173.0; max=173.0; aver:173.0
TEMP 27

acta
L.S. 10
LIST 3
SHEL 100 0.65
BOND
EXYZ Si Al
EADP Si Al
FMAP 2
PLAN 20

WGHT    0.123600   11.807500
FVAR       0.84956   1.02901
SI    2    0.666704    0.556482    0.444997    10.66666    0.01465    0.02009 =
         0.02020   -0.00420   -0.00005    0.01020
AL    4    0.666704    0.556482    0.444997    10.33333    0.01465    0.02009 =
         0.02020   -0.00420   -0.00005    0.01020
O1    1    0.666667    0.576380    0.333333    10.50000    0.04646    0.06827 =
         0.02290    0.00144    0.00287    0.02323
O2    1    0.653530    0.653530    0.500000    10.50000    0.03103    0.03103 =
         0.06439   -0.01108    0.01108    0.01800
O3    1    0.787499    0.574998    0.482240    10.50000    0.02562    0.04791 =
         0.04146   -0.01350   -0.00675    0.02395
O4    1    0.568181    0.431819    0.477184    10.50000    0.03026    0.03026 =
         0.04949    0.00228   -0.00228    0.01089
rem extraframew
C1    3    0.666667    0.333333    0.606542     0.03732    0.16031
C1A   3    0.666667    0.333333    0.543531     0.00226    0.02611
C3    3    0.786572    0.666667    0.666667     0.05554   10.12000
C3A   3    0.827555    0.825276    0.628543     0.02353   10.12000
CW3   3    0.808236    0.706307    0.571324     0.04264    0.02444
W1    1    0.700578    0.401156    0.736121     0.08084    0.07414
W3A   1    0.830645    0.738652    0.550863     0.36455    0.02296    0.08279 =
         0.06296   -0.04976    0.00515   -0.01305
W3B   1    0.861108    0.825101    0.503686     0.24585    0.18553
HKLF 4

REM  CuCHAK_NEW in R-3m
REM R1 =  0.0630 for     979 Fo > 4sig(Fo)  and  0.0687 for all    1136 data
REM     69 parameters refined using      0 restraints

END

WGHT      0.1235     11.8320

REM Highest difference peak  0.832,  deepest hole -0.740,  1-sigma level  0.155
Q1    1   0.7822  0.6807  0.5981  11.00000  0.05    0.83
Q2    1   0.7729  0.6105  0.6822  11.00000  0.05    0.80
Q3    1   0.7410  0.6667  0.6667  10.50000  0.05    0.74
Q4    1   0.7958  0.5917  0.4388  10.50000  0.05    0.73
Q5    1   0.9068  0.8136  0.6919  10.50000  0.05    0.71
Q6    1   0.5709  0.4291  0.4308  10.50000  0.05    0.68
Q7    1   0.8458  0.8389  0.5941  11.00000  0.05    0.54
Q8    1   0.7080  0.6226  0.3335  11.00000  0.05    0.52
Q9    1   0.8031  0.9016  0.6428  10.50000  0.05    0.51
Q10   1   0.6969  0.3939  0.6253  10.50000  0.05    0.49
Q11   1   0.9111  0.8222  0.4287  10.50000  0.05    0.47
Q12   1   0.6313  0.2626  0.6431  10.50000  0.05    0.46
Q13   1   0.6277  0.6318  0.4663  11.00000  0.05    0.41
Q14   1   0.8748  0.7496  0.5300  10.50000  0.05    0.41
Q15   1   0.5884  0.2594  0.6545  11.00000  0.05    0.40
Q16   1   0.7302  0.4605  0.7231  10.50000  0.05    0.32
Q17   1   0.6667  0.3333  0.5033  10.16667  0.05    0.32
Q18   1   0.8309  0.7679  0.5862  11.00000  0.05    0.29
Q19   1   0.6275  0.3725  0.6884  10.50000  0.05    0.29
Q20   1   0.8309  0.7944  0.5399  11.00000  0.05    0.28
;
_shelx_res_checksum   78592

_shelx_hkl_file
;
   0   0  -3 96698.5 2580.91   4
   0   0  -3 100182. 2579.99   3
   0   0   3 98801.0 2581.32   4
   0   0   3 98775.5 2579.58   3
   0   0  -6 12924.8 359.464   4
   0   0  -6 13000.8 356.978   3
   0   0   6 13163.8 360.221   4
   0   0  -9 55691.8 1491.95   3
   0   0   9 56947.1 1496.40   4
   0   0  12 531.565 39.8972   4
   0   0  15 1197.07 69.1485   4
   0   0  18 9316.09 323.447   1
   0   0  18 9442.96 306.060   4
   0   0  21 116.634 36.1434   4
   0   0  21 76.0699 39.0775   1
   0   1  23 226.471 47.6103   4
  -1   0  23 376.626 52.8898   4
  -1   0  20 114.961 42.0902   1
   0   1  20 125.593 42.5874   1
   1  -1  20 113.089 43.7541   1
  -1   0  20 111.750 35.5591   4
   1  -1  20 96.4624 31.4717   4
   0   1  20 69.1130 33.2419   4
   1  -1  17 1094.55 66.7990   4
   0   1  17 799.790 64.0468   4
   0   1  17 805.952 71.4536   1
  -1   0  17 1126.28 69.4639   4
   1  -1  17 977.538 76.5527   1
   0   1  14 532.496 51.7819   1
  -1   0  14 839.315 53.2126   4
   1  -1  14 751.517 49.6729   4
   0   1  14 483.182 44.3522   4
   1   0 -11 48.2714 15.4289   3
  -1   1 -11 68.6683 15.9334   3
   1  -1  11 67.6259 17.5925   4
   0   1  11 64.2569 20.3458   4
  -1   0  11 53.4752 18.3750   4
   0  -1  -8 12630.5 369.038   3
   1   0  -8 13488.0 365.240   3
  -1   0   8 13546.4 365.244   3
  -1   1  -8 13155.1 367.846   4
   0  -1  -8 12267.9 370.004   4
  -1   1  -8 13823.5 366.333   3
   0   1   5 9686.11 269.457   4
   1   0  -5 9311.36 263.169   3
  -1   1  -5 9511.29 263.683   3
  -1   0   5 9861.36 264.272   3
   1  -1   5 9397.02 265.280   4
  -1   0   5 9687.74 267.894   4
   0  -1  -5 10052.5 269.362   3
   0  -1  -5 9865.29 270.104   4
  -1   1  -5 9437.67 265.223   4
   0  -1  -2 1324.15 40.6511   4
   1  -1   2 976.234 35.9192   4
  -1   0   2 1245.21 38.4967   2
  -1   0   2 1149.45 36.8729   3
  -1   1  -2 940.544 35.7504   4
   1   0  -2 1234.96 38.3028   2
   0  -1  -2 1499.83 38.4602   2
   0   1   2 1402.42 37.6114   2
   0   1   2 1267.14 40.4192   3
   0  -1  -2 1239.90 40.6515   3
   0   1   2 1256.49 40.4383   4
   1   0   1 7466.08 220.550   1
   1   0   1 9213.87 220.845   4
   1   0   1 8434.95 222.450   2
   0   1  -1 8322.24 220.874   2
   0  -1   1 7963.98 220.662   2
  -1   0  -1 7601.46 220.765   1
  -1   0  -1 8758.44 220.961   4
  -1   1   1 8270.03 221.064   3
  -1   0  -1 8510.22 222.506   2
   1  -1  -4 36425.0 1010.19   3
   1   0   4 36904.2 1002.14   2
  -1   1   4 36522.6 1011.69   4
  -1   0  -4 37527.5 1010.42   4
   1   0   4 38187.8 1010.76   4
   0   1  -4 39224.5 1005.23   3
   0  -1   4 38792.8 1008.41   4
   0  -1   4 40757.7 1002.14   2
  -1   1   4 37255.2 1010.55   3
   0   1  -7 17427.1 441.403   3
   0  -1   7 17732.2 447.745   4
  -1   0  -7 15846.1 446.803   4
  -1   1   7 15540.4 444.882   3
   1  -1  -7 15371.6 445.842   3
  -1   0  -7 15518.7 445.036   3
  -1   1  10 644.760 42.5193   4
   0   1 -10 892.923 42.0326   3
   0  -1  10 839.803 43.4880   4
  -1   0 -10 774.919 42.3857   3
   1  -1 -10 645.272 40.3196   3
  -1   0 -10 711.383 42.9303   4
   1   0  10 775.471 43.9874   4
  -1   1  13 1524.57 76.4748   4
   0   1 -13 1510.45 65.8288   3
   1   0  13 1516.62 75.4488   4
   0  -1  13 1710.15 76.2377   4
  -1   1  16 33.3955 23.1631   4
   1   0  16 72.7610 31.2223   1
   0  -1  16 76.6216 25.1930   4
   1   0  16 45.0724 25.7346   4
   1   0  19 739.505 71.5036   1
  -1   1  19 641.901 69.0202   1
   0  -1  19 1027.80 82.1389   1
  -1   1  19 682.530 62.2652   4
   0  -1  19 987.660 67.9400   4
   1   0  19 776.884 64.0425   4
   1   0  22 271.822 55.8558   1
  -1   1  22 322.026 52.9059   4
   0  -1  22 352.383 60.9883   1
   0  -1  22 364.863 48.4925   4
  -1   1  22 254.146 56.0156   1
   1   0  22 278.146 47.6900   4
  -1  -1   0 17211.4 451.317   2
  -2   1   0 17868.8 445.179   1
  -1  -1   0 17027.4 449.746   1
  -1   2   0 16516.4 446.580   3
   1  -2   0 15914.4 445.013   1
   1   1   0 17391.4 450.955   2
   1  -2   3 2837.63 84.5568   4
  -1  -1   3 2964.11 88.5579   2
   2  -1  -3 3299.01 91.3484   2
  -1  -1  -3 3061.66 88.9059   2
  -1   2   3 2895.41 91.8892   3
   2  -1   3 3265.46 91.6672   1
   1  -2  -3 2782.68 91.7279   3
  -1  -1   3 2871.55 83.7110   3
  -1  -1  -3 3012.55 91.2579   4
  -1  -1  -3 3002.76 92.0577   1
   1  -2  -3 2850.32 91.4463   4
   1   1   3 3074.50 91.9705   4
  -2   1  -3 3160.96 88.5458   4
  -1   2   3 2773.45 90.0771   1
   1   1   3 3076.13 88.1066   2
  -2   1   3 3378.69 90.7071   3
   2  -1   3 3282.51 89.2956   4
  -1   2   3 2901.43 91.9849   4
   1   1  -3 2931.41 87.6874   2
   1   1   3 2984.05 91.9861   1
   2  -1   3 3409.94 91.5466   2
   1  -2   6 1647.44 50.0088   2
   1  -2  -6 1642.13 50.3426   2
  -1  -1  -6 1664.17 62.6960   4
  -1   2   6 1697.33 62.5970   3
   2  -1   6 1601.49 58.9304   4
   2  -1  -6 1573.81 51.6334   2
   1   1   6 1653.01 50.0488   2
  -2   1  -6 1676.34 59.6053   4
   2  -1   6 1514.66 51.4444   2
  -1  -1   6 1585.33 53.8612   3
   2  -1  -6 1568.29 58.3769   3
  -1   2  -6 1686.89 54.2862   3
   1   1  -6 1612.13 50.0424   2
  -1  -1   6 1621.09 59.1773   4
   1   1   6 1634.93 62.6386   4
  -1  -1  -6 1572.13 51.7723   2
   1  -2  -6 1664.72 62.5280   3
   1  -2   6 1710.78 57.2370   4
   1  -2  -6 1717.03 64.4312   4
   1   1  -6 1624.07 54.0095   3
  -1  -1   6 1487.09 51.4626   2
  -2   1   6 1617.43 62.1215   4
  -1  -1  -6 1622.75 61.6475   3
  -2   1   6 1547.23 58.3797   3
  -2   1  -9 3913.47 124.592   4
   2  -1  -9 3769.07 123.023   3
  -2   1  -9 3769.68 122.036   3
   1   1   9 4131.24 130.254   4
  -1   2   9 3775.92 128.697   4
  -1  -1  -9 4073.46 128.316   3
   1   1  -9 3348.59 115.441   3
  -1   2  -9 3102.12 114.110   3
  -2   1   9 3836.97 127.676   4
   1  -2  -9 3971.49 128.366   3
  -1  -1  -9 4136.52 129.808   4
   1   1   9 4100.63 135.120   1
   2  -1  12 48.5063 18.7291   4
  -1  -1  12 91.3525 21.4966   4
  -1   2 -12 72.9887 16.5308   3
   1   1 -12 86.4649 16.9468   3
   1   1  12 51.9505 21.6900   4
   1  -2  12 64.9261 18.1641   4
  -1   2  12 36.1427 19.4628   4
  -2   1  12 52.0093 20.9030   4
   1   1  12 60.0207 24.9035   1
  -2   1  15 195.900 32.6345   4
  -1  -1  15 181.451 29.1301   4
   1   1  15 211.950 33.6611   4
   2  -1  15 281.009 40.5488   1
  -1   2  15 211.573 34.3329   4
  -1   2  15 274.560 39.9415   1
   2  -1  15 215.521 32.2070   4
   1   1  15 255.836 40.3058   1
   1  -2  15 140.802 27.9187   4
  -1   2  18 646.249 57.8379   4
   1   1  18 644.886 64.9514   1
   1  -2  18 357.518 42.8358   4
   2  -1  18 540.749 50.9339   4
   1   1  18 581.768 55.5711   4
  -1   2  18 615.707 62.6852   1
  -1  -1  18 410.609 47.0670   4
  -2   1  18 532.491 53.7030   4
   2  -1  18 559.926 60.2750   1
   2  -1  21 29.9122 30.4733   4
  -1  -1  21 15.8076 36.3557   1
  -2   1  21 15.6360 37.9366   1
   1  -2  21 3.93115 38.4271   1
  -1  -1  21 5.33397 28.5581   4
   1   1  21-12.1939 36.7848   1
   1   1  21 9.09053 29.8309   4
  -1   2  21-15.7745 37.7139   1
   2  -1  21-15.7925 37.1893   1
  -1   2  21-3.11594 32.7642   4
  -2   1  21-15.0780 31.5129   4
   1  -2  21-7.63835 27.4257   4
   0   2  22 248.300 47.0784   4
  -2   0  22 268.291 45.5731   4
   0   2  19 265.333 50.1498   1
   2  -2  19 340.090 42.6800   4
   0   2  19 285.877 45.9722   4
  -2   0  19 401.873 48.4323   4
   2  -2  19 330.861 53.1076   1
   2  -2  16 270.431 34.2716   4
   0   2  16 246.061 37.8525   4
   0   2  16 184.388 37.6837   1
  -2   0  16 199.915 34.0979   4
  -2   0  13 725.662 50.3738   4
   0   2  13 860.224 55.4538   4
   0   2  13 743.460 58.1049   1
   2  -2  13 689.432 46.1010   4
   2   0 -10 4.78787 12.1561   3
   2  -2  10-1.09157 12.6923   4
  -2   2 -10 10.5695 12.4535   3
   0   2  10 29.0264 18.4618   1
  -2   0  10 7.77704 16.4526   4
  -2   2 -10 26.5017 15.7662   4
   0   2  10 14.4614 15.9420   4
   0  -2  -7 565.401 23.4596   2
  -2   0   7 673.857 31.1795   3
   2   0  -7 607.440 23.3615   2
   0  -2  -7 572.680 34.2785   3
   0  -2  -7 628.309 36.6602   4
  -2   2  -7 522.419 29.0492   4
   2  -2   7 550.386 29.8390   4
  -2   0   4 4871.92 134.964   3
   2   0  -4 4749.54 136.204   2
   0  -2  -4 4623.11 141.280   4
   0   2   4 4891.67 141.035   1
   0  -2  -4 4616.48 134.564   2
   0  -2  -4 4428.82 140.350   3
   0   2   4 4820.00 141.559   4
  -2   2  -4 4865.40 133.665   4
  -2   0   4 4713.19 136.796   2
   2  -2   4 4815.18 134.002   4
   0   2   1 1278.64 42.2685   3
   0  -2  -1 1356.42 42.6959   3
   0  -2  -1 1456.03 45.0113   2
   0  -2  -1 1353.76 41.7747   4
   0   2   1 1307.03 41.6826   4
   0   2   1 1415.01 44.3538   2
   0  -2  -1 1732.66 44.7703   1
   0   2   1 1744.39 45.1888   1
  -2   0  -2 243.955 15.4819   2
   2   0   2 296.633 15.9200   1
   2   0   2 230.554 15.0758   2
   2   0   2 185.212 12.3189   4
  -2   2   2 92.3993 10.6272   3
  -2   0  -2 300.688 15.5424   1
  -2   0  -2 207.429 12.8276   4
   0  -2   5 733.950 34.6125   4
   2   0   5 1144.97 37.0852   2
  -2   0  -5 1190.39 38.8144   2
   2  -2  -5 1135.49 43.4435   3
   0   2  -5 820.141 31.6894   3
  -2   2   5 1070.81 43.8847   4
  -2   2   5 1097.94 42.5662   3
   2   0   5 1188.53 43.7760   4
  -2   0  -5 1141.49 42.5717   4
   2   0   5 1424.27 47.5640   1
   2   0   8 2514.06 69.8841   2
   2  -2  -8 2672.99 72.1116   2
   0  -2   8 2071.56 80.6394   4
   2  -2  -8 2619.70 88.2525   3
  -2   0  -8 2558.05 88.5562   4
   2   0   8 2503.06 92.8686   1
   0   2  -8 2227.13 76.8234   3
   0  -2   8 2069.42 70.0472   2
  -2   2   8 2576.98 91.2894   4
  -2   0  -8 2535.84 87.2961   3
   2   0  11 156.680 24.0887   4
   0   2 -11 156.538 17.8821   3
   0  -2  11 201.234 22.8787   4
  -2   2  11 168.539 26.4472   4
   2   0  14 276.484 40.1066   1
   2   0  14 296.451 35.6495   4
  -2   2  14 277.603 36.6772   4
   0  -2  14 294.683 31.6502   4
   0   2 -14 272.090 26.0544   3
  -2   2  17 343.637 50.3447   1
   2   0  17 307.816 45.9278   1
   2   0  17 387.272 44.9332   4
   0  -2  17 390.391 42.1202   4
  -2   2  17 336.838 44.3626   4
  -2   2  20 43.5478 36.4753   1
   0  -2  20 2.40786 26.9865   4
  -2   2  20 9.02321 32.9675   4
   2   0  20 22.3272 29.7095   4
   2   0  20 26.4248 37.6852   1
   0  -2  20 3.82376 36.0202   1
   2   0  23 124.571 42.0868   4
   1   2  20 70.3712 33.0729   4
   3  -2  20 129.026 33.9205   4
  -3   1  20 94.4457 41.9642   1
   3  -2  20 92.6368 39.7746   1
   1   2  20 118.836 45.0959   1
  -1   3  20 90.3522 38.6222   4
  -1   3  20 136.885 46.4631   1
   2  -3  20 129.485 43.5271   1
  -2  -1  20 72.7479 31.5213   4
  -3   1  20 148.725 37.7591   4
   2  -3  20 116.892 32.5847   4
   1   2  17 865.463 67.5052   4
   1   2  17 799.724 70.5651   1
  -3   1  17 989.983 68.1061   4
   2  -3  17 973.850 60.8874   4
   3  -2  17 981.641 63.5596   4
  -1   3  17 877.768 68.2292   4
   3  -2  17 934.052 72.7426   1
  -1   3  17 783.334 69.7225   1
  -2  -1  17 830.748 61.0218   4
   3  -2  14 1432.45 70.1491   4
  -2  -1  14 1434.06 72.9382   4
   1   2  14 1142.46 76.8838   1
  -1   3  14 1242.67 77.1678   1
  -1   3  14 1237.51 73.9456   4
   1   2  14 1089.92 69.5805   4
   2  -3  14 1316.07 65.5349   4
  -3   1  14 1444.95 76.2144   4
   3  -2  14 1437.25 81.6310   1
  -2  -1  11 1030.44 54.8848   4
   1   2  11 830.803 57.0049   1
  -3   1  11 1211.54 54.1234   3
   2  -3  11 1031.92 50.8688   4
  -3   1  11 1280.49 62.2889   4
  -2   3 -11 1050.81 47.8201   3
   1   2  11 1002.49 58.4343   4
  -1   3  11 914.228 57.6249   4
  -1   3  11 883.353 58.4413   1
  -3   2 -11 1147.29 52.6847   3
   3  -2  11 1239.00 56.9198   4
  -1   3   8 9885.03 295.465   4
   2   1  -8 10250.5 275.898   2
   1  -3  -8 10176.5 276.176   2
   1  -3  -8 9763.05 295.152   4
  -2  -1   8 10104.8 281.677   3
   1   2   8 9620.93 294.611   4
   2  -3   8 9922.55 283.830   4
   2  -3   8 10297.3 275.822   2
   1   2   8 9224.55 295.938   1
  -2  -1   8 10125.2 278.760   2
  -1  -2  -8 9759.80 294.012   4
  -2   3  -8 10215.4 281.694   3
   1  -3  -8 10060.2 295.092   3
   3  -2   8 10758.2 279.939   2
   3  -1  -8 10755.1 278.030   2
  -1  -2  -8 9780.41 278.296   2
  -3   1   8 10722.5 295.133   4
  -1   3   8 9894.88 296.571   1
  -1   3   8 9713.68 293.540   3
  -3   2  -8 10755.0 288.726   4
  -1  -2  -8 9684.66 293.491   3
  -2   3  -5 7396.99 201.850   4
  -2  -1   5 7345.80 201.582   3
  -1  -2  -5 7098.81 212.817   3
   1  -3  -5 7325.83 213.553   3
   3  -1  -5 7029.22 207.665   2
  -1   3   5 7294.54 213.577   4
  -2  -1   5 7607.32 208.630   2
  -3   1   5 7066.35 206.909   3
   2   1  -5 7439.86 205.401   2
  -1  -2  -5 7302.07 212.276   4
  -1  -2  -5 7320.36 206.110   2
   1  -3  -5 7599.29 205.264   2
   1   2   5 7423.06 204.603   2
  -3   2  -5 6853.11 204.887   4
  -1   3   5 7486.95 211.402   1
   1   2   5 7524.12 213.366   4
   1  -3  -5 7725.92 214.716   4
   2  -3   5 7556.33 202.232   4
   1   2   5 7536.42 213.824   1
  -1   3   5 7448.26 213.769   3
   3  -2   5 6862.73 205.192   4
   1   2   2 15901.0 440.377   4
   1  -3  -2 16433.1 438.640   1
  -1   3   2 15815.0 441.453   3
   2   1  -2 17635.1 443.772   2
   3  -1  -2 17379.9 446.697   2
   3  -2   2 17693.4 436.466   1
  -2  -1   2 17982.6 445.238   2
  -1  -2  -2 16135.9 441.347   1
  -1  -2  -2 15571.0 439.777   4
   1   2   2 15914.5 441.624   2
   1   2   2 16218.9 442.361   1
  -3   2  -2 16062.0 435.923   4
  -1  -2  -2 15770.0 441.720   2
   1  -3  -2 16207.6 441.592   3
   1  -3  -2 15890.3 440.110   4
  -1   3   2 15947.4 439.534   4
  -1   3   2 16553.4 439.048   1
  -2   3   1 37514.4 989.281   4
   2   1   1 37398.4 996.062   2
   2  -3  -1 37561.2 985.553   1
  -2  -1  -1 35884.4 996.680   2
  -1  -2   1 37219.8 995.077   2
   3  -1   1 37538.5 999.302   2
   2   1   1 36918.6 993.248   1
  -1   3  -1 38172.2 985.912   3
   3  -1   1 38076.4 989.351   1
  -2   3   1 38062.7 991.872   3
  -2  -1  -1 38113.3 992.249   4
  -2  -1  -1 35609.0 992.653   1
  -3   1  -1 37865.9 989.199   1
   1   2  -1 37681.4 994.353   2
  -2   3   1 38260.2 985.951   1
   2   1   4 32740.0 856.090   2
   1  -3   4 32630.1 848.414   4
  -2  -1  -4 32777.5 857.557   2
  -3   1  -4 30764.8 854.870   4
  -2  -1  -4 32562.2 858.440   4
   1   2  -4 32855.8 855.223   2
   1  -3   4 32788.0 854.223   2
  -2  -1  -4 31867.0 859.383   1
   2   1   4 33053.3 859.623   4
  -2   3   4 32425.4 860.111   4
   3  -1   4 31503.2 858.207   2
   3  -1   4 30594.2 857.153   1
   3  -1   4 30915.4 855.360   4
  -3   2   4 31371.6 857.379   3
  -1  -2   4 31863.7 855.671   2
   2   1   4 33103.7 861.100   1
  -2   3   4 32005.7 859.130   3
  -1  -2   4 32858.9 845.632   3
   2  -3  -4 32797.3 859.994   3
  -2  -1  -7 8736.82 248.083   3
  -2  -1  -7 8826.97 248.195   4
   1   2  -7 8765.70 234.651   2
   3  -2  -7 7659.15 235.939   2
  -1  -2   7 8725.22 237.126   2
   3  -1   7 7967.79 236.053   2
   2   1   7 8735.35 234.567   2
  -1   3  -7 8871.83 234.484   3
   1  -3   7 8706.44 234.558   2
  -2  -1  -7 8727.47 238.535   2
  -1  -2   7 8395.44 242.446   4
  -3   1  -7 7931.20 243.092   4
   2  -3  -7 8420.86 247.443   3
   1  -3   7 8671.32 239.726   4
   2  -3 -10 1658.75 52.8347   2
  -3   1 -10 1724.86 71.6384   3
  -3   2  10 1647.40 76.4169   4
   3  -1  10 1832.43 53.7467   2
   2   1  10 1692.55 80.3943   1
  -2   3  10 1869.15 80.1394   4
  -2   3  10 1806.22 76.2983   3
   3  -1  10 1847.66 74.9057   4
   2  -3 -10 1720.76 54.1809   2
  -1  -2  10 1855.11 72.3783   4
   3  -2 -10 1667.00 53.0346   2
  -1  -2  10 1785.56 54.8304   2
   2   1  10 1740.29 76.6776   4
  -1   3 -10 1933.76 65.0199   3
  -3   2  10 1750.72 72.5668   3
   1  -3  10 1890.35 54.5272   2
  -3   1 -10 1817.57 73.6544   4
   3  -1  10 1839.78 81.2311   1
   1   2 -10 1858.91 64.2808   3
   3  -2 -10 1673.67 72.2443   3
  -3   2  13 1568.51 81.6257   4
   2   1  13 1703.77 82.3009   4
  -1   3 -13 1660.70 64.4109   3
  -1  -2  13 1598.79 74.5118   4
   3  -1  13 1602.32 77.1993   4
   1  -3  13 1605.99 72.0897   4
   3  -1  13 1541.49 84.1809   1
   2   1  13 1735.40 89.1104   1
  -2   3  13 1665.41 87.7498   1
  -2   3  13 1666.09 83.1634   4
  -2   3  16 177.196 38.4079   1
   3  -1  16 219.027 34.2062   4
  -2   3  16 178.385 35.8469   4
   2   1  16 235.282 36.1275   4
   3  -1  16 186.575 37.8944   1
   2   1  16 222.614 41.2663   1
  -3   2  16 194.410 37.0512   4
   1  -3  16 209.903 32.2281   4
  -1  -2  16 204.962 31.5077   4
   3  -1  19 860.414 77.2584   1
  -1  -2  19 879.543 63.4161   4
  -2   3  19 896.721 72.8687   4
  -3   2  19 775.687 74.8302   1
   2   1  19 968.227 81.5441   1
  -3   2  19 778.119 67.5697   4
   2   1  19 941.564 72.1283   4
   3  -1  19 782.161 63.5014   4
  -2   3  19 856.078 76.0626   1
   1  -3  19 835.266 60.3033   4
  -3   2  22 226.179 50.3696   4
  -2   3  22 369.506 53.6312   4
   2   1  22 395.549 54.6797   4
   3  -1  22 335.164 48.1911   4
   0   3  21-7.96595 36.6431   1
   0   3  21-23.1636 31.1716   4
  -3   0  21-17.2183 30.9132   4
   3  -3  21 3.85437 37.4080   1
   3  -3  18 39.6720 26.5386   4
   0   3  18 76.7953 33.0953   4
  -3   0  18 10.0199 27.6473   4
   3  -3  18 64.5042 33.5228   1
   0   3  15 32.4850 26.4618   1
   0   3  15-2.34304 24.3311   4
   3  -3  15-11.7934 18.2541   4
  -3   0  15 2.10820 22.4398   4
  -3   0  12 1220.63 55.7749   3
   0   3  12 1366.75 73.5447   1
   3  -3  12 1210.72 58.5424   4
  -3   0  12 1222.19 64.5509   4
  -3   3 -12 1169.26 55.2057   3
   0   3  12 1298.47 70.1974   4
  -3   0   9 682.535 39.7370   4
   0   3   9 400.189 35.2705   1
  -3   3  -9 691.432 34.6781   4
   3   0  -9 688.953 26.1929   2
   3  -3   9 734.602 30.1896   2
   0   3   9 353.097 33.3895   4
  -3   3  -6 108.753 12.1430   4
   3  -3   6 147.033 13.5988   4
  -3   0   6 94.7358 13.7031   2
  -3   0   6 95.2595 12.5453   3
   3   0  -6 108.469 13.3267   2
   0  -3  -6 51.3504 15.0919   3
   0  -3  -6 57.6958 15.6652   4
   0  -3  -6 38.8945 10.0867   2
   0  -3  -3 4450.35 133.273   4
   3   0  -3 4438.44 136.070   2
   0  -3  -3 4637.91 134.044   2
   0   3   3 4544.66 134.180   1
   0   3   3 4667.42 132.566   2
   0  -3  -3 4421.40 134.368   3
   0   3   3 4737.28 134.174   4
  -3   3  -3 4361.46 123.487   4
  -3   0   3 4419.81 136.555   2
   0  -3  -3 4382.34 132.951   1
   0  -3   0 130.961 12.7262   1
  -3   0   0 71.6836 10.8513   1
   0  -3   0 154.289 15.0991   2
   0   3   0 148.480 10.3132   4
   0  -3   0 152.869 10.7232   3
   0  -3   0 167.391 10.8138   4
   0   3   0 148.343 14.5863   2
  -3   0   0 57.1239 13.3596   2
   3   0   0 65.1790 14.4581   2
  -3   0  -3 21.9230 9.63695   4
  -3   0  -3 14.0536 10.0622   2
   3   0   3 25.2476 11.0900   1
  -3   0  -3 33.7289 10.9156   1
   3   0   3 11.3775 9.39045   4
  -3   3   3 20.3194 10.6228   3
   3   0   3 20.7664 11.4959   2
   0  -3   3 59.6627 12.0365   2
   0   3  -6 2014.87 57.4703   3
   0  -3   6 2094.66 66.1299   2
  -3   0  -6 1800.57 69.5028   4
   0  -3   6 2123.65 66.1420   4
   3   0   6 1795.02 65.6202   2
   3  -3  -6 1948.53 72.5478   3
  -3   0  -6 1784.41 67.3634   2
   0   3  -9 611.204 25.5361   3
  -3   3   9 428.432 32.2540   3
   3  -3  -9 434.501 23.6992   2
   3   0   9 411.910 32.5543   4
  -3   0  -9 353.100 30.0799   3
  -3   3   9 398.065 34.1573   4
   3  -3  -9 440.593 33.0190   3
  -3   0  -9 339.675 30.6663   4
   3   0   9 385.294 20.9874   2
   3   0   9 437.629 36.1107   1
   0  -3   9 614.731 25.2052   2
   0  -3  12 304.495 28.1598   4
  -3   3  12 186.996 25.6206   3
   3   0  12 272.947 35.0539   1
   0   3 -12 261.414 20.7857   3
   3   0  12 220.367 28.9028   4
  -3   3  12 212.891 31.8021   4
   3   0  15 29.5712 26.6605   1
   3   0  15 8.49714 21.9312   4
  -3   3  15 32.5971 24.4934   4
   0  -3  15 38.5693 19.8001   4
  -3   3  18 172.727 38.5445   4
   3   0  18 202.044 43.6806   1
  -3   3  18 200.050 44.0185   1
   3   0  18 173.808 37.0757   4
   0  -3  18 128.790 30.5297   4
  -3   3  21-3.29390 34.6426   4
   3   0  21 26.7777 31.8671   4
   3   0  21 51.6824 38.3084   1
  -3   3  21 42.1689 39.5625   1
  -4   2   0 17177.9 496.591   1
   2   2   0 18594.6 508.356   2
  -2   4   0 18576.1 501.031   3
   2  -4   0 20609.0 498.269   1
   2  -4   0 18568.2 496.390   4
  -2  -2   0 18917.3 510.081   2
  -2   4   0 18827.8 496.203   4
  -2  -2   0 19468.1 506.389   1
   2   2   3 6907.15 210.201   4
   2  -4  -3 7706.85 207.588   1
  -2  -2  -3 7243.93 211.962   1
  -2   4   3 7061.19 210.737   3
  -2  -2  -3 6545.79 210.869   2
   2   2   3 6758.38 210.033   2
  -2   4   3 7601.94 207.417   1
   2   2  -3 9057.70 215.581   2
   2  -4  -3 7152.77 210.890   3
  -2  -2  -3 6933.83 208.826   4
   2   2   3 7369.50 213.336   1
   2  -4  -3 7171.58 210.391   4
   4  -2  -3 7856.14 217.510   2
   4  -2   3 7725.71 217.424   2
   4  -2   3 7873.28 207.834   1
  -4   2  -3 6898.66 204.988   4
  -2  -2   3 9078.46 217.566   2
  -2   4   3 7339.97 210.376   4
  -2  -2  -6 671.430 39.6418   3
   2  -4  -6 647.797 39.3742   3
   2   2   6 698.693 34.7163   2
  -4   2   6 879.548 39.6524   3
   4  -2   6 812.980 37.9873   4
  -2  -2  -6 697.179 39.3054   4
  -2  -2   6 992.337 32.0134   3
   2  -4  -6 727.223 34.7976   2
  -2  -2   6 1016.01 40.7537   2
  -2  -2  -6 664.613 35.6250   2
   4  -2  -6 861.443 40.0284   2
   2   2  -6 1009.80 38.5864   2
   2  -4   6 950.796 32.9313   4
   2  -4  -6 732.920 41.6555   4
   4  -2   6 788.200 39.0494   2
  -4   2  -6 888.043 37.9120   4
  -2  -2   9 2998.14 94.1927   2
  -4   2   9 2740.08 107.392   4
   2  -4   9 2955.98 95.7941   4
   2  -4   9 3010.75 90.6464   2
  -2  -2   9 2973.66 91.6206   3
  -2   4   9 3103.11 111.188   1
  -2   4   9 2786.44 108.758   4
   2   2   9 2798.38 89.2780   2
  -2  -2   9 3025.74 102.773   4
   4  -2   9 2791.38 93.0341   2
   4  -2  -9 2767.92 92.4686   2
   2   2  -9 3018.69 90.5988   2
   4  -2   9 2889.21 108.774   1
  -2   4  -9 3066.46 92.4503   3
   2  -4  -9 2909.64 90.5892   2
   2   2   9 2842.79 109.126   4
  -2  -2  -9 3008.40 95.1048   2
  -2   4   9 2954.56 109.026   3
   2   2   9 2908.35 111.702   1
  -4   2  -9 2897.05 101.537   4
  -4   2   9 2822.07 102.151   3
  -2   4  12 587.416 46.6885   4
   4  -2  12 485.314 45.0671   1
   4  -2  12 568.086 19.8503   2
   4  -2  12 629.991 41.9402   4
  -2  -2  12 657.128 42.7633   4
  -2   4 -12 663.796 33.1242   3
   2  -4  12 526.816 19.8760   2
  -4   2  12 757.937 50.0446   4
  -4   2  12 716.890 42.7339   3
  -2   4  12 394.049 43.0111   1
   2  -4  12 487.814 20.1613   2
   2  -4  12 691.077 38.9673   4
   2   2  12 577.129 45.9555   4
   2   2  12 386.254 42.8126   1
  -2   4  15 126.776 31.9860   4
   4  -2  15 181.604 34.7175   1
  -2   4  15 226.733 37.8554   1
  -2  -2  15 126.440 26.8980   4
  -4   2  15 107.648 29.3309   4
   2   2  15 227.547 41.5739   1
   2   2  15 189.641 33.1739   4
   2  -4  15 168.173 26.1939   4
   4  -2  15 104.296 26.1379   4
   4  -2  18 842.733 63.0812   4
   2  -4  18 1016.46 62.2929   4
  -2   4  18 985.936 80.1354   1
  -2  -2  18 1163.94 70.9135   4
   4  -2  18 824.915 75.5717   1
  -4   2  18 932.736 71.4093   4
  -2   4  18 1042.02 76.5559   4
   2   2  18 1058.34 75.9687   4
   2   2  18 878.723 77.4260   1
   2  -4  21 106.064 43.6528   1
  -4   2  21 148.076 41.5998   4
   2   2  21 103.319 38.7806   4
  -2   4  21 118.433 40.2448   4
  -2  -2  21 127.360 36.3219   4
  -4   2  21 81.3779 40.3627   1
   4  -2  21 154.455 35.4760   4
   2   2  21 148.847 49.5367   1
   4  -2  21 99.8847 42.8970   1
  -2   4  21 107.998 42.6905   1
   1   3  22 75.2577 40.1720   4
  -3  -1  22 8.54313 30.8620   4
  -4   1  22-6.25593 32.4896   4
  -1   4  22 63.8333 41.0223   4
  -1   4  19 177.576 45.4851   1
   1   3  19 153.627 43.6649   1
   1   3  19 184.194 42.2201   4
  -1   4  19 120.979 37.2349   4
  -4   1  19 50.3801 31.6502   4
   4  -3  19 37.5876 33.5103   1
   4  -3  19 103.578 30.4586   4
   3  -4  19 82.9007 38.3805   1
  -3  -1  19 109.187 32.7446   4
   3  -4  16 60.2401 21.9604   4
  -1   4  16 49.9334 28.8154   4
  -3  -1  16 55.8614 26.0996   4
   4  -3  16 5.54365 19.2068   4
   4  -3  16 13.9818 26.1496   1
   1   3  16 31.7401 26.5962   4
  -1   4  16 44.5572 29.6636   1
   1   3  16 27.1926 30.5819   1
  -4   1  16 14.4138 25.7370   4
   3  -4  13 437.041 33.9916   4
  -1   4  13 659.354 50.8493   4
   1   3  13 600.150 49.0652   4
  -4   1  13 341.376 38.5017   4
  -3   4 -13 481.182 31.7850   3
   4  -3  13 342.423 32.8918   4
  -4   1  13 324.976 31.6205   3
   1   3  13 509.334 49.0957   1
  -1   4  13 478.033 46.0793   1
  -3  -1  13 528.907 42.0300   4
   4  -3  13 265.259 37.1473   1
  -1   4  10 779.751 48.9055   1
   1   3  10 711.318 48.8530   1
  -3  -1  10 624.925 40.2282   4
  -3   4 -10 620.473 32.2523   3
   1  -4 -10 825.695 31.0820   2
  -4   3 -10 457.114 32.8942   4
  -1  -3 -10 806.458 32.9361   2
   4  -1 -10 481.478 26.2566   2
  -4   1  10 448.554 37.7993   4
   4  -3  10 483.491 28.0500   2
   3   1 -10 568.423 26.5587   2
   3  -4  10 648.521 27.7944   2
  -1   4  10 740.357 47.7934   4
   4  -3  10 406.519 31.3768   4
  -4   1  10 461.991 33.5890   3
   1   3  10 737.833 47.6416   4
  -3  -1  10 569.550 31.5866   3
  -4   3  -7 825.585 40.4596   4
  -3  -1   7 1113.21 46.4971   2
   4  -1  -7 986.897 44.0298   2
  -1   4   7 1063.56 51.8258   3
  -1   4   7 1196.11 54.1058   4
   1   3   7 1038.98 52.5039   1
   1   3   7 1063.40 41.8173   2
   4  -3   7 862.542 41.5186   4
  -3  -1   7 1095.37 41.6286   3
  -4   1   7 921.941 43.2551   3
  -3   4  -7 962.700 39.1584   4
   1   3   7 1104.18 52.2715   4
   3  -4   7 1013.51 39.9483   4
   1  -4  -7 1217.78 44.8475   2
  -1  -3  -7 1057.59 51.1628   4
  -1  -3  -7 1056.61 43.8486   2
   3   1  -7 1041.26 42.6617   2
   1  -4  -7 1175.51 53.4655   3
   1  -4  -7 1169.08 53.5365   4
  -1  -3  -7 1073.08 52.0346   3
   1   3   4 59.5465 14.1583   1
   4  -1  -4 121.360 16.3514   2
   3  -4   4 64.7316 6.56468   4
   1   3   4 65.8758 13.5261   4
   1  -4  -4 57.2672 11.5928   2
   1   3   4 78.1307 13.1988   2
   3   1  -4 65.0067 12.5430   2
  -1   4   4 49.1559 12.6678   1
  -1  -3  -4 68.3387 13.0936   4
   1  -4  -4 45.4816 13.0508   3
  -3  -1   4 47.4804 14.6029   2
  -3   4  -4 63.6431 6.69428   4
   4  -3   4 133.859 13.3592   1
   1  -4  -4 45.1509 11.7410   1
  -4   3  -4 165.798 12.2185   4
  -1  -3  -4 67.6727 13.8215   3
  -1  -3  -4 80.3404 13.3931   1
   1  -4  -4 58.0080 12.7563   4
  -1  -3  -4 73.8933 12.9699   2
  -1   4   4 43.6542 13.2453   3
  -1   4   4 39.4105 12.8865   4
   1  -4  -1 635.032 26.7696   4
   4  -1  -1 480.925 32.9362   2
   1  -4  -1 690.706 29.4010   3
  -1   4   1 646.473 29.1044   3
  -3  -1   1 570.533 33.4641   2
  -4   3  -1 757.230 21.9840   1
   1   3   1 465.533 25.7617   4
   4  -3   1 558.411 21.0868   1
  -1   4   1 819.693 30.1287   1
  -1  -3  -1 750.232 31.9192   1
  -1  -3  -1 466.322 25.5446   4
   1  -4  -1 719.434 32.9635   2
  -4   1   1 424.373 31.6547   2
   1   3   1 657.628 31.0602   1
   1  -4  -1 902.736 30.8892   1
  -1   4   1 611.552 26.1606   4
   1   3   1 564.795 30.9499   2
  -1  -3  -1 595.273 32.5134   2
   3   1  -1 651.978 34.0323   2
   1   3  -2 588.635 29.5494   2
  -4   1  -2 730.514 28.9165   4
   4  -1   2 671.806 27.5881   1
  -3  -1  -2 363.087 23.7035   4
   4  -1   2 704.956 35.3437   2
  -4   1  -2 654.602 26.4528   1
  -3   4   2 313.161 21.5680   4
  -1   4  -2 534.980 18.5586   3
  -3  -1  -2 396.631 24.8274   1
  -3  -1  -2 438.522 28.5278   2
  -3   4   2 338.441 23.8048   3
  -1  -3   2 537.210 28.9019   2
   3   1   2 391.516 25.5475   1
   1  -4   2 555.146 17.0894   4
   1  -4   2 554.200 28.4131   2
  -4   1  -2 724.119 35.5861   2
   3   1   2 364.609 26.3157   2
   3   1   5 639.850 31.4046   2
   1  -4   5 461.675 21.7026   4
  -3  -1  -5 646.912 33.6036   2
   4  -1   5 605.681 32.4647   1
   4  -1   5 578.096 32.5772   2
   4  -1   5 537.909 29.8620   4
   1   3  -5 409.944 26.4305   2
  -3  -1  -5 641.676 34.0080   1
   3  -4  -5 707.117 35.7647   3
  -1  -3   5 386.203 26.4870   2
  -4   1  -5 552.841 29.8231   4
  -3  -1  -5 684.589 32.9433   4
   1  -4   5 532.092 28.0601   2
  -4   3   5 514.941 30.9381   3
   3   1   8 288.667 26.5864   4
   3  -4  -8 305.940 28.2394   3
  -1  -3   8 143.632 16.1182   2
  -4   3   8 224.017 25.3859   4
   4  -1   8 252.997 26.3706   1
   1  -4   8 151.382 15.4365   2
  -4   3   8 251.503 23.6981   3
   1  -4   8 143.981 16.5980   4
   3   1   8 268.048 18.7520   2
  -1   4  -8 122.912 11.7165   3
  -3   4   8 265.109 28.2339   4
  -3  -1  -8 263.660 21.1328   2
   4  -1   8 217.505 18.8990   2
  -3   4   8 255.314 25.6495   3
   4  -3  -8 238.526 20.2256   2
   3   1   8 277.564 28.1489   1
  -3  -1  -8 211.453 22.8156   4
  -4   1  -8 214.971 22.4283   4
  -3   4  11 314.078 33.5425   3
   4  -1  11 805.944 50.4195   1
   3  -4 -11 336.203 21.5785   2
   3   1  11 308.413 34.3448   4
   4  -1  11 670.717 24.7745   2
  -1  -3  11 519.549 24.6283   2
  -3   4  11 314.781 35.2518   4
   1  -4  11 503.587 32.0901   4
  -1  -3  11 466.718 33.4273   4
   1  -4  11 524.035 23.3105   2
  -4   3  11 566.290 39.7231   3
   3   1  11 378.852 39.8177   1
   4  -1  11 603.790 40.3806   4
   4  -3 -11 704.636 26.6557   2
   3  -4 -11 324.351 19.2962   2
  -4   3  11 591.314 44.6140   4
  -1   4 -11 528.762 25.6943   3
  -4   3  14 647.649 46.0616   3
  -3   4  14 352.560 42.7758   4
   4  -1  14 649.447 47.1669   4
  -4   3  14 700.134 53.7203   4
   1  -4  14 363.153 33.8887   4
   3   1  14 397.745 42.4071   4
   3   1  14 401.154 46.0918   1
  -1  -3  14 383.989 35.7461   4
  -3   4  14 489.760 49.0939   1
   4  -1  14 633.132 54.2344   1
   3   1  17 274.786 44.0722   4
  -3   4  17 309.838 46.9238   1
  -1  -3  17 361.027 40.1169   4
   4  -1  17 594.364 51.9367   4
  -4   3  17 487.457 52.2367   4
  -3   4  17 385.673 50.4369   4
   1  -4  17 402.422 40.5452   4
   3   1  17 321.808 51.7558   1
   4  -1  17 547.089 60.2313   1
   3   1  20 3.93976 37.6773   1
  -3   4  20 33.2159 36.3334   1
  -4   3  20-6.28317 34.8212   4
  -3   4  20 3.28578 34.5506   4
   4  -1  20 16.6565 29.9031   4
  -4   3  20-14.6802 36.1304   1
   3   1  20 3.05430 31.5162   4
  -1  -3  20 11.5780 24.0467   4
   4  -1  20-3.79533 36.0242   1
   4  -4  20 333.346 54.2464   1
  -4   0  20 297.201 46.8110   4
   0   4  20 315.826 56.5711   1
   0   4  20 245.876 47.5283   4
   0   4  17 5846.25 222.524   1
   4  -4  17 5495.47 189.747   4
  -4   0  17 5296.40 200.702   4
   4  -4  17 5319.03 211.577   1
   4  -4  14 7002.99 225.357   4
   0   4  14 7577.71 248.794   4
  -4   0  14 7145.71 239.202   4
   0   4  14 7874.50 257.927   1
   0   4  11 8055.42 252.558   4
   0  -4 -11 8080.02 222.485   2
   4  -4  11 7745.38 223.411   2
   4  -4  11 7616.99 231.294   4
  -4   0  11 7540.97 231.502   3
  -4   4 -11 7723.75 231.318   4
   4   0 -11 8053.00 219.540   2
   0   4  11 8413.95 256.844   1
  -4   4 -11 7683.93 230.051   3
  -4   0  11 7989.75 246.132   4
  -4   4  -8 22120.5 603.609   4
   0  -4  -8 22943.6 605.643   2
   4   0  -8 21878.6 604.986   2
  -4   0   8 22592.5 606.841   3
   0   4   8 22807.8 621.056   1
   0   4   8 23057.4 622.893   4
   4  -4   8 22166.8 604.049   4
  -4   0   5 7876.71 229.093   2
   0  -4  -5 7408.02 226.067   1
   0  -4  -5 7473.39 223.489   2
  -4   4  -5 7989.55 214.278   4
   4  -4   5 7731.20 214.627   4
   0  -4  -5 7606.82 227.212   4
   0  -4  -5 7643.64 229.142   3
   0  -4  -2 6539.19 191.057   4
   0   4   2 6542.34 193.633   1
   0  -4  -2 6495.51 192.540   1
   0   4   2 6387.52 195.474   2
  -4   0   2 8065.60 207.230   2
   0  -4  -2 6611.08 196.708   2
   4   0  -2 8011.02 205.796   2
   0   4   2 6736.10 191.812   4
   0  -4  -2 6378.63 192.828   3
  -4   0  -1 106845. 2776.78   1
   4   0   1 106139. 2777.55   1
   0   4  -1 105490. 2782.11   2
  -4   0  -1 105714. 2788.39   2
   0  -4   1 103454. 2782.01   2
   4   0   1 105877. 2786.58   2
   0  -4   1 106363. 2769.22   4
   0  -4   1 106057. 2769.09   3
  -4   0  -4 11116.8 336.534   1
   4   0   4 12944.7 339.606   4
   4   0   4 12072.7 340.031   1
  -4   4   4 12387.0 339.786   3
   4   0   4 12665.8 341.900   2
   0  -4   4 11279.1 336.587   2
  -4   0  -4 12502.5 336.410   4
  -4   0  -4 12450.6 343.745   2
   4   0   7 3251.04 95.2993   2
  -4   4   7 2866.17 99.3000   3
  -4   0  -7 3127.35 98.4673   4
   4   0   7 2892.86 102.000   1
  -4   4   7 2841.39 101.198   4
   0  -4   7 2427.52 89.0467   2
   0  -4   7 2367.36 85.8456   4
   4   0  10 38840.0 1040.52   1
   4   0  10 38641.7 1033.56   4
   0  -4  10 36648.6 1011.11   2
  -4   4  10 38087.0 1032.66   3
   4  -4 -10 37795.4 1014.41   2
   4   0  10 39429.3 1011.34   2
  -4   4  10 37939.8 1038.16   4
   4   0  13 11733.9 350.389   4
  -4   4  13 11924.0 349.030   3
  -4   4  13 11943.2 357.669   4
   0  -4  13 10785.8 333.176   4
   4   0  13 11989.2 364.011   1
   0  -4  16 1387.39 71.4760   4
  -4   4  16 1375.00 86.6441   1
   4   0  16 1602.64 85.7070   4
   4   0  16 1314.46 88.9817   1
  -4   4  16 1530.17 88.8661   4
  -4   4  19 2387.32 130.210   1
   4   0  19 2528.07 123.874   4
   4   0  19 2567.44 137.866   1
  -4   4  19 2370.74 125.376   4
   4   0  22 556.280 63.1461   4
   2   3  20-3.25896 32.5319   4
  -2   5  20 23.6507 37.2401   4
  -5   2  20 3.11704 32.9776   4
   5  -3  20-18.8331 39.1142   1
   3  -5  20 18.4787 39.8090   1
  -2   5  20 3.75862 37.7757   1
  -3  -2  20-2.53996 27.3594   4
   2   3  20-4.05796 39.0959   1
   5  -3  17 984.319 75.5253   1
  -3  -2  17 787.705 60.4097   4
  -2   5  17 978.816 73.6933   4
  -2   5  17 976.975 78.0562   1
  -5   2  17 963.431 70.3669   4
   5  -3  17 988.020 62.9161   4
   2   3  17 833.424 68.2497   4
   2   3  17 984.891 80.4209   1
   5  -3  14 1680.03 89.7286   1
  -2   5  14 1748.58 92.0343   4
  -3  -2  14 1540.53 78.9133   4
  -2   5  14 1682.20 92.2767   1
  -5   2  14 1779.20 79.8853   3
   2   3  14 1767.94 98.1673   1
  -5   2  14 1698.94 89.4209   4
   5  -3  14 1711.63 80.1391   4
   3  -5  14 1612.36 71.5506   4
   2   3  14 1821.53 92.5157   4
  -5   2  11 411.212 33.2959   3
  -2   5  11 476.293 41.7782   1
  -5   2  11 364.435 37.8417   4
  -2   5  11 379.471 39.0165   4
   2  -5 -11 391.918 24.2788   2
   3   2 -11 472.338 24.4628   2
   5  -2 -11 405.631 25.0041   2
  -2  -3 -11 360.338 25.9605   2
   2   3  11 429.091 42.4150   1
   3  -5  11 495.430 25.3778   2
  -3   5 -11 486.857 27.3933   3
  -3  -2  11 471.677 27.0134   3
   5  -3  11 495.232 40.9240   1
   5  -3  11 392.480 32.1480   4
   2   3  11 349.329 37.1366   4
  -3  -2  11 485.719 36.7107   4
   5  -3  11 400.327 25.7652   2
  -3  -2   8 1699.70 69.5110   2
   2  -5  -8 1987.33 68.0547   2
  -3  -2   8 1786.03 61.4795   3
   5  -3   8 1630.73 72.4185   1
   2   3   8 1751.98 78.9080   1
   2   3   8 2080.62 81.8740   4
   3  -5   8 1735.44 61.2474   4
   5  -2  -8 1980.85 72.1163   2
   3  -5   8 1729.91 65.7338   2
   2   3   8 1942.69 66.7078   2
  -2   5   8 1918.72 79.5405   3
   3   2  -8 1748.28 65.9700   2
  -2   5   8 1697.88 75.0000   1
  -5   3  -8 2023.32 70.5264   4
   5  -3   8 1925.04 72.7151   2
  -2  -3  -8 1982.09 70.9538   2
  -2   5   8 1860.66 79.2197   4
   5  -2  -5 470.500 31.9409   2
   2  -5  -5 399.852 29.4958   3
  -2  -3  -5 420.800 29.2240   2
   2   3   5 462.602 28.5114   2
   2  -5  -5 474.084 28.6400   2
  -3  -2   5 500.435 31.6944   2
   5  -3   5 475.067 28.0605   1
  -2  -3  -5 444.140 30.1428   1
  -2  -3  -5 474.287 31.0906   3
  -2   5   5 451.029 28.5370   1
   3  -5   5 452.666 17.0177   4
   2  -5  -5 454.499 30.2538   4
  -2  -3  -5 456.087 29.6049   4
  -5   3  -5 536.910 26.3529   4
   3   2  -5 481.952 29.2583   2
  -3  -2   2 1903.42 69.2436   2
  -2   5   2 1507.23 56.4316   4
   2   3   2 1522.80 59.2544   4
   2   3   2 1713.99 64.3875   1
   5  -2  -2 1784.24 70.3396   2
   3   2  -2 1935.01 67.3276   2
  -2  -3  -2 1469.81 63.2406   2
   2   3   2 1520.98 61.8559   2
  -2  -3  -2 1653.07 61.5897   1
  -2   5   2 1583.59 56.4771   1
   2  -5  -2 1440.25 56.7888   4
   2  -5  -2 1477.61 58.5869   3
   2  -5  -2 1799.40 57.0318   1
  -2  -3  -2 1431.87 57.2435   4
   5  -3   2 1829.22 54.4873   1
  -2   5   2 1530.69 59.5573   3
  -5   3  -2 1920.97 54.0410   1
  -3   5   1 2863.61 88.9763   4
  -3  -2  -1 2722.02 95.0117   1
   5  -2   1 3077.79 106.014   2
   3   2   1 2884.20 97.1015   1
  -3   5   1 2702.43 84.9644   1
   3  -5  -1 2699.20 84.7485   1
  -3  -2  -1 2979.85 95.0151   4
  -5   2  -1 2959.47 88.7759   1
  -3  -2  -1 2933.93 101.691   2
  -2  -3   1 3340.28 103.329   2
   2  -5   1 2960.84 83.3874   4
   2   3  -1 3191.32 100.108   2
   3   2   1 2907.91 99.8876   2
  -3   5   1 2857.03 93.0462   3
  -2   5  -1 3194.06 83.0484   4
   5  -2   1 2989.25 89.6925   1
  -2   5  -1 3060.06 88.6208   3
  -3   5   4 314.373 24.5718   4
  -5   2  -4 311.214 21.6240   4
   5  -2   4 297.544 27.5493   2
  -3   5   4 348.402 21.7517   1
  -3  -2  -4 316.149 25.4703   2
   3  -5  -4 313.266 25.3558   3
   2  -5   4 532.680 28.6950   2
   5  -2   4 336.665 23.2181   1
  -5   2  -4 331.919 22.7304   1
  -2  -3   4 671.113 33.8916   2
   2   3  -4 643.665 31.7604   2
   3   2   4 339.154 25.2034   2
  -3  -2  -4 323.186 24.3172   4
  -3  -2  -4 339.411 26.4871   1
   3  -5  -7 1857.09 75.6815   3
   5  -2   7 1662.86 69.6300   2
  -2  -3   7 1899.96 70.1698   2
  -3   5   7 1826.06 76.0932   4
   2  -5   7 1864.67 66.4075   2
  -2   5  -7 1723.13 54.5473   3
   2   3  -7 1904.55 67.1803   2
   3   2   7 1773.38 76.2403   1
   2  -5   7 1721.91 58.1055   4
  -3  -2  -7 1731.33 71.5165   4
  -5   2  -7 1642.69 66.2326   4
   3   2   7 1892.76 76.0148   4
   5  -3  -7 1736.10 70.2210   2
   3   2   7 1863.14 66.6454   2
  -3  -2  -7 1804.80 70.4438   2
  -2  -3   7 1939.53 55.8427   3
  -3   5   7 1795.96 75.0892   3
   3   2  10 5807.16 153.352   2
   3   2  10 6130.87 187.733   1
   5  -2  10 4442.36 153.166   2
   3   2  10 5842.01 178.842   4
  -2   5 -10 4938.16 146.675   3
  -3   5  10 5619.35 176.686   3
   5  -3 -10 4588.72 154.329   2
   3  -5 -10 5854.04 153.959   2
  -5   3  10 4589.37 170.678   4
  -2  -3  10 5342.74 157.571   2
  -2  -3  10 5231.92 163.074   4
   2  -5  10 4658.37 152.776   4
  -3  -2 -10 5996.26 161.180   2
   2  -5  10 5070.70 151.974   2
  -5   3  10 4557.52 163.844   3
  -3   5  10 6120.84 178.718   1
   5  -2  10 4410.83 161.772   4
  -3   5  10 5807.01 179.573   4
   5  -2  10 4358.19 168.852   1
   5  -2  13 581.906 45.6477   4
  -3   5  13 926.806 61.2748   4
  -5   3  13 643.791 47.0683   3
   3   2  13 952.275 60.3524   4
   3   2  13 884.242 64.2189   1
   2  -5  13 693.295 41.4978   4
  -3   5  13 917.713 59.8797   1
  -2   5 -13 725.415 34.0162   3
   5  -2  13 523.160 49.2402   1
  -5   3  13 691.184 54.3726   4
  -2  -3  13 774.757 48.4615   4
  -3   5  16 208.969 40.9485   4
   3   2  16 238.455 45.7250   1
   2  -5  16 159.493 25.9438   4
   5  -2  16 140.757 38.4258   1
  -5   3  16 140.210 34.8590   4
   3   2  16 210.850 37.4415   4
  -3   5  16 181.349 37.2963   1
   5  -2  16 152.672 31.3784   4
  -2  -3  16 196.652 29.6778   4
  -5   3  19 73.8123 37.0943   4
   3   2  19 142.775 39.8168   4
  -3   5  19 126.698 39.7196   4
   5  -2  19 33.0021 28.1124   4
   5  -2  19 89.4669 39.3162   1
  -2  -3  19 156.072 33.5378   4
   3   2  19 130.882 46.6015   1
  -3   5  19 156.623 45.4487   1
   3   2  22 34.2785 36.4925   4
  -5   3  22 17.1007 36.6289   4
  -4  -1  21 230.436 43.0670   4
  -5   1  21 261.004 46.2514   4
   1   4  21 304.351 51.6963   4
   1   4  21 257.548 55.7867   1
   4  -5  21 201.270 49.7097   1
  -1   5  21 304.551 59.2603   1
   5  -4  21 204.229 51.9304   1
  -1   5  21 296.443 53.8463   4
   5  -4  18 2322.20 107.336   4
  -4  -1  18 2751.16 120.596   4
   1   4  18 2638.37 139.896   1
   1   4  18 2522.61 127.153   4
   5  -4  18 2143.88 123.752   1
  -1   5  18 2552.27 135.003   1
  -1   5  18 2675.00 131.188   4
   4  -5  18 3093.40 140.142   1
  -5   1  18 2254.73 116.995   4
  -1   5  15 497.450 51.4257   4
   1   4  15 486.450 51.1809   4
  -5   1  15 367.941 43.2423   4
  -1   5  15 558.764 56.3484   1
   4  -5  15 498.312 37.5964   4
   1   4  15 562.867 57.4331   1
   5  -4  15 441.067 38.7895   4
   5  -4  15 532.580 51.8645   1
  -4  -1  15 521.835 46.8859   4
   4  -5  12 2300.05 79.8779   2
  -5   1  12 2332.79 90.7436   3
   5  -1 -12 2250.57 75.1931   2
   1  -5 -12 2371.45 77.8781   2
  -4  -1  12 2481.44 100.339   4
  -1   5  12 2335.32 106.961   1
   5  -4  12 2057.93 99.2563   1
   1   4  12 2430.07 107.110   4
  -5   1  12 2260.04 100.639   4
   5  -4  12 2250.12 89.3579   4
  -1  -4 -12 2513.73 81.3088   2
  -4   5 -12 2452.45 84.7646   3
   1   4  12 2265.12 107.722   1
   4   1 -12 2360.41 74.8791   2
   4  -5  12 2490.99 76.8568   2
   5  -4  12 2182.68 78.4576   2
  -1   5  12 2420.49 107.326   4
   4  -5  12 2370.23 85.7989   4
  -1  -4  -9 11341.6 325.846   2
   5  -4   9 10516.7 328.261   2
   1   4   9 11330.2 344.600   1
  -4  -1   9 12360.8 331.160   2
  -1   5   9 11425.3 342.831   4
  -4  -1   9 12347.2 323.308   3
   4  -5   9 12284.0 322.377   4
  -5   4  -9 11030.8 325.050   4
   1   4   9 11999.6 345.640   4
  -1   5   9 11363.5 340.902   1
   4   1  -9 12287.4 324.996   2
   5  -1  -9 10597.1 324.656   2
   1  -5  -9 11727.2 324.768   2
   1  -5  -6 1201.24 55.6658   4
   4  -5   6 1183.18 41.1115   4
  -5   4  -6 1032.59 43.5981   4
   4   1  -6 1184.04 52.0589   2
   1   4   6 1270.63 56.9394   4
   1   4   6 1277.88 57.5152   1
   1  -5  -6 1208.13 56.5344   3
  -1  -4  -6 1233.05 57.1282   3
   5  -1  -6 978.640 51.2862   2
  -4   5  -6 1264.03 40.9670   4
  -4  -1   6 1197.18 54.8334   2
  -1  -4  -6 1186.72 54.6126   4
  -1   5   6 1253.03 57.4737   3
   1   4   6 1263.33 51.0190   2
   1  -5  -6 1245.13 52.2622   2
  -1   5   6 1239.10 55.8522   4
  -1  -4  -6 1456.71 58.3877   1
   5  -4   6 968.146 43.9479   4
   5  -4   6 1248.15 51.8911   1
  -1  -4  -6 1208.57 52.6891   2
   4   1  -3 3501.15 109.704   2
  -5   1   3 3070.62 108.823   2
   1  -5  -3 3089.45 100.222   1
   1   4   3 3090.74 101.590   4
  -4   5  -3 3274.03 86.2265   4
   5  -1  -3 3142.29 110.447   2
  -1   5   3 3050.75 102.513   3
  -1   5   3 3152.62 101.192   1
  -5   4  -3 2918.74 92.8614   4
  -1  -4  -3 3041.80 101.660   3
   1  -5  -3 3079.11 104.074   2
  -1  -4  -3 3159.95 101.000   4
   1   4   3 3108.86 104.700   1
  -1  -4  -3 3097.13 105.313   2
   1  -5  -3 2964.85 101.469   3
   1  -5  -3 2989.83 100.285   4
   5  -4   3 3096.36 92.8106   1
  -1  -4  -3 3062.72 102.567   1
  -1   5   3 3137.12 100.490   4
  -4  -1   3 3547.80 112.664   2
   1   4   3 2924.16 102.723   2
  -4  -1   0 23683.9 659.267   1
  -1  -4   0 24299.0 652.476   3
  -1  -4   0 24212.0 653.386   4
  -4  -1   0 23919.2 669.244   2
   1  -5   0 24605.7 652.740   3
  -1  -4   0 25698.0 666.174   2
   5  -1   0 25371.6 671.993   2
   1  -5   0 24686.1 650.053   4
   1   4   0 25500.1 663.917   2
   4   1   0 23587.7 666.793   2
  -5   1   0 25107.0 655.567   1
  -1   5   0 23847.5 649.711   4
   1  -5   0 24390.9 656.146   1
  -1   5   0 24240.8 653.852   3
  -5   1   0 25670.0 672.033   2
  -1  -4   0 25329.1 660.935   1
   1  -5   0 23744.4 663.142   2
   1   4  -3 2053.34 75.1378   2
   4   1   3 2096.10 76.1265   1
  -1   5  -3 2045.99 58.7826   3
  -5   1  -3 2085.95 72.3237   4
   4   1   3 2135.60 78.2350   2
   5  -1   3 1846.93 71.1392   1
  -5   1  -3 1843.71 77.6484   2
  -4   5   3 2183.94 72.6607   4
   1  -5   3 2155.81 59.9985   4
  -4  -1  -3 1940.50 72.9684   1
  -5   1  -3 1880.97 70.2565   1
  -4   5   3 2251.54 75.7516   3
  -4  -1  -3 2102.60 80.6589   2
   5  -1   3 1978.29 79.8007   2
   1  -5   3 2144.28 75.3899   2
  -1  -4   3 1977.24 58.4812   3
  -1  -4   3 1985.49 75.0484   2
  -4  -1  -3 2229.47 74.1708   4
  -4   5   3 1915.83 63.7699   1
  -4   5   6 12557.4 341.614   1
  -4  -1  -6 12127.2 343.052   4
  -1  -4   6 10920.9 339.257   2
   4   1   6 12906.3 344.324   2
  -5   1  -6 13102.4 342.242   4
  -4   5   6 12039.3 346.680   4
   1   4  -6 11446.5 339.297   2
   1  -5   6 11374.9 327.769   4
   4   1   6 12683.2 350.136   1
  -4  -1  -6 13108.2 349.115   2
   1  -5   6 11355.8 338.922   2
  -4  -1  -6 13514.6 349.371   1
  -4   5   6 12184.1 347.332   3
   5  -1   6 13332.6 348.201   2
  -4   5   9 19632.2 588.897   3
   5  -1   9 22608.8 594.728   1
   5  -4  -9 22556.0 580.590   2
  -5   4   9 22488.0 595.503   4
   5  -1   9 23595.5 579.024   2
   1  -5   9 21218.6 572.244   4
   4   1   9 20072.3 573.013   2
  -4   5   9 20476.8 588.546   1
  -5   4   9 22515.6 589.337   3
   4   1   9 19778.0 589.554   4
  -4   5   9 19999.0 591.940   4
   4   1   9 19782.0 592.598   1
  -1  -4   9 20741.8 575.664   2
  -4  -1  -9 19725.9 578.304   2
   5  -1   9 23345.8 590.319   4
   1  -5   9 21007.8 573.662   2
  -4   5  12 1918.62 96.2790   4
   5  -1  12 2516.06 73.3018   2
  -1  -4  12 2190.76 85.0778   4
   1  -5  12 2297.49 82.3438   4
   5  -4 -12 2541.35 76.4359   2
  -5   4  12 2642.83 99.1881   3
   5  -1  12 2349.72 103.422   1
   4   1  12 1832.77 97.8108   1
   5  -1  12 2430.21 96.7577   4
   1  -5  12 2366.14 73.4960   2
   4  -5 -12 1765.79 71.2370   2
  -4   5  12 1857.84 93.9947   1
  -1  -4  12 2229.07 74.4191   2
   4  -5 -12 1879.22 68.2030   2
  -5   4  12 2641.74 106.124   4
   4   1  12 1938.24 68.7646   2
   4   1  12 1964.66 93.8527   4
  -4   5  12 1928.77 91.7029   3
  -5   4  15 109.875 34.5298   4
   1  -5  15 71.9131 20.2815   4
   5  -1  15 157.467 35.8930   1
  -1  -4  15 86.9260 22.8772   4
  -4   5  15 103.410 30.9151   1
   4   1  15 134.856 31.5666   4
   5  -1  15 107.486 27.6392   4
  -5   4  15 100.328 26.8594   3
  -4   5  15 89.5546 30.6001   4
   4   1  15 126.448 37.5714   1
  -5   4  18 2065.35 109.737   4
  -4   5  18 1474.67 97.4292   4
  -5   4  18 1974.59 110.366   1
   4   1  18 1635.47 109.012   1
  -1  -4  18 1697.11 85.3553   4
   4   1  18 1372.80 91.6745   4
   5  -1  18 2020.04 114.531   1
  -4   5  18 1527.08 99.8342   1
   5  -1  18 1978.59 100.061   4
  -5   4  21 133.667 42.6371   4
  -4   5  21 60.7133 38.7725   4
  -5   4  21 165.926 45.0431   1
  -4   5  21 90.1190 41.7779   1
   4   1  21 48.7721 34.2773   4
   5  -1  21 95.0260 34.0664   4
   4   1  21 42.7318 43.3060   1
   5  -1  21 176.564 50.1486   1
  -5   0  22 919.020 74.8326   4
   0   5  19 1685.15 107.300   4
   5  -5  19 1972.08 112.690   1
  -5   0  19 1988.02 105.267   4
   0   5  19 2018.23 122.331   1
   0   5  16 650.196 61.3102   4
   5  -5  16 631.393 59.8926   1
   5  -5  16 643.430 45.8410   4
  -5   0  16 742.963 58.7914   4
   0   5  16 577.990 63.1222   1
  -5   0  13 7172.47 214.317   3
   0   5  13 6624.19 241.377   1
   0   5  13 6538.25 235.907   4
   5  -5  13 7167.03 214.299   4
  -5   0  13 7182.90 231.300   4
  -5   5 -10 19749.8 526.634   4
   0  -5 -10 18551.3 527.126   2
   5   0 -10 20171.2 528.007   2
   0   5  10 18880.1 550.634   1
   0   5  10 18693.4 549.233   4
   0   5   7 188.187 24.9328   4
  -5   5  -7 95.7503 12.3528   4
   5   0  -7 126.509 18.5094   2
  -5   0   7 132.757 19.9193   2
  -5   0   7 100.731 15.3482   3
   5  -5   7 81.5168 12.4113   4
   0  -5  -7 176.741 20.2130   2
   0   5   7 204.182 24.6949   1
   0  -5  -4 1576.43 61.7649   2
  -5   5  -4 1399.41 45.3196   4
   0  -5  -4 1465.43 59.8024   3
   0  -5  -4 1435.51 57.5850   4
   5   0  -4 1295.40 60.9286   2
   0  -5  -4 1464.49 57.6715   1
  -5   0   4 1158.92 59.5183   2
   0  -5  -1 9793.68 280.173   1
   0  -5  -1 10516.3 275.971   4
  -5   0   1 8092.48 286.757   2
   0   5   1 9882.21 280.463   1
   0   5   1 10461.6 275.634   4
   0  -5  -1 10388.7 278.461   3
   0   5   1 10428.6 286.727   2
   5   0  -1 8421.96 287.053   2
   0  -5  -1 10558.4 287.962   2
  -5   5   2 17081.3 449.667   1
   5   0   2 17074.8 466.030   1
   0   5  -2 16845.3 470.086   2
   0  -5   2 16942.0 452.464   3
  -5   0  -2 17019.2 464.604   1
   0  -5   2 16570.3 454.465   4
  -5   0  -2 17553.9 478.824   2
   0  -5   2 16600.0 470.062   2
  -5   0  -2 17602.5 466.608   4
   5   0   2 17336.9 476.491   2
   5   0   5 36960.1 1008.68   2
  -5   0  -5 36035.0 1011.16   2
  -5   0  -5 37329.8 1004.47   1
  -5   0  -5 36121.9 1002.00   4
   0  -5   8 35126.4 864.570   4
   0  -5   8 34667.8 871.591   2
   5   0   8 30773.0 877.518   4
  -5   5   8 31768.2 883.040   4
  -5   5   8 31284.8 879.171   3
   5   0   8 31057.4 871.227   2
   5   0   8 29716.2 880.770   1
  -5   5  11 235.676 30.7951   3
   0  -5  11 244.757 21.3620   2
   5  -5 -11 235.143 23.3492   2
   5   0  11 270.168 32.3340   4
   0  -5  11 262.211 24.1609   4
   5   0  11 261.143 34.5291   1
  -5   5  11 252.462 34.6518   4
   5   0  11 251.336 20.9462   2
   5   0  14 5668.72 205.587   4
  -5   5  14 5653.21 211.772   4
  -5   5  14 5798.82 204.291   3
   0  -5  14 6422.60 191.473   4
  -5   5  14 6257.58 215.406   1
   5   0  14 5777.59 218.656   1
  -5   5  17 4911.88 195.100   4
   5   0  17 4928.97 203.828   1
   5   0  17 4910.69 187.436   4
  -5   5  17 4588.39 191.410   1
  -5   5  20 32.1185 36.3521   1
  -5   5  20 44.3921 37.0016   4
   5   0  20-4.03319 39.1451   1
   5   0  20 11.8826 32.7467   4
   3  -6   0 3517.51 102.012   1
  -3  -3   0 3406.46 112.877   1
  -6   3   0 4146.33 103.433   1
  -3  -3   0 3037.88 106.965   4
  -3   6   0 3381.88 99.8107   4
  -3  -3   0 3187.74 116.482   2
  -3   6   0 3215.61 104.925   3
   6  -3   0 3999.24 127.935   2
   3   3   0 2992.22 113.420   2
   6  -3   3 18781.0 528.516   1
   3   3  -3 18105.9 538.108   2
   3   3   3 19434.5 540.593   2
  -6   3  -3 18642.6 531.310   4
  -6   3  -3 18776.0 526.929   1
  -3   6   3 20804.1 530.042   1
  -3  -3   3 18859.9 542.242   2
   6  -3  -3 18216.0 545.972   2
  -3  -3  -3 20528.0 539.010   1
  -3  -3  -3 20393.7 544.321   2
   3  -6  -3 21148.8 538.133   3
   3  -6  -3 20250.4 528.014   1
   6  -3   3 18258.2 547.268   2
   3  -6  -3 20383.0 534.555   4
  -3   6   3 20733.4 533.816   4
  -3  -3  -3 20423.1 535.800   4
   3   3   6 18064.2 488.221   1
  -3  -3  -6 17526.0 482.588   2
   3  -6  -6 17968.6 484.541   4
  -3  -3  -6 17363.8 481.152   4
   3   3  -6 16217.2 476.457   2
  -6   3  -6 17963.2 473.380   4
  -3  -3   6 16534.7 480.971   2
  -3   6   6 17299.7 482.445   4
   3  -6  -6 17749.5 484.657   3
   3   3   6 18823.3 486.677   4
   6  -3  -6 16978.8 483.601   2
  -3  -3   6 17055.3 460.680   3
   3  -6   6 17147.8 455.983   4
  -3   6   6 17947.3 486.214   3
  -3  -3  -6 16816.7 482.831   1
   3  -6  -9 22565.9 625.436   2
  -6   3  -9 23721.1 630.874   4
  -3   6  -9 23336.6 614.029   3
  -6   3   9 23701.6 637.126   3
   3   3   9 22860.9 625.204   2
  -3   6   9 22051.3 643.384   4
   3  -6   9 22766.1 616.277   4
   6  -3  -9 23562.7 633.303   2
  -3   6   9 22485.4 643.638   3
   6  -3   9 23436.6 633.855   4
   3   3  -9 22484.6 625.120   2
   3   3   9 22546.8 647.635   1
   6  -3   9 22414.6 640.024   1
  -3  -3   9 23262.3 633.363   2
   3  -6   9 23461.8 626.428   2
   6  -3   9 23529.0 634.473   2
   3   3   9 23071.0 645.585   4
  -3  -3   9 23578.8 614.837   3
  -3   6   9 22147.7 639.358   1
  -3  -3  -9 23423.3 633.577   2
   6  -3 -12 1411.62 54.9544   2
  -6   3  12 1367.51 75.5804   4
   6  -3  12 1320.10 73.4435   1
  -3  -3 -12 1380.56 57.1558   2
  -6   3  12 1484.86 69.9335   3
   6  -3  12 1398.08 66.0413   4
  -3  -3  12 1299.05 64.8798   4
  -3   6  12 1271.05 73.7976   4
   3   3  12 1267.16 73.4603   4
  -3   6 -12 1300.98 49.0294   3
   6  -3  12 1452.10 55.8766   2
  -3   6  12 1153.72 71.6205   1
   3   3  12 1297.96 78.2072   1
   3  -6 -12 1269.23 50.9548   2
  -3  -3  12 1228.87 54.2611   2
   3  -6  12 1262.28 51.1864   2
   3   3  15 105.161 31.6357   4
  -3   6  15 104.577 32.6698   4
  -3  -3  15 99.7630 27.3523   4
   6  -3  15 221.144 39.7480   1
  -6   3  15 151.901 35.5196   4
  -3   6  15 132.381 35.1874   1
   6  -3  15 139.758 27.5168   4
  -6   3  15 147.112 29.2500   3
   3   3  15 216.375 40.6008   1
   6  -3  18 1556.41 85.7120   4
  -6   3  18 1619.83 98.4959   4
  -3   6  18 1654.20 102.413   4
  -3  -3  18 1719.18 89.0373   4
   3   3  18 1856.35 113.885   1
   3   3  18 1580.94 99.7228   4
  -3   6  18 1764.77 107.097   1
   6  -3  18 1662.27 104.279   1
  -6   3  21 188.929 50.7425   1
  -6   3  21 112.272 41.3340   4
  -3   6  21 189.661 46.8719   4
   6  -3  21 117.777 48.5738   1
   3   3  21 182.239 46.1557   4
  -3   6  21 163.147 49.2436   1
   3  -6  21 157.385 49.0495   1
   3   3  21 213.613 53.3438   1
   6  -4  19 186.869 48.3498   1
  -2   6  19 123.911 42.2943   4
   2   4  19 160.481 46.5507   1
   2   4  19 193.502 43.5006   4
  -4  -2  19 79.2852 30.2972   4
  -2   6  19 201.608 50.4095   1
   4  -6  19 94.8172 40.5686   1
  -6   2  19 158.506 39.5406   4
   2   4  16 198.318 42.8494   1
  -4  -2  16 378.598 42.9883   4
  -2   6  16 321.217 46.8876   4
  -2   6  16 269.423 45.2309   1
   2   4  16 321.629 45.6472   4
   6  -4  16 363.851 37.8946   4
   6  -4  16 299.638 46.1190   1
  -6   2  16 403.324 38.5836   3
  -6   2  16 459.335 51.5381   4
  -6   2  13 1566.45 71.8085   3
  -6   2  13 1655.71 83.0251   4
   2   4  13 1407.68 86.0581   1
  -2   6  13 1335.00 80.2405   1
   6  -4  13 1613.46 70.3955   4
  -4   6 -13 1391.87 56.7617   3
  -2   6  13 1373.83 80.8090   4
   4  -6  13 1276.66 57.7384   4
  -4  -2  13 1330.52 70.7216   4
   2   4  13 1371.53 80.3268   4
   6  -4  13 1544.43 80.8886   1
   2   4  10 3166.78 121.896   4
   6  -2 -10 3209.32 105.594   2
  -6   2  10 2980.91 107.733   3
   2   4  10 3265.61 124.541   1
   2  -6 -10 3175.04 101.039   2
   6  -4  10 3197.86 107.909   2
  -2   6  10 3407.37 120.640   1
   4   2 -10 2621.34 97.2972   2
   6  -4  10 3162.14 106.492   4
  -2  -4 -10 3055.30 104.675   2
  -4  -2  10 2610.26 102.439   2
   4  -6  10 2909.33 99.2673   2
  -2   6  10 3073.81 120.663   4
  -4  -2  10 2709.61 94.6885   3
  -6   4 -10 3196.41 105.396   4
   6  -4  10 3156.08 114.991   1
   4  -6  10 2744.98 93.6448   4
  -4  -2   7 86.4706 12.4831   3
   2   4   7 161.193 24.3342   4
  -2   6   7 191.087 24.4030   3
   4  -6   7 113.261 10.4141   4
  -2  -4  -7 206.726 22.7511   2
  -6   4  -7 267.132 20.2248   4
   2   4   7 206.382 27.0264   1
   2  -6  -7 173.191 19.9073   2
  -2   6   7 174.068 24.1987   4
  -2   6   7 177.962 21.5800   1
  -4  -2   7 97.7610 18.9575   2
  -4  -2   4 20.1490 15.9458   2
   2  -6  -4 25.8702 12.4048   4
  -2  -4  -4 31.6401 12.2449   4
   2  -6  -4 33.6692 11.6504   1
  -2  -4  -4 26.5181 12.3089   3
   2  -6  -4 27.6358 11.5134   2
   2  -6  -4 21.3568 11.5018   3
  -2  -4  -4 23.4913 12.6911   2
  -2   6   4 18.6912 11.4908   1
  -2  -4  -4 23.8835 11.9288   1
   2  -6  -1 510.361 27.8675   3
   2  -6  -1 493.941 25.5140   4
  -4  -2   1 457.837 34.9553   2
  -4   6  -1 496.409 20.1521   4
  -2   6   1 536.887 25.1800   4
  -2   6   1 525.795 28.5700   3
  -2  -4  -1 563.793 32.1441   1
   2  -6  -1 546.586 26.3416   1
  -2  -4  -1 486.439 34.1961   2
  -6   4  -1 403.609 18.9050   1
   2  -6  -1 574.432 33.9316   2
  -2  -4  -1 477.945 27.6500   4
  -4   6   2 4428.26 117.501   1
   6  -2   2 3560.09 122.062   1
  -4  -2  -2 4071.03 137.477   2
  -2   6  -2 4142.88 117.753   3
  -4  -2  -2 4074.08 129.505   1
  -4   6   2 4282.58 124.865   4
   2  -6   2 4188.32 132.286   2
  -4   6   2 4138.20 127.662   3
   2  -6   2 4090.24 111.489   4
  -2  -4   2 3951.06 133.980   2
  -6   2  -2 3550.21 120.833   1
  -4  -2  -2 4070.65 127.260   4
   4   2   5 642.661 39.6282   4
  -6   2  -5 515.931 34.3498   1
  -4  -2  -5 696.180 38.6310   4
  -2   6  -5 751.457 22.8838   3
  -4   6   5 635.309 39.4147   3
   2  -6   5 739.363 22.6032   4
  -2  -4   5 746.217 41.1429   2
   4   2   5 737.514 42.9830   1
   2  -6   5 790.747 40.0772   2
  -4   6   5 706.991 34.2499   1
  -4  -2  -5 771.664 41.5255   1
  -4  -2  -5 666.446 41.1884   2
   2  -6   8 1169.34 38.5298   4
  -6   4   8 747.082 47.5635   3
  -4  -2  -8 958.849 50.1082   2
  -4   6   8 1100.22 57.4352   3
  -6   4   8 740.601 51.0621   4
  -6   2  -8 725.339 43.2915   4
   2  -6   8 1184.72 48.8118   2
   4   2   8 1075.85 56.5556   4
   4   2   8 912.632 55.6412   1
  -4   6   8 1070.38 51.0034   1
  -2  -4   8 1220.68 51.8837   2
   6  -2   8 688.900 44.8755   4
   6  -2   8 677.551 46.9647   1
  -4   6   8 1119.82 57.7725   4
   6  -2  11 517.149 42.5194   1
   6  -2  11 406.154 27.9469   2
   4   2  11 331.140 37.3055   4
  -2  -4  11 342.160 30.3222   4
  -4  -2 -11 406.921 30.4486   2
  -4   6  11 348.646 37.4005   4
   4   2  11 350.198 24.7444   2
  -6   4  11 306.857 32.8879   3
  -4   6  11 366.358 37.9118   3
   4   2  11 443.087 42.8526   1
  -4   6  11 446.087 38.5963   1
  -2  -4  11 355.587 28.1946   2
  -2   6 -11 376.022 17.8442   3
  -6   4  11 377.250 38.8700   4
   6  -2  11 315.955 32.2493   4
   6  -4 -11 377.624 28.9843   2
   4  -6 -11 319.938 24.1432   2
   2  -6  11 353.584 25.0400   2
  -4   6  14 1145.79 71.0792   1
  -6   4  14 839.533 57.3377   3
   6  -2  14 742.905 54.3977   4
  -2  -4  14 977.272 56.2342   4
  -4   6  14 1016.75 69.1094   4
   4   2  14 1119.90 76.2095   1
   6  -2  14 970.927 68.2422   1
  -6   4  14 756.891 62.4941   4
   2  -6  14 913.178 47.8151   4
   4   2  14 1034.84 67.8581   4
  -6   4  17 638.053 61.3556   4
  -4   6  17 689.851 66.2988   1
  -4   6  17 617.086 60.7607   4
  -2  -4  17 712.736 51.8884   4
   6  -2  17 561.915 52.7323   4
   6  -2  17 555.709 62.8098   1
   4   2  17 705.812 65.0461   4
   4   2  17 714.833 70.3897   1
   6  -2  20 3.97257 38.5540   1
  -4   6  20 14.8698 38.8476   1
   6  -2  20 37.9386 29.1903   4
  -6   4  20-3.40062 35.9782   4
   4   2  20 33.0262 33.8593   4
  -4   6  20-14.1960 35.4276   4
  -6   4  20-18.0108 34.4488   1
   4   2  20-12.3372 37.8325   1
  -1   6  20 24.9774 35.1642   4
   1   5  20 83.4266 43.8912   1
  -1   6  20 97.8500 42.3687   1
   1   5  20 34.8111 33.8222   4
   6  -5  20 91.3798 40.3199   1
   5  -6  20 55.8399 37.6270   1
  -6   1  20 94.3233 37.3186   4
  -5  -1  20 46.7418 33.4226   4
   1   5  17 202.601 41.9142   4
   6  -5  17 150.301 38.7590   1
  -1   6  17 109.250 38.9346   1
   5  -6  17 230.827 43.1317   1
  -6   1  17 155.903 36.2933   4
  -1   6  17 152.411 41.0102   4
   1   5  17 95.8646 40.4706   1
   1   5  14 648.452 57.8722   4
  -1   6  14 556.567 53.4799   4
   5  -6  14 937.261 45.4189   4
  -1   6  14 602.035 58.1603   1
  -5  -1  14 834.649 57.3959   4
  -6   1  14 595.197 42.3587   3
   6  -5  14 523.346 39.3849   4
   1   5  14 669.143 60.0936   1
  -6   1  14 609.546 53.4271   4
   6  -5  14 581.680 51.7852   1
  -6   5 -11 101.971 18.0449   4
  -1  -5 -11 31.1430 14.5119   2
   1   5  11 18.9852 20.5022   1
   5   1 -11 4.62742 12.0430   2
  -1   6  11 30.4775 22.1697   1
   1  -6 -11 17.5614 13.5325   2
   6  -5  11 62.9764 23.1498   1
  -1   6  11 28.5474 23.4897   4
   1   5  11 79.3322 25.6206   4
  -6   1  11 73.0980 17.6212   3
  -6   1  11 95.8464 24.6716   4
   6  -1 -11 43.9975 14.9566   2
   6  -5  11 68.2265 16.8978   4
  -6   5  -8 494.014 26.6673   4
  -1   6   8 280.756 31.9646   4
   5  -6   8 398.125 21.8460   4
  -1  -5  -8 303.241 27.4022   2
  -5  -1   8 460.621 34.2034   2
   1   5   8 274.990 31.2911   4
  -5  -1   8 429.924 25.4400   3
  -1   6   8 309.906 30.6022   1
   1  -6  -8 266.237 25.3225   2
   6  -5   8 502.928 33.7014   1
  -5   6  -8 374.890 20.8273   4
   1   5   8 317.900 32.9016   1
   1  -6  -5 1577.02 65.7958   4
   6  -5   5 1739.04 58.8843   1
  -5  -1   5 1663.58 72.0256   2
   1   5   5 1576.16 68.6135   1
  -1  -5  -5 1631.43 65.9742   1
  -1  -5  -5 1427.22 64.9495   3
  -1  -5  -5 1542.45 66.6478   2
   1  -6  -5 1501.40 65.6435   3
   1  -6  -5 1665.50 64.2660   1
  -5   6  -5 1631.63 47.7341   4
  -1   6   5 1479.39 66.1524   3
  -1  -5  -5 1463.82 63.7213   4
   1  -6  -5 1533.43 65.1494   2
   1   5   5 1394.82 63.9870   4
  -6   5  -5 1457.24 53.1558   4
   1  -6  -2 1491.59 57.6669   1
   1   5   2 1668.04 59.1616   4
  -1   6   2 1646.47 60.3629   3
  -1   6   2 1429.94 57.6493   1
  -5  -1   2 1180.79 64.5299   2
  -6   1   2 1261.45 65.7168   2
   1  -6  -2 1736.47 58.6019   4
  -1  -5  -2 1513.32 59.0190   3
  -1  -5  -2 1673.85 58.8226   4
  -1  -5  -2 1466.17 59.8663   1
   1  -6  -2 1586.28 60.1366   3
   6  -5   2 1252.78 45.3451   1
  -1   6   2 1741.83 58.7957   4
   1  -6  -2 1599.78 64.7762   2
  -1  -5  -2 1645.61 67.3237   2
  -6   1  -1 140.454 23.8033   2
  -1  -5   1 83.0718 15.2528   1
  -5  -1  -1 131.294 23.0985   2
  -1  -5   1 56.4795 10.2067   3
  -5  -1  -1 153.666 18.4060   1
  -6   1  -1 144.733 15.9241   1
   1  -6   1 48.3000 9.02411   4
  -1  -5   1 80.2954 17.4451   2
  -1  -5   1 60.1452 10.9660   4
   1  -6   1 60.2028 16.9104   2
  -1   6  -1 50.6910 9.81374   3
   1  -6   1 39.6992 9.44462   3
   1  -6   1 59.7257 13.8160   1
  -1  -5   4 765.591 43.2475   2
   1  -6   4 948.949 45.0946   2
  -5   6   4 732.466 32.0341   1
  -6   1  -4 630.323 36.7072   1
  -5  -1  -4 709.829 44.5676   2
  -6   1  -4 751.079 39.0690   4
  -5  -1  -4 627.689 38.4423   1
   1  -6   4 867.547 28.3406   4
  -5  -1  -4 715.752 39.1932   4
  -1  -5   4 748.843 23.6892   3
   6  -1   7 151.477 22.8250   1
   1  -6   7 139.618 13.0055   4
   5   1   7 207.024 26.9559   1
  -6   1  -7 105.252 17.8097   4
   5   1   7 157.715 23.6294   4
  -6   5   7 136.751 22.8815   4
  -5   6   7 150.071 23.9735   4
  -5  -1  -7 132.755 21.8321   2
  -5   6   7 158.310 23.8621   3
  -6   5   7 122.530 21.6194   3
   1  -6   7 147.540 20.1459   2
  -1  -5   7 146.050 20.4479   2
   6  -1   7 112.636 20.3235   4
  -1  -5  10 159.231 19.7595   2
  -5   6  10 138.723 27.5182   4
  -5   6  10 82.8168 23.1429   3
   1  -6  10 182.774 20.0213   2
   1  -6  10 181.011 17.9983   4
  -5   6  10 92.1936 22.5834   1
   5   1  10 105.054 26.6959   1
  -6   5  10 69.2685 21.0288   3
  -6   5  10 68.3432 23.1587   4
   5   1  10 94.8980 23.2897   4
   6  -1  10 99.7297 21.9569   4
   6  -1  10 126.229 25.5773   1
  -5   6  13 809.426 58.2256   1
  -6   5  13 787.936 60.6246   4
   5   1  13 749.233 57.2620   4
   6  -1  13 809.594 54.9461   4
  -6   5  13 757.766 53.9171   3
  -5   6  13 773.361 55.9026   3
   1  -6  13 1027.09 47.3054   4
  -1  -5  13 900.075 49.2091   4
  -5   6  13 792.060 60.6463   4
   5   1  13 784.036 62.4371   1
   6  -1  13 713.974 59.9533   1
   6  -1  16 7.09448 25.1751   4
   5   1  16-5.34071 28.7671   4
  -5   6  16 2.69523 27.6352   1
   6  -1  16 35.0325 33.0748   1
  -5   6  16 17.2025 28.6234   4
  -6   5  16 31.3687 29.2392   4
  -6   5  16 36.2857 25.9645   3
   5   1  16-16.4265 33.4647   1
  -1  -5  16 42.4445 21.2431   4
  -6   5  19 13.5149 33.0272   1
   5   1  19 15.1737 30.9101   4
  -6   5  19 10.0455 33.8807   4
   5   1  19 19.4222 34.5631   1
  -5   6  19-3.44977 36.4980   1
  -5   6  19-26.9394 35.4089   4
   6  -1  19-15.2022 36.8843   1
   6  -1  19 19.5253 28.4105   4
   5   1  22 3.37762 36.6137   4
   6  -1  22 88.6235 38.2691   4
   0   6  21 33.5311 37.1974   4
  -6   0  21 3.01899 32.5267   4
   6  -6  21 61.4561 40.3944   1
  -6   0  18 22.2747 32.8559   4
   0   6  18 11.1055 35.9277   1
   6  -6  18 9.17938 30.7541   1
   0   6  18 9.90454 32.7320   4
  -6   0  15 51.9707 28.3135   4
   6  -6  15 63.1887 28.9652   1
   0   6  15 39.1139 29.9470   4
   0   6  15 52.0871 32.2458   1
   0   6  12 163.181 31.9974   4
  -6   6 -12 117.954 18.6079   4
   0  -6 -12 183.496 21.3764   2
   6  -6  12 113.918 19.1325   4
  -6   0  12 146.492 21.2549   3
   0   6  12 188.340 33.1516   1
  -6   0  12 157.395 28.7728   4
   0   6   9 1509.31 73.3384   4
   0   6   9 1550.41 72.7580   1
   0  -6  -9 1578.82 62.3544   2
   0   6   6 16.8260 15.4303   4
  -6   6  -6 10.6823 7.31928   4
   0  -6  -6 32.5672 15.2176   4
  -6   0   6 14.5944 17.3131   2
   0  -6  -6 25.9629 15.4989   2
   0   6   6 27.8086 15.5574   1
   0  -6  -6 42.9081 14.9746   1
   0  -6  -3 33.3768 14.0202   2
   0  -6  -3 32.5291 12.7461   4
   0  -6  -3 24.8442 11.8769   3
  -6   0   3 43.5335 19.7868   2
   6  -6   3 44.1779 7.91865   1
   0  -6  -3 26.5462 13.3789   1
  -6   0   0 298.881 30.6776   2
   0  -6   0 29.8431 16.0287   2
   0  -6   0 42.5426 11.3433   4
   0  -6   0 24.8253 10.6768   3
   0  -6   0 28.3940 13.3732   1
   0   6   0 19.8803 9.84374   4
  -6   0   0 257.860 21.8007   1
  -6   6   3 1872.39 50.9560   1
  -6   0  -3 2074.58 69.1210   4
   0  -6   3 1220.69 63.0961   2
  -6   0  -3 2015.48 79.2589   2
  -6   0  -3 2021.87 67.2309   1
  -6   0  -6 179.212 21.9893   1
  -6   6   6 169.321 23.7709   4
  -6   0  -6 184.976 25.1145   2
   6   0   6 194.176 24.2844   1
   6   0   6 151.113 22.2588   4
   0  -6   6 88.5509 18.5386   2
  -6   6   6 160.551 23.6927   3
  -6   0  -6 160.010 20.6121   4
  -6   6   9 591.021 45.2414   4
  -6   6   9 529.003 40.5496   3
   0  -6   9 387.143 26.2077   4
   6   0   9 539.411 41.2814   4
   0  -6   9 436.427 31.9766   2
   0  -6  12 45.7668 16.0406   4
  -6   6  12 45.3209 26.0866   4
  -6   6  12 18.0469 20.8376   3
   6   0  12 5.87822 19.5750   4
   0  -6  12 39.7041 13.7249   2
   6   0  12 13.8897 21.9865   1
   0  -6  15 47.3816 19.1975   4
  -6   6  15 46.0978 31.8518   4
   6   0  15 19.1587 25.5066   4
  -6   6  15 30.4231 25.9544   3
   6   0  15 21.2325 29.6634   1
  -6   6  15 32.9072 26.9586   1
  -6   6  18 9.84351 33.8593   4
   6   0  18 8.43712 29.0224   4
  -6   6  18 21.3881 30.2936   1
   6   0  18 25.6090 34.7270   1
  -6   6  21 22.8909 35.9435   1
   6   0  21 8.75517 38.9572   1
   6   0  21 26.4427 34.5476   4
  -6   6  21 51.9066 40.6414   4
   7  -4  20 22.9544 36.5967   1
  -4  -3  20 59.4028 31.9523   4
   3   4  20 10.6675 34.2690   4
  -3   7  20 25.3677 38.5833   4
  -7   3  20 26.5952 35.6081   4
   3   4  20 51.9860 45.5611   1
   4  -7  20 52.2612 39.7430   1
  -3   7  20 19.5754 37.4508   1
   7  -4  17 299.982 38.8184   4
  -3   7  17 217.814 44.1080   1
   3   4  17 226.658 46.7709   4
   7  -4  17 232.560 43.6604   1
  -3   7  17 249.327 47.3830   4
  -7   3  17 241.017 36.4629   3
  -7   3  17 212.569 42.6227   4
   3   4  17 243.941 48.5266   1
  -4  -3  17 304.339 39.8981   4
  -3   7  14 771.338 62.9246   4
  -7   3  14 918.616 56.5472   3
   3   4  14 804.688 65.2135   4
  -4  -3  14 779.433 54.5563   4
   3   4  14 736.982 66.4238   1
  -7   3  14 995.854 68.0219   4
  -3   7  14 868.814 65.3379   1
   7  -4  14 956.182 66.7840   1
   7  -4  14 871.498 55.4184   4
  -7   3  11 260.561 35.5580   4
  -7   3  11 237.778 27.8660   3
  -4  -3  11 164.028 15.9067   3
   4  -7  11 163.230 16.2471   4
  -4   7 -11 156.258 15.1933   3
   3   4  11 194.407 33.2214   1
  -3   7  11 190.557 31.7769   3
  -3  -4 -11 204.200 25.3146   2
   7  -4  11 249.350 27.0138   4
  -3   7  11 177.347 31.3095   4
  -4  -3  11 185.037 23.5458   2
  -3   7  11 188.784 30.2325   1
   4  -7  11 154.800 19.7633   2
   7  -4  11 275.782 32.8547   1
   3  -7 -11 168.845 20.6086   2
   3   4  11 183.660 32.3027   4
   3  -7  -8 36.6219 15.1771   2
   7  -4   8 30.2268 15.7121   1
   3   4   8 17.5254 19.5334   1
   4  -7   8-0.30478 5.87568   4
   4  -7   8 7.76903 13.1613   2
  -3   7   8 21.2477 18.3170   3
  -4  -3   8-3.02338 7.81250   3
  -7   4  -8 10.5184 12.1372   4
  -3   7   8 15.7879 17.1067   4
  -3  -4  -8 14.6164 15.4478   2
  -7   3   8 2.53784 15.0472   3
   3   4   8 23.5118 18.9230   4
  -4  -3   8 7.13274 15.8127   2
  -3   7   8 10.7844 15.9076   1
  -3   7   5 944.320 52.1036   3
   3   4   5 1020.99 55.4488   1
  -4  -3   5 1137.58 56.9902   2
   3  -7  -5 919.575 49.5259   2
   3  -7  -5 949.954 51.1994   3
   7  -4   5 1541.97 52.9367   1
   3  -7  -5 954.138 49.4723   4
  -3  -4  -5 929.492 51.9675   2
  -3  -4  -5 1049.48 52.9972   1
  -7   4  -5 1354.98 48.9673   4
  -3  -4  -5 974.467 49.4131   4
   3   4   5 893.329 49.6253   4
  -3   7   5 909.000 48.4572   4
  -4   7  -2 2128.63 56.1537   4
  -4  -3   2 2154.08 85.9798   2
  -3  -4  -2 1859.76 75.6633   1
   3  -7  -2 1767.09 68.6900   4
   3  -7  -2 1761.98 65.9877   1
  -4   7  -2 2089.02 68.4341   3
  -7   4  -2 2290.42 65.5581   1
  -3   7   2 1803.21 67.5820   4
  -3  -4  -2 1885.20 72.6882   4
  -3  -4  -2 1836.83 80.9730   2
   3  -7  -2 1742.34 71.4726   3
  -3   7   2 1673.69 66.2216   1
   7  -4   2 2226.30 66.3012   1
  -3  -4   1 1415.26 68.6155   2
   3  -7   1 1444.05 49.3556   4
   3  -7   1 1525.91 56.6929   1
  -4   7   1 1889.63 57.5880   4
  -3   7  -1 1523.79 49.0185   4
  -3  -4   1 1411.68 59.0204   4
  -4  -3  -1 1958.53 69.8289   1
  -7   3  -1 1446.21 54.5362   1
  -3   7  -1 1483.82 56.7010   3
  -3  -4   1 1455.52 65.1669   1
   4  -7  -1 1966.69 54.1259   1
  -4  -3  -1 2002.67 77.8566   2
  -7   4   1 1357.09 51.0618   1
  -4  -3  -1 1933.81 66.6905   4
  -3   7  -4 430.973 20.0110   3
  -4  -3  -4 561.677 33.3743   4
   4   3   4 559.845 34.7301   4
   4   3   4 427.080 34.0564   1
  -4  -3  -4 415.267 32.9982   2
  -4   7   4 476.210 32.7461   3
   7  -3   4 276.441 23.6229   1
  -3  -4   4 368.497 31.9802   2
  -4  -3  -4 402.856 30.3299   1
  -7   3  -4 352.082 26.2938   4
  -7   3  -4 284.960 22.8001   1
  -4   7   4 389.721 24.3859   1
  -4  -3  -7 793.249 51.5343   2
  -7   4   7 948.354 52.7542   3
  -3  -4   7 1240.65 59.1923   2
   4   3   7 1024.55 58.7940   1
  -3  -4   7 1198.97 36.4512   3
  -7   3  -7 931.158 47.9112   4
  -4   7   7 879.566 52.8274   4
   7  -3   7 1099.93 53.5915   1
   3  -7   7 1193.76 33.1193   4
   3  -7   7 1262.19 55.1263   2
  -4   7   7 869.034 55.5052   3
   4   3   7 777.847 52.0700   4
   4   3  10 1023.00 68.2519   4
  -3  -4  10 1910.69 72.3349   2
   4   3  10 940.837 68.4523   1
  -4  -3 -10 938.764 59.3731   2
  -7   4  10 1443.72 70.5382   3
  -4   7  10 991.604 66.5070   4
   3  -7  10 1929.88 67.6071   2
   3  -7  10 1930.30 55.0809   4
  -4   7  10 1107.79 69.2648   3
   7  -3  10 1510.98 74.0727   1
   7  -3  10 1335.77 66.2837   4
   4  -7 -10 1043.48 56.1749   2
  -4   7  10 1152.65 66.7198   1
  -7   4  10 1515.68 77.2708   4
  -4   7  13 2217.45 105.380   3
  -7   4  13 2308.52 100.063   3
   4   3  13 2146.25 111.963   1
   7  -3  13 2260.74 98.6046   4
  -4   7  13 2159.31 108.280   4
  -3  -4  13 2619.96 97.9217   4
  -7   4  13 2397.44 110.686   4
   7  -3  13 2181.73 105.802   1
  -4   7  13 2216.07 105.333   1
   4   3  13 2035.82 107.220   4
  -4   7  16 188.959 40.9068   4
   7  -3  16 171.817 39.2032   1
  -3  -4  16 212.289 32.8821   4
   4   3  16 224.150 45.4869   1
  -4   7  16 148.694 38.8456   1
   7  -3  16 188.757 33.7881   4
  -7   4  16 154.793 31.4222   3
   4   3  16 215.805 40.4650   4
  -7   4  16 197.950 40.5361   4
   4   3  19-3.35225 34.1454   4
   4   3  19 4.13590 38.9593   1
  -4   7  19 3.50273 33.9954   4
   7  -3  19 36.1021 29.6747   4
  -7   4  19 23.0961 36.1633   4
   7  -3  19 14.9521 36.5409   1
  -4   7  19 3.56126 34.8130   1
  -5  -2  21 84.6101 34.3132   4
  -7   2  21 109.209 40.4661   4
   2   5  21 152.516 47.2297   4
   7  -5  21 114.780 44.7904   1
   5  -7  21 85.6434 41.5972   1
  -2   7  21 133.368 47.7937   1
  -2   7  18 1279.17 92.4103   1
  -7   2  18 1179.01 83.4141   4
  -2   7  18 1251.05 89.3406   4
  -5  -2  18 1088.93 75.2666   4
   2   5  18 1276.96 90.0949   4
   5  -7  18 1137.93 85.0763   1
   2   5  18 1148.14 92.5498   1
   7  -5  18 1146.81 85.6952   1
   7  -5  15 554.806 55.0391   1
   7  -5  15 469.184 40.6676   4
  -7   2  15 516.357 42.4389   3
   2   5  15 495.581 58.7214   1
  -7   2  15 450.783 50.6852   4
  -2   7  15 485.941 54.9630   4
  -2   7  15 568.064 57.8969   1
  -5  -2  15 460.569 45.5399   4
   2   5  15 530.385 54.0699   4
  -5   7 -12 252.034 20.6989   3
   2   5  12 222.023 35.6569   4
  -7   2  12 223.209 27.7353   3
   7  -5  12 166.154 30.4323   1
  -7   2  12 203.503 32.9108   4
   5  -7  12 271.857 23.6040   2
   2   5  12 141.825 31.1810   1
  -2   7  12 224.621 36.6230   4
  -5  -2  12 270.631 34.2032   4
   7  -5  12 239.286 27.4424   4
  -2  -5 -12 230.257 25.9780   2
  -2   7  12 190.170 33.1678   1
   2  -7 -12 213.699 22.4592   2
  -2   7   9 3146.60 126.050   4
  -7   5  -9 3435.92 110.643   4
   2   5   9 3169.81 125.863   4
  -5  -2   9 3403.39 105.105   3
   2  -7  -9 3309.48 115.422   2
   2   5   9 3106.42 127.799   1
  -2   7   9 3183.26 122.841   1
   7  -5   9 3346.68 119.829   1
  -7   2   9 3394.10 116.266   3
  -2  -5  -9 3201.41 117.246   2
   5  -7   9 3373.66 99.4120   4
  -5  -2   9 3455.57 122.135   2
  -2   7   6 259.856 27.2425   4
   2   5   6 234.592 28.2011   1
  -2   7   6 248.683 27.9823   3
  -2   7   6 213.915 23.5081   1
  -5  -2   6 137.516 25.3155   2
   2  -7  -6 269.914 27.9623   4
   2   5   6 299.487 30.0430   4
  -2  -5  -6 313.465 28.6523   2
  -7   5  -6 294.578 20.6281   4
   2  -7  -6 222.370 24.7776   2
  -2  -5  -3 8656.65 254.919   2
  -2   7   3 8331.17 242.153   1
  -5  -2   3 8959.93 260.335   2
  -2  -5  -3 8539.39 245.819   3
   7  -5   3 8172.86 231.383   1
  -2  -5  -3 8555.06 247.959   1
   2  -7  -3 8246.60 244.040   3
   2  -7  -3 8256.37 239.957   1
   2  -7  -3 8255.34 241.996   4
   2  -7  -3 8283.66 250.530   2
  -2  -5  -3 8430.83 243.639   4
  -5  -2   0 14150.4 406.257   2
  -5   7   0 13255.5 378.443   4
   2  -7   0 14055.5 386.085   1
  -7   2   0 15074.4 386.970   1
   2  -7   0 13505.0 396.738   2
  -2  -5   0 13432.5 392.864   1
   2  -7   0 13384.6 383.140   3
   2  -7   0 13218.5 379.153   4
  -2   7   0 13527.9 385.189   3
   5  -7   0 13946.2 371.294   1
  -2  -5   0 13214.9 385.346   4
  -7   5   0 15595.6 371.730   1
  -2   7   0 13774.8 379.030   4
  -5  -2   0 13631.3 393.145   1
  -2  -5   0 13691.4 400.570   2
   2  -7   3 710.371 25.8664   4
  -5  -2  -3 1060.59 55.0408   2
  -5   7   3 1044.64 34.9678   1
  -2  -5   3 614.839 42.6804   2
  -5  -2  -3 1055.13 47.5074   1
   7  -2   3 823.251 40.2319   1
  -2   7  -3 714.625 30.4732   3
  -5  -2  -3 1064.42 46.8348   4
  -7   2  -3 853.654 39.7225   1
   2  -7   3 698.055 42.7560   2
  -7   2  -3 788.981 41.3391   4
  -5   7   6 796.705 47.0814   4
   5   2   6 852.073 51.1420   1
   7  -2   6 1023.17 49.7726   1
   5   2   6 834.467 49.5654   4
  -7   5   6 931.033 49.2298   3
  -5  -2  -6 801.470 49.5205   2
   2  -7   6 854.932 28.0051   4
  -7   2  -6 874.509 44.2518   4
   2  -7   6 898.184 46.9389   2
  -5   7   6 814.706 48.8634   3
  -2  -5   6 871.327 48.2582   2
   2  -7   9 4673.40 142.720   4
  -5  -2  -9 5035.81 166.731   2
  -7   5   9 5971.28 175.815   3
  -5   7   9 4723.20 171.552   4
  -2  -5   9 4650.96 160.484   2
  -7   5   9 5742.04 178.231   4
  -5   7   9 4887.22 172.991   3
   5   2   9 4965.69 176.229   1
   7  -2   9 5483.41 173.034   1
   5   2   9 4935.65 171.191   4
   7  -2   9 5819.43 171.434   4
   2  -7   9 4731.78 157.919   2
  -5   7   9 4740.60 162.771   1
  -5   7  12 274.555 34.6031   1
  -2  -5  12 213.502 25.1944   4
  -5   7  12 288.653 39.4454   4
  -7   5  12 217.708 31.0118   3
  -2  -5  12 187.036 23.7184   2
   5   2  12 295.382 40.0755   1
  -7   5  12 294.813 39.4725   4
   7  -2  12 255.294 36.2629   1
   5  -7 -12 282.390 23.8878   2
   2  -7  12 220.162 22.3873   2
   7  -2  12 294.236 34.5307   4
   5   2  12 306.890 38.8018   4
  -5   7  12 255.378 34.8761   3
  -7   5  15 174.238 39.1906   4
   5   2  15 106.218 35.6997   1
   7  -2  15 211.981 41.1867   1
  -7   5  15 169.172 32.8897   3
  -2  -5  15 129.985 26.4482   4
   7  -2  15 180.820 33.5355   4
  -5   7  15 119.160 34.4946   4
  -5   7  15 165.368 36.3750   1
   5   2  15 151.340 37.0361   4
   7  -2  18 804.475 74.6427   1
  -7   5  18 733.048 69.1545   1
   7  -2  18 694.663 60.9659   4
   5   2  18 616.455 71.4486   1
   5   2  18 508.996 59.6453   4
  -5   7  18 571.637 64.2602   1
  -5   7  18 590.127 64.4702   4
  -7   5  18 733.791 68.5497   4
   7  -2  21 41.3416 42.6661   1
  -5   7  21 27.0134 36.9142   1
  -7   5  21 47.8467 39.4194   4
   5   2  21 51.4011 37.5659   4
  -7   5  21 3.66895 32.9359   1
   6  -7  19 574.397 65.2910   1
  -7   1  19 773.911 68.6090   4
  -1   7  19 686.452 71.3230   4
   1   6  19 704.645 77.0077   1
  -1   7  19 667.804 72.6753   1
   7  -6  19 834.109 75.2369   1
  -6  -1  19 643.773 62.3069   4
   1   6  19 664.895 69.1679   4
  -7   1  16 34.8778 30.5554   4
   1   6  16 3.04522 30.6095   4
  -6  -1  16 43.9729 29.9387   4
   7  -6  16 19.1549 28.2396   1
   1   6  16 24.2363 35.4995   1
   6  -7  16 5.50771 27.8679   1
  -1   7  16 22.7041 32.8209   1
  -1   7  16-3.10503 32.4509   4
   7  -6  13 439.611 42.7404   1
  -1   7  13 324.668 43.7350   4
   1   6  13 356.039 43.8373   4
  -6  -1  13 292.871 27.4231   3
   7  -6  13 339.589 29.9157   4
  -1   7  13 402.835 45.9078   1
   1   6  13 290.834 43.7262   1
  -7   1  13 357.422 41.0417   4
  -7   1  13 371.647 32.9922   3
  -6  -1  13 262.731 35.2557   4
   7  -6  10 1735.73 76.0975   1
  -1  -6 -10 1553.05 69.4316   2
  -7   6 -10 1789.82 64.7367   4
   1   6  10 1459.82 80.8420   1
  -1   7  10 1621.08 82.2474   4
  -7   1  10 1631.48 68.3974   3
   1  -7 -10 1528.45 67.7395   2
  -1   7  10 1512.08 79.3335   1
   1   6  10 1429.33 80.7447   4
  -6   7  -7 1127.86 39.6273   4
  -6  -1   7 1097.49 60.7694   2
  -1  -6  -7 1229.69 59.9699   2
   1   6   7 1379.22 66.3314   1
  -1   7   7 1371.15 63.0959   1
  -1   7   7 1316.25 62.9509   4
   7  -1  -7 1019.04 58.3011   2
   6   1  -7 1016.77 56.7799   2
  -7   6  -7 1119.35 45.4840   4
   1  -7  -7 1305.12 59.9041   2
   1   6   7 1339.23 64.2724   4
  -1  -6  -4 3538.25 118.614   4
  -1  -6  -4 3553.18 121.191   3
   7  -1  -4 3011.19 124.870   2
   1  -7  -4 4259.86 121.935   1
   1  -7  -4 3869.05 120.969   4
  -6  -1   4 3134.39 127.183   2
  -1  -6  -4 3821.47 128.647   2
   1  -7  -4 3794.73 123.134   3
   1   6   4 3961.63 127.160   1
  -1   7   4 3730.57 122.869   3
   1   6   4 3618.21 120.447   4
  -1  -6  -4 4090.46 124.096   1
   6   1  -4 2896.48 122.157   2
  -7   6  -4 3235.22 106.027   4
   7  -6   4 3560.83 106.669   1
   1   6   4 3576.58 122.996   2
   1  -7  -4 4066.02 127.674   2
  -6   7  -4 3298.80 98.7246   4
   1  -7  -1 8075.87 229.049   4
  -7   1   1 8227.72 235.276   1
  -6  -1   1 8408.68 253.646   2
   1  -7  -1 8278.48 235.302   1
  -6  -1   1 8200.72 239.105   1
  -1   7   1 8083.60 232.540   3
  -1  -6  -1 7640.29 231.216   3
  -1  -6  -1 7651.47 237.435   1
   1  -7  -1 8323.06 233.247   3
  -1   7   1 8132.80 229.024   4
   1  -7  -1 8053.24 243.642   2
  -1  -6  -1 7650.27 244.680   2
  -7   1   1 8131.70 253.235   2
  -1  -6  -1 7917.27 230.926   4
  -6  -1  -2 2230.36 99.3174   2
  -6   7   2 2402.72 85.3476   4
  -6   7   2 2264.23 71.5480   1
   1  -7   2 2586.44 96.5075   2
  -6  -1  -2 2297.63 89.1464   1
  -1  -6   2 2639.96 79.4903   3
  -7   1  -2 2848.60 90.6276   1
  -6  -1  -2 2350.97 90.5479   4
  -1  -6   2 2773.38 83.7845   4
  -7   1  -2 2898.47 108.348   2
  -1  -6   2 2773.54 100.126   2
   1  -7   2 2572.16 78.3025   3
   1  -7   2 2664.05 77.6652   4
  -7   1  -5 8367.67 240.620   1
  -7   6   5 7913.15 244.240   3
   6   1   5 8476.93 249.693   1
  -7   1  -5 7899.79 240.358   4
   7  -1   5 7532.17 248.945   2
  -6   7   5 8289.63 241.993   4
  -6  -1  -5 8386.57 254.029   2
  -6   7   5 8338.61 245.581   3
   7  -1   5 8108.71 243.619   1
   1   6  -5 7691.87 242.552   2
  -6  -1  -5 8140.34 241.884   1
   1  -7   5 8148.99 244.604   2
  -6   7   5 8285.23 229.380   1
   1  -7   5 8118.25 221.241   4
  -1  -6   5 7577.45 243.981   2
   6   1   5 8144.26 248.321   2
  -1  -6   8 8698.26 262.895   2
  -6   7   8 8295.44 256.652   1
   7  -1   8 8643.36 266.220   2
  -6   7   8 8998.56 271.388   4
   1  -7   8 8913.28 261.092   2
  -6   7   8 9068.84 271.791   3
  -6  -1  -8 8801.24 269.085   2
  -7   6   8 8960.99 269.750   3
   6   1   8 8611.24 272.585   1
   6   1   8 9170.52 273.334   4
   7  -1   8 8496.89 268.958   1
   1  -7   8 8890.72 242.870   4
  -7   6   8 8568.83 270.336   4
   7  -1   8 8926.83 268.127   4
   6   1   8 8583.77 262.809   2
   6   1  11 22.5765 22.8776   4
   6   1  11 36.1800 22.5755   1
   7  -1  11 5.74267 18.7152   4
   1  -7  11 10.4264 12.7743   2
  -7   6  11 21.5569 22.8097   4
   7  -1  11 19.4963 21.0266   1
  -6   7  11 24.7410 21.1406   3
  -7   6  11 5.78081 20.3899   3
  -1  -6  11 11.2440 13.5412   2
  -6   7  11 2.14413 22.2686   4
  -6   7  11 22.2267 19.7783   1
  -1  -6  11 10.2032 13.1721   4
  -6   7  14 1212.42 78.6181   4
  -6   7  14 1139.17 72.5821   3
   7  -1  14 1048.81 70.3066   4
   6   1  14 1379.12 86.8031   1
   7  -1  14 1108.97 77.0852   1
  -6   7  14 1298.50 74.7284   1
  -7   6  14 1054.09 69.5076   3
  -1  -6  14 1138.18 58.5699   4
   6   1  14 1189.26 73.9832   4
  -7   6  14 1085.13 76.3066   4
   7  -1  17 617.060 59.4988   4
   6   1  17 776.908 64.8640   4
  -7   6  17 639.930 62.4770   1
  -7   6  17 670.347 58.9293   3
  -7   6  17 662.067 65.3009   4
   6   1  17 853.379 77.7813   1
   7  -1  17 669.617 68.5490   1
  -6   7  17 842.126 72.1949   4
  -6   7  17 712.001 65.0336   1
  -6   7  20 79.6023 42.9414   1
  -7   6  20 80.6984 40.4707   4
  -6   7  20 88.2606 45.3036   4
  -7   6  20 30.9506 36.4283   1
   6   1  20 85.3625 42.9347   1
   7  -1  20 49.9290 41.0009   1
   6   1  20 54.1287 34.9548   4
   7  -1  20 99.8797 36.5115   4
  -7   0  20 9.12430 31.9812   4
   0   7  20-22.2737 34.6981   4
   0   7  20-4.29579 39.8370   1
   7  -7  20 46.6389 38.6445   1
   0   7  17 217.702 46.0441   4
   0   7  17 175.936 44.9986   1
  -7   0  17 238.706 42.3520   4
   7  -7  17 158.645 38.6516   1
  -7   0  14 896.836 62.2580   4
   0   7  14 804.838 67.0949   4
   0   7  14 753.549 66.7683   1
   7  -7  14 794.350 61.4845   1
   0  -7 -11 320.765 29.4450   2
   7   0 -11 179.052 23.6484   2
  -7   7 -11 211.026 19.5896   4
  -7   0  11 231.487 25.3408   3
   0   7  11 340.648 39.5933   1
   0   7  11 367.554 40.3864   4
   7  -7  11 220.583 30.6390   1
   7   0  -8 2629.17 96.2071   2
  -7   7  -8 2458.65 73.7589   4
   0  -7  -8 1960.49 86.6510   2
   0   7   8 1854.05 90.5879   1
   0   7   8 1918.00 92.0477   4
   7   0  -5 6313.77 190.765   2
   7  -7   5 6010.95 164.684   1
  -7   0   5 6213.54 192.431   2
   0  -7  -5 5185.89 174.057   1
   0  -7  -5 5048.56 173.966   4
   0   7   5 5238.90 178.356   1
   0   7   5 5285.33 175.813   4
  -7   7  -5 5761.04 157.470   4
   0  -7  -5 5132.00 179.288   2
   0  -7  -2 227.789 20.9629   4
   0  -7  -2 148.019 20.1034   1
   0  -7  -2 208.771 21.5997   3
  -7   0   2 67.4013 24.7750   2
   7   0  -2 64.7714 21.7473   2
   0  -7  -2 229.188 27.1979   2
   0  -7   1 3366.59 119.485   1
  -7   0  -1 4493.12 143.451   2
  -7   0  -1 4329.47 125.007   1
   0  -7   1 3281.94 109.137   3
   0  -7   1 3274.44 108.754   4
   7   0   1 4409.72 140.804   2
   0  -7   1 3319.51 126.570   2
   7   0   4 9673.75 285.100   2
   7   0   4 9871.13 276.162   1
  -7   0  -4 9494.20 286.493   2
   0  -7   4 8755.06 254.320   4
  -7   7   4 9182.46 275.009   3
  -7   7   4 9335.48 252.493   1
  -7   0  -4 8921.09 269.785   4
  -7   0  -4 9622.65 271.637   1
   0  -7   4 8604.44 273.195   2
  -7   0  -7 38.2013 19.1735   2
  -7   7   7 41.6172 19.6476   3
   7   0   7 32.5669 18.0645   2
   7   0   7 14.6498 17.1545   1
  -7   7   7 43.4841 18.5394   4
   7   0  10 698.308 43.7794   2
  -7   7  10 717.026 52.7029   4
  -7   7  10 655.067 49.2863   3
   7   0  10 706.178 51.1432   4
   7   0  10 753.152 54.0896   1
  -7   7  10 769.600 47.5108   1
  -7   7  13 1350.83 78.9303   3
  -7   7  13 1312.20 82.1054   4
  -7   7  13 1309.89 74.8390   1
   7   0  13 1284.44 82.7153   1
   7   0  13 1446.24 80.9352   4
  -7   7  16 67.2843 34.6568   4
   7   0  16 37.4194 34.8884   1
  -7   7  16 18.3206 26.4986   1
  -7   7  16 49.6584 28.8231   3
   7   0  16 22.4728 29.7349   4
   7   0  19 40.5000 39.5970   1
   7   0  19 16.2264 32.8460   4
  -7   7  19 25.3028 35.8439   4
  -7   7  19 46.4598 36.1731   1
   4  -8   0 25083.9 667.625   1
   8  -4   0 25268.1 703.000   2
  -4  -4   0 25139.5 680.394   4
  -4  -4   0 24972.5 684.820   1
   4   4   0 24873.9 690.319   2
  -8   4   0 25561.1 667.590   1
  -4  -4   0 24912.5 694.485   2
  -4   8   0 24441.7 665.144   4
   8  -4  -3 48.1417 21.8393   2
  -4   8   3 98.5940 17.9331   3
  -8   4  -3 65.0829 11.8310   1
  -4  -4  -3 108.091 17.3802   4
  -4  -4  -3 68.7898 18.4658   1
   4   4   3 71.1859 19.9987   1
   4  -8  -3 74.5057 13.0475   1
  -4   8   3 88.2337 12.8607   1
   4   4  -3 63.6481 18.8827   2
   4   4   3 112.475 20.3418   2
   8  -4   3 65.9276 13.5666   1
  -4  -4   3 60.7147 21.2208   2
  -4  -4  -3 109.366 22.8997   2
   8  -4   3 53.3569 23.2298   2
  -4   8  -3 98.7245 13.0083   3
  -4  -4   6 1129.26 64.8150   2
   8  -4  -6 1695.23 77.0217   2
  -4  -4  -6 1464.40 69.8301   2
   8  -4   6 1618.80 76.9134   2
  -4   8   6 1384.68 68.7416   3
   4   4   6 1522.07 73.4479   1
   4   4   6 1309.77 67.9404   4
   4  -8  -6 1436.85 66.3956   2
  -4   8   6 1394.10 65.5396   4
   4   4  -6 1224.19 63.3282   2
   4   4   6 1448.30 67.3535   2
  -8   4  -6 1600.28 61.3231   4
  -4   8   9 14904.7 430.521   4
  -4  -4   9 14158.2 422.311   2
  -4  -4  -9 15403.1 425.365   2
  -4   8   9 14501.7 432.692   3
   8  -4  -9 14329.8 423.475   2
   4   4  -9 13810.9 412.878   2
   4   4   9 15632.8 438.356   1
  -4  -4   9 14141.6 392.679   3
  -8   4   9 14555.8 420.484   3
  -4   8   9 15267.5 423.282   1
   8  -4   9 15092.4 424.073   1
   4   4   9 15527.1 435.204   4
   4  -8   9 14039.3 414.149   2
   4  -8  -9 15417.4 417.149   2
   4   4   9 15170.7 416.241   2
   8  -4   9 15008.2 427.519   2
  -4  -4  12 562.786 43.0436   4
   8  -4 -12 502.081 38.2190   2
  -8   4  12 588.215 51.7385   4
  -4  -4  12 530.115 39.4969   2
   8  -4  12 558.308 39.5664   2
  -8   4  12 553.549 44.2381   3
   4   4  12 699.634 58.3264   1
  -4   8  12 718.928 54.3741   1
   8  -4  12 572.448 49.5886   1
  -4   8  12 786.838 58.5097   4
   4   4 -12 519.262 35.0565   2
   4   4  12 678.604 37.7012   2
   4  -8  12 555.509 36.4056   2
  -4   8  12 734.749 55.9266   3
   4   4  12 733.421 57.1433   4
   4   4  15 235.578 45.2304   1
  -4  -4  15 118.691 28.7659   4
  -4   8  15 179.382 36.8256   1
  -8   4  15 118.659 37.5722   4
   8  -4  15 149.183 30.1362   4
  -4   8  15 159.447 37.7156   4
  -8   4  15 160.111 31.3845   3
   8  -4  15 216.408 40.2725   1
   4   4  15 153.229 38.4379   4
  -8   4  18 1950.51 114.178   4
  -4  -4  18 1673.78 92.4438   4
  -4   8  18 2308.97 124.070   4
   4   4  18 2018.83 125.554   1
   8  -4  18 1788.94 95.1629   4
  -4   8  18 2149.83 119.738   1
   8  -4  18 1854.25 112.734   1
   4   4  18 2115.15 118.531   4
   3   5  19 50.2695 38.9322   4
  -3   8  19 61.0523 41.3511   4
  -5  -3  19 44.7787 29.8194   4
   3   5  19 80.8583 43.3711   1
   5  -8  19 55.5137 37.6215   1
  -8   3  19 90.4242 37.9651   4
  -3   8  19 18.6988 35.7949   1
   8  -5  19 72.4548 39.0507   1
  -3   8  16 112.884 38.9342   4
   8  -5  16 85.1521 34.5194   1
   3   5  16 53.5292 36.4009   1
  -8   3  16 98.7572 27.6656   3
  -5  -3  16 39.5558 27.6036   4
   3   5  16 81.8384 35.5192   4
   8  -5  16 85.6108 26.2573   4
  -3   8  16 44.1167 31.9450   1
  -8   3  16 92.6460 36.9520   4
  -3   8  13 566.001 54.0079   4
  -8   3  13 697.073 56.6673   4
  -8   3  13 749.769 49.2835   3
   3   5  13 659.360 60.7365   1
  -3   8  13 611.690 53.3598   1
   3   5  13 628.543 56.3154   4
   8  -5  13 620.517 52.0066   1
   8  -3 -10 1308.49 63.1420   2
   8  -5  10 1324.48 66.3077   2
  -8   3  10 1260.38 60.4263   3
  -3  -5 -10 997.709 57.3374   2
   3   5  10 1074.44 69.1833   1
  -5  -3  10 1180.60 45.2337   3
  -5  -3  10 1296.76 64.4463   2
  -3   8  10 1089.65 62.8675   1
   5  -8  10 1226.69 56.8848   2
   3   5  10 979.151 51.9260   2
   8  -5  10 1191.75 62.0804   1
  -3   8  10 940.692 63.4052   4
  -3   8  10 1007.76 65.4221   3
   5   3 -10 1204.05 56.7886   2
   3  -8 -10 1009.25 53.5443   2
   3   5  10 1079.54 67.4258   4
   3  -8  -7 90.1852 19.4609   2
   3   5   7 122.508 23.3802   4
  -3   8   7 49.8967 17.1363   1
  -3   8   7 64.1554 20.2815   4
   3   5   7 108.239 19.6141   2
   8  -5   7 97.8400 24.7701   2
   5   3  -7 23.5187 15.8036   2
  -3   8   7 104.378 24.4170   3
   8  -3  -7 95.1994 24.1846   2
  -3  -5  -7 120.420 22.6210   2
  -8   5  -7 125.233 17.5118   4
  -5  -3   7 25.4188 17.7155   2
   3   5   7 75.4812 21.8154   1
   3  -8  -4 218.128 23.0676   4
  -3   8   4 244.974 25.9683   3
  -8   5  -4 212.150 20.4904   4
   8  -5   4 234.790 19.1420   1
   5   3  -4 132.335 22.8002   2
   3  -8  -4 237.450 25.2216   3
  -3  -5  -4 261.375 24.6605   4
   3  -8  -4 235.705 21.7049   1
   3   5   4 338.496 32.7608   1
  -5  -3   4 138.416 25.7559   2
   3  -8  -4 268.735 27.3846   2
  -3  -5  -4 256.032 29.1728   2
   3   5   4 322.690 29.9364   2
   8  -3  -4 236.447 31.3318   2
   3   5   4 291.609 28.1133   4
  -3  -5  -1 2436.51 100.269   2
  -5  -3   1 2902.73 98.6611   1
   3  -8  -1 2429.37 82.5638   1
  -5  -3   1 2606.39 103.714   2
   3  -8  -1 2235.79 80.5260   4
  -8   3   1 2386.52 82.8677   1
   5  -8   1 2581.36 76.3580   1
   8  -3  -1 2412.44 106.308   2
  -3  -5  -1 2509.48 93.8894   1
  -5   8  -1 2439.48 74.3064   4
  -3   8   1 2324.84 80.5815   4
  -3  -5  -1 2384.40 87.4862   4
   3  -8  -1 2361.54 95.9686   2
  -8   5  -1 2635.10 75.1196   1
   5   3  -1 2667.55 100.891   2
   3   5   1 2392.08 97.1672   2
  -5   8   2 45.5861 12.9830   4
   5   3   2 28.9224 17.1406   1
   8  -3   2 65.1609 14.1645   1
  -5   8   2 24.5101 9.02430   1
   8  -3   2 61.6885 24.0731   2
   3   5  -2 26.8791 16.0628   2
   3  -8   2 50.5542 17.3757   2
   5   3   2 19.6296 16.9571   2
  -3  -5   2 27.9410 18.4390   2
  -8   3  -2 95.9948 14.3149   1
  -3   8  -2 46.9147 10.9109   3
  -5  -3  -2 28.3817 13.2385   4
  -5   8   2 32.2959 16.1448   3
  -5  -3  -2 33.8921 20.3176   2
   3  -8   2 51.5179 7.24771   4
   5  -8  -2 36.7141 8.86780   1
  -5  -3  -2 38.4819 16.8249   1
  -5  -3  -5 280.377 31.2847   2
   5   3   5 270.102 28.8384   4
   5   3   5 317.483 33.6054   1
  -3   8  -5 273.064 14.8785   3
  -5   8   5 368.667 24.1666   1
  -8   3  -5 106.421 19.3063   4
  -5   8   5 335.178 29.3382   4
  -8   3  -5 135.023 18.9755   1
   3  -8   5 247.456 26.8110   2
  -3  -5   5 390.007 34.2920   2
   3   5  -5 307.189 28.6539   2
  -5   8   5 281.510 29.1289   3
   8  -3   5 97.8620 25.5778   2
   5   3   5 291.582 30.8622   2
  -5  -3  -8 705.271 44.8634   2
   5   3   8 582.523 37.9230   2
   5   3   8 620.643 47.4871   1
  -5   8   8 610.586 45.6518   3
  -5   8   8 625.197 37.7073   1
   3   5  -8 393.308 31.8823   2
   3  -8   8 386.782 31.8175   2
  -3  -5   8 375.835 34.5694   2
   5   3   8 572.969 44.6418   4
  -5   8   8 620.614 42.5974   4
  -5   8  11 130.251 29.4192   4
  -8   5  11 94.0415 27.3976   4
   5   3  11 191.779 35.0363   1
   5   3  11 144.627 29.9622   4
  -5   8  11 192.425 33.7030   3
   3  -8  11 116.331 20.8869   2
  -8   5  11 87.3830 24.1426   3
   8  -3  11 116.881 22.6899   2
   8  -3  11 106.384 27.0800   1
  -3  -5  11 91.5538 21.2013   2
  -5   8  11 218.507 28.7629   1
   5  -8 -11 174.603 22.5126   2
   5   3  11 173.916 21.8124   2
   8  -5 -11 114.504 23.4972   2
  -5  -3 -11 199.905 27.3129   2
  -8   5  14 106.054 35.1672   4
   8  -3  14 74.6377 26.8225   4
   5   3  14 257.562 40.1616   4
  -5   8  14 266.765 43.2291   4
  -5   8  14 283.690 40.5520   1
   5   3  14 297.724 46.0902   1
  -3  -5  14 81.7322 23.5621   4
  -5   8  14 264.797 39.8810   3
  -8   5  14 94.2636 28.0348   3
   8  -3  14 139.342 34.9420   1
  -8   5  17 74.6949 40.3097   4
  -5   8  17 272.622 47.7374   1
  -3  -5  17 79.6364 27.4593   4
  -5   8  17 257.726 47.5916   4
  -8   5  17 107.610 33.0096   3
   5   3  17 262.216 47.2629   4
   8  -3  17 117.620 41.1430   1
   5   3  17 212.213 49.4279   1
   8  -3  17 87.5622 30.0122   4
  -5   8  20 7.63002 37.8210   1
   5   3  20 4.45431 40.9777   1
  -8   5  20 7.05075 34.9497   1
  -8   5  20 3.57910 36.6937   4
  -5   8  20-11.4263 37.2309   4
   8  -3  20 7.83002 36.5927   1
   5   3  20 14.0281 35.2474   4
  -2   8  20 110.307 42.6465   4
   2   6  20 58.2242 43.8010   1
  -6  -2  20 60.2146 33.2597   4
  -2   8  20 41.4586 40.8367   1
  -8   2  20 23.3216 33.7370   4
   2   6  20 38.2641 41.2385   4
   8  -6  20 21.7523 36.4616   1
   6  -8  20 80.1895 39.0941   1
  -6  -2  17 954.987 69.2818   4
   6  -8  17 1038.94 76.8774   1
  -8   2  17 963.706 74.3415   4
  -2   8  17 974.607 80.8957   4
   2   6  17 990.948 85.5923   1
  -2   8  17 1042.11 83.7361   1
   8  -6  17 772.277 70.4869   1
   2   6  17 997.388 79.1088   4
  -2   8  14 1787.09 98.5174   4
   2   6  14 1826.15 100.105   4
  -6  -2  14 1934.93 90.4260   4
  -2   8  14 1862.19 100.773   1
  -8   2  14 1558.37 78.0116   3
   2   6  14 1677.82 101.492   1
  -8   2  14 1621.77 92.9390   4
   8  -6  14 1408.67 85.9212   1
  -2   8  11 350.873 39.9779   4
   8  -2 -11 183.381 26.2376   2
   8  -6  11 248.789 30.5405   2
  -6  -2  11 288.575 32.2303   2
  -8   2  11 213.606 27.3982   3
   2  -8 -11 319.038 28.5129   2
   2   6  11 301.477 41.0497   1
  -8   6 -11 234.652 24.0724   4
   2   6  11 362.558 41.8664   4
  -2   8  11 345.463 39.1566   1
  -2  -6 -11 277.488 29.8487   2
   6   2 -11 314.765 29.0271   2
   8  -6  11 249.283 32.1220   1
  -2   8   8 3613.05 134.586   4
  -8   6  -8 3930.29 117.628   4
  -2  -6  -8 3826.09 132.547   2
   8  -2  -8 3819.57 135.162   2
   2   6   8 3593.28 138.520   1
  -2   8   8 3407.75 130.093   1
   2   6   8 3571.36 136.842   4
  -8   2   8 3665.10 125.580   3
   2   6   8 3386.80 124.587   2
   8  -6   8 3634.37 124.141   1
  -6  -2   8 3461.21 134.006   2
   2  -8  -8 3635.14 128.289   2
   6   2  -8 3545.70 129.033   2
   2  -8  -5 1664.33 65.3526   1
   2  -8  -5 1573.92 67.5319   4
  -2   8   5 1648.28 67.6648   1
   8  -2  -5 1337.53 72.7290   2
  -2  -6  -5 1593.62 74.0159   2
  -6  -2   5 1359.20 72.8360   2
   2   6   5 1533.22 73.8742   1
  -2   8   5 1580.35 66.7963   4
  -2   8   5 1624.92 71.4944   3
   8  -6   5 1388.51 55.8585   1
   6   2  -5 1384.22 70.0210   2
   2   6   5 1540.71 69.2856   2
   2  -8  -5 1515.04 69.0291   2
   2   6   5 1608.58 69.7831   4
  -8   6  -5 1301.55 54.5027   4
   2  -8  -2 340.466 25.4309   4
   8  -2  -2 392.201 39.2786   2
   2   6   2 274.315 30.5647   2
  -2  -6  -2 250.888 25.9809   1
  -2  -6  -2 330.052 26.7615   3
   6   2  -2 559.156 40.9239   2
   2  -8  -2 289.960 24.4716   1
   2  -8  -2 323.515 25.7035   3
  -2  -6  -2 299.096 26.1456   4
   8  -6   2 310.680 16.5663   1
  -6  -2   2 473.557 40.7215   2
   2  -8  -2 325.353 31.1540   2
  -2  -6  -2 275.756 31.0611   2
  -2   8  -1 27861.2 720.297   4
  -6   8   1 26373.3 734.517   3
  -2  -6   1 26473.2 739.962   1
  -6   8   1 27076.2 726.540   4
  -6  -2  -1 26600.7 754.699   2
  -6  -2  -1 26626.8 738.753   1
  -8   6   1 26558.9 711.904   1
  -2  -6   1 27298.0 726.113   3
  -8   2  -1 26245.7 730.213   1
  -2   8  -1 27987.8 727.534   3
   2  -8   1 28014.1 733.474   1
  -2  -6   1 27413.9 729.497   4
   2  -8   1 27664.9 720.579   4
  -6  -2  -1 27276.5 738.111   4
   2  -8   1 28294.2 746.637   2
   2   6  -1 27213.1 746.091   2
   8  -2   1 26498.6 757.811   2
   6   2   1 26618.7 749.536   2
  -2  -6   1 27211.4 749.153   2
   6   2   4 14874.6 451.775   2
   2  -8   4 16256.8 417.850   4
  -6   8   4 15403.0 441.032   4
  -6   8   4 15411.4 428.110   1
  -6  -2  -4 14775.5 456.109   2
   8  -2   4 15315.6 460.450   2
   6   2   4 15649.9 452.953   1
  -2   8  -4 16416.5 422.482   3
  -2  -6   4 15903.5 422.193   3
  -8   2  -4 14961.2 441.689   4
  -2  -6   4 16050.1 454.187   2
  -6   8   4 14989.1 445.396   3
  -8   2  -4 15303.9 438.310   1
   2   6  -4 16169.4 450.171   2
   2  -8   4 16224.4 450.623   2
  -2  -6   7 1608.94 75.2313   2
   2  -8   7 1732.04 50.0826   4
  -6   8   7 1588.17 75.9941   4
   8  -2   7 1912.03 83.7276   2
  -6   8   7 1578.30 77.9442   3
  -6  -2  -7 1436.14 76.4692   2
   6   2   7 1432.20 76.3105   4
   6   2   7 1536.04 79.1135   1
   2  -8   7 1745.36 50.6726   4
   8  -2   7 1814.46 77.3199   1
  -8   6   7 1871.39 80.2670   3
   2   6  -7 1736.23 74.3228   2
   2  -8   7 1773.37 75.7764   2
   6   2   7 1519.30 73.8758   2
   2  -8  10 2393.07 70.1662   4
  -2  -6  10 2316.23 91.4023   2
   8  -2  10 2009.23 89.2346   2
  -6   8  10 2226.75 100.704   4
   6   2  10 1997.98 99.8282   1
   8  -6 -10 1960.68 90.8867   2
   6   2  10 1929.35 84.7051   2
  -6   8  10 2177.85 100.566   3
  -6  -2 -10 2017.70 91.3173   2
  -8   6  10 2105.96 96.9550   3
   8  -2  10 2187.11 98.4632   1
  -6   8  10 2189.73 91.4712   1
  -8   6  10 2010.30 98.4200   4
   2  -8  10 2471.99 89.8140   2
   6   2  10 2052.61 99.6529   4
  -6   8  13 1136.77 73.2421   3
  -2  -6  13 1196.28 58.9335   4
  -8   6  13 1167.60 76.8217   4
   6   2  13 1083.72 77.6407   1
   8  -2  13 1135.42 75.6427   1
  -6   8  13 1082.79 73.1967   4
   6   2  13 1075.73 72.6676   4
  -8   6  13 1145.17 70.7334   3
  -6   8  13 1178.58 70.9305   1
   8  -2  13 1049.72 67.6138   4
  -6   8  16 182.997 39.2822   1
   8  -2  16 271.120 41.3647   4
   6   2  16 145.788 36.8452   4
  -8   6  16 264.242 47.2246   4
   6   2  16 194.828 45.0822   1
  -6   8  16 173.954 42.0358   4
  -8   6  16 204.940 37.0005   3
   8  -2  16 231.323 45.0330   1
   8  -2  19 335.578 47.5049   4
   6   2  19 318.772 52.2458   4
  -6   8  19 281.682 53.7354   4
  -6   8  19 309.499 51.9711   1
   6   2  19 320.538 59.7602   1
  -8   6  19 387.205 57.2598   4
   8  -2  19 320.796 56.7637   1
  -8   6  19 386.331 54.2878   1
  -7  -1  21 85.1143 37.4722   4
  -7  -1  18 60.8029 31.6805   4
   1   7  18 24.6809 36.1848   4
  -8   1  18 102.790 38.5663   4
   1   7  18 68.9643 42.9506   1
  -1   8  18 46.3030 36.6611   1
   8  -7  18 160.583 41.1372   1
  -1   8  18 28.2402 33.7986   4
   7  -8  18 47.9858 33.8311   1
  -1   8  15 69.4687 34.5031   1
   7  -8  15 102.146 32.3802   1
  -1   8  15 89.8417 34.1957   4
   1   7  15 83.4191 34.0795   1
  -8   1  15 120.381 33.5883   4
  -7  -1  15 91.9202 32.3217   4
   1   7  15 93.2588 35.4129   4
   8  -7  15 121.251 33.6150   1
   8  -7  12 20.8313 22.8875   1
  -1   8  12 5.04706 25.3632   4
  -1   8  12 29.4849 27.0827   1
   1   7  12 5.26636 25.9233   1
   8  -1 -12 11.3503 16.3268   2
   7   1 -12 2.58001 14.6911   2
  -7  -1  12 4.34592 13.7902   3
  -8   1  12-1.42440 16.9724   3
   1   7  12 7.45652 24.6412   4
   8  -7  12 6.86960 16.9081   2
   1   7   9 105.422 26.9067   1
   8  -7   9 27.8179 15.5612   1
  -7   8  -9 10.4501 7.46619   4
  -1   8   9 63.1912 22.6755   1
  -1   8   9 65.4371 24.4132   4
  -8   7  -9 1.51977 10.2114   4
   7   1  -9 21.6112 16.8289   2
   8  -1  -9 8.27429 17.2999   2
  -7  -1   9 18.2010 13.0610   3
  -8   1   9 3.66109 14.6874   3
   1   7   9 62.6093 22.9781   4
  -1   8   6 204.719 26.1122   4
  -7   8  -6 226.595 12.4059   4
   8  -1  -6 254.187 32.0482   2
  -1   8   6 261.410 28.1988   1
   7   1  -6 280.402 31.3154   2
   1   7   6 230.552 29.4781   1
   1   7   6 234.215 28.2621   4
   8  -7   6 312.109 22.9125   1
  -8   7  -6 205.538 17.3022   4
  -1  -7  -3 2528.23 95.3274   4
   7   1  -3 2677.16 109.739   2
  -8   1   3 2748.56 113.262   2
  -1   8   3 2652.15 98.8850   1
   8  -1  -3 2687.66 112.228   2
  -1  -7  -3 2445.92 96.8614   3
  -7  -1   3 2889.71 115.598   2
   8  -7   3 3071.51 81.0710   1
   1  -8  -3 2620.87 98.7182   3
  -1  -7  -3 2903.60 102.770   1
   1  -8  -3 2878.92 99.0127   1
   1  -8  -3 2534.51 94.2708   4
   1   7   3 2692.75 104.511   1
   1   7   3 2557.71 103.559   2
   1   7   3 2559.76 96.4474   4
   1  -8  -3 2626.12 105.508   2
  -1  -7  -3 2497.37 105.784   2
  -1  -7   0 2199.26 84.9017   1
  -7  -1   0 1722.72 78.5140   1
   1  -8   0 2060.15 80.3627   1
  -8   1   0 2152.43 79.9825   1
  -8   1   0 2065.36 96.1904   2
   1  -8   0 2184.78 73.0017   4
   7   1   0 1763.50 89.1472   2
  -1  -7   0 2150.76 91.5524   2
  -1  -7   0 2146.41 75.4821   3
   1  -8   0 2023.22 73.5438   3
   8  -1   0 2163.43 96.6959   2
  -7  -1   0 1721.92 90.1733   2
  -1   8   0 2187.31 72.7875   4
   1   7   0 2344.60 91.2861   2
   1  -8   0 2251.77 90.8924   2
  -1  -7   0 2177.24 75.6673   4
   1  -8   3 990.660 32.7220   4
   7   1   3 561.647 45.5008   2
   7   1   3 525.963 41.3525   1
   8  -1   3 775.347 43.1797   1
  -8   7   3 809.051 27.4868   1
  -7  -1  -3 463.546 37.0954   1
  -1  -7   3 1007.69 32.6832   3
   8  -1   3 805.417 53.5754   2
  -1  -7   3 1095.27 55.5329   2
  -7   8   3 584.487 40.8922   3
  -8   1  -3 709.104 40.7151   1
   1   7  -3 1155.24 55.2872   2
  -7  -1  -3 568.136 48.1853   2
   1  -8   3 899.995 50.6526   2
  -1  -7   3 1166.83 41.1376   4
  -8   1  -3 746.136 53.2714   2
   7   1   6 260.851 30.1256   2
   8  -1   6 188.354 26.7638   1
   7   1   6 231.958 30.1823   1
  -7   8   6 282.945 28.8373   4
  -7   8   6 279.230 31.3208   3
  -8   7   6 256.850 30.7050   3
   1  -8   6 345.683 17.5500   4
   8  -1   6 201.340 29.3631   2
  -7   8   6 250.622 20.4895   1
   1  -8   9 1144.58 40.0642   4
   8  -1   9 764.277 55.2596   1
   7   1   9 979.979 61.7940   4
  -7   8   9 1066.97 62.3911   4
   7   1   9 967.983 62.4795   1
  -7   8   9 1070.25 62.5140   3
   8  -1   9 721.050 51.1485   2
  -8   7   9 908.979 59.3711   3
  -7   8   9 915.910 49.9986   1
  -8   7   9 979.966 60.6660   4
   7   1   9 919.623 53.5956   2
   1  -8  12 630.723 40.2231   2
  -7   8  12 462.498 42.9300   1
  -1  -7  12 647.963 42.4349   2
  -7   8  12 442.753 49.3563   4
  -8   7  12 525.940 51.8563   4
   8  -7 -12 589.597 43.4701   2
  -8   7  12 545.096 48.5313   3
  -7   8  12 387.831 45.0417   3
   7   1  12 477.810 50.7793   1
   8  -1  12 481.256 48.8942   1
   7   1  12 400.359 46.0240   4
   8  -1  12 473.848 45.4856   4
   7   1  12 480.834 35.5187   2
  -1  -7  12 570.432 35.3774   4
   8  -1  12 532.070 38.1650   2
  -7   8  15 32.3790 31.7071   4
   7   1  15-6.62646 31.4486   1
   7   1  15 17.2023 28.2256   4
  -8   7  15 6.06692 31.1000   4
  -7   8  15 21.2882 26.5639   3
   8  -1  15-9.44539 27.7725   1
  -8   7  15-5.08869 26.2545   3
  -7   8  15-5.01862 25.8930   1
   8  -1  15 12.9929 27.3248   4
  -8   7  15 12.3445 24.9814   1
   8  -1  18 87.8381 40.4285   1
   7   1  18 52.1088 40.3099   1
  -8   7  18 62.6575 37.3002   4
  -8   7  18 44.5641 30.4902   1
  -7   8  18 73.3453 35.7632   1
  -7   8  18 21.1651 35.7189   4
   7   1  18 66.6345 38.9507   4
   8  -1  18 38.9231 30.7272   4
   8  -1  21 54.9766 34.4549   4
   7   1  21 61.2373 38.8304   4
  -8   0  19 573.120 63.6609   4
   0   8  19 964.011 88.2959   1
   0   8  19 863.472 78.9857   4
   8  -8  19 624.157 67.2940   1
   8  -8  16 90.1095 32.1527   1
   0   8  16 116.636 40.1583   4
   0   8  16 96.7199 40.2417   1
  -8   0  16 129.853 34.4530   4
   8  -8  13 502.209 45.2202   1
  -8   0  13 361.442 33.0357   3
   0   8  13 533.040 54.3970   1
   0   8  13 477.421 52.3547   4
   8   0 -10 2824.82 108.747   2
   0   8  10 2823.11 117.980   1
  -8   0  10 2582.17 96.6564   3
  -8   8 -10 2490.23 84.4822   4
   8  -8  10 2885.93 105.566   1
   0   8  10 2637.92 116.708   4
   8   0  -7 1851.72 86.0177   2
  -8   8  -7 1841.39 60.8588   4
   0   8   7 1829.62 85.4029   1
   0   8   7 1879.93 84.3342   4
   8   0  -4 4336.38 152.952   2
  -8   8  -4 3715.54 117.421   4
   0   8   4 3916.36 139.640   1
   8  -8   4 4417.04 117.821   1
   0   8   4 3709.48 133.486   4
   0  -8  -1 16635.7 465.600   4
   8   0  -1 17817.0 497.607   2
  -8   0   1 16718.7 473.731   1
   0  -8  -1 18331.0 478.284   1
   0  -8  -1 16079.8 465.943   3
   0  -8   2 662.924 31.4419   3
   0  -8   2 677.681 42.9012   1
   8   0   2 728.183 53.4544   2
   0  -8   2 619.955 31.9600   4
   8   0   5 4114.84 152.734   2
  -8   8   5 4320.48 144.004   4
   8   0   5 4409.45 149.867   1
  -8   8   5 4543.41 150.200   3
  -8   8   5 4359.66 125.102   1
   8   0   8 9121.59 277.186   2
  -8   8   8 8824.42 276.979   4
   8   0   8 8978.12 280.078   1
  -8   8   8 9169.76 282.212   3
  -8   8   8 8488.52 258.226   1
  -8   8  11 171.381 27.3200   1
   8   0  11 136.511 30.2590   4
   8   0  11 148.500 32.1130   1
  -8   8  11 141.174 30.4489   4
   8   0  11 125.273 24.0604   2
  -8   8  11 118.386 29.3639   3
  -8   8  14 508.753 47.7676   1
  -8   8  14 543.895 58.3211   4
   8   0  14 527.181 57.3750   1
  -8   8  14 560.915 55.4938   3
   8   0  14 522.338 53.4342   4
  -8   8  17 616.649 65.5585   4
  -8   8  17 544.132 57.2400   3
   8   0  17 600.766 66.7111   1
   8   0  17 648.285 64.2198   4
  -8   8  17 490.842 54.7786   1
   8   0  20 204.370 47.3586   4
  -8   8  20 277.861 51.2524   1
   8   0  20 272.596 58.0198   1
   9  -5  20 64.9204 40.9146   1
   4   5  20 41.4524 38.6578   4
  -9   4  20 42.7235 39.0441   4
   5  -9  20 69.3853 40.0472   1
  -4   9  20 43.6999 40.7513   1
  -4   9  20 31.0830 43.0860   4
   4   5  20 73.4782 45.8625   1
  -4   9  17 2225.73 125.590   4
  -9   4  17 2674.90 132.373   4
  -9   4  17 2488.04 113.273   3
   4   5  17 2577.80 142.075   1
  -4   9  17 2336.11 127.332   1
   9  -5  17 2634.09 131.942   1
   4   5  17 2523.34 132.813   4
  -5  -4  17 2626.18 114.747   4
  -5  -4  14 3486.83 140.143   4
   4   5  14 3721.35 162.752   4
  -9   4  14 3742.73 144.471   3
  -9   4  14 4043.51 161.302   4
  -4   9  14 3976.67 158.543   1
   9  -5  14 4113.46 159.407   1
   4   5  14 3757.11 167.468   1
  -4   9  14 3638.50 159.228   4
   4   5  11 808.800 61.9332   1
   9  -5  11 861.623 54.9113   2
  -4   9  11 858.969 56.7875   1
  -4   9  11 778.423 59.9744   3
   4   5  11 767.362 59.5032   4
  -9   4  11 702.966 49.4715   3
   9  -5  11 834.887 55.9292   1
   9  -4 -11 746.103 50.3290   2
   4   5  11 768.700 45.5988   2
  -4   9  11 834.117 60.1983   4
   5   4 -11 688.629 44.3565   2
  -9   5  -8 14171.7 392.170   4
  -4   9   8 13621.9 408.200   4
   9  -4  -8 14509.5 414.773   2
   9  -5   8 14463.5 418.360   2
   4   5   8 13532.7 418.171   1
   4   5   8 12993.2 412.050   4
  -5  -4   8 14048.5 377.466   3
   9  -5   8 14628.0 401.261   1
  -9   4   8 14554.1 404.627   3
  -4   9   8 13465.3 399.955   1
  -4   9   8 13304.6 411.153   3
   4   5   8 13361.5 401.158   2
   5   4  -8 14148.9 404.113   2
  -4   9   5 21295.3 597.285   4
   9  -4  -5 21663.8 619.006   2
   9  -5   5 22913.7 624.535   2
  -4   9   5 21846.5 607.183   3
   4   5   5 21919.2 607.672   4
   4  -9  -5 20871.9 598.714   4
  -9   5  -5 22299.8 592.018   4
   4   5   5 21718.1 607.041   2
   4   5   5 22446.9 616.368   1
   5   4  -5 20250.9 604.648   2
  -9   4   2 3746.18 113.632   1
  -5   9  -2 3420.69 98.1073   4
   9  -4  -2 3735.06 143.035   2
   9  -5   2 3844.36 147.017   2
  -4   9   2 3681.20 121.908   3
   5  -9   2 3257.28 108.101   1
   4  -9  -2 3393.92 110.402   1
   4   5   2 3865.12 135.202   2
  -4  -5  -2 3854.00 123.540   4
  -9   5  -2 3754.37 107.696   1
   5   4  -2 3207.89 128.640   2
   4  -9   1 26060.9 685.274   1
  -9   5   1 25112.3 679.001   1
   9  -4   1 23718.8 719.625   2
   9  -5  -1 24175.9 721.033   2
  -5   9   1 26036.8 694.196   3
  -9   4  -1 24796.7 682.489   1
  -4  -5   1 25797.3 693.378   4
  -5   9   1 25815.8 682.410   4
   5  -9  -1 25419.9 677.980   1
  -5  -4  -1 24694.0 693.662   4
   4   5  -1 24875.7 708.073   2
   5   4   1 24860.8 707.457   2
  -4   9  -1 26423.8 675.151   4
  -9   4  -4 17903.2 516.601   1
   5   4   4 19425.5 540.594   1
   9  -4   4 18354.5 549.127   2
  -4   9  -4 19427.9 511.306   3
   9  -5  -4 17863.8 546.267   2
  -5   9   4 18954.7 531.194   3
  -5   9   4 19225.2 524.033   4
   5   4   4 19213.5 538.324   2
  -9   4  -4 18825.8 524.621   4
  -5   9   4 19127.5 516.668   1
   4   5  -4 20060.6 538.969   2
  -5   9   7 1946.66 87.5867   4
   9  -4   7 2080.12 96.9741   2
   5   4   7 2026.78 96.2228   1
   5   4   7 2128.49 94.8137   4
   9  -4   7 2060.26 83.8989   1
  -5   9   7 2000.35 92.1091   3
  -4   9  -7 2140.32 63.0859   3
  -5   9   7 1683.32 76.6364   1
  -9   5   7 2242.83 90.6970   3
   9  -5  -7 2186.41 97.2368   2
   4   5  -7 2326.70 90.0523   2
   5   4   7 2126.72 89.7025   2
  -5   9  10 10612.8 316.594   4
   9  -5 -10 9695.70 306.891   2
   9  -4  10 9534.11 307.284   2
  -5   9  10 10514.1 319.013   3
   5   4  10 9907.56 320.907   1
  -9   5  10 9548.40 303.804   3
  -5   9  10 10173.1 304.271   1
   4   5 -10 10389.0 298.613   2
   5   4  10 9991.41 297.841   2
   5   4  10 10327.4 320.037   4
   9  -4  10 9770.59 307.068   1
  -9   5  13 7162.99 251.271   4
  -5   9  13 7221.06 250.877   3
  -4  -5  13 7239.90 229.836   4
   5   4  13 7666.52 262.876   1
  -9   5  13 6724.73 235.790   3
   9  -4  13 7029.40 245.768   1
  -5   9  13 7598.64 247.145   1
  -5   9  13 7387.72 253.378   4
   5   4  13 7304.02 253.259   4
  -9   5  16 619.476 62.9086   4
  -9   5  16 570.454 52.1651   3
   5   4  16 528.335 67.4877   1
   9  -4  16 478.320 56.7219   1
  -5   9  16 552.870 59.1240   1
  -5   9  16 699.395 67.3468   4
  -4  -5  16 605.335 48.5945   4
   5   4  16 594.980 61.3025   4
  -5   9  19 1371.10 100.096   4
   5   4  19 1334.67 104.549   1
  -9   5  19 1322.88 97.6874   4
   9  -4  19 1283.59 99.1564   1
  -5   9  19 1412.98 99.4975   1
   5   4  19 1372.11 98.0738   4
   9  -6  18 34.1399 35.4558   1
   6  -9  18-6.41333 33.7219   1
   3   6  18-4.20923 38.4124   1
  -6  -3  18 15.1032 26.4731   4
  -3   9  18 47.2461 40.7303   4
  -9   3  18 42.6458 34.2841   4
   3   6  18-3.61914 36.1307   4
  -3   9  18 40.5915 36.5862   1
   3   6  15 90.7155 37.6984   4
   9  -6  15 80.4215 30.9329   1
   3   6  15 83.2853 37.0096   1
  -6  -3  15 65.9647 27.8836   4
  -3   9  15 105.869 33.9758   1
  -9   3  15 110.563 27.6808   3
  -3   9  15 71.5182 33.6544   4
  -9   3  15 103.052 34.6682   4
   3   6  12-2.73720 26.1796   1
  -3   9  12 32.4179 26.0619   4
   3   6  12 5.21403 24.1792   4
   6   3 -12 9.51728 15.2414   2
  -3   9  12-9.21555 20.6793   1
   9  -3 -12 14.2355 17.9213   2
  -9   3  12 15.9183 20.6683   3
   9  -6  12 20.4907 22.3334   1
   9  -6  12 63.2419 22.4447   2
   3   6   9 103.949 27.6295   4
  -3   9   9 134.812 25.2537   1
   3   6   9 128.088 22.2748   2
  -3   9   9 111.275 26.8243   4
   6   3  -9 61.1876 20.1022   2
  -3   9   9 53.9539 24.0354   3
  -6  -3   9 50.7702 12.8441   3
  -9   3   9 19.4857 17.2063   3
   9  -3  -9 16.6593 19.0204   2
  -9   6  -9 7.08083 13.3802   4
   9  -6   9 30.7308 17.6493   1
   3   6   9 106.668 27.1371   1
   9  -6   9 12.5202 20.5828   2
   3   6   6 29.9536 18.8684   4
   3  -9  -6 49.5417 17.7650   1
  -3   9   6 33.3969 19.6246   3
   3   6   6 35.6133 18.1099   2
   6   3  -6 38.1654 20.4870   2
  -9   6  -6 15.1851 12.0645   4
   3   6   6 44.7167 22.3872   1
  -3   9   6 42.0084 19.3146   4
   9  -3  -6 18.4236 19.8842   2
  -3   9   6 38.9506 17.8426   1
   3   6   3 1201.05 64.5591   1
   3  -9  -3 1183.73 54.0443   4
   9  -6   3 1170.63 44.5654   1
  -3  -6  -3 1201.20 58.1900   3
  -3   9   3 1233.94 59.3487   3
   3  -9  -3 1204.12 57.4824   3
   3  -9  -3 1271.22 53.8345   1
   9  -3  -3 1267.68 73.1770   2
   3   6   3 1306.89 65.0368   2
   3   6   3 1253.84 59.6755   4
   6   3  -3 1106.38 63.7459   2
  -6   9   0 133.310 13.8261   4
  -3  -6   0 55.2313 15.5318   4
  -3   9   0 62.8653 11.1945   4
   6   3   0 147.285 26.0841   2
   3   6   0 53.8340 19.5790   2
   3  -9   0 60.7518 11.9349   4
  -6   9   0 150.373 20.9352   3
   6  -9   0 112.175 9.50298   1
  -9   6   0 98.9362 8.68680   1
   3  -9   0 46.9116 14.0860   1
  -9   3   0 109.179 16.0911   1
   9  -3   0 94.1139 25.6795   2
  -6   9   3 187.359 15.7917   1
  -3   9  -3 255.153 18.6071   3
  -6   9   3 197.968 25.1783   3
   6   3   3 172.854 26.8450   2
  -9   3  -3 161.364 22.1606   4
  -9   3  -3 227.349 22.4005   1
   6   3   3 215.651 29.5811   1
   3   6  -3 305.613 31.3754   2
   9  -3   3 201.220 33.3332   2
   3   6  -6 69.1712 19.5201   2
  -6   9   6 93.5383 21.7509   4
  -3   9  -6 69.7002 6.59949   3
  -3  -6   6 59.3361 7.12096   3
   6   3   6 113.724 23.7269   2
   6   3   6 168.259 29.1574   1
  -6   9   6 113.537 23.9342   3
  -9   3  -6 73.0087 18.1183   1
   9  -3   6 117.403 27.5004   2
   9  -3   6 98.7922 19.9218   1
   6   3   9 97.1455 27.6029   4
   9  -3   9 184.688 27.9464   1
  -6   9   9 104.447 26.5588   4
   6   3   9 129.632 22.2940   2
   3   6  -9 110.703 21.8531   2
  -6   9   9 116.665 28.9899   3
  -9   6   9 169.284 28.0716   3
   9  -3   9 169.202 28.9635   2
  -6   9   9 110.080 21.7352   1
   6   3   9 149.761 29.6211   1
   9  -6  -9 109.799 26.1886   2
   6   3  12 52.3302 28.8724   4
  -6   9  12 33.9514 25.6941   4
  -3  -6  12 41.6890 19.2598   4
   6   3  12 37.8477 16.6207   2
   9  -3  12 94.2363 28.9014   1
  -6   9  12 56.7412 28.2744   3
   9  -3  12 85.1362 20.3470   2
  -6   9  12 54.4642 24.6440   1
  -9   6  12 33.0032 23.6527   3
   6   3  12 38.3300 27.9202   1
  -9   6  12 49.5552 30.1159   4
   9  -6 -12 71.9103 22.3023   2
  -9   6  15 81.2543 36.2843   4
  -6   9  15 72.1464 31.9335   1
   6   3  15 134.685 40.6249   1
  -6   9  15 105.125 34.4721   4
  -3  -6  15 112.413 25.6700   4
   6   3  15 33.8116 33.0071   4
   9  -3  15 100.400 34.1842   1
  -6   9  15 127.872 35.0656   3
  -9   6  15 93.9269 31.1781   3
   6   3  18-17.8178 37.7016   4
  -6   9  18 46.0422 36.3102   4
  -9   6  18 14.1459 36.0202   4
   9  -3  18-14.7259 37.0006   1
   6   3  18 8.35347 37.1639   1
  -9   6  18-7.89033 27.4846   3
  -6   9  18-3.34293 33.5980   1
  -9   6  18 12.6440 32.4071   1
   9  -7  19 165.552 46.0935   1
   2   7  19 223.988 53.6056   1
   2   7  19 198.559 50.5726   4
  -2   9  19 143.304 45.2644   4
  -2   9  19 262.001 53.5601   1
  -7  -2  19 277.646 45.1399   4
  -9   2  19 225.346 46.8161   4
   7  -9  19 199.437 44.1684   1
  -2   9  16 43.8109 33.9135   1
   9  -7  16 63.3669 32.2338   1
   2   7  16 85.4442 38.6154   1
   2   7  16 49.9068 33.9307   4
  -2   9  16 91.5189 38.4158   4
  -9   2  16 117.050 38.2620   4
  -7  -2  16 72.7381 28.7999   4
   7  -9  16 30.1525 29.4016   1
  -2   9  13 997.490 72.1588   4
  -9   2  13 1074.62 72.5961   4
   2   7  13 818.079 69.7280   1
  -9   2  13 964.182 56.4729   3
  -2   9  13 972.821 69.3967   1
   2   7  13 944.509 72.8332   4
   9  -7  13 946.210 62.8267   1
  -2   9  10 1388.36 78.9995   4
  -9   7 -10 1390.74 59.3329   4
  -2   9  10 1609.52 80.8345   1
   9  -7  10 1422.83 78.4231   2
  -9   2  10 1437.43 69.2382   3
   2   7  10 1528.78 84.9505   1
   9  -2 -10 1394.89 73.1192   2
   9  -7  10 1591.74 72.9351   1
   2   7  10 1526.10 83.3995   4
   7   2 -10 1587.23 73.3921   2
  -2   9   7 542.418 43.0675   4
  -9   7  -7 681.472 33.6115   4
   2   7   7 572.391 46.5447   1
  -2   9   7 511.280 40.7535   1
   7   2  -7 489.395 42.0899   2
   2   7   7 648.607 47.4073   4
   2   7   7 568.739 41.5271   2
   9  -2  -7 637.228 48.9740   2
   2  -9  -4 4443.14 149.245   4
   9  -2  -4 4972.77 172.944   2
  -2   9   4 4401.29 150.236   1
   9  -7   4 5024.01 135.904   1
   7   2  -4 4283.61 162.152   2
   2   7   4 4472.58 159.918   1
   2   7   4 4607.61 155.135   4
   2  -9  -4 4325.60 146.740   1
   2   7   4 4413.45 158.247   2
  -2   9   4 4416.51 154.263   3
  -9   7  -4 4883.11 141.926   4
  -2   9   4 4412.57 148.215   4
   2  -9  -1 3589.22 119.997   4
  -7   9  -1 4158.64 115.652   4
   9  -2  -1 4103.02 153.749   2
   2  -9  -1 3778.85 125.979   1
  -2  -7  -1 3518.64 123.598   3
  -9   2   1 4197.95 127.736   1
   2  -9  -1 3617.62 124.091   3
   7   2  -1 4498.65 150.532   2
   2   7   1 3552.56 137.259   2
  -2  -7  -1 3502.82 123.726   4
   2  -9   2 106.466 11.8078   4
  -9   7   2 131.641 8.86033   1
  -9   2  -2 107.517 18.3106   1
   2  -9   2 100.547 19.2440   1
   2   7  -2 139.210 25.4472   2
  -2  -7   2 149.220 15.7921   3
  -2   9  -2 98.4621 13.3040   3
   7   2   2 141.511 25.9060   2
  -7   9   2 121.234 22.5404   3
   9  -2   2 131.135 29.5526   2
  -2  -7   2 148.490 18.7491   4
   2  -9   5 1805.81 56.1492   4
   9  -2   5 2178.16 98.7115   2
   7   2   5 2447.86 97.6536   1
   9  -2   5 2156.14 84.5464   1
  -2  -7   5 1947.01 58.4902   3
  -7   9   5 2199.50 70.2333   1
  -7   9   5 2158.82 89.2057   3
   7   2   5 2125.17 92.4235   2
  -9   2  -5 2202.28 81.5344   1
  -7   9   5 2065.54 82.9665   4
   2   7  -5 1873.43 84.9761   2
   2  -9   8 3117.22 86.8503   4
   9  -2   8 2889.10 122.876   2
  -9   7   8 3043.01 124.730   4
  -7   9   8 3472.53 127.364   4
   7   2   8 3472.69 133.642   1
   9  -2   8 3000.53 120.930   1
  -7   9   8 3356.35 127.968   3
  -9   7   8 2970.90 121.528   3
  -7   9   8 3453.95 112.209   1
   2  -9   8 3099.77 86.8505   4
   7   2   8 3355.72 123.124   2
   9  -2  11 53.0946 26.5708   1
   7   2  11 15.2812 25.9487   1
  -7   9  11 20.8792 24.4025   4
  -9   7  11 37.4133 25.3434   4
  -7   9  11 13.5524 18.7877   1
   7   2  11 6.01483 15.9219   2
  -2  -7  11 62.0584 17.3633   4
   7   2  11 9.81513 24.1651   4
  -7   9  11 21.7206 23.9344   3
   9  -2  11 8.59564 17.5218   2
  -9   7  11 43.1966 24.3434   3
   9  -7 -11 21.7730 22.4305   2
  -9   7  14 291.846 46.0049   4
  -7   9  14 338.798 47.9112   4
   7   2  14 327.043 48.8944   1
   9  -2  14 321.124 45.3233   1
  -9   7  14 267.851 41.2152   3
  -7   9  14 275.339 41.6987   3
  -7   9  14 313.609 41.5011   1
   7   2  14 365.522 48.6412   4
   7   2  17 252.175 48.5787   4
   7   2  17 250.779 53.0770   1
  -7   9  17 176.940 41.3097   1
  -7   9  17 256.838 49.3038   4
  -9   7  17 186.839 45.3432   4
  -9   7  17 200.212 39.2235   3
  -9   7  17 165.160 39.4606   1
   9  -2  17 237.062 49.4201   1
   7   2  20 59.4381 38.8379   4
  -9   7  20 19.8891 35.3029   1
   9  -2  20 63.1404 46.1494   1
  -7   9  20 47.7120 40.0127   1
   9  -8  20 111.166 39.8647   1
  -8  -1  20 116.758 39.5861   4
  -9   1  20 77.1104 39.8508   4
   8  -9  20 124.408 42.2451   1
   8  -9  17 426.384 50.5477   1
   1   8  17 507.542 66.0607   1
   9  -8  17 313.726 47.0640   1
  -8  -1  17 524.988 56.5934   4
  -9   1  17 404.261 53.2347   4
  -1   9  17 578.616 64.7993   4
  -1   9  17 538.081 65.0723   1
   1   8  17 462.102 61.2069   4
  -9   1  14 1181.41 80.1258   4
   8  -9  14 1296.10 76.7346   1
  -8  -1  14 1517.48 84.8220   4
   9  -8  14 1139.73 74.4836   1
  -1   9  14 1514.17 90.9746   4
   1   8  14 1284.03 88.6924   1
  -9   1  14 1167.92 64.0787   3
  -1   9  14 1407.84 89.2005   1
   1   8  14 1403.90 89.2143   4
  -1   9  11 89.0563 27.1930   1
   8  -9  11 116.500 25.4122   1
   1   8  11 158.973 32.6485   4
  -1   9  11 138.231 33.5951   4
   9  -8  11 82.2894 27.0921   2
   8   1 -11 92.8024 23.5094   2
   9  -1 -11 60.5233 22.2149   2
  -8  -1  11 53.5798 16.8424   3
  -9   1  11 52.4784 19.5504   3
   9  -8  11 84.3638 23.2130   1
   1   8  11 124.103 31.3914   1
  -9   8  -8 6307.49 181.798   4
  -8   9  -8 6280.00 170.970   4
   9  -1  -8 6087.22 209.673   2
   1   8   8 6173.43 213.644   1
  -1   9   8 6413.14 211.152   1
   8   1  -8 6640.53 212.275   2
   1   8   8 6276.23 211.301   4
   9  -8   8 5883.81 190.484   1
  -1   9   8 6503.95 211.038   4
   8   1  -5 6804.67 227.872   2
   8  -9   5 6765.83 194.986   1
  -9   8  -5 6545.28 194.948   4
   9  -8   5 6939.58 195.861   1
   9  -1  -5 6282.81 226.462   2
   1   8   5 7161.96 224.190   1
  -1   9   5 7179.53 215.000   4
  -1   9   5 7340.45 221.640   1
   1   8   5 6910.43 217.094   4
  -8   9  -5 6892.94 186.970   4
  -9   1   2 117.368 21.5380   1
   1  -9  -2 128.269 19.2701   4
   1   8   2 160.979 27.1884   2
   1   8   2 184.617 21.9679   4
   8   1  -2 57.4871 23.5135   2
  -1  -8  -2 151.072 20.9496   3
   1  -9  -2 117.708 19.9349   3
  -1  -8  -2 159.232 20.8398   4
   9  -1  -2 134.277 29.5275   2
   1  -9  -2 122.291 20.4451   1
   8   1   1 11562.8 356.614   2
   9  -1   1 12226.9 363.132   2
  -1  -8   1 11190.2 324.359   3
  -9   1  -1 12569.8 337.100   1
   1  -9   1 11972.9 325.437   3
   1  -9   1 11625.1 322.287   4
   1   8  -1 11099.5 346.892   2
   1  -9   1 11719.6 336.279   1
  -1  -8   1 11177.8 326.348   4
   1  -9   4 6323.97 180.144   4
   8   1   4 6236.92 215.302   2
   8   1   4 6350.79 209.088   1
   9  -1   4 7020.56 207.037   1
   9  -1   4 7016.25 223.436   2
  -1  -8   4 6149.04 187.193   4
  -8   9   4 6309.60 178.879   1
  -1  -8   4 6244.00 177.275   3
  -8   9   4 6491.37 208.319   3
  -9   8   4 6699.26 178.369   1
   1   8  -4 6343.02 210.352   2
  -8   9   4 6497.06 200.601   4
   8   1   7 894.162 58.0079   2
   9  -1   7 1106.38 65.4240   2
  -9   8   7 1105.01 61.2667   4
   9  -1   7 1156.22 62.8273   1
  -8   9   7 903.861 59.7961   3
  -9   8   7 1196.42 64.8487   3
   8   1   7 831.573 58.3435   1
   1  -9   7 897.621 35.0696   4
  -8   9   7 913.568 56.5497   4
   9  -1  10 2456.07 100.031   2
  -8   9  10 1841.10 97.1849   4
  -9   8  10 2267.65 104.258   4
  -9   8  10 2215.66 103.705   3
   8   1  10 1990.44 102.137   1
   9  -1  10 2405.79 105.456   1
  -8   9  10 1867.31 99.1384   3
  -9   8  10 2437.13 91.9933   1
  -8   9  10 1893.91 85.0568   1
   8   1  10 1949.65 90.4152   2
  -8   9  13 931.462 69.6041   3
  -9   8  13 1192.02 78.9652   4
   9  -1  13 1140.00 77.7290   1
  -9   8  13 1156.67 67.4719   1
  -8   9  13 844.245 69.5905   4
   8   1  13 993.562 75.3486   1
  -9   8  13 1155.90 76.4364   3
   8   1  13 923.475 71.2612   4
  -8   9  13 993.125 64.0542   1
   8   1  16-14.5395 34.7614   1
   8   1  16-3.17934 32.8061   4
   9  -1  16-24.8284 36.1266   1
  -8   9  16 2.99056 28.3853   3
  -8   9  16 16.2859 35.0849   4
  -9   8  16 10.0186 35.1153   4
  -8   9  16 8.06194 27.0087   1
  -9   8  16 8.39385 27.7380   3
  -9   8  16-2.56625 25.0852   1
  -8   9  19 639.067 72.5917   4
  -9   8  19 896.392 81.7403   4
   8   1  19 413.002 59.0816   4
   8   1  19 522.221 71.5843   1
  -9   8  19 925.412 75.2981   1
   9  -1  19 884.020 83.9826   1
  -8   9  19 495.057 59.6528   1
  -9   0  18 3718.87 166.357   4
   0   9  18 3804.53 185.237   1
   9  -9  18 4153.24 172.138   1
   0   9  18 3902.23 181.231   4
   0   9  15 761.128 71.2311   1
  -9   0  15 638.830 59.8038   4
   9  -9  15 800.937 61.9485   1
   0   9  15 666.250 65.5385   4
   9  -9  12 1427.49 75.3148   1
   0   9  12 1651.33 93.6571   4
   0   9  12 1723.58 94.2806   1
  -9   0  12 1522.04 70.3184   3
   9   0 -12 1602.94 78.1436   2
   9  -9   9 13195.3 382.113   1
   9   0  -9 13154.2 399.970   2
  -9   9  -9 13536.3 363.872   4
   0   9   9 13453.2 406.735   1
   0   9   9 13533.1 405.141   4
   0   9   6 384.013 35.7455   4
  -9   9  -6 275.094 17.2517   4
   0   9   6 346.490 36.4923   1
   9   0  -6 202.639 32.9894   2
   9  -9   6 244.859 20.6048   1
   9   0  -3 18394.7 542.634   2
   0   9   3 18738.6 519.128   4
   0  -9   0 75474.5 1979.04   4
   9   0   0 73030.4 2014.26   2
   0  -9   0 75254.6 1980.86   3
   9   0   3 16589.9 511.988   2
   0  -9   3 17621.0 471.936   3
  -9   9   3 17185.4 498.879   3
   0  -9   3 17843.4 476.311   4
   9   0   6 371.875 40.2226   2
  -9   9   6 422.564 37.4232   4
   9   0   6 379.715 38.6442   1
   0  -9   6 427.374 24.4602   4
  -9   9   6 352.883 38.1731   3
  -9   9   6 439.735 25.2641   1
   9   0   9 11904.0 373.987   2
   0  -9   9 12894.0 343.737   4
  -9   9   9 12465.6 380.082   4
  -9   9   9 12877.6 385.926   3
  -9   9   9 12027.8 355.745   1
   9   0   9 12330.6 382.834   1
  -9   9  12 696.899 49.9025   1
  -9   9  12 713.870 61.6073   4
   9   0  12 737.166 62.2486   1
  -9   9  12 749.559 61.2893   3
   9   0  12 764.541 51.1388   2
  -9   9  15 1604.45 99.6459   4
  -9   9  15 1465.04 91.9255   3
   9   0  15 1357.61 94.0398   1
  -9   9  15 1489.70 84.8670   1
  -9   9  18 4020.28 178.389   4
  -9   9  18 3529.14 162.135   3
   9   0  18 3735.16 181.184   1
  -9   9  18 3725.84 163.691   1
  10  -5   0 10183.1 318.930   2
   5 -10   0 9014.49 267.760   1
 -10   5   0 10659.2 271.178   1
  -5  10   0 9412.34 279.946   3
  -5  10   0 9593.91 266.824   4
   5   5   0 9107.79 296.500   2
 -10   5  -3 2939.24 91.9151   1
   5   5   3 2866.63 116.086   1
  -5  10   3 2795.33 94.8375   1
  10  -5   3 2806.77 94.3586   1
  10  -5  -3 3067.99 128.606   2
  10  -5   3 3157.10 131.145   2
  -5  10   3 2716.87 105.772   3
   5 -10  -3 2633.11 90.5562   1
   5   5  -3 2457.29 109.324   2
   5   5   3 2819.56 114.119   2
  10  -5   6 1645.69 92.7108   2
  10  -5  -6 1570.20 89.5174   2
  -5  10   6 1981.80 76.3721   1
  -5  10   6 1919.36 88.0353   3
  -5  10  -6 2017.93 64.3600   3
  10  -5   6 1768.12 74.7867   1
   5   5  -6 1917.20 86.5072   2
   5   5   6 1856.12 86.6590   2
   5   5   6 1993.48 95.2462   1
   5   5   6 1650.77 84.7625   4
  -5  10   6 1829.68 80.9192   4
  -5  10   9 5978.88 207.569   4
  10  -5  -9 5827.26 208.992   2
   5   5   9 5710.94 214.451   1
  10  -5   9 5866.42 211.677   2
  -5  10   9 5514.45 210.534   3
  -5  10   9 5845.15 196.738   1
  10  -5   9 5958.71 199.813   1
  -5  10  -9 6391.93 168.104   3
 -10   5   9 6062.30 203.572   3
   5   5  -9 6512.22 202.043   2
   5   5   9 5817.69 198.581   2
   5   5   9 6275.91 215.944   4
  -5  10  12 2186.96 107.610   4
  10  -5 -12 2051.19 94.1347   2
  10  -5  12 2105.81 95.8249   2
 -10   5  12 2126.45 107.422   4
   5   5  12 2131.57 112.447   1
  -5  10  12 2045.83 106.516   3
 -10   5  12 2110.81 98.6699   3
  10  -5  12 2089.54 100.856   1
   5   5  12 2105.36 108.582   4
   5   5 -12 2112.49 87.1986   2
   5   5  12 1970.58 86.2337   2
  -5  10  12 2045.80 98.5341   1
   5   5  15 171.506 42.5181   1
  -5  10  15 124.003 35.8517   4
 -10   5  15 151.399 41.1569   4
  -5  10  15 159.376 36.9013   1
  10  -5  15 136.503 36.8779   1
 -10   5  15 118.934 33.0041   3
   5   5  15 77.3714 37.8352   4
  -5  -5  15 164.958 31.7027   4
  -5  10  18 873.548 78.6188   4
 -10   5  18 1002.18 83.6317   4
   5   5  18 698.111 78.6894   1
 -10   5  18 830.435 64.4428   3
  -5  10  18 827.965 77.0668   1
  10  -5  18 968.671 81.0993   1
   5   5  18 748.630 75.2185   4
   4   6  19-22.4572 40.6473   1
 -10   4  19 14.3787 38.0310   4
  -4  10  19-23.3867 39.4383   4
  -4  10  19 3.80825 33.8852   1
   6 -10  19-10.1637 34.2792   1
  10  -6  19 21.1475 37.5161   1
   4   6  19-7.47626 36.8005   4
   4   6  16 15.2790 36.5294   1
   4   6  16-10.1335 33.0186   4
  -4  10  16-3.25062 32.2256   4
 -10   4  16 3.16400 32.0137   4
  -6  -4  16 8.95683 25.0933   4
  -4  10  16 6.33763 29.8486   1
 -10   4  16-6.64117 24.5366   3
  10  -6  16 8.93147 30.5223   1
   4   6  13 28.7700 27.3717   4
  -4  10  13 35.7495 29.1542   4
 -10   4  13 124.459 27.6644   3
 -10   4  13 137.442 35.3927   4
  10  -6  13 149.780 33.7625   1
  -4  10  13 44.8010 28.5534   1
   4   6  13 28.1381 27.8817   1
   4   6  10 85.1723 30.2918   4
  -4  10  10 63.8773 22.9323   1
  -4  10  10 93.2866 28.4395   4
   6   4 -10 21.8357 18.3239   2
  10  -6  10-3.51909 18.7479   1
  -4  10  10 96.5313 29.5108   3
 -10   4  10 21.3918 19.5562   3
  10  -4 -10 2.04439 20.1441   2
   4   6  10 67.9937 29.1588   1
  10  -6  10-11.3508 20.7325   2
   4   6  10 60.7892 20.5766   2
 -10   6  -7 20.8309 13.6729   4
  -4  10   7 23.5853 18.6824   4
  10  -6   7 15.6337 15.4034   1
   4   6   7 46.7007 19.7059   2
   4   6   7 46.8908 24.5310   4
   6   4  -7 33.3276 20.0888   2
   4   6   7 24.5979 22.0226   1
  -4  10   7 34.8099 21.7977   3
  10  -4  -7-6.80816 19.8506   2
  -4  10   7 22.6922 16.2467   1
  10  -6   7 7.32607 23.8786   2
 -10   6  -4 62.8883 16.0399   4
   4 -10  -4 21.2620 13.6155   1
  -4  10   4 21.0791 15.1291   4
   4   6   4 7.91808 21.9523   1
  10  -6   4 48.3775 27.9153   2
   4   6   4 3.65523 17.8793   2
  10  -6   4 50.2481 12.6604   1
   6   4  -4 13.4114 19.3986   2
  -4  10   4 17.2915 16.7472   3
   4 -10  -4 9.79843 15.6266   4
  10  -4  -4 38.1822 23.3380   2
  -4  10   1 31.6620 10.7202   4
   4 -10  -1 54.3988 14.1190   1
  -6  10  -1 35.3536 8.62316   4
   4 -10  -1 50.2452 14.1095   4
   4   6   1 27.7419 19.8264   2
   6   4  -1 54.3350 24.6773   2
 -10   4   1 15.5997 11.0781   1
  -4  10   1 45.2788 16.0129   3
  -6  10  -1 38.3009 14.9459   3
   6 -10   1 43.8176 9.75429   1
  10  -4  -1 2.53411 23.3316   2
 -10   6  -1 34.7637 8.96896   1
   6 -10  -2 180.154 15.1870   1
   4 -10   2 280.240 23.4949   1
  10  -6  -2 148.497 32.8247   2
 -10   6   2 139.072 14.4013   1
  -6  10   2 195.188 25.7790   3
   6   4   2 174.742 29.1446   2
  -4  -6   2 351.707 28.7206   4
 -10   4  -2 154.412 18.9602   1
   4   6  -2 277.275 32.4798   2
  10  -4   2 162.604 33.9382   2
  -6  10   5 235.400 27.2683   4
 -10   4  -5 382.060 28.5010   1
  10  -4   5 364.245 42.6032   2
  10  -4   5 347.703 28.7719   1
  10  -6  -5 387.842 44.2102   2
  -4  10  -5 304.350 19.1194   3
  -6  10   5 277.339 32.0147   3
   6   4   5 233.631 31.2527   2
   6   4   5 232.574 33.9918   1
   4   6  -5 284.598 32.6118   2
  10  -4   8 32.2949 18.8310   1
   6   4   8 59.1831 26.4093   4
  -6  10   8 72.6116 17.6655   1
  -6  10   8 79.2179 23.6261   4
   4   6  -8 108.851 23.7692   2
   6   4   8 67.7000 22.2667   2
  10  -6  -8 42.8979 21.3199   2
  -6  10   8 47.0157 24.1252   3
   6   4   8 39.3126 24.3623   1
 -10   6   8 38.0617 20.4761   3
  10  -4   8 56.1998 25.4156   2
   6   4  11 45.5558 27.1211   4
  10  -4  11 2.17450 21.7154   1
  -6  10  11 49.3835 26.5028   4
   4   6 -11 43.6830 19.3000   2
 -10   6  11 29.3949 27.0066   4
   6   4  11 17.6275 18.5448   2
  -6  10  11 22.1010 20.1951   1
  -6  10  11 47.7704 27.8743   3
 -10   6  11 12.6169 22.5256   3
  10  -4  11 6.06778 19.2078   2
  10  -6 -11 10.4612 21.4588   2
   6   4  11 35.5372 26.7285   1
   6   4  14 193.788 46.0835   1
  -4  -6  14 289.990 33.8851   4
   6   4  14 242.067 46.4118   4
  -6  10  14 168.381 38.3941   4
 -10   6  14 245.116 43.3740   4
  10  -4  14 269.345 41.3460   1
  -6  10  14 176.074 39.6406   3
 -10   6  14 259.391 38.1503   3
  -6  10  14 208.440 38.3838   1
   6   4  17 92.9021 43.0906   1
  10  -4  17 119.969 40.1509   1
   6   4  17 79.6698 43.4505   4
  -6  10  17 111.129 41.8730   4
 -10   6  17 108.570 33.7546   3
  -6  10  17 157.170 42.3953   1
 -10   6  17 104.090 41.8356   4
  10  -4  20 140.111 45.4496   1
  -6  10  20 115.208 43.7444   1
 -10   6  20 102.409 40.5929   1
  10  -7  20 43.6641 37.8205   1
   7 -10  20 80.4989 37.2121   1
  -3  10  17 384.647 57.7240   4
   7 -10  17 466.853 53.8808   1
 -10   3  17 297.132 51.8920   4
  -7  -3  17 351.283 45.8399   4
   3   7  17 487.021 64.2414   1
  -3  10  17 478.240 60.2650   1
   3   7  17 444.105 60.4258   4
  10  -7  17 297.815 49.1779   1
   3   7  14 297.487 48.1187   1
   3   7  14 343.352 50.6194   4
 -10   3  14 224.012 42.6582   4
  -3  10  14 312.115 46.1078   4
  -7  -3  14 256.372 40.5588   4
  10  -7  14 221.132 37.9990   1
  -3  10  14 361.853 47.6668   1
 -10   3  14 166.235 30.0055   3
  -3  10  11 86.9911 28.3670   1
   3   7  11 140.245 33.5358   4
  -3  10  11 107.746 29.5195   4
   7   3 -11 174.495 27.0862   2
  10  -3 -11 125.779 26.6796   2
 -10   3  11 111.395 23.7225   3
  10  -7  11 122.584 26.1207   1
   3   7  11 133.605 33.4178   1
  10  -7  11 128.005 29.7467   2
 -10   7  -8 6589.66 206.935   4
  -3  10   8 7162.24 230.411   4
  10  -3  -8 6746.06 234.113   2
   3   7   8 7333.91 241.142   1
  10  -7   8 6730.31 239.802   2
  -3  10   8 7220.68 227.309   1
  -3  10   8 7377.90 237.256   3
  10  -7   8 6874.99 215.250   1
   3   7   8 7313.80 227.578   2
   7   3  -8 7659.40 232.590   2
   3   7   8 7110.96 234.083   4
  -3  10   5 9039.19 268.905   4
   3   7   5 9198.00 285.433   1
  10  -3  -5 8659.14 289.901   2
  -3  10   5 9368.19 270.914   1
  -3  10   5 9182.06 277.239   3
   3   7   5 9355.69 278.706   4
  10  -7   5 8650.69 253.161   1
   3   7   5 9080.12 279.509   2
 -10   7  -5 8670.45 256.662   4
   7   3  -5 8662.08 281.441   2
   3 -10  -5 8956.19 263.806   1
  -7  10  -2 4053.77 118.654   4
  10  -3  -2 4097.54 165.455   2
   7 -10   2 3945.61 118.837   1
   3 -10  -2 4553.79 136.383   4
  -3  -7  -2 4614.64 143.153   3
  -3  10   2 4643.45 144.227   3
   3 -10  -2 4503.53 137.000   1
   3 -10  -2 4658.73 142.130   3
 -10   3   2 3790.66 133.905   1
   3   7   2 4408.07 155.178   2
   7   3  -2 3992.68 154.945   2
   3 -10   1 3803.12 117.258   4
  10  -3   1 3941.47 159.342   2
   3 -10   1 4233.25 131.046   1
  -3  -7   1 3840.33 125.080   3
   7   3   1 4256.42 153.285   2
 -10   3  -1 3888.28 127.505   1
  -7  10   1 4566.78 139.126   3
 -10   7   1 3906.70 108.445   1
   3   7  -1 3694.43 143.781   2
  -3  10  -1 3774.02 116.349   4
  -3  -7   1 3699.76 128.425   4
   7   3   4 5448.22 187.873   1
  10  -3   4 5557.58 200.120   2
  -3  10  -4 5293.99 154.963   3
  -3  -7   4 5452.52 155.118   3
  10  -3   4 4997.10 169.582   1
  -7  10   4 5274.73 180.990   3
  -3  -7   4 5641.56 169.709   4
  -7  10   4 5431.46 172.314   4
  -7  10   4 5370.34 157.448   1
   3   7  -4 5350.65 183.500   2
 -10   3  -4 5452.92 169.162   1
   7   3   4 5175.01 186.258   2
  -7  10   7 1250.40 67.5887   4
  10  -3   7 1308.41 77.5700   2
   7   3   7 1247.20 73.9299   1
  10  -7  -7 1120.69 72.3015   2
  10  -3   7 1331.77 67.1960   1
  -7  10   7 1176.66 69.3031   3
 -10   7   7 1225.09 68.5452   3
   7   3   7 1235.55 68.7045   2
   3   7  -7 1443.52 70.4439   2
  -7  10  10 1252.55 74.4708   4
  10  -3  10 1354.61 75.0418   2
 -10   7  10 1336.92 78.6206   4
  10  -7 -10 1234.79 74.8504   2
   7   3  10 1444.92 85.4476   1
  10  -3  10 1317.93 74.1073   1
  -7  10  10 1379.23 81.1383   3
 -10   7  10 1274.02 74.2021   3
  -7  10  10 1193.57 64.0387   1
   7   3  10 1359.74 69.9851   2
   7   3  10 1456.98 83.7594   4
 -10   7  13 325.113 46.6564   4
  10  -3  13 380.733 35.6864   2
  -7  10  13 336.524 46.7274   4
  -3  -7  13 378.824 33.8145   4
   7   3  13 288.609 44.4158   4
  -7  10  13 269.988 37.6280   1
   7   3  13 318.802 48.9774   1
  -7  10  13 390.111 48.5523   3
 -10   7  13 346.764 43.0198   3
  10  -3  13 342.952 46.3860   1
   7   3  16 45.7034 40.0494   1
   7   3  16 3.42832 32.7879   4
  10  -3  16 20.2598 33.7084   1
  -7  10  16 3.31792 33.1224   4
 -10   7  16-10.0687 34.1863   4
  -7  10  16 36.3978 29.4426   1
 -10   7  16 8.12138 27.9358   3
  -7  10  19 828.317 80.3422   4
 -10   7  19 678.870 73.3139   4
 -10   7  19 877.032 74.2664   1
 -10   7  19 681.211 64.4821   3
   7   3  19 773.755 84.5287   1
  10  -3  19 796.216 80.3117   1
  -7  10  19 817.196 74.5088   1
   7   3  19 710.995 75.7781   4
  10  -8  18 104.324 42.0098   1
   2   8  18 111.485 46.5586   1
   2   8  18 157.294 47.9552   4
  -2  10  18 139.340 45.4029   4
  -8  -2  18 138.296 36.6985   4
   8 -10  18 58.1029 32.1665   1
 -10   2  18 152.885 44.2092   4
  -2  10  18 128.948 43.8955   1
   2   8  15 21.4479 32.0847   1
   8 -10  15 12.1852 26.7161   1
  -2  10  15 38.7160 31.3167   1
  10  -8  15 20.4843 27.5869   1
   2   8  15 36.7674 34.7146   4
  -2  10  15 38.6780 32.3993   4
 -10   2  15 8.67053 31.5011   4
  -8  -2  15 12.4770 26.0831   4
  10  -2 -12 327.864 36.5486   2
   2   8  12 198.678 39.4961   4
  -2  10  12 183.734 38.5266   4
   8   2 -12 230.612 31.9270   2
 -10   2  12 284.048 32.4353   3
   2   8  12 206.598 41.0288   1
  -2  10  12 196.104 36.0816   1
  10  -8  12 309.231 35.7953   1
  10  -8  12 276.287 36.5583   2
 -10   8  -9 3170.48 100.544   4
  10  -2  -9 3004.97 124.857   2
   2   8   9 2892.42 128.689   1
  -2  10   9 2764.96 120.135   1
   8   2  -9 2659.38 117.858   2
  -2  10   9 2994.19 124.467   4
 -10   2   9 2960.84 113.305   3
  10  -8   9 2924.66 108.945   1
   2   8   9 3157.69 129.717   4
   2   8   6 335.495 39.4573   1
  -2  10   6 352.624 34.5694   1
  -2  10   6 348.185 33.5368   4
  10  -8   6 336.331 24.5064   1
   2   8   6 412.065 37.9743   4
  10  -2  -6 300.349 39.8631   2
 -10   8  -6 312.723 23.2101   4
   2   8   6 361.038 37.3557   2
   8   2  -6 262.460 35.6737   2
 -10   2   3 782.772 45.9004   1
   8 -10   3 766.417 28.1346   1
   2 -10  -3 859.295 45.7798   4
  -8  10  -3 793.391 29.7963   4
  10  -2  -3 794.296 61.3117   2
   2   8   3 796.771 48.3345   4
   2 -10  -3 635.721 41.6674   1
   8   2  -3 727.820 56.2851   2
   2   8   3 848.652 54.7912   2
  -2  10   3 899.838 45.1444   4
   8   2   0 6652.42 230.970   2
   2 -10   0 6883.02 199.869   4
  -8  10   0 6774.29 198.607   4
   2 -10   0 6897.20 210.135   1
 -10   2   0 5869.41 205.002   1
  -2  -8   0 7148.27 205.862   3
   2 -10   0 6870.00 203.837   3
  -8  10   0 7090.70 213.503   3
  10  -2   0 5865.71 232.548   2
   2   8   0 7493.56 228.835   2
  -2  -8   0 7441.74 208.678   4
   8   2   3 1178.11 69.2888   2
   2 -10   3 949.955 54.4880   1
 -10   8   3 1191.22 36.8503   1
 -10   8   3 1204.50 35.6895   1
  -8  10   3 1166.89 54.8688   4
  -2  -8   3 1061.11 43.2269   3
  -8  10   3 1035.04 59.8809   3
   2 -10   3 872.775 38.1581   4
  10  -2   3 1194.91 74.5778   2
 -10   2  -3 1147.28 55.0386   1
   2   8  -3 1053.74 62.7574   2
  -2  -8   3 1062.06 49.3694   4
  -8  10   6 204.139 28.6063   4
  10  -2   6 291.941 37.7084   2
   2   8  -6 125.726 25.3246   2
   8   2   6 248.728 34.4739   1
  -8  10   6 212.947 19.2042   1
  10  -2   6 257.991 30.9594   1
   8   2   6 221.897 32.0630   2
 -10   8   6 221.624 32.1830   3
  -8  10   6 183.403 32.0656   3
  -8  10   9 80.7775 27.5582   4
 -10   8   9 6.53134 23.1902   4
   8   2   9 27.6316 20.6438   2
  -8  10   9 73.5778 26.6083   3
  10  -2   9 8.85510 21.1893   2
 -10   8   9 38.1004 25.3562   3
   8   2   9 49.1828 27.4219   1
  10  -2   9-6.30295 21.1342   1
  -8  10   9 68.7172 18.2909   1
  10  -2  12 158.262 34.2757   1
  -8  10  12 152.842 28.1877   1
 -10   8  12 283.317 43.8687   4
   8   2  12 187.315 27.9420   2
   8   2  12 230.087 41.7924   4
  10  -2  12 201.489 30.2446   2
  -8  10  12 255.854 41.6573   3
 -10   8  12 209.947 36.0622   3
   8   2  12 164.089 38.4649   1
  10  -8 -12 191.702 32.9650   2
  -8  10  12 218.363 37.6718   4
   8   2  15 249.287 47.8773   1
  10  -2  15 137.257 41.0649   1
  -8  10  15 218.819 39.1811   1
   8   2  15 238.150 46.0083   4
  -8  10  15 235.796 45.2576   4
 -10   8  15 169.252 43.6387   4
  -8  10  15 294.484 46.7797   3
 -10   8  15 120.039 35.9205   3
 -10   8  15 142.942 33.3020   1
  -8  10  18 336.607 52.7375   1
   8   2  18 337.503 55.7951   4
  10  -2  18 195.984 47.7802   1
   8   2  18 284.279 56.2126   1
  -8  10  18 297.324 54.2455   4
 -10   8  18 162.305 46.0346   4
 -10   8  18 162.345 41.2299   1
 -10   8  18 242.386 46.2746   3
  -1  10  19 211.024 52.1554   1
  10  -9  19 242.837 47.2849   1
 -10   1  19 232.565 48.4861   4
  -9  -1  19 287.594 48.9557   4
   9 -10  19 340.508 51.4245   1
   1   9  19 240.432 54.2318   1
  -1  10  16-10.7388 30.4469   1
   9 -10  16 5.11682 26.2294   1
   1   9  16 25.1284 35.5880   4
  10  -9  16-7.89753 26.6363   1
 -10   1  16 3.06099 31.9873   4
  -9  -1  16-16.7163 32.7131   4
  -1  10  16-20.7184 35.1708   4
   1   9  16 3.81180 35.0669   1
   9 -10  13 1480.00 76.0830   1
  10  -9  13 1292.09 76.6121   2
  -1  10  13 1400.72 88.6849   4
   1   9  13 1131.75 84.1908   1
  -1  10  13 1359.72 87.0986   1
 -10   1  13 1418.28 70.2764   3
   1   9  13 1305.07 87.2007   4
  10  -9  13 1227.44 73.0827   1
   9 -10  10 1022.34 54.2411   1
   1   9  10 772.634 62.5978   1
  -1  10  10 782.373 61.7040   1
   1   9  10 822.342 64.1012   4
  -9  -1  10 1180.05 53.1366   3
 -10   1  10 968.114 54.0409   3
  10  -1 -10 1015.85 63.5271   2
  -1  10  10 864.574 63.5246   4
  10  -9  10 779.754 49.3843   1
   9   1 -10 1180.60 66.4487   2
 -10   9  -7 715.871 31.8091   4
  10  -1  -7 522.340 48.2392   2
  -9  10  -7 624.959 20.8328   4
   1   9   7 552.490 49.5095   1
  -1  10   7 505.182 45.1639   1
   9   1  -7 649.797 51.1944   2
   1   9   7 601.677 48.8782   4
  -1  10   7 570.785 45.5862   4
   9   1  -4 9446.22 297.946   2
   1   9   4 8790.56 285.445   1
  -1  10   4 9117.66 281.792   1
  10  -1  -4 8990.25 298.908   2
  10  -9   4 8614.58 247.294   1
   9 -10   4 9480.84 247.925   1
 -10   9  -4 9049.36 258.234   4
  -9  10  -4 9778.16 250.977   4
   1   9   4 8903.90 277.741   4
  -1  10   4 8969.68 273.826   4
  -1  -9  -1 6686.07 202.740   4
   9   1  -1 6697.28 231.609   2
   1 -10  -1 7121.17 201.166   4
  10  -1  -1 6338.48 232.406   2
  -1  -9  -1 6598.35 202.707   3
   1 -10  -1 6693.60 201.557   3
  -1  10   1 6367.80 199.665   4
   1   9   1 6380.10 222.520   2
   1 -10   2 248.565 19.6438   4
  -9  10   2 244.475 24.5233   4
   1   9  -2 154.735 30.1390   2
  -1  -9   2 189.005 18.9871   3
  -9  10   2 256.160 29.8735   3
   1 -10   2 269.830 20.7322   3
   9   1   2 229.812 34.8902   2
  10  -1   2 164.610 35.0508   2
  -1  -9   2 156.317 20.0123   4
   1 -10   5 4173.10 119.426   4
   9   1   5 3877.51 155.997   2
  10  -1   5 4192.60 163.269   2
   9   1   5 3940.05 151.710   1
  10  -1   5 4102.34 147.687   1
  -9  10   5 3877.73 141.021   4
  -9  10   5 4024.70 119.919   1
  -9  10   5 3853.94 147.785   3
 -10   9   5 4235.93 151.117   3
 -10   9   5 4184.60 119.853   1
  -1  -9   5 4045.81 127.359   4
   9   1   8 1823.63 93.3653   2
  10  -1   8 2169.65 100.732   2
 -10   9   8 2047.20 76.1079   1
  -9  10   8 1955.88 93.8583   4
 -10   9   8 1958.63 94.3046   4
   9   1   8 1904.20 98.8026   1
  10  -1   8 2090.23 97.4516   1
  -9  10   8 2062.83 101.091   3
 -10   9   8 1958.47 95.3909   3
  -9  10   8 1993.26 75.9614   1
  -9  10  11 58.4305 28.7835   4
  -9  10  11 26.7786 17.8538   1
 -10   9  11 18.0419 28.5743   4
   9   1  11 45.8848 21.8737   2
  10  -1  11 8.20084 20.1929   2
 -10   9  11 20.4192 19.6033   1
  -9  10  11 18.4173 26.6283   3
 -10   9  11 2.46978 25.4918   3
   9   1  11 34.0331 28.3174   1
  10  -1  11 12.9599 24.4228   1
 -10   9  14 701.231 53.5031   1
 -10   9  14 842.593 72.1143   4
   9   1  14 625.301 66.0152   1
  10  -1  14 707.443 66.4068   1
  -9  10  14 637.409 62.3075   3
 -10   9  14 793.416 66.2106   3
  -9  10  14 670.433 63.5174   4
  -9  10  14 581.902 51.0590   1
  10  -1  17 427.076 60.8855   1
  -9  10  17 296.159 44.0722   1
  -9  10  17 304.785 54.0404   4
 -10   9  17 425.996 51.0603   1
 -10   9  17 407.595 53.2753   3
  -9  10  17 365.220 53.2733   3
   9   1  17 384.344 60.8675   1
 -10   9  17 436.152 59.5365   4
  -9  10  20-27.1083 36.5008   1
 -10   9  20 13.0525 34.9427   1
 -10   0  17 386.941 53.1054   4
   0  10  17 282.402 53.2103   4
  10 -10  17 417.826 50.4019   1
   0  10  17 298.908 55.9856   1
   0  10  14 275.146 50.9945   4
   0  10  14 357.408 51.5011   1
   0  10  11 75.1810 31.8787   4
  10   0 -11 61.2474 25.0950   2
  10 -10  11 53.1406 20.4150   1
 -10   0  11 80.8798 21.5384   3
   0  10  11 40.4839 27.1739   1
   0  10   8 2146.44 103.828   1
   0  10   8 2083.21 101.290   4
  10   0  -5 3742.21 154.234   2
 -10  10  -5 3774.56 114.265   4
   0  10   5 3624.64 144.421   1
   0  10   5 3429.00 135.072   4
  10   0  -2 213.064 36.4313   2
   0  10   2 240.077 26.1213   4
   0 -10   1 2499.89 88.9231   4
  10   0   1 2641.34 122.252   2
   0 -10   1 2516.24 88.0236   3
  10   0   4 8217.12 289.054   2
 -10  10   4 8670.88 279.037   3
 -10  10   4 8619.47 269.727   4
  10   0   7 2613.87 121.401   2
 -10  10   7 2704.67 115.136   4
  10   0   7 2548.44 119.605   1
 -10  10   7 2642.95 117.395   3
 -10  10  10 133.303 33.7643   4
 -10  10  10 110.220 20.6509   1
  10   0  10 107.080 28.2389   2
 -10  10  10 144.529 33.5259   3
  10   0  10 111.761 32.7087   1
 -10  10  13 1530.84 95.3971   4
  10   0  13 1610.49 80.0669   2
  10   0  13 1541.81 97.3307   1
 -10  10  13 1681.17 98.8390   3
 -10  10  13 1480.78 78.4053   1
 -10  10  16 126.034 41.2795   4
 -10  10  16 70.4471 31.5331   1
 -10  10  16 184.392 40.2923   3
  10   0  16 117.867 43.8568   1
 -10  10  19 90.1111 37.3787   1
   6 -11  20 24.7063 36.4211   1
  11  -6  20 7.58597 34.3286   1
   5   6  17 317.283 55.9712   4
  -5  11  17 345.245 53.9170   4
  -5  11  17 386.408 53.9304   1
 -11   5  17 243.476 49.7191   4
  11  -6  17 253.660 48.0936   1
 -11   5  17 291.790 43.1721   3
   5   6  17 285.816 56.7071   1
  -5  11  14 599.279 60.2829   4
 -11   5  14 467.564 55.8045   4
  -6  -5  14 429.832 43.5050   4
   5   6  14 556.251 62.2734   4
   5   6  14 506.044 61.9750   1
 -11   5  14 521.232 48.7319   3
  -5  11  14 644.583 57.1704   1
  11  -6  14 512.975 53.6189   1
  11  -5 -11 359.445 40.7122   2
  -5  11  11 205.951 31.6306   1
  11  -6  11 327.153 41.5892   2
   5   6  11 213.064 40.8023   4
  -5  11  11 226.244 39.3357   4
  11  -6  11 371.478 39.5489   1
 -11   5  11 314.948 37.2072   3
  -5  11  11 185.878 38.8384   3
   5   6  11 236.305 42.0993   1
   5   6  11 226.424 30.4723   2
   6   5 -11 242.508 32.4402   2
   5   6   8 150.377 32.1030   4
  -5  11   8 94.7375 25.7670   4
   5   6   8 153.062 27.5490   2
   6   5  -8 95.7087 24.9041   2
   5   6   8 109.114 31.3263   1
  -5  11   8 97.8117 28.4327   3
  11  -6   8 104.572 32.6434   2
  -6  11  -8 59.6154 11.8561   3
  11  -5  -8 100.172 29.7902   2
  -5  11   8 114.331 22.3730   1
  11  -6   8 89.9679 20.0588   1
  -5  11   5 385.317 33.5014   4
  -5  11   5 402.349 30.8652   1
  11  -6   5 383.293 47.4023   2
  -5  11   5 391.890 39.0974   3
  11  -5  -5 440.991 47.8674   2
   5   6   5 499.544 46.6764   1
   5   6   5 429.781 41.5221   2
   6   5  -5 336.943 38.6319   2
 -11   5   2 629.594 33.5610   1
   6 -11   2 466.592 27.1792   1
  11  -5  -2 598.438 57.2299   2
  11  -6   2 641.232 58.9341   2
 -11   6  -2 604.898 27.8613   1
  -5  11   2 497.166 37.9350   3
  -6  11  -2 400.321 30.1899   3
   5 -11  -2 509.065 29.6466   1
   5   6   2 562.210 47.3834   2
   6   5  -2 444.023 43.9094   2
  -6  11  -2 417.760 18.4081   4
  11  -5   1 469.248 53.1028   2
  11  -6  -1 392.651 47.6598   2
   5 -11   1 343.369 25.5300   1
 -11   6   1 494.950 25.4025   1
   6   5   1 337.901 39.8878   2
  -5  11  -1 278.613 25.8880   3
  -6  11   1 335.397 31.3063   3
  -5  11  -1 297.412 18.8631   4
 -11   5  -1 500.476 28.4005   1
   6 -11  -1 434.970 23.5685   1
   5   6  -1 296.267 37.9858   2
  -6  11   4 229.493 25.8180   4
   6   5   4 332.529 39.7738   1
 -11   5  -4 428.119 27.4116   1
  11  -5   4 369.866 47.0303   2
  11  -6  -4 343.825 44.8150   2
   5   6  -4 209.539 31.7261   2
  -6  11   4 239.615 30.1691   3
  -5  11  -4 179.627 19.1456   3
   6   5   4 265.165 32.9610   2
  11  -6  -7 54.3898 27.5747   2
  -6  11   7 8.85297 19.1934   4
   5   6  -7 17.2899 18.7885   2
   6   5   7 38.5265 20.3883   2
   6   5   7-2.51592 25.2934   1
  -6  11   7 29.9937 21.3947   3
  -5  11  -7 22.0325 7.78000   3
  11  -5   7 48.1037 18.5100   1
  -6  11   7 7.60421 13.6649   1
  11  -5   7 48.3968 27.3921   2
  -6  11  10 921.095 63.1923   4
  11  -5  10 766.140 61.1656   2
  11  -6 -10 839.432 62.1160   2
   6   5  10 959.293 70.8620   1
  11  -5  10 815.869 56.2377   1
  -6  11  10 948.078 56.7702   1
 -11   6  10 823.725 58.1643   3
  -6  11  10 917.137 66.3091   3
   5   6 -10 823.362 54.8306   2
   6   5  10 892.547 56.3883   2
   6   5  10 932.343 68.7585   4
 -11   6  13 430.389 52.7930   4
 -11   6  13 431.227 47.7273   3
  -6  11  13 556.345 56.2681   4
   6   5  13 523.454 60.1290   1
  -6  11  13 488.957 54.0084   3
  11  -5  13 447.279 49.7549   1
  -6  11  13 450.739 46.4308   1
  11  -5  13 424.578 42.4766   2
   6   5  13 557.184 41.9481   2
   6   5  13 555.664 60.5305   4
   6   5  16 55.6410 39.7386   4
  -6  11  16 87.8266 36.6191   4
  11  -5  16 15.9201 30.9243   1
 -11   6  16 91.5366 39.8254   4
   6   5  16 20.0896 39.8506   1
  -6  11  16 26.6417 29.5742   1
 -11   6  16 51.8912 31.0853   3
  11  -5  19 94.6109 42.9494   1
 -11   6  19 114.855 46.7740   4
   6   5  19 82.1915 44.6044   4
  -6  11  19 113.870 42.0714   1
  -4  11  18 136.391 43.2087   1
 -11   4  18 200.516 48.9451   4
  -4  11  18 200.364 50.2772   4
  -7  -4  18 270.755 42.7925   4
  11  -7  18 266.499 48.7472   1
   7 -11  18 245.881 44.8795   1
   4   7  18 195.090 50.2437   4
   4   7  18 175.234 52.5256   1
   4   7  15 43.2893 34.6500   4
  -4  11  15 89.8134 36.9754   4
 -11   4  15 69.5799 35.5112   4
  -7  -4  15 100.380 31.6147   4
  11  -7  15 71.0342 31.8367   1
 -11   4  15 103.309 30.1395   3
  -4  11  15 90.6181 35.0059   1
   4   7  15 109.505 40.4941   1
  -4  11  12 804.246 64.9025   4
  11  -4 -12 771.403 56.2464   2
  11  -7  12 734.492 58.2152   2
   4   7  12 940.773 73.5475   1
  -4  11  12 824.945 60.9526   1
 -11   4  12 723.960 54.4224   3
  11  -7  12 839.270 58.8665   1
   7   4 -12 828.601 54.4929   2
   4   7  12 903.759 71.4592   4
  -4  11   9 2394.15 111.872   4
  11  -4  -9 2865.49 123.459   2
   4   7   9 2782.61 128.162   1
  -4  11   9 2548.46 109.453   1
  -4  11   9 2481.92 117.725   3
  11  -7   9 2803.12 106.321   1
 -11   4   9 2849.01 112.996   3
  11  -7   9 3066.89 129.952   2
   4   7   9 2607.33 110.889   2
   7   4  -9 2939.62 117.608   2
   4   7   9 2588.88 121.624   4
  -4  11   6 1027.12 57.0827   4
   4   7   6 1047.19 69.3004   1
  11  -4  -6 985.652 69.7107   2
  11  -7   6 1078.30 74.5529   2
  -4  11   6 1122.97 57.5334   1
  -4  11   6 1008.48 61.9901   3
   4   7   6 1059.09 64.7322   4
   4   7   6 1015.96 62.7021   2
   7   4  -6 931.933 62.5686   2
  -4  11   3 1663.71 69.6270   4
   7   4  -3 1892.53 91.8068   2
  11  -7   3 1955.21 102.669   2
 -11   4   3 2053.79 74.8547   1
   7 -11   3 1755.02 61.2636   1
   4 -11  -3 1634.10 71.2072   4
  11  -4  -3 2067.80 103.799   2
  -4  11   3 1677.42 78.0717   3
  -7  11  -3 1759.03 70.9324   3
   4 -11  -3 1615.55 67.8212   1
   4   7   3 1826.08 88.7985   2
  -7  11   0 5831.21 170.165   4
  11  -4   0 6250.03 224.356   2
   4 -11   0 5923.83 179.483   1
 -11   4   0 6495.50 181.507   1
  -4  11   0 5477.77 181.725   3
  -7  11   0 5584.71 184.187   3
   7 -11   0 5813.42 163.040   1
 -11   7   0 6118.06 163.061   1
   4   7   0 5507.83 201.639   2
  -4  11   0 5494.98 169.978   4
   7   4   0 6140.96 211.048   2
  -7  11   3 4911.42 159.469   4
   4 -11   3 5250.01 162.415   1
 -11   7   3 4982.10 147.694   1
  11  -4   3 5094.51 196.282   2
  11  -7  -3 4830.70 192.233   2
  -7  11   3 5071.01 173.828   3
 -11   4  -3 5238.84 158.957   1
   4   7  -3 5005.60 179.149   2
   7   4   3 5065.12 184.496   2
  11  -7  -6 37.4037 27.0578   2
   7   4   6 27.3106 20.8596   2
  -7  11   6 69.5920 21.4246   4
   4   7  -6 36.9520 20.3570   2
   7   4   6 51.7221 26.0843   1
  11  -4   6 4.47590 16.5779   1
  -4  11  -6 67.8927 9.25955   3
  -4  -7   6 41.6835 8.85996   3
  -7  11   6 39.9294 21.6627   3
  11  -4   6 16.4743 25.6900   2
  -7  11   9 359.604 39.9653   4
  11  -4   9 315.884 41.7798   2
  11  -7  -9 426.223 46.9899   2
   7   4   9 463.355 49.6204   1
  11  -4   9 400.572 40.3825   1
  -7  11   9 344.104 43.6419   3
  -7  11   9 406.694 34.3083   1
 -11   7   9 442.011 43.5970   3
   4   7  -9 366.422 38.0538   2
   7   4   9 479.251 43.1824   2
  11  -4  12 49.1156 27.7389   1
   7   4  12 111.403 36.4406   4
  -7  11  12 175.463 36.9346   4
 -11   7  12 38.4197 28.3845   4
   7   4  12 100.054 24.2434   2
  -7  11  12 127.651 28.1290   1
  -7  11  12 93.0935 34.9356   3
  11  -4  12 45.8699 23.8840   2
 -11   7  12 36.9580 28.1259   3
   7   4  12 48.0087 31.7901   1
  11  -7 -12 62.8398 27.1266   2
  -7  11  15 353.214 51.4363   4
 -11   7  15 449.399 50.0896   3
  11  -4  15 496.530 57.5767   1
  -7  11  15 314.886 49.1746   3
  -7  11  15 355.107 46.8695   1
 -11   7  15 489.165 58.2044   4
   7   4  15 410.120 57.5743   1
   7   4  15 361.749 53.6797   4
  -7  11  18 555.125 68.0283   4
 -11   7  18 598.764 67.8452   4
 -11   7  18 522.322 58.5695   1
   7   4  18 450.526 68.5991   1
 -11   7  18 431.820 53.4153   3
  11  -4  18 486.481 63.4930   1
  -7  11  18 529.096 60.8943   1
   7   4  18 462.468 66.0565   4
  -3  11  19 47.8250 37.8614   1
 -11   3  19 42.8489 37.1141   4
   8 -11  19 106.251 37.4012   1
  11  -8  19 50.4054 36.0177   1
  -8  -3  19 58.5873 31.9760   4
  -3  11  16 165.090 42.5108   1
   3   8  16 121.949 43.2574   4
  -3  11  16 131.845 42.2429   4
 -11   3  16 67.4734 36.1416   4
  -8  -3  16 126.431 35.9324   4
   8 -11  16 137.303 34.7693   1
  11  -8  16 109.901 34.9829   1
   3   8  16 112.338 46.0338   1
  -3  11  13 883.690 70.4019   4
   3   8  13 813.358 73.0893   1
  11  -8  13 909.594 62.9638   2
  -3  11  13 862.009 67.3970   1
 -11   3  13 795.912 57.4949   3
  11  -8  13 810.304 59.7931   1
   3   8  13 911.227 72.6906   4
   3   8  10 209.059 38.0855   4
  -3  11  10 236.573 37.2865   4
   8   3 -10 217.195 32.3498   2
  11  -8  10 227.123 28.8183   1
   3   8  10 220.084 39.0899   1
  11  -3 -10 220.573 34.7861   2
 -11   3  10 163.891 28.5260   3
  -3  11  10 216.293 33.9702   1
  11  -8  10 200.863 37.0322   2
  -3  11   7 1422.42 73.1697   4
  11  -3  -7 1379.87 82.4915   2
   3   8   7 1379.34 81.7314   1
   3   8   7 1532.14 77.5819   2
   3   8   7 1502.40 80.6552   4
   8   3  -7 1447.18 80.6333   2
  -3  11   7 1437.65 72.7730   1
 -11   8  -7 1424.64 58.9824   4
   3   8   4 10554.2 326.178   1
  -3  11   4 10392.8 308.867   1
  11  -8   4 10421.9 284.754   1
  11  -3  -4 10368.8 336.890   2
  -3  11   4 10227.7 312.968   3
   3   8   4 10335.5 322.036   2
 -11   8  -4 10292.0 296.455   4
   8   3  -4 10625.5 328.936   2
  -3  11   4 10039.1 302.371   4
  -8  11  -1 11014.6 292.955   4
   3 -11  -1 10343.6 300.745   4
  11  -3  -1 10288.7 347.829   2
 -11   3   1 10704.8 307.900   1
  -3  11   1 10223.2 309.018   3
   3 -11  -1 10606.7 306.875   1
  -8  11  -1 10871.8 312.000   3
   3   8   1 10008.1 327.907   2
   8   3  -1 10497.6 335.664   2
  -8  11   2 3436.71 112.603   4
   3 -11   2 3561.56 100.076   4
  11  -3   2 3095.31 144.221   2
   3 -11   2 3522.57 117.208   1
  -3  -8   2 3474.72 108.917   3
  -8  11   2 3317.25 122.752   3
 -11   8   2 3075.86 89.5956   1
 -11   3  -2 3258.23 114.309   1
  -3  -8   2 3532.54 116.326   4
   3   8  -2 3350.48 132.955   2
   8   3   2 3207.84 135.542   2
  -8  11   5 108.751 14.3248   1
  -3  -8   5 70.6263 17.9463   4
   8   3   5 110.829 29.6235   1
  -8  11   5 35.5846 18.9855   4
   3   8  -5 78.4541 24.3998   2
  11  -3   5 104.325 21.9778   1
   8   3   5 64.5215 25.9468   2
  -3  -8   5 74.6425 10.6785   3
  -8  11   5 60.2024 24.1139   3
  11  -3   5 99.9911 31.0256   2
  -8  11   8 456.776 43.4236   4
  11  -3   8 386.119 45.3297   2
   8   3   8 410.538 46.2298   1
  11  -3   8 419.781 41.4223   1
  11  -8  -8 335.410 44.8835   2
  -8  11   8 431.872 45.6159   3
  -8  11   8 427.735 31.1958   1
 -11   8   8 410.812 43.3448   3
   3   8  -8 452.876 41.9595   2
   8   3   8 395.745 41.8001   2
 -11   8  11 5.27614 25.2286   4
  -8  11  11 4.97633 25.6741   4
   8   3  11-2.01426 20.2442   2
  -8  11  11-1.70105 19.0625   1
  -8  11  11 2.77263 28.2402   3
  11  -3  11-8.96990 23.8691   2
 -11   8  11 5.01242 25.6940   3
   8   3  11 2.96174 28.7436   1
  11  -8 -11 27.4887 23.7194   2
  11  -3  11-4.86774 24.2956   1
  -8  11  14 806.384 69.7261   4
 -11   8  14 888.568 74.8397   4
   8   3  14 892.190 77.3856   1
  -8  11  14 815.284 70.5855   3
  11  -3  14 857.919 70.4779   1
 -11   8  14 915.917 69.0394   3
  -8  11  14 820.522 60.7786   1
   8   3  14 866.010 74.9831   4
  11  -3  17 320.467 55.7640   1
  -8  11  17 348.013 56.4359   4
 -11   8  17 334.627 55.6337   4
 -11   8  17 378.731 50.3620   3
   8   3  17 424.688 59.5739   4
 -11   8  17 363.186 48.7516   1
  -8  11  17 335.802 48.2093   1
   8   3  17 359.202 63.1412   1
 -11   8  20 22.2314 32.3483   1
  -8  11  20-10.4247 33.9678   1
  -2  11  17 191.108 48.0028   1
   2   9  17 169.218 48.6351   4
  -2  11  17 213.655 48.9317   4
   9 -11  17 195.121 40.8839   1
 -11   2  17 198.165 45.0086   4
  -9  -2  17 194.543 42.0762   4
  11  -9  17 156.426 40.8998   1
   2   9  17 169.188 49.4068   1
  -2  11  14 498.565 57.4152   4
   2   9  14 477.466 60.0631   1
  -2  11  14 564.166 60.1847   1
 -11   2  14 478.531 43.1574   3
   9 -11  14 489.020 47.5484   1
  11  -9  14 481.535 48.3794   1
   2   9  14 419.176 55.4619   4
  11  -9  11 64.2108 30.5898   2
   2   9  11 127.460 33.7544   4
  -2  11  11 109.669 31.8222   4
   9   2 -11 135.430 28.6238   2
  11  -2 -11 85.7063 27.5215   2
   9 -11  11 157.207 27.5964   1
   2   9  11 78.1221 32.5400   1
 -11   2  11 70.7022 23.7944   3
  11  -9  11 109.189 25.5178   1
  -2  11  11 124.822 31.4758   1
 -11   9  -8 1716.40 59.9675   4
  11  -2  -8 1652.70 88.7501   2
   2   9   8 1442.73 85.2360   1
  -2  11   8 1204.82 73.3459   1
  11  -9   8 1571.79 63.8883   1
   9   2  -8 1165.08 75.2683   2
   2   9   8 1314.89 76.6119   4
  -2  11   8 1326.03 75.0688   4
   9 -11   5 2449.34 82.7499   1
   2   9   5 2796.92 120.119   1
  -2  11   5 2482.89 107.360   1
  11  -2  -5 2988.97 128.682   2
  11  -9   5 3009.33 85.4594   1
   2   9   5 2686.02 115.893   2
   2   9   5 2517.35 109.166   4
 -11   9  -5 2771.26 91.0115   4
  -2  11   5 2465.65 103.075   4
   9   2  -5 2536.23 118.927   2
   9   2  -2 1089.97 72.6407   2
   2 -11  -2 1210.40 55.6401   4
  -9  11  -2 1033.90 43.0736   4
  11  -2  -2 1285.91 81.8762   2
  -2  11   2 1192.30 54.7350   4
   2   9   2 1306.19 73.5851   2
   9   2   1 1372.50 79.8418   2
   2 -11   1 1157.53 48.7242   4
  11  -2   1 1406.72 86.5619   2
  -2  -9   1 1092.39 50.9014   3
  -9  11   1 1128.21 62.2984   3
   2   9  -1 1169.23 71.0166   2
  -2  -9   1 1181.18 55.5648   4
   9   2   4 2544.81 115.942   2
   2 -11   4 2356.77 74.1509   4
  -9  11   4 2376.72 96.2280   4
  11  -2   4 2472.09 120.035   2
  -2  -9   4 2503.63 78.8464   3
  -9  11   4 2429.38 103.941   3
   2   9  -4 2419.32 108.447   2
 -11   9   4 2465.21 71.6337   1
  -2  -9   4 2535.25 89.8861   4
   9   2   7 452.305 47.3832   1
  11  -2   7 541.400 52.2364   2
  -9  11   7 476.928 43.5027   4
  11  -2   7 483.611 44.0322   1
  -9  11   7 493.739 47.5449   3
 -11   9   7 514.732 47.5683   3
  -2  -9   7 675.715 38.0724   4
   9   2   7 461.753 45.2380   2
  11  -2  10 761.719 58.2296   2
  -9  11  10 615.843 54.7372   4
 -11   9  10 703.667 58.8178   4
 -11   9  10 791.031 46.5746   1
   9   2  10 722.283 61.0457   1
  11  -9 -10 732.045 61.9576   2
  11  -2  10 792.053 59.6742   1
  -9  11  10 604.073 57.9726   3
 -11   9  10 798.502 62.3807   3
  -9  11  10 632.605 42.3814   1
   9   2  10 645.363 52.3035   2
  -9  11  13 617.396 59.6251   4
 -11   9  13 466.280 55.0009   4
 -11   9  13 420.902 42.3138   1
   9   2  13 593.310 61.5759   1
  11  -2  13 495.177 55.0120   1
  -9  11  13 590.082 59.9052   3
 -11   9  13 496.277 54.3319   3
  -9  11  13 529.065 46.6863   1
   9   2  13 552.203 45.1303   2
  11  -2  13 413.951 42.8371   2
  -9  11  16 34.5277 35.1688   4
 -11   9  16-7.14673 38.2647   4
 -11   9  16-7.18139 25.6344   1
  11  -2  16 7.17330 33.5246   1
  -9  11  16 27.0056 34.3839   3
 -11   9  16 9.25371 31.8294   3
   9   2  16 3.98040 35.7220   1
  -9  11  16 28.6100 28.9892   1
  11  -2  19 216.444 53.5394   1
 -11   9  19 283.912 51.1099   3
  -9  11  19 157.884 41.7548   1
 -11   9  19 193.039 41.7408   1
   1  10  18 190.530 51.8217   4
  -1  11  18 289.600 54.0110   4
 -11   1  18 211.751 49.1012   4
 -10  -1  18 188.295 45.1840   4
   1  10  18 294.313 59.7259   1
  -1  11  18 303.292 57.1534   1
  11 -10  15 63.3376 28.2613   1
   1  10  15 74.4268 37.5606   4
  -1  11  15 96.3202 39.4404   4
 -11   1  15 92.7932 37.2713   4
   1  10  15 122.459 44.9874   1
 -10  -1  15 84.9533 35.9635   4
  10 -11  15 72.6099 29.4286   1
  -1  11  15 108.553 40.3535   1
  10 -11  12 5.21790 19.2790   1
  11 -10  12-5.48256 25.8221   2
  -1  11  12 8.60836 26.3982   4
  11 -10  12 27.7415 21.2819   1
   1  10  12 17.7843 30.3885   4
  10   1 -12 10.6530 22.1260   2
  11  -1 -12-11.1081 24.8969   2
   1  10  12 18.4792 28.5615   1
 -11   1  12 11.2922 18.8482   3
  -1  11  12-5.74526 28.6761   1
   1  10   9 176.248 34.3438   4
  -1  11   9 189.716 34.3425   4
  10   1  -9 140.717 31.7767   2
   1  10   9 240.239 38.1813   1
  -1  11   9 224.960 37.2627   1
  11  -1  -9 266.422 38.5668   2
  11 -10   9 284.187 27.3593   1
  10 -11   9 237.093 25.5142   1
   1  10   6 7.79308 19.5848   4
 -11  10  -6 16.5091 9.51992   4
   1  10   6 25.0724 22.7561   1
  -1  11   6-6.14672 20.3159   1
  10   1  -6 40.5259 26.9628   2
  -1  11   6 7.19928 19.0456   4
  11  -1  -6 26.1241 25.9015   2
  10   1  -3 170.534 34.2437   2
   1  10   3 194.424 26.6503   4
  -1  11   3 201.948 26.8969   4
  10   1   0 805.076 64.6626   2
   1 -11   0 922.709 45.7276   4
  11  -1   0 962.841 72.3348   2
  -1 -10   0 920.604 48.0412   3
   1 -11   0 999.141 48.8969   3
  -1 -10   3 67.7355 15.9199   4
   1 -11   3 88.9887 14.0791   4
 -10  11   3 71.8894 19.5613   4
  10   1   3 63.6976 29.1389   2
  11  -1   3 34.5053 28.3593   2
  -1 -10   3 45.2581 12.5612   3
 -10  11   3 84.2724 25.1764   3
  -1 -10   6 99.5775 17.1126   4
  10   1   6 120.152 28.8308   1
 -10  11   6 119.018 26.0855   4
 -11  10   6 120.426 27.0355   4
  11  -1   6 120.253 27.0082   1
  10   1   6 65.4419 26.2845   2
  11  -1   6 98.6525 30.1691   2
 -10  11   6 91.0536 26.8296   3
 -11  10   6 114.012 13.2425   1
 -11  10   6 92.5207 26.8903   3
 -10  11   6 109.035 13.0953   1
 -10  11   9 639.153 53.7064   4
 -11  10   9 555.358 51.0322   4
  10   1   9 709.821 60.3767   1
  11  -1   9 625.219 54.7703   1
  11  -1   9 585.096 53.9491   2
 -10  11   9 622.668 55.3629   3
 -11  10   9 576.292 54.2578   3
 -10  11   9 623.676 37.6562   1
 -11  10   9 551.530 35.9461   1
  10   1   9 687.517 54.7511   2
  11 -10 -12-16.3047 28.5742   2
 -10  11  12 12.3681 20.0143   1
 -10  11  12 34.4328 32.3297   4
 -11  10  12-2.86276 29.5394   4
  10   1  12-2.12414 20.3137   2
  11  -1  12-11.0698 22.8447   2
 -10  11  12 32.8020 30.1722   3
 -11  10  12-5.56700 27.7857   3
  10   1  12 22.0180 29.6282   1
  11  -1  12-29.6441 28.3495   1
 -11  10  12 6.68739 19.3365   1
 -10  11  15 108.351 31.5423   1
 -10  11  15 59.9679 35.2868   4
 -11  10  15 51.8041 37.2384   4
 -10  11  15 46.3336 36.9238   3
 -11  10  15 69.5056 34.8629   3
 -11  10  15 67.5403 28.2569   1
  10   1  15 61.1667 36.5980   1
  11  -1  15 35.6400 33.8697   1
 -10  11  18 255.863 52.9269   4
 -11  10  18 138.474 48.3128   4
 -11  10  18 224.000 42.1446   1
 -10  11  18 209.602 47.5812   3
 -11  10  18 169.927 45.0787   3
  11  -1  18 263.527 55.1467   1
  10   1  18 263.372 55.2848   1
 -10  11  18 234.926 43.6217   1
   0  11  16 41.6752 38.0842   4
 -11   0  16 12.6218 33.1873   4
   0  11  16 31.5537 37.7261   1
   0  11  13 432.805 55.8148   4
   0  11  13 444.760 54.6550   1
  11 -11  13 404.541 50.0309   2
   0  11  10 621.480 58.0490   1
 -11   0  10 575.064 42.9819   3
   0  11  10 530.647 53.5898   4
  11   0 -10 570.862 52.5589   2
   0  11   7 6.12792 21.2124   4
   0  11   7 9.45529 23.5971   1
  11   0  -7 5.31195 22.5915   2
   0  11   4 1547.55 76.3308   4
 -11  11  -4 1612.65 58.0351   4
  11   0  -1 1702.68 97.4369   2
   0 -11   2 17.1969 13.1639   4
  11   0   2 14.3510 26.6185   2
   0 -11   2 8.03652 11.9906   3
   0 -11   5 2142.71 74.7238   4
  11   0   5 2332.17 104.739   1
 -11  11   5 2087.10 93.9146   4
  11   0   5 2151.09 110.332   2
 -11  11   5 2165.59 102.513   3
  11   0   8 1176.88 75.5163   2
 -11  11   8 1142.82 70.5759   4
  11   0   8 994.999 70.4210   1
 -11  11   8 1164.52 75.8526   3
 -11  11  11 2.74127 28.4684   4
  11   0  11 23.7639 24.9901   2
  11   0  11 18.2127 30.5093   1
 -11  11  11 5.58461 27.8755   3
 -11  11  14 801.969 73.0655   4
  11   0  14 823.350 73.9297   1
 -11  11  14 781.452 71.7647   3
 -11  11  17 292.165 53.6832   4
 -11  11  17 267.986 50.6068   3
  11   0  17 230.426 55.2712   1
  12  -6   0 2634.77 136.755   2
  -6  12   0 2863.75 106.744   3
   6 -12   0 2743.47 93.4060   1
 -12   6   0 2921.03 95.2303   1
   6   6   0 2823.97 127.690   2
  -6  12   0 3144.38 93.8943   4
  -6  12   3 31.5223 14.7590   4
   6 -12   3 32.4547 13.1949   1
 -12   6   3 67.9016 14.2858   1
   6   6  -3 47.0712 24.4725   2
   6   6   3 86.8832 28.6703   2
  -6  12   3 35.8708 18.5496   3
  -6  12  -3 40.9190 14.7788   3
   6 -12  -3 56.9945 14.1785   1
  12  -6  -3 36.7772 29.5537   2
  12  -6   3 84.8897 33.2871   2
 -12   6  -3 52.7658 12.9841   1
  -6  12   6 4204.42 145.906   4
   6   6   6 4238.18 166.414   1
  12  -6   6 3713.23 133.572   1
  12  -6  -6 3883.98 168.371   2
  12  -6   6 3899.00 170.583   2
  -6  12   6 4235.38 156.827   3
  -6  12  -6 4218.32 126.341   3
  -6  12   6 4171.83 137.140   1
   6   6  -6 4110.51 157.552   2
   6   6   6 3873.11 155.065   2
  -6  12   9 8739.80 284.664   4
  12  -6  -9 9041.67 298.325   2
  12  -6   9 9121.43 301.941   2
   6   6   9 8877.52 301.954   1
  -6  12   9 8812.68 272.355   1
  12  -6   9 9116.79 276.126   1
  -6  12   9 8849.43 292.675   3
 -12   6   9 8763.15 283.087   3
   6   6  -9 8630.25 281.702   2
   6   6   9 8853.46 283.543   2
   6   6   9 8503.90 294.435   4
  -6  12  12 976.455 73.2134   4
  12  -6 -12 1107.44 70.9491   2
  12  -6  12 1021.43 70.3574   2
 -12   6  12 1075.05 77.0301   4
   6   6  12 993.320 79.5988   1
  -6  12  12 1138.90 80.2197   3
  -6  12  12 958.391 64.7124   1
  12  -6  12 1052.78 68.0760   1
 -12   6  12 1008.27 67.8883   3
   6   6 -12 901.228 60.0198   2
   6   6  12 1027.46 62.1292   2
   6   6  12 1041.51 79.8274   4
   6   6  15 100.138 41.3632   4
  -6  12  15 72.9798 31.1480   1
  12  -6  15 46.9923 31.2982   1
  -6  12  15 109.598 39.2175   4
 -12   6  15 9.72559 32.1742   4
  -6  -6  15 40.8744 24.0441   4
 -12   6  15 66.9201 31.7180   3
   6   6  15 67.8966 41.5020   1
  -6  12  18 693.685 74.3679   4
 -12   6  18 781.049 77.0559   4
   6   6  18 695.417 83.2555   1
 -12   6  18 610.510 58.7795   3
  -6  12  18 666.154 68.6565   1
  12  -6  18 765.508 73.0698   1
   6   6  18 766.951 79.3570   4
  -5  12  19 3.69845 36.9264   1
  12  -7  19 81.8477 39.0091   1
   7 -12  19 16.2747 32.2769   1
  -5  12  16 46.8746 33.0985   1
   5   7  16 19.4855 36.1732   4
  -5  12  16 27.7483 35.5944   4
  12  -7  16 111.144 36.5061   1
 -12   5  16 74.8786 38.3802   4
  -7  -5  16 51.4968 29.8743   4
 -12   5  16 77.4064 31.4595   3
   5   7  16 84.6917 44.8283   1
  -5  12  13 496.848 57.1388   4
  12  -7  13 758.573 59.3108   2
 -12   5  13 725.790 67.6396   4
   5   7  13 545.131 64.4332   1
  -5  12  13 547.217 52.8529   1
  12  -7  13 742.645 58.7270   1
 -12   5  13 766.491 58.9002   3
   5   7  13 480.264 59.9511   4
  -5  12  10 424.352 47.2998   4
  12  -7  10 694.182 60.5116   2
   5   7  10 401.036 50.6185   1
  -5  12  10 377.036 40.1675   1
  -5  12  10 393.412 48.8289   3
  12  -7  10 696.289 47.3963   1
  12  -5 -10 731.227 58.9920   2
 -12   5  10 720.137 53.7326   3
   5   7  10 385.719 41.1149   2
   7   5 -10 545.362 47.6022   2
   5   7  10 353.836 48.6244   4
   5   7   7 37.6170 23.5062   4
  -5  12   7 50.6415 21.3821   4
   5   7   7 66.7588 29.4625   1
   7   5  -7 11.5767 22.5092   2
  -5  12   7 59.2335 19.9938   1
  -5  12   7 33.4626 23.6388   3
  12  -7   7 56.6043 16.3191   1
  12  -5  -7 40.1819 29.8340   2
   5   7   7 88.8392 25.7266   2
  12  -7   7 72.0545 29.5857   2
   5 -12  -4 441.770 31.0182   1
   7 -12   4 602.922 32.4582   1
 -12   5   4 450.178 33.4040   1
  -5  12   4 502.753 35.9661   4
  12  -5  -4 481.532 53.9904   2
  12  -7   4 514.692 56.8806   2
  -5  12   4 508.245 43.1526   3
  -7  12  -4 550.039 33.8103   3
   5   7   4 419.175 43.6616   2
   7   5  -4 591.515 51.3646   2
  -7  12  -1 261.231 15.9243   4
 -12   7  -1 116.355 12.6199   1
  12  -7   1 115.007 37.5364   2
   5   7   1 83.5060 28.0547   2
   7   5  -1 221.368 36.1120   2
  -7  12  -1 213.868 25.9386   3
   7 -12   1 175.949 15.1079   1
   5 -12  -1 86.1035 16.3404   1
  -5  12   1 104.184 22.0812   3
 -12   5   1 160.152 19.3626   1
  12  -5  -1 170.274 39.0179   2
  12  -7  -2 166.254 39.6441   2
  -7  12   2 145.535 18.6975   4
 -12   7   2 151.985 15.4136   1
   5   7  -2 115.253 30.6909   2
   7   5   2 173.643 32.2611   2
   5 -12   2 93.3155 17.3693   1
  -5  12  -2 127.993 19.4072   3
  -7  12   2 170.944 26.4173   3
 -12   5  -2 157.518 19.9770   1
  12  -5   2 205.653 39.9826   2
  -7  12   5 1750.04 75.3428   4
   7   5   5 1580.68 90.1947   1
  12  -5   5 1463.93 67.8962   1
  12  -5   5 1477.99 94.0915   2
 -12   5  -5 1443.16 65.1972   1
  12  -7  -5 1497.19 94.6767   2
  -5  12  -5 1615.05 58.4803   3
  -7  12   5 1573.74 81.0914   3
   5   7  -5 1679.25 85.8789   2
   7   5   5 1499.75 82.8347   2
  -7  12   8 472.324 42.9442   4
  12  -5   8 313.658 45.8836   2
   7   5   8 331.079 46.3236   1
  12  -7  -8 376.860 48.0854   2
  12  -5   8 353.289 36.9616   1
  -7  12   8 363.251 32.2841   1
  -7  12   8 439.957 47.1960   3
 -12   7   8 448.419 44.1639   3
   5   7  -8 544.187 45.6363   2
   7   5   8 420.762 42.9657   2
  -7  12  11 18.2142 18.9154   1
   7   5  11 15.0851 29.9104   4
  -7  12  11 15.4324 25.8512   4
   5   7 -11 27.6945 21.5581   2
 -12   7  11-16.6286 27.6660   4
   7   5  11 14.3659 22.3656   2
  -7  12  11 17.0637 28.7761   3
   7   5  11 6.36841 28.3331   1
 -12   7  11 2.34114 24.6180   3
  12  -5  11-12.9816 23.8857   2
  12  -7 -11 2.67621 25.7844   2
  12  -5  11-4.52222 24.3565   1
  -7  12  14 389.388 52.6005   4
 -12   7  14 414.964 53.5943   4
  -7  12  14 499.801 60.2568   3
  12  -5  14 390.514 49.1515   1
 -12   7  14 451.457 49.1974   3
  -7  12  14 466.810 48.5840   1
   7   5  14 341.778 54.8511   1
   7   5  14 417.106 57.3824   4
  12  -5  17 106.581 39.5022   1
   7   5  17 131.880 45.8726   4
  -7  12  17 128.280 42.9546   4
  -7  12  17 129.330 39.3912   1
 -12   7  17 120.396 43.3920   4
 -12   7  17 136.664 37.0468   3
   7   5  17 172.116 53.0264   1
  -4  12  17 157.071 43.6492   1
   4   8  17 157.251 48.1388   4
  -4  12  17 122.509 42.6071   4
 -12   4  17 91.9991 40.1981   4
  -8  -4  17 101.702 34.6504   4
   8 -12  17 103.844 33.8983   1
  12  -8  17 115.753 37.7881   1
   4   8  17 120.534 46.7510   1
   4   8  14 115.337 41.1191   4
  -4  12  14 142.202 41.7864   4
 -12   4  14 84.7034 36.5605   4
  12  -8  14 66.1522 31.2023   1
 -12   4  14 57.2919 28.2030   3
   4   8  14 131.003 44.0243   1
  -4  12  14 164.397 37.0035   1
  -4  12  11 588.352 55.0859   4
  12  -4 -11 392.766 45.9945   2
   4   8  11 597.517 60.5752   1
  -4  12  11 490.850 47.9036   1
   4   8  11 557.496 58.5519   4
  12  -8  11 386.906 39.4411   1
 -12   4  11 463.103 43.8588   3
   8   4 -11 516.458 47.0146   2
  12  -8  11 316.575 46.2814   2
   4   8   8 146.850 33.1682   4
  -4  12   8 152.401 29.8710   4
   4   8   8 182.542 31.0168   2
   4   8   8 226.799 39.3260   1
   8   4  -8 93.9107 27.0979   2
  -4  12   8 170.575 28.4981   1
  -4  12   8 155.121 34.4072   3
  12  -4  -8 189.776 36.6341   2
  12  -8   8 177.340 22.9794   1
  12  -8   8 155.289 37.0387   2
  -4  12   5 26.8479 17.0926   4
   4   8   5 15.1745 24.3790   1
  -4  12   5 22.0914 17.2140   1
  12  -8   5 11.4995 11.0710   1
   4   8   5 13.3726 22.1095   2
   8   4  -5 105.208 29.3025   2
  -4  12   5 25.8348 21.5463   3
  -8  12  -5 109.052 18.5519   3
  12  -4  -5 35.7391 27.8482   2
  12  -8   5-6.36958 26.0584   2
  -8  12  -2 99.3832 9.95518   4
   4 -12  -2 174.543 21.6042   4
   4   8   2 203.289 33.8967   2
  -4  12   2 177.068 20.3124   4
   8 -12   2 97.2998 10.1053   1
   8   4  -2 112.808 30.9934   2
 -12   4   2 116.707 20.3130   1
  -4  12   2 192.474 26.2942   3
   4 -12  -2 147.703 20.9811   1
  -8  12  -2 88.9823 20.9588   3
  12  -4  -2 116.303 36.3008   2
  12  -4   1 917.628 74.5214   2
   4 -12   1 914.097 49.1103   1
  -4  -8   1 795.377 46.4739   3
  -4  12  -1 779.999 45.9706   3
  -8  12   1 887.559 53.7859   3
 -12   4  -1 1180.38 52.9958   1
   4   8  -1 763.384 60.5751   2
 -12   8   1 1093.85 31.8032   1
   8   4   1 974.881 68.7219   2
  12  -8  -4 15.3106 27.4843   2
 -12   8   4 37.4628 10.9207   1
  -8  12   4-4.14444 16.3880   4
   4   8  -4 26.7974 22.2970   2
   8   4   4 21.7779 21.7209   2
  -4  12  -4 11.8964 10.0677   3
  -4  -8   4 14.3694 10.5035   3
  -8  12   4 35.7282 23.6547   3
  12  -4   4 34.7735 29.3194   2
  12  -8  -7 14.7880 24.9327   2
  -8  12   7 51.0258 23.6935   4
   4   8  -7 85.9668 25.3740   2
   8   4   7 21.5415 26.8930   1
   8   4   7 11.6396 20.9088   2
  12  -4   7 39.9019 20.8878   1
  -8  12   7 42.3957 26.6936   3
  -8  12   7 15.8843 12.7668   1
 -12   8   7 56.1819 25.8837   3
  12  -4   7 53.7307 30.0132   2
  -8  12  10 963.782 68.3423   4
  12  -4  10 1009.03 70.9663   2
 -12   8  10 970.076 70.8800   4
  12  -8 -10 913.575 71.4908   2
   8   4  10 1049.13 76.5442   1
  12  -4  10 1006.69 66.3186   1
  -8  12  10 954.827 72.7267   3
  -8  12  10 1023.38 56.1161   1
 -12   8  10 849.869 63.2881   3
   8   4  10 1130.12 68.4109   2
  -8  12  13 138.989 38.4862   4
  -8  12  13 114.430 29.2003   1
 -12   8  13 99.7336 36.8705   4
   8   4  13 150.213 29.4697   2
  12  -4  13 131.961 36.1134   1
  -8  12  13 198.698 43.9027   3
  12  -4  13 141.703 29.2584   2
 -12   8  13 122.627 35.0068   3
   8   4  13 181.603 45.0265   1
  12  -4  16 13.5786 35.6967   1
   8   4  16-11.3703 37.0500   4
  -8  12  16 31.1698 36.4186   4
 -12   8  16-21.2678 37.2737   4
  -8  12  16 38.1805 29.8919   1
 -12   8  16 29.7147 32.0093   3
   8   4  16 12.6314 36.1508   1
  12  -4  19 161.584 47.5793   1
  -8  12  19 170.267 43.3020   1
 -12   8  19 133.261 37.6666   3
 -12   8  19 164.092 41.1481   1
 -12   3  18 65.3859 40.0591   4
  -9  -3  18 46.2338 33.2753   4
   3   9  18 65.3269 46.5973   1
  -3  12  18 31.1063 36.0807   1
   3   9  15 117.940 41.6354   4
  -3  12  15 89.1594 38.1059   4
   9 -12  15 68.0562 29.2725   1
 -12   3  15 100.472 39.2635   4
  -9  -3  15 116.421 34.9018   4
  12  -9  15 100.418 31.8105   1
   3   9  15 118.829 42.7522   1
  -3  12  15 159.252 40.2771   1
   3   9  12 148.356 39.1415   4
  -3  12  12 195.175 39.0682   4
  12  -9  12 161.877 29.7711   1
  12  -3 -12 140.084 31.9347   2
   3   9  12 196.555 43.5662   1
 -12   3  12 121.249 27.7708   3
  -3  12  12 233.174 38.2963   1
   9   3 -12 282.035 36.5588   2
  12  -9  12 115.374 34.6072   2
  12  -9   9-9.14939 29.1662   2
  12  -9   9 6.63988 17.2774   1
  -3  12   9-6.82691 22.7163   4
   3   9   9-5.29010 26.7631   4
   9   3  -9 16.5008 25.8357   2
   3   9   9 11.7105 26.4951   1
  -3  12   9 19.5068 21.9305   1
  12  -3  -9 2.71196 24.7470   2
   3   9   6 8.71270 23.3245   4
 -12   9  -6 9.76941 12.4000   4
  -3  12   6 5.10839 19.2892   4
   3   9   6-2.61557 25.0140   1
   3   9   6 11.2929 21.9201   2
  -3  12   6 9.05595 19.1627   1
   9   3  -6-17.8248 23.9863   2
  12  -3  -6 22.9798 25.9962   2
  -3  12   3-6.35258 14.5487   4
  -9  12  -3 19.7438 5.97458   4
   3   9   3 16.2513 23.0187   2
   9   3  -3-2.60038 23.3392   2
  12  -3  -3 6.09370 25.6724   2
   3 -12   0 143.786 18.7906   4
   3   9   0 154.192 31.0446   2
  -9  12   0 210.566 28.5804   3
   9   3   0 214.331 37.1367   2
  12  -3   0 105.392 36.2270   2
  -9  12   3 47.8390 17.5011   4
   3   9  -3 4.59161 20.7807   2
   3 -12   3 12.9718 8.23351   4
   9   3   3 25.6573 24.7224   2
  -3  -9   3 7.51639 11.8371   3
  -9  12   3 37.4696 22.0014   3
  12  -3   3-15.6999 27.6999   2
   9   3   6 52.8668 27.3584   1
  -9  12   6 93.1450 23.7609   4
   3   9  -6 85.0370 26.3619   2
  12  -3   6 67.4240 22.3296   1
   9   3   6 62.4462 25.6967   2
  -9  12   6 91.2255 13.9787   1
  -9  12   6 68.7235 26.5806   3
  12  -3   6 101.821 34.3479   2
 -12   9   6 102.644 29.8322   3
  12  -9  -9 50.5022 31.8180   2
  -9  12   9 1.22584 14.1225   1
  -9  12   9 6.83311 23.5126   4
 -12   9   9 88.8831 32.1290   4
   9   3   9 7.03513 22.4370   2
   9   3   9 11.9084 29.9292   1
  12  -3   9 57.1824 26.5984   1
  -9  12   9 8.03376 26.5571   3
  12  -3   9 96.0191 32.1670   2
 -12   9   9 78.7997 29.4010   3
  -9  12  12 64.0231 32.0406   4
 -12   9  12 37.4042 29.6997   4
  -9  12  12 14.4200 19.9947   1
   9   3  12 17.1918 22.1887   2
  12  -3  12 28.7789 23.7890   2
  -9  12  12 43.6075 33.7578   3
   9   3  12 49.8394 34.7305   1
 -12   9  12 52.7856 31.1436   3
  12  -3  12 53.2167 31.3978   1
  12  -9 -12 5.59982 28.9020   2
 -12   9  15-11.3008 25.0522   1
  -9  12  15 16.8123 32.3959   4
 -12   9  15-17.2048 35.0480   4
  -9  12  15 19.4650 26.2094   1
  -9  12  15-13.6726 35.7201   3
 -12   9  15 6.14921 29.6226   3
   9   3  15-35.6110 42.1167   1
  12  -3  15-30.3367 36.9440   1
 -12   9  18 5.41038 28.0919   1
  -9  12  18 11.9252 28.2974   1
 -12   9  18-19.0407 33.5743   3
   9   3  18 9.24536 42.1821   1
  12  -3  18-3.96570 37.3548   1
 -10  -2  19 341.569 52.4088   4
   2  10  16 41.6016 39.2767   4
  -2  12  16-3.65657 36.5043   4
 -12   2  16 10.0427 34.0997   4
 -10  -2  16 43.8557 36.6346   4
   2  10  16 33.3469 39.8662   1
  -2  12  16 3.72170 34.5164   1
  12 -10  13 995.333 72.5756   2
   2  10  13 921.590 78.5844   1
  -2  12  13 1020.07 76.8647   1
 -12   2  13 1002.73 62.4502   3
   2  10  13 1099.07 82.7609   4
  -2  12  13 1007.27 78.0679   4
  12  -2 -10 1753.43 96.4438   2
   2  10  10 1833.42 103.847   1
  -2  12  10 1818.49 96.8270   1
  12 -10  10 1761.19 104.741   2
 -12   2  10 1819.30 87.3548   3
  10   2 -10 1806.33 95.3070   2
   2  10  10 1847.44 99.9334   4
  -2  12  10 2016.87 100.290   4
   2  10   7 142.873 30.4853   4
  -2  12   7 203.551 31.0085   4
   2  10   7 204.588 36.4501   1
  -2  12   7 224.667 33.2041   1
  10   2  -7 142.967 32.6420   2
  12  -2  -7 207.552 38.0355   2
  10   2  -4 2459.54 120.287   2
 -10  12  -4 2419.00 71.2133   4
  12  -2  -4 2243.04 119.347   2
 -12  10  -4 2315.10 86.0697   4
  -2  12   4 2626.28 99.6011   4
 -10  12  -4 2523.57 71.1663   4
  10   2  -1 1564.11 93.3907   2
   2 -12  -1 1709.38 69.2300   4
  12  -2  -1 1732.93 102.122   2
   2  10   1 1524.38 87.3551   2
  -2  12   1 1694.74 69.0687   4
  10   2   2 1496.14 91.9320   2
   2 -12   2 1743.01 61.5806   4
  12  -2   2 1426.83 95.1572   2
 -10  12   2 1637.43 70.5591   4
  -2 -10   2 1666.32 64.7894   3
 -10  12   2 1604.71 81.3481   3
   2  10  -2 1571.21 88.3751   2
  12  -2   5 3432.08 151.174   2
 -10  12   5 3321.44 125.817   4
 -10  12   5 3282.68 135.724   3
 -12  10   5 3273.28 135.112   3
  -2 -10   5 3347.99 113.457   4
  10   2   5 3195.85 142.211   2
  12  -2   8 1634.03 92.4373   2
 -10  12   8 1377.00 78.5799   4
 -12  10   8 1398.30 81.4599   4
  10   2   8 1363.59 85.6097   1
  12  -2   8 1626.88 85.2194   1
 -10  12   8 1437.22 86.1462   3
 -12  10   8 1347.52 81.9798   3
  10   2   8 1385.77 83.7188   2
  12 -10 -11 224.516 41.2224   2
 -10  12  11 181.507 38.0262   4
 -12  10  11 228.433 40.9099   4
  10   2  11 139.811 31.6511   2
  10   2  11 127.026 37.2325   1
  12  -2  11 246.575 38.9655   2
 -10  12  11 169.120 38.4712   3
  12  -2  11 155.407 36.8582   1
 -12  10  11 254.633 42.9502   3
 -10  12  14 533.733 59.5311   4
 -12  10  14 535.288 63.8309   4
  10   2  14 511.072 63.1931   1
  12  -2  14 668.140 67.3247   1
 -10  12  14 526.000 61.8667   3
 -12  10  14 591.814 62.5153   3
 -10  12  17 229.624 51.6060   4
 -12  10  17 341.382 57.4933   4
 -10  12  17 239.756 51.0862   3
 -12  10  17 326.482 51.5529   3
  10   2  17 184.492 51.5702   1
  12  -2  17 375.019 59.2153   1
 -12   1  17 543.884 65.5438   4
 -11  -1  17 521.056 60.8871   4
   1  11  17 427.430 62.9861   4
   1  11  17 514.860 70.4644   1
  -1  12  17 432.681 63.1065   1
  -1  12  17 493.810 65.7247   4
   1  11  14 885.520 77.9659   1
  -1  12  14 731.214 70.7214   1
   1  11  14 745.657 72.3417   4
  -1  12  14 684.111 69.2447   4
   1  11  11 51.8737 28.7865   4
  -1  12  11 5.73090 26.8028   4
  11   1 -11 64.5169 30.3193   2
   1  11  11 37.3630 31.5208   1
  12  -1 -11 62.3715 30.0759   2
  -1  12  11 25.4978 28.1057   1
 -12   1  11 41.9743 22.2850   3
  12  -1  -8 661.853 58.5951   2
   1  11   8 566.503 54.4107   1
  -1  12   8 561.892 51.7007   1
   1  11   8 521.072 50.1543   4
  -1  12   8 507.007 48.6802   4
  11   1  -8 575.709 54.9648   2
  11   1  -5 964.313 72.7231   2
  12  -1  -5 1226.62 82.2261   2
  -1  12   5 1089.61 61.8745   4
   1  11   5 1065.50 64.5822   4
  -1  12   2 32.4634 17.2333   4
  11   1  -2 41.7309 28.9382   2
  12  -1  -2 9.45364 27.0653   2
  11   1   1 2907.93 138.309   2
   1 -12   1 2765.84 99.0373   4
  12  -1   1 3273.09 147.977   2
 -11  12   1 3018.37 106.202   4
  -1 -11   1 2758.92 101.190   3
   1 -12   1 2954.47 102.600   3
 -11  12   1 3297.59 124.491   3
  -1 -11   4 3356.19 109.892   4
  11   1   4 3028.98 142.493   2
  12  -1   4 3101.43 146.818   2
 -11  12   4 3242.50 122.838   4
 -11  12   4 3136.75 133.294   3
 -12  11   4 3465.63 136.320   3
  11   1   7 122.911 33.1049   1
  12  -1   7 205.702 37.6383   1
 -11  12   7 135.984 29.1277   4
 -12  11   7 183.100 32.9640   4
  11   1   7 124.000 33.1753   2
  12  -1   7 157.297 37.3465   2
 -11  12   7 141.211 34.3109   3
 -12  11   7 200.759 36.5212   3
  12  -1  10 864.540 66.5514   2
 -11  12  10 912.324 68.5228   4
 -12  11  10 843.191 67.1577   4
  11   1  10 995.268 76.7413   1
  12  -1  10 900.679 70.4380   1
 -11  12  10 926.740 71.2802   3
 -12  11  10 902.516 71.8265   3
  11   1  10 871.885 65.6415   2
 -11  12  13 990.629 78.2716   4
 -12  11  13 1190.40 84.8851   4
  11   1  13 1042.76 84.6890   1
  12  -1  13 1082.66 82.7066   1
 -11  12  13 1033.38 81.1821   3
 -12  11  13 1055.73 80.9793   3
  11   1  13 900.113 64.7811   2
  12  -1  13 1015.39 68.2078   2
 -11  12  16 90.4273 40.3388   4
 -12  11  16 62.9764 39.4569   4
 -11  12  16 35.4967 35.7044   3
 -12  11  16 41.5287 39.6419   3
  11   1  16 32.8478 37.4945   1
  12  -1  16 78.8623 43.9703   1
   0  12  15 3.75100 35.0601   4
   0  12  15 11.5677 32.7974   1
   0  12  12 95.1951 36.7745   4
  12   0 -12 70.3197 30.2126   2
   0  12  12 113.626 38.1900   1
   0  12   9 62.7291 29.1886   4
   0  12   9 100.003 31.9825   1
  12   0  -9-8.52899 29.1668   2
   0  12   6 78.3349 26.5218   4
  12   0  -6 117.902 34.1481   2
  12   0  -3 50.0691 29.5053   2
  12   0   0 880.792 73.3385   2
 -12  12   3 53.2619 21.5174   4
  12   0   3 37.8748 29.2816   2
 -12  12   3 8.90640 21.9368   3
 -12  12   6 70.8655 24.2722   4
  12   0   6 43.0523 30.2997   2
 -12  12   6 24.6010 26.5287   3
 -12  12   9 150.581 34.5602   4
  12   0   9 115.934 35.5206   1
  12   0   9 139.152 37.2621   2
 -12  12   9 121.057 36.8314   3
 -12  12  12 95.5535 36.6161   4
  12   0  12 59.2743 29.4312   2
  12   0  12 154.600 41.4291   1
 -12  12  12 64.8633 33.5381   3
 -12  12  15 92.0881 42.0544   4
 -12  12  15 81.6212 41.7261   3
  12   0  15 79.0196 43.3585   1
  -6  13  17 163.706 42.1773   1
  13  -7  17 198.235 42.1796   1
   6   7  17 159.987 47.6557   4
  -6  13  17 139.037 45.2188   4
 -13   6  17 276.888 53.7356   4
 -13   6  17 164.324 37.5939   3
   6   7  17 150.875 50.8803   1
  13  -7  14 237.980 39.8787   1
   6   7  14 160.345 44.8879   4
  -6  13  14 181.868 43.0845   4
 -13   6  14 156.701 43.5731   4
   6   7  14 138.797 48.3772   1
 -13   6  14 238.988 40.6488   3
  -6  13  14 137.574 35.0115   1
   6   7  11 15.8626 30.5853   4
  -6  13  11 66.4662 30.1362   4
   6   7  11 26.3351 23.6651   2
   7   6 -11 73.3836 26.6456   2
   6   7  11 10.2124 31.0827   1
  -6  13  11 47.5649 29.8985   3
 -13   6  11 49.9005 28.3337   3
  13  -6 -11 36.5590 28.8527   2
  -6  13  11 62.3109 24.7721   1
  13  -7  11 21.2847 27.9947   2
  13  -7  11 47.1359 24.0887   1
  13  -6  -8 432.131 52.8669   2
  13  -7   8 626.261 60.4184   2
  -6  13   8 259.162 31.8481   1
  13  -7   8 504.117 38.0938   1
   6   7   8 306.000 47.2536   1
  -6  13   8 283.619 42.4524   3
  -6  13   8 249.894 36.7957   4
   6   7   8 322.654 39.6020   2
   7   6  -8 300.634 40.3159   2
  -6  13   5 464.983 37.2994   4
  13  -6  -5 598.143 60.9543   2
  13  -7   5 555.445 60.1132   2
  -6  13   5 426.732 42.6771   3
  -7  13  -5 455.185 31.2090   3
   6   7   5 532.547 50.1437   2
   7   6  -5 365.349 45.0277   2
  13  -6  -2 371.453 54.5303   2
 -13   6   2 392.397 28.6084   1
   7 -13   2 391.324 25.1836   1
  -6  13   2 415.033 37.5273   3
  -7  13  -2 377.755 32.7583   3
 -13   7  -2 415.238 24.3514   1
   6 -13  -2 407.016 27.9766   1
   6   7   2 420.660 47.8489   2
   7   6  -2 340.223 45.8871   2
  13  -7   2 376.389 52.5134   2
  -6  13   2 403.030 28.8584   4
   6 -13   1 195.552 20.3144   1
   6   7  -1 229.133 38.3662   2
  -6  13  -1 178.342 24.7788   3
   7   6   1 276.452 41.3722   2
 -13   7   1 270.568 20.0142   1
  13  -6   1 242.327 46.7220   2
  -7  13   1 187.136 26.6821   3
 -13   6  -1 244.761 22.1857   1
   7 -13  -1 253.755 19.2500   1
  -6  13  -1 192.297 15.4347   4
  13  -7  -1 250.798 47.0480   2
  -7  13   4 82.9885 19.8575   4
   6 -13   4 132.081 20.5828   1
 -13   7   4 111.560 16.3965   1
   6   7  -4 184.192 33.8556   2
   7   6   4 110.044 30.5855   2
  -7  13   4 117.203 27.4714   3
  13  -7  -4 70.1559 32.7747   2
 -13   6  -4 87.7745 16.6287   1
  13  -6   4 114.424 38.1047   2
  -7  13   7 9.54570 20.8088   4
   7   6   7 6.06697 30.6957   1
   6   7  -7 26.4608 24.0160   2
   7   6   7 22.2352 25.0008   2
  13  -6   7 10.4946 17.4328   1
  -7  13   7 17.1145 14.6782   1
  -7  13   7 29.3680 26.6730   3
  13  -6   7-13.2432 30.9477   2
  13  -7  -7 32.4147 29.8227   2
  -7  13  10 623.669 55.3163   4
  13  -6  10 531.603 57.4985   2
  13  -7 -10 664.432 61.9004   2
   7   6  10 568.826 61.8098   1
  13  -6  10 598.204 49.3857   1
  -7  13  10 599.483 45.5543   1
  -7  13  10 548.753 57.1808   3
 -13   7  10 483.040 50.0707   3
   6   7 -10 534.117 49.8569   2
   7   6  10 632.527 53.1795   2
  -7  13  13 412.611 52.7748   4
  13  -6  13 327.591 43.8022   2
 -13   7  13 323.172 52.6195   4
   7   6  13 382.729 55.4749   4
  -7  13  13 391.056 54.6249   3
  -7  13  13 378.203 43.7598   1
 -13   7  13 359.846 48.5864   3
   7   6  13 406.253 59.8126   1
   7   6  13 443.417 42.8806   2
  13  -6  13 325.373 43.8853   1
  13  -6  16 104.583 36.7656   1
  -7  13  16 137.548 38.2794   1
   7   6  16 103.746 46.0036   4
  -7  13  16 109.873 41.5076   4
 -13   7  16 112.776 44.6694   4
 -13   7  16 108.600 34.9766   3
   7   6  16 82.5906 44.0747   1
 -13   7  19 22.0617 34.7406   1
  13  -6  19 3.67560 37.1926   1
  -7  13  19 20.3058 32.6083   1
  -5  13  18 935.651 81.9559   1
  13  -8  15 78.3087 32.9311   1
   5   8  15 98.5622 44.5272   4
  -5  13  15 174.635 46.2702   4
 -13   5  15 104.969 40.0736   4
  -8  -5  15 110.355 33.1861   4
   5   8  15 157.042 45.6551   1
 -13   5  15 120.930 33.9314   3
  -5  13  15 140.685 37.6296   1
  -5  13  12 1170.93 80.7166   4
  13  -5 -12 1211.82 78.5558   2
  13  -8  12 1035.39 77.4195   2
   5   8  12 1166.01 88.3545   1
  -5  13  12 1129.94 73.4558   1
  13  -8  12 1028.54 66.0401   1
 -13   5  12 1069.68 69.8945   3
   8   5 -12 1075.12 69.0985   2
   5   8  12 1129.53 84.2976   4
  -5  13   9 8333.04 265.134   4
  13  -5  -9 7602.95 273.911   2
   5   8   9 8453.51 284.309   1
  13  -8   9 7302.07 278.757   2
  -5  13   9 8351.54 256.750   1
  13  -8   9 7300.69 241.716   1
  -5  13   9 8097.86 272.988   3
 -13   5   9 7523.12 259.030   3
   5   8   9 8304.31 265.652   2
   8   5  -9 7966.53 265.554   2
   5   8   9 8408.81 278.112   4
  -5  13   6 2908.15 111.977   4
   5   8   6 3008.55 134.654   1
  -5  13   6 3061.08 111.550   1
  13  -5  -6 2561.46 133.338   2
  13  -8   6 2435.25 133.592   2
  -5  13   6 2845.79 120.698   3
  -8  13  -6 2417.89 94.4869   3
   5   8   6 2837.04 124.001   2
   8   5  -6 2597.29 122.292   2
  13  -5  -3 689.460 66.6675   2
 -13   5   3 667.234 41.2870   1
  13  -8   3 753.255 70.9046   2
  -5  13   3 681.232 49.7290   3
  -8  13  -3 749.432 43.9839   3
   5   8   3 634.438 55.4730   2
   5 -13  -3 661.269 39.3932   1
   8   5  -3 752.741 61.2327   2
  -5  13   3 701.284 41.1865   4
  -8  13   0 8409.90 241.815   4
 -13   8   0 8485.80 233.236   1
   8 -13   0 8217.90 233.739   1
  13  -5   0 8739.33 308.852   2
  13  -8   0 8769.63 308.892   2
  -5  13   0 8915.02 262.183   3
   5 -13   0 9114.58 254.301   1
 -13   5   0 9313.39 255.621   1
  -8  13   0 8694.76 266.372   3
   5   8   0 8928.78 288.686   2
   8   5   0 8583.63 289.117   2
  -8  13   3 791.352 44.7887   4
  13  -5   3 746.782 69.9134   2
   5 -13   3 799.526 45.7385   1
  13  -8  -3 675.441 67.6358   2
 -13   8   3 749.564 34.2591   1
  -5  -8   3 828.872 42.8323   3
  -5  13  -3 782.903 41.4810   3
  -8  13   3 906.595 56.9675   3
   5   8  -3 847.134 63.1796   2
 -13   5  -3 797.562 44.0856   1
   8   5   3 808.956 63.3034   2
  -8  13   6 1886.33 85.5313   4
   8   5   6 1881.11 103.142   1
  13  -5   6 1908.81 82.5493   1
  13  -5   6 1844.66 109.772   2
  13  -8  -6 1677.14 105.029   2
  -8  13   6 1794.57 93.3175   3
   5   8  -6 1560.59 89.3088   2
   8   5   6 1751.96 95.4532   2
  -8  13   9 4911.92 183.321   4
  13  -5   9 5424.79 203.173   2
   8   5   9 4924.70 199.080   1
  13  -8  -9 5043.21 201.394   2
  13  -5   9 5282.67 179.786   1
  -8  13   9 4442.18 161.254   1
  -8  13   9 5130.24 194.850   3
 -13   8   9 5294.98 190.494   3
   5   8  -9 4819.29 181.499   2
   8   5   9 4945.93 185.532   2
  -8  13  12 118.149 26.5513   1
  -8  13  12 118.315 35.2622   4
 -13   8  12 114.249 38.1075   4
   8   5  12 96.8222 27.3648   2
   8   5  12 141.437 42.2310   1
  -8  13  12 139.977 38.9148   3
 -13   8  12 102.577 35.4546   3
  13  -5  12 94.2496 31.8669   2
  13  -5  12 106.482 32.5291   1
  13  -8 -12 114.422 35.7423   2
  -8  13  15 570.403 65.5939   4
 -13   8  15 785.181 73.8559   4
   8   5  15 664.103 74.5291   1
  13  -5  15 766.013 68.5268   1
  -8  13  15 609.829 68.1495   3
  -8  13  15 608.521 56.4844   1
 -13   8  15 744.562 65.6473   3
  13  -5  18 1284.08 95.7278   1
 -13   8  18 1223.50 86.2580   3
  -9  -4  16 398.824 48.9962   4
   4   9  16 384.934 61.1717   4
  -4  13  16 359.249 55.2780   4
 -13   4  16 414.601 60.4218   4
   4   9  16 391.048 64.6067   1
  -4  13  16 382.358 56.0447   1
  13  -9  13 4246.53 174.545   2
   4   9  13 4334.42 191.774   1
  -4  13  13 4138.35 171.554   1
 -13   4  13 3984.36 160.444   3
   4   9  13 4490.73 190.572   4
  -4  13  13 4401.08 181.075   4
  13  -4 -10 5759.77 217.443   2
   4   9  10 5786.79 223.829   1
  -4  13  10 5562.03 202.685   1
  13  -9  10 5868.89 224.786   2
   4   9  10 5753.95 220.023   4
 -13   4  10 5878.87 204.616   3
   9   4 -10 5829.83 210.174   2
  -4  13  10 5926.30 211.692   4
   4   9   7 566.808 57.7366   1
  -4  13   7 517.515 45.3599   1
  13  -4  -7 661.344 62.6930   2
  13  -9   7 686.170 66.5739   2
  -9  13  -7 791.096 42.9095   3
   4   9   7 568.009 53.3667   2
   4   9   7 564.559 54.0636   4
   9   4  -7 801.184 61.8198   2
  -4  13   7 635.189 49.5345   4
  13  -4  -4 11294.1 366.322   2
  13  -9   4 10834.7 366.821   2
  -4  13   4 10516.0 330.648   3
  -9  13  -4 10688.1 317.829   3
   4   9   4 10517.5 343.886   2
   9   4  -4 11401.2 353.442   2
  -4  13   4 10908.6 320.001   4
  -9  13  -1 12433.9 339.412   4
   4 -13  -1 12340.0 350.934   4
  13  -4  -1 13667.3 418.582   2
  -4  13   1 12131.1 363.488   3
  -9  13  -1 12264.8 365.356   3
   4   9   1 12426.3 389.228   2
  -4  13   1 12266.2 350.996   4
   9   4  -1 13128.8 398.877   2
  -9  13   2 334.699 27.4096   4
  -4  13  -2 311.834 26.4206   3
  -4  -9   2 274.142 26.2864   3
  -9  13   2 285.411 34.6520   3
   9   4   2 262.256 42.3153   2
   4   9  -2 270.380 39.5182   2
  -9  13   5 6512.27 206.509   4
  13  -4   5 6177.07 240.871   2
  -9  13   5 6523.03 220.538   3
   4   9  -5 6232.63 222.044   2
   9   4   5 6548.32 229.775   2
  -9  13   8 3933.43 149.447   4
  13  -4   8 3688.72 163.684   2
   9   4   8 4030.17 166.756   1
  13  -4   8 3636.39 143.473   1
  13  -9  -8 3358.17 161.118   2
  -9  13   8 3911.72 158.678   3
 -13   9   8 3525.46 151.122   3
   4   9  -8 3740.55 150.826   2
   9   4   8 3998.22 156.281   2
  -9  13  11 1046.94 73.2503   4
  13  -4  11 905.501 70.3187   2
 -13   9  11 864.394 70.9105   4
   9   4  11 1153.50 84.6844   1
  13  -9 -11 951.202 75.5423   2
  13  -4  11 964.569 69.7307   1
  -9  13  11 1092.29 80.1990   3
 -13   9  11 890.061 69.6872   3
   9   4  11 1020.63 68.3621   2
  -9  13  14 3451.69 156.746   4
 -13   9  14 3218.82 155.452   4
   9   4  14 3584.23 170.916   1
  13  -4  14 3220.37 151.293   1
  -9  13  14 3385.05 158.974   3
 -13   9  14 3005.21 144.612   3
  -9  13  17 1488.33 104.713   4
 -13   9  17 1686.12 112.030   4
   9   4  17 1531.85 114.652   1
  13  -4  17 1594.52 107.253   1
 -13   9  17 1461.62 97.7309   3
   3  10  17-4.25034 44.4179   4
  -3  13  17-7.72883 38.0460   4
 -13   3  17 58.3879 39.9980   4
 -10  -3  17 23.7366 31.2019   4
   3  10  17 18.1664 41.7827   1
  -3  13  17 11.2812 36.4971   1
   3  10  14 311.999 54.3338   4
  -3  13  14 305.084 50.8637   4
 -13   3  14 388.964 43.8989   3
   3  10  14 365.644 58.5311   1
  -3  13  14 249.986 45.2063   1
   3  10  11 38.0662 31.4885   4
  -3  13  11 16.6059 25.5110   4
  10   3 -11 61.3191 27.2420   2
   3  10  11 68.4782 36.2593   1
  -3  13  11 88.0526 30.6002   1
  13  -3 -11 116.986 32.4547   2
 -13   3  11 83.0522 28.5937   3
  13 -10  11 36.1518 33.7317   2
  13 -10   8 178.495 42.0013   2
   3  10   8 76.1802 31.1326   4
  -3  13   8 84.4842 27.9917   4
   3  10   8 103.834 34.2608   1
  -3  13   8 107.987 29.2754   1
  10   3  -8 111.165 32.8964   2
  13  -3  -8 186.791 41.0510   2
  13  -3  -5 767.739 68.1872   2
   3  10   5 781.158 61.0156   2
  -3  13   5 645.407 47.3467   4
  10   3  -5 732.803 61.9118   2
  -3  13   2 2.57046 15.3880   4
 -10  13  -2 7.66852 8.36466   4
   3  10   2 2.59122 23.6458   2
  10   3  -2 32.0229 30.9874   2
  13  -3  -2 23.8713 31.3727   2
 -10  13  -2 6.68877 19.4400   3
 -10  13   1 297.637 25.8120   4
   3 -13   1 236.285 20.8605   4
   3  10  -1 248.180 40.0314   2
 -10  13   1 306.812 35.4411   3
  13  -3   1 332.766 51.7282   2
  10   3   1 353.014 45.5470   2
 -10  13   4 791.968 49.4656   4
 -10  13   4 806.117 59.1816   3
   3  10  -4 642.568 56.7963   2
  10   3   4 721.442 62.5732   2
  10   3   7 35.8181 30.2081   1
  13  -3   7 26.2386 25.0389   1
 -10  13   7 33.5070 23.3495   4
  10   3   7 22.5374 27.7418   2
 -10  13   7 2.55890 26.7485   3
  13  -3   7 58.1411 32.9059   2
 -13  10   7 12.4629 25.8923   3
 -10  13  10 138.226 32.4437   4
 -13  10  10 88.0375 32.2386   4
  10   3  10 109.774 36.0695   1
  10   3  10 206.159 36.7453   2
  13  -3  10 39.5778 29.1877   1
 -10  13  10 158.236 41.8384   3
  13  -3  10 64.3305 29.8863   2
 -13  10  10 79.1923 33.7051   3
  13 -10 -10 42.8428 32.7657   2
 -10  13  13 179.872 40.2937   4
 -13  10  13 62.3148 36.6736   4
  10   3  13 203.668 35.4931   2
  10   3  13 122.875 44.8873   1
  13  -3  13 77.4324 28.7469   2
 -10  13  13 151.886 42.4028   3
 -13  10  13 94.8898 35.4553   3
  13  -3  13 65.3284 34.7982   1
 -10  13  16 7.30230 36.6985   4
 -13  10  16 37.9253 40.8541   4
 -10  13  16 29.9560 38.8871   3
 -13  10  16 6.70823 34.3899   3
  10   3  16 52.4949 47.3996   1
  13  -3  16-3.70931 34.9427   1
   2  11  15 221.051 49.5961   4
  -2  13  15 223.098 49.3224   4
 -13   2  15 284.705 51.9923   4
   2  11  15 250.978 54.5476   1
  -2  13  15 250.516 48.3217   1
   2  11  12 26.3318 32.8592   4
  -2  13  12 24.7964 28.7465   4
  11   2 -12 19.7687 24.8391   2
   2  11  12 3.54828 31.3014   1
  -2  13  12 26.6553 29.5675   1
  13  -2 -12 16.1940 26.5739   2
 -13   2  12 2.02140 23.5023   3
  13 -11  12 23.1795 31.4331   2
  13  -2  -9 1368.92 86.8611   2
   2  11   9 1249.92 85.7971   1
  -2  13   9 1298.45 79.7106   1
   2  11   9 1367.14 85.7140   4
  11   2  -9 1479.13 88.3797   2
  -2  13   9 1214.29 78.3160   4
  13  -2  -6 389.100 51.3454   2
   2  11   6 438.024 45.4627   4
  -2  13   6 477.509 42.6876   4
  11   2  -6 483.929 52.7451   2
  -2  13   3 202.044 28.1744   4
  11   2  -3 217.039 40.9555   2
  11   2   0 2820.28 141.406   2
  13  -2   0 3069.85 151.051   2
   2 -13   0 3140.59 106.641   4
 -11  13   0 3026.60 104.851   4
 -11  13   0 3195.29 125.128   3
  11   2   3 641.628 61.4331   2
  13  -2   3 801.544 71.6867   2
 -11  13   3 646.820 44.5136   4
 -11  13   3 661.117 54.4227   3
 -11  13   6 290.042 36.5112   4
 -13  11   6 403.276 43.2926   4
 -11  13   6 340.635 44.7443   3
  11   2   6 252.941 42.4518   2
 -13  11   6 352.244 44.2175   3
  13  -2   6 327.331 47.9049   2
  13  -2   9 2540.93 126.064   2
 -11  13   9 2611.98 119.395   4
  11   2   9 2254.81 123.304   1
 -13  11   9 2458.26 118.620   4
  13  -2   9 2468.59 118.038   1
 -11  13   9 2463.35 122.867   3
 -13  11   9 2444.24 120.658   3
  11   2   9 2389.91 119.976   2
  13  -2  12 432.242 49.6981   2
 -11  13  12 409.514 51.7572   4
 -13  11  12 427.739 55.0083   4
  13  -2  12 473.792 54.7603   1
  13 -11 -12 473.521 57.5530   2
 -13  11  12 453.012 53.9395   3
  11   2  12 327.220 53.9089   1
 -11  13  12 380.009 55.3498   3
  11   2  12 304.034 42.3273   2
 -11  13  15 84.2862 40.2369   4
 -13  11  15 69.4072 41.1926   4
  11   2  15 83.1271 46.8597   1
 -11  13  15 62.0133 39.5587   3
 -13  11  15 65.8372 40.7205   3
  13  -2  15 33.1078 35.9976   1
   1  12  16 15.4495 36.3827   4
  -1  13  16 23.5619 36.7057   4
 -13   1  16 7.22577 35.8184   4
 -12  -1  16 13.5672 35.4454   4
   1  12  16-4.22473 36.9383   1
  -1  13  16 16.0890 37.8887   1
   1  12  13 96.8592 37.8546   4
  -1  13  13 60.4508 35.5533   4
   1  12  13 33.2256 34.5287   1
  -1  13  13 67.8655 35.7029   1
  13 -12  13 9.87762 29.8241   2
   1  12  10 358.385 49.7588   1
  -1  13  10 416.740 49.3192   1
  12   1 -10 305.620 46.0834   2
  13  -1 -10 250.578 43.6062   2
   1  12  10 339.044 48.1797   4
  -1  13  10 345.062 47.0089   4
   1  12   7 14.6603 25.8544   4
  -1  13   7 23.3442 24.7985   4
   1  12   7 14.3624 27.8809   1
  -1  13   7 31.1067 27.2611   1
  12   1  -7 15.3203 27.0311   2
  13  -1  -7 3.16100 27.6405   2
  12   1  -4 446.444 54.1687   2
  13  -1  -4 404.113 54.4429   2
  -1  13   4 458.233 41.1550   4
 -12  13  -1 251.837 24.3369   4
  12   1  -1 260.369 45.2423   2
 -12  13   2 266.699 29.4046   4
 -12  13   2 325.432 40.2997   3
  12   1   2 270.072 45.4453   2
  13  -1   2 317.485 50.2720   2
  12   1   5 501.708 56.2989   2
  13  -1   5 542.601 59.6293   2
 -12  13   5 408.554 41.1752   4
 -13  12   5 464.517 44.1443   4
 -12  13   5 422.229 46.2827   3
 -13  12   5 499.791 50.9356   3
  12   1   8 153.323 38.2169   1
  13  -1   8 156.641 36.3834   1
 -12  13   8 81.7579 29.2345   4
 -13  12   8 158.014 33.8753   4
  12   1   8 91.0156 34.1467   2
  13  -1   8 102.328 37.3091   2
 -12  13   8 119.168 37.1369   3
 -13  12   8 135.609 34.9699   3
  13 -12 -11 354.563 52.9132   2
 -12  13  11 259.892 46.7016   4
 -13  12  11 314.751 47.4579   4
  12   1  11 262.869 47.0827   1
  13  -1  11 380.889 51.4319   1
  12   1  11 239.359 41.3914   2
 -12  13  11 238.488 46.3158   3
 -13  12  11 386.201 51.8263   3
  13  -1  11 341.245 48.0700   2
 -12  13  14 217.694 46.6300   4
 -13  12  14 349.230 53.6759   4
 -13  12  14 434.748 59.2129   3
  12   1  14 244.963 51.9972   1
  13  -1  14 391.853 58.7918   1
 -12  13  14 242.448 51.5090   3
  13  -1  17 121.012 48.7965   1
   0  13  14 2904.77 151.836   1
   0  13  14 2891.65 147.129   4
   0  13  11 735.946 67.2516   1
   0  13  11 565.044 60.1091   4
  13   0 -11 571.072 58.0062   2
  13   0  -8 2545.54 129.487   2
   0  13   8 2530.79 125.084   1
   0  13   8 2532.96 119.729   4
  13   0  -5 2100.79 118.470   2
   0  13   5 2159.60 100.175   4
  13   0  -2 196.638 43.7181   2
  13   0   1 9972.54 342.736   2
 -13  13   1 9734.95 292.197   4
  13   0   4 5282.87 217.054   2
 -13  13   4 5402.29 186.590   4
 -13  13   4 5501.29 202.465   3
 -13  13   7-7.07959 25.5685   4
  13   0   7 3.31570 28.4669   2
 -13  13   7 11.2327 28.7899   3
 -13  13  10 5992.11 224.938   4
  13   0  10 6359.99 236.295   1
 -13  13  10 5910.12 230.988   3
  13   0  10 6217.11 230.890   2
 -13  13  13 3401.19 160.799   4
  13   0  13 3536.17 166.320   1
 -13  13  13 3281.56 160.260   3
  13   0  16 317.717 60.3922   1
 -13  13  16 341.176 55.8087   3
  14  -7   0 2401.48 137.500   2
  -7  14   0 2497.80 102.563   3
 -14   7   0 2434.36 85.5693   1
   7   7   0 2723.20 127.378   2
  -7  14   0 2648.71 84.6702   4
  -7  14   3 216.434 24.9904   4
   7   7  -3 200.532 38.5626   2
   7   7   3 244.048 39.2740   2
  -7  14  -3 217.595 25.3847   3
  -7  14   3 149.148 29.8159   3
  14  -7  -3 167.187 42.6774   2
  14  -7   3 225.658 48.3958   2
  -7  14   6 463.126 40.7923   4
  -7  14   6 531.584 51.0268   3
   7   7  -6 437.719 48.9276   2
   7   7   6 439.199 49.2880   2
  14  -7  -6 370.405 52.2400   2
  14  -7   6 375.773 54.2932   2
  -7  14   9 1828.83 94.5047   4
   7   7   9 1846.62 109.022   1
  14  -7  -9 1679.44 104.999   2
  14  -7   9 1647.36 105.598   2
  -7  14   9 1881.46 84.3523   1
  14  -7   9 1508.65 79.5716   1
  -7  14   9 1867.75 102.086   3
 -14   7   9 1658.17 93.0152   3
   7   7  -9 1785.01 95.8299   2
   7   7   9 1851.51 97.2847   2
  -7  14  12 41.0730 32.3411   4
   7   7 -12 7.09233 23.6055   2
   7   7  12 18.8460 25.0808   2
   7   7  12 15.4387 36.3602   1
  -7  14  12 62.9194 36.0918   3
 -14   7  12 8.04665 30.3876   3
  -7  14  12 17.3894 22.7213   1
  14  -7  12 28.1967 26.1940   1
  14  -7 -12 18.0938 28.8444   2
  14  -7  12 21.3435 28.2805   2
  -7  14  15 265.691 49.9919   4
 -14   7  15 234.459 48.3339   4
   7   7  15 294.838 56.8082   1
 -14   7  15 232.371 41.9161   3
  -7  14  15 275.473 42.5673   1
   6   8  16 21.0553 40.2889   4
  -6  14  16 48.1289 41.7299   4
 -14   6  16 65.8788 42.3472   4
   6   8  16 18.2137 40.5329   1
 -14   6  16 60.7541 32.6068   3
  -6  14  16 53.3698 35.0094   1
   6   8  13 166.649 45.1075   4
  -6  14  13 136.207 41.2007   4
 -14   6  13 131.913 41.9752   4
   6   8  13 132.393 48.8434   1
 -14   6  13 122.756 36.0005   3
  -6  14  13 178.541 35.8014   1
  14  -8  13 101.509 35.9226   2
  -6  14  10-20.4404 27.0318   4
   6   8  10 2.48862 24.3264   2
   8   6 -10 25.7281 27.5498   2
   6   8  10 3.45856 30.7737   1
  -6  14  10 4.06696 20.2989   1
  -6  14  10-2.98971 28.5915   3
 -14   6  10 17.6260 26.1481   3
  14  -6 -10 3.16423 29.1094   2
  14  -8  10-6.88168 31.9084   2
  -6  14   7 1.96715 21.5632   4
   6   8   7 12.9870 29.8708   1
  -6  14   7 1.68807 18.2936   1
   6   8   7 31.5645 26.9696   2
   8   6  -7 32.8822 26.9786   2
  -6  14   7 17.7550 27.1627   3
  14  -6  -7 10.5443 31.5445   2
  14  -8   7 33.5800 35.1470   2
   6   8   4 236.596 40.6524   2
   8   6  -4 311.783 43.9368   2
  -8  14  -4 297.228 29.2948   3
  -6  14   4 225.896 34.3244   3
  14  -6  -4 206.321 43.9417   2
  14  -8   4 144.329 43.9466   2
  -6  14   4 244.136 27.7757   4
 -14   6   1 48.8530 15.8152   1
   6   8   1 22.2014 26.7513   2
   8   6  -1 17.4961 27.2691   2
  -6  14   1 45.6661 22.3081   3
  -8  14  -1 9.76694 18.1635   3
  14  -6  -1 50.4403 34.5347   2
   6 -14  -1 32.9831 14.4233   1
  14  -8   1 50.9839 40.2167   2
  -8  14   2 5.13671 12.2419   4
   6   8  -2 13.8505 25.6889   2
 -14   6  -2 11.5134 12.2910   1
   8   6   2 14.4318 26.1220   2
  -6  14  -2 16.0051 15.5839   3
  -8  14   2-5.77574 20.1196   3
  14  -6   2-23.4242 35.3317   2
  14  -8  -2 7.70202 32.4454   2
  -8  14   5 181.901 27.6134   4
   6   8  -5 282.097 42.1637   2
   8   6   5 241.035 41.5237   2
  -8  14   5 192.994 35.0317   3
  14  -6   5 272.438 51.1236   2
  14  -8  -5 265.974 47.7577   2
  -8  14   8 19.6771 23.9736   4
   8   6   8 33.6858 31.7387   1
   6   8  -8 17.9718 25.2857   2
  14  -6   8 34.0963 21.7002   1
   8   6   8 2.69864 25.0364   2
  -8  14   8 19.5444 29.5485   3
 -14   8   8 68.3603 29.8841   3
  14  -6   8 53.3920 35.5392   2
  14  -8  -8 28.0841 34.3232   2
  -8  14  11 35.9732 30.8419   4
   6   8 -11 21.8896 25.8896   2
   8   6  11 7.39788 24.1063   2
   8   6  11 14.2477 34.8189   1
  -8  14  11 19.1326 30.7230   3
  14  -6  11-7.11624 26.1466   1
 -14   8  11 2.66190 29.3409   3
  14  -6  11-3.17927 29.9481   2
  14  -8 -11 9.90740 30.6262   2
  -8  14  14 16.5758 33.1436   4
 -14   8  14 161.897 45.3906   4
   8   6  14 37.5199 37.7726   1
  -8  14  14 50.7288 38.6123   3
 -14   8  14 79.1832 35.6554   3
  14  -6  14 121.586 36.6305   1
 -14   8  17 43.9267 33.4089   3
  14  -6  17 24.3076 33.2205   1
  -5  14  17 868.070 77.9978   1
 -14   5  14 1978.48 117.823   4
   5   9  14 2086.39 127.214   1
  -5  14  14 1829.45 102.547   1
 -14   5  14 1784.42 100.326   3
   5   9  14 1999.47 122.996   4
  -5  14  14 1807.77 110.838   4
   5   9  11 3.34779 30.7982   4
  -5  14  11-11.2096 28.5437   4
   9   5 -11 5.13097 26.8093   2
   5   9  11-10.6475 33.1731   1
  -5  14  11-14.1013 24.7129   1
  14  -5 -11 6.21150 29.7012   2
 -14   5  11-10.1276 27.4327   3
  14  -9  11 20.4155 31.0488   2
   5   9   8 6386.52 243.520   1
  -5  14   8 5858.63 211.100   1
  14  -5  -8 6426.55 242.156   2
  14  -9   8 6766.71 252.603   2
   5   9   8 6288.35 227.254   2
   9   5  -8 7084.98 238.765   2
  -5  14   8 6439.86 219.948   4
  14  -5  -5 11842.0 397.175   2
  14  -9   5 11905.5 402.851   2
  -5  14   5 11705.3 366.596   3
  -9  14  -5 12075.4 345.071   3
   5   9   5 11737.6 377.296   2
   9   5  -5 12129.5 382.871   2
  -5  14   5 11757.0 350.493   4
  14  -5  -2 2228.26 127.007   2
  14  -9   2 2086.85 126.757   2
  -5  14   2 2073.32 93.7489   3
  -9  14  -2 2074.87 89.9065   3
   5   9   2 2106.60 109.999   2
   9   5  -2 2084.79 112.139   2
  -5  14   2 2125.72 81.6503   4
  -9  14   1 2723.97 95.6561   4
  14  -5   1 3122.09 155.160   2
  14  -9  -1 3001.78 153.304   2
  -5  14  -1 2762.86 105.843   3
  -9  14   1 2993.29 120.129   3
   5   9  -1 2753.66 131.806   2
   9   5   1 3035.36 138.494   2
  -9  14   4 4889.71 164.106   4
  14  -5   4 5257.02 214.884   2
  14  -9  -4 4945.61 209.346   2
  -9  14   4 4815.73 178.480   3
   5   9  -4 4796.81 188.490   2
   9   5   4 4895.61 193.152   2
   9   5   7 123.766 37.8065   1
  14  -5   7 101.809 25.7936   1
  -9  14   7 156.404 30.8641   4
   5   9  -7 169.036 36.2204   2
   9   5   7 159.085 34.9575   2
  -9  14   7 118.586 32.5774   3
 -14   9   7 114.713 34.1090   3
  14  -5   7 97.2047 35.3376   2
  14  -9  -7 79.7562 34.8176   2
  -9  14  10 2894.59 133.759   4
  14  -5  10 3353.57 150.489   2
   9   5  10 2908.36 148.391   1
  14  -5  10 3327.59 134.979   1
  14  -9 -10 3259.69 153.011   2
  -9  14  10 2754.92 140.749   3
 -14   9  10 2983.63 136.468   3
   9   5  10 2929.63 134.325   2
  -9  14  13 3231.05 151.479   4
  14  -5  13 3607.03 150.419   2
 -14   9  13 3512.38 159.937   4
   9   5  13 3208.83 165.639   1
  14  -5  13 3635.54 153.632   1
  -9  14  13 3170.23 158.339   3
 -14   9  13 4043.76 162.885   3
   9   5  13 2941.31 134.893   2
  -9  14  16 320.916 57.7626   4
 -14   9  16 263.390 52.6692   4
   9   5  16 235.694 59.3840   1
 -14   9  16 275.109 49.9424   3
  14  -5  16 253.296 48.3058   1
   4  10  15 24.4970 41.0385   4
  -4  14  15 35.8952 35.0926   4
 -14   4  15 54.7544 40.0116   4
   4  10  15 21.7808 38.0907   1
  -4  14  15-3.23991 35.1086   1
  14  -4 -12 900.974 70.4651   2
   4  10  12 840.782 77.2850   1
  14 -10  12 959.851 77.8874   2
  -4  14  12 810.954 66.3749   1
 -14   4  12 975.030 67.8599   3
  10   4 -12 940.815 69.3029   2
   4  10  12 771.659 73.8057   4
  -4  14  12 773.755 68.7783   4
  14  -4  -9 3760.38 159.172   2
   4  10   9 2976.72 147.517   1
  -4  14   9 3015.47 130.960   1
  14 -10   9 3753.16 166.571   2
  10   4  -9 3336.66 144.577   2
   4  10   9 2977.78 142.311   4
  -4  14   9 2873.68 131.742   4
  14  -4  -6 1700.34 106.311   2
  14 -10   6 1838.73 115.391   2
 -10  14  -6 1770.48 76.8417   3
   4  10   6 1674.65 96.1466   2
  10   4  -6 1617.81 97.9636   2
  -4  14   6 1810.88 85.3861   4
   4  10   3 268.079 41.9880   2
 -10  14  -3 307.738 33.3860   3
  14  -4  -3 242.800 46.6228   2
  -4  14   3 231.006 27.2467   4
  10   4  -3 343.750 48.4229   2
  14  -4   0 3246.47 159.320   2
 -10  14   0 3120.92 122.583   3
   4  10   0 2900.46 137.570   2
  10   4   0 3037.43 145.507   2
 -10  14   3 1617.73 72.6640   4
  14  -4   3 1661.70 108.407   2
 -10  14   3 1738.39 90.4004   3
   4  10  -3 1754.36 98.7177   2
  10   4   3 1592.38 99.0576   2
 -10  14   6 487.490 44.0397   4
  14  -4   6 469.208 59.1035   2
  14 -10  -6 604.053 66.9146   2
 -10  14   6 544.530 51.9188   3
 -14  10   6 560.554 53.7518   3
   4  10  -6 593.802 55.7261   2
  10   4   6 473.967 52.4466   2
 -10  14   9 2509.52 116.422   4
  14  -4   9 2450.88 130.725   2
  10   4   9 2299.69 127.670   1
  14  -4   9 2389.79 112.570   1
 -14  10   9 2698.44 124.569   4
  14 -10  -9 2420.73 133.023   2
 -10  14   9 2633.36 128.501   3
 -14  10   9 2503.19 120.688   3
  10   4   9 2189.53 115.356   2
  14  -4  12 844.763 69.3619   2
 -10  14  12 937.678 73.0489   4
 -14  10  12 903.592 74.4136   4
  10   4  12 791.230 77.0349   1
  14 -10 -12 941.550 79.1670   2
  14  -4  12 786.263 67.1013   1
 -10  14  12 776.895 74.6221   3
 -14  10  12 913.835 76.5868   3
  10   4  12 953.560 67.6716   2
 -10  14  15 162.973 44.4609   4
 -14  10  15 94.9921 42.1271   4
  10   4  15 117.761 44.7963   1
 -10  14  15 103.309 42.2594   3
 -14  10  15 118.686 41.5732   3
  14  -4  15 51.5163 35.7664   1
   3  11  16 124.530 47.0845   4
  -3  14  16 54.4971 39.1477   4
 -14   3  16 37.5999 38.0696   4
 -11  -3  16 43.9404 36.3278   4
   3  11  16 36.2764 41.0611   1
  -3  14  16 48.1720 37.2685   1
   3  11  13 168.957 47.4550   4
  -3  14  13 235.419 48.1692   4
   3  11  13 199.669 46.8339   1
  -3  14  13 244.889 44.1357   1
 -14   3  13 127.151 32.5780   3
  14 -11  13 114.768 39.4917   2
   3  11  10 350.733 53.9825   1
  -3  14  10 345.647 43.9323   1
  -3  14  10 290.825 44.5581   4
  14  -3 -10 132.124 37.9621   2
 -14   3  10 241.586 39.5525   3
  11   3 -10 358.884 46.8554   2
   3  11  10 365.547 50.5403   4
  14 -11  10 178.438 46.7001   2
  14 -11   7 245.785 49.4020   2
  -3  14   7 263.070 36.1723   4
  11   3  -7 302.261 46.7960   2
  14  -3  -7 212.792 46.0334   2
  14  -3  -4 581.471 65.0219   2
 -11  14  -4 645.724 47.4840   3
  -3  14   4 656.774 46.1573   4
  11   3  -4 604.221 61.1618   2
  14  -3  -1 550.034 64.8763   2
 -11  14  -1 524.319 46.3373   3
   3  11   1 500.417 54.0967   2
  11   3  -1 468.740 55.9405   2
 -11  14   2 461.818 35.1090   4
  14  -3   2 444.108 57.8304   2
 -11  14   2 459.823 44.5633   3
   3  11  -2 379.330 49.6945   2
  11   3   2 461.669 54.8721   2
 -11  14   5 974.856 59.6495   4
  14  -3   5 883.609 78.8909   2
 -11  14   5 831.184 66.2805   3
 -14  11   5 837.867 65.3592   3
  11   3   5 838.246 71.0770   2
  14 -11  -8 262.274 51.9428   2
  14  -3   8 380.680 54.3037   2
  14  -3   8 362.370 44.9309   1
 -14  11   8 362.146 46.6726   4
  11   3   8 300.933 48.6233   1
 -11  14   8 286.793 40.0139   4
 -11  14   8 309.704 44.9104   3
  11   3   8 357.896 46.9028   2
 -14  11   8 386.633 48.6618   3
 -11  14  11 443.434 51.2862   4
  11   3  11 430.588 57.8463   1
 -14  11  11 351.458 48.4520   4
  14  -3  11 322.477 47.2911   1
  14  -3  11 311.920 47.3466   2
 -11  14  11 400.520 54.3769   3
 -14  11  11 335.162 50.8242   3
  11   3  11 426.295 48.9493   2
  14 -11 -11 350.665 53.2992   2
 -11  14  14 543.700 62.9475   4
 -14  11  14 473.025 61.5266   4
  11   3  14 494.672 70.0941   1
  14  -3  14 574.815 63.7065   1
 -11  14  14 568.170 68.8316   3
 -14  11  14 450.109 58.1759   3
  14  -3  17 237.336 53.7367   1
   2  12  14 230.300 52.1411   4
  -2  14  14 198.161 48.7310   4
   2  12  14 259.064 50.9351   1
  -2  14  14 232.829 48.6108   1
  14 -12  11 108.550 40.8939   2
   2  12  11 103.590 39.1491   4
  -2  14  11 92.1553 33.0772   4
   2  12  11 122.456 39.7381   1
  -2  14  11 100.269 34.0587   1
  12   2 -11 143.971 35.7211   2
  14  -2 -11 112.519 36.3498   2
 -14   2  11 112.128 31.3565   3
   2  12   8 222.573 39.5460   4
  -2  14   8 227.951 35.6656   4
   2  12   8 225.851 43.9581   1
  -2  14   8 164.068 36.8358   1
  12   2  -8 154.255 39.7981   2
  14  -2  -8 240.398 44.6881   2
  12   2  -5 257.036 46.0850   2
  14  -2  -5 334.155 51.0647   2
  -2  14   5 290.152 36.1240   4
  12   2  -2-6.83949 29.8999   2
  14  -2  -2-19.0236 34.1451   2
 -12  14  -2-6.15317 20.1932   3
 -12  14   1 1011.44 51.7513   4
 -12  14   1 1080.69 68.2341   3
  12   2   1 946.490 79.6928   2
  14  -2   4 396.872 56.9335   2
 -12  14   4 433.712 39.8899   4
 -12  14   4 309.386 42.7305   3
 -14  12   4 352.977 44.5900   3
  12   2   4 501.637 57.6583   2
 -12  14   7-4.58905 25.9912   4
 -14  12   7 9.74311 26.0824   4
  12   2   7 3.17822 28.5220   2
  14  -2   7-3.53090 30.0326   2
 -12  14   7-11.8997 30.3008   3
 -14  12   7-5.65506 28.0313   3
  14 -12 -10 238.187 53.1160   2
 -12  14  10 509.370 54.0950   4
  12   2  10 537.856 60.6715   1
 -14  12  10 217.501 43.9641   4
  14  -2  10 286.651 46.3725   1
 -12  14  10 457.451 57.1077   3
  14  -2  10 268.428 47.4968   2
 -14  12  10 298.174 50.2293   3
  12   2  10 487.091 54.8354   2
 -12  14  13 225.026 45.1146   4
 -14  12  13 85.2876 38.2494   4
  12   2  13 260.294 52.1177   1
  14  -2  13 86.0092 39.4976   1
 -12  14  13 270.100 52.2204   3
 -14  12  13 141.418 41.4687   3
  12   2  16 95.9429 52.3288   1
  14  -2  16 84.1685 42.9536   1
 -14  12  16 37.0325 38.9791   3
   1  13  15 291.436 60.1279   4
  -1  14  15 304.627 54.3053   4
   1  13  15 238.127 54.3926   1
  -1  14  15 350.265 55.5576   1
  14 -13  12 136.181 45.2440   2
   1  13  12 143.325 43.7859   4
  -1  14  12 158.325 42.7255   4
   1  13  12 158.358 42.2340   1
  -1  14  12 159.791 42.6115   1
  13   1 -12 200.454 42.0322   2
  14  -1 -12 112.486 37.4575   2
  14  -1  -9 1734.37 104.754   2
   1  13   9 1553.14 99.7320   1
  -1  14   9 1681.36 99.3612   1
   1  13   9 1755.99 100.338   4
  -1  14   9 1580.88 93.1596   4
  13   1  -9 1797.17 104.632   2
  14  -1  -6 1128.86 86.1598   2
   1  13   6 966.555 68.4891   4
  -1  14   6 1087.93 69.4696   4
  13   1  -6 1079.01 83.0133   2
  13   1  -3 460.963 58.3053   2
  14  -1  -3 447.458 58.8461   2
  13   1   0 2253.46 128.789   2
  14  -1   0 2291.85 131.592   2
 -13  14   0 2500.15 91.8671   4
 -13  14   0 2305.96 109.914   3
 -13  14   3 207.200 30.0568   4
 -14  13   3 188.946 30.0561   4
  13   1   3 233.783 47.4264   2
  14  -1   3 165.634 44.0381   2
 -13  14   3 199.147 38.1823   3
 -14  13   3 145.883 36.0934   3
  14  -1   6 2233.44 124.694   2
 -13  14   6 1996.63 97.7247   4
 -14  13   6 2209.82 103.326   4
 -13  14   6 1847.75 105.474   3
 -14  13   6 2102.44 109.756   3
  13   1   6 1887.29 114.510   2
  14  -1   9 4024.66 171.938   2
  13   1   9 3451.80 164.378   1
  14  -1   9 4132.77 169.014   1
 -13  14   9 3389.15 152.196   4
 -14  13   9 3791.98 158.693   4
 -13  14   9 3419.31 161.318   3
 -14  13   9 4040.47 170.559   3
  13   1   9 3353.67 159.490   2
 -13  14  12 950.397 77.4076   4
 -14  13  12 955.697 77.9408   4
  13   1  12 863.123 80.4224   1
  14  -1  12 978.571 80.6569   1
  14 -13 -12 980.048 83.7247   2
 -13  14  12 975.687 81.0223   3
 -14  13  12 943.645 79.4129   3
  13   1  12 711.669 66.1490   2
  14  -1  12 920.460 74.5266   2
 -13  14  15 18.2098 38.7702   4
 -14  13  15 26.4371 38.9750   4
  13   1  15 25.3329 39.4680   1
  14  -1  15 8.28943 37.8256   1
 -13  14  15 35.2013 42.6275   3
 -14  13  15 30.4405 37.7272   3
   0  14  13 2338.12 130.660   1
   0  14  13 2295.44 129.483   4
   0  14  10 2820.95 142.210   1
   0  14  10 2776.24 136.719   4
  14   0 -10 2996.26 144.062   2
   0  14   7-5.07349 24.4407   4
  14   0  -7-10.7025 33.6043   2
  14   0  -4 2561.77 138.759   2
  14   0  -1 1656.58 110.196   2
  14   0   2 1499.53 105.387   2
 -14  14   2 1569.08 76.0431   4
 -14  14   2 1605.09 91.0850   3
  14   0   5 9704.79 346.302   2
 -14  14   5 10001.9 313.130   4
 -14  14   5 9918.38 327.724   3
 -14  14   8 6181.57 226.143   4
 -14  14   8 6575.72 243.415   3
  14   0   8 6293.71 245.244   2
  14   0  11 77.3418 40.2502   1
 -14  14  11 167.437 43.3093   4
  14   0  11 102.256 37.8284   2
 -14  14  11 129.757 41.3796   3
 -14  14  14 1428.09 100.392   4
  14   0  14 1365.86 103.404   1
 -14  14  14 1368.79 101.936   3
 -15   7  17 287.253 50.1619   3
  -7  15  14 812.210 75.8572   4
 -15   7  14 799.868 74.9041   4
   7   8  14 797.811 82.2108   1
 -15   7  14 777.337 68.9593   3
  -7  15  11 93.3159 33.7635   4
   7   8  11 171.042 37.1053   2
   8   7 -11 145.585 35.9947   2
   7   8  11 203.088 48.1729   1
  -7  15  11 99.2542 37.8837   3
 -15   7  11 261.158 44.5491   3
  15  -7 -11 139.210 38.8678   2
  15  -8  11 176.137 44.4245   2
  -7  15   8 385.881 42.5540   4
   7   8   8 410.723 56.2514   1
  -7  15   8 375.886 48.3200   3
  15  -7  -8 309.680 53.3291   2
   7   8   8 396.279 49.2790   2
   8   7  -8 456.767 52.6188   2
  15  -8   8 329.325 55.4819   2
  -7  15   5 1179.76 63.3620   4
  15  -7  -5 1174.53 93.1500   2
  15  -8   5 1241.98 98.2373   2
  -7  15   5 1084.86 73.1330   3
   7   8   5 1189.73 81.7058   2
   8   7  -5 1285.46 86.8329   2
  -7  15   2 77.0599 17.1890   4
   7   8   2 76.2342 32.8892   2
   8   7  -2 88.2832 35.5642   2
  -7  15   2 69.8395 25.3399   3
  -8  15  -2 35.0937 19.6184   3
  15  -7  -2 45.7149 34.3745   2
  15  -8   2 80.9953 40.4967   2
  15  -7   1 766.952 81.1156   2
  15  -8  -1 674.806 76.7216   2
  -7  15  -1 826.698 52.2588   3
  -8  15   1 930.530 58.4783   3
   7   8  -1 860.078 71.5102   2
   8   7   1 888.799 71.9446   2
  -8  15   4 1227.01 62.6930   4
  15  -7   4 1408.89 104.018   2
  15  -8  -4 1376.81 102.805   2
  -7  15  -4 1263.83 58.9260   3
  -8  15   4 1350.04 79.1615   3
   7   8  -4 1431.20 89.7170   2
   8   7   4 1397.15 88.4042   2
  -8  15   7 2.04352 21.6209   4
   7   8  -7 8.57258 27.7329   2
   8   7   7 8.76466 26.4406   2
  -8  15   7 13.9308 27.6218   3
  15  -7   7 12.0075 34.0445   2
  15  -8  -7 3.85883 33.7386   2
  -8  15  10 829.407 66.7644   4
   8   7  10 821.335 77.6140   1
  15  -7  10 803.853 75.1880   2
  15  -8 -10 851.967 78.3899   2
  -8  15  10 824.034 72.5626   3
 -15   8  10 958.256 72.4450   3
   7   8 -10 943.125 70.4202   2
   8   7  10 900.199 69.3863   2
  -8  15  13 1028.36 79.8400   4
 -15   8  13 912.699 80.0509   4
   8   7  13 1080.43 92.7775   1
  -8  15  13 986.500 84.1502   3
 -15   8  13 949.975 77.3205   3
  -8  15  16 33.2523 40.0579   4
 -15   8  16 76.0006 37.2111   3
  -6  15  15 36.2319 37.3872   4
 -15   6  15 29.8568 41.8244   4
   6   9  15 8.96803 42.5619   1
  -6  15  15-11.9071 29.9196   1
 -15   6  15 14.0058 29.4562   3
  -6  15  12 15.3238 31.0138   4
   9   6 -12 31.8787 29.7746   2
   6   9  12 15.8928 39.9355   1
  -6  15  12 14.8778 24.4163   1
  15  -6 -12 13.0577 33.6877   2
 -15   6  12 32.8674 29.8521   3
  15  -9  12 10.6779 30.8442   2
  -6  15   9-4.88831 25.5498   4
   6   9   9 69.9240 36.9937   1
  -6  15   9 39.8364 24.1932   1
   6   9   9 22.1218 29.2630   2
   9   6  -9 5.79740 29.3368   2
  15  -6  -9 31.8913 30.7101   2
 -15   6   9 57.2757 33.2751   3
  15  -9   9 7.73180 34.4044   2
  -6  15   6 115.460 26.3615   4
   6   9   6 113.633 34.9854   2
   9   6  -6 86.5859 32.6271   2
  -6  15   6 140.720 33.5285   3
  15  -6  -6 73.3588 38.1047   2
  15  -9   6 69.3816 37.3384   2
  -6  15   3 133.942 22.2113   4
   6   9   3 89.6898 34.2033   2
   9   6  -3 84.2627 37.6277   2
  -6  15   3 124.511 28.0884   3
  -9  15  -3 156.220 27.0975   3
  15  -6  -3 111.729 43.0976   2
  15  -9   3 153.568 45.7961   2
   6   9   0-9.14392 27.3541   2
   9   6   0 3.15375 28.7790   2
  -6  15   0 18.4831 19.1357   3
  -9  15   0 20.9392 21.6782   3
  15  -6   0-4.27663 38.3800   2
  15  -9   0 4.28887 37.4985   2
  -9  15   3 19.0698 15.8722   4
   6   9  -3 44.8751 29.2509   2
   9   6   3 31.9398 30.5517   2
  -6  15  -3 17.8959 14.4331   3
  -9  15   3 13.6817 22.9270   3
  15  -6   3 46.6909 38.4190   2
  15  -9  -3 83.6381 42.8783   2
  -9  15   6 46.7654 21.5790   4
   6   9  -6 43.4273 28.9407   2
   9   6   6 67.3373 32.0216   2
  -9  15   6 70.8563 28.6968   3
  15  -6   6 76.4851 38.2395   2
  15  -9  -6 71.1834 38.6868   2
  -9  15   9 29.6571 27.5789   4
   9   6   9 66.7765 38.5487   1
   6   9  -9 65.9055 31.7906   2
  15  -6   9 35.0408 23.2646   1
   9   6   9 84.0524 32.5090   2
  -9  15   9 72.1658 35.5682   3
 -15   9   9 71.6109 32.4760   3
  15  -6   9 22.1664 32.9009   2
  15  -9  -9 63.7226 38.2034   2
  -9  15  12 3.05987 30.5450   4
   9   6  12 10.4695 28.0272   2
 -15   9  12-3.30438 34.9599   4
   9   6  12 3.99208 38.4615   1
  15  -6  12 31.8855 28.6218   1
  -9  15  12 31.7200 36.5997   3
  15  -6  12-9.95648 32.2095   2
 -15   9  12 18.3312 32.7155   3
  15  -9 -12-21.2351 35.3295   2
  -9  15  15 43.0788 37.0428   4
 -15   9  15 3.78434 38.5453   4
   9   6  15-17.9121 39.1520   1
 -15   9  15 3.20243 33.8815   3
 -10  -5  16 11.2426 30.6298   4
  -5  15  16 3.33744 31.6784   1
   5  10  13 57.9633 39.7422   4
  -5  15  13 108.952 38.8946   4
   5  10  13 127.050 45.5355   1
  -5  15  13 136.527 37.1392   1
 -15   5  13 168.467 37.3634   3
  -5  15  10 63.8024 32.0213   4
   5  10  10 30.2686 36.4906   1
  -5  15  10 60.5237 26.9754   1
  10   5 -10 76.1907 34.2779   2
  15  -5 -10 52.3955 33.9409   2
 -15   5  10 110.335 35.1920   3
  15 -10  10 54.6023 37.0566   2
  -5  15   7 14.2556 23.3133   4
   5  10   7 26.0232 26.6006   2
  10   5  -7 3.16192 28.1347   2
  15  -5  -7-22.2630 34.4093   2
  15 -10   7 4.10964 34.6242   2
  -5  15   4 109.605 23.3617   4
   5  10   4 95.8767 32.6342   2
  10   5  -4 116.568 35.4444   2
 -10  15  -4 166.534 26.7461   3
  15  -5  -4 91.9126 40.8398   2
  15 -10   1 86.3846 44.7299   2
   5  10   1 149.289 37.5265   2
  10   5  -1 154.668 39.3932   2
  -5  15   1 141.936 25.7540   3
 -10  15  -1 172.817 29.7517   3
  15  -5  -1 139.211 47.1699   2
  15 -10  -2-4.25201 35.1284   2
 -10  15   2 14.6034 14.0150   4
   5  10  -2 3.03193 27.2102   2
  10   5   2 6.49012 29.1227   2
 -10  15   2 9.12500 22.1407   3
  15  -5   2 4.24521 38.4195   2
 -10  15   5 129.412 27.2343   4
   5  10  -5 220.594 40.4117   2
  10   5   5 114.966 36.3321   2
 -10  15   5 152.381 34.2300   3
  15  -5   5 182.158 44.7884   2
  15 -10  -5 139.307 43.7869   2
  10   5   8 75.8147 37.7833   1
  15  -5   8 95.9392 29.1194   1
 -10  15   8 95.9376 30.5130   4
   5  10  -8 85.3687 32.8093   2
  10   5   8 52.6065 31.7926   2
 -10  15   8 77.0862 34.8029   3
  15  -5   8 105.086 37.5214   2
 -15  10   8 62.8552 30.8444   3
  15 -10  -8 58.1228 40.2913   2
 -10  15  11 11.4888 28.0759   4
 -15  10  11 15.8022 32.4013   4
  10   5  11-3.85132 34.5625   1
  10   5  11 11.1934 29.4249   2
  15  -5  11-7.86628 27.2290   1
 -10  15  11-3.46717 32.6589   3
  15  -5  11-3.41037 30.8636   2
 -15  10  11-3.04472 29.1175   3
  15 -10 -11-3.68865 34.4768   2
 -10  15  14 74.7053 39.9345   4
 -15  10  14 135.481 46.9178   4
  10   5  14 89.6387 42.9593   1
  15  -5  14 54.1718 32.7466   1
 -10  15  14 151.062 48.7923   3
 -15  10  14 68.4714 36.2093   3
 -11  -4  17 51.2842 33.8327   4
   4  11  14 191.099 51.1828   4
  -4  15  14 248.942 50.6720   4
   4  11  14 293.386 57.7007   1
  -4  15  14 323.381 49.8809   1
   4  11  11 72.4453 36.9739   4
  -4  15  11 86.5258 36.4282   4
   4  11  11 60.1056 35.6912   1
  -4  15  11 34.8626 27.5389   1
  11   4 -11 70.5644 34.8985   2
  15  -4 -11 74.0562 35.3247   2
 -15   4  11 31.7859 30.8326   3
  15 -11  11 93.0433 42.9989   2
  -4  15   8 137.873 32.8676   4
  11   4  -8 107.577 35.6463   2
  15  -4  -8 94.7582 37.9375   2
  15 -11   8 49.3462 37.9211   2
  15  -4  -5 473.241 61.6251   2
  15 -11   5 480.661 65.1397   2
 -11  15  -5 531.051 42.7534   3
   4  11   5 602.443 60.0617   2
  11   4  -5 593.669 62.7513   2
  -4  15   5 555.779 43.8958   4
  15 -11   2-8.68376 33.2665   2
  -4  15   2 22.9392 16.3876   4
   4  11   2-3.08699 27.7056   2
  11   4  -2 38.6669 31.8141   2
 -11  15  -2 9.62139 20.7306   3
  15  -4  -2 12.2934 34.5259   2
  15  -4   1 538.421 66.5947   2
 -11  15   1 308.104 39.9482   3
   4  11  -1 471.019 55.1695   2
  11   4   1 403.017 57.5239   2
 -11  15   4 562.766 43.2702   4
  15  -4   4 632.072 71.3933   2
  15 -11  -4 700.786 75.0390   2
 -11  15   4 614.266 56.2717   3
   4  11  -4 743.814 65.5388   2
  11   4   4 550.217 60.5050   2
  15 -11  -7 32.4191 35.4428   2
 -11  15   7 28.4703 25.0877   4
  11   4   7 38.0405 30.7796   2
 -11  15   7 32.2341 30.2518   3
  15  -4   7 54.0145 34.9290   2
 -15  11   7 39.7624 32.5261   3
 -11  15  10 596.625 58.3457   4
  15  -4  10 617.046 65.2165   2
  11   4  10 615.761 69.4809   1
  15  -4  10 637.256 58.3638   1
 -15  11  10 608.934 61.3647   4
  15 -11 -10 729.865 73.3825   2
 -11  15  10 508.769 61.2902   3
 -15  11  10 588.344 60.7023   3
  11   4  10 654.209 63.2643   2
 -11  15  13 400.788 57.2375   4
 -15  11  13 473.452 60.8244   4
  15  -4  13 531.814 57.6304   1
  11   4  13 384.976 61.0387   1
 -15  11  13 477.004 59.6527   3
 -11  15  13 311.405 54.0278   3
  15  -4  16-7.44817 33.9829   1
  -3  15  15 7.61909 36.1729   4
   3  12  15 92.2737 47.0617   1
  -3  15  15 38.3775 34.6023   1
  15  -3 -12 470.346 56.7568   2
   3  12  12 501.052 63.6102   1
  -3  15  12 519.454 57.3236   1
 -15   3  12 534.119 53.7282   3
  12   3 -12 556.717 57.5400   2
   3  12  12 547.046 64.8475   4
  15 -12  12 395.634 59.3119   2
  -3  15  12 535.873 62.3490   4
  15  -3  -9 1692.73 107.682   2
   3  12   9 1969.17 115.539   1
  -3  15   9 1766.02 98.9086   1
  15 -12   9 1796.19 119.255   2
   3  12   9 1846.30 105.997   4
  12   3  -9 2163.46 114.890   2
  -3  15   9 1794.52 98.7271   4
  15  -3  -6 872.097 78.8748   2
 -12  15  -6 890.629 56.5160   3
  -3  15   6 783.289 56.2230   4
  12   3  -6 945.421 79.9934   2
  -3  15   3 117.565 23.6894   4
  12   3  -3 164.590 42.0631   2
  15  -3  -3 119.431 43.4384   2
 -12  15  -3 140.702 29.4357   3
  15  -3   0 747.442 77.1339   2
 -12  15   0 881.389 61.6101   3
  12   3   0 820.590 75.6658   2
 -12  15   3 6.20762 18.4018   4
  12   3   3-3.48525 29.6445   2
 -12  15   3 12.6844 27.4866   3
  15  -3   3-4.22067 35.5594   2
  15  -3   6 1767.76 113.706   2
 -12  15   6 1616.92 84.6905   4
 -12  15   6 1626.40 98.2631   3
 -15  12   6 1587.41 94.8020   3
  12   3   6 1759.44 106.660   2
  15  -3   9 2881.64 147.559   2
  12   3   9 3229.99 154.481   1
  15  -3   9 2886.66 135.424   1
 -12  15   9 3221.37 137.231   4
 -15  12   9 2940.82 138.017   4
  15 -12  -9 2781.55 154.477   2
 -12  15   9 3230.24 149.914   3
 -15  12   9 2636.90 135.090   3
  12   3   9 3080.12 144.308   2
  15  -3  12 945.362 76.1137   2
 -12  15  12 1121.59 81.5135   4
  12   3  12 1064.87 88.7178   1
 -15  12  12 891.983 79.0702   4
  15  -3  12 909.371 76.7549   1
  15 -12 -12 868.640 81.6797   2
 -12  15  12 1080.46 89.9119   3
 -15  12  12 971.493 81.2482   3
  12   3  12 1080.67 77.7300   2
 -12  15  15 7.31606 37.0130   4
  12   3  15-13.3131 39.8254   1
  15  -3  15-15.4589 38.3143   1
 -15  12  15-10.9464 35.6678   3
   2  13  13 95.8711 42.6674   4
  -2  15  13 186.943 46.4429   4
   2  13  13 183.486 49.2403   1
  -2  15  13 125.314 39.1492   1
  15  -2 -10 490.453 59.5982   2
  15 -13  10 457.710 65.9984   2
   2  13  10 539.699 63.1929   1
  -2  15  10 458.789 54.1811   1
   2  13  10 509.613 59.5241   4
  13   2 -10 457.333 56.3827   2
  -2  15  10 524.048 55.0731   4
  -2  15   7 45.1526 27.9107   4
  13   2  -7 13.8900 33.7065   2
  15  -2  -7 7.37329 32.2387   2
  -2  15   4 245.791 33.7736   4
  13   2  -4 256.014 47.9244   2
  15  -2  -4 256.953 50.6647   2
 -13  15  -1 476.858 48.4990   3
  15  -2  -1 378.969 60.2202   2
  13   2  -1 468.975 60.2729   2
 -13  15   2 109.235 23.9802   4
  13   2   2 44.8084 33.8867   2
  15  -2   2 86.1140 41.0117   2
 -13  15   2 129.494 33.2625   3
  15  -2   5 1066.56 88.1833   2
 -13  15   5 1030.87 65.1952   4
 -15  13   5 898.765 65.3732   4
 -13  15   5 1027.28 76.0940   3
 -15  13   5 979.263 74.6223   3
  13   2   5 1037.15 84.3759   2
  15  -2   8 648.159 68.3578   2
 -13  15   8 667.525 58.7261   4
 -15  13   8 623.358 58.5749   4
 -13  15   8 597.279 63.0436   3
 -15  13   8 596.712 60.9420   3
  13   2   8 677.194 69.1379   2
  15 -13 -11 20.3703 35.6199   2
  13   2  11 15.7164 33.7335   1
  15  -2  11-3.40008 33.9407   1
 -13  15  11 17.8877 32.3016   4
 -15  13  11-16.2058 33.6578   4
  13   2  11-3.12810 29.4652   2
  15  -2  11 3.41484 32.1661   2
 -13  15  11 10.8292 35.0323   3
 -15  13  11-3.51998 34.8961   3
 -13  15  14 130.684 43.3034   4
 -15  13  14 152.525 48.7895   4
  13   2  14 219.860 54.8863   1
  15  -2  14 147.879 46.6676   1
 -13  15  14 187.108 49.8526   3
 -15  13  14 189.434 47.3425   3
   1  14  14 32.4474 40.7658   4
  -1  15  14 18.8526 36.8591   4
   1  14  14 4.05272 34.4733   1
  -1  15  14 11.2820 34.0359   1
  15 -14  11 8.64584 37.1150   2
   1  14  11 3.38812 33.5894   4
  -1  15  11 22.7037 33.0356   4
   1  14  11-3.70840 34.6620   1
  -1  15  11 13.5854 32.4808   1
  14   1 -11 6.56287 29.9439   2
  15  -1 -11 6.65034 30.8364   2
   1  14   8 8.43889 27.1029   4
  -1  15   8 24.3808 27.7745   4
  14   1  -8-3.51985 31.8559   2
  15  -1  -8 18.2926 35.5072   2
  14   1  -5 26.5255 35.7053   2
  15  -1  -5 43.2511 35.5952   2
  14   1  -2-15.8944 37.4303   2
  15  -1  -2 24.6281 35.2422   2
 -14  15  -2 31.6362 26.6734   3
 -15  14   1 99.1767 24.1643   4
  14   1   1 64.1802 37.8547   2
  15  -1   1 49.9948 36.8223   2
 -14  15   1 119.465 33.1976   3
 -14  15   4 276.621 35.4769   4
 -15  14   4 268.996 36.6578   4
  14   1   4 227.993 48.4844   2
  15  -1   4 270.859 51.4735   2
 -14  15   4 296.344 45.4223   3
 -15  14   4 312.389 46.7508   3
 -14  15   7 86.9759 32.1183   4
 -15  14   7 31.2392 31.0687   4
  14   1   7 73.4154 37.1842   2
  15  -1   7 123.548 41.3808   2
 -14  15   7 63.0694 36.4249   3
 -15  14   7 55.7064 34.7273   3
 -14  15  10-6.00913 33.6721   4
 -15  14  10 42.6130 32.7884   4
  14   1  10 7.01681 32.7941   2
  15  -1  10 42.8031 36.5704   2
 -14  15  10-13.7988 33.2377   3
 -15  14  10 32.2503 35.7721   3
 -14  15  13 151.968 43.0534   4
 -15  14  13 182.855 47.5679   4
  14   1  13 118.182 45.6470   1
  15  -1  13 163.337 47.8682   1
 -14  15  13 126.345 48.5525   3
 -15  14  13 204.724 50.0831   3
  15 -15  12 12.9971 39.5337   2
   0  15  12-3.63406 37.2576   4
   0  15  12 52.6588 38.0584   1
  15   0 -12-9.89090 29.8382   2
   0  15   9 71.5536 34.8650   4
  15   0  -9 43.3516 34.8376   2
  15   0  -6 154.085 44.6958   2
  15   0  -3 32.8034 35.8604   2
  15   0   0-12.5679 35.6336   2
 -15  15   0 27.2249 28.6282   3
 -15  15   3-5.80234 21.5563   4
  15   0   3-4.16661 37.0738   2
 -15  15   3 2.97664 30.1181   3
 -15  15   6 57.8943 29.7433   4
  15   0   6 89.5497 43.6205   2
 -15  15   6 63.0306 34.7794   3
 -15  15   9 14.5455 31.8845   4
  15   0   9-11.1566 34.4872   2
 -15  15   9 28.7464 38.7061   3
  15 -15 -12 4.34137 39.9387   2
  15   0  12 4.00737 37.1622   1
 -15  15  12 17.1189 37.5247   4
  15   0  12-3.30875 32.3433   2
 -15  15  12 3.85794 38.7741   3
   8   8   0 3.39102 31.9464   2
  -8  16   0 31.4301 22.6107   3
  16  -8   0 18.3727 39.0719   2
  -8  16   3 46.2773 17.4313   4
   8   8  -3 29.9964 33.5068   2
   8   8   3 82.3910 34.6629   2
  -8  16   3 44.9517 26.6683   3
  -8  16  -3-1.51139 17.4094   3
  16  -8  -3 49.0609 40.0335   2
  16  -8   3 13.6750 38.7798   2
  -8  16   6 148.482 28.8538   4
   8   8  -6 148.501 39.5402   2
   8   8   6 131.189 39.3713   2
  -8  16   6 99.2540 31.9259   3
  16  -8  -6 139.626 47.5497   2
  16  -8   6 188.497 51.3405   2
   8   8   9 43.5191 38.2010   1
  -8  16   9 74.6553 31.4169   4
   8   8  -9 135.726 37.2131   2
   8   8   9 81.0796 33.7479   2
  -8  16   9 60.4987 34.1905   3
 -16   8   9 182.014 39.9816   3
  16  -8  -9 96.3887 43.0805   2
  16  -8   9 153.412 45.7713   2
  -8  16  12 136.326 41.1351   4
   8   8 -12 144.291 37.8849   2
   8   8  12 132.975 36.2473   2
   8   8  12 158.896 48.0214   1
 -16   8  12 134.717 38.8844   3
  16  -8 -12 169.137 43.8635   2
  16  -8  12 173.828 43.9355   2
  -8  16  15 29.8260 39.6884   4
 -16   8  15 19.1189 32.4611   3
 -16   7  16 55.4328 35.6478   3
  -7  16  13 418.511 57.7428   4
   7   9  13 309.086 58.1533   1
 -16   7  13 352.328 57.7696   4
 -16   7  13 419.262 53.7176   3
  -7  16  10 317.507 46.1792   4
   7   9  10 295.257 54.1503   1
   7   9  10 237.616 42.7249   2
   9   7 -10 224.926 42.9432   2
  16  -7 -10 279.466 52.6996   2
 -16   7  10 331.868 49.0570   3
  16  -9  10 270.383 53.3533   2
  -7  16   7 16.4707 23.0757   4
   7   9   7 9.33946 29.1006   2
   9   7  -7 12.8516 31.4090   2
  -7  16   7 11.4570 27.3947   3
  16  -7  -7 32.9158 40.5074   2
  16  -9   7 21.5358 33.3826   2
  16  -7  -4 756.187 81.1665   2
  16  -9   4 640.501 78.3480   2
  -7  16   4 672.573 57.2429   3
  -9  16  -4 736.332 46.4231   3
   7   9   4 703.723 66.9402   2
   9   7  -4 838.597 72.1898   2
  -7  16   4 670.906 44.8642   4
   7   9   1 253.858 46.4027   2
  -7  16   1 327.932 38.7931   3
  -9  16  -1 348.495 36.9771   3
  16  -7  -1 419.002 64.9183   2
   9   7  -1 370.256 53.7340   2
  16  -9   1 334.118 59.2898   2
   7   9  -2 62.6954 34.0625   2
   9   7   2 40.9226 32.3832   2
  -7  16  -2 37.8287 18.2274   3
  -9  16   2 18.1489 22.6670   3
  16  -7   2 41.6500 41.1886   2
  16  -9  -2 50.3628 38.9547   2
  -9  16   5 755.405 49.6695   4
  16  -7   5 683.169 78.9482   2
  16  -9  -5 607.837 73.0549   2
  -9  16   5 716.480 62.2164   3
   7   9  -5 723.820 66.1694   2
   9   7   5 633.529 65.2332   2
  -9  16   8 395.610 44.6372   4
   7   9  -8 345.171 48.7886   2
  -9  16   8 354.114 50.5003   3
 -16   9   8 463.221 54.1188   3
  16  -7   8 379.276 59.9276   2
   9   7   8 376.382 51.3456   2
  16  -9  -8 388.552 59.7963   2
  -9  16  11 8.71874 29.4058   4
   9   7  11 12.5519 36.5806   1
   7   9 -11-2.91342 28.0691   2
   9   7  11-5.77273 28.0121   2
  -9  16  11-24.7148 36.8956   3
 -16   9  11 3.09244 30.2287   3
  16  -7  11-3.71044 34.1344   2
  16  -9 -11-3.89463 33.1264   2
  -9  16  14 164.316 46.6300   4
 -16   9  14 153.845 45.9324   4
   9   7  14 72.8244 46.2141   1
 -16   9  14 203.185 47.1386   3
  -6  16  14 164.729 45.2970   4
 -16   6  14 191.428 50.4351   4
   6  10  14 202.966 53.4351   1
 -16   6  14 182.410 42.3952   3
  -6  16  11 17.6535 30.1691   4
   6  10  11-8.27563 35.5293   1
  10   6 -11 44.8582 31.0598   2
  16  -6 -11 10.9918 33.4378   2
 -16   6  11 33.3905 33.8357   3
  16 -10  11 20.0787 34.1607   2
  16  -6  -8 2442.45 137.983   2
  16 -10   8 2546.25 144.696   2
   6  10   8 2472.98 125.576   2
  10   6  -8 2287.89 124.700   2
  -6  16   8 2425.82 111.466   4
  16  -6  -5 3434.10 172.055   2
  16 -10   5 3268.78 172.031   2
  -6  16   5 3058.43 137.591   3
   6  10   5 3286.16 151.791   2
  10   6  -5 3248.26 156.921   2
  -6  16   5 3232.65 124.035   4
  16  -6  -2 852.699 86.3010   2
  16 -10   2 832.774 87.4695   2
  -6  16   2 790.006 56.6623   3
 -10  16  -2 726.463 52.6323   3
   6  10   2 755.877 68.9526   2
  10   6  -2 666.831 69.1297   2
  16  -6   1 1029.20 92.9405   2
  16 -10  -1 1061.59 96.3574   2
  -6  16  -1 827.392 52.2851   3
 -10  16   1 915.779 62.7653   3
   6  10  -1 871.740 73.8353   2
  10   6   1 931.255 77.2720   2
 -10  16   4 1573.64 73.0916   4
  16  -6   4 1749.99 119.645   2
  16 -10  -4 1467.83 111.195   2
 -10  16   4 1483.59 88.6254   3
   6  10  -4 1465.49 96.5115   2
  10   6   4 1658.80 104.528   2
 -10  16   7 347.895 40.0388   4
   6  10  -7 299.311 49.1206   2
  10   6   7 368.211 50.8083   2
 -10  16   7 363.653 51.0892   3
 -16  10   7 261.748 45.0530   3
  16  -6   7 309.106 55.4468   2
  16 -10  -7 370.038 61.3437   2
  10   6  10 300.928 54.8719   1
 -10  16  10 270.607 43.9002   4
  10   6  10 272.896 46.6343   2
 -10  16  10 252.885 47.2489   3
  16  -6  10 346.760 54.2917   2
 -16  10  10 264.994 46.2246   3
  16 -10 -10 286.008 53.6606   2
 -10  16  13 115.615 41.7293   4
 -16  10  13 169.933 45.4494   4
  10   6  13 113.314 43.6606   1
 -10  16  13 124.366 45.1010   3
 -16  10  13 192.681 46.4534   3
  -5  16  12 345.258 47.1654   1
   5  11  12 387.663 61.4193   1
 -16   5  12 453.746 53.8325   3
  16  -5 -12 385.842 54.0187   2
  11   5 -12 405.081 52.2868   2
  16 -11  12 336.011 57.3091   2
  -5  16  12 469.932 58.0546   4
  16  -5  -9 1199.68 93.1717   2
  16 -11   9 1065.67 93.0952   2
  11   5  -9 1144.83 84.3423   2
  -5  16   9 974.213 71.3885   4
  -5  16   6 174.984 31.0683   4
   5  11   6 257.821 44.2651   2
  11   5  -6 227.418 45.2140   2
  16  -5  -6 243.003 54.4463   2
  16 -11   6 227.154 54.4180   2
  16  -5  -3 619.208 73.1866   2
  16 -11   3 606.878 76.5604   2
 -11  16  -3 624.494 48.5204   3
   5  11   3 613.542 63.3714   2
  11   5  -3 648.026 67.5327   2
  -5  16   3 642.682 43.9565   4
  16  -5   0 2261.56 140.155   2
  16 -11   0 2351.42 145.492   2
 -11  16   0 2356.02 109.384   3
   5  11   0 2225.15 123.594   2
  11   5   0 2367.34 130.127   2
 -11  16   3 994.036 54.2084   4
  16  -5   3 1131.87 96.3268   2
  16 -11  -3 1104.02 96.7521   2
 -11  16   3 1099.13 73.3637   3
   5  11  -3 1165.72 83.8555   2
  11   5   3 1112.76 85.0361   2
 -11  16   6 34.2453 23.7718   4
   5  11  -6-3.19798 31.4845   2
  11   5   6 26.4981 31.6778   2
 -11  16   6-17.8229 28.6206   3
  16  -5   6 29.7200 36.7891   2
 -16  11   6 2.97372 29.8890   3
  16 -11  -6 31.0337 39.7874   2
 -11  16   9 348.797 46.2284   4
 -16  11   9 388.241 53.0888   4
  11   5   9 263.516 46.8313   2
 -11  16   9 390.016 54.4035   3
  16  -5   9 383.173 59.3793   2
 -16  11   9 345.133 51.1437   3
  16 -11  -9 385.911 60.9681   2
 -11  16  12 9.32343 31.2351   4
  11   5  12-25.9804 38.5283   1
 -16  11  12-3.45371 34.4762   4
  11   5  12 29.0821 31.5100   2
 -11  16  12 15.1623 35.9790   3
  16  -5  12 3.40032 29.1938   2
 -16  11  12-3.51223 37.3846   3
  16 -11 -12 11.8184 36.5324   2
 -16  11  15 208.029 49.6563   3
   4  12  13 131.237 44.2328   4
  -4  16  13 143.108 45.9237   4
   4  12  13 162.417 49.8600   1
  -4  16  13 89.0705 36.7801   1
 -16   4  13 196.392 39.7585   3
  -4  16  10 14.0829 28.7139   4
   4  12  10-15.8097 34.2681   1
  -4  16  10 27.3155 27.8486   1
  12   4 -10 82.7668 36.9185   2
  16  -4 -10 107.832 38.5081   2
 -16   4  10 75.9119 34.9756   3
  16 -12  10 98.4086 43.5965   2
  16 -12   7 13.5989 37.8219   2
  -4  16   7 6.49487 21.9062   4
  12   4  -7-10.4368 31.7461   2
  16  -4  -7 36.0229 37.7023   2
  16 -12   4 177.650 51.2699   2
  -4  16   4 103.109 26.3454   4
  12   4  -4 223.893 45.9689   2
  16  -4  -4 187.157 47.8426   2
 -12  16  -4 184.017 31.4554   3
  16 -12   1 28.6551 41.0057   2
   4  12   1 34.2880 33.9952   2
  12   4  -1 3.70539 34.0909   2
 -12  16  -1 13.0455 23.0076   3
  16  -4  -1 22.1171 37.6269   2
  16 -12  -2 4.77432 38.6458   2
   4  12  -2 27.2542 30.3129   2
  12   4   2-3.68505 33.6262   2
 -12  16   2 7.89187 25.8975   3
  16  -4   2-31.1525 43.1905   2
  16 -12  -5 381.142 64.2503   2
 -12  16   5 418.161 41.0085   4
 -12  16   5 506.222 55.0389   3
 -16  12   5 457.257 56.5638   3
  16  -4   5 454.343 66.1568   2
  12   4   5 382.951 56.2567   2
 -12  16   8 216.035 40.1269   4
 -16  12   8 217.404 40.8758   4
  12   4   8 186.854 43.5882   2
 -12  16   8 217.433 46.1995   3
  16  -4   8 193.260 48.5190   2
 -16  12   8 220.532 44.2144   3
  16 -12  -8 243.035 54.9166   2
  12   4  11 62.6567 41.4760   1
  16  -4  11 91.8329 34.1960   1
 -12  16  11 81.4930 34.6294   4
 -16  12  11 72.1175 38.7500   4
  12   4  11 107.683 36.7050   2
  16  -4  11 75.9015 39.6817   2
 -12  16  11 82.0981 42.7818   3
 -16  12  11 135.288 41.9879   3
  16 -12 -11 97.0079 43.3034   2
 -12  16  14 44.9832 38.7817   4
 -16  12  14 37.4443 40.8100   4
  12   4  14 22.5097 41.7531   1
  16  -4  14 38.3835 33.8704   1
 -16  12  14-10.8154 37.4424   3
  -3  16  14 40.8475 40.0109   4
  -3  16  14 34.3034 34.2563   1
  -3  16  11 6.08854 30.3911   4
   3  13  11-4.01966 36.0751   1
  -3  16  11 3.07866 28.7777   1
  13   3 -11 30.1800 34.6034   2
  16  -3 -11 45.4807 33.4593   2
 -16   3  11 24.6408 32.4660   3
  16 -13  11-4.30944 39.9649   2
  16 -13   8 124.025 50.5091   2
  -3  16   8 172.452 35.9498   4
  13   3  -8 154.758 41.4978   2
  16  -3  -8 157.074 44.7210   2
  -3  16   5 117.235 28.5336   4
  13   3  -5 187.482 45.3316   2
  16  -3  -5 156.661 45.6233   2
 -13  16  -5 192.010 32.3658   3
  13   3  -2 26.8739 34.7443   2
  16  -3  -2 8.89100 38.8677   2
 -13  16  -2-2.32510 24.5997   3
  13   3   1 269.563 52.6632   2
  16  -3   1 411.091 63.1749   2
 -13  16   1 270.921 41.3974   3
 -13  16   4 402.245 38.8694   4
 -13  16   4 363.305 48.1995   3
  13   3   4 391.504 57.3181   2
 -16  13   4 470.692 54.5800   3
  16  -3   4 367.386 59.4016   2
  16 -13  -7-23.3807 45.3835   2
 -13  16   7 11.6907 23.6608   4
 -16  13   7 27.0419 29.9755   4
  13   3   7 47.3313 33.2254   2
  16  -3   7 20.6751 35.5036   2
 -13  16   7-3.18540 34.1116   3
 -16  13   7 45.0371 37.0188   3
 -13  16  10 132.087 38.6889   4
 -16  13  10 243.951 46.3526   4
  13   3  10 109.073 37.9834   2
  16  -3  10 150.610 44.9865   2
 -13  16  10 47.2116 36.4060   3
 -16  13  10 127.799 41.0917   3
  16 -13 -10 146.306 50.0642   2
 -13  16  13 241.758 49.1230   4
  13   3  13 208.321 55.8843   1
  16  -3  13 236.797 49.1153   1
 -16  13  13 198.416 46.5929   4
 -13  16  13 310.641 56.1196   3
 -16  13  13 259.191 50.5074   3
   2  14  12-7.42872 35.2558   4
  -2  16  12-20.2123 35.8574   4
   2  14  12 4.08423 38.4717   1
  -2  16  12 13.7328 34.5056   1
  14   2 -12 19.8923 30.2535   2
  16  -2 -12 16.8820 32.2900   2
  16 -14  12 47.7199 41.4876   2
  16  -2  -9 524.943 64.5542   2
  16 -14   9 591.890 77.4031   2
  -2  16   9 455.382 53.5082   4
  14   2  -9 516.817 62.3390   2
  -2  16   6 16.2462 24.5656   4
  14   2  -6 38.2924 35.7985   2
  16  -2  -6 44.9926 36.4016   2
  14   2  -3 267.005 53.7714   2
 -14  16  -3 360.014 42.6508   3
  16  -2  -3 340.755 60.8673   2
  16  -2   0 1414.80 109.526   2
 -14  16   0 1405.82 85.1376   3
  14   2   0 1319.19 101.133   2
 -16  14   3 122.510 30.4570   4
  14   2   3 216.390 47.9563   2
  16  -2   3 194.157 52.2616   2
 -14  16   3 214.520 39.6911   3
 -16  14   3 174.200 38.8605   3
 -14  16   6 190.613 35.8220   4
 -16  14   6 195.836 38.2681   4
  14   2   6 165.770 42.7652   2
  16  -2   6 246.835 52.3722   2
 -14  16   6 123.527 41.5617   3
 -16  14   6 210.826 44.1317   3
  16  -2   9 911.959 80.9671   2
 -14  16   9 699.087 63.1533   4
 -16  14   9 800.079 69.9972   4
  16 -14  -9 1024.48 96.5971   2
 -14  16   9 697.119 70.8392   3
 -16  14   9 968.408 80.8486   3
  14   2   9 572.693 67.1759   2
  14   2  12 68.3464 44.3925   1
  16  -2  12 125.800 41.9476   1
 -14  16  12 91.3313 38.7156   4
 -16  14  12 52.2090 36.6398   4
  14   2  12 26.0429 30.4764   2
  16  -2  12 58.1683 34.6642   2
 -14  16  12 99.7867 43.7809   3
 -16  14  12 55.1621 40.3424   3
  16 -14 -12 69.4119 42.7435   2
  -1  16  13 480.225 62.8285   4
   1  15  13 437.700 64.1986   1
  -1  16  13 451.119 61.2455   1
  16 -15  10 481.308 71.4331   2
   1  15  10 265.928 48.9657   4
  -1  16  10 375.129 52.4059   4
  15   1 -10 382.487 59.3119   2
  16  -1 -10 370.536 57.4702   2
  -1  16   7 18.1104 26.7228   4
  15   1  -7 112.485 40.8031   2
  16  -1  -7 44.6514 38.8378   2
  16  -1  -4 773.377 79.8027   2
  15   1  -4 722.821 76.9071   2
  15   1  -1 375.068 62.8114   2
 -15  16  -1 342.259 44.8516   3
  16  -1  -1 389.919 63.8246   2
 -16  15   2 225.574 33.2187   4
  15   1   2 258.988 55.5242   2
  16  -1   2 276.332 56.5360   2
 -15  16   2 162.217 40.2758   3
 -16  15   2 191.808 40.6127   3
  16  -1   5 1589.52 111.723   2
 -15  16   5 1472.21 81.9499   4
 -16  15   5 1516.56 84.4973   4
 -15  16   5 1405.61 93.6397   3
 -16  15   5 1431.77 95.0335   3
  15   1   5 1367.04 104.330   2
  16  -1   8 828.062 81.9926   2
 -15  16   8 739.418 64.0472   4
 -16  15   8 738.449 64.8418   4
 -15  16   8 672.236 71.3141   3
 -16  15   8 756.131 71.9020   3
  15   1   8 639.357 72.9143   2
  16 -15 -11-4.59506 39.4531   2
 -15  16  11 15.9318 33.5074   4
 -16  15  11 16.8459 34.9895   4
  15   1  11 28.1127 31.8050   2
  16  -1  11 10.9337 34.0672   2
 -15  16  11 42.9075 40.7640   3
 -16  15  11 3.71643 37.8554   3
  16 -16  11 4.69277 43.8621   2
   0  16  11-3.46568 33.8773   4
  16   0 -11-10.8660 34.6384   2
  16   0  -8 75.4994 43.3477   2
  16   0  -5 292.594 61.2206   2
  16   0  -2-13.6032 42.3817   2
 -16  16  -2 5.63377 29.6197   3
  16   0   1 45.8268 44.1598   2
 -16  16   1 27.2743 31.2821   3
 -16  16   4 234.493 35.2134   4
  16   0   4 222.078 54.6519   2
 -16  16   4 307.757 49.4131   3
 -16  16   7-2.64284 27.7898   4
  16   0   7-8.51630 39.7999   2
 -16  16   7-3.63696 37.2868   3
 -16  16  10 73.0072 35.6560   4
  16   0  10 98.0229 43.0432   2
 -16  16  10 123.879 45.0083   3
  -8  17  14 385.920 57.4867   4
 -17   8  14 466.868 61.0042   3
   8   9  11 74.8094 43.7021   1
  -8  17  11 68.2947 33.3754   4
   8   9  11 73.9080 34.7929   2
   9   8 -11 106.701 36.0176   2
 -17   8  11 149.955 41.6492   3
  17  -8 -11 138.485 45.8360   2
  17  -9  11 112.940 43.2391   2
  17  -8  -8 934.808 89.8787   2
  17  -9   8 1103.46 99.0376   2
  -8  17   8 1181.85 85.7467   3
   8   9   8 1332.83 91.1788   2
   9   8  -8 1088.09 85.5923   2
  -8  17   8 1125.30 71.9566   4
  17  -8  -5 1876.06 127.876   2
  17  -9   5 1611.06 122.273   2
  -8  17   5 1702.00 97.0335   3
   8   9   5 1788.97 108.843   2
   9   8  -5 1764.03 109.867   2
  -8  17   5 1697.14 80.0907   4
   8   9   2 228.737 49.0667   2
   9   8  -2 191.450 44.0685   2
  -8  17   2 256.832 38.0347   3
  -9  17  -2 247.542 33.4207   3
  17  -8  -2 250.086 58.4548   2
  17  -9   2 178.498 54.3672   2
  17  -8   1 1463.08 116.238   2
  17  -9  -1 1333.92 111.373   2
  -8  17  -1 1281.56 72.4436   3
  -9  17   1 1538.86 84.4301   3
   8   9  -1 1616.03 105.157   2
   9   8   1 1571.89 103.708   2
  17  -8   4 1405.44 112.901   2
  17  -9  -4 1580.97 116.713   2
  -9  17   4 1447.34 87.6937   3
   8   9  -4 1373.24 97.0903   2
   9   8   4 1426.50 97.8895   2
  -9  17   7 75.3761 28.0759   4
   8   9  -7 127.773 39.7161   2
   9   8   7 30.6064 32.3281   2
  -9  17   7 64.1953 34.3037   3
  17  -8   7 51.1294 42.7981   2
  17  -9  -7 77.0293 43.3695   2
  -9  17  10 1014.07 72.8729   4
  17  -8  10 751.699 78.6243   2
  17  -9 -10 720.027 78.7342   2
  -9  17  10 874.926 77.5701   3
 -17   9  10 761.695 71.1385   3
   8   9 -10 635.795 65.3939   2
   9   8  10 952.301 75.7233   2
  -9  17  13 512.954 63.0609   4
   9   8  13 522.892 73.7816   1
 -17   9  13 476.889 63.7605   4
 -17   9  13 535.482 64.2144   3
 -17   7  15 32.6323 35.5714   3
  -7  17  12 95.6157 37.6953   4
   7  10  12 67.7053 44.8209   1
  10   7 -12 108.133 38.4565   2
  17  -7 -12 94.4730 42.1952   2
 -17   7  12 86.6616 40.9883   3
  17 -10  12 142.498 46.6772   2
  -7  17   9 256.473 40.7975   4
   7  10   9 246.370 46.1262   2
  10   7  -9 256.021 46.5941   2
  17  -7  -9 136.336 47.8884   2
 -17   7   9 203.887 47.1246   3
  17 -10   9 211.644 52.1366   2
  -7  17   6-7.66357 22.6070   4
   7  10   6-10.1901 33.9070   2
  10   7  -6 32.2681 36.2770   2
  -7  17   6 2.83403 27.3043   3
  17  -7  -6 36.2657 39.2788   2
  17 -10   6 4.80619 37.6684   2
  17  -7  -3 529.177 74.3833   2
   7  10   3 337.353 52.4001   2
  -7  17   3 309.082 41.6783   3
 -10  17  -3 410.464 39.3751   3
  10   7  -3 453.404 59.5776   2
  17 -10   3 361.117 65.4866   2
  17  -7   0 1431.56 113.568   2
  17 -10   0 1140.64 103.777   2
  -7  17   0 1147.54 67.6950   3
 -10  17   0 1147.99 71.6083   3
   7  10   0 1203.48 90.4468   2
  10   7   0 1159.65 91.2659   2
  17 -10  -3 512.185 74.8190   2
 -10  17   3 312.358 44.7823   3
  17  -7   3 428.444 69.5414   2
   7  10  -3 396.192 57.4126   2
  10   7   3 406.303 57.9441   2
 -10  17   6 17.0422 22.0405   4
   7  10  -6 37.4538 36.0400   2
  10   7   6 49.6834 34.2087   2
 -10  17   6 45.2673 30.1452   3
  17  -7   6 108.300 47.9726   2
  17 -10  -6 83.5545 45.7113   2
 -10  17   9 17.8301 27.5992   4
   7  10  -9 29.2234 34.1441   2
  10   7   9-3.33171 31.3842   2
 -10  17   9-17.0560 33.1068   3
 -17  10   9 19.8412 35.8301   3
  17  -7   9 34.4489 40.8730   2
  17 -10  -9 4.39451 37.7302   2
 -10  17  12 21.9576 34.3795   4
  10   7  12 9.07120 41.0470   1
  10   7  12 33.2806 30.2018   2
 -17  10  12-7.20226 35.4519   4
 -10  17  12 3.85778 36.6168   3
  17  -7  12 3.81957 34.5670   2
 -17  10  12-6.91599 36.8074   3
  17 -10 -12-24.4654 39.5728   2
  -6  17  13 123.314 43.5418   4
   6  11  13 222.329 53.7766   1
 -17   6  13 212.421 46.1151   3
  -6  17  10 287.606 45.8478   4
  11   6 -10 275.133 49.9574   2
  17  -6 -10 225.719 50.7842   2
 -17   6  10 270.039 49.4879   3
  17 -11  10 318.175 58.5035   2
   6  11   7 350.070 52.8898   2
  17  -6  -7 467.088 65.0199   2
  11   6  -7 477.923 61.7917   2
  17 -11   7 446.439 69.0811   2
  -6  17   7 392.646 43.3935   4
  17  -6  -4 2754.91 158.422   2
  17 -11   4 2991.11 168.743   2
 -11  17  -4 2919.45 118.274   3
   6  11   4 2718.63 143.673   2
  11   6  -4 3021.93 153.623   2
  17  -6  -1 3732.47 190.986   2
  17 -11   1 3728.27 194.917   2
 -11  17  -1 3635.07 144.891   3
   6  11   1 3735.57 171.561   2
  11   6  -1 3517.82 171.529   2
   6  11  -2 238.345 46.7242   2
  11   6   2 206.647 44.9760   2
 -11  17   2 183.411 36.2818   3
  17  -6   2 142.055 50.4564   2
  17 -11  -2 151.066 55.0920   2
 -11  17   5 168.690 28.9624   4
   6  11  -5 207.264 44.9963   2
  11   6   5 157.177 45.4605   2
 -11  17   5 187.706 39.7847   3
  17  -6   5 150.410 51.4280   2
  17 -11  -5 194.434 52.4720   2
 -11  17   8 273.619 41.0880   4
  11   6   8 237.018 47.1169   2
 -11  17   8 226.036 46.3133   3
  17  -6   8 264.252 56.7798   2
 -17  11   8 321.805 51.5048   3
  17 -11  -8 276.904 58.7290   2
 -11  17  11 124.063 38.3444   4
 -17  11  11 110.291 41.7490   4
  11   6  11 106.127 36.5382   2
 -11  17  11 139.019 43.1033   3
  17  -6  11 77.8976 39.7711   2
 -17  11  11 129.765 40.7851   3
  17 -11 -11 73.2583 41.9170   2
 -11  17  14 323.956 55.2278   4
  -5  17  11 36.5893 33.2387   4
  12   5 -11 3.32417 32.2722   2
  17  -5 -11 89.7806 38.8560   2
 -17   5  11 31.7413 34.7988   3
  17 -12  11 26.5066 38.9775   2
  -5  17   8 144.913 33.8065   4
  12   5  -8 189.472 46.5703   2
  17  -5  -8 109.865 44.5694   2
  17 -12   8 80.3944 48.2939   2
  -5  17   5 123.668 27.0251   4
  12   5  -5 176.425 47.1123   2
  17  -5  -5 58.0098 40.1288   2
  17 -12   5 25.0370 41.4490   2
  17 -12   2 10.2376 43.5386   2
   5  12   2 21.7442 31.6852   2
  12   5  -2-15.5473 36.6118   2
 -12  17  -2-2.24836 25.7378   3
  17  -5  -2-23.7098 41.0873   2
  17  -5   1 716.527 80.8355   2
  17 -12  -1 685.809 85.0623   2
 -12  17   1 555.234 54.8341   3
   5  12  -1 643.288 68.4165   2
  12   5   1 605.797 67.8731   2
   5  12  -4 214.814 48.0389   2
  12   5   4 224.343 48.0008   2
 -12  17   4 182.810 38.1886   3
  17  -5   4 281.980 56.8236   2
  17 -12  -4 253.742 61.5123   2
 -12  17   7 44.5420 27.9045   4
  12   5   7-14.9381 33.7981   2
 -12  17   7 6.57093 31.6543   3
  17  -5   7-22.9387 42.2057   2
 -17  12   7 19.4984 33.1005   3
  17 -12  -7 32.9532 44.3437   2
 -17  12  10 459.134 57.2163   4
 -12  17  10 354.673 48.3162   4
  12   5  10 365.051 54.2711   2
 -12  17  10 425.753 59.5337   3
 -17  12  10 477.551 58.2252   3
  17  -5  10 419.404 61.6261   2
  17 -12 -10 455.783 69.2538   2
  12   5  13 83.8381 47.7935   1
 -12  17  13 40.4810 36.8170   4
 -17  12  13 116.781 45.5717   4
 -17  12  13 86.5455 42.2156   3
  -4  17  12 381.225 55.2958   4
 -17   4  12 503.929 57.2237   3
  17  -4 -12 398.882 57.5155   2
  13   4 -12 463.046 57.1689   2
  17 -13  12 324.542 60.7310   2
  17  -4  -9 2230.75 132.964   2
  17 -13   9 2329.90 145.865   2
  13   4  -9 2487.48 134.386   2
  -4  17   9 2332.83 114.868   4
  17 -13   6 360.298 67.1169   2
  13   4  -6 347.571 54.4308   2
  17  -4  -6 373.799 61.5052   2
  -4  17   6 396.158 42.6143   4
  17  -4  -3 754.926 83.4358   2
  17 -13   3 665.379 84.6691   2
 -13  17  -3 703.939 56.0373   3
  13   4  -3 783.503 77.9100   2
  17  -4   0 3969.94 202.314   2
  17 -13   0 3868.65 205.211   2
 -13  17   0 4015.73 162.354   3
  13   4   0 4003.42 188.778   2
  17 -13  -3 471.237 75.1127   2
  17  -4   3 529.227 73.8607   2
 -13  17   3 525.171 56.1999   3
  13   4   3 512.218 66.1448   2
  17 -13  -6 487.779 70.8287   2
 -13  17   6 499.496 48.2130   4
  17  -4   6 489.671 69.1423   2
 -17  13   6 539.498 56.2685   4
 -13  17   6 565.969 60.3728   3
 -17  13   6 508.964 60.3060   3
  13   4   6 489.078 62.3330   2
  17  -4   9 1853.82 120.732   2
 -13  17   9 2046.84 105.716   4
 -17  13   9 1689.03 105.573   4
  17 -13  -9 2032.37 133.622   2
 -13  17   9 2056.20 121.363   3
 -17  13   9 1662.68 107.895   3
  13   4   9 2147.08 121.781   2
 -13  17  12 184.951 43.9055   4
 -17  13  12 148.257 43.4784   4
  13   4  12 118.047 39.4637   2
  17  -4  12 94.4338 39.5587   2
 -13  17  12 157.997 50.9177   3
 -17  13  12 249.538 51.6900   3
  17 -13 -12 192.963 52.4081   2
  -3  17  10 51.0865 32.7999   4
  14   3 -10 95.8116 37.5883   2
  17  -3 -10 77.3954 41.4785   2
  17 -14  10 62.5522 49.0435   2
  17 -14   7 55.7775 46.2701   2
  -3  17   7 2.44313 25.0474   4
  14   3  -7-11.5129 34.4398   2
  17  -3  -7-12.7247 38.7045   2
  14   3  -4 139.142 46.0734   2
  17  -3  -4 150.221 51.1251   2
 -14  17  -4 117.842 31.8169   3
  14   3  -1 123.324 46.7029   2
  17  -3  -1 156.624 54.6942   2
 -14  17  -1 96.8248 30.7936   3
  14   3   2 21.2643 39.4385   2
  17  -3   2-4.78556 40.7043   2
 -14  17   2-2.88733 29.2145   3
  17 -14  -5 297.551 63.3452   2
 -14  17   5 321.457 39.1401   4
 -17  14   5 276.247 41.9727   4
  14   3   5 399.864 59.6404   2
  17  -3   5 282.294 59.2484   2
 -14  17   5 267.201 49.2198   3
 -17  14   5 271.739 49.2878   3
  17 -14  -8 152.765 54.2298   2
 -14  17   8 190.748 39.1074   4
 -17  14   8 168.076 39.8806   4
  14   3   8 210.950 49.9370   2
  17  -3   8 156.131 49.6280   2
 -14  17   8 260.610 49.9417   3
 -17  14   8 177.174 46.1670   3
 -14  17  11-31.0940 32.6959   4
 -17  14  11-6.91619 35.9107   4
  14   3  11 7.20593 33.4122   2
  17  -3  11-3.89575 36.9774   2
 -14  17  11-12.0560 37.5616   3
 -17  14  11 27.2344 40.4022   3
  17 -14 -11-4.60433 38.7919   2
  -2  17  11 154.875 44.6329   4
  15   2 -11 132.596 40.5000   2
  17  -2 -11 115.498 42.7845   2
  17 -15  11 115.535 49.4696   2
  17 -15   8 301.447 64.6711   2
  -2  17   8 243.605 41.5907   4
  15   2  -8 310.440 54.2252   2
  17  -2  -8 291.003 56.0622   2
  17  -2  -5 536.068 72.1867   2
 -15  17  -5 644.141 55.6540   3
  15   2  -5 504.026 68.0569   2
  15   2  -2 8.66651 38.5604   2
  17  -2  -2 14.2085 40.6661   2
 -15  17  -2 32.5316 30.5496   3
  17  -2   1 1278.10 107.330   2
 -15  17   1 1131.96 80.2650   3
 -17  15   1 1272.63 86.9992   3
  15   2   1 1145.99 100.369   2
  17  -2   4 1316.85 107.360   2
 -17  15   4 1223.02 75.9275   4
 -15  17   4 1201.64 86.1496   3
 -17  15   4 1310.19 91.0736   3
  15   2   4 1098.71 95.3509   2
  17 -15  -7 118.801 51.2917   2
 -15  17   7 107.836 32.1493   4
 -17  15   7 134.305 37.6741   4
  15   2   7 110.294 45.2493   2
  17  -2   7 110.346 43.8569   2
 -15  17   7 113.524 41.9645   3
 -17  15   7 99.1317 39.2419   3
  17 -15 -10 254.681 60.9798   2
 -15  17  10 263.346 46.5411   4
 -17  15  10 304.594 50.4494   4
  15   2  10 275.268 51.8739   2
  17  -2  10 280.200 55.9923   2
 -15  17  10 305.046 55.2958   3
 -17  15  10 239.178 52.5206   3
  16 -17  12 37.2475 42.5016   2
  17 -16  12 52.4336 42.4292   2
  17 -16   9 87.1096 47.5230   2
  -1  17   9 12.0067 30.9807   4
  16   1  -9 3.93873 35.9479   2
  17  -1  -9 36.2272 37.0370   2
  16   1  -6 17.0046 38.7918   2
  17  -1  -6-13.4007 38.7042   2
 -16  17  -6 5.05435 28.4739   3
  16   1  -3 31.2979 41.8023   2
  17  -1  -3 32.7405 39.7953   2
 -16  17  -3 46.4376 32.8733   3
  16   1   0 55.8691 47.1411   2
  17  -1   0 72.1129 47.0274   2
 -16  17   0 54.5747 33.6525   3
 -17  16   0 90.0923 36.8794   3
  16   1   3 68.1063 45.0432   2
  17  -1   3 71.7038 43.6518   2
 -16  17   3 31.6519 31.8552   3
 -17  16   3 104.318 39.5471   3
 -16  17   6-2.44576 26.4999   4
 -17  16   6 25.9443 29.5449   4
  16   1   6-4.37715 39.6134   2
  17  -1   6 41.7509 42.3314   2
 -16  17   6-3.68015 35.7162   3
 -17  16   6 3.46725 34.8480   3
  17 -16  -9 97.8808 52.1436   2
 -16  17   9 70.2098 34.7160   4
 -17  16   9 40.0392 34.9161   4
  16   1   9 60.8828 39.9824   2
  17  -1   9 20.9060 40.0106   2
 -16  17   9 78.5855 40.3334   3
 -17  16   9 27.6938 38.6979   3
  16   1  12 88.5158 36.8574   2
  17  -1  12 114.307 45.4709   2
  17   0 -10 580.155 71.7696   2
  17   0  -7 47.7885 40.6251   2
 -17  17  -4 739.609 66.0814   3
  17   0  -4 744.341 84.4632   2
  17   0  -1 620.573 80.9363   2
 -17  17  -1 616.638 62.2252   3
  17   0   2 161.970 53.5002   2
 -17  17   2 277.392 49.1197   3
 -17  17   5 911.506 78.9598   3
  17   0   5 1008.10 96.5735   2
 -17  17   8 486.832 55.3231   4
  17   0   8 433.405 66.0680   2
 -17  17   8 364.307 60.8390   3
  17 -17 -11 87.6356 50.8647   2
 -17  17  11 178.893 44.6004   4
  17   0  11 118.460 43.1667   2
  18  -9   0 10421.3 384.380   2
  -9  18   0 9680.68 310.871   3
   9   9   0 9777.82 350.269   2
  18  -9  -3 2779.16 163.645   2
  18  -9   3 2666.64 162.597   2
  -9  18   3 2487.95 120.532   3
   9   9  -3 2875.78 147.477   2
   9   9   3 2305.32 135.615   2
  18  -9  -6 568.946 77.1284   2
  -9  18   6 603.684 60.4349   3
  18  -9   6 505.588 76.0876   2
   9   9  -6 603.099 68.0222   2
   9   9   6 638.429 68.8551   2
  18  -9  -9 3587.75 183.643   2
  18  -9   9 3606.24 186.189   2
  -9  18   9 3501.00 164.638   3
 -18   9   9 3755.03 168.386   3
   9   9  -9 3681.38 168.573   2
   9   9   9 3495.24 164.183   2
  -9  18   9 3485.63 149.142   4
  18  -9 -12 575.877 69.6802   2
  18  -9  12 611.220 71.6003   2
 -18   9  12 379.567 60.9753   4
 -18   9  12 568.243 65.6997   3
   9   9 -12 646.999 66.1960   2
   9   9  12 467.086 57.4562   2
  -9  18  12 485.886 58.1363   4
  -8  18  13 249.087 49.3349   4
 -18   8  13 312.043 54.8113   3
  -8  18  10 255.976 43.2095   4
   8  10  10 210.454 46.8652   2
  10   8 -10 314.172 52.6732   2
  18  -8 -10 344.354 62.0566   2
 -18   8  10 338.349 55.4576   3
  18 -10  10 362.365 63.5180   2
  -8  18   7 10.4250 23.2428   4
   8  10   7 10.7559 34.5455   2
  10   8  -7 25.9294 32.6775   2
  -8  18   7 18.8302 32.5938   3
  18  -8  -7 42.5305 41.6863   2
  18 -10   7 20.0262 41.7756   2
  18  -8  -4 1364.76 112.501   2
  18 -10   4 1481.86 120.369   2
  -8  18   4 1315.88 85.3614   3
   8  10   4 1381.49 99.3977   2
  10   8  -4 1191.28 95.0438   2
  18  -8  -1 1088.44 106.695   2
  18 -10   1 1252.89 112.548   2
  -8  18   1 1256.23 75.6057   3
 -10  18  -1 1244.36 73.7026   3
   8  10   1 1242.08 96.1707   2
  10   8  -1 1225.29 97.5385   2
   8  10  -2-11.4744 37.3876   2
  10   8   2 7.85674 36.7175   2
 -10  18   2-2.60326 27.8759   3
  18  -8   2-5.37965 42.1629   2
  18 -10  -2-10.5337 43.9446   2
  18  -8   5 823.936 91.8931   2
  18 -10  -5 792.075 89.2648   2
 -10  18   5 821.909 71.1407   3
   8  10  -5 957.234 82.4983   2
  10   8   5 923.589 81.2166   2
 -10  18   8 612.594 54.4389   4
  18  -8   8 580.145 74.3007   2
 -10  18   8 485.981 60.7367   3
 -18  10   8 569.549 63.9924   3
   8  10  -8 593.150 65.4792   2
  10   8   8 530.757 63.5152   2
  18 -10  -8 460.734 71.0513   2
 -10  18  11 9.17972 33.3457   4
  10   8  11-6.60702 33.4255   2
 -18  10  11-7.47234 36.2596   4
 -10  18  11-22.8649 37.5161   3
  18  -8  11-12.6596 36.8947   2
 -18  10  11 3.53142 34.7657   3
  18 -10 -11 4.44245 37.4279   2
  -7  18  11-21.3644 31.2904   4
  11   7 -11-20.2939 32.5868   2
  18  -7 -11 28.9697 37.7645   2
 -18   7  11-7.08536 36.5554   3
  18 -11  11 23.0763 42.1146   2
  18  -7  -8 634.227 76.3962   2
  18 -11   8 648.588 83.0272   2
   7  11   8 742.911 72.9118   2
  11   7  -8 757.316 73.2140   2
  -7  18   8 709.904 58.3176   4
  18  -7  -5 623.251 78.5365   2
   7  11   5 593.455 67.8102   2
  11   7  -5 655.434 73.2933   2
  18 -11   5 507.553 77.4789   2
   7  11   2 95.2371 40.3740   2
  11   7  -2 97.1156 42.8773   2
 -11  18  -2 96.7710 28.4145   3
  18  -7  -2 89.0475 47.8572   2
  18 -11   2 65.0773 49.5435   2
  18  -7   1 625.097 80.6400   2
  18 -11  -1 568.598 83.6266   2
 -11  18   1 570.195 54.7768   3
   7  11  -1 710.639 73.1045   2
  11   7   1 712.729 76.3151   2
 -11  18   4 592.764 59.3969   3
  18  -7   4 523.860 75.3006   2
   7  11  -4 573.049 65.9490   2
  11   7   4 546.157 66.5974   2
  18 -11  -4 426.507 71.0046   2
 -11  18   7 72.5246 27.4722   4
   7  11  -7 57.7760 35.8431   2
  11   7   7 52.1363 38.9570   2
 -11  18   7 87.6275 37.3987   3
  18  -7   7 53.1136 44.4560   2
 -18  11   7 75.0748 37.6554   3
  18 -11  -7 78.1114 47.0687   2
 -11  18  10 305.830 46.2574   4
 -18  11  10 303.062 53.2683   4
  11   7  10 256.256 48.5053   2
 -11  18  10 334.852 55.1959   3
  18  -7  10 271.560 57.2744   2
 -18  11  10 353.919 56.0245   3
  18 -11 -10 280.951 61.1751   2
 -11  18  13 93.6632 41.4328   4
  -6  18  12 13.1704 33.3149   4
  12   6 -12-13.3141 33.6785   2
 -18   6  12 3.36973 34.0953   3
  18 -12  12 4.50931 40.1230   2
  -6  18   9 20.8108 28.6919   4
  12   6  -9 48.0550 37.6655   2
  18  -6  -9 48.0377 43.9037   2
  18 -12   9 73.5633 46.5611   2
  12   6  -6 59.2151 37.2194   2
  18  -6  -6 98.0410 47.2648   2
  18 -12   6 31.3012 45.2306   2
   6  12   3 80.2840 41.2886   2
  12   6  -3 225.838 51.3341   2
 -12  18  -3 122.714 31.5580   3
  18  -6  -3 95.4589 51.5950   2
  18 -12   3 59.3070 49.2887   2
   6  12   0 19.2983 35.5076   2
  12   6   0 33.4341 41.7191   2
 -12  18   0-4.88611 27.6744   3
  18  -6   0 20.9141 40.5209   2
  18 -12   0-5.52482 49.5812   2
   6  12  -3-11.5001 35.8295   2
  12   6   3 20.6873 36.4956   2
 -12  18   3-11.6682 28.1039   3
  18  -6   3-10.2946 42.0964   2
  18 -12  -3 31.9142 46.0875   2
  12   6   6 7.81921 36.2626   2
 -12  18   6 36.8047 32.4797   3
  18  -6   6 38.8412 43.9447   2
 -18  12   6 34.0930 37.7951   3
  18 -12  -6 20.4170 46.9623   2
 -12  18   9 7.94285 28.5199   4
 -18  12   9 20.0979 36.0818   4
  12   6   9 18.3646 36.4129   2
 -12  18   9 67.0589 38.6878   3
  18  -6   9 13.5905 38.8944   2
 -18  12   9-14.3280 38.1278   3
  18 -12  -9-28.8709 44.9752   2
 -12  18  12 25.9161 34.9008   4
  12   6  12 26.0567 31.3869   2
  18  -6  12 23.2704 37.3717   2
  18  -5 -10 819.237 81.5054   2
  18 -13  10 763.623 87.5166   2
 -18   5  10 932.650 79.9547   3
  13   5 -10 834.711 77.6894   2
  -5  18  10 728.406 64.3927   4
  18  -5  -7 429.740 67.7585   2
  13   5  -7 565.161 69.7560   2
  -5  18   7 459.926 48.0459   4
  18 -13   7 439.609 69.9754   2
  18  -5  -4 4647.48 224.739   2
  18 -13   4 4476.87 228.344   2
 -13  18  -4 4747.18 174.523   3
  13   5  -4 4681.13 208.211   2
  18  -5  -1 3357.28 186.143   2
  18 -13   1 3363.53 192.561   2
 -13  18  -1 3383.05 145.215   3
  13   5  -1 3381.68 172.303   2
  13   5   2 58.2590 39.8515   2
 -13  18   2 85.4110 34.1490   3
  18  -5   2 98.5205 50.7298   2
  18 -13  -2 88.2032 51.5684   2
  18  -5   5 3259.17 179.456   2
  18 -13  -5 3131.43 181.063   2
 -13  18   5 3191.74 150.293   3
 -18  13   5 3174.21 152.188   3
  13   5   5 2956.71 158.288   2
 -13  18   8 1939.97 102.233   4
  18  -5   8 2062.69 133.968   2
 -18  13   8 2298.63 119.354   4
  18 -13  -8 2341.54 147.751   2
 -13  18   8 1938.69 120.903   3
 -18  13   8 2023.57 121.518   3
  13   5   8 2048.48 125.011   2
 -13  18  11 36.6018 32.2712   4
 -18  13  11-7.01892 35.7463   4
  13   5  11 7.02921 33.1070   2
  18  -5  11 20.5212 37.4525   2
 -13  18  11 8.09234 37.2240   3
 -18  13  11 15.3291 39.5444   3
  18 -13 -11-9.41847 39.6765   2
  -4  18  11 9.40193 31.0699   4
  14   4 -11 21.6949 32.9949   2
  18  -4 -11 11.9142 35.6407   2
 -18   4  11-22.8502 34.9549   3
  18 -14  11 24.6581 43.8810   2
  18  -4  -8 2344.78 140.689   2
  18 -14   8 2572.54 157.795   2
  14   4  -8 2300.09 133.462   2
  -4  18   8 2222.14 112.853   4
  18  -4  -5 3515.58 184.191   2
  18 -14   5 3501.10 194.484   2
  14   4  -5 3413.71 173.201   2
  18 -14   2 125.112 57.6089   2
  14   4  -2 98.6128 45.4473   2
  18  -4  -2 90.7595 49.7174   2
 -14  18  -2 113.931 33.5831   3
  18  -4   1 2785.90 168.684   2
  18 -14  -1 2647.58 173.323   2
 -14  18   1 2959.32 137.885   3
  14   4   1 3131.80 163.631   2
  18  -4   4 4039.64 205.152   2
  18 -14  -4 4104.71 214.414   2
 -14  18   4 3941.13 174.201   3
 -18  14   4 4121.98 181.205   3
  14   4   4 4197.05 195.428   2
 -18  14   7 405.928 52.6544   4
  14   4   7 353.502 57.4468   2
  18  -4   7 355.958 61.9229   2
 -14  18   7 386.979 57.0236   3
 -18  14   7 346.839 56.3375   3
  18 -14  -7 333.693 68.4613   2
  18  -4  10 728.715 80.1690   2
 -14  18  10 954.671 73.5250   4
 -18  14  10 836.480 76.1604   4
  18 -14 -10 775.783 88.7162   2
 -14  18  10 854.852 83.5808   3
 -18  14  10 855.355 80.0972   3
  14   4  10 830.511 78.1777   2
  18 -15  12 14.4781 41.8174   2
  -3  18   9 77.2855 35.1100   4
  15   3  -9 64.8580 41.3660   2
  18  -3  -9 55.3764 40.7669   2
  18 -15   9 31.6548 44.9014   2
  18 -15   6 22.2188 47.6901   2
  15   3  -6 8.36809 38.1795   2
  18  -3  -6-13.9683 41.7846   2
  18 -15   3-17.1798 50.0690   2
  15   3  -3-13.2531 39.6465   2
  18  -3  -3-4.92951 40.3167   2
 -15  18  -3-12.8156 28.8807   3
  15   3   0-4.67188 41.5696   2
  18  -3   0-10.2120 45.0389   2
 -15  18   0 11.4760 28.8347   3
  18 -15  -3 51.5398 47.3147   2
 -18  15   3 27.8125 27.2217   4
  15   3   3 17.8013 39.9435   2
  18  -3   3-10.0712 44.4229   2
 -15  18   3 46.7048 34.4294   3
 -18  15   3 20.4611 35.1941   3
  18 -15  -6 11.0791 46.2308   2
 -18  15   6 69.2097 33.7835   4
  15   3   6 25.5307 40.4007   2
  18  -3   6 14.5502 40.0811   2
 -15  18   6 31.6043 35.0684   3
 -18  15   6 61.3617 33.7523   3
 -15  18   9 66.9322 32.4924   4
 -18  15   9 90.6481 39.1858   4
  15   3   9 94.2321 42.5962   2
  18  -3   9 110.801 48.3472   2
 -15  18   9 50.7213 40.8296   3
 -18  15   9 87.5247 40.3189   3
  18 -15  -9 116.036 57.5184   2
  15   3  12 7.12849 32.5242   2
  18  -3  12 3.80155 35.8088   2
  -2  18  10 150.437 40.7655   4
  16   2 -10 150.646 45.9393   2
  18  -2 -10 150.883 47.7764   2
  18 -16  10 84.0874 49.2498   2
  18 -16   7 5.68186 49.2318   2
  16   2  -7 4.28068 36.7526   2
  18  -2  -7 18.2507 43.6347   2
  16   2  -4 263.362 57.9782   2
  18  -2  -4 250.506 59.3645   2
 -16  18  -4 225.362 41.5948   3
  16   2  -1 449.795 69.3728   2
 -16  18  -1 372.924 51.2082   3
  18  -2  -1 396.001 71.8503   2
  16   2   2 28.3790 43.5123   2
  18  -2   2 5.16798 41.8323   2
 -16  18   2-3.21316 32.5113   3
 -18  16   2-23.6561 33.2694   3
 -18  16   5 259.348 42.0753   4
  16   2   5 280.470 60.0644   2
  18  -2   5 270.389 59.9027   2
 -16  18   5 423.473 60.1011   3
 -18  16   5 275.211 51.5417   3
  18 -16  -8 198.666 61.6262   2
 -16  18   8 332.418 46.7965   4
 -18  16   8 287.968 49.0144   4
  16   2   8 322.423 59.9021   2
  18  -2   8 279.218 59.0387   2
 -16  18   8 346.813 56.9009   3
 -18  16   8 230.930 51.6231   3
 -16  18  11-3.17379 33.1660   4
  16   2  11 18.9817 35.4834   2
  18  -2  11-4.07213 36.8525   2
  18 -16 -11-5.11581 42.6844   2
  18 -17   8 318.209 69.9288   2
  17   1  -8 351.103 61.7383   2
  18  -1  -8 373.708 64.5958   2
  18  -1  -5 674.630 83.6735   2
 -17  18  -5 666.436 61.7785   3
  17   1  -5 581.035 77.4589   2
  17   1  -2 68.2475 45.2437   2
  18  -1  -2 87.0514 51.8443   2
 -17  18  -2 52.1638 35.7179   3
 -18  17  -2 85.8436 39.5298   3
 -17  18   1 359.233 53.8374   3
  17   1   1 291.908 62.6461   2
  18  -1   1 344.214 66.5281   2
 -18  17   1 379.839 55.2722   3
 -17  18   4 516.939 63.6664   3
 -18  17   4 705.969 69.5355   3
  17   1   4 472.922 71.3951   2
  18  -1   4 480.978 72.8865   2
 -18  17   7 16.6702 29.2204   4
  17   1   7 56.2875 43.8458   2
  18  -1   7 33.3493 42.0277   2
 -17  18   7-3.91919 36.9211   3
 -18  17   7 27.4025 38.2702   3
 -17  18  10 235.747 45.5348   4
 -18  17  10 331.701 53.2387   4
 -18  18  -6 659.460 62.0094   3
  18   0  -6 689.633 82.9710   2
 -18  18  -3 974.257 76.4363   3
  18   0  -3 1046.65 99.9528   2
 -18  18   0 4592.16 194.717   3
  18   0   0 4662.08 227.934   2
 -18  18   3 1548.16 102.289   3
  18   0   3 1559.98 122.153   2
  18   0   6 126.541 51.2825   2
 -18  18   9 1120.80 81.4065   4
  -9  19  11 8.86409 31.8267   4
   9  10  11 3.51132 35.2904   2
  10   9 -11-3.53108 34.2690   2
  19  -9 -11 4.41665 40.6311   2
 -19   9  11 11.3822 37.3510   3
  19 -10  11-9.19583 40.9114   2
  10   9  -8 415.659 61.1982   2
 -19   9   8 581.083 67.9724   3
  -9  19   8 394.896 55.6248   3
  19  -9  -8 485.088 73.5451   2
   9  10   8 437.367 60.6665   2
  19 -10   8 371.645 69.4558   2
  19  -9  -5 603.511 83.7770   2
  -9  19   5 503.700 57.6709   3
   9  10   5 543.621 69.1694   2
  10   9  -5 599.940 71.2575   2
  19 -10   5 570.437 80.8150   2
   9  10   2 36.6525 35.2963   2
  10   9  -2 16.7589 36.6403   2
  -9  19   2 25.4213 28.1886   3
  19  -9  -2 50.9506 49.5028   2
  19 -10   2 51.2133 53.1926   2
   9  10  -1 412.266 63.9699   2
 -10  19   1 501.577 51.5019   3
  19  -9   1 588.239 84.6329   2
  10   9   1 525.275 68.5741   2
  19 -10  -1 539.436 80.9508   2
  19  -9   4 982.612 101.329   2
  19 -10  -4 882.627 96.8785   2
 -10  19   4 801.583 69.1130   3
   9  10  -4 952.703 85.6219   2
  10   9   4 854.708 81.9901   2
   9  10  -7 100.343 43.0481   2
  10   9   7 225.351 50.1254   2
 -10  19   7 204.701 44.2735   3
  19  -9   7 225.644 59.9515   2
  19 -10  -7 217.650 59.8252   2
 -10  19  10 141.096 37.5336   4
   9  10 -10 188.730 45.5692   2
  10   9  10 64.3836 37.4949   2
 -10  19  10 105.204 41.7499   3
 -19  10  10 117.819 45.1621   3
  19  -9  10 80.0015 48.3368   2
  19 -10 -10 103.986 48.5485   2
  -8  19  12 6.49430 32.8554   4
  19 -11  12 4.46427 40.0635   2
  -8  19   9 95.1373 33.6432   4
   8  11   9 66.8945 39.1259   2
  11   8  -9 52.6043 41.2274   2
  19  -8  -9 64.8431 43.6708   2
 -19   8   9 100.443 45.2103   3
  19 -11   9 56.5309 46.9352   2
   8  11   6-3.89177 36.6584   2
  11   8  -6-4.01922 37.8589   2
  19  -8  -6-5.05305 43.3831   2
  19 -11   6 32.5334 47.8284   2
   8  11   3 318.040 55.3025   2
  11   8  -3 340.936 60.6221   2
  19  -8  -3 318.878 69.1043   2
  19 -11   3 321.707 65.8252   2
 -11  19   0 565.694 54.6411   3
  19  -8   0 502.102 81.0516   2
   8  11   0 677.738 75.9271   2
  11   8   0 566.749 71.9167   2
  19 -11   0 481.713 78.6457   2
   8  11  -3 65.1842 40.9665   2
  11   8   3 29.0363 38.1824   2
 -11  19   3 87.5155 33.4196   3
  19  -8   3 5.61753 47.7986   2
  19 -11  -3 33.3064 44.4818   2
   8  11  -6 187.268 46.8974   2
  11   8   6 138.520 46.2005   2
 -11  19   6 149.480 43.4217   3
  19  -8   6 150.984 53.5424   2
  19 -11  -6 195.444 59.0231   2
   8  11  -9 265.973 53.5649   2
  11   8   9 185.908 45.3139   2
 -11  19   9 176.544 46.0516   3
  19  -8   9 214.637 54.3439   2
 -19  11   9 269.617 53.0059   3
  19 -11  -9 277.046 61.4389   2
 -11  19  12 6.45865 33.3218   4
  11   8  12-16.8372 32.2038   2
  19  -8  12 8.36769 36.5796   2
  12   7 -10 336.670 55.0302   2
  19  -7 -10 228.316 55.3795   2
 -19   7  10 262.445 53.7823   3
  19 -12  10 288.790 61.9824   2
  -7  19  10 328.161 48.1335   4
  12   7  -7 52.0601 39.7166   2
  19  -7  -7 33.9331 42.0177   2
  19 -12   7 42.8592 46.0098   2
  19  -7  -4 929.020 98.4283   2
  19 -12   4 991.230 106.821   2
   7  12   4 1007.02 87.6793   2
  12   7  -4 1124.11 94.4930   2
 -12  19  -1 644.630 56.8539   3
  19  -7  -1 547.887 82.6409   2
   7  12   1 705.268 75.6836   2
  12   7  -1 675.330 78.0918   2
  19 -12   1 508.394 82.9745   2
   7  12  -2 131.092 46.0376   2
  12   7   2 115.674 44.9028   2
 -12  19   2 157.302 40.1294   3
  19  -7   2 122.187 56.6743   2
  19 -12  -2 121.620 57.1187   2
  19  -7   5 1145.96 108.437   2
  19 -12  -5 1269.08 115.732   2
 -12  19   5 1347.04 92.8546   3
   7  12  -5 1459.42 104.280   2
  12   7   5 1323.42 101.677   2
  19  -7   8 786.343 89.7981   2
  19 -12  -8 953.509 97.4604   2
 -12  19   8 883.128 80.3172   3
 -19  12   8 930.476 82.7022   3
  12   7   8 870.696 81.7509   2
 -12  19  11 20.8798 30.9808   4
  12   7  11 42.5735 36.3774   2
  19  -7  11-13.0397 39.6671   2
  19 -12 -11 68.1334 45.8453   2
  -6  19  11 8.98110 31.2842   4
  13   6 -11-29.0607 32.8749   2
  19  -6 -11-4.22897 36.3081   2
 -19   6  11 7.41383 37.0037   3
  19 -13  11-4.95594 42.5495   2
  13   6  -8 36.2732 36.1814   2
  19  -6  -8 51.4396 42.3308   2
  19 -13   8 21.6267 45.5610   2
  13   6  -5 25.6423 41.1814   2
  19  -6  -5 52.3258 46.9641   2
  19 -13   5 11.3288 43.9047   2
  13   6  -2 31.5743 43.4577   2
 -13  19  -2-2.41638 26.6348   3
  19  -6  -2 5.38223 45.7800   2
  19 -13   2 40.8128 50.5190   2
  13   6   1 36.0729 41.8331   2
 -13  19   1 33.5067 30.2783   3
  19  -6   1 71.2503 47.9348   2
  19 -13  -1 81.8760 54.6763   2
  13   6   4 65.1833 43.1561   2
 -13  19   4 95.2134 36.6092   3
  19  -6   4 140.035 52.7098   2
  19 -13  -4 112.857 57.1522   2
  13   6   7 61.3589 38.8510   2
 -13  19   7 32.9966 37.3679   3
  19  -6   7 30.6470 44.2791   2
 -19  13   7 85.3559 42.9450   3
  19 -13  -7 59.7467 49.9864   2
 -13  19  10-25.7545 32.4166   4
 -19  13  10 14.1760 35.6203   4
  13   6  10-22.4542 35.2526   2
  19  -6  10 18.0778 39.1608   2
  19 -13 -10-35.3902 43.4074   2
  19  -5  -9 914.404 88.4274   2
  19 -14   9 781.588 93.8156   2
  14   5  -9 840.990 81.4015   2
  -5  19   9 649.025 61.2738   4
  14   5  -6 100.527 45.8109   2
  19  -5  -6 151.818 51.6175   2
  19 -14   6 169.480 55.7280   2
 -14  19  -3 577.565 55.2113   3
  19  -5  -3 464.841 73.0092   2
  14   5  -3 519.328 68.2684   2
  19 -14   3 485.012 80.3183   2
  19  -5   0 2377.89 155.711   2
  19 -14   0 2012.85 153.368   2
 -14  19   0 2133.20 113.130   3
  14   5   0 2130.90 135.195   2
  19  -5   3 831.965 94.0102   2
  19 -14  -3 862.425 98.8652   2
 -14  19   3 839.725 71.8904   3
  14   5   3 752.129 80.4599   2
 -19  14   6 23.8908 34.9040   4
  14   5   6 21.9576 39.0869   2
 -14  19   6 45.7368 35.8472   3
  19  -5   6 35.6616 43.7496   2
 -19  14   6 40.8131 34.9622   3
  19 -14  -6 66.8504 51.2584   2
  19  -5   9 868.011 87.6555   2
 -19  14   9 865.023 76.3654   4
  19 -14  -9 868.791 93.7151   2
 -14  19   9 804.125 80.4558   3
  14   5   9 732.264 76.8231   2
  -4  19  10 15.0496 30.8587   4
  15   4 -10-15.7312 37.3291   2
  19  -4 -10 8.66477 36.5008   2
 -19   4  10 10.7185 38.0298   3
  19 -15  10 21.3434 47.4778   2
  15   4  -7 4.26582 36.9626   2
  19  -4  -7 19.1240 40.6663   2
  19 -15   7 5.71879 44.3207   2
  19 -15   4 71.6610 53.5955   2
  15   4  -4 22.5235 44.3516   2
  19  -4  -4-5.11518 44.7268   2
  19 -15   1 123.031 58.4882   2
  15   4  -1 97.3557 49.1668   2
  19  -4  -1 74.9100 48.1400   2
 -15  19  -1 202.590 42.0123   3
  19 -15  -2 36.6463 49.9836   2
  15   4   2 46.2653 39.7618   2
  19  -4   2 76.0553 50.0089   2
 -15  19   2 107.807 39.8895   3
 -19  15   5 8.18585 29.5642   4
  15   4   5 31.2842 38.0134   2
  19  -4   5 10.3267 42.6569   2
 -15  19   5 3.44904 35.8166   3
 -19  15   5-7.46299 37.2492   3
  19 -15  -5-11.7327 49.8973   2
 -19  15   8 46.9222 34.1088   4
  15   4   8 86.7709 44.7823   2
  19  -4   8 19.3838 40.8436   2
 -15  19   8 51.1107 38.7223   3
  19 -15  -8 22.0670 46.0443   2
 -15  19  11 45.8149 33.4967   4
  19  -3  -8 943.943 93.1374   2
  19 -16   8 826.040 99.2355   2
  16   3  -8 916.682 85.8782   2
  19  -3  -5 1128.54 103.298   2
  19 -16   5 1176.37 115.982   2
  16   3  -5 1125.48 100.893   2
  19 -16   2 133.545 58.6597   2
  16   3  -2 163.164 51.8700   2
  19  -3  -2 101.753 54.7156   2
 -16  19  -2 215.299 40.8969   3
  19 -16  -1 275.927 76.0866   2
  16   3   1 256.991 58.2566   2
  19  -3   1 305.946 67.0600   2
 -16  19   1 306.853 51.9735   3
 -19  16   1 286.050 51.9109   3
  19 -16  -4 459.764 82.2608   2
  19  -3   4 568.517 79.9021   2
 -19  16   4 497.105 52.2222   4
 -16  19   4 545.545 64.4537   3
  16   3   4 507.322 72.1999   2
 -19  16   4 519.741 65.6087   3
  19 -16  -7 75.8352 54.9652   2
 -19  16   7 38.8169 32.1921   4
  16   3   7 62.6633 44.0852   2
  19  -3   7 39.4956 45.0706   2
 -16  19   7 65.3716 43.3478   3
  19 -17   6 37.0688 53.0471   2
  17   2  -6 18.5480 40.9078   2
  19  -2  -6 29.7667 47.8024   2
  17   2  -3 50.5632 47.6425   2
  19  -2  -3 73.6642 51.4472   2
 -17  19  -3 31.7601 32.7270   3
  17   2   0 394.756 71.4410   2
  19  -2   0 352.234 69.9369   2
 -17  19   0 327.528 51.3277   3
 -19  17   0 333.781 53.7240   3
  17   2   3 184.939 61.0838   2
  19  -2   3 199.336 59.2222   2
 -17  19   3 179.248 47.0399   3
 -19  17   3 152.809 43.7826   3
  19 -17  -6 6.24772 51.6151   2
  17   2   6-19.1125 42.1468   2
  19  -2   6 5.16419 47.5081   2
 -17  19   6 22.9427 40.4549   3
 -18  19  -4 597.821 61.4271   3
 -19  18  -4 557.823 61.6856   3
  18   1  -1 570.503 80.1106   2
 -18  19  -1 582.140 62.6468   3
 -19  18  -1 517.524 62.5722   3
  19  -1  -1 583.237 85.0223   2
  18   1   2 5.20761 46.7415   2
  19  -1   2-5.47550 47.8798   2
 -18  19   2 31.7572 37.1125   3
 -19  18   2 88.1005 41.8104   3
 -19  19  -5 351.130 50.7213   3
 -19  19  -2 80.6679 40.2944   3
 -19  19   1 60.0937 38.5538   3
  10  10   0 4.38088 39.9787   2
  20 -10   0 42.7260 50.4278   2
  10  10  -3 39.0081 41.1391   2
  10  10   3-4.26591 38.6064   2
 -10  20   3-5.75283 29.6806   3
  20 -10  -3 11.8326 50.7945   2
  20 -10   3 6.02741 50.2906   2
  10  10  -6 8.38283 37.9526   2
  10  10   6 61.8204 39.1385   2
 -10  20   6 56.1214 35.5817   3
  20 -10  -6 71.5802 51.4798   2
  20 -10   6 56.6383 52.1195   2
  10  10  -9 62.3152 42.0030   2
  10  10   9 126.862 44.9623   2
  20 -10  -9 35.1720 44.3689   2
  20 -10   9 102.888 51.7447   2
  11   9 -10 41.9724 37.5916   2
  20  -9 -10 38.2906 42.2437   2
  20 -11  10 107.217 52.0222   2
   9  11   7-4.01933 38.4381   2
  11   9  -7 16.4264 37.7789   2
  20  -9  -7-10.4715 42.3807   2
  20 -11   7 16.9496 47.6003   2
   9  11   4 295.392 57.2532   2
  11   9  -4 269.356 56.9058   2
  20  -9  -4 425.390 76.8747   2
  20 -11   4 345.461 70.7731   2
   9  11   1 152.355 48.6931   2
  11   9  -1 210.002 55.8922   2
  20  -9  -1 95.9223 58.3310   2
  20 -11   1 182.269 63.6260   2
   9  11  -2-4.36134 39.8007   2
  11   9   2 22.0528 42.4962   2
 -11  20   2 42.5012 31.0585   3
  20  -9   2 12.0452 52.6586   2
  20 -11  -2 5.97784 46.8540   2
   9  11  -5 219.628 52.5428   2
  11   9   5 269.196 56.5433   2
 -11  20   5 203.334 44.1939   3
  20  -9   5 221.453 62.5026   2
  20 -11  -5 206.423 63.1103   2
   9  11  -8 80.1258 43.4474   2
  11   9   8 75.7110 40.3620   2
 -11  20   8 87.9565 38.8184   3
  20  -9   8 68.4820 50.4126   2
 -20  11   8 23.1734 39.8963   3
  20 -11  -8 111.811 52.8170   2
  12   8  -8 97.4972 44.6157   2
  20  -8  -8 115.655 51.6321   2
  20 -12   8 122.535 55.6730   2
   8  12   5 142.283 46.0783   2
  12   8  -5 202.881 50.8771   2
  20  -8  -5 184.590 58.6471   2
  20 -12   5 153.984 62.4319   2
   8  12   2 8.60975 37.6488   2
  12   8  -2 40.5316 42.7554   2
  20  -8  -2 46.2987 49.6955   2
  20 -12   2 60.6412 48.5805   2
  20  -8   1 647.531 90.2159   2
  20 -12  -1 654.631 92.5305   2
 -12  20   1 664.472 61.4104   3
   8  12  -1 666.549 79.3557   2
  12   8   1 610.604 75.7296   2
  20  -8   4 991.377 105.291   2
  20 -12  -4 1082.11 109.138   2
 -12  20   4 1269.45 88.2978   3
   8  12  -4 1201.58 98.4074   2
  12   8   4 1176.87 98.5644   2
   8  12  -7 281.247 57.3905   2
  12   8   7 290.345 57.3474   2
 -12  20   7 254.358 50.7021   3
  20  -8   7 306.487 64.5325   2
 -20  12   7 258.024 53.1174   3
  20 -12  -7 211.162 60.6042   2
  20 -12 -10 5.14271 45.7590   2
  13   7  -9 144.880 46.5473   2
  20  -7  -9 147.219 51.3705   2
 -20   7   9 230.517 53.3553   3
  20 -13   9 224.332 60.8280   2
  13   7  -6 43.2979 43.8222   2
  20  -7  -6 48.5275 48.4000   2
  20 -13   6 29.1081 49.5279   2
   7  13   3 310.146 59.2227   2
  13   7  -3 204.834 53.0547   2
  20  -7  -3 228.872 63.5726   2
  20 -13   3 284.400 73.9564   2
  20  -7   0 752.467 94.2439   2
  20 -13   0 731.922 98.0517   2
 -13  20   0 653.296 60.1836   3
   7  13   0 796.298 83.4684   2
  13   7   0 900.385 89.8156   2
  13   7   3 298.001 59.9886   2
 -13  20   3 377.808 52.8891   3
  20  -7   3 268.217 65.1395   2
  20 -13  -3 250.553 66.3132   2
  13   7   6-4.34219 36.9361   2
 -13  20   6 7.19435 36.6415   3
  20  -7   6 27.9055 46.1102   2
 -20  13   6 49.8112 43.1738   3
  20 -13  -6 28.5640 47.6678   2
  13   7   9 200.851 50.7191   2
  20  -7   9 274.163 61.1264   2
  20 -13  -9 269.069 65.0350   2
  14   6  -7 12.9931 37.1840   2
  20  -6  -7-30.1279 43.1106   2
  20 -14   7 29.4449 48.6512   2
  14   6  -4 156.211 51.1055   2
  20  -6  -4 171.222 56.7888   2
  20 -14   4 171.550 64.5672   2
  14   6  -1 163.449 54.6655   2
 -14  20  -1 168.893 36.7067   3
  20  -6  -1 200.689 63.7610   2
  20 -14   1 250.022 67.8927   2
  14   6   2-4.72186 40.5398   2
 -14  20   2-3.17926 31.0776   3
  20  -6   2 47.1221 52.4106   2
  20 -14  -2 6.20965 50.2642   2
  14   6   5 131.169 51.8795   2
 -14  20   5 111.681 42.2168   3
  20  -6   5 166.202 59.0588   2
 -20  14   5 126.030 44.7387   3
  20 -14  -5 101.981 57.4615   2
 -20  14   8 46.9348 35.5147   4
  14   6   8 68.0828 41.6338   2
  20  -6   8 75.9757 45.8740   2
  20 -14  -8 117.802 55.6414   2
  15   5  -5 51.7633 48.2519   2
  20  -5  -5 15.8632 43.2537   2
  20 -15   5 36.6251 50.4366   2
  15   5  -2 33.4476 41.7836   2
  20  -5  -2 16.8658 47.8244   2
 -15  20  -2 39.1440 33.7997   3
  20 -15   2 19.2585 48.6129   2
  15   5   1 279.061 59.1861   2
  20  -5   1 320.511 70.1865   2
 -15  20   1 268.004 47.3432   3
  20 -15  -1 251.786 71.9222   2
 -20  15   4 214.136 41.9956   4
  15   5   4 257.712 56.8732   2
  20  -5   4 200.885 58.9501   2
 -15  20   4 201.883 49.1167   3
 -20  15   4 189.693 49.2876   3
  20 -15  -4 288.007 71.8971   2
 -20  15   7-3.14237 33.4481   4
  20 -15  -7-11.7707 48.6215   2
  16   4  -3 119.151 50.4970   2
  20  -4  -3 143.530 59.5253   2
  20 -16   3 58.0515 52.2815   2
  20 -16   0 453.512 83.9722   2
 -16  20   0 623.967 64.8530   3
  20  -4   0 478.636 80.9237   2
  16   4   0 627.673 81.7280   2
  16   4   3 433.184 68.7350   2
 -16  20   3 424.692 58.1637   3
 -20  16   3 459.784 61.4613   3
  20  -4   3 446.539 77.8703   2
  20 -16  -3 452.264 83.8287   2
 -20  16   6-5.77454 30.5470   4
 -17  20  -1 999.699 79.3864   3
 -20  17  -1 1179.43 89.6280   3
 -17  20   2 176.163 46.9782   3
 -20  17   2 159.611 48.4292   3
 -18  20  -2 21.6307 31.6851   3
 -18  20   1 88.7419 42.3568   3
  10  11   5 227.042 54.8903   2
  11  10  -5 246.335 56.7691   2
  21 -10  -5 313.608 69.1983   2
  21 -11   5 285.904 68.1387   2
  10  11   2 54.6785 43.3021   2
  11  10  -2 92.5165 48.6880   2
  21 -10  -2 68.6680 57.0037   2
  21 -11   2 134.781 60.0269   2
  10  11  -1 170.960 52.6178   2
  11  10   1 188.859 52.1808   2
  21 -10   1 279.553 72.9313   2
  21 -11  -1 243.727 73.6206   2
  10  11  -4 108.579 48.3523   2
  11  10   4 191.299 54.4408   2
 -11  21   4 158.430 42.5950   3
  21 -10   4 252.510 65.6993   2
  21 -11  -4 176.827 63.8674   2
 -11  21   7-3.56517 34.8498   3
   9  12   3 17.9668 39.2733   2
  12   9  -3-4.62348 42.1913   2
  21  -9  -3 5.98569 48.4528   2
  21 -12   3 57.3325 56.1922   2
   9  12   0 13.8612 40.0379   2
  12   9   0 37.5357 46.8399   2
  21  -9   0 12.3169 51.8881   2
  21 -12   0 25.6815 57.6202   2
   9  12  -3-9.12201 41.6199   2
  12   9   3 4.56489 41.3124   2
 -12  21   3-6.19871 32.1858   3
  21  -9   3 6.10432 49.9239   2
  21 -12  -3-43.9397 57.2791   2
 -12  21   6 7.00784 34.7372   3
  13   8  -4-9.22868 40.7022   2
  21  -8  -4-11.5068 48.9365   2
  21 -13   4 6.35811 54.0800   2
   8  13   1 55.7305 41.0078   2
  13   8  -1 85.5563 48.1288   2
  21  -8  -1 60.4354 56.9574   2
  21 -13   1 90.7202 53.5664   2
   8  13  -2-23.3352 40.8047   2
  13   8   2 32.9433 46.6561   2
 -13  21   2 12.4585 30.8780   3
  21  -8   2-24.1985 50.9686   2
  21 -13  -2 63.9002 55.8686   2
 -13  21   5 108.786 41.3015   3
  14   7  -2 4.84706 42.7548   2
  21  -7  -2 24.5606 52.7163   2
  21 -14   2-19.8886 55.3142   2
  14   7   1 155.327 53.3861   2
 -14  21   1 175.066 42.0415   3
  21  -7   1 219.212 65.6021   2
  21 -14  -1 139.183 64.0099   2
 -14  21   4 45.5596 35.7151   3
 -15  21   0 524.975 58.5598   3
 -15  21   3-3.47017 36.7137   3
 -21  15   6 431.566 55.8286   4
 -16  21  -1 20.7722 30.8201   3
 -16  21   2-10.2023 35.7603   3
 -17  21   1 158.763 44.6678   3
 -13  22   4 1191.57 88.9689   3
 -14  22   3 54.1052 36.6656   3
 -15  22   2 80.9421 38.8650   3
   0   0   0    0.00    0.00   0

TITL CuCHAK_NEW in R-3m
REM R-3m (#166 in standard setting)
CELL 0.71073  13.942349  13.942349  14.322039  90.0000  90.0000 120.0000
ZERR    1.00   0.000455   0.000455   0.000440   0.0000   0.0000   0.0000
LATT  3
SYMM -y, x-y, z
SYMM -x+y,-x, z
SYMM  y, x,-z
SYMM  x-y,-y,-z
SYMM -x,-x+y,-z
SFAC O Al Si Cu
UNIT 110.00 12.00 24.00 6.00
REM  CrysAlisPro recorded range (K): Min=299.7; max=299.7; aver:299.7
TEMP 27
TREF
HKLF 4
END
;
_shelx_hkl_checksum   11331
