# Supplementary material for: Effect of temperature and extraframework cation type on CHA framework flexibility
Source: Sci Rep. 2024 Oct 10;14:23778. doi: 10.1038/s41598-024-74638-4 (PMC11467460; doi:10.1038/s41598-024-74638-4)
Supplement: Supplementary file 15 — Supplementary Material 15 [file 41598_2024_74638_MOESM15_ESM.cif]

 
data_shelx
 
_audit_creation_method            SHELXL-2014
_chemical_name_systematic
;
 ?
;
_chemical_name_common             Cu-chabazite
_chemical_melting_point           ?
_chemical_formula_moiety          ?
_chemical_formula_sum
 'Al4 Cu1.95 O24 Si8' 
_chemical_formula_weight          840.33

loop_
 _atom_type_symbol
 _atom_type_description
 _atom_type_scat_dispersion_real
 _atom_type_scat_dispersion_imag
 _atom_type_scat_source
 'O'  'O'   0.0106   0.0060
 'International Tables Vol C Tables 4.2.6.8 and 6.1.1.4'
 'Si'  'Si'   0.0817   0.0704
 'International Tables Vol C Tables 4.2.6.8 and 6.1.1.4'
 'Cu'  'Cu'   0.3201   1.2651
 'International Tables Vol C Tables 4.2.6.8 and 6.1.1.4'
 'Al'  'Al'   0.0645   0.0514
 'International Tables Vol C Tables 4.2.6.8 and 6.1.1.4'
 
_space_group_crystal_system       trigonal
_space_group_IT_number            166
_space_group_name_H-M_alt         'R -3 m :H'
_space_group_name_Hall            '-R 3 2"'
 
_shelx_space_group_comment
;
The symmetry employed for this shelxl refinement is uniquely defined
by the following loop, which should always be used as a source of
symmetry information in preference to the above space-group names.
They are only intended as comments.
;
 
loop_
 _space_group_symop_operation_xyz
 'x, y, z'
 '-y, x-y, z'
 '-x+y, -x, z'
 'y, x, -z'
 'x-y, -y, -z'
 '-x, -x+y, -z'
 'x+2/3, y+1/3, z+1/3'
 '-y+2/3, x-y+1/3, z+1/3'
 '-x+y+2/3, -x+1/3, z+1/3'
 'y+2/3, x+1/3, -z+1/3'
 'x-y+2/3, -y+1/3, -z+1/3'
 '-x+2/3, -x+y+1/3, -z+1/3'
 'x+1/3, y+2/3, z+2/3'
 '-y+1/3, x-y+2/3, z+2/3'
 '-x+y+1/3, -x+2/3, z+2/3'
 'y+1/3, x+2/3, -z+2/3'
 'x-y+1/3, -y+2/3, -z+2/3'
 '-x+1/3, -x+y+2/3, -z+2/3'
 '-x, -y, -z'
 'y, -x+y, -z'
 'x-y, x, -z'
 '-y, -x, z'
 '-x+y, y, z'
 'x, x-y, z'
 '-x+2/3, -y+1/3, -z+1/3'
 'y+2/3, -x+y+1/3, -z+1/3'
 'x-y+2/3, x+1/3, -z+1/3'
 '-y+2/3, -x+1/3, z+1/3'
 '-x+y+2/3, y+1/3, z+1/3'
 'x+2/3, x-y+1/3, z+1/3'
 '-x+1/3, -y+2/3, -z+2/3'
 'y+1/3, -x+y+2/3, -z+2/3'
 'x-y+1/3, x+2/3, -z+2/3'
 '-y+1/3, -x+2/3, z+2/3'
 '-x+y+1/3, y+2/3, z+2/3'
 'x+1/3, x-y+2/3, z+2/3'
 
_cell_length_a                    13.4130(16)
_cell_length_b                    13.4130(16)
_cell_length_c                    15.4779(13)
_cell_angle_alpha                 90
_cell_angle_beta                  90
_cell_angle_gamma                 120
_cell_volume                      2411.5(6)
_cell_formula_units_Z             3
_cell_measurement_temperature     523(2)
_cell_measurement_reflns_used     1342 
_cell_measurement_theta_min       2.1900 
_cell_measurement_theta_max       32.0200 
 
_exptl_crystal_description        'fragment' 
_exptl_crystal_colour             'pale blue' 
_exptl_crystal_density_meas       ? 
_exptl_crystal_density_method     ?              
_exptl_crystal_density_diffrn     1.736          
_exptl_crystal_F_000              1237
_exptl_transmission_factor_min    ?                                             
_exptl_transmission_factor_max    ?                                             
_exptl_crystal_size_max           0.160 
_exptl_crystal_size_mid           0.120 
_exptl_crystal_size_min           0.060 
_exptl_absorpt_coefficient_mu     1.774
_shelx_estimated_absorpt_T_min    ? 
_shelx_estimated_absorpt_T_max    ? 
_exptl_absorpt_correction_type    multi-scan 
_exptl_absorpt_correction_T_min   0.66656 
_exptl_absorpt_correction_T_max   1.0000 
_exptl_absorpt_process_details     
;
CrysAlisPro 1.171.43.111a (Rigaku Oxford Diffraction, 2024)
Empirical absorption correction using spherical harmonics,
implemented in SCALE3 ABSPACK scaling algorithm.
;
_oxdiff_exptl_absorpt_empirical_full_min           0.803
_oxdiff_exptl_absorpt_empirical_full_max           1.473
_oxdiff_exptl_absorpt_empirical_details
;
Empirical correction (ABSPACK) includes:
- Absorption correction using spherical harmonics
- Frame scaling
;    
_diffrn_ambient_temperature       523(2)
_diffrn_radiation_wavelength      0.71073
_diffrn_radiation_type            MoK\a
_diffrn_source                    'micro-focus sealed X-ray tube'                          
_diffrn_measurement_device_type   'XtaLAB Synergy R, HyPix-Arc 100'  
_diffrn_measurement_method        ? 
_diffrn_detector_area_resol_mean  ? 
_diffrn_reflns_number             3622
_diffrn_reflns_av_unetI/netI      0.0389
_diffrn_reflns_av_R_equivalents   0.0482
_diffrn_reflns_limit_h_min        -20
_diffrn_reflns_limit_h_max        16
_diffrn_reflns_limit_k_min        -8
_diffrn_reflns_limit_k_max        19
_diffrn_reflns_limit_l_min        -17
_diffrn_reflns_limit_l_max        23
_diffrn_reflns_theta_min          2.192
_diffrn_reflns_theta_max          32.369
_diffrn_reflns_theta_full         25.242
_diffrn_measured_fraction_theta_max   0.929
_diffrn_measured_fraction_theta_full  0.993
_diffrn_reflns_Laue_measured_fraction_max    0.929
_diffrn_reflns_Laue_measured_fraction_full   0.993
_diffrn_reflns_point_group_measured_fraction_max   0.929
_diffrn_reflns_point_group_measured_fraction_full  0.993
_reflns_number_total              998
_reflns_number_gt                 703
_reflns_threshold_expression      'I > 2\s(I)'
_reflns_Friedel_coverage          0.000
_reflns_Friedel_fraction_max      .
_reflns_Friedel_fraction_full     .
 
_reflns_special_details
;
 Reflections were merged by SHELXL according to the crystal
 class for the calculation of statistics and refinement.
 
 _reflns_Friedel_fraction is defined as the number of unique
 Friedel pairs measured divided by the number that would be
 possible theoretically, ignoring centric projections and
 systematic absences.
;
 
_computing_data_collection        'CrysAlisPro system (CCD 43.105a 64-bit (release 11-01-2024))'
_computing_cell_refinement        'CrysAlisPro 1.171.43.111a (Rigaku OD, 2024)'
_computing_data_reduction         'CrysAlisPro 1.171.43.111a (Rigaku OD, 2024)'
_computing_structure_solution     ?
_computing_structure_refinement   'SHELXL-2014 (Sheldrick, 2014)'
_computing_molecular_graphics     ?
_computing_publication_material   ?
 
_refine_special_details
;
 ?
;
_refine_ls_structure_factor_coef  Fsqd
_refine_ls_matrix_type            full
_refine_ls_weighting_scheme       calc
_refine_ls_weighting_details
'w=1/[\s^2^(Fo^2^)+(0.0907P)^2^+18.1104P] where P=(Fo^2^+2Fc^2^)/3'
_atom_sites_solution_primary      ?
_atom_sites_solution_secondary    ?
_atom_sites_solution_hydrogens    .
_refine_ls_hydrogen_treatment     undef
_refine_ls_extinction_method      none
_refine_ls_extinction_coef        .
_refine_ls_number_reflns          998
_refine_ls_number_parameters      43
_refine_ls_number_restraints      0
_refine_ls_R_factor_all           0.0957
_refine_ls_R_factor_gt            0.0772
_refine_ls_wR_factor_ref          0.2351
_refine_ls_wR_factor_gt           0.2265
_refine_ls_goodness_of_fit_ref    1.114
_refine_ls_restrained_S_all       1.114
_refine_ls_shift/su_max           0.000
_refine_ls_shift/su_mean          0.000
 
loop_
 _atom_site_label
 _atom_site_type_symbol
 _atom_site_fract_x
 _atom_site_fract_y
 _atom_site_fract_z
 _atom_site_U_iso_or_equiv
 _atom_site_adp_type
 _atom_site_occupancy
 _atom_site_site_symmetry_order  
 _atom_site_calc_flag
 _atom_site_refinement_flags_posn
 _atom_site_refinement_flags_adp
 _atom_site_refinement_flags_occupancy
 _atom_site_disorder_assembly
 _atom_site_disorder_group
Si Si 0.33265(11) 0.43563(14) 0.56776(8) 0.0472(5) Uani 0.6667 1 d . . P . .
Al Al 0.33265(11) 0.43563(14) 0.56776(8) 0.0472(5) Uani 0.3333 1 d . . P . .
O1 O 0.3333 0.3971(5) 0.6667 0.0736(17) Uani 1 2 d S T P . .
O2 O 0.3716(6) 0.3716(6) 0.5000 0.087(2) Uani 1 2 d S T P . .
O3 O 0.1969(5) 0.3939(11) 0.5416(6) 0.070(2) Uiso 0.618(12) 2 d S . P . .
O3A O 0.2363(9) 0.4725(18) 0.5356(11) 0.070(2) Uiso 0.382(12) 2 d S . P . .
O4 O 0.4172(3) 0.5828(3) 0.5592(5) 0.085(2) Uani 1 2 d S T P . .
C1 Cu 0.3333 0.6667 -0.2096(12) 0.051(2) Uani 0.64(7) 6 d S T . . .
C1A Cu 0.3496(19) 0.699(4) -0.2237(16) 0.021(6) Uiso 0.06(2) 2 d S . . . .
C1B Cu 0.3333 0.6667 -0.1456(7) 0.049(4) Uiso 0.157(7) 6 d S . . . .
 
loop_
 _atom_site_aniso_label
 _atom_site_aniso_U_11
 _atom_site_aniso_U_22
 _atom_site_aniso_U_33
 _atom_site_aniso_U_23
 _atom_site_aniso_U_13
 _atom_site_aniso_U_12
Si 0.0464(8) 0.0660(10) 0.0363(7) -0.0094(5) -0.0011(5) 0.0334(7)
Al 0.0464(8) 0.0660(10) 0.0363(7) -0.0094(5) -0.0011(5) 0.0334(7)
O1 0.091(5) 0.083(3) 0.049(3) -0.0048(14) -0.010(3) 0.046(2)
O2 0.107(4) 0.107(4) 0.073(4) -0.0157(16) 0.0157(16) 0.074(5)
O4 0.090(4) 0.090(4) 0.079(4) -0.0089(18) 0.0089(18) 0.048(4)
C1 0.057(2) 0.057(2) 0.038(4) 0.000 0.000 0.0284(11)
 
_geom_special_details
;
 All esds (except the esd in the dihedral angle between two l.s. planes)
 are estimated using the full covariance matrix.  The cell esds are taken
 into account individually in the estimation of esds in distances, angles
 and torsion angles; correlations between esds in cell parameters are only
 used when they are defined by crystal symmetry.  An approximate (isotropic)
 treatment of cell esds is used for estimating esds involving l.s. planes.
;
 
loop_
 _geom_bond_atom_site_label_1
 _geom_bond_atom_site_label_2
 _geom_bond_distance
 _geom_bond_site_symmetry_2
 _geom_bond_publ_flag
Si O2 1.5997(16) . ?
Si O1 1.617(3) . ?
Si O3 1.665(4) . ?
Si O3A 1.674(7) . ?
Si O4 1.721(4) . ?
Si C1A 2.78(4) 25_565 ?
O1 Al 1.617(3) 12_556 ?
O1 Si 1.617(3) 12_556 ?
O2 Al 1.5997(16) 4_556 ?
O2 Si 1.5997(16) 4_556 ?
O3 O3A 0.918(19) . ?
O3 Al 1.665(4) 23 ?
O3 Si 1.665(4) 23 ?
O3A Al 1.674(7) 23 ?
O3A Si 1.674(7) 23 ?
O3A C1A 1.91(5) 25_565 ?
O3A C1 2.26(2) 25_565 ?
O3A C1B 2.42(2) 25_565 ?
O4 Al 1.721(4) 22_665 ?
O4 Si 1.721(4) 22_665 ?
O4 C1A 1.791(16) 26_455 ?
O4 C1A 1.791(16) 25_565 ?
O4 C1 1.966(8) 25_565 ?
O4 C1B 2.311(10) 25_565 ?
O4 C1A 2.33(5) 27 ?
C1 C1A 0.44(4) 2_665 ?
C1 C1A 0.44(4) 3_565 ?
C1 C1B 0.99(2) . ?
C1 O4 1.965(8) 26_455 ?
C1 O4 1.965(8) 27 ?
C1 O4 1.966(8) 25_565 ?
C1 O3A 2.26(2) 27 ?
C1 O3A 2.26(2) 25_565 ?
C1 O3A 2.26(2) 26_455 ?
C1A C1A 0.65(8) 2_665 ?
C1A C1A 0.65(8) 3_565 ?
C1A C1B 1.27(3) . ?
C1A O4 1.791(16) 27 ?
C1A O4 1.791(16) 25_565 ?
C1A O3A 1.91(5) 25_565 ?
C1A O4 2.33(5) 26_455 ?
C1A Si 2.78(4) 11_565 ?
C1A Al 2.78(4) 11_565 ?
C1A Si 2.78(4) 25_565 ?
C1A Al 2.78(4) 25_565 ?
C1B C1A 1.27(3) 2_665 ?
C1B C1A 1.27(3) 3_565 ?
C1B O4 2.311(10) 26_455 ?
C1B O4 2.311(10) 27 ?
C1B O4 2.311(10) 25_565 ?
C1B O3A 2.42(2) 27 ?
C1B O3A 2.42(2) 26_455 ?
C1B O3A 2.42(2) 25_565 ?
 
loop_
 _geom_angle_atom_site_label_1
 _geom_angle_atom_site_label_2
 _geom_angle_atom_site_label_3
 _geom_angle
 _geom_angle_site_symmetry_1
 _geom_angle_site_symmetry_3
 _geom_angle_publ_flag
O2 Si O1 113.2(3) . . ?
O2 Si O3 104.8(4) . . ?
O1 Si O3 107.6(4) . . ?
O2 Si O3A 118.2(6) . . ?
O1 Si O3A 120.3(6) . . ?
O3 Si O3A 31.9(6) . . ?
O2 Si O4 111.1(4) . . ?
O1 Si O4 109.5(3) . . ?
O3 Si O4 110.5(5) . . ?
O3A Si O4 78.6(7) . . ?
O2 Si C1A 132.6(6) . 25_565 ?
O1 Si C1A 112.2(6) . 25_565 ?
O3 Si C1A 73.4(6) . 25_565 ?
O3A Si C1A 42.2(8) . 25_565 ?
O4 Si C1A 38.6(6) . 25_565 ?
Si O1 Al 142.4(5) . 12_556 ?
Si O1 Si 142.4(5) . 12_556 ?
Al O1 Si 0.00(11) 12_556 12_556 ?
Al O2 Si 0.00(11) 4_556 4_556 ?
Al O2 Si 168.0(6) 4_556 . ?
Si O2 Si 168.0(6) 4_556 . ?
O3A O3 Al 74.6(6) . 23 ?
O3A O3 Si 74.6(6) . 23 ?
Al O3 Si 0.00(10) 23 23 ?
O3A O3 Si 74.6(6) . . ?
Al O3 Si 135.4(7) 23 . ?
Si O3 Si 135.4(7) 23 . ?
O3 O3A Si 73.5(7) . . ?
O3 O3A Al 73.5(7) . 23 ?
Si O3A Al 133.8(12) . 23 ?
O3 O3A Si 73.5(7) . 23 ?
Si O3A Si 133.8(12) . 23 ?
Al O3A Si 0.0 23 23 ?
O3 O3A C1A 164.2(19) . 25_565 ?
Si O3A C1A 101.6(8) . 25_565 ?
Al O3A C1A 101.6(8) 23 25_565 ?
Si O3A C1A 101.6(8) 23 25_565 ?
O3 O3A C1 171.3(17) . 25_565 ?
Si O3A C1 103.9(7) . 25_565 ?
Al O3A C1 103.9(7) 23 25_565 ?
Si O3A C1 103.9(7) 23 25_565 ?
C1A O3A C1 7.1(7) 25_565 25_565 ?
O3 O3A C1B 164.5(17) . 25_565 ?
Si O3A C1B 110.3(7) . 25_565 ?
Al O3A C1B 110.2(7) 23 25_565 ?
Si O3A C1B 110.2(7) 23 25_565 ?
C1A O3A C1B 31.3(9) 25_565 25_565 ?
C1 O3A C1B 24.1(6) 25_565 25_565 ?
Si O4 Al 129.2(5) . 22_665 ?
Si O4 Si 129.2(5) . 22_665 ?
Al O4 Si 0.00(13) 22_665 22_665 ?
Si O4 C1A 125.6(14) . 26_455 ?
Al O4 C1A 104.6(14) 22_665 26_455 ?
Si O4 C1A 104.6(14) 22_665 26_455 ?
Si O4 C1A 104.6(14) . 25_565 ?
Al O4 C1A 125.6(14) 22_665 25_565 ?
Si O4 C1A 125.6(14) 22_665 25_565 ?
C1A O4 C1A 21(3) 26_455 25_565 ?
Si O4 C1 115.4(2) . 25_565 ?
Al O4 C1 115.4(2) 22_665 25_565 ?
Si O4 C1 115.4(2) 22_665 25_565 ?
C1A O4 C1 12.2(11) 26_455 25_565 ?
C1A O4 C1 12.2(11) 25_565 25_565 ?
Si O4 C1B 113.4(3) . 25_565 ?
Al O4 C1B 113.4(3) 22_665 25_565 ?
Si O4 C1B 113.4(3) 22_665 25_565 ?
C1A O4 C1B 33.0(10) 26_455 25_565 ?
C1A O4 C1B 33.0(10) 25_565 25_565 ?
C1 O4 C1B 25.2(6) 25_565 25_565 ?
Si O4 C1A 115.0(2) . 27 ?
Al O4 C1A 115.0(2) 22_665 27 ?
Si O4 C1A 115.0(2) 22_665 27 ?
C1A O4 C1A 10.5(14) 26_455 27 ?
C1A O4 C1A 10.5(14) 25_565 27 ?
C1 O4 C1A 6.5(7) 25_565 27 ?
C1B O4 C1A 31.7(6) 25_565 27 ?
C1A C1 C1A 97(6) 2_665 3_565 ?
C1A C1 C1B 120(5) 2_665 . ?
C1A C1 C1B 120(5) 3_565 . ?
C1A C1 O4 60.4(6) 2_665 26_455 ?
C1A C1 O4 60.4(6) 3_565 26_455 ?
C1B C1 O4 97.3(6) . 26_455 ?
C1A C1 O4 143(5) 2_665 27 ?
C1A C1 O4 60.4(6) 3_565 27 ?
C1B C1 O4 97.3(6) . 27 ?
O4 C1 O4 118.4(2) 26_455 27 ?
C1A C1 O4 60.4(6) 2_665 25_565 ?
C1A C1 O4 143(5) 3_565 25_565 ?
C1B C1 O4 97.3(6) . 25_565 ?
O4 C1 O4 118.4(2) 26_455 25_565 ?
O4 C1 O4 118.4(2) 27 25_565 ?
C1A C1 O3A 117.3(14) 2_665 27 ?
C1A C1 O3A 33(5) 3_565 27 ?
C1B C1 O3A 87.1(6) . 27 ?
O4 C1 O3A 60.74(8) 26_455 27 ?
O4 C1 O3A 60.74(8) 27 27 ?
O4 C1 O3A 175.5(11) 25_565 27 ?
C1A C1 O3A 117.2(13) 2_665 25_565 ?
C1A C1 O3A 117.3(14) 3_565 25_565 ?
C1B C1 O3A 87.1(6) . 25_565 ?
O4 C1 O3A 175.5(11) 26_455 25_565 ?
O4 C1 O3A 60.73(8) 27 25_565 ?
O4 C1 O3A 60.73(8) 25_565 25_565 ?
O3A C1 O3A 119.75(11) 27 25_565 ?
C1A C1 O3A 33(5) 2_665 26_455 ?
C1A C1 O3A 117.2(14) 3_565 26_455 ?
C1B C1 O3A 87.1(6) . 26_455 ?
O4 C1 O3A 60.73(8) 26_455 26_455 ?
O4 C1 O3A 175.5(11) 27 26_455 ?
O4 C1 O3A 60.73(8) 25_565 26_455 ?
O3A C1 O3A 119.75(11) 27 26_455 ?
O3A C1 O3A 119.75(11) 25_565 26_455 ?
C1A C1A C1A 60.004(3) 2_665 3_565 ?
C1A C1A C1B 75.0(16) 2_665 . ?
C1A C1A C1B 75.0(16) 3_565 . ?
C1A C1A O4 139.5(13) 2_665 27 ?
C1A C1A O4 79.5(13) 3_565 27 ?
C1B C1A O4 96.7(8) . 27 ?
C1A C1A O4 79.5(14) 2_665 25_565 ?
C1A C1A O4 139.5(13) 3_565 25_565 ?
C1B C1A O4 96.7(8) . 25_565 ?
O4 C1A O4 141(3) 27 25_565 ?
C1A C1A O3A 148.5(3) 2_665 25_565 ?
C1A C1A O3A 148.5(3) 3_565 25_565 ?
C1B C1A O3A 97.4(17) . 25_565 ?
O4 C1A O3A 71.0(13) 27 25_565 ?
O4 C1A O3A 71.0(13) 25_565 25_565 ?
C1A C1A O4 30.011(19) 2_665 26_455 ?
C1A C1A O4 30.01(3) 3_565 26_455 ?
C1B C1A O4 73(2) . 26_455 ?
O4 C1A O4 109.4(13) 27 26_455 ?
O4 C1A O4 109.4(13) 25_565 26_455 ?
O3A C1A O4 170.8(15) 25_565 26_455 ?
C1A C1A Si 174.9(4) 2_665 11_565 ?
C1A C1A Si 116.2(5) 3_565 11_565 ?
C1B C1A Si 107.8(14) . 11_565 ?
O4 C1A Si 36.8(8) 27 11_565 ?
O4 C1A Si 104.2(19) 25_565 11_565 ?
O3A C1A Si 36.2(6) 25_565 11_565 ?
O4 C1A Si 146.0(5) 26_455 11_565 ?
C1A C1A Al 174.9(4) 2_665 11_565 ?
C1A C1A Al 116.2(5) 3_565 11_565 ?
C1B C1A Al 107.8(14) . 11_565 ?
O4 C1A Al 36.8(8) 27 11_565 ?
O4 C1A Al 104.2(19) 25_565 11_565 ?
O3A C1A Al 36.2(6) 25_565 11_565 ?
O4 C1A Al 146.0(5) 26_455 11_565 ?
Si C1A Al 0.00(5) 11_565 11_565 ?
C1A C1A Si 116.2(5) 2_665 25_565 ?
C1A C1A Si 174.9(5) 3_565 25_565 ?
C1B C1A Si 107.8(14) . 25_565 ?
O4 C1A Si 104.2(19) 27 25_565 ?
O4 C1A Si 36.8(8) 25_565 25_565 ?
O3A C1A Si 36.2(6) 25_565 25_565 ?
O4 C1A Si 146.0(5) 26_455 25_565 ?
Si C1A Si 67.4(10) 11_565 25_565 ?
Al C1A Si 67.4(10) 11_565 25_565 ?
C1A C1A Al 116.2(5) 2_665 25_565 ?
C1A C1A Al 174.9(5) 3_565 25_565 ?
C1B C1A Al 107.8(14) . 25_565 ?
O4 C1A Al 104.2(19) 27 25_565 ?
O4 C1A Al 36.8(8) 25_565 25_565 ?
O3A C1A Al 36.2(6) 25_565 25_565 ?
O4 C1A Al 146.0(5) 26_455 25_565 ?
Si C1A Al 67.4(10) 11_565 25_565 ?
Al C1A Al 67.4(10) 11_565 25_565 ?
Si C1A Al 0.00(8) 25_565 25_565 ?
C1 C1B C1A 17.4(18) . . ?
C1 C1B C1A 17.4(18) . 2_665 ?
C1A C1B C1A 30(3) . 2_665 ?
C1 C1B C1A 17.4(18) . 3_565 ?
C1A C1B C1A 30(3) . 3_565 ?
C1A C1B C1A 30(3) 2_665 3_565 ?
C1 C1B O4 57.5(3) . 26_455 ?
C1A C1B O4 74.9(18) . 26_455 ?
C1A C1B O4 50.3(6) 2_665 26_455 ?
C1A C1B O4 50.3(7) 3_565 26_455 ?
C1 C1B O4 57.5(3) . 27 ?
C1A C1B O4 50.3(7) . 27 ?
C1A C1B O4 74.9(18) 2_665 27 ?
C1A C1B O4 50.3(7) 3_565 27 ?
O4 C1B O4 93.8(4) 26_455 27 ?
C1 C1B O4 57.5(3) . 25_565 ?
C1A C1B O4 50.3(7) . 25_565 ?
C1A C1B O4 50.3(7) 2_665 25_565 ?
C1A C1B O4 74.9(18) 3_565 25_565 ?
O4 C1B O4 93.8(4) 26_455 25_565 ?
O4 C1B O4 93.8(4) 27 25_565 ?
C1 C1B O3A 68.7(5) . 27 ?
C1A C1B O3A 78.1(11) . 27 ?
C1A C1B O3A 78.1(11) 2_665 27 ?
C1A C1B O3A 51.4(19) 3_565 27 ?
O4 C1B O3A 54.0(2) 26_455 27 ?
O4 C1B O3A 54.0(2) 27 27 ?
O4 C1B O3A 126.2(6) 25_565 27 ?
C1 C1B O3A 68.7(5) . 26_455 ?
C1A C1B O3A 78.1(11) . 26_455 ?
C1A C1B O3A 51.4(19) 2_665 26_455 ?
C1A C1B O3A 78.1(11) 3_565 26_455 ?
O4 C1B O3A 54.0(2) 26_455 26_455 ?
O4 C1B O3A 126.2(6) 27 26_455 ?
O4 C1B O3A 54.0(2) 25_565 26_455 ?
O3A C1B O3A 107.6(5) 27 26_455 ?
C1 C1B O3A 68.7(5) . 25_565 ?
C1A C1B O3A 51.4(19) . 25_565 ?
C1A C1B O3A 78.1(11) 2_665 25_565 ?
C1A C1B O3A 78.1(11) 3_565 25_565 ?
O4 C1B O3A 126.2(6) 26_455 25_565 ?
O4 C1B O3A 54.0(2) 27 25_565 ?
O4 C1B O3A 54.0(2) 25_565 25_565 ?
O3A C1B O3A 107.6(5) 27 25_565 ?
O3A C1B O3A 107.6(5) 26_455 25_565 ?
 
_refine_diff_density_max    0.822
_refine_diff_density_min   -0.595
_refine_diff_density_rms    0.114

_shelxl_version_number 2014-1

_shelx_res_file
;
TITL R250 in R-3m
REM R-3m (#166 in standard setting)
CELL 0.71073  13.413033  13.413033  15.477888  90.0000  90.0000 120.0000
ZERR    3.00   0.001554   0.001554   0.001329   0.0000   0.0000   0.0000
LATT  3
SYMM -y, x-y, z
SYMM -x+y,-x, z
SYMM  y, x,-z
SYMM  x-y,-y,-z
SYMM -x,-x+y,-z
SFAC O SI CU Al
UNIT 72 24 5.84 12
TEMP 250
EADP Si Al
EXYZ Si Al
EADP O3 O3A
L.S. 15
BOND $H
acta
LIST 4
FMAP 2
PLAN 20
WGHT    0.090700   18.110401
FVAR       0.70324   0.61835
SI    2    0.332650    0.435634    0.567760    10.66666    0.04639    0.06596 =
         0.03630   -0.00935   -0.00106    0.03336
AL    4    0.332650    0.435634    0.567760    10.33333    0.04639    0.06596 =
         0.03630   -0.00935   -0.00106    0.03336
O1    1    0.333333    0.397114    0.666667    10.50000    0.09145    0.08307 =
         0.04906   -0.00479   -0.00958    0.04573
O2    1    0.371630    0.371630    0.500000    10.50000    0.10725    0.10725 =
         0.07339   -0.01565    0.01565    0.07448
O3    1    0.196946    0.393892    0.541632    20.50000    0.07032
O3A   1    0.236257    0.472513    0.535645   -20.50000    0.07032
O4    1    0.417242    0.582758    0.559183    10.50000    0.09028    0.09028 =
         0.07950   -0.00890    0.00890    0.04819
rem ef
C1    3    0.333333    0.666667   -0.209631     0.10692    0.05675    0.05675 =
         0.03846    0.00000    0.00000    0.02838
C1A   3    0.349606    0.699212   -0.223686     0.02925    0.02053
C1B   3    0.333333    0.666667   -0.145608     0.02615    0.04892

HKLF 4

REM  R250 in R-3m
REM R1 =  0.0772 for     703 Fo > 4sig(Fo)  and  0.0957 for all     998 data
REM     43 parameters refined using      0 restraints

END

WGHT      0.0906     18.1159

REM Highest difference peak  0.822,  deepest hole -0.595,  1-sigma level  0.114
Q1    1   0.4722  0.5278  0.5809  10.50000  0.05    0.82
Q2    1   0.3394  0.4276  0.6172  11.00000  0.05    0.52
Q3    1   0.3333  0.6667 -0.0723  10.16667  0.05    0.42
Q4    1   0.1814  0.3628  0.5683  10.50000  0.05    0.42
Q5    1   0.3655  0.7310 -0.2680  10.50000  0.05    0.42
Q6    1   0.3884  0.6116  0.6338  10.50000  0.05    0.38
Q7    1   0.2882  0.2882  0.5000  10.50000  0.05    0.37
Q8    1   0.3333  0.6667 -0.3333  10.08333  0.05    0.36
Q9    1   0.4610  0.5390  0.5228  10.50000  0.05    0.35
Q10   1   0.2143  0.4286  0.5956  10.50000  0.05    0.33
Q11   1   0.1207  0.2413  0.4534  10.50000  0.05    0.30
Q12   1   0.3161  0.6322  0.0509  10.50000  0.05    0.29
Q13   1   0.2168  0.4337  0.4073  10.50000  0.05    0.29
Q14   1   0.2383  0.4766  0.3884  10.50000  0.05    0.27
Q15   1   0.4047  0.3749  0.5517  11.00000  0.05    0.27
Q16   1   0.2849  0.3989  0.5317  11.00000  0.05    0.26
Q17   1   0.4415  0.7207 -0.0953  10.50000  0.05    0.26
Q18   1   0.2875  0.3457  0.6391  11.00000  0.05    0.25
Q19   1   0.2876  0.1822  0.6814  11.00000  0.05    0.25
Q20   1   0.3692  0.3479  0.4408  11.00000  0.05    0.25
;
_shelx_res_checksum    8815

_shelx_hkl_file
;
   0   0   3 66351.7 2028.47   6
   0   0   3 65508.9 2029.54   2
   0   0   6 8366.84 273.317   6
   0   0   9 43986.8 1367.86   6
   0   0  18 792.588 56.6546   7
   0   0  21 747.279 60.9436   7
  -1   0  23 28.2644 27.6692   7
   1  -1  23 11.3137 30.0827   7
   0   1  20 120.441 33.3814   7
   1  -1  20 126.758 33.8050   7
  -1   0  20 137.459 34.6355   7
   0   1  17 187.884 34.8250   7
  -1   0  17 188.686 30.6849   7
  -1   0  14 2581.21 106.695   7
   1  -1  11 1867.98 80.8179   6
   0   1  11 1959.00 83.9415   6
   0   1   8 11638.8 375.445   2
   1  -1   8 11520.0 370.086   6
   0   1   8 11057.2 371.106   6
  -1   0   5 36901.1 1134.62   1
   0   1   5 37906.1 1148.81   2
   1  -1   5 36955.2 1147.88   6
   0   1   5 36984.3 1134.58   1
   0   1   5 37470.6 1149.42   6
  -1   0   5 36321.5 1143.17   7
   1   0  -2 3687.73 117.191   7
  -1   0   2 3839.33 116.873   7
  -1   1  -2 3685.33 120.457   6
   0   1   2 3557.98 118.759   2
   0  -1  -2 3367.08 118.322   2
   1  -1   2 3973.90 120.352   6
  -1   1   1 95639.1 2929.23   2
   1  -1  -1 95311.1 2929.09   2
  -1   1   1 96176.4 2929.06   7
   1   0   1 95296.4 2929.65   2
  -1   0  -1 95398.4 2929.90   2
   1  -1  -1 95664.9 2929.39   7
  -1   1   4 59143.2 1880.35   2
  -1   1   4 58029.3 1878.16   6
   1   0   4 57785.3 1879.92   2
   1   0   4 57051.4 1881.54   6
  -1   0  -4 64445.6 1871.05   1
  -1   1   7 1746.55 73.6893   6
  -1   1   7 2035.42 80.5864   2
   1   0   7 1997.09 80.4065   2
   1   0   7 1826.00 78.8700   6
   1   0  13 2160.34 99.8374   6
  -1   1  13 2673.06 104.522   7
  -1   1  16 2.69816 21.9874   7
   0  -1  16 7.84808 23.3410   7
   0  -1  19 151.984 32.1477   7
   1   0  19 171.938 36.5257   7
  -1   1  19 138.756 33.4973   7
   1   0  22-1.84252 28.8299   7
   0  -1  22-10.3651 29.1552   7
  -1   1  22-9.01078 29.8108   7
  -1  -1   0 1433.56 50.3199   1
  -1   2   0 1518.50 49.5711   4
   1  -2   0 1535.36 48.3285   7
   1  -2   0 1519.00 49.7070   4
   1   1   0 1369.94 50.0503   1
   1   1   3 3658.06 116.957   2
  -1  -1  -3 3533.66 112.471   1
  -1  -1   3 3414.08 111.969   7
  -1   2   3 3481.53 117.396   6
  -1  -1   3 3396.69 112.284   1
   1   1   3 3808.37 113.046   1
   2  -1  -3 3489.53 111.837   5
  -2   1   3 3374.91 113.845   7
   2  -1   3 3217.83 116.626   2
   1   1  -3 3391.80 112.426   1
  -1   2   3 3676.97 117.205   7
  -1   2   3 3857.03 117.420   2
  -1   2   6 533.769 32.8778   2
   2  -1   6 240.254 27.3567   6
  -1  -1   6 757.941 28.8289   7
   1   1   6 553.829 35.8264   6
  -1   2   6 477.806 30.9922   6
  -2   1   6 336.346 24.1549   7
   2  -1   6 325.558 28.2621   2
   1   1   6 582.787 33.9425   2
   1   1   9 346.724 34.8996   2
  -1   2  -9 490.954 14.7323   1
   1   1   9 343.438 34.0639   6
   2  -1   9 398.614 33.3138   6
  -1   2   9 364.693 30.0596   6
  -2   1   9 390.312 27.0949   7
  -2   1  -9 328.744 14.9930   1
  -1   2   9 352.037 33.8673   2
  -1   2   9 255.920 13.7951   1
  -2   1  12 3529.37 131.102   7
   2  -1  12 3481.60 137.982   6
  -1   2  12 3716.44 138.726   7
   1   1  12 3282.67 137.561   6
   1   1  12 3549.69 144.927   2
  -1  -1  15 554.153 40.7193   7
  -1   2  15 632.084 47.2559   7
   1   1  15 572.563 47.0192   6
  -2   1  15 638.394 45.9229   7
   1  -2  18 7.49894 25.1845   7
  -1  -1  18 54.0778 25.4335   7
  -1   2  18 35.2569 26.4465   7
  -2   1  18 22.4589 26.0530   7
   2  -1  21 98.5428 35.6815   7
   1  -2  21 190.363 35.7121   7
  -2   1  21 184.246 35.0716   7
  -1  -1  21 117.284 30.9037   7
   1   1  21 171.273 38.4187   7
  -1   2  21 208.259 41.7312   7
   0   2  22 78.7889 35.6160   7
  -2   0  22 108.748 30.0492   7
   2  -2  22 86.8363 31.8872   7
  -2   0  19 235.361 34.0642   7
   0   2  19 234.869 38.9779   7
  -2   0  16 1484.59 74.3419   7
   0   2  16 1365.12 79.8999   7
   0   2  13 1398.14 84.1994   2
   0   2  13 1372.95 75.8846   6
  -2   0  10 173.127 20.6332   7
   2  -2   7 122.867 19.5481   6
   0   2   7 164.995 10.8513   1
  -2   0   7 135.235 10.5442   1
  -2   0   7 173.080 17.5826   7
   0   2   7 153.951 22.9555   2
   0   2   7 162.022 23.0891   6
   2  -2   4 684.522 33.3164   6
   0   2   4 682.729 31.7802   2
   0   2   4 652.614 35.2169   6
  -2   0   4 740.061 27.6519   7
   2   0  -1 1156.29 40.5906   5
   0   2   1 1134.26 37.6144   4
  -2   2  -1 1192.86 39.3679   4
   0  -2  -1 1072.42 37.2910   4
  -2   2   2 3662.11 116.357   7
   2  -2  -2 3583.96 115.756   2
   2  -2  -2 3979.44 117.083   6
   2   0   2 3464.90 112.288   4
   2   0   2 3691.76 116.574   2
  -2   2   2 3538.44 116.461   2
   2   0   5 571.909 32.2880   2
  -2   2   5 627.020 29.8011   7
  -2   2   5 525.591 31.3543   2
   2   0   5 586.706 35.8703   6
  -2   2   8 583.820 38.9804   2
   2   0   8 571.667 38.8100   2
   2   0   8 538.978 38.8316   6
  -2   2   8 500.233 31.1723   7
  -2   0  -8 456.935 21.1462   1
   0   2  -8 580.595 21.3783   1
   2   0  11 3073.56 127.530   6
   2   0  11 3173.39 128.714   2
   2   0  14 94.2331 27.2584   6
  -2   2  14 82.8324 23.1639   7
   0  -2  14 60.9307 21.9271   7
  -2   2  17 230.769 35.8162   7
   0  -2  17 208.310 30.5361   7
   2   0  20 238.648 43.2015   7
  -2   2  20 295.641 41.3434   7
   0  -2  20 230.531 37.2304   7
  -3   1  20 487.961 43.6977   7
  -1   3  20 476.314 53.1545   7
  -2  -1  20 423.166 41.1708   7
   2  -3  20 446.527 47.4312   7
   1   2  20 426.032 51.2581   7
  -2  -1  17 448.770 38.2769   7
  -3   1  17 475.568 39.8820   7
  -1   3  17 460.395 45.4630   7
   1   2  17 419.970 44.1427   6
   1   2  14 105.981 28.5216   6
  -1   3  14 83.8804 23.4612   6
   3  -2  14 85.4548 23.9915   6
  -3   1  14 58.9777 20.5422   7
   1   2  14 59.6968 30.9898   2
  -1   3  14 72.5958 24.9858   7
  -2  -1  14 61.1334 20.4207   7
  -2  -1  11 2597.24 98.7285   7
   3  -2  11 2404.14 106.023   6
  -1   3  11 2409.53 104.740   6
   1   2  11 2762.82 116.549   2
   1   2  11 2685.99 113.465   6
  -1   3  11 2698.21 115.543   2
  -1   3   8 299.165 28.2979   6
   3  -2   8 411.199 32.9368   6
   1   2   8 281.720 30.5163   2
  -3   1   8 448.711 25.7748   7
   1   2   8 306.779 31.8882   6
  -2  -1   8 379.221 24.0733   7
  -1   3   8 296.615 30.7210   2
  -2  -1   5 1293.73 55.2117   7
   3  -2   5 1381.33 64.5293   6
   1   2   5 1950.92 65.5772   2
  -1   3   5 1856.58 65.4895   2
  -1   3   5 1679.58 65.7323   6
   1   2   5 1793.42 57.1240   1
  -3   1   5 1545.71 58.6913   7
   1   2   2 3225.59 98.5196   5
  -2   3  -2 2707.01 98.6450   6
  -1   3   2 3204.11 99.4152   7
  -3   2  -2 2815.61 97.3604   4
  -3   2  -2 3054.25 98.1416   2
   1   2   2 3437.82 99.9287   1
   3  -1  -2 2669.02 98.3487   5
   3  -1   1 5924.14 191.050   2
  -3   1  -1 5390.67 191.316   4
   1   2  -1 6098.71 194.641   1
   2   1   1 7044.83 195.908   5
  -2   3   1 6986.41 194.262   4
  -2   3   4 371.008 22.1280   6
   1   2  -4 395.431 18.7549   1
   3  -2  -4 274.168 15.5527   5
  -3   2   4 265.278 18.4077   7
  -2   3   4 404.641 22.2948   2
   3  -1   4 298.386 21.7261   2
  -1  -2   4 397.242 16.4035   7
   2   1   4 374.801 22.5044   2
  -2   3   4 370.890 21.7777   7
   1   2  -7 809.346 34.7038   1
   2   1   7 1036.16 50.5876   2
   2   1   7 915.614 51.0764   6
  -1  -2   7 697.458 36.9197   7
  -2   3   7 984.978 46.1010   6
  -2   3   7 983.531 49.5487   2
  -3   2   7 1106.34 43.8955   7
  -2   3   7 919.993 43.5282   7
   3  -1   7 1119.49 50.7661   2
   3  -1   7 1109.21 53.8746   6
  -1   3 -10 2441.84 79.6518   1
  -1  -2  10 2369.81 90.7357   7
   2   1  13 272.472 37.1009   6
   2   1  13 270.958 38.6965   2
  -3   2  13 315.829 30.3004   7
   3  -1  13 269.998 34.4512   6
  -2   3  13 254.649 29.8886   7
   2   1  16 1137.42 72.3390   6
  -3   2  16 1205.95 65.4973   7
   3  -1  16 1016.86 67.6533   6
  -1  -2  16 1190.39 62.7349   7
   1  -3  19 319.669 37.8007   7
  -1  -2  19 339.432 37.0824   7
  -2   3  19 378.461 45.6050   7
  -3   2  19 343.512 39.6991   7
  -2   3  22 58.1251 31.7285   7
   2   1  22 61.3069 35.3411   7
   3  -1  22 46.4069 33.4298   7
  -3   2  22 78.1697 28.5309   7
   0   3  21-20.9393 32.0359   7
  -3   0  21 26.5915 23.4866   7
   3  -3  21 3.74912 30.7351   7
  -3   0  18 143.195 26.8629   7
   0   3  18 88.4295 31.1574   7
  -3   0  15 18.0885 18.1212   7
   0   3  15 12.4300 31.1229   2
   0   3  15 26.0362 23.0935   6
   3  -3  12 1.05660 17.0659   6
   0   3  12 21.9653 22.9741   6
   0   3  12 10.0578 26.1437   2
   0   3   9 1521.92 78.3063   6
   3  -3   9 2310.68 81.2040   6
   0   3   9 1479.91 59.8369   1
  -3   0   9 2393.86 73.3147   7
  -3   0   6 2276.17 85.2494   7
   3  -3   6 2000.33 90.3349   6
   3   0  -3 4493.77 140.856   5
   3  -3   3 4480.95 141.957   6
   0   3   3 4135.03 136.179   5
   0   3   3 4102.30 141.764   2
  -3   3   0 33351.7 1016.12   4
   3   0   0 32449.3 1018.13   5
  -3   3   3 2402.66 83.1264   7
   3   0   3 2406.56 83.6061   2
   3   0   3 2509.71 78.0572   4
  -3   3   3 2246.74 84.1340   2
  -3   3   6 4914.10 166.472   7
  -3   3   6 4928.44 172.597   2
   3   0   6 5215.12 172.686   2
   3   0   9 53.7862 22.0862   2
   3  -3  -9 63.3397 7.82554   5
  -3   3   9 67.3618 18.9927   2
   0   3  -9 63.5621 9.34235   1
   3   0  12 355.754 40.4258   6
   0  -3  12 373.469 30.7485   7
  -3   3  12 419.969 34.7913   7
   3   0  12 372.372 40.5084   2
   3   0  15 5.26139 26.2491   6
  -3   3  15-1.34409 21.1673   7
   0  -3  15-0.97528 19.0722   7
   3   0  18 27.1892 28.0936   6
   0  -3  18 26.8988 21.8879   7
  -3   3  18 26.6642 23.9375   7
  -3   3  21 5.02979 27.3250   7
  -2   4   0 1789.55 63.1308   4
   2   2   0 1847.70 65.0324   1
   2   2   0 1793.21 65.3620   5
   4  -2   3 1643.71 54.9147   2
  -2   4   3 1761.23 56.9511   2
   2   2   3 1720.25 56.3220   1
   2   2   3 1730.42 57.7760   2
   2   2  -3 1137.90 52.8966   1
   2   2  -3 1146.76 48.1291   7
  -2   4   3 1679.49 56.1105   6
  -2   4   3 1706.67 55.6017   7
   4  -2   6 332.901 31.9754   6
  -4   2   6 352.343 24.2219   7
  -2   4   6 639.048 31.0304   7
   2   2   6 791.532 35.9361   2
  -2   4   6 664.105 33.4390   6
  -2   4   6 607.790 32.4951   2
   4  -2  -6 386.715 21.5656   5
   4  -2   6 319.390 27.5275   2
  -2  -2   6 468.717 22.3363   7
  -2  -2   9 147.366 15.4658   7
  -2   4   9 105.501 20.3402   6
  -4   2   9 93.5501 15.9818   7
  -2   4  12 2733.58 111.797   7
   2   2  12 3038.90 127.029   2
  -4   2  12 2640.78 104.519   7
  -2   4  12 2867.86 123.734   2
   2   2  12 3016.56 126.604   6
  -2   4  12 2485.99 107.617   6
   4  -2  12 2636.26 117.972   6
  -2  -2  15 1097.24 56.6661   7
  -2   4  15 1355.72 71.0750   7
   2   2  15 1245.97 76.8128   6
   2   2  15 1243.27 82.8466   2
  -4   2  15 1195.12 62.2724   7
   4  -2  15 1167.53 71.1925   6
  -2   4  18 59.3272 30.3017   7
   2  -4  18 38.4197 25.5107   7
  -4   2  18 83.1559 23.6776   7
   2   2  18 26.6940 30.7443   6
   2   2  21 166.062 40.1991   7
  -2   4  21 263.703 42.2573   7
  -4   2  21 166.103 30.6614   7
  -4   1  22 8.75596 24.4910   7
  -1   4  19-16.8193 28.7634   7
  -4   1  19 41.2107 22.0653   7
   1   3  19-9.36003 29.7697   7
  -3  -1  19 28.0650 20.1891   7
  -1   4  16 184.525 32.7605   7
  -3  -1  16 133.603 22.1998   7
   1   3  16 112.415 33.6852   6
   1   3  16 105.681 38.1629   2
  -4   1  16 187.855 25.9479   7
   1   3  13 781.667 61.9789   2
   4  -3  13 891.439 54.9304   6
  -4   1  13 837.140 44.8785   7
  -1   4  13 678.300 50.4154   6
   1   3  13 716.662 56.0782   6
  -3  -1  13 852.853 43.5822   7
  -1   4  13 835.854 55.4256   7
  -1   4  13 758.177 60.2032   2
   1   3  10 1798.26 88.4904   2
  -1   4  10 1699.03 86.5241   2
  -1   4  10 1792.12 66.8689   1
   4  -3   7 2015.30 88.6511   6
   1   3   7 2091.33 92.1681   6
  -1   4   7 2268.23 88.2034   2
   1   3   7 2292.45 77.1549   1
  -3  -1   7 2061.95 77.6093   7
  -1   4   7 2084.37 88.0836   6
   1   3   7 2324.57 88.2566   2
   4  -3   4 8255.91 240.591   6
   1   3   4 6820.04 235.553   2
   4  -1  -4 8252.53 233.276   5
   3  -4   4 7804.21 232.894   6
  -1   4   4 6921.02 226.301   5
  -1   4   4 6838.65 235.045   2
   1   3   4 6675.49 231.446   1
   1   3   1 12636.2 421.475   1
  -1   4   1 12711.0 417.438   7
  -3   4  -1 14559.0 420.053   4
  -1  -3  -1 13441.6 415.274   4
  -1   4   1 13077.5 417.974   4
  -4   3  -1 13788.6 419.320   4
   3   1  -1 14217.5 422.413   5
  -3   4   2 736.793 34.4683   2
   1   3  -2 995.176 38.4379   1
   4  -3  -2 941.243 32.8366   2
   4  -1   2 958.486 34.4607   2
  -4   1  -2 1008.38 33.0100   4
   3  -4  -2 712.338 33.6002   6
  -3   4   5 514.684 26.8382   6
   1   3  -5 400.543 23.5930   1
  -3   4   5 558.810 28.0217   7
  -3   4   5 558.385 30.1550   2
   3   1   5 469.576 28.8973   2
  -1  -3   5 475.140 20.6370   7
  -3   4   8 495.701 36.3276   2
   4  -1   8 538.839 38.4455   2
  -3   4   8 568.694 34.3457   7
   1   3  -8 434.590 24.2180   1
  -1  -3   8 450.393 26.4230   7
   3   1   8 488.077 36.9498   2
   3   1   8 469.275 40.5838   6
  -4   3   8 538.605 30.2709   7
   4  -1   8 502.296 39.8936   6
   4  -3  -8 579.413 23.0850   5
   4  -1  11 1321.76 73.9237   6
   3   1  11 1161.06 71.0911   6
   4  -1  11 1249.87 68.6497   2
  -3   4  11 1192.68 70.1015   2
  -1   4 -11 1263.24 47.5772   1
  -4   3  11 1397.60 60.9868   7
  -3   4  11 1327.78 63.8589   7
   3   1  11 1202.26 70.3228   2
  -1  -3  11 1374.47 57.1080   7
  -4   3  14 298.459 30.3362   7
   3   1  14 261.141 42.1068   2
   3   1  14 270.335 41.2542   6
   4  -1  14 265.588 38.8233   6
  -3   4  14 304.219 35.5360   7
  -1  -3  14 264.709 26.7268   7
   4  -1  17 38.1620 28.0969   6
  -4   3  17 31.6817 21.8840   7
  -3   4  17 67.2666 26.8811   7
   3   1  17 67.5169 33.7751   6
  -4   3  20 12.1313 24.2729   7
  -3   4  20 36.4690 28.4811   7
  -4   0  20 755.479 52.1471   7
   0   4  20 731.494 60.0699   7
   0   4  17 36.7638 28.3833   7
   0   4  17 34.1729 27.3639   6
  -4   0  17 40.5892 18.7256   7
   0   4  14 2949.16 137.717   2
  -4   0  14 3194.64 115.047   7
   0   4  11 7765.92 281.002   6
   0   4  11 8075.36 283.459   2
   4  -4  11 8118.97 271.644   6
   4  -4   8 7514.74 244.599   6
   0   4   8 7209.03 232.222   1
   0   4   8 7150.59 245.718   2
   0   4   8 6997.96 250.129   6
   4  -4   5 10838.2 320.999   6
   0   4   5 9119.59 317.372   2
  -4   4  -2 2674.60 88.1673   4
   4   0  -2 2620.28 90.9182   5
   4  -4   2 2785.09 87.2553   6
   0   4  -1 82048.6 2547.74   7
  -4   4   1 83811.1 2555.97   4
  -4   4   1 85147.6 2550.07   2
   4   0   4 10218.8 323.559   4
  -4   4   4 10433.5 332.900   2
   4   0   4 10925.0 331.746   2
  -4   4   7 712.664 36.2655   7
   0  -4   7 834.960 33.8518   7
  -4   4   7 658.837 40.9528   2
   4   0   7 772.667 43.1501   2
   4   0  10 21334.8 695.907   6
   0   4 -10 21262.9 665.294   1
   0  -4  10 21712.0 671.687   7
  -4   4  10 21396.9 677.183   7
   4   0  13 332.858 43.8797   6
   4   0  13 321.962 41.9369   2
  -4   4  13 337.206 31.5694   7
  -4   4  16 977.279 60.0795   7
   4   0  16 961.974 72.2101   6
   4   0  19 713.809 63.1341   6
  -4   4  19 786.840 57.0156   7
   2   3  20 220.745 43.4411   7
  -5   2  20 280.066 37.2847   7
  -2   5  20 203.661 41.7442   7
   2   3  17 243.819 42.9070   6
  -5   2  17 209.579 30.2320   7
   2   3  17 220.891 47.4981   2
  -2   5  17 246.250 38.7634   7
  -3  -2  14 16.8364 15.2563   7
   2   3  14 22.8722 31.3479   2
  -2   5  14 16.5939 21.7150   7
   5  -3  14 8.16192 24.4390   6
  -2   5  14 16.2915 30.4851   2
   2   3  14 21.6051 28.4422   6
  -5   2  14 31.3186 18.1201   7
  -2   5  14 17.4622 19.5885   6
   2   3  11 3040.12 125.190   2
  -2   5  11 2811.47 115.201   6
  -5   2  11 3301.23 110.620   7
  -2   5  11 2865.43 115.519   7
   2   3  11 2817.44 125.366   6
   5  -2 -11 3167.60 102.359   5
  -2   5  11 3040.36 126.107   2
   5  -3  11 3032.89 123.155   6
   5  -2  -8 2084.18 77.5068   5
   5  -3   8 2089.81 92.7944   6
  -2   5   8 2192.54 89.4806   6
  -2   5   8 2325.52 91.2467   2
   2   3   5 1898.39 76.0908   2
  -2   5   5 1872.97 74.8456   2
  -2   5   5 1824.56 73.6432   7
  -2   5   5 1901.27 63.7672   5
   2   3   5 1962.62 72.3744   1
  -2   5   5 1801.30 75.9378   6
  -2  -3  -2 1212.07 40.3747   4
  -5   3  -2 1278.29 42.9644   2
  -3   5  -2 1132.84 45.1264   6
   2   3   2 1289.38 50.1140   5
  -5   3  -2 1303.20 47.2963   4
  -2   5   2 1334.27 46.6464   7
  -2   5   2 1270.95 46.7334   4
   2   3   2 1304.46 51.1613   1
  -3   5   1 43.9060 9.50658   4
  -5   2  -1 134.622 10.3411   4
   2   3  -1 50.0754 12.5923   1
   3   2   1 31.9063 12.5314   5
   5  -2   1 142.194 8.83666   2
   2   3  -4 1304.10 55.2374   1
  -3   5   4 1587.46 56.5488   7
  -3   5   4 1656.27 57.8467   6
   5  -2   4 1836.00 59.1425   2
  -3   5   4 1626.16 58.7415   2
   3   2   4 1612.04 60.3848   2
   2   3  -4 1200.73 49.4569   7
  -3   5   7 286.419 25.5848   2
   5  -2   7 177.849 27.9660   6
   5  -2   7 214.193 24.8756   2
   2   3  -7 165.291 16.9855   1
   3   2   7 372.724 28.2564   2
  -3   5   7 302.300 24.0932   7
  -3   5   7 247.491 23.2075   6
  -5   3  10 477.012 31.3446   7
   5  -3 -10 439.440 23.7191   5
   5  -2  10 423.712 41.4006   6
  -2  -3  10 319.512 24.1113   7
  -3   5  10 459.460 39.2976   2
  -3   5  10 445.316 34.7183   7
   3   2  10 416.309 39.3614   2
   3   2  10 371.341 41.1818   6
   5  -2  13 884.595 62.6210   6
   3   2  13 770.149 62.0041   6
  -5   3  13 868.909 47.6720   7
  -3   5  13 731.863 60.0179   2
   3   2  13 786.804 62.1802   2
  -3   5  13 835.013 53.5382   7
   3   2  16 791.683 70.5254   2
  -5   3  16 823.338 50.3519   7
   5  -2  16 845.181 65.5265   6
  -3   5  16 826.101 58.1852   7
   3   2  16 758.652 65.9366   6
  -3   5  19 224.527 37.3465   7
  -5   3  19 245.184 34.3680   7
   3   2  19 220.459 44.1357   6
  -5   3  22 59.9297 29.6767   7
   1   4  21 60.1075 32.6777   7
  -1   5  21 116.132 38.9723   7
   1   4  18 48.0695 31.3057   6
  -5   1  18 86.4195 24.7958   7
  -1   5  18 40.0552 29.0435   7
   1   4  18 77.4840 32.0592   7
  -1   5  15 352.777 40.7090   7
  -1   5  15 276.227 37.1631   6
  -1   5  15 409.640 52.0509   2
  -5   1  15 365.649 32.6310   7
   1   4  15 256.218 46.7394   2
   1   4  15 347.884 45.5361   6
   5  -4  12 329.510 35.7272   6
   1   4  12 365.548 42.8833   2
   1   4  12 350.924 43.2613   6
  -1   5  12 430.953 40.4058   7
  -1   5  12 369.260 39.0646   6
  -1   5  12 374.872 43.8020   2
  -5   1  12 335.274 28.1236   7
   1   4   9 6901.19 229.983   1
   5  -4   9 6967.05 245.749   6
   5  -1  -9 7609.84 233.905   5
   1   4   9 6934.22 245.174   2
   5  -4   6 2333.75 94.7391   6
  -1   5   6 2310.39 91.0209   2
  -1   5   6 2205.80 93.9712   6
   1   4   6 2512.93 86.5616   1
   5  -1  -6 2481.82 87.8328   5
   1   4   6 2384.57 91.6633   2
  -1   5   3 6228.16 196.057   4
   5  -1  -3 6125.65 201.991   5
   1   4   3 6507.93 199.514   5
  -5   4  -3 5936.70 198.826   4
   1   4   3 6143.57 192.216   4
   1   4   3 6756.43 203.460   1
   4   1  -3 5412.61 202.007   5
  -1   5   3 6107.88 200.626   7
  -4   5   0 19980.4 644.277   4
  -1   5   0 21037.4 638.537   7
  -5   4   0 21882.5 644.600   4
   4   1   0 19244.4 647.001   5
  -5   1  -3 498.593 19.1297   4
  -5   4   3 518.081 25.4437   2
  -4   5   3 301.144 20.8042   2
   5  -1   3 487.779 23.1066   2
   4   1   3 316.372 22.8357   2
   1   4  -3 308.193 23.2503   1
   4   1   6 9242.86 291.337   2
   1   4  -6 9330.91 285.137   1
  -4   5   6 8800.14 287.068   7
  -4   5   6 8983.61 293.607   2
   5  -1   9 6877.41 244.100   2
  -4   5   9 6255.37 233.578   7
   4   1   9 6420.36 250.061   6
   1   4  -9 7245.43 227.500   1
  -1  -4   9 7601.00 227.637   7
  -5   4  12 22.1324 15.3029   7
   4   1  12-14.6239 26.4841   2
   5  -1  12 17.7205 27.1796   6
   5  -1  12 1.50634 23.8778   2
  -4   5  12 20.2689 20.8753   2
  -4   5  12 22.7716 16.9239   7
  -1  -4  12 8.28552 12.9296   7
   4   1  12-5.41476 27.3999   6
   4   1  15 565.751 57.5820   6
  -5   4  15 608.643 44.0763   7
  -4   5  15 722.115 50.0278   7
   5  -1  15 665.873 60.4726   6
   4   1  15 653.312 61.5167   2
   5  -1  18 39.6788 34.2840   6
  -4   5  18 23.4966 25.4012   7
  -5   4  18 41.8276 23.7391   7
   4   1  18 54.9541 36.6551   6
  -5   4  21 135.303 33.5587   7
  -4   5  21 109.929 32.3542   7
   0   5  19 143.171 34.3361   7
   0   5  16 138.349 32.6760   7
   0   5  16 175.082 36.8134   6
   0   5  16 163.711 44.0769   2
   0   5  13 1674.95 88.7103   6
   0   5  13 1635.92 92.8007   2
   0   5  10 6474.89 243.623   6
   0   5  10 6678.08 241.464   2
   0   5  10 7108.23 224.503   1
   5  -5   7 548.697 33.7878   6
   5   0  -7 581.217 31.1478   5
   0   5   7 328.147 34.7106   6
   0   5   7 365.039 30.7729   2
   0   5   4 10197.6 311.405   4
   5   0  -4 8987.03 318.960   5
   0   5   4 10598.6 314.939   5
   0   5   4 10371.6 321.480   2
   5  -5   4 9151.12 318.477   6
  -5   5  -1 2785.71 97.4342   4
   5   0  -1 2857.59 102.406   5
  -5   0  -2 10824.1 337.427   4
  -5   5   2 11088.3 347.552   4
  -5   5   2 10828.9 340.195   2
  -5   5   5 26294.7 842.832   2
   5   0   5 27576.1 841.033   2
  -5   5   8 2994.17 126.162   2
   5   0   8 3076.40 126.314   2
   0  -5   8 3461.85 112.341   7
   0   5  -8 3536.99 117.242   1
   5   0  11 2572.46 121.615   2
  -5   5  11 2497.32 108.528   7
   5   0  11 2563.93 126.801   6
   0  -5  11 3177.32 104.437   7
   0   5 -11 3164.93 102.443   1
   5   0  14 2222.12 113.908   2
   5   0  14 2326.23 120.959   6
  -5   5  14 2387.49 99.7606   7
   5   0  17 16.4315 33.8598   6
  -5   5  17 19.6291 21.8732   7
   5   0  20 352.668 50.7551   6
  -5   5  20 411.914 42.9118   7
   3   3   0 3865.60 125.848   5
  -3   6   0 3580.51 119.574   4
   3   3   0 3740.17 125.143   1
   6  -3   3 5487.97 179.842   2
  -3   6   3 5514.90 181.763   4
   3   3   3 5698.19 185.905   5
  -3   6   3 5373.07 180.755   7
  -3   6   3 5633.69 182.350   6
  -6   3  -3 5589.62 179.755   4
  -3   6   3 5888.28 185.009   2
   3   3   3 5805.79 187.526   1
   3   3  -3 5473.79 185.429   1
  -3   6   6 4685.88 157.202   7
   6  -3   6 4278.07 156.746   2
  -3   6   6 4913.27 160.225   2
   3   3   6 4619.17 159.254   2
  -3   6   6 4492.07 158.174   6
  -3   6   9 242.276 26.7595   6
   3   3   9 288.871 30.1491   2
  -3   6   9 307.516 28.4728   7
  -3   6  12 1208.28 65.3017   6
   3   3  12 1474.08 81.0528   2
  -3   6  12 1445.10 80.6008   2
  -3   6  12 1407.32 72.3374   7
   3   3  12 1324.53 81.3939   6
  -3   6  15 1434.91 79.0620   7
   6  -3  15 1356.48 82.0025   6
   3   3  15 1171.11 83.5254   2
   3   3  15 1301.93 87.9409   6
  -3   6  15 1182.23 84.7562   2
   6  -3  18-7.83110 28.1296   6
  -3   6  18 5.19694 26.4797   7
   3   3  18 53.3000 36.6146   6
   3   3  18 18.4044 40.3246   2
   3   3  21 293.714 48.6944   6
  -3   6  21 259.702 43.3525   7
   2   4  19 106.219 37.9829   6
  -2   6  19 88.6026 35.8747   7
   6  -4  16 656.589 54.4258   6
  -2   6  16 726.372 56.4990   7
   2   4  16 784.979 68.2296   6
  -2   6  16 779.136 71.0854   2
   2   4  16 601.287 64.3732   2
  -2   6  13 554.643 53.6847   2
   2   4  13 552.805 54.3602   6
   6  -4  13 564.648 48.9893   6
  -2   6  13 608.958 46.8423   6
  -2   6  13 701.611 48.2801   7
   2   4  13 629.575 55.8006   2
   6  -4  10 571.925 46.3737   6
  -2   6  10 513.179 42.6477   2
   2   4  10 545.394 42.7776   2
   2   4  10 482.060 45.8336   6
   6  -2 -10 536.533 31.4754   5
  -2   6  10 526.087 38.5796   7
   6  -2  -7 2152.46 81.3723   5
   2   4   7 2309.42 82.4807   1
   6  -4   7 2044.15 92.4163   6
  -2   6   7 2110.48 89.4896   6
  -2   6   7 2089.67 85.7699   7
  -2   6   7 2324.01 88.5220   2
   2   4   4 3964.62 137.541   2
   2   4   4 4106.66 136.967   1
  -2   6   4 4149.37 135.707   7
   2   4   4 3846.21 133.759   5
  -2   6   4 4104.76 137.595   2
  -2   6   4 3672.09 130.332   4
   4   2  -1 343.630 25.0554   5
  -2   6   1 298.747 18.1029   4
  -2   6   1 294.766 16.9343   7
  -4   6  -1 261.420 19.5853   4
   2   4   1 283.588 23.4026   1
   2  -6   2 1371.13 58.0766   7
   6  -4  -2 1887.25 58.2377   2
   2   4  -2 1236.65 64.6896   1
   6  -2   2 2272.42 62.5125   2
  -6   2  -2 2259.22 63.3222   4
  -4   6   2 1638.54 64.9913   4
  -4   6   2 1713.90 63.7272   2
   4   2   2 1712.97 68.8191   5
  -4   6   5 218.280 17.8180   7
  -4   6   5 165.918 14.7102   6
  -4   6   5 219.090 20.7949   2
   6  -2   5 233.068 20.1896   2
   4   2   5 248.478 22.0314   2
   2   4  -5 206.164 18.5688   1
   2   4  -8 241.668 20.7503   1
  -4   6   8 191.835 25.5846   2
  -4   6  11 1101.20 65.5742   2
  -2  -4  11 953.963 44.7151   7
   4   2  11 1063.48 65.4353   2
   4   2  11 997.208 68.8370   6
  -4   6  11 1021.59 54.3365   7
   4   2  14 2.07305 31.6895   2
  -4   6  14 15.4752 20.5114   7
   4   2  14 28.0896 31.8787   6
   6  -2  14 7.85970 28.6691   6
  -4   6  14 40.5450 29.3115   2
  -6   4  14 14.2376 18.2291   7
   6  -2  17 276.886 45.8314   6
   4   2  17 170.748 44.3198   6
  -4   6  17 164.922 32.7642   7
  -6   4  17 253.155 33.4910   7
   4   2  17 158.566 45.5252   2
  -4   6  20 226.514 38.8936   7
   4   2  20 223.077 46.1314   6
   1   5  20 50.8377 29.0801   7
  -1   6  20 43.7127 32.6998   7
   1   5  20 31.0299 32.8135   6
  -1   6  17 112.703 44.7534   2
   1   5  17 109.691 35.5350   6
  -1   6  17 108.225 31.4177   6
  -1   6  17 79.6888 29.7868   7
   1   5  17 110.965 42.1719   2
  -1   6  14 107.353 35.4789   2
   1   5  14 90.3098 35.5601   2
   1   5  14 111.226 35.5043   6
  -1   6  14 75.7997 24.9445   7
  -1   6  14 130.980 30.9259   6
   6  -5  14 135.749 28.4967   6
   1   5  11 586.743 45.8909   2
  -1   6  11 561.466 46.4742   2
  -1   6  11 574.328 47.4066   6
  -1   6  11 530.689 42.9979   7
   6  -1 -11 328.638 29.6385   5
   1   5  11 536.323 48.5857   6
   6  -5  11 354.290 37.1408   6
   6  -1  -8 498.469 31.9713   5
  -1   6   8 604.102 43.8842   6
   1   5   8 578.630 31.5801   1
   1   5   8 522.563 36.6242   2
  -1   6   5 939.039 36.1223   5
  -1   6   5 966.413 45.4730   2
   6  -5   5 840.912 45.7039   6
   6  -1  -5 909.639 43.4242   5
  -1   6   5 817.938 35.5708   4
   1   5   5 829.833 32.3862   4
  -1   6   5 921.303 45.0270   7
   1   5   5 887.265 39.5768   5
   5   1  -5 1038.59 46.7563   5
   1   5   5 966.823 43.2745   1
   1   5   5 916.529 46.0072   2
  -1   6   2 2652.33 73.1176   4
  -1   6   2 2569.81 75.4361   7
  -6   5  -2 1604.88 69.6600   2
   5   1  -2 1834.15 77.7221   5
   1   5   2 3322.76 88.3444   1
  -5   6  -2 1970.77 74.8792   4
  -6   5  -2 1550.87 72.3020   4
  -6   5   1 547.398 18.4393   2
  -6   5   1 513.111 25.6961   4
   1   5  -4 4136.95 116.392   1
  -6   5   4 3597.05 112.256   2
  -5   6   4 2492.14 107.222   2
   6  -1   4 3321.39 108.952   2
   5   1   4 2680.41 109.545   2
   1   5  -7 94.3372 15.4458   1
   5   1   7 96.5894 19.4148   2
  -5   6   7 65.1053 18.3036   2
   1   5 -10 148.534 17.5587   1
  -6   5  10 84.2102 17.7795   7
  -5   6  10 66.9081 21.8786   2
   6  -1  10 60.4921 28.6420   6
  -5   6  10 100.317 18.7002   7
   5   1  10 78.9826 28.7768   6
   5   1  10 67.5405 24.9955   2
  -1  -5  10 175.456 14.9634   7
   5   1  13 881.338 68.8105   6
  -6   5  13 962.094 52.7195   7
   6  -1  13 813.511 61.2263   2
  -5   6  13 891.318 51.6915   7
   6  -1  13 999.901 70.8845   6
   5   1  13 808.391 64.7703   2
  -5   6  16 161.385 29.4653   7
   5   1  16 156.723 43.9066   6
   6  -1  16 181.512 42.2722   6
   5   1  16 150.995 41.9711   2
  -6   5  16 199.920 30.8180   7
  -5   6  19 39.2596 28.1497   7
   5   1  19 27.5323 36.5171   6
  -6   5  19 4.69385 25.5055   7
   6  -1  19 2.41659 35.9140   6
   0   6  18 5.77209 28.5953   6
   0   6  18-23.7015 28.0086   7
   0   6  18-40.1473 43.8336   2
   0   6  15 126.963 32.2021   7
   0   6  15 154.459 36.8118   6
   0   6  15 152.763 41.0186   2
   0   6  12 450.963 46.0172   2
   0   6  12 463.222 48.1604   6
   6  -6   9 81.5124 19.9639   6
   0   6   9 127.882 25.0225   2
   0   6   9 144.194 17.5172   1
   6   0  -9 95.2349 19.8662   5
   0   6   6 1271.84 44.3109   4
   6  -6   6 980.626 51.3591   6
   0   6   6 1281.65 47.3376   5
   6   0  -6 977.862 52.0166   5
   6  -6   3 2758.57 105.203   6
   6   0  -3 2647.21 110.753   5
  -6   6  -3 2566.02 106.462   4
  -6   6   0 909.820 49.2273   4
   0   6   0 1590.44 47.3784   7
  -6   6   3 2109.47 78.9784   2
   6   0   3 2348.50 83.1380   2
  -6   0  -3 2290.61 74.3620   4
   6   0   6 516.904 32.5115   2
  -6   6   6 513.819 35.3101   2
   0   6  -9 170.895 20.7391   1
   0  -6   9 195.866 14.3468   7
   6   0  12 855.608 66.5410   6
   6   0  12 702.891 56.8894   2
  -6   6  12 770.045 46.6939   7
  -6   6  15 59.5337 23.7215   7
   6   0  15 78.5832 34.7842   2
   6   0  15 133.718 42.6794   6
   6   0  18 66.9986 40.9040   6
  -6   6  18 76.2705 28.8653   7
   3   4  20-9.98155 38.0141   6
  -3   7  20 41.2960 30.3201   7
  -3   7  17 223.254 49.6115   2
  -3   7  17 219.688 38.2295   7
   7  -4  17 215.650 39.7663   6
   3   4  17 173.814 45.6476   6
   3   4  17 211.148 49.2170   2
  -3   7  14 10.6455 30.6041   2
   3   4  14 13.9371 30.8609   2
  -3   7  14 19.0891 24.4990   7
   7  -4  14 78.5147 31.9162   6
   3   4  14 54.1718 34.6845   6
   3   4  11 126.629 27.6144   2
  -3   7  11 121.036 24.9207   6
   3   4  11 106.964 32.7528   6
  -3   7  11 134.697 26.1614   7
  -3   7  11 103.675 26.5861   2
   7  -4  11 185.164 35.0205   6
  -3   7   8 1561.16 67.2444   7
   3   4   8 1320.88 65.9490   2
  -3   7   8 1475.65 67.4400   6
   3   4   5 293.033 23.9680   1
  -3   7   5 298.455 21.2815   7
  -3   7   5 247.938 22.5304   6
  -3   7   5 267.059 19.7104   4
  -3   7   5 267.302 22.4681   2
   3   4   5 286.581 26.1486   2
   4   3  -2 661.966 33.6995   5
   3   4   2 266.937 24.0202   1
   3   4   2 279.846 24.4972   5
  -3   7   2 289.197 20.4212   4
  -3  -4  -2 264.672 14.7902   4
  -7   3  -1 6661.99 218.978   4
   4   3   1 6355.17 225.524   5
   7  -3   1 6872.65 213.243   2
  -4   7   1 6576.86 221.307   4
   7  -3   4 2142.61 75.5329   2
   3   4  -4 2361.48 81.2204   1
  -7   3  -4 2427.04 74.4475   4
   4   3   4 1943.03 79.5014   2
  -4   7   4 1972.98 75.1869   7
  -4   7   4 2009.67 77.9964   2
  -4   7   4 1709.65 74.3218   4
  -4   7   4 1894.68 73.5582   6
   7  -3   7 1742.62 75.7505   2
  -4   7   7 1811.36 72.7800   6
  -4   7   7 1906.31 78.0890   2
  -4   7  10 234.269 32.0034   2
   4   3  10 183.699 29.2058   2
  -4   7  10 268.299 27.4353   7
  -4   7  13 110.958 30.3641   2
   4   3  13 81.7543 31.8539   2
  -4   7  13 157.730 26.1437   7
   4   3  13 124.976 37.2528   6
   7  -3  13 205.993 41.3171   6
  -4   7  16 388.163 41.3198   7
   4   3  16 431.178 57.6252   6
  -4   7  16 364.073 51.3027   2
   7  -3  16 372.818 51.0244   6
   4   3  16 357.236 52.6382   2
   4   3  19 15.1386 37.3721   6
  -4   7  19 49.4901 28.9992   7
   7  -3  19 32.2565 32.8857   6
   2   5  18 9.27070 34.3171   6
  -2   7  18 33.1035 31.5463   7
  -2   7  18 2.76860 39.7782   2
   2   5  18-5.63966 40.5143   2
   7  -5  15 383.821 44.3893   6
  -2   7  15 659.139 51.9602   7
  -2   7  15 536.004 60.7679   2
  -2   7  15 538.997 47.9780   6
   2   5  15 553.712 58.1784   2
   2   5  15 562.043 60.1413   6
  -2   7  12 1155.32 71.0457   2
   2   5  12 1254.43 77.2864   6
   2   5  12 1080.17 69.1192   2
  -2   7  12 1155.18 66.9307   6
   7  -5  12 918.234 63.8746   6
  -2   7  12 1084.06 62.4483   7
  -2   7   9 57.7279 19.1710   7
   7  -2  -9 51.1220 18.3900   5
  -2   7   9 70.1897 20.8723   2
   2   5   9 54.3831 14.8466   1
   2   5   9 50.5842 19.9901   2
   2   5   6 683.112 33.7495   1
  -2   7   6 616.424 36.8782   6
   2   5   6 522.101 19.4303   4
   7  -5   6 186.186 28.6431   6
   7  -2  -6 208.375 26.9508   5
  -2   7   6 637.566 34.4065   7
  -2   7   6 602.771 24.3647   5
  -2   7   6 613.998 28.4350   4
   2   5   3 859.680 37.1569   1
  -2   7   3 750.995 26.7894   4
  -2   7   3 776.252 29.1915   7
   2   5   3 795.881 34.3183   5
   5   2  -3 323.280 28.4458   5
   2   5   0 197.494 20.9091   1
   5   2   0 368.460 26.1081   5
  -5   7   0 398.867 22.2239   4
  -5   7   3 1581.03 63.0549   4
   2   5  -3 1192.45 62.4650   1
   7  -2   3 1845.52 60.0648   2
  -5   7   3 1746.64 62.7259   2
   2  -7   3 1430.01 53.8090   7
  -7   2  -3 1950.48 59.3260   4
   7  -2   6 1533.36 66.7767   2
   5   2   6 1983.09 71.1524   2
   2   5  -6 1146.24 61.7382   1
  -5   7   6 2185.02 72.7182   2
   7  -2   9 59.5329 29.8806   6
  -5   7   9 272.809 24.2678   7
   2   5  -9 119.430 18.7473   1
   5   2   9 249.591 28.5036   2
  -5   7  12 1235.17 62.4811   7
   5   2  12 1244.09 74.9888   2
   5   2  12 1154.84 78.4793   6
   7  -2  12 1298.71 80.3637   6
  -5   7  12 1249.82 73.0256   2
   5   2  15 831.656 69.8698   2
   7  -2  15 680.549 66.4943   6
   5   2  15 844.920 73.1105   6
  -5   7  15 814.139 54.0208   7
   5   2  18 5.17579 38.3340   2
   7  -2  18 26.3967 36.5712   6
  -5   7  18 53.7416 28.0440   7
   5   2  18 58.8413 39.9051   6
   1   6  19 136.132 32.0587   7
  -1   7  19 154.076 37.1371   7
   1   6  19 171.636 41.9635   6
  -1   7  19 85.6224 45.6296   2
   1   6  19 124.130 50.2563   2
  -1   7  16 682.616 54.7674   7
  -1   7  16 727.343 60.2815   6
   1   6  16 856.933 70.5594   6
   1   6  16 705.989 69.8704   2
  -1   7  16 836.332 74.4974   2
  -1   7  13 48.8984 30.5160   2
   1   6  13 74.7337 31.7557   2
  -1   7  13 21.3662 22.9996   7
   7  -6  13 124.244 26.5058   6
  -1   7  13 47.4002 27.6450   6
   1   6  13 35.0856 30.0465   6
   1   6  10 1512.87 71.7982   2
   1   6  10 1422.51 76.8554   6
  -1   7  10 1347.49 72.8016   6
   1   6  10 1444.95 57.7417   1
  -1   7  10 1437.97 70.9655   2
  -1   7  10 1515.36 59.4575   1
  -1   7  10 1366.15 68.9192   7
   7  -6   7 835.339 56.7677   6
  -1   7   7 1294.30 49.7576   4
  -1   7   7 1480.48 68.3291   6
   1   6   7 1585.18 59.5844   1
   1   6   7 1306.73 45.8598   4
  -1   7   7 1487.49 62.8485   2
   1   6   7 1449.00 62.5599   2
   7  -1  -7 914.260 54.0209   5
  -1   7   4 44.4602 8.12025   4
   7  -1  -4 37.6403 17.6329   5
   1   6   4 21.4930 15.0408   1
   6   1  -4 24.7423 15.8235   5
  -1   7   4 25.4937 11.2037   7
   7  -6   4 43.6065 15.8961   6
   1   6   4 43.5866 14.8029   5
  -7   6  -1 70.3298 12.5405   4
   6   1  -1 34.2018 17.5738   5
  -6   7  -1 24.6366 11.6685   4
  -7   6   2 2054.59 86.7820   4
  -7   1  -2 2126.90 79.1657   4
  -6   7   2 2851.31 90.4423   4
  -6  -1  -2 2647.06 77.1408   4
  -7   6   2 2252.86 80.0764   2
  -6   7   2 2901.67 83.4277   2
   1   6  -2 1487.50 86.4260   1
   7  -1   2 2235.85 82.6067   2
  -6   7   5 2602.98 89.7458   2
   7  -1   5 2035.48 85.5316   2
   1   6  -5 2104.80 88.9220   1
   6   1   5 2700.01 90.7401   2
  -6   7   8 73.6178 21.6650   2
   1   6  -8 85.4466 17.9907   1
   6   1  11 1466.49 85.6351   6
  -6   7  11 1483.03 66.4281   7
  -6   7  11 1340.54 73.6805   2
   6   1  11 1327.19 74.0191   2
   7  -1  11 1058.69 76.6217   6
   7  -1  11 1111.55 69.9221   2
   7  -1  14 86.6265 37.2581   6
   6   1  14 78.4887 37.2721   6
  -6   7  14 113.703 25.6027   7
   6   1  14 85.3656 34.5115   2
   7  -1  14 74.6949 32.0546   2
   7  -1  17 320.495 55.1298   6
  -6   7  17 379.416 42.2602   7
   6   1  17 487.679 61.9806   6
   6   1  17 362.632 53.5508   2
   7  -1  20 297.179 55.2028   6
  -6   7  20 390.462 46.8088   7
   6   1  20 388.181 59.2114   6
   0   7  20 49.3804 46.5456   2
   0   7  17 59.2098 26.9658   7
   0   7  17 71.1072 35.0818   6
   0   7  14 95.5604 30.7604   7
   0   7  14 120.292 36.9956   6
   0   7  14 125.814 37.4194   2
   0   7  11 52.7944 24.3318   2
   0   7  11 47.8983 27.7602   6
   7   0 -11 50.2281 19.3180   5
   0   7   8 266.264 18.2366   4
   0   7   8 282.977 29.6727   2
   7  -7   5 371.505 29.4491   6
   7   0  -5 395.118 34.0708   5
   0   7   5 829.144 35.0451   5
   0   7   5 774.349 27.5826   4
   7   0  -2 423.240 31.2366   5
  -7   7  -2 403.672 23.0022   4
  -7   7   1 1987.75 74.7533   4
   0   7  -1 1868.31 63.6175   7
  -7   7   1 2043.28 66.0626   2
   7   0   4 206.301 20.2184   2
  -7   7   4 214.115 19.9466   2
  -7   7   7 1306.91 60.6297   2
   0   7  -7 1183.06 59.1462   1
   7   0   7 1249.96 58.9273   2
   7   0  10 126.697 28.2326   2
   0   7 -10 151.700 21.3839   1
   7   0  13 114.857 33.5376   2
   7   0  13 64.0503 36.9365   6
   7   0  16 491.273 56.7061   2
   7   0  16 508.458 65.0249   6
   7   0  19 75.3353 44.4242   6
  -8   4   0 44581.8 1368.78   4
   4   4   0 44842.8 1376.70   1
   4   4   0 43987.9 1374.93   5
  -4   8   0 43797.8 1368.87   4
  -4   8   3 2334.03 84.1675   4
   4   4   3 2475.20 91.8536   1
   4   4   3 2409.65 90.6094   5
  -4   8   3 2345.11 81.6807   6
  -4   8   3 2357.39 85.8813   2
  -8   4  -3 2277.97 81.7891   4
  -4   8   6 6610.38 219.238   4
  -4   8   6 6595.03 220.419   6
  -4   8   6 6509.87 222.375   2
  -4   8   9 9893.46 341.510   6
  -4   8   9 10465.3 343.036   7
   4   4   9 9937.91 346.790   2
  -4   8   9 10275.2 348.301   2
  -4   8  12 57.3163 21.7274   7
   4   4  12 89.1858 34.1598   6
  -4   8  12 36.8742 24.1489   2
   8  -4  12 54.9480 33.4324   6
   4   4  12 77.7757 29.4023   2
   4   4  15 648.272 66.8600   6
  -4   8  15 750.643 66.6417   2
  -4   8  15 726.650 53.9483   7
   4   4  15 621.671 63.6655   2
  -4   8  18 50.2025 29.1031   7
   8  -4  18 144.042 41.8133   6
   4   4  18 5.33652 39.1098   6
   4   4  18 45.1977 43.7985   2
  -3   8  19 14.5915 28.0686   7
   3   5  19 7.72868 38.0040   6
   3   5  19-15.2513 42.2670   2
   3   5  16-12.1589 37.4268   2
  -3   8  16 32.1088 26.9618   7
   8  -5  16 17.6208 30.2367   6
   3   5  16 30.8206 38.4459   6
  -3   8  16 31.5538 36.8485   2
   3   5  13 738.048 64.0408   6
   3   5  13 670.631 58.4918   2
  -3   8  13 768.730 52.4118   6
  -3   8  13 744.410 53.0198   7
  -3   8  13 601.108 55.6559   2
  -3   8  10 2716.70 111.210   7
  -3   8  10 2526.79 110.282   6
  -3   8  10 2525.96 112.036   2
   3   5  10 2490.42 112.149   2
  -3   8   7 221.723 19.7097   4
   3   5   7 199.134 22.3677   1
   3   5   7 186.620 24.9513   2
  -3   8   7 192.499 23.7801   6
  -3   8   4 3170.94 109.294   4
   3   5   4 3057.50 115.405   1
  -3   8   4 3122.08 115.047   6
   3   5   4 2999.00 114.230   5
  -3   8   4 3117.64 114.433   2
  -8   5  -4 3490.01 110.979   4
  -3   8   4 3060.07 109.630   7
  -8   5  -1 5959.87 178.508   4
   3   5   1 4758.32 182.352   1
   5   3  -1 6001.22 187.274   5
   3   5   1 5222.74 183.316   5
  -5   8  -1 5687.58 179.684   4
  -3   8   1 4793.23 175.172   4
  -5   8   2 139.593 17.1431   4
  -8   3  -2 322.978 18.7942   4
   5   3   2 122.725 22.2918   5
   8  -3   2 320.800 16.8063   2
   8  -3   5 5583.90 171.195   2
   3   5  -5 5664.08 174.864   1
   3   5  -8 2479.63 92.9833   1
   8  -3   8 2565.86 98.5108   2
  -5   8   8 2239.60 91.2340   7
   5   3   8 2337.58 97.4246   2
  -5   8  11 65.4310 24.8116   2
   8  -3  11 84.5574 33.9224   6
   5   3  11 66.4556 32.8860   6
  -5   8  11 99.0100 21.0173   7
   5   3  11 21.4041 24.1036   2
   5   3  14 117.483 36.5687   2
  -5   8  14 174.919 28.6058   7
   5   3  14 94.9300 39.5608   6
  -5   8  14 130.753 33.8834   2
   5   3  17-11.0667 38.6565   6
  -5   8  17 28.8171 25.6978   7
   8  -3  17 9.80488 35.7600   6
   5   3  17-5.16976 38.8272   2
  -5   8  20 26.3216 28.1763   7
   5   3  20-10.8384 40.2720   6
   8  -3  20 60.3466 35.9672   6
   2   6  20 145.461 43.4420   6
   2   6  17 133.003 46.3937   2
   2   6  17 134.284 42.5646   6
  -2   8  17 149.023 33.0000   6
  -2   8  17 121.675 34.5836   7
  -2   8  17 175.885 47.1586   2
   8  -6  14 12.9912 26.8950   6
   2   6  14 74.0869 36.2789   6
   2   6  14 74.0758 34.0628   2
  -2   8  14 64.3358 27.1037   7
  -2   8  14 47.0886 32.9896   2
  -2   8  14 19.5101 25.9674   6
  -2   8  11 1082.94 61.9155   7
  -2   8  11 1156.36 66.4759   2
  -2   8  11 1171.22 68.2827   6
   2   6  11 1176.18 67.1619   2
   2   6  11 1160.12 74.4155   6
  -2   8   8 177.989 17.6747   4
  -2   8   8 156.544 23.2151   2
   8  -6   8 94.6190 24.2890   6
   2   6   8 134.945 24.8609   2
   8  -2  -8 146.408 23.5558   5
  -2   8   8 163.604 22.3195   7
   6   2  -8 69.0132 21.4585   5
  -2   8   5 269.781 18.1210   4
  -2   8   5 294.888 23.9318   7
   2   6   5 337.078 26.0559   5
  -2   8   2 262.814 16.7951   7
   2   6   2 292.638 25.1690   5
  -2   8   2 291.304 17.6306   4
  -8   6   1 1308.45 60.8640   4
  -6   8   1 1881.22 64.5650   4
  -8   2  -1 1390.00 56.6870   4
   6   2   1 2091.55 75.5419   5
   6   2   4 45.1115 16.3884   2
  -6   8   4 35.9884 13.5528   2
   8  -2   4 36.7452 13.6307   2
  -8   2  -4 76.2956 11.1013   4
  -6   8   7 990.970 46.7520   2
   8  -2   7 399.460 34.6902   2
  -6   8  10 1038.10 50.4804   7
  -6   8  10 994.387 57.9320   2
   8  -2  10 564.386 57.3683   6
   8  -2  10 611.754 49.2052   2
   6   2  10 1002.83 57.4936   2
   6   2  13 194.304 37.2078   2
   6   2  13 234.800 44.9216   6
  -6   8  13 210.761 28.6316   7
   8  -2  13 276.694 44.8535   6
  -6   8  13 201.531 34.5551   2
  -6   8  16 742.279 52.9454   7
   8  -2  16 530.017 63.8529   6
   6   2  16 679.553 71.2926   6
   6   2  16 662.988 66.2732   2
   6   2  19 230.478 51.9189   6
  -6   8  19 141.742 35.2443   7
   8  -2  19 168.974 47.0227   6
   1   7  18 2.79440 39.6776   2
   1   7  18 14.6625 25.4908   7
  -1   8  18-12.5129 27.2280   7
  -1   8  18 11.3894 28.7138   6
   1   7  18-4.59119 35.4454   6
  -1   8  18-19.5362 43.2374   2
  -1   8  15 97.8297 40.4645   2
   1   7  15 117.079 38.6276   2
  -1   8  15 137.971 29.6059   7
   1   7  15 132.790 40.2217   6
  -1   8  15 156.676 39.5011   6
  -1   8  12 49.3239 22.4384   7
   1   7  12 64.3387 27.4283   2
   8  -7  12 42.0095 22.6080   6
  -1   8  12 45.9055 30.5089   6
  -1   8  12 77.8169 28.5424   2
   7   1 -12 49.7906 21.9467   5
   1   7  12 95.6948 33.3283   6
  -1   8   9 182.082 25.5810   7
  -1   8   9 195.086 32.9398   6
  -1   8   9 172.145 26.7203   2
   1   7   9 205.416 29.0432   2
  -1   8   6 97.7644 14.4179   5
   8  -7   6 56.7355 19.7355   6
   1   7   6 95.9820 18.2460   5
  -1   8   6 111.376 19.8205   2
   1   7   6 108.313 21.9890   2
   1   7   6 72.3739 8.35886   4
  -1   8   6 80.8429 10.9100   4
  -1   8   3 131.790 15.8157   7
   8  -7   3 138.313 17.3920   6
   1   7   3 137.059 19.2392   5
  -1   8   3 117.708 11.3787   4
  -7   8   3 574.866 28.8797   2
  -7  -1  -3 646.834 22.7359   4
   8  -1   3 459.868 28.6166   2
  -8   1  -3 448.613 23.8607   4
  -7   8   6 59.8430 18.7862   2
   8  -1   6 48.9559 17.1757   2
   7   1   9 531.029 40.6171   2
   7   1  12 221.404 36.4187   2
   8  -1  12 94.4617 36.3353   6
   7   1  12 245.121 44.3263   6
  -7   8  12 163.052 30.3229   2
   8  -1  12 101.198 29.6551   2
   8  -1  15 223.185 48.6686   6
   7   1  15 130.929 43.9407   6
   7   1  15 127.359 38.2231   2
   8  -1  18 33.5088 41.7957   6
   7   1  18-2.78524 38.1110   6
   0   8  19 47.9946 27.0289   7
   0   8  19 79.6873 36.2869   6
   0   8  19 48.0273 43.8238   2
   0   8  16 168.156 45.2796   2
   0   8  16 167.768 41.4305   6
   0   8  16 92.4170 27.9094   7
   0   8  13 206.729 39.4477   6
   0   8  13 186.455 31.1191   7
   0   8  13 150.002 35.1430   2
   0   8  10 4881.51 170.540   1
   0   8  10 4296.66 184.948   6
   0   8  10 4395.98 178.841   2
   0   8   7 406.694 34.6587   2
   8  -8   7 355.533 27.6960   6
   0   8   7 386.349 26.2377   5
   8   0  -7 419.859 34.7599   5
   0   8   4 3513.85 136.500   7
   0   8   4 3529.11 133.851   5
   0   8   1 8563.90 272.845   7
  -8   0  -2 2214.67 75.4785   4
  -8   8   2 2272.00 76.4280   2
   8  -8  -2 2143.81 74.5843   6
   8   0   5 8778.02 292.404   2
  -8   8   5 9126.83 293.561   2
  -8   8   8 3227.63 125.496   2
   0   8  -8 3254.64 124.420   1
   8   0  11 813.399 57.4218   2
   8   0  14 290.395 52.0167   6
   8   0  14 192.828 39.5777   2
   8   0  17 17.6990 41.3865   6
   4   5  17 2.73111 40.7317   2
  -4   9  17 5.04660 25.2696   7
   4   5  17 33.0654 41.6818   6
  -4   9  17 35.2425 39.9927   2
   9  -5  17-2.20619 32.9037   6
   9  -5  14 1742.49 98.6513   6
   4   5  14 1634.21 97.3039   2
   4   5  14 1623.12 103.022   6
  -4   9  14 1798.22 87.1471   7
  -4   9  14 1588.36 96.2384   2
  -4   9  11 1548.74 75.7535   6
   4   5  11 1721.79 85.8205   2
   9  -5  11 1776.45 92.9611   6
  -4   9  11 1567.69 84.0481   2
  -4   9  11 1752.41 79.6684   7
  -4   9   8 1709.50 72.2703   7
  -4   9   8 1695.37 74.7496   6
  -4   9   8 1788.71 78.6491   2
   4   5   8 1581.13 77.3964   2
  -4   9   5 15216.3 493.963   6
   4   5   5 15963.4 500.831   2
  -4   9   2 757.448 39.0337   4
  -9   5  -2 785.109 38.7855   4
  -4  -5  -2 795.274 32.9863   4
  -9   4  -1 15625.5 449.165   4
  -9   5   1 16563.0 455.134   4
  -5   9   4 17562.3 562.747   6
   9  -4   4 18163.9 565.289   2
  -5   9   4 18450.1 572.102   2
  -9   4  -4 18362.2 565.264   4
  -5   9   7 70.3117 15.9999   7
  -5   9   7 72.6118 17.7848   4
  -5   9   7 58.1730 12.9683   6
   5   4   7 43.6527 18.7928   2
  -5   9  10 4030.71 150.169   7
   5   4  10 4088.64 158.742   2
  -5   9  10 3867.98 158.206   2
   9  -4  13 1084.09 77.2514   6
   5   4  13 884.669 73.8339   6
   5   4  13 900.461 66.7418   2
  -5   9  13 991.512 57.5273   7
  -5   9  13 802.644 64.0821   2
   5   4  16 204.675 47.2237   2
  -5   9  16 270.012 36.8538   7
   9  -4  16 290.757 50.4504   6
   5   4  16 281.344 53.8955   6
  -5   9  16 264.116 47.2905   2
   9  -4  19 279.086 49.3783   6
   5   4  19 296.175 55.7605   6
  -5   9  19 253.715 39.8560   7
   5   4  19 242.534 56.9462   2
   3   6  18-20.3668 43.0790   2
  -3   9  18 29.9169 27.9828   7
   3   6  18-2.64312 37.8274   6
  -3   9  18 14.0895 40.9539   2
  -3   9  15 20.3647 32.3851   2
   3   6  15 20.4052 33.4480   2
  -3   9  15-9.48335 24.8946   7
  -3   9  15 32.3171 25.6160   6
   9  -6  15-5.61506 29.1923   6
   3   6  15 43.3656 38.6705   6
  -3   9  12 392.865 38.3708   7
  -3   9  12 314.437 37.4593   6
   3   6  12 382.030 48.9341   6
  -3   9  12 312.258 40.4980   2
   9  -6  12 471.113 47.2743   6
   3   6  12 351.330 41.0612   2
  -3   9   9 85.0059 21.2838   7
  -3   9   9 99.9379 22.6340   2
   9  -6   9 77.0716 27.7357   6
   3   6   9 106.636 24.6815   2
   3   6   9 112.055 20.6144   1
  -3   9   6 34.2316 16.3670   6
  -3   9   6 31.9307 10.2470   4
   9  -6   6 74.0876 23.9011   6
  -3   9   6 39.4655 15.1713   2
   3   6   6 10.7565 18.0461   2
  -3   9   3 1137.02 42.9760   7
   3   6   3 1143.15 50.6324   5
  -3   9   3 1097.28 42.4924   4
  -9   3   0 678.413 35.0365   4
   9  -3   3 2015.21 76.6873   2
  -9   3  -3 2130.71 77.6092   4
  -6   9   6 288.230 25.0066   4
  -6   9   6 303.186 26.8879   2
   6   3   6 323.605 29.6508   2
  -6   9   9 48.1694 18.0939   7
  -6   9   9 18.4423 21.0033   2
   6   3   9 21.9345 21.1008   2
  -6   9  12 575.417 42.7861   7
   9  -3  12 501.666 56.5481   6
   6   3  12 617.447 62.2649   6
  -6   9  12 503.313 49.6063   2
   6   3  12 503.892 49.1391   2
   6   3  15 15.5907 34.3981   2
  -6   9  15 34.7193 23.8006   7
   9  -3  15-5.12657 37.6808   6
   6   3  15 64.4919 41.5397   6
  -6   9  15 15.0673 28.9528   2
  -6   9  18 16.1057 28.8186   7
   9  -3  18 5.18113 37.2242   6
   6   3  18 75.1492 46.7288   6
   6   3  18 8.33767 40.8521   2
  -2   9  19 5.28633 27.2192   7
   2   7  19 66.6206 39.9779   6
   2   7  19 28.4260 25.2012   7
  -2   9  19 34.1581 47.3058   2
   2   7  19 14.9468 41.0836   2
  -2   9  16 231.097 49.7414   2
   2   7  16 210.262 45.4199   2
  -2   9  16 275.449 40.9021   6
   2   7  16 230.849 50.2176   6
  -2   9  16 236.807 39.7874   7
  -2   9  13 48.4285 26.1214   7
  -2   9  13 58.7441 31.8685   2
   2   7  13 79.5045 31.6571   2
   9  -7  13 77.6073 29.0761   6
   2   7  13 57.8411 34.0182   6
  -2   9  13 92.2604 30.0805   6
   7   2 -13 66.6586 25.6465   5
  -2   9  10 622.621 45.2179   7
   9  -7  10 638.098 47.7658   6
   2   7  10 602.813 38.7645   1
  -2   9  10 665.535 50.0836   6
  -2   9  10 568.608 45.6543   2
   9  -2 -10 664.644 43.7506   5
   2   7  10 560.423 45.5342   2
  -2   9   7 512.173 34.7128   7
  -2   9   7 509.995 38.3258   6
   2   7   7 550.772 35.2486   1
  -2   9   7 503.298 35.3787   2
   2   7   7 534.191 39.9625   2
  -2   9   7 480.779 25.5067   4
  -2   9   4 40.2403 9.23151   4
  -2   9   4 50.6044 13.5990   7
   2   7   4 30.9629 17.7759   1
   9  -7   4 90.8637 21.2141   6
   7   2  -4 29.2649 18.7789   5
   2   7   4 44.9114 16.9506   5
  -7   9  -1 59.6424 13.8206   4
   7   2  -1 27.2614 20.1418   5
  -7   9   2 1077.93 46.9877   4
  -9   2  -2 1035.65 39.8557   4
  -7  -2  -2 975.135 34.4290   4
   9  -2   2 1095.96 42.1917   2
  -7   9   2 1105.57 43.2972   2
  -7   9   5 349.257 27.2934   4
   2   7  -5 325.770 31.6904   1
  -7   9   5 341.643 27.0591   2
   7   2   8 85.3043 22.1095   2
   2   7  -8 50.5492 18.8098   1
   9  -2  11 452.013 42.8602   2
   9  -2  11 429.095 52.7502   6
  -7   9  11 428.377 41.9807   2
   7   2  11 456.724 44.4041   2
   7   2  14-12.2960 31.4303   2
   9  -2  14 2.44593 36.0820   6
   7   2  14-5.04938 37.2438   6
   9  -2  17 95.7003 43.6766   6
   7   2  17 58.3501 43.2667   6
   7   2  17 88.6452 43.3232   2
  -1   9  17-18.5581 41.0729   2
   1   8  17 5.28809 40.2743   2
  -1   9  17-22.0982 26.5102   7
   1   8  17 19.2634 36.2963   6
  -1   9  17 12.2086 30.3458   6
   1   8  17-8.96768 23.3860   7
  -1   9  14 340.539 38.1349   7
  -1   9  14 301.912 47.1763   2
  -1   9  14 398.806 48.1319   6
   1   8  14 367.945 51.3821   6
   1   8  14 348.127 47.9080   2
   9  -8  11 473.740 38.6948   6
  -1   9  11 404.589 45.5500   6
   1   8  11 418.280 47.6578   6
   9  -1 -11 475.002 39.3030   5
   1   8  11 428.528 42.8092   2
  -1   9  11 445.172 43.2262   2
  -1   9  11 420.046 38.3023   7
   9  -8   8 363.609 31.8344   6
  -1   9   8 286.987 34.8940   6
   9  -1  -8 382.863 35.4931   5
   1   8   8 390.794 32.1728   1
   8   1  -8 456.683 35.8807   5
  -1   9   8 282.422 31.1471   2
   1   8   8 340.559 34.0525   2
  -1   9   8 291.189 29.0281   7
   1   8   5 3236.86 118.608   5
  -1   9   5 3352.75 121.099   7
   9  -8   5 3454.09 121.359   6
   1   8   5 3625.23 128.484   1
  -1   9   5 3366.63 117.088   5
  -1   9   5 3096.28 123.317   2
   1   8   5 3307.70 126.818   2
   9  -8   2 225.997 19.1111   6
   8   1  -2 535.062 38.2042   5
  -1   9   2 159.786 15.9138   7
  -8   9  -2 441.144 25.9432   4
   1   8   2 172.599 26.2975   1
  -9   8  -2 216.254 20.3726   4
  -9   8   1 3397.56 127.750   4
  -9   1  -1 3254.62 120.947   4
  -8   9   1 3860.55 119.983   2
   1   8  -1 3781.40 139.420   1
  -8   9   1 3811.62 129.298   4
  -8   9   4 5565.08 178.295   4
  -9   8   4 4722.34 179.515   4
  -8   9   4 5408.35 172.146   2
   1   8  -4 5314.82 184.530   1
   9  -1   4 4183.03 169.648   2
  -9   1  -4 5046.07 166.109   4
   8   1   4 6199.76 181.505   2
  -8   9   7 25.2149 18.3737   2
   8   1   7 9.00523 17.0169   2
   1   8  -7 12.3181 19.1334   1
   1   8 -10 1205.61 58.1503   1
  -8   9  10 945.632 59.6203   2
   9  -1  10 815.945 58.4229   2
   8   1  10 1037.01 62.1604   2
  -1   9 -10 1290.73 63.0646   1
   8   1  13 205.279 39.0132   2
   9  -1  13 216.294 46.7313   6
   8   1  13 255.818 48.7466   6
   9  -1  13 172.927 36.5393   2
   9  -1  16 30.7292 41.5426   6
   8   1  16 47.8985 42.0502   6
   8   1  16 76.9580 40.2754   2
   9  -1  19 3.00179 41.9404   6
   0   9  18-8.59506 42.8857   2
   0   9  18 33.2591 34.4711   6
   0   9  18 25.9859 25.9133   7
   0   9  15 785.966 56.1065   7
   0   9  15 954.947 72.5390   6
   0   9  15 888.812 74.2554   2
   0   9  12 65.7194 28.2253   2
   0   9  12 33.5110 23.2199   7
   0   9  12 61.7470 31.9548   6
   9   0 -12 18.4026 23.7609   5
   0   9   9 3073.69 117.923   1
   0   9   9 2801.56 129.628   6
   0   9   9 2971.00 124.719   2
   0   9   9 2743.29 120.019   7
   9   0  -6 6080.43 205.979   5
   0   9   6 5314.27 191.825   5
   0   9   6 6234.60 206.532   1
   0   9   6 5625.59 204.609   2
   0   9   3 1223.45 52.8321   7
  -9   9  -3 1246.47 55.3635   4
  -9   9   0 12939.4 415.556   4
  -9   9   3 4704.29 168.887   4
   9   0   3 4959.41 166.299   2
  -9   0  -3 4753.80 154.844   4
  -9   9   6 2330.10 104.319   4
   0   9  -6 2986.65 113.752   1
   9   0   9 2700.52 121.391   2
   0   9  -9 3526.06 125.235   1
   9   0  12-6.70889 27.4990   2
   9   0  12 17.1690 38.5015   6
   9   0  15 802.310 78.8822   6
   9   0  15 766.507 68.4448   2
   9   0  18 40.8250 46.5127   6
   5   5   0 7432.61 253.945   5
   5   5   3 3369.14 122.864   5
   5   5  -3 3413.50 123.886   5
  -5  10   3 3172.58 113.660   2
  -5  10   6 456.351 29.7594   4
  -5  10   6 461.494 33.9616   2
   5   5   6 528.264 40.0226   2
  -5  10   9 1090.27 54.8796   4
  -5  10   9 1014.18 53.6346   7
  10  -5   9 1220.28 72.8414   6
  -5  10   9 1036.54 59.4845   2
   5   5   9 1001.88 60.8178   2
  -5  10  12 240.392 37.1080   2
   5   5  12 247.748 38.6332   2
  10  -5  12 310.241 45.3410   6
   5   5  12 232.297 45.9408   6
  -5  10  12 263.179 31.2359   7
  -5  10  15 106.049 36.6449   2
  -5  10  15 105.741 28.5795   7
  10  -5  15 98.5026 39.7495   6
   5   5  15 102.750 44.6984   6
   5   5  15 96.6450 39.6078   2
   5   5  18 52.5864 43.7711   2
   5   5  18 89.5180 47.4867   6
  -5  10  18 64.3623 30.6338   7
  10  -5  18 62.4261 38.7077   6
  -5  10  18 62.4664 39.6702   2
   4   6  19 22.6929 39.7952   6
  -4  10  19-5.87389 40.0132   2
  -4  10  16 85.0800 39.6854   2
   4   6  16 83.2505 40.5253   2
  -4  10  16 105.584 31.2778   7
   4   6  16 66.0268 41.5965   6
  -4  10  13 187.194 37.7651   2
   4   6  13 201.507 38.7348   2
   4   6  13 207.125 44.5272   6
  10  -6  13 315.966 44.3837   6
  -4  10  13 262.499 33.3020   7
  -4  10  10 64.8156 19.9488   7
  -4  10  10 46.6292 21.0832   2
  -4  10  10 45.8031 16.2509   4
   4   6  10 39.4546 23.3891   2
  10  -6  10 29.8038 28.1373   6
  -4  10   7 141.043 22.5645   2
   4   6   7 195.135 28.1475   2
   6   4  -7 188.592 29.6021   5
  -4  10   7 168.071 19.8071   7
   4   6   4 1184.72 58.2381   1
   6   4  -4 1006.61 57.8699   5
   6   4  -1 1137.51 56.3621   5
   4   6   1 950.138 52.5635   5
   4   6   1 989.892 54.8998   1
  -6  10  -1 980.608 47.1807   4
 -10   4  -2 256.969 19.9541   4
 -10   6   2 288.618 26.3539   4
  10  -4   2 212.936 15.9706   2
   4   6  -2 199.506 26.9979   1
   6   4   2 652.698 39.6625   5
  -6  10   2 680.572 31.7379   4
   6   4   5 42.8246 19.8462   2
  -6  10   5 43.6133 14.2863   4
  -6  10   8 300.829 28.6582   4
  -6  10   8 313.680 31.6665   2
   6   4   8 255.801 31.6095   2
  -6  10  11 108.959 28.1847   2
   6   4  11 141.916 30.6045   2
  10  -4  11 104.719 37.8280   6
  -6  10  11 156.816 25.7672   7
  -6  10  14 102.221 33.6549   2
  -6  10  14 109.363 28.5557   7
   6   4  14 120.801 38.4085   2
  10  -4  14 72.2226 38.8769   6
   6   4  14 73.5311 41.9272   6
   6   4  17 117.364 47.9129   2
  -6  10  17 153.796 35.5695   7
   6   4  17 116.050 48.3269   6
  10  -4  17 161.462 47.5948   6
  -6  10  17 148.944 40.1504   2
  -3  10  17 157.846 48.7980   2
   3   7  17 163.649 47.1691   2
   3   7  17 190.655 48.2499   6
  -3  10  17 155.537 33.1672   7
   3   7  14 49.7901 33.4104   2
  -3  10  14 74.5154 33.4241   2
  -3  10  14 91.0218 28.5943   7
  -3  10  14 107.539 30.9829   6
  10  -7  14 161.046 35.1180   6
   3   7  14 78.3882 41.9409   6
   7   3 -14 68.9362 29.6383   5
  -3  10  11 601.745 44.6677   7
  10  -7  11 800.054 56.1846   6
   3   7  11 483.382 53.6595   6
  -3  10  11 653.811 49.2041   6
  -3  10  11 568.929 47.2790   2
   3   7  11 583.959 49.9266   2
   7   3 -11 416.243 43.1161   5
   3   7   8 49.8640 19.1364   1
  -3  10   8 39.5066 15.8376   7
  -3  10   8 31.6651 17.5675   2
   3   7   8 52.7614 23.1095   2
   7   3  -8 43.6613 24.1453   5
   3   7   5 1778.95 76.6390   1
  -3  10   5 1668.34 74.5694   6
  -3  10   5 1717.24 74.6960   2
   3   7   5 1815.97 79.2914   2
   3   7   2 631.418 39.6781   1
 -10   7  -2 495.265 28.7755   4
 -10   7   1 730.963 38.3354   4
 -10   3  -1 707.789 32.7138   4
   7   3   1 670.814 46.0584   5
  10  -3   1 701.055 29.4833   2
  -7  10   1 710.454 36.7778   4
  -7  10   4 524.421 34.5266   4
   3   7  -4 551.629 40.9019   1
  10  -3   4 746.711 34.7051   2
  -7  10   4 555.850 34.7070   2
   7   3   4 576.874 40.4430   2
 -10   3  -4 835.811 33.2469   4
  -7  10   7 453.461 31.4147   4
   3   7  -7 220.814 28.1446   1
  10  -3   7 269.085 29.1413   2
   7   3   7 431.192 34.8806   2
  -7  10  10 431.733 41.1837   2
   7   3  10 406.482 41.3444   2
   7   3  13 56.2786 32.6844   2
  10  -3  13 38.1973 36.7606   6
   7   3  13 19.7122 35.9685   6
  -7  10  13 47.0670 26.7355   2
   7   3  16 514.985 67.0454   6
   7   3  16 505.653 62.6454   2
  10  -3  16 591.790 70.2198   6
  10  -3  19 138.863 49.1128   6
   7   3  19 136.525 49.1307   2
  -2  10  18 11.7276 41.6314   2
   2   8  18-14.5959 43.3798   2
  -2  10  18 6.72398 25.6955   7
   2   8  18 4.41663 22.0376   7
  -2  10  18 29.9053 28.6721   6
   2   8  18 38.8134 38.7297   6
  -2  10  15 168.756 43.9038   2
   2   8  15 123.451 40.6540   2
  -2  10  15 203.445 38.6479   6
   2   8  15 138.527 42.4329   6
  -2  10  15 121.873 31.7838   7
  -2  10  12 233.660 37.6580   2
   2   8  12 271.325 39.6602   2
  10  -8  12 204.951 32.4532   6
  -2  10  12 260.571 39.2619   6
   2   8  12 235.670 41.3816   6
   8   2 -12 153.716 30.7452   5
  -2  10  12 278.822 36.5914   7
   2   8   9 72.4408 20.1719   1
  -2  10   9 75.2351 22.4809   7
  -2  10   9 76.5941 21.8059   2
  -2  10   9 39.7259 21.9304   6
   2   8   9 41.3052 23.6109   2
   8   2  -9 58.3948 24.3071   5
   2   8   6 740.990 47.2186   1
  -2  10   6 758.320 45.2005   2
   2   8   6 817.724 49.5135   2
  -2  10   6 730.223 39.5522   7
  -2  10   6 675.376 31.3408   4
   2   8   3 452.579 36.0379   1
  -2  10   3 456.298 23.8692   7
   8   2  -3 246.702 31.2976   5
 -10   8  -3 164.687 19.6244   4
  -8  10   0 34.8703 14.3817   4
   2   8   0 26.7826 20.8593   1
  -8  10   3 292.202 23.7022   4
 -10   2  -3 66.1175 11.9023   4
   2   8  -3 90.1781 23.4666   1
 -10   8   3 74.9780 17.7468   4
  10  -2   3 71.0264 15.1035   2
  -8  10   3 276.979 20.7476   2
  -8  10   6 290.219 27.6428   4
  -8  10   6 281.690 27.6130   2
   8   2   6 225.556 27.1986   2
   2   8  -6 186.979 29.8986   1
  -8  10   9 26.4213 22.4517   2
  10  -2   9 55.0202 23.5794   2
   2   8  -9 21.2653 19.8271   1
   8   2   9 31.1686 21.6459   2
   8   2  12 225.807 38.7179   2
  10  -2  12 260.030 48.6974   6
  -8  10  12 249.383 36.8817   2
  10  -2  12 280.252 39.1256   2
   8   2  15 84.9574 39.4565   2
   8   2  15 69.2707 45.7432   6
  10  -2  18 23.1254 43.2650   6
   8   2  18-22.3314 45.6557   6
   8   2  18 13.9748 40.9261   2
  -1  10  19-9.72544 30.3356   6
  -1  10  16 2.47048 38.2739   2
   1   9  16-7.53822 37.3391   2
   1   9  16 2.82540 22.0323   7
  -1  10  16 6.07076 31.0356   6
   1   9  16-31.1162 38.1784   6
  -1  10  16-14.7358 25.7857   7
  -1  10  13 173.491 31.3212   7
  -1  10  13 158.800 36.8204   2
   1   9  13 140.630 35.2375   2
  -1  10  13 191.705 40.2442   6
   1   9  13 162.588 39.6935   6
   9   1 -13 299.063 35.2473   5
   1   9  13 171.992 30.4621   7
  -1  10  10 196.719 35.7735   6
  -1  10  10 208.795 28.0321   7
   1   9  10 205.310 26.5647   1
   1   9  10 165.046 31.6984   2
  -1  10  10 185.766 26.2461   1
   1   9  10 162.909 35.6075   6
   9   1 -10 297.964 35.8580   5
  -1  10  10 274.612 34.3225   2
  10  -1 -10 253.301 34.2812   5
   1   9   7 4.45831 18.5455   1
  -1  10   7 3.95438 15.4191   7
   9   1  -7 25.4407 23.1911   5
  -1  10   7 16.9291 18.4202   2
   1   9   7-7.71096 21.1348   2
  -1  10   4 1573.89 69.2957   7
   1   9   4 1790.64 82.2849   1
   1   9   1 1677.01 80.0324   1
 -10   9  -1 1497.22 69.2789   4
 -10   1  -2 373.332 22.1942   4
 -10   9   2 457.949 32.2180   4
   1   9  -2 392.001 37.1206   1
  10  -1   2 402.509 28.1870   2
 -10   9   5 399.676 35.9000   4
  10  -1   5 346.038 29.3062   2
   1   9  -8 311.796 35.4878   1
  10  -1   8 367.371 34.2378   2
   9   1   8 273.553 32.2362   2
  10  -1  11 54.4110 27.9201   2
   9   1  11 14.1271 25.2913   2
   9   1  14 233.224 44.4998   2
  10  -1  14 166.482 48.9643   6
   9   1  14 252.741 51.5865   6
  10  -1  14 164.316 40.7824   2
  10  -1  17 97.7775 45.4239   6
   9   1  17 18.3208 41.7998   6
   9   1  17 23.2686 40.7376   2
   0  10  17-7.94730 39.7909   2
   0  10  17-1.53878 23.1956   7
   0  10  17 35.8941 34.8714   6
   0  10  14 93.0107 36.5215   2
   0  10  14 125.493 39.4751   6
   0  10  14 75.6271 24.9688   7
   0  10  11 32.1052 19.0993   7
   0  10  11 43.3380 27.7552   2
   0  10  11 31.1683 30.4365   6
  10   0 -11 43.2340 26.0168   5
   0  10   8 119.073 23.3892   1
   0  10   8 86.9889 19.2613   7
   0  10   8 90.0756 25.6122   2
   0  10   5 822.943 52.8610   1
   0  10   5 696.116 47.6348   2
 -10  10  -2 501.634 32.7760   4
 -10  10   1 54.0911 15.2472   4
 -10  10   4 874.781 51.0223   4
   0  10  -4 1112.14 63.1761   1
  10   0   7 323.443 31.6760   2
   0  10  -7 278.345 36.7391   1
  10   0  10 52.9082 26.1780   2
   0  10 -10 248.920 34.2742   1
  10   0  13 341.360 54.9438   6
  10   0  13 361.862 47.5303   2
  10   0  16 110.574 49.4392   6
  10   0  16 138.263 44.4343   2
   5   6  17 65.3948 43.2457   2
  11  -6  17 112.508 41.3409   6
   5   6  17 97.7909 47.9065   6
  -5  11  17 48.6589 26.9238   7
  -5  11  17 82.4831 40.0288   2
  -5  11  14 30.3377 30.1644   2
   5   6  14 32.0115 34.1573   2
  -5  11  14 52.1284 25.7880   7
  11  -6  14-23.6079 34.0271   6
   5   6  14 37.9813 39.1064   6
  11  -6  11 583.777 56.5076   6
  -5  11  11 482.064 36.7244   4
  -5  11  11 569.315 40.3806   7
  -5  11  11 497.446 46.3189   2
   5   6  11 527.157 49.3246   2
  -5  11   8 165.453 21.7408   4
  -5  11   8 137.814 25.2907   2
   5   6   8 188.645 30.1329   2
  -5  11   8 176.827 21.7981   7
   5   6   5 168.926 27.0666   2
  -5  11   5 161.778 22.7142   2
   6   5  -5 137.430 27.7797   5
  -5  11   5 155.521 18.0056   4
  -5  11   2 107.828 15.0242   4
 -11   6  -2 65.9184 13.4229   4
   5   6   2 68.5483 22.2934   5
 -11   6   1 149.312 19.8157   4
   5   6  -1 209.964 28.6459   1
   6   5   1 329.397 32.5380   5
   5   6  -1 159.564 25.8969   5
  -6  11   1 327.861 23.2001   4
  -6  11   4 85.2033 15.7989   4
  -6  11   7 343.829 28.6341   4
  -6  11   7 304.066 31.0830   2
   6   5   7 336.176 35.7990   2
  -6  11  10 306.380 29.9836   4
  -6  11  10 315.448 31.1850   7
  -6  11  10 344.816 37.5671   2
   6   5  10 295.057 37.1496   2
  -6  11  13 19.6462 27.1617   2
  -6  11  13 70.0802 25.4830   7
   6   5  13 70.6581 32.9878   2
  11  -5  13 52.1412 39.0403   6
   6   5  13 76.8876 39.8732   6
   6   5  16 360.993 56.9744   2
  -6  11  16 365.388 43.2296   7
  11  -5  16 334.398 54.6333   6
   6   5  16 295.060 57.2754   6
  -6  11  16 356.551 51.4234   2
  11  -5  19 85.7693 39.5575   6
   4   7  18 2.90661 42.4018   2
  -4  11  18-16.9515 26.8678   7
  11  -7  18 34.7034 31.6102   6
   4   7  18-2.93295 41.1462   6
  -4  11  18 14.2628 41.2993   2
  -4  11  15 244.654 45.5448   2
  -4  11  15 282.154 36.8411   7
   4   7  15 223.887 48.7766   2
  11  -7  15 280.081 45.3856   6
   4   7  15 251.017 50.5361   6
   7   4 -15 185.342 37.1548   5
  -4  11  12 95.3006 25.6800   7
  -4  11  12 71.6375 29.3962   2
   4   7  12 106.765 32.9943   2
  11  -7  12 163.917 38.7644   6
   4   7  12 96.5958 39.1502   6
   7   4 -12 91.2090 30.4150   5
  -4  11   9 13.9877 15.0232   7
  -4  11   9 10.1610 18.6111   2
  11  -7   9 87.1474 29.2106   6
   4   7   9 22.4218 22.9181   2
   7   4  -9 39.6199 27.0357   5
  -4  11   9 19.0744 12.2276   4
  -4  11   6 432.989 29.6368   7
   4   7   6 435.268 37.9832   1
   7   4  -6 333.047 36.0188   5
  -4  11   6 466.381 35.3062   2
   4   7   6 493.038 41.6109   2
  -4  11   6 401.585 26.2266   4
 -11   7  -3 22.5121 11.2882   4
  -4  11   3 22.7126 10.7806   4
   4   7   3 42.7216 20.9787   1
   4   7   3 13.2747 20.4801   5
   7   4  -3 59.2398 23.1163   5
  -7  11   0 41.0370 13.8377   4
 -11   7   0 22.6983 12.6265   4
   4   7   0 16.2574 20.3186   1
   7   4   0 23.4654 23.0077   5
   4   7   0 28.0978 20.8391   5
 -11   7   3 166.505 23.9713   4
   4   7  -3 156.486 26.2376   1
  -7  11   3 83.6141 16.3814   4
  -7  11   3 94.4274 18.6598   2
 -11   4  -3 149.536 16.0537   4
  -7  11   6 450.853 31.5596   4
   7   4   6 434.694 38.8180   2
  -7  11   9 17.8547 22.4133   2
  -7  11   9 1.02469 16.4999   4
   7   4   9 15.8056 22.4167   2
  -7  11  12-22.6192 29.2865   2
   7   4  12 64.5422 30.4201   2
  11  -4  12 41.6791 36.5871   6
   7   4  15 355.373 52.5521   2
  11  -4  15 319.271 56.6493   6
   7   4  15 265.899 56.7491   6
  -7  11  15 320.396 46.7496   2
   7   4  18 14.0964 42.0532   2
  11  -4  18 39.2660 42.4334   6
  -3  11  16 221.545 35.8192   7
  -3  11  16 186.938 46.4759   2
   3   8  16 171.538 46.4194   2
   3   8  16 187.200 46.6665   6
  -3  11  13 21.4639 22.4808   7
  -3  11  13 28.7728 28.3113   2
   3   8  13 11.5196 28.2328   2
   3   8  13 33.9128 34.5679   6
   8   3 -13 58.7905 27.4459   5
  -3  11  10 57.7469 22.9705   2
   3   8  10 13.9980 25.6798   2
   8   3 -10 32.5166 25.4482   5
  -3  11  10 33.9568 18.7735   7
   3   8  10 51.9349 21.6866   1
  -3  11   7 231.345 22.9258   7
   3   8   7 232.715 30.3847   1
  -3  11   7 219.572 27.1739   2
   3   8   7 272.859 34.3549   2
  -3  11   4 152.840 22.4246   2
   3   8   4 166.122 26.9226   1
   3   8   4 125.514 23.7899   5
   8   3  -4 182.135 29.9124   5
 -11   8  -4 189.685 19.7411   4
  -8  11  -1 88.0245 16.4573   4
 -11   8  -1 56.8729 15.2329   4
   8   3  -1 77.2679 26.4068   5
   3   8   1 194.535 28.4411   1
   3   8   1 184.663 26.2847   5
 -11   3  -2 159.899 16.2712   4
 -11   8   2 178.519 21.8245   4
  -8  11   2 151.257 19.8537   4
  -8  11   5 122.975 19.8762   4
   3   8  -5 71.5268 22.8484   1
   3   8  -8 46.4082 22.7434   1
  -8  11   8 49.4882 18.1847   4
   8   3   8 60.8517 23.5641   2
  -8  11  11 96.2560 31.0519   2
   8   3  11 80.7236 28.3105   2
  11  -3  11 102.491 39.1886   6
   8   3  14 106.140 38.9203   2
  11  -3  14 114.472 46.2162   6
   8   3  14 137.295 46.7425   6
  -8  11  14 121.301 34.6808   2
   8   3  17 13.6890 40.0925   2
  11  -3  17 24.0621 46.1320   6
   8   3  17 15.4158 44.9803   6
  -2  11  17 43.0178 38.1966   2
   2   9  17 45.9012 40.7194   2
   2   9  17 27.6564 22.1620   7
   2   9  17 56.6316 42.2238   6
  -2  11  17 53.1949 27.3807   7
  -2  11  14 19.0729 31.1523   2
   2   9  14 27.3631 31.9558   2
   2   9  14 34.1994 35.4444   6
   9   2 -14 1.35891 24.9169   5
  -2  11  14 25.8348 25.2181   7
   2   9  11 267.812 44.4360   6
  -2  11  11 362.557 41.0562   2
  -2  11  11 364.163 36.7583   7
   2   9  11 334.629 41.4382   2
  -2  11   8 108.594 20.4393   7
   2   9   8 66.5388 22.2835   1
  -2  11   8 34.9263 19.8109   2
   2   9   8 73.7028 25.1600   2
   9   2  -8 42.8913 25.5124   5
   2   9   5 211.258 30.3983   2
   2   9   5 261.965 33.0194   1
   2   9   5 173.555 25.7606   5
  -2  11   5 239.439 26.9675   2
  -9  11  -2 123.157 19.3638   4
 -11   9  -2 123.743 18.6140   4
   2   9   2 388.065 36.5728   1
   2   9   2 319.672 30.6621   5
   9   2  -2 64.2592 26.6768   5
 -11   9   1 45.9783 15.4413   4
 -11   2  -1 45.1353 11.7486   4
   2   9  -1 3.93522 22.5610   1
   9   2   4 56.4270 20.6918   2
   2   9  -4-6.66346 23.1836   1
  -9  11   4 15.3212 14.5229   4
 -11   9   4 17.2088 16.6080   4
  -9  11   7 297.618 30.5309   4
   9   2   7 266.574 30.9372   2
  -9  11  10 292.526 34.6673   4
   9   2  10 295.959 36.5981   2
   9   2  13 31.7598 33.1345   2
  11  -2  13 51.9564 41.3164   6
   9   2  13 11.1854 38.9209   6
   9   2  16 186.052 49.2863   2
  11  -2  16 205.198 52.6763   6
   9   2  16 221.871 54.9244   6
   1  10  18-2.38397 35.6809   6
  -1  11  15 126.239 43.5342   2
   1  10  15 140.491 42.1837   2
  -1  11  15 149.187 32.7772   7
   1  10  15 98.6344 26.2416   7
  -1  11  15 166.747 40.2983   6
   1  10  15 143.245 42.4086   6
  -1  11  12 181.502 30.4744   7
   1  10  12 87.6941 22.8987   7
  -1  11  12 182.367 36.7419   2
   1  10  12 148.526 35.3018   2
  -1  11  12 193.080 39.0130   6
   1  10  12 146.559 38.7047   6
  10   1 -12 151.866 32.6623   5
  -1  11   9 4.84530 17.2685   7
   1  10   9-19.0156 18.2899   7
  -1  11   9 2.82685 21.0798   2
   1  10   9-1.46525 23.9526   2
  -1  11   9-13.1772 19.8161   1
  10   1  -9-9.81402 24.9553   5
   1  10   9 1.24990 20.4936   1
  -1  11   6 276.948 28.3825   7
   1  10   6 234.465 27.8285   7
   1  10   6 360.147 36.7021   1
  -1  11   6 290.994 33.0712   2
   1  10   6 289.996 35.9223   2
 -11  10  -3 4.89274 13.5334   4
   1  10   3 40.3665 24.3130   1
   1  10   3 10.2088 18.7505   5
 -10  11   0-0.89445 14.2234   4
   1  10   0 15.2629 23.8736   1
 -11  10   0 11.5185 14.6148   4
 -10  11   3 272.000 26.5346   4
 -11  10   3 178.357 23.6617   4
 -10  11   6 679.150 42.9873   4
 -11  10   6 506.181 41.3507   4
   1  10  -6 457.537 44.1978   1
  10   1   6 635.061 42.1163   2
  10   1   9 3.89661 21.6733   2
 -10  11   9-2.78457 22.2081   4
  -1  11  -9 25.2751 28.0220   1
   1  10  -9 2.81122 25.2710   1
  10   1  12 335.062 44.9575   2
  10   1  15 313.159 52.5127   2
  11  -1  15 201.960 55.6321   6
  10   1  15 396.283 61.4434   6
  10   1  18 23.6240 39.5730   2
   0  11  16 139.775 45.9032   2
   0  11  16 126.871 29.7861   7
   0  11  16 139.510 39.2080   6
   0  11  13-6.55889 19.2081   7
   0  11  13 1.99129 30.6434   2
   0  11  13 11.9703 31.2157   6
   0  11  10 5.17903 23.2210   1
   0  11  10-2.33523 17.7253   7
   0  11  10 8.13415 27.8391   2
   0  11  10 15.2592 28.0463   6
  11   0 -10 37.0458 29.2890   5
   0  11   7 84.9413 26.0342   1
   0  11   7 93.8257 21.9268   7
   0  11   7 75.0619 28.4191   2
   0  11   4 110.363 29.6539   1
   0  11   4 82.9364 22.1027   5
   0  11   1 18.3301 25.6521   1
 -11  11  -1 96.2836 18.0076   4
 -11  11   2 19.7836 16.5623   4
   0  11  -2 15.5589 25.7427   1
   0  11  -5 36.6092 26.8026   1
 -11  11   5 77.4122 21.3779   4
 -11  11   8 214.869 32.2687   4
   0  11  -8 120.605 31.1351   1
   0  11 -11 83.6753 32.0737   1
  11   0  14 120.561 48.4952   6
 -12   6   0 268.347 25.4074   4
   6   6   0 598.872 41.8320   5
  -6  12   3 61.3321 18.2431   2
  -6  12   3 57.0122 14.1355   4
 -12   6  -3 78.1772 13.9031   4
   6   6   3 40.5817 25.6853   5
   6   6  -3 41.3722 23.7033   5
  -6  12   6 719.620 45.3709   2
  -6  12   6 718.884 40.0202   4
  -6  12   9 223.898 26.1873   4
  12  -6   9 132.381 36.5366   6
   6   6   9 181.188 32.7804   2
  -6  12   9 265.754 31.9059   2
  -6  12  12 283.672 31.6494   4
  -6  12  12 299.831 34.7223   7
  -6  12  12 237.011 39.0995   2
   6   6  12 273.058 41.8156   2
  12  -6  12 247.227 45.3733   6
  -6  12  15 313.048 47.2111   2
  -6  12  15 342.421 41.3940   7
   6   6  15 236.254 50.3611   2
  12  -6  15 201.256 46.6242   6
   6   6  15 305.081 57.9030   6
  12  -6  18-17.2508 37.1474   6
  -6  12  18 8.43098 33.9118   2
  -5  12  16 45.9333 34.9344   2
   5   7  16 84.2692 44.3325   2
  -5  12  16 71.9767 28.6951   7
  12  -7  16 6.49725 33.1220   6
   5   7  16 22.3253 39.6410   6
   7   5 -16-3.73124 34.5415   5
  -5  12  13 28.3671 27.1553   2
  -5  12  13 26.5741 24.4205   7
   5   7  13 81.9730 34.0492   2
  12  -7  13 94.5444 37.7939   6
   5   7  13-7.41749 38.1985   6
   7   5 -13 56.9954 32.7233   5
  -5  12  10 42.8358 20.2274   7
  -5  12  10 39.8932 22.6970   2
  12  -7  10 40.8762 30.2725   6
   5   7  10 37.2205 27.8726   2
   7   5 -10 52.4473 30.9866   5
  -5  12   7 141.037 26.5271   2
   5   7   7 165.148 31.7120   2
  -5  12   7 170.189 19.8919   4
  -5  12   4 156.005 24.2051   2
   5   7   4 146.527 29.9021   5
  -5  12   4 131.360 17.4410   4
 -12   5   1 198.740 21.4452   4
   7   5  -1 125.674 28.5209   5
   5   7   1 16.9949 22.0102   5
   5   7   1 39.0880 23.8804   1
 -12   7  -1 261.412 22.5549   4
  -7  12   2 11.0350 12.5557   4
 -12   5  -2 5.50975 11.1433   4
 -12   7   2 0.92427 14.8362   4
   7   5   2 13.6166 25.2564   5
   5   7  -2 1.28226 23.2242   5
   5   7  -2 7.71458 21.2068   1
   7   5   5 36.0577 23.4730   2
  -7  12   5 50.4697 16.1193   4
  -7  12   5 36.7094 17.9432   2
  -7  12   8 16.4218 16.8357   4
  -7  12   8 27.2570 20.1745   2
   7   5   8 5.46471 21.9337   2
  -7  12  11-6.69209 25.5760   2
  -7  12  11 22.5561 20.3761   4
   7   5  11 30.8694 27.6157   2
  12  -5  11 19.4633 32.8305   6
  -7  12  14-8.78023 33.0947   2
   7   5  14 49.3802 37.2428   2
  -7  12  14 38.9055 23.5258   4
  12  -5  14 12.5858 37.5462   6
   7   5  14 19.3234 39.5121   6
   7   5  17 2.76017 43.0510   2
  12  -5  17-19.0553 39.8661   6
   7   5  17-30.7065 44.9680   6
  -7  12  17-33.5582 33.3069   2
  -4  12  17-5.44428 35.6183   2
   4   8  17-2.77014 41.7558   2
  -4  12  17-1.63483 25.2427   7
   4   8  17 11.2751 39.0589   6
  -4  12  14 109.979 36.0112   2
  -4  12  14 115.187 28.5400   7
   4   8  14 54.3845 35.9362   2
   4   8  14 115.219 42.2913   6
   8   4 -14 168.361 37.5926   5
   4   8  11 228.003 38.0655   2
  -4  12  11 289.734 37.3179   2
  -4  12  11 326.635 33.2232   7
  -4  12   8 268.466 26.3741   7
   8   4  -8 300.212 38.8536   5
  -4  12   8 224.649 30.2298   2
   4   8   8 267.081 35.9318   2
   4   8   5 1066.80 61.8707   1
   4   8   5 1029.05 58.9511   5
  -4  12   5 1028.87 56.6385   2
   4   8   5 929.165 60.3121   2
  -4  12   5 957.228 45.4583   4
   4   8   2 46.4624 24.8961   1
   8   4  -2 126.879 28.7589   5
   4   8   2 38.8941 22.7101   5
 -12   8  -2 141.190 19.1899   4
   4   8  -1 2500.52 107.227   1
   8   4   1 2330.55 108.058   5
   4   8  -1 2389.90 103.359   5
  -8  12   1 2094.41 91.5167   4
   4   8  -4 971.998 59.5838   1
   8   4   4 949.364 57.9098   2
  -8  12   4 862.081 48.9652   4
  -8  12   7 85.3000 20.4844   4
   8   4   7 77.7570 25.2764   2
   4   8  -7 100.438 26.4492   1
  -8  12  10 601.551 43.2316   4
   8   4  10 489.137 46.9501   2
   8   4  13 16.3044 31.7884   2
  -8  12  13 26.0725 23.8955   4
  12  -4  13-2.62256 39.9502   6
   8   4  16 114.429 43.8132   2
  12  -4  16 160.948 51.0355   6
   8   4  16 108.522 49.5993   6
  -3  12  15 21.4275 33.8067   2
  -3  12  15 3.02699 22.8960   7
   3   9  15 11.9131 36.0420   2
   3   9  15 14.9482 38.4696   6
  -3  12  12 24.7895 26.6036   2
   3   9  12 28.7974 30.3380   2
   3   9  12 13.0596 32.6993   6
  -3  12  12 30.5702 21.4083   7
   9   3 -12-1.53322 27.2285   5
  -3  12   9 194.198 25.2604   7
   3   9   9 281.570 34.0919   1
  -3  12   9 182.443 30.0219   2
   3   9   9 170.166 32.3643   2
   9   3  -9 235.426 35.5724   5
   3   9   6 111.449 29.1381   2
  -3  12   6 95.8752 17.6041   7
   3   9   6 124.910 27.8548   1
   3   9   6 97.0858 26.7133   5
   9   3  -6 179.688 33.2577   5
  -3  12   6 107.598 24.4750   2
   3   9   3 478.068 41.9710   1
   3   9   3 417.767 36.2339   5
 -12   9  -3 365.714 27.7010   4
   3   9   0 1044.76 59.9856   5
  -9  12   0 942.587 52.6510   4
   3   9  -3 185.424 32.9993   1
  -9  12   3 265.488 26.5863   4
 -12   9   6 240.105 32.2861   4
  -9  12   6 73.1796 20.4366   4
   3   9  -6 235.010 32.3388   1
   9   3   6 68.4174 25.9501   2
  -9  12   9 99.9136 24.9512   4
   9   3   9 119.345 29.7364   2
   9   3  12 14.7777 30.1052   2
  -9  12  12 4.44255 24.7800   4
  12  -3  12-25.1810 38.4875   6
   9   3  15-31.4832 40.0596   2
  12  -3  15 62.8127 43.9368   6
   9   3  15-18.1582 46.2561   6
  -2  12  16 110.332 43.5078   2
   2  10  16 82.3117 44.3863   2
  -2  12  16 105.810 28.7438   7
   2  10  16 57.7120 22.9863   7
   2  10  16 144.181 44.8765   6
  -2  12  13 44.0147 21.6726   7
  -2  12  13-9.77403 29.1613   2
   2  10  13 10.2485 18.4894   7
   2  10  13 45.4630 31.4846   2
   2  10  13 26.9274 35.9109   6
  10   2 -13 27.9488 30.2449   5
  -2  12  10 219.418 27.7962   7
   2  10  10 260.872 34.2262   1
  -2  12  10 231.752 35.2556   2
   2  10  10 269.211 39.8068   2
  -2  12  10 238.656 30.7572   1
  10   2 -10 160.991 35.2746   5
  -2  12   7 306.303 28.4403   7
   2  10   7 337.860 37.5842   1
  -2  12   7 296.610 33.7863   2
   2  10   7 321.230 39.2961   2
   2  10   4 2.95492 25.9697   1
  10   2  -4 31.8050 29.8695   5
   2  10   4 21.9944 20.9790   5
 -10  12  -1 18.7649 14.5576   4
 -12  10  -1 12.9092 15.1551   4
   2  10   1 86.8272 29.7451   1
   2  10   1 100.051 24.3695   5
 -12  10   2 214.371 25.4965   4
 -10  12   2 298.495 27.3225   4
 -10  12   5 194.794 25.1598   4
 -12  10   5 48.2490 21.3289   4
  10   2   5 267.328 31.2927   2
   2  10  -5 128.055 32.2645   1
 -10  12   8 69.9627 22.8426   4
  10   2   8 53.4612 24.3664   2
   2  10  -8 30.0654 25.5981   1
   2  10 -11 218.121 37.4557   1
  -2  12 -11 283.572 42.8811   1
  10   2  14 71.3375 35.7028   2
  12  -2  14 2.87506 40.3778   6
  10   2  14 134.828 49.4511   6
  10   2  17 37.5576 40.7376   2
   1  11  17 18.5217 34.7800   6
   1  11  14 16.2998 19.2360   7
  -1  12  14 7.37886 21.6152   7
  -1  12  14 34.5814 34.4776   2
   1  11  14 13.2109 34.2285   2
   1  11  14 23.8312 34.2320   6
  -1  12  11 76.1989 22.3656   7
   1  11  11 37.3042 18.0137   7
  -1  12  11 70.6192 30.5464   2
   1  11  11 78.3962 32.1280   2
   1  11  11 32.0486 30.3961   6
  11   1 -11 39.5046 30.0271   5
  -1  12   8 25.7151 19.6893   7
   1  11   8 53.6274 19.9181   7
  11   1  -8 81.9800 31.7267   5
  -1  12   8 50.5250 25.0090   2
   1  11   8 56.5822 29.3119   2
  -1  12   8 14.9560 21.7306   1
   1  11   8 72.6514 26.1594   1
  -1  12   5 112.930 25.1759   2
   1  11   5 115.484 28.5814   2
   1  11   5 82.6654 29.0447   1
 -11  12  -2 40.8840 17.1128   4
 -12  11  -2 32.9246 16.0958   4
 -11  12   1 69.5990 19.6925   4
   1  11  -1 84.6478 28.4321   1
 -11  12   4 36.4058 18.2261   4
 -12  11   4 69.3002 21.4863   4
   1  11  -4 3.07422 26.0355   1
  11   1   4 20.7238 20.7517   2
  -1  12  -7 29.5316 28.6447   1
   1  11  -7 27.9462 28.6255   1
 -11  12   7 125.763 24.8910   4
 -12  11   7 72.2403 23.8398   4
  11   1   7 142.894 26.7284   2
  11   1  10 46.4247 27.7448   2
 -11  12  10 41.5585 25.5031   4
   1  11 -10 37.3719 29.1806   1
  -1  12 -10 53.4995 31.7984   1
  11   1  13 10.1628 32.5237   2
  12  -1  13 14.8938 44.2649   6
  12  -1  16 15.9146 44.8394   6
  11   1  16 61.2276 51.8164   6
  11   1  16 7.37379 37.5741   2
   0  12  15-16.8832 36.7378   2
   0  12  15 1.46544 21.0541   7
   0  12  12-14.5906 19.4973   7
   0  12  12 3.95145 31.1161   2
   0  12   9 273.340 36.6294   1
   0  12   9 244.299 39.0698   2
   0  12   6 176.560 33.5212   1
   0  12   6 181.884 34.5612   2
   0  12   3 203.342 27.0360   5
   0  12   3 236.616 36.7136   1
   0  12   0 1406.78 84.8540   1
 -12  12   0 1881.36 77.3229   4
 -12  12   3 81.2939 21.0228   4
   0  12  -3 65.4009 30.3128   1
 -12  12   6 416.892 39.3518   4
   0  12  -6 520.181 50.4246   1
   0  12  -9 164.539 38.8453   1
 -12  12   9 161.262 29.3871   4
 -12  12  12 128.889 31.9705   4
  12   0  15 100.055 50.0967   6
   7   6 -17 65.5845 40.4697   5
  -6  13  17 77.7412 35.9550   2
  -6  13  14-19.6695 30.7846   2
   6   7  14 2.27020 35.9820   2
  13  -7  14 34.9543 36.2217   6
   6   7  14-10.9630 40.2818   6
   7   6 -14 17.7955 34.7471   5
  -6  13  11 216.743 34.8759   2
   6   7  11 188.006 38.1965   2
  13  -7  11 159.206 40.2123   6
   7   6 -11 90.0765 35.2356   5
  -6  13   8 73.0484 18.4326   4
  -6  13   8 57.1388 23.5591   2
   6   7   8 49.9031 26.8332   2
   7   6  -8 80.4823 32.6248   5
   6   7   5 66.3602 27.4622   2
  -6  13   5 60.7316 16.5233   4
  -6  13   5 52.7231 21.3879   2
   7   6  -5 16.1342 26.9343   5
 -13   6   2 134.889 21.9741   4
   6   7   2 324.965 37.2153   5
   7   6  -2 83.9167 28.8376   5
  -6  13   2 330.863 24.9180   4
 -13   7  -2 145.389 19.7250   4
  -7  13   1-12.3113 13.6556   4
 -13   6  -1 1.50265 12.9617   4
 -13   7   1 0.93953 15.2660   4
   7   6   1 14.1469 24.9250   5
   6   7  -1 1.34760 23.6817   5
 -13   6  -4 18.1432 12.3795   4
  -7  13   4 26.2511 14.5057   4
 -13   7   4 26.2453 20.2562   4
  -7  13   4 24.7469 18.4894   2
   6   7  -4 7.54844 26.8796   5
  -7  13   7 48.0929 17.2227   4
  -7  13   7 10.8705 19.8480   2
   7   6   7 44.6562 27.2124   2
   6   7  -7-14.8262 29.6278   5
  -7  13  10 84.1177 27.8706   2
  -7  13  10 81.7796 22.0729   4
   7   6  10 43.5050 29.0930   2
  13  -6  10 33.0461 35.9753   6
  -7  13  13-26.0182 31.0066   2
   7   6  13 42.0218 35.1591   2
  13  -6  13 28.5145 38.2575   6
   7   6  16 29.9514 41.6368   2
  13  -6  16 43.8180 40.2176   6
   7   6  16 57.1310 45.2632   6
  -7  13  16 39.4769 33.9269   2
  -5  13  15 183.661 41.1768   2
  -5  13  15 233.083 37.2141   7
   5   8  15 230.079 48.0208   2
   5   8  15 232.459 54.3473   6
   8   5 -15 359.943 50.2943   5
  -5  13  12 26.2689 22.3978   7
  -5  13  12-1.81062 23.1324   2
   5   8  12 2.01961 29.3521   2
   8   5 -12-3.65572 31.7876   5
  -5  13   9 607.992 48.6060   2
   5   8   9 582.069 53.0763   2
  -5  13   6 356.391 33.7452   2
   5   8   6 413.793 43.9487   2
  -5  13   6 318.811 25.4148   4
   5   8   3 1080.25 64.8619   1
   5   8   3 957.778 59.2713   5
   8   5  -3 1010.97 63.5827   5
 -13   8  -3 923.143 46.4832   4
 -13   8   0 3497.52 121.780   4
 -13   5   0 3430.00 118.841   4
   5   8   0 2752.48 128.891   1
   8   5   0 3300.27 134.890   5
   5   8   0 2675.67 126.023   5
  -8  13   0 3169.55 118.930   4
 -13   8   3 407.417 34.0867   4
   5   8  -3 326.458 38.9415   1
  -8  13   3 407.495 30.1357   4
 -13   5  -3 363.548 25.8567   4
   8   5   6 975.117 62.4503   2
  -8  13   6 841.173 48.8224   4
  -8  13   9 313.508 32.1756   4
   8   5   9 298.435 40.4163   2
   8   5  12 93.8347 33.9205   2
  -8  13  12 89.6316 24.9544   4
  13  -5  12 70.4929 41.3391   6
   8   5  15 285.118 52.6525   2
  13  -5  15 196.533 51.5234   6
   8   5  15 252.071 57.2081   6
  -4  13  16 138.242 40.5784   2
  -4  13  16 166.727 32.1412   7
   4   9  16 102.384 44.1277   6
  -4  13  13 161.207 28.2375   7
  -4  13  13 138.213 35.3733   2
   4   9  13 135.956 38.9412   2
   4   9  13 89.2425 40.2453   6
   9   4 -13 158.837 39.1623   5
   9   4 -10 989.751 67.0828   5
  -4  13  10 908.145 61.7703   2
   4   9  10 912.767 66.1505   2
  -4  13  10 970.862 55.0676   7
  -4  13   7 68.0712 21.6790   2
   9   4  -7 44.5849 29.4001   5
   4   9   7 104.547 31.4168   2
   4   9   7 58.6395 28.0159   1
   4   9   4 2761.63 117.039   1
   4   9   4 2443.77 108.784   5
   9   4  -4 2800.40 118.861   5
  -4  13   4 2373.89 104.526   2
 -13   9  -4 2651.40 100.188   4
 -13   4   1 2748.22 100.415   4
   4   9   1 2561.66 115.450   1
   9   4  -1 2674.49 117.972   5
 -13   9  -1 2743.74 102.982   4
  -9  13   2 74.2959 17.5815   4
   4   9  -2 146.822 31.8443   1
 -13   9   2 87.7899 20.6715   4
   4   9  -2 176.759 31.4855   5
 -13   9   5 3064.92 120.216   4
   4   9  -5 3260.11 126.352   1
   9   4   5 2605.55 118.561   2
  -9  13   5 2484.86 108.584   4
  -9  13   8 158.932 25.6046   4
   9   4   8 113.112 30.7134   2
   4   9  -8 181.012 32.8898   1
  -9  13  11 693.737 49.1883   4
  13  -4  11 697.112 70.9938   6
   9   4  11 560.582 54.5175   2
  -9  13  14 502.433 44.1854   4
  13  -4  14 604.333 70.7975   6
   9   4  14 495.177 72.2195   6
   9   4  14 429.030 57.3784   2
  -3  13  14 32.6136 22.7641   7
  -3  13  14-13.2119 32.6055   2
   3  10  14 36.5616 33.7124   2
   3  10  14-9.96692 36.8951   6
  10   3 -14 24.0306 32.6444   5
  -3  13  11 15.9204 17.7317   7
  -3  13  11 29.5795 25.0958   2
   3  10  11 1.85579 28.7513   2
  10   3 -11-33.7360 30.9947   5
   3  10   8 13.2595 25.0881   1
  -3  13   8 31.5641 21.1374   2
  -3  13   8 35.3090 16.6873   7
  10   3  -8 8.06624 28.3638   5
   3  10   8 50.0329 30.4099   2
  -3  13   5 139.262 26.0245   2
   3  10   5 158.824 32.7998   2
   3  10   5 152.654 31.7966   1
  10   3  -5 151.628 35.1978   5
   3  10   5 108.630 27.3557   5
 -13  10  -2 27.2395 15.2092   4
   3  10   2 13.9918 25.4249   1
  10   3  -2 46.8047 30.9417   5
   3  10   2 18.4596 22.1944   5
 -10  13   1 36.5868 16.3892   4
 -13  10   1 55.0307 19.1713   4
 -13  10   4 461.809 38.7829   4
   3  10  -4 435.466 43.6293   1
  10   3   4 359.096 38.5184   2
 -10  13   4 352.336 32.2400   4
   3  10  -7 15.8494 26.8953   1
 -10  13   7 134.232 24.8599   4
 -13  10   7 16.7899 23.4917   4
  10   3   7 93.8062 27.2078   2
 -10  13  10 23.8227 21.5982   4
  10   3  10 5.01697 27.1130   2
  10   3  13 193.687 43.8054   2
 -10  13  13 137.168 28.9877   4
  13  -3  13 195.771 52.9414   6
  10   3  16 18.7704 42.1043   2
 -10  13  16 33.6314 24.5560   4
  13  -3  16 43.0341 45.0208   6
  -2  13  15 33.9656 37.3479   2
  -2  13  15 63.4787 24.9753   7
   2  11  15 12.0148 17.6210   7
   2  11  15 56.1428 37.4426   6
  -2  13  12 92.4899 23.6018   7
   2  11  12 46.7440 18.8033   7
  -2  13  12 73.5840 31.8108   2
   2  11  12 94.2363 36.4715   2
   2  11  12 47.9090 33.3881   6
  11   2 -12 49.9694 33.7543   5
   2  11   9 8.74218 23.7477   1
  -2  13   9 12.3383 22.9195   2
   2  11   9 20.5012 26.9065   2
  11   2  -9 1.72085 29.4481   5
  -2  13   9 2.72503 22.6051   1
   2  11   6 262.024 39.1472   2
   2  11   6 219.419 35.9128   1
  -2  13   6 197.107 30.9294   2
   2  11   3 129.434 32.9147   1
 -13  11  -3 64.8604 18.5805   4
   2  11   3 108.489 25.3746   5
   2  11   0 10.3603 30.1092   1
 -11  13   0 7.01507 15.9381   4
 -13  11   0 17.2303 18.2792   4
  11   2   3 133.174 27.8422   2
 -11  13   3 159.116 24.4432   4
 -13  11   3 159.548 24.8643   4
 -11  13   6 220.803 28.5180   4
 -13  11   6 193.521 28.8070   4
  11   2   6 190.716 31.0474   2
   2  11  -6 136.173 34.8125   1
  -2  13  -9 60.2705 33.4285   1
   2  11  -9 42.1006 31.3524   1
 -11  13   9 41.8472 23.2523   4
  11   2   9 39.4221 27.5505   2
 -13  11   9 10.0176 25.6306   4
  11   2  12 139.176 39.3137   2
 -11  13  12 118.388 29.7163   4
  11   2  15 84.7609 43.3017   2
 -11  13  15 75.8838 27.9892   4
  13  -2  15 149.979 54.9385   6
  11   2  15 92.4731 50.7257   6
  -1  13  13 33.1071 20.2666   7
   1  12  13 35.3311 18.7782   7
  -1  13  13 23.1006 32.0043   2
   1  12  13 39.9975 35.3461   2
   1  12  10 156.368 30.6267   1
  -1  13  10 135.533 29.5009   1
  -1  13  10 128.566 33.9167   2
   1  12  10 144.600 36.4987   2
   1  12   7 3.29150 28.2390   1
  -1  13   7 33.6937 27.6027   1
  -1  13   7-9.45544 24.3333   2
   1  12   7-5.19347 27.6129   2
   1  12   4 565.965 52.5834   1
   1  12   4 485.391 39.9363   5
  -1  13   4 606.429 52.7418   1
 -12  13  -1 731.828 42.3364   4
 -13  12  -1 530.453 36.8982   4
 -12  13   2 1.16989 18.6617   4
 -13  12   2 5.71533 17.8280   4
   1  12  -2 29.9690 29.5004   1
 -12  13   5 541.909 41.9304   4
 -13  12   5 364.311 37.6290   4
   1  12  -5 489.286 51.2709   1
  -1  13  -5 472.162 51.3674   1
  -1  13  -8-9.06276 30.9366   1
 -12  13   8 32.9074 23.1134   4
 -13  12   8 36.9370 25.2889   4
   1  12  -8-1.80749 30.4236   1
  -1  13 -11 154.508 41.9757   1
   1  12 -11 154.510 38.0658   1
 -12  13  11 117.812 30.1140   4
 -13  12  11 104.637 32.5136   4
 -12  13  14 58.4861 29.0407   4
  13  -1  14 28.6667 47.5377   6
  12   1  14 104.942 53.3438   6
   0  13  14 209.017 28.6211   7
   0  13  11 313.338 45.5740   2
   0  13   8 74.6089 31.2563   1
   0  13   8 127.074 32.6842   2
   0  13   5 1899.66 95.7483   1
   0  13   5 1753.03 91.1231   2
   0  13   2 245.126 40.5102   1
 -13  13  -2 291.225 30.0390   4
   0  13  -1 1401.37 80.5723   1
 -13  13   1 1107.61 62.2760   4
 -13  13   4 1416.24 74.8016   4
   0  13  -4 1703.40 90.0246   1
 -13  13   7 110.498 28.0314   4
   0  13  -7 155.679 40.0267   1
 -13  13  10 961.317 66.8223   4
   0  13 -10 1482.12 85.8898   1
 -13  13  13 161.779 33.9488   4
 -14   7   0 34.4285 16.3180   4
   7   7   0 25.4303 27.0442   5
  -7  14   3 46.8242 16.2671   4
 -14   7  -3-4.92511 12.5629   4
 -14   7   3 18.6513 18.6765   4
   7   7   3 27.2447 30.4793   5
   7   7  -3 1.56336 26.5355   5
  -7  14   3 20.1372 18.6789   2
  -7  14   6 278.319 30.9993   2
   7   7   6 335.346 43.5528   2
  -7  14   6 354.224 29.7746   4
  -7  14   9 12.8049 17.4557   4
  -7  14   9 34.6200 24.6252   2
   7   7   9 16.1312 30.8448   2
   7   7  -9 37.2267 33.4421   5
  -7  14  12 130.935 36.4841   2
   7   7  12 175.937 40.5091   2
   7   7 -12 176.418 44.3983   5
  -7  14  15 114.422 40.5467   2
   7   7  15 143.245 47.4522   2
   7   7  15 177.233 51.4802   6
   7   7 -15 201.922 47.5740   5
  -6  14  16 67.9840 36.4013   2
   8   6 -16 8.20035 36.0450   5
  -6  14  13 82.6575 33.5050   2
   6   8  13 91.1326 38.3445   2
   6   8  13 67.0391 45.6177   6
   8   6 -13 145.374 42.3782   5
  -6  14  10 25.3896 24.5183   2
   6   8  10-7.64540 31.7211   2
   8   6 -10 83.0267 35.3292   5
  -6  14   7 123.318 27.0696   2
   8   6  -7 84.1066 34.0558   5
   6   8   7 154.446 36.5824   2
  -6  14   7 155.766 21.2998   4
  -6  14   4 132.821 19.7892   4
   6   8   4 166.847 34.7548   5
 -14   8  -4 147.146 19.8659   4
  -6  14   4 160.235 26.3783   2
 -14   8  -1 42.8130 16.1531   4
 -14   6   1 39.3234 18.1405   4
   8   6  -1 67.6702 30.9877   5
   6   8   1-2.90933 25.7193   5
  -8  14   2 18.1876 15.4441   4
 -14   6  -2 25.1716 14.2254   4
 -14   8   2 2.20258 18.0656   4
   8   6   2-25.0218 31.1603   5
   8   6   5 28.2802 27.2787   2
  -8  14   5 38.6881 17.8348   4
 -14   8   5 46.8394 24.3208   4
   6   8  -5 56.7618 31.6300   5
  -8  14   8 23.1419 18.9185   4
   8   6   8 19.6767 27.5237   2
   6   8  -8 11.3095 32.3481   5
  -8  14  11 10.1014 20.5953   4
   8   6  11 63.2997 34.6815   2
  14  -6  11 41.5875 37.5499   6
   8   6  14-31.4535 37.8568   2
  14  -6  14 7.85013 40.2679   6
   8   6  14 40.7468 48.5588   6
  -5  14  14 81.9732 35.3055   2
  -5  14  14 154.289 31.2772   7
   5   9  14 124.601 41.7830   2
   5   9  14 101.023 45.3232   6
  -5  14  11 48.2490 26.2555   2
   5   9  11 57.0120 33.2559   2
  -5  14   8 83.4356 26.3109   2
   5   9   8 86.4811 33.1456   2
   9   5  -8 156.158 36.3266   5
   5   9   5 622.228 51.1777   5
  -5  14   5 527.452 42.7665   2
   5   9   5 617.702 52.3740   2
  -5  14   5 458.232 31.4034   4
 -14   9  -2 11.4005 15.2122   4
 -14   5   2 8.57148 16.0298   4
   9   5  -2 3.32674 29.8314   5
   5   9   2 4.13679 24.9755   5
   5   9   2 8.33946 27.2657   1
 -14   5  -1 552.564 35.6664   4
 -14   9   1 708.876 43.9734   4
   5   9  -1 792.816 56.8825   1
   5   9  -1 755.543 52.8312   5
  -9  14   1 638.736 40.8092   4
 -14   9   4 755.286 51.1453   4
   5   9  -4 857.372 60.5924   1
   5   9  -4 782.677 59.9955   5
   9   5   4 926.375 59.9890   2
  -9  14   4 773.677 47.3180   4
  -9  14   7 33.9673 19.8040   4
 -14   9   7 22.5912 25.0075   4
   9   5   7-3.06429 25.7194   2
  -9  14  10 470.527 40.9859   4
   9   5  10 407.095 47.4943   2
   9   5  13 156.814 41.9426   2
  -9  14  13 174.787 32.6954   4
  14  -5  13 166.703 51.0675   6
  14  -5  16-6.04069 44.3913   6
  -4  14  15-4.88770 33.0087   2
  -4  14  15 36.0025 24.6712   7
   4  10  15 26.3044 38.3750   6
  10   4 -15-17.1842 35.0853   5
  -4  14  12 1.38003 19.2816   7
  -4  14  12 11.2187 25.1423   2
   4  10  12-11.0320 34.2962   2
   4  10  12 7.24054 35.7341   6
  10   4 -12 3.74026 32.8642   5
  -4  14   9 42.4130 24.0880   2
   4  10   9 72.7793 32.4447   2
  10   4  -9 98.4405 34.4909   5
   4  10   6 54.8752 31.7679   2
   4  10   6 24.6663 29.3675   1
  10   4  -6 59.1874 31.6273   5
  -4  14   6 29.2379 22.0795   2
 -14  10  -3 7.09748 14.3775   4
   4  10   3 26.9304 27.7630   1
  10   4  -3 1.76397 30.0221   5
   4  10   3 30.0478 24.5704   5
   4  10   0 465.054 47.9520   1
   4  10   0 447.265 42.8341   5
 -10  14   0 331.487 30.9377   4
 -14  10   0 300.309 30.4395   4
 -14  10   3 205.888 28.2530   4
   4  10  -3 192.920 36.1380   1
   4  10  -3 168.752 34.6749   5
 -10  14   3 214.700 25.6011   4
 -10  14   6 23.2639 19.4409   4
 -14  10   6 19.2377 22.0148   4
  10   4   6 15.2527 25.9094   2
 -10  14   9 354.049 36.6244   4
  10   4   9 364.506 43.6662   2
  10   4  12 118.176 39.2761   2
 -10  14  12 178.017 32.4646   4
  14  -4  12 141.332 48.7197   6
  10   4  15-2.58122 38.6334   2
 -10  14  15-8.77841 22.6669   4
  14  -4  15 5.99878 43.4253   6
  -3  14  13 38.9019 21.0574   7
   3  11  13-18.3672 17.8436   7
  -3  14  13 20.4918 28.6307   2
   3  11  13 23.2644 36.5194   2
   3  11  13 2.27798 33.8501   6
  11   3 -13-26.2571 36.2133   5
  -3  14  10 47.7192 24.2634   1
  -3  14  10 54.1662 26.3099   2
   3  11  10 63.5015 33.5003   2
  11   3 -10 31.4758 33.5699   5
   3  11  10 58.4987 29.1838   1
   3  11   7 33.6937 29.3808   1
  11   3  -7-30.9663 31.9333   5
  -3  14   7 29.6216 22.4122   2
   3  11   7 46.5074 31.2245   2
  -3  14   4 89.8025 23.1675   2
   3  11   4 59.7771 30.5083   1
  11   3  -4 67.7054 34.6189   5
   3  11   4 45.5168 26.1211   5
 -11  14  -1 1.05254 16.7457   4
 -14  11  -1 24.4687 17.5509   4
   3  11   1 60.5944 30.1921   1
   3  11   1 23.3653 24.9089   5
 -11  14   2 152.403 23.3863   4
 -14  11   2 164.082 25.8001   4
 -11  14   5 125.179 24.8261   4
   3  11  -5 108.611 32.7287   1
  11   3   5 125.926 30.9687   2
   3  11  -8 67.7300 33.5783   1
 -11  14   8 113.772 25.8861   4
 -14  11   8 112.627 30.1452   4
  11   3   8 90.8831 30.2475   2
 -11  14  11 267.943 37.2747   4
  -3  14 -11 148.069 41.3335   1
  11   3  11 236.453 41.0805   2
  11   3  14 24.0890 38.5649   2
 -11  14  14 45.6265 26.1986   4
  14  -3  14 46.1030 47.1553   6
  11   3  14 55.6187 50.9170   6
  -2  14  14 5.29616 18.6507   7
   2  12  14-13.6926 16.5836   7
   2  12  14 17.7102 33.1339   6
  -2  14  11 80.9379 30.3488   2
   2  12  11 50.0223 34.0605   2
   2  12  11-2.02716 30.9939   6
  12   2 -11-25.7568 35.0064   5
  -2  14   8-18.2350 26.7042   1
   2  12   8 11.2163 26.8131   1
  12   2  -8-17.7445 34.7374   5
  -2  14   8-7.81675 22.7207   2
   2  12   8 20.7402 30.6364   2
  -2  14   5 38.5085 22.0464   2
   2  12   5 60.0487 29.5575   2
   2  12   5-3.47002 30.7431   1
 -14  12  -2 13.3444 15.9668   4
   2  12   2 27.8574 24.1347   5
   2  12   2 27.9544 30.1029   1
 -12  14   1 30.7919 18.0275   4
   2  12  -1-5.72115 31.3932   1
 -12  14   4 11.1531 19.2647   4
 -14  12   4 10.5031 20.0000   4
   2  12  -4 1.87528 32.1784   1
  -2  14  -7 75.7555 36.0955   1
 -12  14   7 99.9886 26.3694   4
   2  12  -7 38.5125 32.2302   1
  -2  14 -10 36.7700 38.5287   1
   2  12 -10-5.57773 36.0355   1
 -12  14  10 97.7273 29.8946   4
 -14  12  10 120.965 33.1058   4
 -12  14  13 4.75724 24.6494   4
 -14  12  13 9.63232 28.9368   4
  14  -2  13 3.23630 45.2172   6
  -1  14  12 2.09285 31.2127   2
   1  13  12-20.0728 33.7378   2
  -1  14   9 89.5252 29.4290   1
   1  13   9 116.827 32.5260   1
  -1  14   9 88.6815 31.1597   2
   1  13   9 114.212 35.3970   2
  -1  14   6 187.438 37.9578   1
   1  13   6 181.542 40.9163   1
  -1  14   6 167.146 34.3794   2
   1  13   6 222.242 39.6599   2
   1  13   3 23.2789 34.0163   1
  -1  14   3 56.0342 31.7798   1
   1  13   3 23.6961 23.3875   5
   1  13   0 499.964 52.3712   1
  -1  14   0 467.188 50.6901   1
 -13  14   0 495.617 37.7600   4
   1  13  -3 255.163 44.6735   1
  -1  14  -3 218.388 41.5736   1
 -13  14   3 254.678 31.4281   4
 -14  13   3 320.174 34.6401   4
 -13  14   6 65.2775 26.2112   4
 -14  13   6 17.3510 22.7100   4
  -1  14  -6 145.166 38.8397   1
   1  13  -6 128.225 40.9178   1
 -13  14   9 202.894 35.8293   4
 -14  13   9 179.885 33.0790   4
  -1  14  -9 319.196 49.3809   1
   1  13  -9 320.373 49.6719   1
 -13  14  12 28.9365 25.8263   4
 -14  13  12 45.4168 28.2500   4
   0  14  10 158.386 38.9273   2
   0  14  10 152.824 33.4990   1
   0  14   7 51.3715 32.6069   1
   0  14   7 45.1816 29.5793   2
   0  14   4 160.138 37.0119   1
   0  14   1 589.080 55.4798   1
 -14  14  -1 492.020 39.9729   4
 -14  14   2 25.2451 21.5955   4
   0  14  -2 1.90715 30.0392   1
   0  14  -5 493.502 54.4982   1
 -14  14   5 241.877 34.0301   4
 -14  14   8 321.814 40.6804   4
   0  14  -8 456.876 55.5539   1
 -14  14  11 38.1340 26.8585   4
   0  14 -11-42.9362 38.5349   1
  -7  15  14 4.50630 31.8811   2
   7   8  14 91.1571 43.3413   2
   7   8  14 17.8052 41.4738   6
   8   7 -14 46.5812 39.2947   5
  -7  15  11 80.7244 30.6759   2
   7   8  11 78.2122 36.4218   2
   8   7 -11 50.1204 37.3289   5
  -7  15   8 47.8338 19.8704   4
  -7  15   8 39.4096 25.1880   2
   7   8   8 43.9496 31.2833   2
   8   7  -8 64.7596 36.0869   5
   7   8   5 53.7781 29.6167   2
  -7  15   5 25.6978 15.8757   4
 -15   7   5 20.6665 24.9976   4
   8   7  -5 22.9157 29.6779   5
 -15   8  -2 15.4326 15.9559   4
 -15   7   2 2.30719 18.4606   4
   7   8   2 27.7695 30.2287   5
   8   7  -2-3.46157 29.9404   5
 -15   7  -1 7.04796 15.2007   4
 -15   8   1 10.4840 16.4593   4
   8   7   1-10.2205 30.4734   5
   7   8  -1 28.1587 30.8659   5
  -8  15   4 6.61857 15.4562   4
 -15   8   4 8.93997 20.6888   4
   7   8  -4-23.3393 34.6653   5
  -8  15   7 150.851 24.7975   4
   8   7   7 128.830 36.2670   2
   7   8  -7 63.7072 36.1704   5
  -8  15  10 101.126 25.4929   4
   8   7  10 63.9842 34.5669   2
   7   8 -10 19.9802 38.3641   5
   8   7  13 14.1680 35.0923   2
   7   8 -13 19.3499 41.1654   5
  -6  15  15 12.0257 30.4259   2
  -6  15  12 55.1491 28.4038   2
   6   9  12 56.1616 37.9394   2
   9   6 -12 38.6651 37.7805   5
  -6  15   9-3.10881 24.0010   2
   6   9   9 23.1530 32.5617   2
   9   6  -9-19.8223 34.5623   5
  -6  15   6 49.8375 21.9571   2
   9   6  -6 31.9816 32.9212   5
   6   9   6 61.8707 34.3590   2
  -6  15   3 16.8327 19.5598   2
 -15   9  -3 19.5640 15.5888   4
 -15   6   3-8.90665 19.4137   4
   6   9   3-3.14237 28.5957   5
   9   6  -3 10.7414 30.2987   5
 -15   9   0-6.26105 16.4868   4
 -15   6   0 6.30198 15.9841   4
   9   6   0 29.9262 33.2917   5
   6   9   0 1.51409 26.6763   5
  -9  15   3 15.7460 16.4868   4
 -15   9   3 59.6490 22.5462   4
   6   9  -3 1.66766 28.7030   5
  -9  15   6 75.6176 22.2191   4
 -15   9   6 45.9681 24.7567   4
   6   9  -6 15.5609 33.3490   5
  -9  15   9-1.26888 19.7249   4
   9   6   9-22.4213 31.9734   2
   6   9  -9-8.53164 36.2989   5
  -9  15  12 38.5129 24.4078   4
   9   6  12 96.1855 39.4515   2
  15  -6  12 78.4807 44.5559   6
  15  -6  15 79.7897 48.1536   6
  -5  15  13-4.17127 26.2501   2
   5  10  13 41.7867 36.6580   2
   5  10  13 5.13112 36.7164   6
  10   5 -13-18.7851 37.3387   5
  -5  15  10 46.9830 26.0839   2
   5  10  10-16.5080 32.9149   2
  10   5 -10-20.2724 34.7858   5
  -5  15   7 9.34554 22.1485   2
  10   5  -7 3.81255 32.9745   5
   5  10   7-11.9096 31.6606   2
  -5  15   4 8.56556 20.1817   2
 -15  10  -4 10.1554 16.5980   4
   5  10   4-20.8348 28.4251   5
  10   5  -4-3.76504 33.8444   5
 -15  10  -1 5.37487 17.5215   4
 -15   5   1 7.58420 17.2138   4
  10   5  -1 19.3706 33.6868   5
   5  10   1 15.7663 26.1494   5
   5  10   1 3.74788 30.9077   1
 -10  15   2 41.9930 18.7010   4
 -15  10   2 8.48595 18.9205   4
   5  10  -2 24.3913 30.6563   5
   5  10  -2 18.7237 30.4324   1
 -10  15   5 15.3105 19.1988   4
 -15  10   5 2.76693 21.2218   4
   5  10  -5 50.9085 34.9575   5
  10   5   5 5.13987 28.3431   2
 -10  15   8 99.6478 26.2332   4
 -15  10   8 66.1018 29.9761   4
  10   5   8 41.3767 29.9825   2
 -10  15  11 88.3139 27.7432   4
  10   5  11 140.340 39.7607   2
  15  -5  11 57.0712 42.3422   6
  10   5  14-12.8939 41.1327   2
 -10  15  14-3.10571 24.1377   4
  15  -5  14 52.0193 44.0199   6
  -4  15  14 49.2987 22.3883   7
   4  11  14-13.8534 16.2614   7
   4  11  14-19.9403 37.1724   6
  11   4 -14-4.07166 36.1448   5
  -4  15  11-1.82879 23.7045   2
   4  11  11 17.4166 33.9520   2
  11   4 -11-6.05165 35.6321   5
  -4  15   8-21.2542 23.8322   2
  11   4  -8 10.0038 33.3849   5
   4  11   8 10.0785 30.8095   2
   4  11   5 100.328 35.7117   1
   4  11   5 107.497 33.2281   2
  11   4  -5 27.7831 35.4822   5
   4  11   5 54.0900 28.8070   5
  -4  15   5 76.5702 25.1899   2
 -15  11  -2-4.09997 15.9851   4
   4  11   2 15.0723 31.0731   1
   4  11   2 6.66496 24.6664   5
 -11  15   1 20.0216 18.9855   4
   4  11  -1-7.65796 31.0156   1
 -15  11   1 14.2549 19.1883   4
   4  11  -1 12.2477 27.1148   5
   4  11  -4-26.7507 31.9746   1
 -11  15   4-3.65811 19.8138   4
 -15  11   4 1.36966 20.5736   4
  11   4   4-8.11151 28.2126   2
 -11  15   7 165.615 28.5365   4
 -15  11   7 131.923 30.3833   4
  11   4   7 119.065 33.3072   2
   4  11  -7 75.4921 35.6154   1
 -11  15  10 76.4158 27.3122   4
  11   4  10 49.4604 33.7337   2
 -15  11  10 38.6246 30.6590   4
  11   4  13 16.4657 36.9256   2
 -11  15  13-20.7227 25.8240   4
  15  -4  13-2.99151 44.1307   6
  -3  15  12 2.03718 27.3934   2
   3  12  12-9.05916 34.8524   2
   3  12  12 25.8859 32.2865   6
  12   3 -12-2.03479 35.3854   5
  -3  15   9-10.5700 25.1959   1
  -3  15   9 4.99508 23.8291   2
   3  12   9 21.7079 32.1629   2
  12   3  -9-19.2361 36.4742   5
   3  12   9 39.6920 31.0415   1
   3  12   6 97.4703 35.4953   2
   3  12   6 39.3671 33.4173   1
  -3  15   6 52.3477 25.6075   2
 -15  12  -3 40.2623 19.6163   4
   3  12   3-16.6164 31.7680   1
   3  12   3-5.04123 23.5960   5
 -12  15   0 3.51003 18.2659   4
 -15  12   0 36.5980 20.9490   4
   3  12   0 49.4565 32.6493   1
   3  12   0 54.1158 28.5519   5
 -12  15   3 9.56929 20.5814   4
 -15  12   3 2.67577 20.2389   4
   3  12  -3 15.2230 31.3846   1
 -15  12   6 276.229 38.0728   4
   3  12  -6 256.894 44.4439   1
 -12  15   6 210.309 31.6108   4
 -12  15   9 62.8492 25.1280   4
  -3  15  -9 57.7170 39.6853   1
 -15  12   9 83.1044 30.1844   4
   3  12  -9 68.2512 38.6499   1
 -12  15  12 16.3945 24.8896   4
 -15  12  12 14.0713 30.5164   4
  15  -3  12 6.40337 47.4055   6
   2  13  10 47.5931 31.2978   1
  -2  15  10 16.6048 26.0952   2
   2  13  10-4.12916 33.2420   2
  -2  15  10-3.11836 25.6421   1
   2  13   7 19.6789 29.9376   1
  -2  15   7-6.79191 29.7628   1
  -2  15   7 6.64535 24.1460   2
   2  13   7 29.9152 33.6587   2
  -2  15   4 23.0714 21.8944   2
   2  13   4 7.86185 32.7994   1
  -2  15   4 13.3305 32.0528   1
 -13  15  -1 9.55542 18.6945   4
 -15  13  -1 9.48388 18.6151   4
   2  13   1 36.3220 34.5330   1
   2  13   1 25.0638 24.6982   5
 -13  15   2 123.806 24.6810   4
 -15  13   2 216.140 30.5000   4
   2  13  -2 122.336 38.7975   1
 -13  15   5 75.1204 25.7581   4
 -15  13   5 122.600 27.9653   4
   2  13  -5 69.8628 36.9450   1
  -2  15  -5 63.6660 37.1086   1
 -13  15   8 7.71747 23.9922   4
   2  13  -8 2.02080 34.6742   1
 -15  13   8-3.36513 25.9802   4
  -2  15  -8-32.6421 36.8592   1
 -13  15  11 97.9131 29.8860   4
  -2  15 -11 23.5654 39.1704   1
 -15  13  11 149.740 33.9999   4
   2  13 -11 43.8097 38.2399   1
  -1  15  11-1.97092 28.5349   2
  -1  15   8 31.9172 29.5874   1
   1  14   8-25.5231 30.5943   1
  -1  15   8 14.0787 28.0706   2
   1  14   8 9.39575 29.4027   2
  -1  15   5 4.85809 24.1504   2
   1  14   5-1.73809 28.2414   2
   1  14   5-33.9834 33.8311   1
  -1  15   5 21.8221 30.1684   1
   1  14   2 21.3646 35.0323   1
 -15  14  -2 48.6457 21.7074   4
  -1  15   2 5.97415 33.5170   1
   1  14   2-12.2056 23.4208   5
   1  14  -1-21.9191 36.4706   1
 -14  15   1 23.9649 20.8065   4
 -15  14   1 18.0624 20.7116   4
  -1  15  -1 8.18069 31.8975   1
  -1  15  -4 35.0185 34.5807   1
 -14  15   4 20.3202 23.1696   4
 -15  14   4 43.3799 24.7611   4
   1  14  -4 21.9995 36.4018   1
 -14  15   7 173.374 32.5489   4
 -15  14   7 183.112 33.3568   4
   1  14  -7 110.541 41.5140   1
  -1  15  -7 155.047 41.9801   1
  -1  15 -10 33.9185 39.4336   1
   1  14 -10 16.9137 36.7734   1
 -14  15  10 18.3027 25.8733   4
 -15  14  10 28.5225 27.3495   4
   0  15   9-7.74337 30.8776   2
   0  15   9 16.0964 29.5841   1
   0  15   6-12.2277 32.7099   1
   0  15   6 5.65933 29.0300   2
   0  15   3-8.40522 33.8322   1
 -15  15   0-1.30033 20.4816   4
   0  15   0-44.7776 36.9840   1
 -15  15   3 13.2994 23.4249   4
   0  15  -3 13.1901 36.0455   1
   0  15  -6 71.1422 42.1704   1
 -15  15   6 108.164 29.2240   4
 -15  15   9 30.2679 26.3211   4
   0  15  -9 13.3275 37.3889   1
   8   8   0 385.934 50.4144   5
 -16   8   0 634.600 41.2796   4
 -16   8  -3 95.0903 19.5276   4
 -16   8   3 103.577 25.8867   4
   8   8  -3 34.1973 33.4057   5
  -8  16   6 43.0123 18.6078   4
 -16   8   6 46.6224 28.2878   4
   8   8  -6 54.6026 36.7436   5
   8   8   6 52.2571 35.0735   2
   8   8   9 16.7372 33.2761   2
   8   8  -9 41.9304 38.0812   5
   8   8  12 33.7712 37.5057   2
   8   8 -12 23.3516 39.1971   5
   7   9  10-37.6010 37.3325   2
   9   7 -10 2.22469 36.8040   5
   9   7  -7 26.4333 35.5467   5
   7   9   7-12.2968 33.9999   2
 -16   9  -4 41.1239 17.7585   4
 -16   7   4 29.6960 22.8234   4
   9   7  -4-13.6421 33.7227   5
 -16   9  -1 130.419 24.2904   4
 -16   7   1 131.549 23.4653   4
   9   7  -1 83.1518 37.1737   5
   7   9   1 55.5483 34.1179   5
 -16   9   2 51.9340 22.3190   4
   7   9  -2-1.74345 29.8502   5
   9   7   5 62.3833 34.2523   2
  -9  16   5 34.7778 19.2985   4
 -16   9   5 30.5322 24.2805   4
   7   9  -5 2.00674 34.3539   5
  -9  16   8 1.25788 20.6277   4
 -16   9   8 35.4839 30.6227   4
   9   7   8-11.5643 31.7908   2
   7   9  -8 69.3491 40.3200   5
   9   7  11 25.4447 36.6738   2
   7   9 -11 34.7369 42.9290   5
  -6  16  11 83.5643 30.0754   2
   6  10  11 105.844 39.6614   2
  10   6 -11 67.3072 41.3073   5
  -6  16   8-1.46782 24.6323   2
   6  10   8 18.0423 32.0763   2
  10   6  -8-2.15226 35.8089   5
   6  10   5 147.051 39.1145   2
 -16   6   5 29.7725 26.0674   4
  10   6  -5 102.814 40.9500   5
  -6  16   5 87.9765 26.0178   2
 -16  10  -2 19.4648 17.1130   4
 -16   6   2 14.9590 19.6992   4
  10   6  -2-10.1773 35.3079   5
   6  10   2 59.1801 33.0806   5
 -16  10   1 99.9695 24.2694   4
   6  10  -1 89.9404 31.9809   5
  10   6   4 67.3225 32.7087   2
 -10  16   4 41.8650 20.3364   4
 -16  10   4 31.8217 24.1037   4
   6  10  -4 50.8357 33.7018   5
 -10  16   7 87.4689 26.5499   4
 -16  10   7 57.3405 26.2691   4
  10   6   7 87.7047 35.4881   2
   6  10  -7 10.9020 38.5669   5
 -10  16  10 122.407 29.1024   4
 -16  10  10 40.8972 33.7837   4
   6  10 -10 66.9457 41.4859   5
  10   6  13 19.8647 37.0364   2
  -5  16  12 3.90093 24.7954   2
  11   5 -12-11.1394 38.2271   5
  -5  16   9-1.57336 24.8578   2
   5  11   9 12.5921 31.7458   2
  11   5  -9-19.6971 37.0388   5
  11   5  -6-2.13917 36.3231   5
  -5  16   6 49.6738 24.8394   2
   5  11   6 56.4764 36.8722   2
  -5  16   3 26.2392 20.5945   2
 -16  11  -3 48.3641 19.7460   4
 -16   5   3 42.6292 20.8740   4
  11   5  -3-6.49481 36.4443   5
   5  11   3-9.28070 29.3621   5
 -16  11   0 37.7220 22.1084   4
   5  11   0 25.1612 28.6981   5
   5  11   0-10.3821 33.5416   1
  11   5   3 23.1346 28.9687   2
 -11  16   3 22.9472 19.0968   4
 -16  11   3 8.33529 22.7831   4
   5  11  -3 23.3934 33.1471   5
   5  11  -3 6.17398 32.3098   1
 -11  16   6 47.8830 23.3199   4
 -16  11   6-4.94327 25.1912   4
  11   5   6 18.1190 30.7549   2
   5  11  -6-4.06514 36.6367   5
 -11  16   9 10.1227 22.5603   4
 -16  11   9 15.0424 27.9472   4
  11   5   9 45.6186 32.9725   2
 -11  16  12 1.58436 24.3835   4
  11   5  12 9.18189 36.1516   2
  16  -5  12 49.1899 45.5696   6
  -4  16  10 15.3648 24.1468   2
  -4  16  10-9.20540 25.8222   1
   4  12  10-2.19790 34.5036   2
  12   4  -7-11.3943 37.5850   5
  -4  16   7 2.97074 21.7500   2
   4  12   7 17.9369 33.2546   1
   4  12   7-12.8048 32.6190   2
  -4  16   4 85.6306 24.2481   2
   4  12   4 111.655 38.8776   1
   4  12   4 63.6959 29.2951   5
   4  12   1 99.2387 38.0039   1
   4  12   1 45.4388 27.5704   5
   4  12  -2 10.6242 33.1419   1
 -12  16   2 10.8930 20.7183   4
 -16  12   2 41.8286 23.5948   4
   4  12  -2 1.68413 29.1370   5
   4  12  -5 36.7970 38.7676   1
 -12  16   5 45.0925 23.7123   4
 -16  12   5 115.645 28.6122   4
  12   4   5 67.0499 31.7912   2
   4  12  -5 32.3416 35.0076   5
 -12  16   8-24.8965 22.7665   4
 -16  12   8 1.69610 25.2969   4
  12   4   8-1.74942 30.5048   2
 -12  16  11 53.3149 29.0079   4
  -4  16 -11 34.0890 37.1752   1
  -3  16  11 2.00091 26.3034   2
   3  13   8 12.0784 34.0698   1
  -3  16   8-30.0235 29.2367   1
  -3  16   8-13.0441 23.3363   2
   3  13   8 21.5003 33.9697   2
   3  13   5 16.8794 30.3915   2
   3  13   5 31.4306 35.6678   1
  -3  16   5 28.2563 23.6753   2
 -16  13  -2 31.4018 21.2314   4
   3  13   2 10.4224 32.5126   1
   3  13   2 4.08190 25.0068   5
 -13  16   1-3.81469 19.6995   4
 -16  13   1 9.67059 20.8243   4
   3  13  -1 4.26032 34.4015   1
   3  13  -1-4.68057 28.1880   5
 -13  16   4 10.6532 21.3829   4
 -16  13   4 30.2205 24.1098   4
   3  13  -4 28.9636 36.5344   1
   3  13  -7 10.9946 36.7967   1
 -13  16   7 2.98779 22.8347   4
 -16  13   7 28.4412 26.3485   4
  -3  16  -7-15.0302 35.4138   1
  -3  16 -10 21.4494 36.8040   1
 -13  16  10-6.46388 24.3585   4
 -16  13  10-10.8314 26.8255   4
   2  14   9 33.2143 32.6101   1
  -2  16   9 18.8016 27.4454   1
  -2  16   9 25.4068 24.6304   2
   2  14   9 31.1786 33.9871   2
  -2  16   6 39.4211 31.8115   1
   2  14   6 48.7298 36.3589   1
  -2  16   6 60.2896 27.7817   2
   2  14   6 65.4406 36.8023   2
  -2  16   3-10.0528 33.3545   1
   2  14   3 2.12550 33.9028   1
 -14  16   0 65.3360 22.9473   4
 -16  14   0 23.4610 21.3531   4
   2  14   0 75.3275 39.3604   1
   2  14   0 27.3006 26.6263   5
  -2  16   0 77.4136 37.7347   1
 -14  16   3 10.4444 21.0246   4
 -16  14   3 36.4192 24.1323   4
  -2  16  -3 10.5423 32.7771   1
   2  14  -3-8.87377 33.9107   1
 -14  16   6 183.969 32.8541   4
 -16  14   6 92.8475 29.4239   4
   2  14  -6 73.5039 38.5446   1
  -2  16  -6 100.434 39.3295   1
   2  14  -9 32.1959 39.5818   1
 -14  16   9 61.2253 28.1816   4
 -16  14   9 16.6398 28.3763   4
  -2  16  -9 26.5709 37.6980   1
   1  15  10 28.7013 31.9350   1
  -1  16  10 19.3730 28.0122   1
  -1  16   7-10.0465 32.9496   1
   1  15   7 51.7967 35.3756   1
  -1  16   7 24.0427 27.5890   2
   1  15   7 22.2570 32.7831   2
  -1  16   4 6.42955 23.2753   2
   1  15   4 15.8305 27.7928   2
  -1  16   4 42.2260 33.9370   1
   1  15   4-2.15775 34.7424   1
 -16  15  -1-8.18598 22.3025   4
   1  15   1 31.6483 25.4073   5
   1  15   1-27.5510 36.1572   1
  -1  16   1 18.7276 33.0858   1
 -15  16   2 12.5145 22.8009   4
 -16  15   2 7.14895 22.1537   4
   1  15  -2 16.1841 36.2947   1
  -1  16  -2 16.8952 32.9376   1
 -15  16   5 50.3633 27.2991   4
 -16  15   5 38.2859 25.7215   4
  -1  16  -5 17.8751 37.8399   1
   1  15  -5 86.5604 41.3797   1
  -1  16  -8-2.38223 38.3543   1
   1  15  -8-4.51329 38.1912   1
   0  16   5 39.8732 37.7171   1
   0  16   5 38.6969 30.5044   2
   0  16   2-18.6164 37.3543   1
 -16  16   1 60.5236 24.3098   4
   0  16  -1-11.9411 36.1441   1
   0  16  -4-2.41431 38.2661   1
 -16  16   4 4.84900 24.7893   4
   0  16  -7-18.8990 38.7368   1
 -17   8   8 22.6946 29.2995   4
   8   9   8-33.9432 34.8859   2
   9   8  -8-2.26525 37.1401   5
 -17   8   5 529.608 45.7658   4
   8   9   5 413.311 53.2164   2
 -17   9  -2 119.499 21.9053   4
 -17   8   2 143.137 25.8867   4
   8   9   2 100.428 40.6767   5
   9   8  -2 135.066 40.9035   5
   8   9  -1 182.947 44.0470   5
 -17   8  -1 271.864 30.1325   4
 -17   9   1 233.642 30.6425   4
 -17   9   4 412.808 41.2201   4
   9   8   4 319.229 46.5819   2
   8   9  -4 376.206 52.9027   5
  -9  17   7 10.2908 18.9140   4
 -17   9   7-33.1906 30.2174   4
   9   8   7 38.4872 35.2649   2
   8   9  -7 22.5179 36.2543   5
   9   8  10 57.3389 39.1383   2
   8   9 -10 296.348 56.9215   5
   7  10   9-28.6876 35.0916   2
  10   7  -9-2.37758 39.6756   5
 -17   7   6 35.4678 27.1533   4
  10   7  -6 29.1330 39.6001   5
   7  10   6 41.5151 35.1958   2
 -17  10  -3 37.7712 19.4044   4
 -17   7   3 29.3870 22.7717   4
   7  10   3 9.50518 34.1970   5
 -17  10   0 17.2621 20.2788   4
   7  10   0-3.67619 31.7118   5
 -17  10   3 84.6219 25.3098   4
   7  10  -3 15.1411 32.2583   5
 -10  17   6 100.656 24.9381   4
 -17  10   6 61.7072 28.3595   4
   7  10  -6 44.5759 39.4596   5
  10   7   6 148.439 40.6754   2
 -10  17   9 17.0879 23.8315   4
 -17  10   9 5.96249 30.6904   4
  10   7   9 2.18035 34.9974   2
   7  10  -9 24.8274 42.7174   5
  -6  17  10 31.3898 25.7300   2
  11   6 -10-19.0694 40.6806   5
  -6  17   7-12.7874 23.4336   2
  11   6  -7-6.98588 39.2990   5
   6  11   7 22.0432 33.4601   2
   6  11   4-7.76565 30.4760   2
 -17   6   4-1.28193 21.4522   4
   6  11   4-32.1719 32.6073   5
  11   6  -4-13.6836 38.4889   5
  -6  17   4 7.86272 22.2405   2
 -17  11  -1-5.56696 18.4712   4
   6  11   1 37.4021 31.6795   5
 -17  11   2 19.0992 22.4397   4
   6  11  -2 12.7789 30.8133   5
 -11  17   5 54.6475 23.2272   4
 -17  11   5 10.9617 25.0952   4
   6  11  -5 62.2712 37.3705   5
  11   6   5 80.7882 36.0609   2
 -11  17   8 8.73857 23.7378   4
 -17  11   8-3.58289 27.1942   4
  11   6   8 10.0105 33.9786   2
   6  11  -8 36.2361 42.5628   5
 -11  17  11 43.9558 27.1259   4
  11   6  11 64.2882 40.6616   2
  -5  17  11 24.9382 27.4641   2
  -5  17   8 50.3465 25.5136   2
  12   5  -8 50.6780 41.8716   5
   5  12   8 10.7068 32.9736   2
   5  12   5 107.517 35.9306   2
  -5  17   5 98.1696 27.8694   2
 -17  12  -2-10.5521 18.9350   4
   5  12   2 17.4568 29.1600   5
   5  12  -1 126.492 36.3353   5
 -17  12   1 323.613 36.6027   4
 -12  17   4 103.140 25.1752   4
 -17  12   4 186.764 33.0337   4
   5  12  -4 79.3183 38.5487   5
  12   5   4 115.896 38.0872   2
 -12  17   7 40.1234 25.1600   4
 -17  12   7 12.3816 27.3209   4
  12   5   7 20.9261 32.9148   2
   5  12  -7 11.2452 37.3176   5
 -12  17  10 69.4746 28.1308   4
  12   5  10 89.1463 38.2807   2
  -4  17   9 81.9375 29.2135   1
  -4  17   9 89.6910 28.4852   2
  -4  17   6 171.636 31.2018   2
   4  13   6 224.794 45.8640   1
   4  13   6 223.035 45.0041   2
   4  13   3 13.5905 36.4765   1
  -4  17   3 35.7142 20.9798   2
   4  13   3 14.7414 27.8569   5
   4  13   0 458.303 58.8734   1
   4  13   0 320.705 44.3146   5
   4  13  -3 149.207 44.1722   1
 -13  17   3 109.378 26.3101   4
 -17  13   3 132.102 29.4952   4
   4  13  -3 64.7051 35.5546   5
 -13  17   6 126.506 29.0700   4
 -17  13   6 206.964 35.6626   4
   4  13  -6 124.164 41.2454   5
   4  13  -6 160.409 45.7856   1
 -13  17   9 138.045 31.6252   4
  -4  17  -9 173.920 44.9170   1
   3  14   7-11.0614 35.7278   1
  -3  17   7 40.8697 32.5614   1
  -3  17   7-8.06694 22.5421   2
  -3  17   4-1.47981 20.1608   2
   3  14   4 17.0759 31.1077   2
   3  14   4-2.28024 37.2743   1
  -3  17   4-2.10709 34.7519   1
 -17  14  -1 80.9970 24.7188   4
  -3  17   1 11.2587 36.0517   1
   3  14   1-11.8535 37.1153   1
   3  14   1 44.3263 28.4356   5
 -14  17   2 78.0492 25.4382   4
 -17  14   2 7.68275 24.2886   4
   3  14  -2 4.79049 36.6180   1
   3  14  -2 25.5883 30.2199   5
  -3  17  -2-13.7105 34.2096   1
   3  14  -5-19.3215 40.3012   1
 -14  17   5 8.82952 23.9869   4
 -17  14   5 34.4335 26.4024   4
  -3  17  -5 15.3132 34.4536   1
  -3  17  -8 17.7778 35.9983   1
   3  14  -8-12.3024 39.6140   1
   2  15   5 50.0435 33.6206   2
   2  15   5 24.1737 36.0576   1
  -2  17   5 45.6193 33.5022   1
  -2  17   5 53.3438 26.2472   2
  -2  17   2-8.76267 33.8261   1
   2  15   2-6.83526 36.7966   1
 -15  17   1 20.2910 22.6091   4
 -17  15   1 17.2857 22.2479   4
   2  15  -1 16.2795 36.1534   1
  -2  17  -1 42.7515 37.3315   1
   2  15  -1-1.56402 27.5608   5
  -2  17  -4 13.5021 35.5579   1
 -15  17   4 21.5305 22.5387   4
 -17  15   4 1.67516 24.5354   4
   2  15  -4 59.7425 40.6719   1
  -1  17   3-9.53040 22.9107   2
 -17  16   0 17.7792 23.1126   4
   1  16   0 18.6002 25.9193   5
   9   9   0 371.782 56.4136   5
 -18   9   0 329.290 34.5111   4
 -18   9   3 46.2472 23.6237   4
   9   9  -3 24.5869 38.0582   5
 -18   9   6 90.2490 29.1120   4
   9   9  -6 155.314 48.4963   5
   9   9   6 152.938 43.4849   2
 -18   8   7-22.5627 25.3805   4
  10   8  -7 46.1798 42.6011   5
   8  10   7 20.4957 35.8639   2
   8  10   4-12.0847 33.0231   2
 -18   8   4 11.5279 22.3248   4
  10   8  -4 16.4352 40.2867   5
 -18  10  -1 54.3898 20.3682   4
  10   8  -1 103.395 43.6308   5
   8  10   1 76.0519 39.9079   5
 -18  10   2 47.4843 23.7319   4
   8  10  -2-14.4469 35.9948   5
 -18  10   5-1.62778 24.5388   4
   8  10  -5 30.8401 37.1780   5
  10   8   5 19.4659 35.1452   2
 -10  18   8 42.6830 23.0728   4
 -18  10   8 54.1558 29.8119   4
  10   8   8 63.2758 38.7687   2
 -18   7   8 1.87451 28.9437   4
   7  11   5 62.9742 37.0784   2
 -18   7   5 40.7115 24.7658   4
  11   7  -5 16.9469 39.7133   5
 -18  11  -2 16.8903 18.9526   4
   7  11   2-7.72021 33.4764   5
 -18  11   1 79.4668 25.8682   4
   7  11  -1 29.4974 35.4051   5
 -18  11   4 21.6986 24.1730   4
   7  11  -4-4.13718 35.3019   5
  11   7   4 2.01859 33.5862   2
 -11  18   7 75.6860 25.4269   4
 -18  11   7 77.8272 31.6008   4
  11   7   7 37.1793 34.1272   2
  -6  18   9 1.63960 25.1459   2
 -18   6   6 29.2684 25.9341   4
  -6  18   6 19.3640 24.1907   2
  12   6  -6 13.0808 42.6432   5
   6  12   6 29.8614 36.6455   2
   6  12   3 36.0262 34.4893   5
  -6  18   3 20.3978 22.1832   2
 -18  12   0 9.19851 21.5450   4
   6  12   0-14.6632 31.6204   5
  12   6   3-18.6858 30.3616   2
 -18  12   3-4.57029 24.3755   4
   6  12  -3 25.8019 33.8701   5
 -12  18   6-11.3010 23.0921   4
 -18  12   6 17.1266 28.5773   4
  12   6   6 3.90932 32.7089   2
   6  12  -6-28.6472 38.2202   5
  12   6   9-19.1781 35.9667   2
  -5  18   7-1.51033 22.3617   2
   5  13   4 122.447 38.5783   2
  -5  18   4 107.452 27.6400   2
 -18  13  -1 168.182 28.2254   4
   5  13   1 110.269 35.9946   5
 -18  13   2-14.2278 24.7353   4
   5  13  -2 14.9838 32.4852   5
 -13  18   5 126.491 29.1614   4
 -18  13   5 112.880 31.8121   4
   5  13  -5 104.203 42.0693   5
  -4  18   5 64.2730 26.0807   2
 -18  14  -2 87.5860 25.5684   4
   4  14   2 68.8189 31.3758   5
   4  14   2 74.8370 42.5218   1
 -18  14   1 7.01455 21.5177   4
   4  14  -1 12.0620 29.4067   5
   4  14  -1 10.1856 38.6538   1
 -14  18   4 118.468 28.7897   4
 -18  14   4 132.503 31.7756   4
   4  14  -4 135.354 40.6230   5
   4  14  -4 215.988 52.1084   1
  -3  18   3 21.4895 20.9881   2
 -18  15   0-24.5120 24.3395   4
   3  15   0-3.15588 27.5903   5
   3  15  -3 22.2845 32.2158   5
 -19   9   5-4.81158 25.5031   4
   9  10   5 43.3932 39.2950   2
 -19   9   2-6.62152 22.2870   4
  10   9  -2 7.53139 43.0760   5
 -19  10   1 12.2687 23.1998   4
   9  10  -1-6.74940 38.4988   5
  10   9   4 12.8610 34.9344   2
 -19  10   4 3.06580 23.6696   4
 -19   8   6 24.5732 25.2667   4
 -19  11   0 12.8536 21.4477   4
   8  11   0-14.7855 36.5371   5
  11   8   3 60.9695 34.9246   2
 -19  11   3 3.02034 23.7149   4
  11   8   6 49.3441 38.5147   2
 -19   7   7 20.6638 25.2815   4
 -19  12  -1 11.7246 20.3885   4
   7  12   1 25.8058 35.5138   5
  12   7   2 3.79605 31.7612   2
 -19  12   2-1.55198 24.4417   4
   7  12  -2 21.0566 37.4796   5
  12   7   5 51.0900 37.6347   2
 -19  13  -2 20.0555 21.7954   4
   6  13   2 5.50972 32.3611   5
 -19  13   1 4.37788 22.2279   4
   6  13  -1-15.4998 33.6037   5
  -5  19   3 2.73844 20.7840   2
   5  14   0 3.56170 30.6399   5
 -20  10   3 23.4832 24.0745   4
 -20  11   2 16.6396 24.7327   4
 -20  12  -2 2.52795 20.9079   4
   0   0   0    0.00    0.00   0

TITL R250 in R-3m
REM R-3m (#166 in standard setting)
CELL 0.71073  13.413033  13.413033  15.477888  90.0000  90.0000 120.0000
ZERR    1.00   0.001554   0.001554   0.001329   0.0000   0.0000   0.0000
LATT  3
SYMM -y, x-y, z
SYMM -x+y,-x, z
SYMM  y, x,-z
SYMM  x-y,-y,-z
SYMM -x,-x+y,-z
SFAC O Al Si Cu
UNIT 90.00 12.00 24.00 4.00
REM  CrysAlisPro recorded range (K): Min=522.9; max=523.0; aver:523.0
TEMP 250
TREF
HKLF 4
END
;
_shelx_hkl_checksum   95545
