# Supplementary material for: Effect of temperature and extraframework cation type on CHA framework flexibility
Source: Sci Rep. 2024 Oct 10;14:23778. doi: 10.1038/s41598-024-74638-4 (PMC11467460; doi:10.1038/s41598-024-74638-4)
Supplement: Supplementary file 16 — Supplementary Material 16 [file 41598_2024_74638_MOESM16_ESM.cif]

 
data_shelx
 
_audit_creation_method            SHELXL-2014
_chemical_name_systematic
;
 ?
;
_chemical_name_common             Cu-chabazite
_chemical_melting_point           ?
_chemical_formula_moiety          ?
_chemical_formula_sum
 'Al4 Cu1.89 O29.61 Si8' 
_chemical_formula_weight          926.76

loop_
 _atom_type_symbol
 _atom_type_description
 _atom_type_scat_dispersion_real
 _atom_type_scat_dispersion_imag
 _atom_type_scat_source
 'O'  'O'   0.0106   0.0060
 'International Tables Vol C Tables 4.2.6.8 and 6.1.1.4'
 'Si'  'Si'   0.0817   0.0704
 'International Tables Vol C Tables 4.2.6.8 and 6.1.1.4'
 'Cu'  'Cu'   0.3201   1.2651
 'International Tables Vol C Tables 4.2.6.8 and 6.1.1.4'
 'Al'  'Al'   0.0645   0.0514
 'International Tables Vol C Tables 4.2.6.8 and 6.1.1.4'
 
_space_group_crystal_system       trigonal
_space_group_IT_number            166
_space_group_name_H-M_alt         'R -3 m :H'
_space_group_name_Hall            '-R 3 2"'
 
_shelx_space_group_comment
;
The symmetry employed for this shelxl refinement is uniquely defined
by the following loop, which should always be used as a source of
symmetry information in preference to the above space-group names.
They are only intended as comments.
;
 
loop_
 _space_group_symop_operation_xyz
 'x, y, z'
 '-y, x-y, z'
 '-x+y, -x, z'
 'y, x, -z'
 'x-y, -y, -z'
 '-x, -x+y, -z'
 'x+2/3, y+1/3, z+1/3'
 '-y+2/3, x-y+1/3, z+1/3'
 '-x+y+2/3, -x+1/3, z+1/3'
 'y+2/3, x+1/3, -z+1/3'
 'x-y+2/3, -y+1/3, -z+1/3'
 '-x+2/3, -x+y+1/3, -z+1/3'
 'x+1/3, y+2/3, z+2/3'
 '-y+1/3, x-y+2/3, z+2/3'
 '-x+y+1/3, -x+2/3, z+2/3'
 'y+1/3, x+2/3, -z+2/3'
 'x-y+1/3, -y+2/3, -z+2/3'
 '-x+1/3, -x+y+2/3, -z+2/3'
 '-x, -y, -z'
 'y, -x+y, -z'
 'x-y, x, -z'
 '-y, -x, z'
 '-x+y, y, z'
 'x, x-y, z'
 '-x+2/3, -y+1/3, -z+1/3'
 'y+2/3, -x+y+1/3, -z+1/3'
 'x-y+2/3, x+1/3, -z+1/3'
 '-y+2/3, -x+1/3, z+1/3'
 '-x+y+2/3, y+1/3, z+1/3'
 'x+2/3, x-y+1/3, z+1/3'
 '-x+1/3, -y+2/3, -z+2/3'
 'y+1/3, -x+y+2/3, -z+2/3'
 'x-y+1/3, x+2/3, -z+2/3'
 '-y+1/3, -x+2/3, z+2/3'
 '-x+y+1/3, y+2/3, z+2/3'
 'x+1/3, x-y+2/3, z+2/3'
 
_cell_length_a                    13.9163(8)
_cell_length_b                    13.9163(8)
_cell_length_c                    14.4765(10)
_cell_angle_alpha                 90
_cell_angle_beta                  90
_cell_angle_gamma                 120
_cell_volume                      2428.0(3)
_cell_formula_units_Z             3
_cell_measurement_temperature     293(2)
_cell_measurement_reflns_used     3791 
_cell_measurement_theta_min       2.1830 
_cell_measurement_theta_max       35.1800 
 
_exptl_crystal_description        'fragment' 
_exptl_crystal_colour             'pale blue' 
_exptl_crystal_density_meas       ? 
_exptl_crystal_density_method     ?              
_exptl_crystal_density_diffrn     1.901          
_exptl_crystal_F_000              1367
_exptl_transmission_factor_min    ?                                             
_exptl_transmission_factor_max    ?                                             
_exptl_crystal_size_max           0.160 
_exptl_crystal_size_mid           0.120 
_exptl_crystal_size_min           0.060 
_exptl_absorpt_coefficient_mu     1.750
_shelx_estimated_absorpt_T_min    ? 
_shelx_estimated_absorpt_T_max    ? 
_exptl_absorpt_correction_type    multi-scan 
_exptl_absorpt_correction_T_min   0.55517 
_exptl_absorpt_correction_T_max   1.0000 
_exptl_absorpt_process_details     
;
CrysAlisPro 1.171.43.111a (Rigaku Oxford Diffraction, 2024)
Empirical absorption correction using spherical harmonics,
implemented in SCALE3 ABSPACK scaling algorithm.
;
_oxdiff_exptl_absorpt_empirical_full_min           0.784
_oxdiff_exptl_absorpt_empirical_full_max           1.527
_oxdiff_exptl_absorpt_empirical_details
;
Empirical correction (ABSPACK) includes:
- Absorption correction using spherical harmonics
- Frame scaling
;     
_diffrn_ambient_temperature       293(2)
_diffrn_radiation_wavelength      0.71073
_diffrn_radiation_type            MoK\a
_diffrn_source                    'micro-focus sealed X-ray tube'                          
_diffrn_measurement_device_type   'XtaLAB Synergy R, HyPix-Arc 100'   
_diffrn_measurement_method        ? 
_diffrn_detector_area_resol_mean  ? 
_diffrn_reflns_number             7364
_diffrn_reflns_av_unetI/netI      0.0254
_diffrn_reflns_av_R_equivalents   0.0533
_diffrn_reflns_limit_h_min        -21
_diffrn_reflns_limit_h_max        16
_diffrn_reflns_limit_k_min        -17
_diffrn_reflns_limit_k_max        21
_diffrn_reflns_limit_l_min        -21
_diffrn_reflns_limit_l_max        22
_diffrn_reflns_theta_min          2.199
_diffrn_reflns_theta_max          33.137
_diffrn_reflns_theta_full         25.242
_diffrn_measured_fraction_theta_max   0.999
_diffrn_measured_fraction_theta_full  1.000
_diffrn_reflns_Laue_measured_fraction_max    0.999
_diffrn_reflns_Laue_measured_fraction_full   1.000
_diffrn_reflns_point_group_measured_fraction_max   0.999
_diffrn_reflns_point_group_measured_fraction_full  1.000
_reflns_number_total              1146
_reflns_number_gt                 970
_reflns_threshold_expression      'I > 2\s(I)'
_reflns_Friedel_coverage          0.000
_reflns_Friedel_fraction_max      .
_reflns_Friedel_fraction_full     .
 
_reflns_special_details
;
 Reflections were merged by SHELXL according to the crystal
 class for the calculation of statistics and refinement.
 
 _reflns_Friedel_fraction is defined as the number of unique
 Friedel pairs measured divided by the number that would be
 possible theoretically, ignoring centric projections and
 systematic absences.
;
 
_computing_data_collection        'CrysAlisPro system (CCD 43.105a 64-bit (release 11-01-2024))'
_computing_cell_refinement        'CrysAlisPro 1.171.43.111a (Rigaku OD, 2024)'
_computing_data_reduction         'CrysAlisPro 1.171.43.111a (Rigaku OD, 2024)'
_computing_structure_solution     ?
_computing_structure_refinement   'SHELXL-2014 (Sheldrick, 2014)'
_computing_molecular_graphics     ?
_computing_publication_material   ?
 
_refine_special_details
;
 ?
;
_refine_ls_structure_factor_coef  Fsqd
_refine_ls_matrix_type            full
_refine_ls_weighting_scheme       calc
_refine_ls_weighting_details
'w=1/[\s^2^(Fo^2^)+(0.1389P)^2^+12.3012P] where P=(Fo^2^+2Fc^2^)/3'
_atom_sites_solution_primary      ?
_atom_sites_solution_secondary    ?
_atom_sites_solution_hydrogens    .
_refine_ls_hydrogen_treatment     undef
_refine_ls_extinction_method      none
_refine_ls_extinction_coef        .
_refine_ls_number_reflns          1146
_refine_ls_number_parameters      58
_refine_ls_number_restraints      0
_refine_ls_R_factor_all           0.0817
_refine_ls_R_factor_gt            0.0739
_refine_ls_wR_factor_ref          0.2277
_refine_ls_wR_factor_gt           0.2210
_refine_ls_goodness_of_fit_ref    1.081
_refine_ls_restrained_S_all       1.081
_refine_ls_shift/su_max           0.000
_refine_ls_shift/su_mean          0.000
 
loop_
 _atom_site_label
 _atom_site_type_symbol
 _atom_site_fract_x
 _atom_site_fract_y
 _atom_site_fract_z
 _atom_site_U_iso_or_equiv
 _atom_site_adp_type
 _atom_site_occupancy
 _atom_site_site_symmetry_order  
 _atom_site_calc_flag
 _atom_site_refinement_flags_posn
 _atom_site_refinement_flags_adp
 _atom_site_refinement_flags_occupancy
 _atom_site_disorder_assembly
 _atom_site_disorder_group
Si Si 0.66670(5) 0.55762(6) 0.44314(5) 0.0197(3) Uani 0.6667 1 d . . P . .
Al Al 0.66670(5) 0.55762(6) 0.44314(5) 0.0197(3) Uani 0.3333 1 d . . P . .
O1 O 0.6667 0.5813(4) 0.3333 0.0520(11) Uani 1 2 d S T P . .
O2 O 0.6532(3) 0.6532(3) 0.5000 0.0420(9) Uani 1 2 d S T P . .
O3 O 0.78744(18) 0.5749(4) 0.4788(3) 0.0408(8) Uani 1 2 d S T P . .
O4 O 0.56800(16) 0.43200(16) 0.4721(3) 0.0414(8) Uani 1 2 d S T P . .
C1 Cu 0.6667 0.3333 0.6037(18) 0.131(10) Uiso 0.179(13) 6 d S . . . .
C1A Cu 0.6667 0.3333 0.544(2) 0.049(10) Uiso 0.050(8) 6 d S . . . .
C3 Cu 0.793(2) 0.6667 0.6667 0.150 Uiso 0.106(5) 2 d S U . . .
C3A Cu 0.854(2) 0.817(2) 0.504(2) 0.150 Uiso 0.060(3) 1 d . U . . .
C3B Cu 0.740(3) 0.6667 0.6667 0.026(13) Uiso 0.014(4) 2 d S . . . .
W3 O 0.8215(6) 0.7208(8) 0.5644(5) 0.070(3) Uani 0.468(13) 1 d . . . . .
 
loop_
 _atom_site_aniso_label
 _atom_site_aniso_U_11
 _atom_site_aniso_U_22
 _atom_site_aniso_U_33
 _atom_site_aniso_U_23
 _atom_site_aniso_U_13
 _atom_site_aniso_U_12
Si 0.0154(4) 0.0211(4) 0.0243(4) -0.0043(2) 0.0003(2) 0.0106(3)
Al 0.0154(4) 0.0211(4) 0.0243(4) -0.0043(2) 0.0003(2) 0.0106(3)
O1 0.051(2) 0.069(2) 0.0293(16) 0.0017(7) 0.0034(15) 0.0257(12)
O2 0.0330(12) 0.0330(12) 0.064(2) -0.0107(7) 0.0107(7) 0.0193(14)
O3 0.0259(10) 0.051(2) 0.054(2) -0.0158(17) -0.0079(8) 0.0256(11)
O4 0.0313(12) 0.0313(12) 0.058(2) 0.0015(8) -0.0015(8) 0.0127(14)
W3 0.055(4) 0.092(7) 0.067(5) -0.058(5) -0.037(3) 0.039(4)
 
_geom_special_details
;
 All esds (except the esd in the dihedral angle between two l.s. planes)
 are estimated using the full covariance matrix.  The cell esds are taken
 into account individually in the estimation of esds in distances, angles
 and torsion angles; correlations between esds in cell parameters are only
 used when they are defined by crystal symmetry.  An approximate (isotropic)
 treatment of cell esds is used for estimating esds involving l.s. planes.
;
 
loop_
 _geom_bond_atom_site_label_1
 _geom_bond_atom_site_label_2
 _geom_bond_distance
 _geom_bond_site_symmetry_2
 _geom_bond_publ_flag
Si O1 1.6236(14) . ?
Si O4 1.6485(15) . ?
Si O2 1.6531(14) . ?
Si O3 1.6565(14) . ?
O1 Al 1.6236(14) 18_655 ?
O1 Si 1.6236(14) 18_655 ?
O1 C3B 2.21(4) 14_654 ?
O2 Al 1.6531(14) 4_556 ?
O2 Si 1.6531(14) 4_556 ?
O3 Al 1.6564(14) 23_655 ?
O3 Si 1.6564(14) 23_655 ?
O4 Al 1.6485(15) 22_665 ?
O4 Si 1.6485(15) 22_665 ?
C1 C1A 0.87(3) . ?
C3 C3B 0.74(4) . ?
C3 C3 1.11(6) 25_666 ?
C3 W3 1.617(10) . ?
C3 W3 1.617(10) 11_566 ?
C3 C3B 1.85(6) 25_666 ?
C3 W3 1.953(18) 25_666 ?
C3 W3 1.953(18) 23_655 ?
C3 C3A 2.98(3) . ?
C3 C3A 2.98(3) 11_566 ?
C3A C3A 0.89(5) 4_556 ?
C3A W3 1.47(3) . ?
C3A C3A 1.52(5) 23_655 ?
C3A W3 1.95(3) 23_655 ?
C3A W3 2.13(3) 4_556 ?
C3A C3A 2.33(3) 21_656 ?
C3A C3A 2.33(3) 20_566 ?
C3A C3B 3.02(4) . ?
C3A C3A 3.05(6) 24_565 ?
C3B W3 1.78(2) 11_566 ?
C3B W3 1.78(2) . ?
C3B C3 1.85(6) 25_666 ?
C3B O1 2.21(4) 9_565 ?
C3B C3B 2.58(8) 25_666 ?
C3B Al 3.00(4) 4_556 ?
C3B Al 3.00(4) 9_565 ?
C3B C3A 3.02(4) 11_566 ?
W3 W3 1.082(14) 23_655 ?
W3 C3 1.953(18) 25_666 ?
W3 C3A 1.95(3) 23_655 ?
W3 C3A 2.13(3) 4_556 ?
 
loop_
 _geom_angle_atom_site_label_1
 _geom_angle_atom_site_label_2
 _geom_angle_atom_site_label_3
 _geom_angle
 _geom_angle_site_symmetry_1
 _geom_angle_site_symmetry_3
 _geom_angle_publ_flag
O1 Si O4 112.3(2) . . ?
O1 Si O2 108.2(2) . . ?
O4 Si O2 110.94(18) . . ?
O1 Si O3 112.28(16) . . ?
O4 Si O3 108.7(2) . . ?
O2 Si O3 104.06(15) . . ?
Al O1 Si 0.00(6) 18_655 18_655 ?
Al O1 Si 156.5(4) 18_655 . ?
Si O1 Si 156.5(4) 18_655 . ?
Al O1 C3B 101.7(2) 18_655 14_654 ?
Si O1 C3B 101.7(2) 18_655 14_654 ?
Si O1 C3B 101.7(2) . 14_654 ?
Al O2 Si 0.00(3) 4_556 4_556 ?
Al O2 Si 139.5(2) 4_556 . ?
Si O2 Si 139.5(2) 4_556 . ?
Al O3 Si 0.00(6) 23_655 23_655 ?
Al O3 Si 140.7(2) 23_655 . ?
Si O3 Si 140.7(2) 23_655 . ?
Si O4 Al 142.5(3) . 22_665 ?
Si O4 Si 142.5(3) . 22_665 ?
Al O4 Si 0.00(8) 22_665 22_665 ?
C3B C3 C3 179.995(14) . 25_666 ?
C3B C3 W3 90.5(10) . . ?
C3 C3 W3 89.5(10) 25_666 . ?
C3B C3 W3 90.5(10) . 11_566 ?
C3 C3 W3 89.5(10) 25_666 11_566 ?
W3 C3 W3 179(2) . 11_566 ?
C3B C3 C3B 180.0 . 25_666 ?
C3 C3 C3B 0.002(7) 25_666 25_666 ?
W3 C3 C3B 89.5(10) . 25_666 ?
W3 C3 C3B 89.5(10) 11_566 25_666 ?
C3B C3 W3 124.1(8) . 25_666 ?
C3 C3 W3 55.9(7) 25_666 25_666 ?
W3 C3 W3 145.4(17) . 25_666 ?
W3 C3 W3 33.6(5) 11_566 25_666 ?
C3B C3 W3 55.9(8) 25_666 25_666 ?
C3B C3 W3 124.1(8) . 23_655 ?
C3 C3 W3 55.9(8) 25_666 23_655 ?
W3 C3 W3 33.6(5) . 23_655 ?
W3 C3 W3 145.4(17) 11_566 23_655 ?
C3B C3 W3 55.9(8) 25_666 23_655 ?
W3 C3 W3 111.8(15) 25_666 23_655 ?
C3B C3 C3A 86.0(7) . . ?
C3 C3 C3A 94.0(7) 25_666 . ?
W3 C3 C3A 14.6(6) . . ?
W3 C3 C3A 165.7(7) 11_566 . ?
C3B C3 C3A 94.0(7) 25_666 . ?
W3 C3 C3A 147.2(13) 25_666 . ?
W3 C3 C3A 40.3(6) 23_655 . ?
C3B C3 C3A 86.0(7) . 11_566 ?
C3 C3 C3A 94.0(7) 25_666 11_566 ?
W3 C3 C3A 165.7(7) . 11_566 ?
W3 C3 C3A 14.6(6) 11_566 11_566 ?
C3B C3 C3A 94.0(7) 25_666 11_566 ?
W3 C3 C3A 40.3(6) 25_666 11_566 ?
W3 C3 C3A 147.2(13) 23_655 11_566 ?
C3A C3 C3A 172.0(14) . 11_566 ?
C3A C3A W3 127(3) 4_556 . ?
C3A C3A C3A 149.2(10) 4_556 23_655 ?
W3 C3A C3A 81.4(10) . 23_655 ?
C3A C3A W3 158(5) 4_556 23_655 ?
W3 C3A W3 33.2(7) . 23_655 ?
C3A C3A W3 48.2(9) 23_655 23_655 ?
C3A C3A W3 34(3) 4_556 4_556 ?
W3 C3A W3 115.3(16) . 4_556 ?
C3A C3A W3 152.2(9) 23_655 4_556 ?
W3 C3A W3 144.3(16) 23_655 4_556 ?
C3A C3A C3A 137.9(16) 4_556 21_656 ?
W3 C3A C3A 91.8(18) . 21_656 ?
C3A C3A C3A 11.3(8) 23_655 21_656 ?
W3 C3A C3A 58.7(13) 23_655 21_656 ?
W3 C3A C3A 147(2) 4_556 21_656 ?
C3A C3A C3A 19.6(9) 4_556 20_566 ?
W3 C3A C3A 136(2) . 20_566 ?
C3A C3A C3A 130.8(6) 23_655 20_566 ?
W3 C3A C3A 155(3) 23_655 20_566 ?
W3 C3A C3A 51.7(13) 4_556 20_566 ?
C3A C3A C3A 119.8(3) 21_656 20_566 ?
C3A C3A C3 118(4) 4_556 . ?
W3 C3A C3 16.0(8) . . ?
C3A C3A C3 86.0(7) 23_655 . ?
W3 C3A C3 40.3(9) 23_655 . ?
W3 C3A C3 116.3(13) 4_556 . ?
C3A C3A C3 94.9(17) 21_656 . ?
C3A C3A C3 123(2) 20_566 . ?
C3A C3A C3B 104(4) 4_556 . ?
W3 C3A C3B 24.2(10) . . ?
C3A C3A C3B 100.1(9) 23_655 . ?
W3 C3A C3B 53.8(11) 23_655 . ?
W3 C3A C3B 102.8(13) 4_556 . ?
C3A C3A C3B 108.9(19) 21_656 . ?
C3A C3A C3B 112.2(18) 20_566 . ?
C3 C3A C3B 14.1(8) . . ?
C3A C3A C3A 30.8(10) 4_556 24_565 ?
W3 C3A C3A 139.4(12) . 24_565 ?
C3A C3A C3A 120.00(2) 23_655 24_565 ?
W3 C3A C3A 148.2(9) 23_655 24_565 ?
W3 C3A C3A 62.5(8) 4_556 24_565 ?
C3A C3A C3A 109.1(6) 21_656 24_565 ?
C3A C3A C3A 11.3(8) 20_566 24_565 ?
C3 C3A C3A 124.2(6) . 24_565 ?
C3B C3A C3A 115.7(7) . 24_565 ?
C3 C3B W3 65.1(12) . 11_566 ?
C3 C3B W3 65.1(12) . . ?
W3 C3B W3 130(2) 11_566 . ?
C3 C3B C3 0.003(2) . 25_666 ?
W3 C3B C3 65.1(12) 11_566 25_666 ?
W3 C3B C3 65.1(12) . 25_666 ?
C3 C3B O1 180.0 . 9_565 ?
W3 C3B O1 114.9(12) 11_566 9_565 ?
W3 C3B O1 114.9(12) . 9_565 ?
C3 C3B O1 180.0 25_666 9_565 ?
C3 C3B C3B 0.002(6) . 25_666 ?
W3 C3B C3B 65.1(12) 11_566 25_666 ?
W3 C3B C3B 65.1(12) . 25_666 ?
C3 C3B C3B 0.001(3) 25_666 25_666 ?
O1 C3B C3B 180.0 9_565 25_666 ?
C3 C3B Al 148.0(4) . 4_556 ?
W3 C3B Al 142.9(15) 11_566 4_556 ?
W3 C3B Al 85.3(8) . 4_556 ?
C3 C3B Al 148.0(4) 25_666 4_556 ?
O1 C3B Al 32.0(4) 9_565 4_556 ?
C3B C3B Al 148.0(4) 25_666 4_556 ?
C3 C3B Al 148.0(4) . 9_565 ?
W3 C3B Al 85.3(8) 11_566 9_565 ?
W3 C3B Al 142.9(15) . 9_565 ?
C3 C3B Al 148.0(4) 25_666 9_565 ?
O1 C3B Al 32.0(4) 9_565 9_565 ?
C3B C3B Al 148.0(4) 25_666 9_565 ?
Al C3B Al 64.0(8) 4_556 9_565 ?
C3 C3B C3A 79.9(9) . . ?
W3 C3B C3A 142.4(19) 11_566 . ?
W3 C3B C3A 19.8(6) . . ?
C3 C3B C3A 79.9(9) 25_666 . ?
O1 C3B C3A 100.1(9) 9_565 . ?
C3B C3B C3A 79.9(9) 25_666 . ?
Al C3B C3A 74.7(6) 4_556 . ?
Al C3B C3A 124.2(11) 9_565 . ?
C3 C3B C3A 79.9(9) . 11_566 ?
W3 C3B C3A 19.8(6) 11_566 11_566 ?
W3 C3B C3A 142.4(19) . 11_566 ?
C3 C3B C3A 79.9(9) 25_666 11_566 ?
O1 C3B C3A 100.1(9) 9_565 11_566 ?
C3B C3B C3A 79.9(9) 25_666 11_566 ?
Al C3B C3A 124.2(11) 4_556 11_566 ?
Al C3B C3A 74.7(7) 9_565 11_566 ?
C3A C3B C3A 159.8(18) . 11_566 ?
W3 W3 C3A 98.6(10) 23_655 . ?
W3 W3 C3 90.5(10) 23_655 . ?
C3A W3 C3 149.4(14) . . ?
W3 W3 C3B 114.9(12) 23_655 . ?
C3A W3 C3B 135.9(15) . . ?
C3 W3 C3B 24.4(13) . . ?
W3 W3 C3 55.9(8) 23_655 25_666 ?
C3A W3 C3 142.9(13) . 25_666 ?
C3 W3 C3 34.6(17) . 25_666 ?
C3B W3 C3 59.0(16) . 25_666 ?
W3 W3 C3A 48.2(9) 23_655 23_655 ?
C3A W3 C3A 50.5(18) . 23_655 ?
C3 W3 C3A 130.9(13) . 23_655 ?
C3B W3 C3A 150.5(13) . 23_655 ?
C3 W3 C3A 99.4(12) 25_666 23_655 ?
W3 W3 C3A 117.5(8) 23_655 4_556 ?
C3A W3 C3A 19.5(15) . 4_556 ?
C3 W3 C3A 136.6(11) . 4_556 ?
C3B W3 C3A 117.9(13) . 4_556 ?
C3 W3 C3A 149.8(9) 25_666 4_556 ?
C3A W3 C3A 69.5(13) 23_655 4_556 ?
 
_refine_diff_density_max    0.846
_refine_diff_density_min   -0.643
_refine_diff_density_rms    0.190

_shelxl_version_number 2014-1

_shelx_res_file
;
TITL CuCHaNEW_Rehy15d in R-3m
REM R-3m (#166 in standard setting)
CELL 0.71073  13.916267  13.916267  14.476518  90.0000  90.0000 120.0000
ZERR    3.00   0.000758   0.000758   0.000987   0.0000   0.0000   0.0000
LATT  3
SYMM -y, x-y, z
SYMM -x+y,-x, z
SYMM  y, x,-z
SYMM  x-y,-y,-z
SYMM -x,-x+y,-z
SFAC O Si Cu Al
UNIT 88.84  24.00 5.68 12.00
REM  CrysAlisPro recorded range (K): Min=173.0; max=173.0; aver:173.0
TEMP 20

acta
L.S. 14
LIST 3
SHEL 100 0.65
BOND
EXYZ Si Al
EADP Si Al
FMAP 2
PLAN 20

WGHT    0.138900   12.301203
FVAR       0.82915   1.02901
SI    2    0.666703    0.557622    0.443141    10.66666    0.01542    0.02114 =
         0.02434   -0.00432    0.00034    0.01058
AL    4    0.666703    0.557622    0.443141    10.33333    0.01542    0.02114 =
         0.02434   -0.00432    0.00034    0.01058
O1    1    0.666667    0.581348    0.333333    10.50000    0.05147    0.06929 =
         0.02927    0.00170    0.00339    0.02573
O2    1    0.653250    0.653250    0.500000    10.50000    0.03301    0.03301 =
         0.06383   -0.01071    0.01071    0.01935
O3    1    0.787438    0.574877    0.478818    10.50000    0.02586    0.05129 =
         0.05371   -0.01584   -0.00792    0.02564
O4    1    0.568003    0.431997    0.472112    10.50000    0.03129    0.03129 =
         0.05755    0.00148   -0.00148    0.01267
rem extraframew
C1    3    0.666667    0.333333    0.603655     0.02991    0.13144
C1A   3    0.666667    0.333333    0.543645     0.00832    0.04942
C3    3    0.793482    0.666667    0.666667     0.05288   10.15000
C3A   3    0.853948    0.817415    0.504024     0.05988   10.15000
C3B   3    0.740461    0.666667    0.666667     0.00682    0.02607
W3    1    0.821518    0.720770    0.564422     0.46765    0.05526    0.09173 =
         0.06663   -0.05814   -0.03708    0.03910
HKLF 4

REM  CuCHaNEW_Rehy15d in R-3m
REM R1 =  0.0739 for     970 Fo > 4sig(Fo)  and  0.0817 for all    1146 data
REM     58 parameters refined using      0 restraints

END

WGHT      0.1385     12.3392

REM Highest difference peak  0.846,  deepest hole -0.643,  1-sigma level  0.190
Q1    1   0.6667  0.3333  0.4954  10.16667  0.05    0.85
Q2    1   0.8263  0.8364  0.6266  11.00000  0.05    0.85
Q3    1   0.9456  0.8913  0.6076  10.50000  0.05    0.82
Q4    1   0.7719  0.6767  0.7257  11.00000  0.05    0.71
Q5    1   0.7434  0.5795  0.6838  11.00000  0.05    0.71
Q6    1   0.9107  0.8215  0.6864  10.50000  0.05    0.62
Q7    1   0.6300  0.2600  0.6421  10.50000  0.05    0.56
Q8    1   0.8224  0.7794  0.5525  11.00000  0.05    0.56
Q9    1   0.9186  0.8372  0.4571  10.50000  0.05    0.56
Q10   1   0.6977  0.3954  0.6239  10.50000  0.05    0.55
Q11   1   0.9065  0.8130  0.3669  10.50000  0.05    0.53
Q12   1   0.8682  0.7363  0.6430  10.50000  0.05    0.52
Q13   1   0.8528  0.7057  0.5793  10.50000  0.05    0.50
Q14   1   0.7097  0.6319  0.3320  11.00000  0.05    0.47
Q15   1   0.7979  0.5959  0.4335  10.50000  0.05    0.46
Q16   1   0.5700  0.4300  0.4249  10.50000  0.05    0.45
Q17   1   0.6632  0.5524  0.4855  11.00000  0.05    0.41
Q18   1   0.6704  0.5569  0.2895  11.00000  0.05    0.37
Q19   1   0.8896  0.7792  0.5571  10.50000  0.05    0.36
Q20   1   0.8858  0.7716  0.7264  10.50000  0.05    0.32
;
_shelx_res_checksum   15002

_shelx_hkl_file
;
   0   0  -3 87517.5 1894.12   3
   0   0   3 87513.2 1893.63   3
   0   0   6 8908.45 197.120   4
   0   0  -6 8315.17 208.132   3
   0   0   6 8941.56 197.069   5
   0   0   9 49508.8 1073.02   5
   0   0   9 49409.6 1072.96   4
   0   0 -12 276.197 29.0545   3
   0   0 -15 1689.54 74.3118   3
   0   0 -18 6701.31 196.788   3
   0   0  18 6957.62 229.265   1
   0   0  21 44.3437 42.1744   1
   1  -1  20 190.259 51.0625   1
  -1   0  20 263.650 53.5265   1
   0   1  20 190.326 53.1086   1
   1   0 -17 495.106 42.7089   3
  -1   0  17 266.649 49.5398   1
  -1   1 -17 419.263 43.6700   3
   1  -1  17 164.260 40.9991   1
   0  -1 -14 736.365 44.7127   3
   1  -1  14 700.584 55.8376   1
   1   0 -14 736.859 45.3620   3
  -1   1 -11 35.9341 20.7342   3
   0  -1 -11 29.8905 18.0784   3
   1   0 -11 12.8327 16.3049   3
  -1   0  11 14.1065 8.53650   5
  -1   0  11 15.3048 8.72567   4
  -1   0   8 13393.4 302.757   4
  -1   0   8 13195.0 302.643   5
  -1   1  -5 12790.7 283.849   4
  -1   1  -5 13301.8 295.423   3
   0   1   5 12985.8 290.872   3
   0  -1  -5 12698.5 290.573   3
  -1   1  -5 12507.1 283.746   5
   1  -1   2 1570.57 33.7414   1
  -1   1  -2 932.403 27.8425   4
  -1   1  -2 855.443 27.5704   5
  -1   1  -2 1377.59 29.1655   2
  -1   1  -2 1044.48 31.4480   3
  -1   1  -2 1692.61 35.1517   1
   1  -1   2 993.217 31.0269   3
   1   0  -2 881.832 27.0598   2
   0  -1   1 9352.68 193.391   5
   1   0   1 8332.45 193.718   3
   0  -1   1 8046.99 193.242   1
   0   1  -1 8074.67 193.344   1
   0  -1   1 8996.37 193.254   4
   0   1  -1 8874.03 193.213   4
   0   1  -1 9205.53 193.338   5
  -1   1   4 35813.8 758.370   2
   0  -1   4 34637.0 763.444   4
  -1   0  -4 33759.9 768.488   3
   1  -1  -4 35648.9 762.931   3
   1   0   4 34860.6 758.764   2
   0  -1   4 34474.2 763.502   5
   1   0   4 34264.2 768.868   3
   0  -1   7 12250.8 270.871   4
   1  -1  -7 11749.7 275.540   3
   0  -1   7 12172.2 270.591   5
   1   0   7 11314.3 279.730   3
  -1   0 -10 1248.12 54.4197   3
  -1   1  10 1323.51 35.0783   5
   0   1 -10 1255.06 53.3636   3
   0  -1  10 1065.28 39.6798   5
   0  -1  10 1187.29 40.6006   4
  -1   1  10 1403.96 35.3949   4
  -1   0 -13 1433.70 65.4968   3
   0   1 -13 1554.64 66.6059   3
   1  -1 -13 1533.28 62.2586   3
   0  -1  16 21.8587 32.0926   1
   0   1 -16 34.7211 26.1066   3
  -1   0 -16 40.2150 26.3965   3
   1  -1 -16 24.0334 21.5410   3
   0  -1  19 678.855 68.5871   1
   1   0  19 609.357 64.2112   1
  -1   1  19 826.805 74.8953   1
   0   1 -19 600.401 52.8054   3
  -1   1  22 131.065 54.7364   1
   0  -1  22 80.6505 51.2848   1
   1   0  22 129.295 53.1339   1
  -1   2   0 16190.2 355.713   1
   2  -1   0 15446.9 355.989   2
  -1   2   0 17483.1 355.736   5
   1   1   0 16258.3 351.296   1
  -2   1   0 15811.9 356.010   2
  -2   1   0 15289.9 351.332   1
  -1   2   0 17240.0 355.686   4
   2  -1   0 16023.1 353.445   3
   2  -1   3 1675.21 45.2762   2
   2  -1   3 1882.49 52.1959   3
  -1  -1   3 1421.02 47.8491   1
  -2   1   3 1730.47 45.2782   2
  -1   2   3 1850.64 43.9406   3
  -1   2  -3 2092.78 49.3665   5
  -1   2  -3 2040.73 49.1714   4
   1  -2   3 2174.73 50.2116   4
  -1   2  -3 1260.99 48.0509   1
  -2   1  -3 1752.76 45.6210   2
   2  -1   3 1148.81 46.3643   1
   1  -2   3 2252.76 50.6734   5
   2  -1  -3 1646.68 45.3581   2
   1  -2   3 1306.90 47.7911   1
  -2   1  -3 1872.58 52.3364   3
   1   1   3 2153.36 51.2283   3
   1  -2   6 1039.91 43.2692   1
  -1  -1   6 1085.48 36.8600   4
   1  -2   6 1084.16 36.2651   5
  -2   1  -6 987.576 30.6566   4
   1  -2   6 1061.84 35.9694   4
  -1  -1   6 1074.21 36.8062   5
  -1  -1  -6 1079.99 40.2798   3
   1  -2  -6 1019.39 35.3156   3
   2  -1  -6 1046.10 34.4840   3
  -1   2   6 1068.43 35.7746   3
   1   1   6 1048.73 39.4907   3
   2  -1   6 1102.85 43.6254   3
  -1   2  -6 1024.29 36.0025   5
  -1   2  -6 1036.52 36.1325   4
  -2   1  -6 999.848 30.6848   5
   1   1  -9 2657.75 84.9930   3
  -2   1  -9 2933.60 92.4860   3
   1   1   9 2820.39 87.6297   3
  -1  -1   9 2900.79 78.7784   5
  -1  -1   9 2856.66 78.3674   4
   1  -2   9 2729.77 95.1034   1
  -1  -1  -9 2737.11 87.4509   3
  -1   2  -9 3109.03 92.5389   3
   2  -1 -12 155.384 21.0998   3
  -2   1 -12 147.697 27.6835   3
  -1  -1 -12 133.510 24.9613   3
   1   1 -12 144.375 24.7726   3
  -1  -1  12 110.681 14.7146   4
  -2   1  12 160.609 13.3509   5
  -1  -1  12 101.977 14.3386   5
  -1   2 -12 176.850 28.0283   3
  -2   1  12 140.947 12.8401   4
   1  -2 -12 168.470 22.6613   3
  -1  -1  15 303.652 44.1532   1
   1  -2  15 276.028 42.9816   1
   2  -1  15 306.302 42.9735   1
  -1   2 -15 182.553 33.4120   3
  -2   1 -15 235.357 34.8945   3
   1   1 -15 190.353 31.3123   3
   2  -1 -15 146.907 25.9978   3
  -1   2 -18 437.146 48.5601   3
  -1  -1  18 387.313 56.3473   1
  -2   1 -18 460.550 48.1239   3
   2  -1  18 337.495 53.5137   1
   1  -2  18 342.406 51.9612   1
   1   1 -18 403.330 43.8188   3
  -1   2  21-25.5749 47.9616   1
  -1  -1  21-2.59467 43.3726   1
  -2   1  21-23.0808 42.8689   1
   1   1  21 35.5197 44.1645   1
   1  -2  21 72.9598 47.6110   1
  -1   2 -21-12.3384 32.9848   3
   2  -1  21-17.8257 41.5891   1
   0   2  22 77.7937 51.8681   1
   2  -2  22 54.0310 48.0137   1
  -2   0  22 21.6661 45.8677   1
  -2   0  19 296.886 54.4789   1
  -2   2 -19 242.181 43.7291   3
   2  -2  19 354.725 55.0494   1
   2   0 -16 60.5582 24.3468   3
  -2   2 -16 59.0414 29.7702   3
   2  -2  16-5.51155 30.3217   1
  -2   2 -13 682.525 47.6310   3
   2  -2  13 563.396 48.0611   1
  -2   0  13 642.517 29.1296   4
  -2   0  13 662.618 29.5033   5
   2   0 -13 638.953 39.4027   3
  -2   0  10 128.560 14.1825   4
   0   2  10 152.404 20.5188   3
  -2   2 -10 175.549 25.5351   3
   2   0 -10 184.010 20.6190   3
  -2   2  -7 1034.02 28.8766   2
   0   2   7 959.948 38.1092   3
  -2   2  -7 1033.38 34.2101   4
  -2   2  -7 1039.78 34.3021   5
   0   2   4 6335.67 141.354   4
   0   2   4 6130.65 141.289   5
  -2   2  -4 5573.15 147.423   5
   0   2   4 6520.67 149.411   3
  -2   2  -4 5821.02 153.910   3
   2   0  -4 6563.11 146.301   2
  -2   2  -4 5787.00 147.652   4
  -2   2  -4 7000.90 147.275   2
  -2   2  -1 1274.18 31.2661   3
   2   0  -1 1056.23 30.3242   2
   0  -2  -1 683.208 26.3381   4
   0   2   1 697.241 26.4500   4
   0   2   1 653.778 26.1782   5
   0  -2  -1 616.402 25.9293   5
   0   2  -2 286.754 15.4553   5
   2   0   2 246.592 15.5794   3
   0   2  -2 344.622 16.4928   4
   2   0   2 273.461 15.0644   2
   0  -2   2 309.520 16.2562   4
   0  -2   2 264.036 15.6075   5
  -2   2   2 182.942 13.3278   2
   0  -2   5 1407.58 45.3564   4
  -2   2   5 1531.93 41.2758   2
  -2   0  -5 1611.06 51.8633   3
   2   0   5 1727.48 42.3659   2
   0  -2   5 1241.56 44.2767   5
   2  -2  -5 1094.74 38.5444   3
   2   0   5 1454.18 50.0937   3
   2  -2  -8 2380.93 75.5552   3
   0  -2   8 2970.91 79.1896   5
  -2   2   8 2426.62 66.7289   2
   0   2  -8 3063.14 87.3428   3
   0  -2   8 3085.40 79.6006   4
  -2   0  -8 3153.09 90.3998   3
   2   0   8 3071.81 68.5452   2
   0  -2   8 3445.61 96.6234   1
   2   0   8 3108.23 89.4607   3
   0  -2  11 118.589 15.5234   5
   0  -2  11 44.6488 24.8651   1
  -2   2  11 71.2022 8.57308   5
  -2   0 -11 73.5137 23.1930   3
   0   2 -11 62.1042 21.6380   3
   0  -2  11 82.5521 14.3275   4
  -2   2  11 47.3659 7.80564   4
   2  -2 -14 287.672 28.1645   3
   0   2 -14 374.997 37.4363   3
  -2   0 -14 315.361 36.6910   3
   0  -2  17 190.838 41.6900   1
   2   0  17 252.985 48.1819   1
   0   2 -17 261.055 39.3580   3
   0  -2  20 171.317 50.7581   1
   2   0  20 136.768 49.0552   1
   0   2 -20 34.8627 32.9984   3
   1   2  20 194.787 51.3558   1
  -2  -1  20 317.005 56.7920   1
  -3   1  20 289.824 55.7660   1
  -2   3 -20 149.820 42.1082   3
   3  -2  20 238.490 52.4807   1
   2  -3  20 215.273 47.9336   1
   3  -2  17 352.724 49.7944   1
  -2   3 -17 492.020 50.9017   3
  -2  -1  17 417.987 53.6907   1
  -3   2 -17 550.643 52.4844   3
   2   1 -17 595.694 47.0154   3
   2  -3  17 356.304 50.9460   1
  -2  -1  14 1227.13 72.6680   1
   3  -1 -14 1192.68 52.5884   3
  -2   3 -14 1125.78 63.9200   3
   2  -3  14 1114.01 69.6318   1
   2   1 -14 1307.10 59.9274   3
  -3   2 -14 1126.98 64.5431   3
   3  -2  14 976.529 65.2068   1
  -2  -1  11 1104.78 40.8442   4
  -3   1  11 745.052 33.1922   4
   2   1 -11 1086.66 47.6993   3
   1   2  11 1133.45 49.0196   3
  -2  -1  11 1128.89 41.2785   5
   3  -2  11 778.690 51.3741   1
   2  -3  11 829.719 52.9258   1
  -2   3 -11 842.691 50.3003   3
  -3   1  11 781.526 33.6129   5
  -3   2 -11 887.408 51.8826   3
  -2   3  -8 7361.00 179.039   2
  -2   3  -8 7802.08 200.805   3
   2   1  -8 8226.00 179.062   2
  -3   2  -8 7492.43 178.879   2
   2  -3   8 6646.03 198.119   1
  -1   3   8 8342.59 189.730   3
  -3   2  -8 7861.39 183.088   4
   3  -2   8 6354.55 195.928   1
  -2  -1   8 8177.30 189.998   5
   3  -1  -8 8173.52 187.393   3
  -3   2  -8 7895.02 201.530   3
  -3   2  -8 7995.57 183.380   5
  -2   3  -8 7790.17 187.684   5
   1   2   8 8688.69 195.806   3
  -2   3  -8 8040.15 188.616   4
  -2  -1   8 8123.35 189.629   4
   3  -2   5 7815.40 193.757   3
  -3   2  -5 8362.64 183.431   2
  -2   3  -5 10534.2 200.911   1
  -1   3   5 7933.45 182.599   3
   3  -1  -5 8081.50 182.754   2
  -1  -2  -5 7466.00 175.225   5
  -1   3   5 7517.43 177.782   4
   3  -2   5 9430.04 194.943   1
   3  -2   5 8402.84 183.793   2
  -2   3  -5 7406.76 185.774   5
  -1  -2  -5 7676.13 175.381   4
  -1   3   5 7282.13 177.641   5
  -3   1   5 8030.19 182.725   2
   2  -3   5 9501.37 195.870   1
   1   2   5 7801.05 188.639   3
  -2   3  -5 7709.42 186.360   4
   3  -2   2 16546.7 388.881   3
  -1  -2  -2 17568.9 384.680   4
  -2  -1   2 18675.8 384.022   1
   3  -1  -2 17802.4 387.739   2
  -1  -2  -2 17231.9 384.521   5
   3  -2   2 17733.3 386.543   1
  -3   2  -2 16844.6 387.317   2
  -3   2  -2 17789.6 386.506   1
   2  -3   2 17517.2 389.309   1
  -1   3   2 17937.5 385.396   5
  -3   1   2 18391.6 388.205   2
  -1   3   2 18015.4 385.335   4
  -2   3  -2 15932.2 387.247   4
  -2   3  -2 15702.2 387.052   5
   3  -2   2 16733.0 387.659   2
  -3   2  -2 16480.7 388.831   3
  -2   3  -2 17823.1 389.846   1
   1  -3   1 33978.6 772.661   1
  -1   3  -1 35272.9 773.644   4
   3  -2  -1 35209.9 773.302   2
   3  -2  -1 36131.3 766.259   3
  -3   1  -1 36102.5 773.736   2
   3  -1   1 35056.4 765.754   1
   1  -3   1 35462.7 773.360   4
   3  -1   1 35038.1 773.401   2
   3  -1   1 35861.8 772.858   3
   1  -3   1 36064.1 773.749   5
  -1   3  -1 33107.2 772.206   1
  -3   2   1 35680.9 773.198   2
  -1  -2   1 35580.4 769.104   1
   1   2  -1 35489.8 769.441   1
  -1   3  -1 35285.1 773.495   5
  -3   1  -1 35006.3 765.858   1
  -3   2   4 31816.8 681.559   2
  -1   3  -4 31128.1 685.463   4
  -1  -2   4 29481.8 686.071   1
   2   1   4 30189.3 687.163   3
  -3   1  -4 31227.0 681.667   2
   1  -3   4 31032.2 685.088   4
   3  -1   4 31619.4 689.116   3
  -1   3  -4 31203.5 685.455   5
  -1   3  -4 30457.4 688.643   1
  -2   3   4 30664.2 674.861   3
  -3   1  -4 31057.6 689.817   3
   3  -1   4 31501.8 681.878   2
  -1  -2   4 31134.1 687.031   5
   1  -3   4 30942.8 684.931   5
  -1  -2   4 30816.8 686.740   4
   1  -3   4 31965.9 690.305   1
   3  -2  -4 31464.6 682.527   2
  -3   1  -7 6386.18 162.191   3
   1  -3   7 6887.90 153.396   4
  -3   1  -7 6329.50 141.324   4
  -2   3   7 6347.31 145.478   3
  -3   2   7 6018.76 142.992   2
  -1  -2   7 5818.99 150.627   5
  -1   3  -7 6626.68 152.472   5
   3  -1   7 5563.37 142.432   2
  -1   3  -7 6346.85 151.872   4
   3  -1   7 6714.19 162.835   3
  -1  -2   7 5562.28 149.691   4
   3  -2  -7 6382.09 144.713   3
   2   1   7 5585.56 154.979   3
  -3   1  -7 6414.14 141.355   5
   2   1   7 5330.04 142.083   2
  -2   3   7 5655.84 143.296   2
   1  -3   7 7038.20 154.135   5
   2   1  10 2299.88 59.0636   2
  -1   3 -10 2437.49 59.0179   2
   1  -3  10 2206.59 69.7184   5
   3  -1  10 2365.37 82.6443   3
  -3   1 -10 2377.75 86.1563   3
  -1  -2  10 3749.83 102.221   1
  -2   3  10 2385.13 59.0855   2
  -1  -2  10 2332.05 71.7292   4
   1  -3  10 3509.29 101.413   1
   2   1  10 2399.76 81.7851   3
  -1   3 -10 2421.60 84.7894   3
  -1  -2  10 2404.91 72.3053   5
   1   2 -10 2445.70 58.6301   2
   1   2 -10 2526.53 82.7011   3
   1  -3  10 2303.79 70.3345   4
  -3   2  13 1544.49 46.9641   5
  -3   2  13 1525.86 46.7348   4
   1  -3  13 1666.99 79.5166   1
   1   2 -13 1618.67 70.0608   3
   3  -2 -13 1494.71 57.3300   3
  -1  -2  13 1700.82 79.2019   1
  -3   1 -13 1575.91 73.1630   3
   3  -1  13 1513.69 77.2336   1
  -1   3 -13 1548.92 72.2193   3
  -1  -2  16 9.01094 30.3556   1
  -3   1 -16 98.0051 32.2236   3
   3  -2 -16 74.3912 20.9441   3
   3  -1  16 14.0625 31.0878   1
   1   2 -16 110.098 30.2045   3
   1  -3  16 42.6562 33.2685   1
  -1   3 -16 126.106 33.9085   3
   2   1  19 506.067 65.1860   1
  -1  -2  19 536.076 62.5667   1
   3  -1  19 552.021 60.7735   1
   1  -3  19 625.669 68.6497   1
   1   2 -19 599.462 53.8699   3
  -1   3 -19 634.808 58.7702   3
   2   1  22 63.8099 49.1772   1
   1  -3  22 89.8988 49.5029   1
  -3   2  22 99.0427 49.7430   1
   3  -1  22 62.8809 47.7571   1
  -1  -2  22 43.8199 49.1042   1
  -2   3  22 63.4622 54.3311   1
  -3   0  21 27.4247 43.1431   1
   3  -3  21 19.9532 41.8322   1
  -3   3 -21 39.2688 40.6358   3
   3  -3  18 181.834 47.3452   1
  -3   3 -18 107.792 38.7141   3
  -3   0  18 58.5410 39.1945   1
  -3   3 -15 11.9030 27.7747   3
   3  -3  15 31.2348 31.2760   1
   3   0 -15 21.6362 21.2421   3
   3   0 -12 1146.51 50.1386   3
  -3   3 -12 1310.57 64.0710   3
   3  -3  12 1275.74 66.4181   1
   0   3   9 575.245 30.9633   3
   3   0  -9 556.031 20.2273   2
  -3   3  -9 378.725 22.9379   5
  -3   3  -9 381.077 23.4072   4
   3  -3   9 359.763 33.5491   1
  -3   3  -9 345.833 31.7450   3
  -3   3  -9 367.056 18.2600   2
   3   0  -6 381.421 18.3522   2
  -3   3  -6 298.240 17.2784   2
   0   3   6 314.784 20.7477   3
  -3   3  -6 209.926 16.6836   5
  -3   3  -6 209.026 16.9676   4
  -3   3  -3 3077.32 81.1038   3
   0  -3  -3 3217.32 73.4805   4
   0   3   3 3097.87 73.1447   5
   3   0  -3 2978.16 76.9492   2
  -3   3  -3 2784.81 76.5336   2
  -3   3  -3 2085.99 75.0222   1
   0  -3  -3 3278.18 73.7574   5
   0   3   3 3058.83 73.2549   4
   3  -3   3 2354.35 76.8914   1
   0   3   0 207.382 15.9102   4
   0   3   0 439.567 19.0303   1
   0  -3   0 233.068 16.8525   4
   3   0   0 227.004 17.5161   2
  -3   3   0 540.172 18.2942   3
   0   3   0 180.663 15.3646   5
   0  -3   0 213.416 16.7058   5
   3   0   3 42.1487 11.5139   2
   0  -3   3 32.4358 10.9657   5
   0  -3   3 32.7485 10.7446   4
   0   3  -3 46.4831 11.0310   4
   3   0   3 32.3668 13.8402   3
   0   3  -3 37.6622 10.7130   5
   0   3  -3 84.4320 13.6295   1
   0  -3   3 88.7227 14.5794   1
   3   0   6 1996.04 65.5542   3
   0  -3   6 1978.18 60.9313   4
  -3   3   6 1914.59 55.4304   2
   0  -3   6 2001.51 61.2122   5
   3   0   6 1931.50 55.9141   2
   0  -3   9 307.683 22.8920   4
   3  -3  -9 440.360 21.7048   3
   3   0   9 323.930 29.6382   3
   3   0   9 339.039 17.0339   2
  -3   3   9 468.683 18.4171   2
   0  -3   9 276.474 22.2935   5
  -3   0  -9 325.444 31.2983   3
   0  -3   9 545.249 37.7085   1
  -3   3  12 441.387 19.2983   4
  -3   3  12 411.056 19.0541   5
   0   3 -12 360.423 35.5576   3
  -3   0 -12 404.167 38.8824   3
   0  -3  15 200.463 40.1278   1
   0   3 -15 72.3757 27.0488   3
   3   0  18 331.791 51.1796   1
   0  -3  18 406.034 55.8356   1
   0   3 -18 278.549 43.1283   3
   3   0  21 26.6289 39.6710   1
   0  -3  21-2.54372 43.3422   1
  -2   4   0 19611.8 454.269   5
  -4   2   0 20736.3 454.722   2
   2   2   0 19466.8 444.864   1
   4  -2   0 20449.9 454.649   2
  -4   2   0 20847.0 445.079   1
  -2   4   0 21374.9 454.132   1
  -2   4   0 19850.9 454.316   4
   4  -2   0 20310.1 449.937   3
   4  -2  -3 7038.48 153.093   2
   2   2  -3 5887.96 148.069   1
  -2   4  -3 5952.35 151.698   4
  -4   2   3 7207.80 152.988   2
  -4   2  -3 5917.97 148.931   1
  -4   2  -3 6179.99 154.730   3
   4  -2   3 6178.66 148.160   1
   2  -4   3 5612.68 150.270   4
  -2  -2   3 6133.19 149.310   1
   2  -4   3 5498.06 150.043   5
   4  -2   3 6076.67 153.533   3
   4  -2   3 6120.86 150.951   2
  -2   4   3 7097.48 149.099   5
  -4   2  -3 6195.20 150.820   2
  -2   4  -3 5904.59 153.460   1
  -2   4   3 7083.03 148.916   4
  -2   4  -3 5897.38 151.643   5
   2  -4   3 6025.83 154.256   1
  -4   2  -6 687.442 38.3582   3
   4  -2   6 769.915 39.1173   3
  -2  -2   6 647.616 32.8433   4
  -2  -2   6 640.914 32.7838   5
  -2   4   6 793.494 25.9651   4
  -4   2  -6 723.295 29.0114   2
  -2  -2  -6 703.094 22.9739   4
   4  -2   6 744.907 29.7858   2
   4  -2  -6 869.317 32.1161   2
   2  -4   6 636.141 31.4349   5
   2   2   6 760.911 36.4061   3
  -2   4  -6 691.135 32.9101   4
  -2  -2  -6 708.529 22.8904   5
  -2   4   6 866.896 28.2330   3
  -4   2   6 842.248 30.6636   2
  -2   4  -6 632.983 32.0330   5
   2  -4   6 606.481 30.7733   4
  -2   4  -6 731.046 39.8654   1
  -2   4   6 791.916 26.0645   5
   4  -2  -9 2930.16 77.9559   3
  -2   4  -9 2831.14 94.6108   3
   2   2   9 2724.94 88.2487   3
  -4   2  -9 2786.00 75.2646   5
  -2   4   9 2754.81 68.7704   5
  -2   4  -9 2920.47 75.5071   2
   2  -4   9 3070.15 98.1446   1
   4  -2   9 3091.22 96.9661   1
   4  -2   9 2791.99 92.6881   3
   2   2  -9 2794.83 73.7837   2
  -2   4  -9 2972.48 86.2540   5
   2   2   9 2696.92 74.2147   2
  -2   4  -9 2936.54 85.7431   4
  -2   4   9 2785.40 68.8052   4
  -2  -2   9 3263.62 98.1111   1
  -4   2  -9 2919.32 97.5185   3
  -2   4   9 2921.10 79.2867   3
  -4   2  -9 2696.04 74.8453   4
   2   2  12 155.125 9.16433   2
  -2   4 -12 210.558 31.5256   3
  -2  -2  12 72.1973 26.5693   1
  -4   2 -12 158.737 29.7961   3
   4  -2  12 37.4912 26.0667   1
  -2   4  12 111.751 7.94620   2
   2   2 -12 252.532 28.9128   3
  -2   4 -12 94.9338 7.22124   2
   2  -4  12 42.4874 27.3172   1
   4  -2  15 736.417 58.6413   1
   4  -2 -15 306.692 27.6179   3
   2  -4  15 753.828 61.0164   1
   2   2 -15 216.026 33.7758   3
  -2  -2  15 588.505 54.4530   1
  -2   4 -15 377.615 42.5601   3
  -4   2 -15 398.496 44.2232   3
   2   2 -18 723.016 56.2960   3
   4  -2  18 767.992 68.3766   1
   2  -4  18 729.729 67.4768   1
  -2  -2  18 774.559 69.0476   1
  -2   4 -18 861.976 65.7873   3
   2  -4  21 20.5242 43.8499   1
  -2   4 -21 30.3310 39.4718   3
   2   2  21-2.63671 44.0760   1
   4  -2  21 5.13868 41.8194   1
  -4   2  21 2.65566 45.1077   1
  -2  -2  21 7.98481 46.0537   1
   1   3  22-30.2886 48.9593   1
  -3   4 -22 24.9978 39.6836   3
  -3  -1  22 21.8483 47.5402   1
   4  -3  22 12.7043 42.8851   1
  -4   1  22 16.3233 45.6244   1
   3  -4  22-14.2714 47.5575   1
  -4   1  19 235.006 52.7109   1
   3  -4  19 265.883 50.3269   1
  -3   4 -19 171.427 44.9285   3
   4  -3  19 197.143 48.2539   1
  -3  -1  19 169.506 46.0531   1
  -4   3 -19 164.216 43.7789   3
  -3   4 -16-31.7979 30.6623   3
  -4   3 -16-13.3798 29.6316   3
   3  -4  16 33.6583 32.8411   1
  -3  -1  16 8.93661 31.7578   1
   4  -3  16 1.90083 31.4633   1
   3   1 -16-6.93325 22.9292   3
   4  -1 -16 16.7887 19.6300   3
  -3  -1  13 120.339 33.1866   1
  -4   3 -13 404.086 40.4893   3
  -3   4 -13 432.406 40.8667   3
   3  -4  13 296.133 40.3600   1
   3   1 -13 209.094 27.0080   3
   4  -1 -13 249.632 24.4515   3
   4  -3  13 209.970 35.4910   1
  -1   4  10 679.528 35.3027   3
   3  -4  10 924.059 52.1354   1
  -3   4 -10 833.484 49.1181   3
   3   1 -10 590.889 26.5733   2
  -4   3 -10 905.130 34.9220   4
   4  -3  10 987.804 52.8634   1
  -4   3 -10 959.063 35.6861   5
  -3   4 -10 891.461 38.8451   4
  -3   4 -10 871.138 29.8862   2
   1   3  10 595.300 37.3848   3
  -3   4 -10 852.320 38.6169   5
  -4   3 -10 844.146 50.0757   3
   4  -1  -7 842.820 32.6979   2
  -4   3  -7 1024.66 36.7609   4
   1   3   7 799.718 38.7721   3
  -1   4   7 958.879 28.5988   5
  -3   4  -7 956.046 35.0347   2
  -1   4   7 958.319 28.5451   4
  -4   3  -7 1017.91 35.1731   2
  -3   4  -7 943.994 37.8086   5
   3  -4   7 833.038 42.2219   1
  -3   4  -7 1020.47 38.6323   4
  -3   4  -7 982.053 45.2401   3
  -1   4   7 869.036 34.8515   3
  -4   3  -7 1069.16 37.6237   5
  -4   3  -7 942.538 46.0293   3
   3   1  -7 748.610 31.6124   2
  -3  -1   4 87.7616 13.0842   1
   4  -3   4 34.1210 14.5086   3
   4  -3   4 39.0834 12.8705   1
  -3   4  -4 43.5820 12.4676   5
  -3   4  -4 45.1586 13.2456   4
  -1  -3  -4 81.1428 10.1842   4
  -1   4   4 39.4292 9.29576   4
  -4   3  -4 30.2033 13.6447   1
   4  -1  -4 38.7380 11.2633   2
   3  -4   4 34.8969 15.1049   1
  -4   3  -4 27.9249 10.2495   2
  -3   4  -4 24.4560 12.8361   1
  -1   4   4 37.5068 9.55088   5
  -1  -3  -4 73.7586 10.0191   5
   1  -4  -1 891.933 40.7842   5
  -3  -1   1 1692.97 36.4086   1
   3  -4   1 1760.79 47.1279   1
  -3   4  -1 1902.73 48.6542   1
  -4   3  -1 1341.05 43.7744   3
  -4   3  -1 1719.28 49.0220   2
   3   1  -1 2242.13 38.3484   1
   1  -4  -1 964.618 41.2982   4
   4  -3   1 1888.41 44.7606   1
  -4   3  -1 2013.81 45.1747   1
   4  -1  -1 1529.90 47.5765   2
  -4   1   1 1518.80 47.5957   2
   4  -3   1 1798.00 50.4629   2
  -1   4   1 956.544 40.7921   4
   4  -3   1 1237.12 43.0216   3
  -1  -3  -1 904.269 40.7410   4
  -1   4  -2 254.137 19.0693   4
   4  -1   2 210.980 18.2449   3
   4  -1   2 167.586 17.1139   2
   1  -4   2 268.325 19.2485   5
   1   3  -2 295.493 18.5451   1
   4  -3  -2 352.167 21.2717   2
  -1  -3   2 340.148 18.9318   1
  -1  -3   2 577.415 27.0117   5
   4  -1   2 136.471 11.2304   1
   1  -4   2 196.749 18.0480   1
  -1  -3   2 520.241 25.9371   4
  -1   4  -2 175.969 17.6315   1
  -4   3   2 356.304 20.8234   2
   4  -3  -2 424.921 13.2966   3
  -1   4  -2 269.786 19.2814   5
   1  -4   2 249.559 18.6813   4
  -4   1  -2 228.197 18.3505   2
  -1   4  -5 304.164 21.0476   4
   1  -4   5 312.925 22.1275   4
  -1  -3   5 244.365 20.4886   4
  -1  -3   5 279.654 21.4778   5
   1  -4   5 320.021 22.4663   5
   4  -1   5 330.698 24.5010   3
  -1   4  -5 324.594 21.3450   5
   3   1   5 218.632 22.3751   3
  -1  -3   5 137.568 18.0476   1
  -3   4   5 139.753 8.94059   3
  -1   4  -5 157.230 20.3236   1
  -4   3   5 157.305 15.2713   2
   4  -1   5 149.878 18.0263   1
   4  -1   5 285.897 18.7639   2
  -4   3   8 93.8482 12.5019   2
   1  -4   8 168.597 24.0172   1
  -1  -3   8 105.368 21.9852   1
   3   1   8 144.399 14.0210   2
  -4   1  -8 179.697 25.8033   3
   4  -3  -8 75.7681 10.0782   3
  -3   4   8 81.0028 12.5976   2
   4  -1   8 182.674 14.4397   2
   4  -1   8 192.606 23.7154   3
   3   1   8 132.319 21.9512   3
  -3   4  11 859.208 27.4946   2
  -1  -3  11 1843.81 69.7691   1
   4  -3 -11 872.489 33.9079   3
   1   3 -11 1107.87 50.3018   3
   3   1  11 1072.80 29.6249   2
  -1   4 -11 823.974 27.7002   2
   1  -4  11 1343.75 64.1663   1
  -4   1 -11 573.105 22.6440   4
   1   3 -11 1133.28 29.2761   2
  -4   1 -11 670.190 47.3168   3
  -1   4 -11 652.582 45.7261   3
   1  -4  14 588.421 53.8836   1
  -1  -3  14 669.208 36.9914   5
   4  -1  14 484.080 48.5871   1
   1   3 -14 713.308 48.5730   3
   4  -3 -14 392.621 28.1005   3
  -4   1 -14 498.359 46.2257   3
  -1  -3  14 763.421 56.7236   1
  -1   4 -14 464.321 45.2018   3
  -1  -3  14 701.035 37.4454   4
  -1  -3  17 259.211 47.7013   1
  -1   4 -17 148.045 37.4979   3
   1  -4  17 204.135 43.5968   1
   4  -1  17 224.667 44.0873   1
   4  -1  20 25.5507 40.0718   1
  -1   4 -20 28.9515 37.6791   3
   1  -4  20 33.5109 41.0412   1
  -1  -3  20 14.4047 40.5235   1
   3   1  20 37.1053 41.6802   1
   1   3 -20 6.75298 32.4843   3
   4  -4  20 858.383 74.0735   1
  -4   0  20 986.485 80.0648   1
  -4   0  17 2104.65 109.468   1
   4  -4  17 2337.21 114.729   1
  -4   4 -14 6769.39 199.398   3
   4   0 -14 6576.41 176.509   3
  -4   0  14 6310.82 167.907   5
  -4   0  14 6434.75 168.654   4
   4  -4  14 6450.11 201.719   1
  -4   4 -11 8607.00 234.020   3
  -4   4 -11 8596.14 201.831   2
   4   0 -11 8526.78 215.551   3
  -4   4 -11 8495.81 211.696   5
   0   4  11 8672.17 217.967   3
   4   0 -11 8832.05 202.633   2
  -4   4 -11 8459.55 211.329   4
  -4   4  -8 18923.8 409.314   5
   4   0  -8 17483.0 402.464   2
  -4   4  -8 18296.0 423.820   3
   0   4   8 17293.8 408.944   3
  -4   4  -8 18381.1 408.541   4
  -4   4  -8 18528.9 404.909   2
  -4   4  -5 7297.33 170.053   5
   4   0  -5 6509.17 165.356   2
  -4   4  -5 7126.44 169.474   4
   0   4   5 6991.23 160.091   4
  -4   4  -5 6161.34 172.331   1
   0  -4  -5 7055.34 159.487   4
  -4   4  -5 6213.16 173.340   3
   0  -4  -5 7018.38 159.318   5
  -4   4  -5 6311.63 165.391   2
   0   4   5 7143.53 160.243   5
  -4   4  -2 5722.79 152.426   1
   4   0  -2 6267.97 155.104   2
   0   4   2 6792.61 152.824   4
   0  -4  -2 7017.05 153.535   5
   0  -4  -2 7069.80 153.660   4
  -4   4  -2 5670.75 153.915   2
   4  -4   2 5682.09 151.923   1
   0   4   2 6749.37 152.621   5
  -4   4  -2 5708.15 152.835   3
   0   4  -1 110286. 2403.09   5
  -4   4   1 109327. 2402.70   2
   0   4  -1 111944. 2398.55   1
   0  -4   1 111731. 2398.23   1
   4   0   1 112280. 2403.08   2
   0  -4   1 109407. 2402.06   4
  -4   4   1 110490. 2391.85   3
   0  -4   1 109534. 2402.00   5
   0   4  -1 109814. 2402.90   4
   0   4  -4 9541.07 201.345   5
   0  -4   4 6944.79 197.368   1
   0   4  -4 8998.53 200.151   4
   0  -4   4 10109.5 203.650   5
   0   4  -4 5637.37 191.488   1
  -4   4   4 7323.28 194.280   2
   4   0   4 8419.84 195.195   2
   0  -4   4 9840.58 202.897   4
   4   0   4 8675.17 202.090   3
   4   0   7 852.415 31.5563   2
   4   0   7 1002.98 42.9430   3
  -4   4  10 34438.4 743.263   2
  -4   0 -10 33077.1 733.873   4
   4   0  10 34383.9 743.866   2
  -4   0 -10 33364.9 733.794   5
   0  -4  13 9869.60 235.116   4
   0   4 -13 9303.62 250.158   3
   0  -4  13 10001.8 235.803   5
   4   0  16 65.2020 35.4510   1
   0  -4  16 133.830 39.3775   1
   0  -4  19 3154.98 138.374   1
   4   0  19 3263.09 138.652   1
   4   0  22 250.906 56.7633   1
  -3  -2  20 82.2641 48.1210   1
  -5   2  20 69.6833 49.5453   1
  -3   5 -20 6.31469 38.5817   3
   5  -3  20 50.8977 40.7678   1
   3  -5  20 86.4193 49.4921   1
  -3  -2  17 529.635 57.9987   1
   5  -3  17 441.964 57.1800   1
  -5   3 -17 610.850 57.1972   3
   3   2 -17 660.757 49.0488   3
  -3   5 -17 627.604 59.7116   3
   3  -5  17 490.052 56.8638   1
  -5   3 -14 1683.97 83.3753   3
  -3  -2  14 1659.24 82.4150   1
   3  -5  14 1516.19 82.1711   1
   3   2 -14 1789.36 73.6566   3
   5  -2 -14 1473.00 56.8681   3
  -3  -2  14 1691.84 64.3074   4
  -3  -2  14 1729.72 64.5150   5
  -3   5 -14 1666.59 80.8384   3
   5  -3  14 1593.43 83.5332   1
  -3  -2  11 636.139 37.5886   5
  -5   3 -11 800.172 52.6057   3
  -3   5 -11 694.890 38.8509   5
   5  -3  11 1664.73 68.4035   1
  -3  -2  11 1777.24 69.8296   1
   2   3  11 782.571 44.2703   3
  -3   5 -11 905.656 33.0496   2
  -3   5 -11 760.385 40.0043   4
   2   3  11 926.081 33.5711   2
  -2   5  11 848.107 37.0638   3
  -3  -2  11 751.219 39.6608   4
  -5   3 -11 659.116 32.0098   5
  -2   5  11 1010.51 34.6637   2
  -3   5 -11 806.465 51.3149   3
   3  -5  11 1455.88 66.1936   1
  -5   3 -11 733.699 32.8941   4
   3   2 -11 884.635 32.1312   2
  -5   3  -8 1047.58 52.1088   3
  -2   5   8 1180.15 34.4469   5
  -2   5   8 966.007 36.5335   3
  -3   5  -8 1204.91 53.9580   3
  -5   3  -8 1372.34 42.6719   5
  -5   3  -8 951.572 37.3207   2
  -3   5  -8 1286.25 47.4681   4
  -3   5  -8 1362.53 48.4152   5
  -2  -3  -8 1080.16 27.1601   4
  -2  -3  -8 1122.78 27.2719   5
  -5   3  -8 1304.51 41.4986   4
  -2   5   8 1124.51 33.8469   4
   5  -2  -8 761.600 36.1334   2
   5  -3   8 1144.14 51.5033   3
   2   3   8 1077.47 47.0651   3
   3  -5   8 469.334 39.9894   1
  -2   5   5 430.134 21.1864   5
  -3  -2   5 244.996 21.3980   1
  -3   5  -5 331.667 27.2216   1
  -3   5  -5 399.746 25.5188   5
  -5   3  -5 366.934 28.3008   3
  -5   2   5 421.305 24.3606   2
  -5   3  -5 354.290 22.4644   2
  -2  -3  -5 343.604 18.5013   4
   5  -2  -5 381.794 23.3139   2
   5  -3   5 354.175 23.7957   2
   5  -3   5 332.815 24.0891   1
  -2  -3  -5 370.959 18.6796   5
  -2   5   5 413.741 20.8658   4
  -3   5  -5 394.610 25.5572   4
   5  -3   5 373.957 27.9572   3
   5  -2  -2 2602.25 75.2916   2
   5  -3   2 2398.95 74.6511   2
   3  -5   2 2817.49 76.6346   1
  -2   5   2 2052.10 69.7207   5
  -3   5  -2 1891.70 71.4006   4
  -5   3  -2 3319.01 72.9603   1
  -3   5  -2 1907.30 71.6384   5
  -5   3  -2 2066.17 70.9930   3
   5  -3   2 1929.91 70.1207   3
   5  -3   2 2747.78 69.0406   1
  -2   5   2 2200.00 70.5469   4
  -5   2   2 2506.31 74.7328   2
  -3   5  -2 2997.23 76.9298   1
  -3  -2   2 3142.77 68.1745   1
   3   2  -2 3446.98 68.1506   1
  -5   3  -2 2336.91 73.7479   2
  -5   2  -1 1206.14 43.6228   1
   5  -2   1 1697.26 56.3871   2
  -5   3   1 1856.64 57.7012   2
  -2   5  -1 1433.79 52.9326   1
  -3   5   1 2540.69 60.4121   5
   2  -5   1 1897.78 56.0180   4
  -2   5  -1 2149.99 59.5614   4
  -2  -3   1 1765.85 48.8214   1
  -2   5  -1 2154.75 59.5785   5
   5  -3  -1 1684.02 56.6810   2
  -3   5   1 2359.35 58.9841   4
   5  -2   1 1387.30 43.6801   1
   5  -3  -1 2077.65 51.0759   3
   2   3  -1 1529.37 48.0393   1
   2  -5   1 1541.24 53.4541   1
  -5   2  -1 1812.32 57.5496   2
   5  -2   1 1957.63 56.4325   3
   2  -5   1 1982.56 56.7704   5
  -2   5  -4 240.292 19.8062   5
   2   3  -4 152.763 17.6076   1
  -2  -3   4 204.959 21.3615   4
   2  -5   4 243.277 20.7573   5
   5  -2   4 227.247 16.7731   1
   5  -2   4 267.371 20.7044   2
  -5   3   4 447.962 23.5111   2
   5  -2   4 253.827 22.7139   3
  -2  -3   4 177.821 18.8827   1
  -2   5  -4 223.882 22.5523   1
  -2   5  -4 259.759 20.5708   4
   5  -3  -4 485.998 25.5939   2
   2  -5   4 253.575 21.1649   4
  -2  -3   4 207.689 20.9327   5
  -5   2  -4 265.089 19.3702   2
  -3   5   7 1551.31 41.6512   3
  -2   5  -7 1477.32 53.9703   4
  -5   3   7 1364.75 47.2036   2
   5  -2   7 1381.24 47.6881   2
   2  -5   7 1101.71 54.7590   1
  -2   5  -7 1485.17 54.0308   5
   5  -2   7 1524.85 60.3190   3
   3   2   7 1325.41 55.7083   3
   5  -3  -7 1452.85 38.2453   3
  -5   2  -7 1374.15 60.0416   3
  -2   5  -7 1017.25 54.4853   1
   3   2  10 4062.58 126.225   3
   3   2  10 3894.03 110.015   2
  -3   5  10 4249.53 105.678   4
  -3   5  10 4327.38 105.939   5
  -5   2 -10 4941.96 111.471   5
  -2  -3  10 3807.75 120.020   4
  -3   5  10 4592.46 113.483   2
  -5   2 -10 4877.13 111.155   4
  -2   5 -10 5343.38 141.728   3
  -5   2 -10 5148.42 142.519   3
   5  -3 -10 4175.24 108.169   3
  -2  -3  10 3645.60 128.460   1
   2  -5  10 5014.99 144.256   1
  -2  -3  10 3817.80 120.161   5
   5  -2  10 4687.71 137.337   1
   2   3 -13 400.134 37.4839   3
   5  -2  13 296.162 39.3339   1
  -2   5 -13 615.853 48.3132   3
   3   2  13 269.364 15.2032   2
   2  -5  13 385.029 42.7487   1
  -3   5  13 380.091 16.4135   2
  -2  -3  13 396.912 30.6480   5
  -2  -3  13 185.728 35.0954   1
  -2  -3  13 429.193 32.0509   4
  -5   2 -13 567.892 47.4232   3
   2   3 -16 55.3878 29.4633   3
  -2  -3  16-1.91337 34.0083   1
  -2   5 -16 124.204 35.3263   3
   5  -2  16 1.79191 30.7338   1
   2  -5  16 38.0375 33.7069   1
  -2   5 -19 157.257 43.8688   3
   2   3 -19 83.8650 35.0004   3
   5  -2  19 224.371 49.9238   1
   2  -5  19 259.162 55.0848   1
  -2  -3  19 177.412 45.9079   1
   5  -2  22 20.0221 42.2427   1
  -5   3  22 14.2833 51.0499   1
  -2   5 -22 19.2897 40.2131   3
   3   2  22 21.2374 46.6248   1
  -2  -3  22-12.9574 44.2938   1
  -4   5 -21 89.2632 44.6907   3
  -5   1  21-7.73412 43.3773   1
   5  -4  21 48.0038 45.3012   1
   4  -5  21 18.9030 47.9855   1
  -4  -1  21-10.4064 43.4922   1
  -4  -1  18 1405.15 90.4161   1
   4  -5  18 1748.04 103.151   1
  -4   5 -18 2016.95 101.679   3
   5  -4  18 1504.96 92.6157   1
  -5   1  18 1690.55 100.202   1
  -5   4 -18 1749.99 95.8088   3
   4   1 -15 735.773 48.0918   3
   5  -4  15 1118.08 70.2618   1
   5  -1 -15 806.098 43.0570   3
  -4  -1  15 1189.01 69.9422   1
   4  -5  15 1085.64 69.0646   1
  -4   5 -15 884.098 64.1352   3
  -4  -1  15 638.460 40.6782   5
  -5   4 -15 803.262 61.0167   3
  -4  -1  15 685.366 41.8493   4
  -1   5  12 1401.86 52.6815   3
  -5   4 -12 1411.74 49.0891   4
  -4  -1  12 1367.86 55.1599   4
  -4   5 -12 1656.85 56.9021   5
   4  -5  12 836.367 60.0330   1
  -4   5 -12 1225.25 41.0692   2
   5  -4  12 770.101 57.6870   1
   4   1 -12 1358.01 55.8672   3
   5  -1 -12 1434.13 52.6112   3
  -4   5 -12 1618.42 56.4859   4
  -4   5 -12 1338.12 68.2034   3
  -5   4 -12 1572.97 50.6890   5
   1   4  12 1343.66 57.7824   3
   4   1 -12 1018.93 38.7980   2
  -5   4 -12 1444.18 71.5916   3
  -4  -1  12 643.769 54.3081   1
  -4  -1  12 1439.63 55.9419   5
  -4   5  -9 10553.7 248.158   4
  -5   4  -9 10143.3 242.721   4
  -4  -1   9 9979.65 257.368   1
  -5   4  -9 10493.0 264.695   3
  -4   5  -9 9819.85 239.290   2
   4  -5   9 10206.6 263.469   1
   5  -1  -9 10454.4 239.926   2
  -5   4  -9 10373.9 240.720   2
  -5   4  -9 10219.8 242.891   5
   4   1  -9 9603.62 238.301   2
  -1   5   9 11116.8 245.320   3
   5  -4   9 9454.40 255.951   1
  -4   5  -9 10502.0 263.955   3
  -4   5  -9 10711.5 248.925   5
   1   4   9 9709.73 248.759   3
   4   1  -6 1560.95 52.6008   2
  -1  -4  -6 1282.60 45.1468   4
  -4   5  -6 1504.24 60.3727   3
  -1   5   6 1580.09 48.1038   4
  -1   5   6 1446.22 47.0597   5
  -4   5  -6 1495.56 55.8530   4
  -1  -4  -6 1252.55 44.7480   5
  -4   5  -6 2571.78 71.8002   1
  -5   4  -6 1511.46 61.3067   3
   4  -5   6 2147.58 66.2745   1
  -4   5  -6 1440.44 55.3871   5
   5  -1  -6 1889.16 55.3834   2
  -5   4  -6 1775.72 55.4617   2
  -4   5  -6 1898.47 56.5265   2
  -4  -1   6 2577.69 66.6748   1
   5  -4   3 2854.55 86.7806   3
   5  -1  -3 3021.61 86.1713   2
   1  -5  -3 3150.26 82.3330   4
  -1   5   3 3298.00 85.3102   4
  -4   5  -3 2924.75 86.7049   4
  -4   5  -3 2902.06 87.1178   1
   1  -5  -3 3135.59 82.1178   5
  -5   4  -3 3061.46 86.1940   1
  -4   5  -3 2985.87 87.1946   5
  -1  -4  -3 3032.05 82.6647   4
  -4  -1   3 3141.37 78.7577   1
  -5   4  -3 2831.72 85.2237   2
  -1   5   3 3425.88 86.0960   5
  -1  -4  -3 3010.67 82.7413   5
   4  -5   3 3068.28 88.1436   1
   5  -4   3 2866.16 83.1875   1
  -1  -4   0 23154.9 512.601   5
  -1  -4   0 23126.9 512.349   4
   5  -1   0 22301.7 512.841   2
  -1   5   0 22475.3 509.491   1
  -5   4   0 22490.7 512.844   2
   5  -4   0 22970.9 505.514   3
   1  -5   0 22174.1 511.296   4
   1   4   0 23547.9 506.082   1
  -1   5   0 22422.1 511.744   5
  -5   4   0 22423.7 506.146   1
   1  -5   0 22057.0 511.442   5
  -5   4   0 23212.0 506.209   3
  -4   5   0 23126.2 510.232   1
  -1   5   0 22521.5 511.785   4
   5  -1   3 1773.62 56.9121   3
  -1  -4   3 1727.58 56.1881   5
   1  -5   3 1838.82 56.1521   4
   5  -1   3 1554.87 51.5399   2
   1   4  -3 1024.56 45.6127   1
  -1  -4   3 1596.79 54.6711   4
  -1   5  -3 1760.82 54.2436   4
  -1   5  -3 1820.52 54.7686   5
   1  -5   3 1882.95 56.6382   5
  -1  -4   3 1163.47 46.9407   1
  -1   5  -3 1177.67 49.0280   1
   1  -5   3 1337.91 51.1845   1
  -5   4   3 1445.92 50.8167   2
   5  -1   3 1118.57 40.1067   1
  -1   5  -6 13559.1 320.732   5
   5  -1   6 13579.0 312.909   2
  -1   5  -6 13430.5 319.387   4
   1  -5   6 13898.2 323.152   1
   4   1   6 13283.9 321.567   3
   5  -1   6 14552.3 320.466   1
  -5   4   6 12734.6 311.790   2
  -4   5   6 13087.5 313.283   2
   5  -1   6 13028.5 321.454   3
  -1   5  -6 14422.4 323.973   1
   4   1   6 13201.2 311.732   2
  -4   5   9 18029.4 406.929   2
   1  -5   9 17169.9 416.786   5
   5  -1   9 16158.6 422.189   1
   5  -1   9 17147.5 425.724   3
   1  -5   9 17248.1 416.410   4
  -5   4   9 17920.1 405.856   2
   5  -1   9 16547.1 404.900   2
   1  -5   9 17134.4 428.466   1
  -1  -4   9 19188.5 418.597   4
  -1  -4   9 18394.0 426.191   1
   4   1   9 19657.7 427.611   3
  -1  -4   9 19116.1 418.577   5
   4   1   9 19371.5 407.792   2
   1  -5  12 1271.09 50.6243   4
  -4   5  12 1037.81 34.9698   2
   1   4 -12 1511.79 64.3616   3
  -5   1 -12 1002.39 27.9631   5
  -5   1 -12 943.247 27.8050   4
   5  -1  12 504.916 48.8713   1
  -1   5 -12 1242.47 62.6055   3
   4   1  12 1046.28 35.9829   2
  -1  -4  12 1603.84 57.3738   4
  -1  -4  12 658.168 52.1132   1
   1  -5  12 1271.87 50.5357   5
  -1  -4  12 1662.79 58.2230   5
   1  -5  12 695.314 53.8504   1
   5  -1  15 656.576 52.7898   1
  -1  -4  15 321.310 31.4047   5
  -1   5 -15 331.251 44.2426   3
  -1  -4  15 359.954 32.4908   4
  -1  -4  15 850.139 61.3218   1
   1   4 -15 405.170 43.5302   3
   1  -5  15 585.605 54.5975   1
   5  -1  18 1182.35 80.9789   1
   1   4 -18 1699.38 84.8661   3
  -1  -4  18 1624.26 93.7885   1
   4   1  18 1407.12 89.5545   1
   1  -5  18 1330.46 92.5184   1
  -1   5 -18 1215.76 79.0776   3
   4   1  21 25.0250 42.2471   1
  -1   5 -21 65.3678 40.3566   3
   5  -1  21 14.9613 39.6107   1
   1  -5  21 49.4222 49.9034   1
  -1  -4  21 63.2554 48.0258   1
   5  -5  19 2284.98 121.490   1
  -5   0  19 2284.79 114.997   1
  -5   0  16 21.9683 32.1475   1
   5   0 -16 190.500 27.8943   3
  -5   5 -16 141.703 41.8445   3
   5  -5  16 65.0244 37.3067   1
  -5   0  13 5420.31 148.445   4
   0   5  13 5267.63 146.770   3
  -5   5 -13 5339.00 143.309   5
   5   0 -13 5668.96 148.352   3
  -5   0  13 5595.47 149.562   5
  -5   5 -13 5206.50 142.367   4
  -5   5 -13 5072.75 168.229   3
   5   0 -10 16260.5 363.734   2
  -5   5 -10 15427.2 368.649   4
   0   5  10 16613.8 373.039   3
  -5   5 -10 16118.2 391.317   3
   5  -5  10 15432.4 392.069   1
  -5   5 -10 15633.9 368.918   5
  -5   5 -10 15694.6 363.864   2
   5   0  -7 646.661 31.8811   2
  -5   5  -7 538.547 33.3898   5
  -5   5  -7 593.523 34.3912   4
  -5   5  -7 550.026 39.6614   3
   0   5   4 1017.96 39.0784   4
   0  -5  -4 1159.28 40.7484   4
  -5   5  -4 1265.56 46.5735   1
   0   5   4 1025.11 39.3792   5
   5   0  -4 1132.54 44.1573   2
  -5   5  -4 1274.83 48.9858   3
   0  -5  -4 1088.11 40.2831   5
  -5   5  -4 1240.49 45.9564   2
   0   5   1 7943.95 185.393   5
   0  -5  -1 7327.82 182.960   4
   5   0  -1 7159.51 184.639   2
  -5   5  -1 8333.90 182.243   3
  -5   5  -1 6632.81 179.172   1
   0   5   1 7493.78 183.888   4
  -5   5  -1 7407.09 186.365   2
   0  -5  -1 7692.05 183.922   5
  -5   5   2 15089.4 350.455   2
   5   0   2 15085.2 330.322   1
   5   0   2 15328.5 349.231   2
   0   5  -2 15920.8 346.308   1
   0  -5   2 14957.8 344.289   1
   0   5  -2 15340.8 349.788   4
   0   5  -2 15168.4 349.671   5
  -5   5   2 14253.0 332.978   3
   5   0   5 35814.3 815.875   3
   5   0   5 35181.7 806.836   2
   0   5  -5 35531.6 811.508   1
   0  -5   8 24512.0 514.715   5
   5   0   8 23607.2 518.932   3
   0  -5   8 24050.2 513.905   4
  -5   5   8 23169.9 502.815   2
   0  -5  11 595.814 37.7240   4
  -5   5  11 809.863 30.6895   2
   0  -5  11 576.080 36.5409   5
  -5   0 -11 438.017 17.6257   5
   5   0  11 758.544 30.1055   2
  -5   0 -11 481.334 18.0614   4
   0  -5  14 5520.92 157.631   4
   0   5 -14 5884.86 177.915   3
   0  -5  14 5547.05 157.485   5
   5   0  14 5624.18 178.465   1
   5   0  17 1602.29 93.7849   1
   0  -5  17 2241.63 115.382   1
   0  -5  20 256.278 55.4800   1
   5   0  20 360.266 54.2908   1
  -6   3   0 4291.92 100.665   1
  -6   3   0 3805.83 111.733   2
  -3   6   0 3459.19 109.198   5
   6  -3   0 3870.85 106.123   3
  -3   6   0 3598.44 109.727   4
   6  -3   0 4065.80 113.549   2
  -3   6   0 4200.56 111.071   1
   3   3  -3 17611.3 404.487   1
  -6   3  -3 18555.9 415.206   2
   6  -3  -3 16102.8 410.728   2
  -3  -3   3 17971.7 405.825   1
  -3   6   3 18280.8 412.571   5
  -3   6  -3 19328.7 417.839   4
  -3   6  -3 18709.8 416.832   1
  -6   3   3 16721.4 413.040   2
   6  -3   3 17753.8 404.053   1
   6  -3   3 18662.6 416.083   3
  -3   6  -3 19678.5 418.386   5
  -6   3  -3 17761.8 405.672   1
   6  -3   3 18249.2 414.566   2
  -3   6   3 18091.2 412.079   4
   6  -3  -6 14663.6 354.829   2
  -3   6  -6 15783.6 360.720   4
  -3  -3  -6 15730.2 346.890   5
   3  -6   6 15411.5 365.347   1
   6  -3   6 14841.7 354.193   2
  -3   6   6 15584.1 351.235   5
  -3   6   6 15428.0 350.820   4
  -3  -3  -6 15713.5 346.874   4
  -3   6  -6 15030.7 364.879   1
  -6   3   6 13980.9 352.329   2
   6  -3   6 15531.2 365.463   3
  -3   6  -6 15845.2 360.772   5
  -6   3  -6 15770.3 368.230   3
  -3   6  -9 17573.2 394.023   4
  -3   6   9 16988.4 375.521   4
  -3   6   9 17404.4 375.996   5
  -3  -3   9 13604.9 393.524   1
  -3  -3  -9 16927.8 367.487   4
   3  -6   9 13572.3 398.373   1
  -6   3  -9 16606.4 406.640   3
   6  -3   9 13324.9 393.668   1
   6  -3  -9 16467.0 372.124   3
  -3  -3   9 17112.7 395.288   4
  -3   6   9 17600.3 376.875   3
  -3  -3   9 17434.4 395.943   5
  -3   6  -9 16913.3 404.599   3
  -3  -3  -9 16975.4 367.466   5
   3   3   9 17075.2 397.108   3
  -3   6  -9 17736.7 394.017   5
   3   3  12 458.638 24.7723   2
  -3  -3  12 154.912 33.5141   1
   3   3 -12 457.442 23.9443   2
  -3   6 -12 475.534 44.4858   3
  -3  -3  12 619.013 37.4804   4
  -3  -3  12 698.548 39.4286   5
   6  -3 -12 452.219 23.5956   3
  -6   3 -12 516.820 25.4916   4
   3  -6  12 248.669 37.9828   1
  -3   6 -12 366.815 22.8454   2
   6  -3  12 138.827 32.4046   1
  -6   3 -12 552.991 26.3112   5
  -3   6  12 352.349 22.4279   2
  -6   3 -12 493.059 44.5877   3
  -3  -3  15 380.812 35.1645   4
  -3   6 -15 410.354 48.4889   3
   6  -3  15 981.961 65.3786   1
  -6   3 -15 440.973 49.3953   3
   3  -6  15 987.680 70.4235   1
   3   3 -15 449.842 42.3887   3
  -3  -3  15 1028.77 67.0893   1
  -3  -3  15 361.646 34.6337   5
  -3   6 -18 1378.21 87.1964   3
   3   3 -18 1330.02 73.4982   3
   3  -6  18 1504.92 95.9011   1
   6  -3  18 1313.37 85.4563   1
  -3  -3  18 1376.67 87.7723   1
  -3  -3  21-7.35567 40.9889   1
  -6   3  21 45.9624 49.4035   1
   6  -3  21 32.8260 39.7031   1
   3   3  21 16.3462 46.1308   1
   3  -6  21-5.65064 46.9231   1
  -3   6 -21 58.4741 44.3197   3
  -6   2  19 195.899 48.8622   1
  -4  -2  19 335.259 58.2886   1
   4  -6  19 268.998 55.7484   1
  -4   6 -19 243.037 51.1377   3
  -6   4 -19 162.850 48.8260   3
   6  -4  19 261.319 51.5733   1
  -6   4 -16 102.113 39.0227   3
  -4  -2  16 33.0916 32.8982   1
   4   2 -16 172.958 32.0244   3
  -4   6 -16 135.912 38.2858   3
   6  -4  16 29.9386 34.2331   1
   4  -6  16 10.5710 34.6885   1
   6  -4  13 733.971 56.2395   1
  -4  -2  13 1030.75 48.9882   4
  -4  -2  13 631.460 52.0274   1
   4  -6  13 750.729 59.8697   1
   6  -2 -13 877.741 38.5468   3
  -4   6 -13 980.114 62.0844   3
  -6   4 -13 1042.40 65.6867   3
  -4  -2  13 1103.75 49.8583   5
   4   2 -10 3076.79 84.2336   2
  -4   6 -10 3167.50 86.1404   2
   6  -2 -10 2915.34 85.2034   2
  -4  -2  10 2881.54 93.7693   5
  -2   6  10 2648.60 73.5433   4
   2   4  10 2946.40 95.3444   3
  -6   4 -10 3084.73 85.3173   2
  -4  -2  10 3532.30 105.093   1
  -6   4 -10 2951.05 86.0106   4
  -4   6 -10 3086.28 93.2554   5
   6  -2 -10 2621.67 79.5072   3
  -2   6  10 2699.47 73.9635   5
   6  -4  10 3601.69 108.270   1
  -4   6 -10 3234.30 109.108   3
  -6   4 -10 3055.22 86.7896   5
  -6   4 -10 3208.67 109.589   3
  -2   6  10 2717.01 82.9027   3
   4  -6  10 3666.93 114.945   1
  -4   6 -10 3099.80 93.4539   4
  -4  -2  10 2848.23 93.3350   4
  -2  -4  -7 226.145 15.9031   5
   6  -4   7 271.023 25.4468   1
   6  -2  -7 242.101 20.7462   2
  -2   6   7 137.113 14.4605   5
  -4   6  -7 228.846 23.3417   4
  -4   6  -7 247.077 23.3225   5
  -2  -4  -7 277.835 17.2340   4
   6  -4   7 191.449 25.8376   3
  -2   6   7 166.925 16.4426   3
  -2   6   7 159.096 15.1070   4
   4  -6   7 309.399 29.6112   1
   2   4   7 221.789 25.3237   3
  -4   6  -7 219.083 27.0325   3
  -6   4  -7 213.376 28.0289   3
  -6   4  -4 114.851 17.7638   1
  -4   6  -4 89.5739 16.4777   4
   6  -4   4 78.1109 15.9351   2
  -4   6  -4 96.8428 17.2552   5
  -2   6   4 72.4536 13.7791   4
  -4  -2   4 165.043 15.8458   1
   6  -2  -4 88.2568 16.4242   2
   6  -4   4 90.4391 15.5909   1
  -2  -4  -4 132.252 15.1082   4
  -4   6  -4 132.651 19.7405   1
  -2   6   4 62.3528 13.5188   5
  -2  -4  -4 131.573 14.9874   5
   6  -4   4 49.0064 16.1296   3
  -6   4  -4 68.6398 16.2243   3
  -2  -4  -1 274.351 24.3769   5
   4   2  -1 479.013 17.9723   1
  -2   6   1 511.693 28.3697   4
  -4   6  -1 576.621 29.6426   1
  -2  -4  -1 292.449 24.5533   4
   6  -2  -1 626.195 32.2387   2
  -4   6  -1 472.531 28.7223   5
   6  -4   1 573.983 28.1728   3
  -4   6  -1 502.546 29.2860   4
   2  -6  -1 442.248 25.7425   4
   6  -4   1 597.616 32.7818   2
  -2   6   1 497.629 28.0327   5
  -6   4  -1 558.188 23.8316   1
  -6   4  -1 540.878 26.7021   3
   2  -6  -1 416.583 25.4118   5
  -2   6  -2 4188.23 113.649   1
  -2   6  -2 3996.89 113.902   4
   6  -2   2 4446.36 101.066   1
   2   4  -2 4060.02 107.770   1
   6  -4  -2 4587.61 118.866   2
   6  -2   2 4430.35 115.971   3
  -2  -4   2 3816.94 106.155   1
   6  -2   2 4289.71 116.393   2
  -2   6  -2 3988.87 113.979   5
   6  -4  -2 4115.39 101.885   3
   2  -6   5 534.875 33.7765   1
   2   4  -5 372.993 28.2368   1
  -2   6  -5 413.540 28.1611   5
   6  -2   5 519.300 33.8796   3
   6  -2   5 537.012 30.7507   2
   6  -4  -5 615.736 31.9916   2
  -2   6  -5 499.546 32.0683   1
   6  -2   5 575.780 27.1976   1
  -2   6  -5 452.818 29.2377   4
   6  -2   8 376.450 30.9952   1
  -2  -4   8 394.893 31.1414   5
  -2   6  -8 673.325 38.2115   4
   2  -6   8 397.910 35.1937   1
   2  -6   8 608.212 34.7150   4
   4   2   8 425.094 26.7735   2
  -2  -4   8 369.918 30.4857   4
  -2   6  -8 660.735 37.9506   5
  -4   6   8 725.000 20.8145   3
   2  -6   8 591.898 34.0721   5
   6  -2   8 686.548 42.0380   3
  -6   2  -8 643.643 42.6472   3
  -2  -4   8 245.840 29.1514   1
   4   2   8 432.149 35.2216   3
   6  -2   8 506.951 28.6761   2
  -6   2 -11 665.604 51.1542   3
   4   2  11 672.676 31.0726   2
   6  -2  11 1052.21 54.4747   1
  -2  -4  11 518.861 35.3189   5
  -4   6  11 495.197 23.5185   4
  -6   2 -11 481.876 25.2745   4
  -2  -4  11 545.662 36.3651   4
   2  -6  11 900.395 53.6382   1
  -4   6  11 719.456 31.5523   2
  -2   6 -11 586.073 44.3973   3
  -2  -4  11 1002.94 53.8805   1
  -4   6  11 470.084 23.1153   5
  -6   2 -11 496.638 25.5729   5
  -2  -4  14 871.642 61.8415   1
  -2  -4  14 740.905 46.2469   5
  -2  -4  14 800.787 47.3791   4
   2   4 -14 843.272 55.2398   3
   6  -2  14 931.844 62.0198   1
   2  -6  14 1040.07 68.9962   1
  -2   6 -14 1004.63 64.8615   3
   2   4 -17 466.635 48.3666   3
   2  -6  17 455.675 59.3603   1
  -2  -4  17 331.177 50.4282   1
  -2   6 -17 505.170 54.2782   3
   6  -2  17 333.895 50.0147   1
   2   4 -20 5.15749 33.7211   3
  -2  -4  20 15.5756 43.2553   1
   4   2  20 28.3501 42.4604   1
  -2   6 -20-21.3364 39.0942   3
   6  -2  20 68.8446 43.2789   1
   2  -6  20 66.6326 44.2114   1
   5  -6  20 34.8491 45.1067   1
  -5   6 -20 48.4805 42.7578   3
  -6   5 -20 49.4265 41.7209   3
  -5  -1  20 36.2654 42.9647   1
   6  -5  20 20.3900 43.9727   1
  -6   1  20 14.3648 40.9265   1
   6  -5  17 32.2310 40.4368   1
  -5   6 -17 74.2280 37.9512   3
  -5  -1  17 1.90619 32.9860   1
  -6   5 -17 32.2663 35.0025   3
   5  -6  17 13.4054 38.4266   1
  -6   1  17-4.09106 36.0344   1
  -6   1  14 698.231 40.3883   5
  -5  -1  14 499.626 36.8921   5
  -6   1  14 687.988 40.1116   4
   5  -6  14 390.434 48.8994   1
   6  -5  14 391.523 49.0244   1
  -5  -1  14 284.586 40.8513   1
  -5  -1  14 398.370 34.1712   4
  -5   6 -14 440.303 48.5219   3
  -6   5 -14 467.756 50.6322   3
   6  -1 -14 692.422 37.4891   3
   5   1 -14 423.910 35.9879   3
  -1   6  11 2.61659 14.9318   3
  -5  -1  11 22.6169 20.7217   1
  -5   6 -11 16.4530 15.9394   4
  -5   6 -11 8.60644 16.2628   5
   1   5  11 26.6860 18.3588   3
  -6   5 -11 12.0869 14.6451   5
  -6   5 -11 8.85421 14.6547   4
  -5   6 -11 9.13498 23.7824   3
   6  -1 -11 16.5270 13.5867   2
   6  -5  11 21.5588 24.5554   1
  -6   5 -11 28.4096 25.7736   3
   5  -6  11 19.3661 25.8213   1
   5   1 -11 32.5222 13.8145   2
  -1   6   8 208.096 15.0228   5
  -6   5  -8 131.378 20.2389   5
  -5  -1   8 89.2759 20.3880   1
  -5   6  -8 137.398 27.2829   3
   6  -1  -8 180.875 19.5596   2
   6  -5   8 47.1289 20.6102   1
   1   5   8 201.266 23.1322   3
   5  -6   8 70.4415 22.4956   1
  -1   6   8 182.579 14.5413   4
  -5   6  -8 173.889 21.5632   4
  -6   5  -8 159.074 20.9730   4
  -5   6  -8 144.606 20.9890   5
   5   1  -8 224.797 20.0028   2
  -6   5  -8 109.058 26.4091   3
  -1   6   8 146.111 18.4490   3
  -6   5  -5 958.756 45.1944   1
  -5   6  -5 1049.56 46.7950   5
  -1   6   5 1177.45 42.0752   5
  -5   6  -5 988.019 47.0661   3
   5   1  -5 1176.42 46.1823   2
  -5   6  -5 1111.95 47.8146   4
  -6   5  -5 1045.28 48.8195   3
  -1   6   5 1205.06 42.1807   4
  -1  -5  -5 1256.20 42.5843   5
  -1  -5  -5 1262.34 42.6434   4
   6  -1  -5 1183.20 45.5800   2
   5  -6   5 971.588 45.8074   1
  -5  -1   5 1053.34 39.5214   1
  -5   6  -5 878.668 44.1476   1
  -1   6   2 1497.45 56.0239   4
  -5   6  -2 1930.21 60.1491   1
   6  -1  -2 1479.48 58.2477   2
  -5  -1   2 1786.08 45.1270   1
   6  -5   2 1925.85 56.7409   1
   6  -5   2 1804.33 58.1658   3
  -6   5  -2 2031.60 59.0021   1
   1  -6  -2 1562.68 57.4892   5
  -1   6   2 1532.93 56.2239   5
  -1  -5  -2 1686.31 57.8205   5
  -1  -5  -2 1581.71 56.9517   4
   1  -6  -2 1562.70 57.6276   4
  -1   6  -1 276.671 23.3345   5
  -1   6  -1 807.889 33.4530   1
   6  -1   1 438.389 28.8994   2
   1   5  -1 721.442 29.1139   1
  -5   6   1 261.899 17.7872   3
  -6   5   1 296.153 19.2015   3
  -1   6  -1 309.862 24.2702   4
   5   1   4 327.948 24.5189   2
  -1   6  -4 448.912 28.3582   5
   6  -1   4 486.513 31.9352   3
  -1   6  -4 204.212 23.6113   1
   6  -1   4 400.928 26.6714   2
   1   5  -4 208.381 21.9794   1
  -1   6  -4 409.274 27.6308   4
  -5   6   4 389.686 13.0184   3
   6  -1   4 203.756 16.4520   1
   6  -1   7 341.577 31.2233   3
   1  -6   7 306.223 27.5801   4
  -1   6  -7 332.744 27.7643   4
   5   1   7 381.887 25.7189   2
  -1   6  -7 308.188 27.1052   5
   5   1   7 349.625 33.2185   3
  -1  -5   7 281.908 27.9239   5
  -1  -5   7 291.551 27.8561   4
   6  -1   7 411.522 27.2423   2
   1  -6   7 287.254 27.2130   5
   6  -1  10 99.8046 24.2407   1
   1  -6  10 64.3394 20.5248   5
  -1  -5  10 99.8517 25.0403   1
  -1  -5  10 63.5225 19.4099   5
   1  -6  10 75.6271 25.6228   1
  -1  -5  10 99.9555 21.2759   4
   5   1  10 73.6155 15.4584   2
   1  -6  10 87.0087 21.4171   4
   6  -1  10 94.3765 15.7971   2
   1   5 -13 671.163 49.0391   3
  -1  -5  13 650.460 41.6103   5
   6  -1  13 556.603 47.2068   1
   1  -6  13 639.570 40.3945   5
   1  -6  13 577.653 38.8247   4
  -1   6 -13 654.713 52.2248   3
  -1  -5  13 659.647 54.2033   1
  -1  -5  13 643.792 41.5612   4
   1  -6  13 611.568 53.2220   1
  -1  -5  16 25.7240 36.5262   1
   1   5 -16 26.3334 30.6405   3
   6  -1  16-1.71652 29.7019   1
   1  -6  16 2.10566 36.2135   1
  -1   6 -16 16.1787 31.9423   3
  -1   6 -19 1.97902 35.2653   3
   6  -1  19 29.3714 37.7036   1
   1  -6  19 12.2850 40.5347   1
  -1  -5  19-12.3645 43.0468   1
   5   1  19 10.3381 36.5269   1
   1   5 -19 1.79514 33.8535   3
   6  -6  21 86.3384 48.3782   1
  -6   0  21 101.146 47.2756   1
  -6   0  18 24.6231 37.8030   1
  -6   6 -18 10.9802 39.1381   3
   6  -6  18 64.4855 41.7422   1
  -6   0  15 146.193 35.6638   1
  -6   0  15 86.7760 23.5925   4
  -6   0  15 75.2504 23.2600   5
   6   0 -15 109.374 23.8769   3
  -6   6 -15 32.8267 33.1998   3
   6  -6  15 121.482 38.8406   1
  -6   6 -12 223.981 24.8560   4
  -6   0  12 468.317 40.4956   1
  -6   6 -12 241.152 25.7372   5
  -6   6 -12 274.267 38.5265   3
   6  -6  12 490.350 44.8423   1
   0   6  12 188.973 24.6213   3
   6   0 -12 261.139 22.2072   2
  -6   6  -9 1759.64 63.6998   4
   6   0  -9 1485.68 57.2283   2
  -6   6  -9 1887.11 77.9034   3
  -6   6  -9 1755.00 63.9654   5
   0   6   9 1412.42 59.1422   3
   6   0  -6 122.862 17.9317   2
  -6   6  -6 124.719 23.3992   3
  -6   6  -6 109.812 19.7905   4
   0  -6  -6 9.17717 10.8880   5
  -6   6  -6 82.2882 19.4723   5
   0  -6  -6 22.1753 11.3934   4
   0   6   3 36.5698 14.8921   5
  -6   6  -3 74.5625 16.4836   3
   0  -6  -3 38.7119 14.4317   5
   0  -6  -3 41.4287 13.4675   4
   0   6   3 44.9580 15.0526   4
   0   6   0 124.012 19.6057   5
   0   6   0 153.830 19.8836   4
   6   0   0 119.857 19.5128   2
   0   6   0 156.262 18.3842   1
  -6   6   0 61.0612 16.3828   1
  -6   6   0 20.9671 12.6538   3
   6   0   3 1813.50 64.2209   2
   6   0   3 2207.66 50.3121   1
   0   6  -3 1762.67 64.3950   5
   0   6  -3 2305.94 67.0905   1
  -6   6   3 1444.53 46.0935   3
   0   6  -3 1822.97 65.0642   4
   0   6  -6 408.575 30.8756   1
   6   0   6 215.469 28.1113   3
   0  -6   6 371.969 30.3407   1
   6   0   6 221.536 22.2022   2
   0  -6   6 161.073 23.9699   5
   0  -6   6 193.197 24.7657   4
   0  -6   9 1218.87 57.3149   1
   0  -6   9 687.620 43.7177   5
   0  -6   9 712.136 44.0604   4
   6   0   9 1057.19 43.3057   2
   0  -6  12 29.1561 20.0843   5
   0  -6  12 8.25482 18.0708   4
   0  -6  12 26.9720 25.7982   1
   6   0  12 3.88026 11.9496   2
   0   6 -15 55.5627 31.3014   3
   0  -6  15 47.0506 22.0809   4
   0  -6  15 29.6631 21.8217   5
   6   0  15 48.1625 30.5217   1
   0  -6  15 65.3688 35.8049   1
   6   0  18-1.97593 35.8084   1
   0  -6  18-11.5237 38.5263   1
   0   6 -18 20.8398 35.0837   3
   0   6 -21 60.2992 42.0350   3
   0  -6  21 5.64162 51.4196   1
   6   0  21 115.358 46.3254   1
  -4  -3  20 18.2913 39.0824   1
   4  -7  20 2.75507 44.0705   1
  -4   7 -20 34.4841 42.5761   3
   7  -4  20 53.6709 46.5744   1
  -7   3  20 19.5201 42.6043   1
   7  -4  17 59.1920 39.0031   1
   4   3 -17 78.6733 30.7311   3
  -7   4 -17 57.7988 39.3589   3
  -4   7 -17 132.397 43.4980   3
  -4  -3  17 52.8739 36.4909   1
   4  -7  17 76.0313 44.7209   1
   4  -7  14 592.503 59.0285   1
  -4  -3  14 760.725 47.5812   5
  -4  -3  14 806.988 48.1754   4
  -4   7 -14 656.672 57.1855   3
   7  -4  14 564.104 52.9549   1
  -4  -3  14 682.268 56.8776   1
  -7   4 -14 742.617 59.7680   3
  -4  -3  11 131.848 27.6078   1
  -3   7  11 156.713 14.1680   5
  -3   7  11 162.427 14.0019   4
   4  -7  11 88.5701 29.4388   1
   4   3 -11 193.675 20.0047   2
  -7   4 -11 184.530 20.1408   5
  -4  -3  11 219.377 25.9152   4
  -3   7  11 185.457 17.9479   3
  -4   7 -11 237.158 34.6874   3
  -7   4 -11 156.688 19.7928   4
   7  -3 -11 167.294 15.1045   3
  -7   4 -11 221.822 36.7378   3
  -4  -3  11 210.992 25.8910   5
   7  -4  11 78.4343 25.8179   1
  -3   7   8 59.7803 12.6972   5
  -4   7  -8 88.0875 23.9183   3
   7  -3  -8 110.895 19.3334   2
  -4   7  -8 94.8876 20.0399   4
   4  -7   8 218.883 28.8182   1
  -4  -3   8 50.5696 19.3509   4
   3   4   8 80.2471 21.7146   3
  -3  -4  -8 59.6632 11.8673   4
  -4   7  -8 95.5058 19.3003   5
  -3  -4  -8 58.8462 11.8107   5
   7  -4   8 231.067 26.1989   1
  -4  -3   8 28.0060 17.1701   5
  -3   7   8 64.2250 13.0260   4
  -3   7   8 91.1554 13.8524   3
  -7   4  -8 119.557 28.2940   3
  -4  -3   8 176.207 22.6303   1
  -3  -4  -5 1176.96 42.0551   4
   7  -3  -5 969.139 42.9971   2
  -3   7   5 936.753 39.6098   5
  -3  -4  -5 1193.33 42.3257   5
   4  -7   5 944.048 47.7759   1
  -4  -3   5 1117.77 42.5392   1
  -7   4  -5 881.807 47.1140   3
   7  -4   5 978.109 45.0771   2
  -4   7  -5 900.534 44.7388   4
  -4   7  -5 925.640 45.1737   5
  -4   7  -5 859.470 45.9416   1
   7  -4   5 875.579 46.1243   3
  -3   7   5 923.691 39.4193   4
   7  -3  -2 1206.73 39.3144   3
  -4  -3   2 1031.68 32.3565   1
   7  -4   2 832.891 42.2307   2
  -4   7  -2 1242.44 48.9633   4
   4   3  -2 771.769 30.9267   1
  -4   7  -2 685.191 38.3216   1
  -3   7   2 1342.23 47.0728   5
  -3   7   2 1251.40 45.7074   4
   7  -4   2 761.018 32.4838   1
   7  -3  -2 1009.77 44.3667   2
  -7   4  -2 618.953 31.9045   1
   7  -4   2 1076.70 43.6672   3
  -4   7  -2 1278.60 49.9081   5
  -7   4   1 2559.60 69.4771   1
  -4   7   1 2270.95 75.1413   1
  -4   7   1 1797.93 73.3157   4
   7  -3   1 2665.62 81.0211   2
   7  -4  -1 2333.86 78.8577   2
  -3   7  -1 2321.25 78.1145   4
  -7   3  -1 3304.05 67.4548   1
   7  -4  -1 2058.02 68.4394   3
   3   4  -1 2772.72 69.7742   1
  -3   7  -1 3130.58 83.6439   1
  -4   7   1 1800.04 73.2735   5
  -3   7  -1 2310.86 78.2701   5
   7  -3   1 2617.61 77.2234   3
   4   3   1 2290.21 63.6424   1
  -4   7   4 330.151 22.8284   4
  -4   7   4 321.759 22.6073   5
   7  -4  -4 207.815 23.6583   2
  -3  -4   4 300.496 27.3631   5
   3   4  -4 125.802 17.5509   1
  -3   7  -4 399.334 28.3022   5
   7  -3   4 214.319 18.0183   1
  -3   7  -4 380.045 27.5518   4
  -3   7  -4 241.876 25.3170   1
   3  -7   4 320.273 28.9570   1
   7  -3   4 288.209 24.9750   2
   7  -4  -4 276.799 15.2708   3
  -3  -4   4 287.801 27.3886   4
   7  -3   4 340.822 28.1062   3
  -3  -4   4 197.979 19.9274   1
  -4   7   7 1156.68 43.8424   5
  -3  -4   7 1051.82 53.9982   5
   3  -7   7 1567.08 63.6440   1
  -4   7   7 1264.03 45.1266   4
   7  -4  -7 1870.34 57.5492   2
   7  -3   7 1402.77 52.3819   2
  -3  -4   7 1165.61 55.8849   4
   4   3   7 1275.44 56.7378   3
  -4  -3  -7 1020.20 40.4891   5
  -3   7  -7 940.530 48.7718   4
  -4  -3  -7 1071.42 40.8704   4
  -4   7   7 1462.92 38.5086   3
  -3  -4   7 1889.14 60.8500   1
   7  -3   7 1193.87 57.7939   3
  -3   7  -7 828.995 46.8266   5
  -7   3  -7 1194.93 59.3480   3
  -3  -4  10 1128.49 54.0776   4
  -4   7  10 1404.99 43.3972   5
   4   3  10 1108.62 45.9687   2
  -4   7  10 1372.03 37.6402   3
   3  -7  10 777.021 55.3720   1
   7  -3  10 733.415 40.4571   2
  -4  -3 -10 1157.66 33.8264   4
   7  -3  10 792.675 50.6162   1
  -4   7  10 1389.18 43.1773   4
  -3  -4  10 1082.81 53.2312   5
  -3  -4  10 1176.24 59.1987   1
  -3   7 -10 787.639 54.8889   3
  -4  -3 -10 1109.25 33.5980   5
   7  -4 -10 1303.74 32.2736   3
  -7   3 -10 906.474 58.6031   3
  -7   3 -13 1559.42 82.7808   3
  -3  -4  13 1298.96 73.0783   1
  -3  -4  13 1800.97 69.8423   5
   3  -7  13 1358.67 80.8001   1
  -3   7 -13 1754.99 83.8796   3
   7  -3  13 1169.57 72.4558   1
  -3  -4  13 1693.83 68.3463   4
   3   4 -16 44.9641 29.0573   3
  -3   7 -16 46.0083 34.2677   3
  -3  -4  16 77.8945 25.0738   5
   7  -3  16-3.64188 31.4229   1
  -3  -4  16 66.9739 24.3931   4
   3  -7  16 19.9768 38.4151   1
  -3  -4  16-22.1764 33.0354   1
  -3   7 -19 15.5703 40.2017   3
   7  -3  19 8.57236 36.8594   1
   3   4 -19 35.4532 32.9962   3
  -3  -4  19 51.2042 41.6778   1
   3  -7  19 2.67572 45.1639   1
  -7   2  21-2.44609 41.4169   1
   7  -5  21-25.2463 43.2845   1
   5  -7  21 2.82369 46.5843   1
  -5  -2  21-4.74474 40.6741   1
   7  -5  18 676.844 69.2776   1
  -7   2  18 577.159 62.9490   1
   5  -7  18 881.773 78.8678   1
  -5  -2  18 674.330 68.6574   1
  -5   7 -18 850.666 73.8115   3
  -7   5 -18 900.238 72.6846   3
  -5  -2  15 777.691 59.8848   1
   7  -5  15 884.970 69.3745   1
  -5  -2  15 657.100 45.8362   4
  -5  -2  15 611.195 45.3632   5
   5  -7  15 907.083 70.3245   1
  -7   5 -15 686.433 60.1358   3
   5   2 -15 702.946 48.0070   3
  -5   7 -15 652.061 60.0763   3
  -7   5 -12 109.401 18.7849   5
  -2   7  12 114.899 18.7354   3
  -7   5 -12 88.6059 31.7220   3
  -5   7 -12 76.6635 30.4167   3
  -7   5 -12 92.9314 17.9589   4
   7  -5  12 13.2246 26.6790   1
  -5  -2  12 27.0914 23.2419   1
   5   2 -12 51.1719 15.5185   2
  -5  -2  12 95.0644 23.1433   5
  -5  -2  12 94.7624 23.3562   4
   5  -7  12 29.7534 26.9804   1
  -2   7   9 3022.26 80.5029   5
  -7   5  -9 2945.77 106.824   3
   5   2  -9 2740.25 85.8690   2
  -7   5  -9 3016.38 91.0439   4
   7  -2  -9 3048.61 89.2253   2
  -2   7   9 3128.53 81.6436   4
   7  -5   9 2769.71 99.0788   1
  -7   5  -9 2989.01 90.6970   5
  -5   7  -9 2768.80 104.387   3
   5  -7   9 2683.07 103.522   1
  -2   7   9 3028.49 84.9751   3
  -5  -2   9 2506.24 92.0422   1
   2   5   9 2835.86 94.4464   3
  -7   5  -6 123.040 24.6028   3
  -5   7  -6 190.704 22.7441   4
   7  -5   6 151.919 23.7026   3
  -7   5  -6 29.7916 19.3001   1
   5  -7   6 73.6085 20.9089   1
  -2  -5  -6 161.844 16.5395   5
  -2  -5  -6 195.185 17.8895   4
  -2   7   6 102.992 15.4692   4
   7  -5   6 54.0557 17.4769   1
  -5   7  -6 223.083 23.6627   5
  -5   7  -6 178.787 25.3513   3
  -2   7   6 120.265 16.3858   5
   7  -2  -6 52.9620 16.9705   2
  -5   7  -3 8503.32 191.393   5
  -2   7   3 7664.95 180.448   4
  -7   5  -3 7400.13 184.210   3
   7  -5   3 6754.40 174.840   1
   7  -2  -3 6706.14 180.910   2
  -5   7  -3 8441.06 191.082   4
   7  -5   3 6433.60 180.294   2
  -5   7  -3 6833.52 182.506   1
  -5  -2   3 6672.48 165.970   1
  -2  -5  -3 7015.24 177.233   5
  -2   7   3 7870.95 181.099   5
  -7   5  -3 6427.69 174.565   1
   7  -5   3 7130.67 181.966   3
   7  -5   0 11136.4 266.032   3
  -5   7   0 10726.1 270.685   1
  -7   2   0 10974.0 251.652   1
  -2   7   0 11774.1 275.431   4
   5   2   0 11847.3 252.041   1
   7  -2   0 11241.0 275.719   2
   2   5   0 12755.4 267.651   1
  -2   7   0 11984.9 275.928   5
   7  -5   0 10758.1 276.077   2
  -7   5   0 11334.3 265.908   1
  -2   7   0 10845.2 270.854   1
  -7   5   0 11190.9 265.320   3
   2  -7   3 865.519 41.5201   5
  -2  -5   3 635.682 37.7178   5
  -2   7  -3 763.621 39.6460   1
  -2  -5   3 661.033 38.4035   4
   7  -2   3 666.333 25.7085   1
   7  -5  -3 462.379 21.9367   3
  -2   7  -3 768.613 39.3573   4
   2  -7   3 840.049 40.7276   4
  -2   7  -3 789.443 39.9685   5
   2   5  -3 665.378 33.4356   1
  -2  -5   3 664.156 32.7648   1
   7  -2   3 764.468 38.2874   2
   7  -2   3 770.380 40.3612   3
   2  -7   6 1134.85 52.4612   4
  -2  -5   6 1171.72 52.5631   5
   2   5  -6 1181.74 50.2041   1
  -2   7  -6 1025.41 47.5791   5
   2  -7   6 1123.40 51.9012   1
   7  -2   6 1042.78 46.1988   2
   2  -7   6 1120.47 51.9955   5
  -2  -5   6 1171.48 49.3883   1
  -2  -5   6 1171.80 52.7317   4
  -2   7  -6 1032.68 47.6009   4
   7  -2   6 919.760 49.7200   3
  -5   7   6 917.893 26.4562   3
   5   2   6 1179.84 53.2944   3
  -2  -5   9 5203.91 142.872   5
  -2  -5   9 5114.51 142.205   4
   2  -7   9 4914.44 149.368   1
   7  -2   9 4346.14 127.297   2
  -2  -5   9 5103.87 144.065   1
   2  -7   9 4415.92 134.630   5
   2  -7   9 4533.79 135.430   4
   7  -2   9 4499.91 135.470   1
   5   2   9 4938.52 129.410   2
  -2  -5  12 109.642 23.5230   5
  -2   7 -12 101.208 31.3268   3
  -2  -5  12 35.6597 26.6062   1
   2  -7  12 71.0855 29.5588   1
  -5   7  12 84.2711 12.6448   5
   5   2  12 60.8448 15.6138   2
  -5   7  12 79.7510 12.4996   4
  -2  -5  12 96.0622 23.0328   4
   7  -2  12 50.0535 25.8270   1
   2  -7  15 496.386 56.1552   1
  -2   7 -15 316.655 45.4638   3
  -2  -5  15 329.652 35.7038   4
  -2  -5  15 722.793 62.2663   1
   2   5 -15 353.168 43.7620   3
   7  -2  15 628.372 54.0110   1
  -2  -5  15 270.762 33.7921   5
   2  -7  18 461.854 63.6421   1
   5   2  18 427.502 56.3294   1
  -2  -5  18 625.032 68.2490   1
   2   5 -18 575.577 55.4035   3
  -2   7 -18 510.351 57.7489   3
   7  -2  18 391.981 55.7704   1
   5   2  21-16.7095 41.6778   1
   7  -2  21-13.6690 40.2471   1
   2  -7  21-34.2460 47.5506   1
  -2   7 -21 6.79750 41.5144   3
  -2  -5  21-15.5835 44.6674   1
  -7   1  19 430.188 58.8209   1
   7  -6  19 546.273 65.7805   1
   6  -7  19 526.848 67.9315   1
  -6  -1  19 567.039 63.4262   1
  -6   7 -19 492.597 63.7609   3
  -7   6 -19 531.251 64.0352   3
  -7   1  16 3.73811 31.6467   1
  -6   7 -16-12.1260 35.7032   3
  -7   6 -16 12.1716 36.9657   3
   6  -7  16 4.51792 37.1431   1
   7  -6  16 32.8193 34.8405   1
  -6  -1  16 3.51491 30.4092   1
  -6  -1  13 362.699 41.0429   1
  -6  -1  13 320.781 33.9168   5
  -6  -1  13 322.824 33.2782   4
   6  -7  13 382.315 45.0480   1
   7  -1 -13 312.941 27.0312   3
   7  -6  13 360.221 44.8533   1
  -1   7  13 263.320 27.4162   3
  -6   7 -13 301.949 41.7027   3
  -7   6 -13 354.521 45.1170   3
  -6   7 -10 1451.08 74.5769   3
  -7   6 -10 1490.32 58.2613   2
   6  -7  10 1741.05 78.1977   1
   7  -1 -10 1583.75 58.6328   2
  -7   6 -10 1573.57 77.4904   3
   7  -6  10 1800.87 76.6051   1
  -7   6 -10 1545.02 62.8257   5
  -7   6 -10 1489.91 62.2149   4
   6   1 -10 1797.90 60.3740   2
  -1   7  10 1518.75 58.7259   3
   1   6  10 1757.66 66.1723   3
  -1  -6  -7 1064.12 42.0468   5
  -1   7   7 1014.52 41.5845   5
  -1  -6  -7 1058.15 41.9270   4
  -6   7  -7 1197.77 54.1409   5
   6  -7   7 1180.59 54.6419   1
   7  -6   7 1194.49 52.7198   1
   7  -1  -7 1127.50 47.8964   2
  -6   7  -7 1181.84 49.2261   2
  -6   7  -7 1209.22 53.9842   4
  -1   7   7 1067.84 42.2765   4
  -7   6  -7 1183.71 49.3772   2
  -6   7  -7 1143.17 57.1778   3
   6   1  -7 998.548 45.6318   2
  -7   6  -7 1082.24 56.4583   3
  -6   7  -4 4464.90 139.652   5
  -1   7   4 3878.80 130.258   5
   6  -7   4 6506.91 149.176   1
   6   1  -4 4808.28 138.817   2
  -1   7   4 4087.56 131.201   4
  -6   7  -4 5336.98 142.364   2
  -6   7  -4 4438.02 138.435   3
   7  -1  -4 4927.46 138.223   2
  -6   7  -4 6498.23 145.941   1
  -6   7  -4 4604.22 140.164   4
  -7   6  -4 4949.34 141.793   3
  -6  -1   4 6354.04 127.523   1
  -7   6  -4 6819.92 144.225   1
  -7   6  -4 5154.00 140.240   2
  -1   7   1 8050.25 196.543   1
   1   6   1 7353.71 190.552   1
   6   1  -1 7872.81 199.307   2
  -6   7  -1 7403.77 193.759   1
   7  -1  -1 8310.41 201.407   2
  -1   7   1 8003.83 197.002   4
  -1   7   1 7945.16 196.858   5
  -7   6  -1 7532.45 190.511   1
   6   1   2 3754.68 98.6775   2
  -1  -6   2 3515.95 99.5911   4
   1  -7   2 2687.86 90.6976   4
   1   6  -2 3969.39 93.7951   1
   7  -1   2 3103.65 95.0242   2
  -1   7  -2 2676.24 90.1003   4
   1  -7   2 2600.81 90.1190   5
  -1  -6   2 3480.14 99.3625   5
  -6   7   2 2903.56 77.8721   3
   7  -1   2 2758.31 69.7965   1
  -1   7  -2 3368.29 92.6332   1
  -7   6   2 2835.13 76.9693   3
  -1   7  -2 2616.45 89.4664   5
   6   1   5 9776.87 250.014   3
  -1  -6   5 8907.84 247.175   5
   6   1   5 9276.99 241.231   2
  -1   7  -5 9069.94 245.417   5
  -7   6   5 9135.67 240.890   2
  -1   7  -5 9280.03 245.797   4
  -1  -6   5 9123.57 247.699   4
  -1  -6   5 11091.9 247.270   1
   1  -7   5 11273.8 252.186   1
   1  -7   5 8627.45 243.308   4
  -1   7  -5 10712.8 245.785   1
   7  -1   5 9590.52 241.770   2
   1  -7   5 8379.39 242.445   5
   7  -1   5 10811.6 230.975   1
   1   6  -5 11657.6 247.424   1
   7  -1   5 9751.99 249.331   3
  -6   7   5 9979.71 245.312   2
   7  -1   8 7026.41 176.614   2
   6   1   8 6895.61 176.019   2
   1  -7   8 7399.91 188.435   5
   1  -7   8 6319.71 186.575   1
  -6   7   8 7016.27 178.801   2
   1  -7   8 7426.78 188.150   4
  -1  -6   8 6606.93 187.327   1
  -1  -6   8 7009.11 185.574   4
  -7   6   8 6895.21 177.211   2
  -1  -6   8 7148.38 186.357   5
  -1  -6  11 272.071 35.1441   1
   1  -7  11 57.0377 23.4230   4
   1  -7  11 242.859 34.3981   1
  -1  -6  11 38.4576 20.3964   4
   7  -1  11 260.892 32.1561   1
   6   1  11 94.5918 18.1552   2
   1  -7  11 45.1547 21.9679   5
   7  -1  11 86.3420 17.3234   2
  -1  -6  11 37.5852 20.7053   5
   7  -1  14 1453.22 74.4566   1
   1  -7  14 1564.05 85.7694   1
  -1  -6  14 1084.27 60.8109   5
  -1  -6  14 1145.62 60.9118   4
  -1  -6  14 1461.73 79.4861   1
   1   6 -14 1126.84 69.0170   3
  -1   7 -14 1348.97 77.4558   3
   1   6 -17 474.247 53.6717   3
   7  -1  17 389.792 51.2998   1
   1  -7  17 386.031 58.3799   1
  -1  -6  17 390.426 56.6600   1
  -1   7 -17 593.863 59.4786   3
   6   1  17 218.564 44.2730   1
   1   6 -20 116.323 41.3130   3
  -1   7 -20 70.2625 42.0581   3
   6   1  20 141.098 44.8938   1
  -1  -6  20 236.191 56.0859   1
   7  -1  20 141.019 48.5180   1
   1  -7  20 177.915 56.4765   1
  -7   0  20 36.6079 42.2600   1
  -7   7 -20-4.96933 44.1506   3
   7  -7  20 26.8861 44.3574   1
  -7   0  17-1.82668 31.8945   1
   7  -7  17 7.06732 37.5481   1
  -7   7 -17 56.6523 41.8196   3
  -7   0  14 750.640 48.3979   4
   7  -7  14 707.580 62.7242   1
  -7   0  14 541.998 49.2535   1
  -7   0  14 784.262 49.1413   5
   7   0 -14 714.162 41.5236   3
  -7   7 -14 671.241 61.4728   3
   0   7  11 150.724 23.5193   3
   7   0 -11 138.021 20.6083   2
  -7   0  11 154.842 29.8796   1
  -7   7 -11 234.158 23.8417   2
   7  -7  11 213.177 34.4231   1
  -7   7 -11 261.599 37.4479   3
  -7   0   8 1544.11 61.2555   1
   7  -7   8 1397.04 66.2031   1
  -7   7  -8 1480.32 59.5432   2
  -7   7  -8 1541.02 70.5209   3
   7  -7   5 4948.96 141.127   1
  -7   7  -5 4871.62 139.700   2
   7   0  -5 5511.91 141.743   2
  -7   0   5 5304.88 127.300   1
  -7   7  -5 4625.96 137.555   1
  -7   7  -5 4901.62 144.237   3
   0   7   2 262.890 24.5118   5
   7   0  -2 194.801 24.6152   2
  -7   7  -2 369.677 27.2327   3
  -7   7  -2 328.146 28.7793   2
   0   7   2 237.222 23.9142   4
  -7   7  -2 254.722 24.3105   1
   0   7  -1 2806.45 85.3977   5
  -7   7   1 2416.79 70.8358   3
   7   0   1 2696.12 86.9392   2
   0  -7   1 2996.28 88.2470   5
   0  -7   1 3046.26 89.3175   4
   0   7  -1 2327.97 77.2921   1
  -7   7   1 1982.14 74.6206   1
  -7   7   1 2159.58 82.9516   2
   0   7  -1 2704.61 84.3498   4
   7   0   4 8298.67 210.171   2
   0  -7   4 8085.88 213.913   5
  -7   7   4 8264.51 211.169   2
   0  -7   4 8382.17 215.531   4
   0  -7   4 9064.37 212.817   1
   0   7  -4 8362.92 208.644   1
   7   0   4 7622.64 188.117   1
   7   0   4 8548.57 215.028   3
   0  -7   7 39.7430 20.0473   4
   0  -7   7 18.5084 19.1062   5
  -7   7   7-0.82869 16.1161   2
   7   0   7 46.4216 17.3986   2
  -7   7  10 663.241 39.0955   2
   7   0  10 930.759 51.9793   1
   0  -7  10 1070.37 59.2578   1
   0  -7  10 779.785 47.7169   5
   7   0  10 877.818 42.7431   2
   0  -7  10 909.259 50.5621   4
   7   0  13 1144.39 66.8902   1
   0  -7  13 1355.78 67.1012   4
   0  -7  13 1367.22 67.4598   5
   0  -7  13 1355.12 76.2283   1
   0  -7  16 19.5073 38.9547   1
   7   0  16 26.3030 31.2494   1
   0   7 -16 9.16685 31.1427   3
   0   7 -19 57.8145 41.0853   3
   0  -7  19 85.7589 46.8515   1
   7   0  19 41.0875 38.7625   1
  -8   4   0 27468.7 640.963   2
  -4   8   0 27339.9 641.359   5
  -4   8   0 29263.1 639.877   1
  -8   4   0 28399.9 621.881   1
   8  -4   0 27528.8 642.289   2
  -4   8   0 27925.9 641.789   4
   8  -4   0 27856.0 633.041   3
   4   4   0 28723.0 622.266   1
  -8   4  -3 145.254 16.9623   1
   8  -4   3 126.048 15.4890   1
  -4   8   3 156.158 20.3110   4
  -8   4   3 152.321 22.0972   2
  -4  -4   3 135.761 16.3738   1
   8  -4  -3 144.689 22.8953   2
  -4   8   3 129.691 19.6716   5
  -4   8  -3 162.024 22.8071   4
   4  -8   3 157.216 23.1623   1
  -4   8  -3 176.445 24.5875   1
   8  -4   3 148.015 21.7803   2
   8  -4   3 118.418 19.5344   3
  -4   8  -3 183.406 23.3540   5
  -8   4  -3 149.703 22.9753   2
   8  -4  -3 126.623 15.0261   3
   4   4  -3 134.575 15.2423   1
  -4  -4  -6 2109.37 68.0299   5
  -8   4   6 2087.16 73.9374   2
   4  -8   6 3227.27 94.1284   1
  -4  -4   6 2156.95 81.2467   5
   8  -4  -6 2355.58 78.2332   2
  -4   8   6 1627.11 65.4742   5
   8  -4   6 2721.60 81.1136   2
  -4  -4  -6 2238.77 68.9060   4
  -4  -4   6 2241.01 81.5030   4
  -4   8   6 1671.47 65.7063   4
  -8   4  -6 2531.11 79.0825   2
   8  -4   6 2274.53 82.2704   3
  -8   4  -6 2247.52 84.5841   3
  -4  -4   9 17034.5 361.815   1
   8  -4  -9 13942.2 322.972   3
  -4   8   9 13759.5 337.288   4
   4  -8   9 17903.2 377.488   1
  -4  -4   9 14914.5 361.040   4
  -4  -4  -9 14824.9 333.451   4
  -4  -4   9 14437.4 359.831   5
   8  -4   9 14914.0 346.928   2
  -4   8  -9 15274.7 366.305   3
   8  -4   9 17772.5 363.179   1
  -8   4   9 13960.6 344.316   2
  -4   8   9 13486.6 336.935   5
  -8   4  -9 15461.5 371.103   3
  -4   8   9 14598.6 329.962   3
  -4  -4  -9 14556.9 333.107   5
  -4   8 -12 358.391 44.0492   3
   4   4  12 303.329 25.1165   2
  -4   8  12 217.783 23.0473   2
  -4   8 -12 274.435 25.8263   2
   4  -8  12 240.260 39.8636   1
   8  -4  12 227.549 36.3599   1
  -4  -4  12 392.597 34.9576   5
  -4  -4  12 183.674 34.1421   1
  -4  -4  12 309.761 32.3424   4
  -8   4 -12 324.369 43.7702   3
  -4  -4  15 627.902 56.8340   1
  -4  -4  15 293.893 35.3097   5
   4  -8  15 677.433 62.6942   1
  -4   8 -15 414.450 53.0430   3
  -4  -4  15 329.498 37.2126   4
   4   4 -15 302.043 38.0402   3
   8  -4  15 694.813 59.0836   1
  -4   8 -18 1572.62 96.2809   3
   8  -4  18 1666.03 100.081   1
   4   4 -18 1478.79 80.3198   3
  -4  -4  18 1596.47 98.8990   1
   4  -8  18 1652.77 104.641   1
   8  -4  21 20.1364 42.6185   1
  -4  -4  21 2.59105 44.4232   1
   4   4  21 15.7369 44.1271   1
  -8   4  21-7.67276 42.4746   1
  -8   3  19 85.2711 42.1197   1
   8  -5  19 84.2747 44.6458   1
   5  -8  19 124.576 49.7971   1
  -5  -3  19 163.978 46.2412   1
  -5   8 -19 47.8718 45.0742   3
   5   3 -16 21.3750 26.5139   3
  -5  -3  16 10.9178 33.2520   1
  -8   5 -16 15.9734 35.6849   3
  -5   8 -16 52.3819 35.2835   3
  -5  -3  16 53.7272 26.1271   5
   5  -8  16-2.28031 37.4975   1
  -5  -3  16 28.8161 24.7694   4
   8  -5  16-14.4460 37.1955   1
  -5  -3  13 531.941 46.7767   1
   8  -5  13 628.023 53.9368   1
   5  -8  13 557.993 56.4029   1
  -5  -3  13 592.274 43.2513   4
  -5   8 -13 627.527 55.0449   3
  -5  -3  13 592.932 43.5590   5
  -8   5 -13 615.576 54.2346   3
  -8   5 -10 1277.37 56.3909   5
  -8   5 -10 1378.17 56.9303   2
   5   3 -10 1559.89 57.2678   2
  -5  -3  10 1475.30 67.0382   5
  -8   5 -10 1307.97 56.7938   4
   8  -3 -10 1632.76 60.5008   2
  -5  -3  10 1488.61 66.6649   4
  -3   8  10 1440.23 49.9943   4
  -3   8  10 1400.41 49.7125   5
  -5   8 -10 1547.67 59.4353   2
   8  -5  10 1683.97 72.3574   1
  -3   8  10 1512.62 51.4455   3
   5  -8  10 1661.08 75.5547   1
  -5   8 -10 1365.14 72.5529   3
  -5  -3  10 1912.68 70.6857   1
  -8   5 -10 1344.69 73.6952   3
   8  -5   7 39.3191 18.4856   1
  -8   5  -7 41.2514 24.0779   3
  -3   8   7 30.5159 13.5889   5
  -3  -5  -7 71.2220 15.0544   5
  -5   8  -7 76.9754 22.6980   3
  -3   8   7 21.5915 13.4520   4
  -8   5  -7 28.6816 15.7983   2
  -3  -5  -7 64.9250 14.9439   4
   5  -8   7 46.5310 21.7311   1
   8  -3  -7 22.0082 16.4447   2
  -5   8  -4 333.478 28.0068   5
  -3   8   4 133.236 19.2001   5
   5  -8   4 192.591 26.5201   1
  -5   8  -4 295.540 27.4843   4
   8  -5   4 182.167 23.4094   2
  -3   8   4 123.359 19.7156   4
  -8   3   4 72.4501 18.9585   2
  -8   5  -4 171.843 23.0934   2
  -5  -3   4 98.6183 14.6648   1
   8  -5   4 206.927 25.5217   3
   8  -3  -4 53.3573 17.6065   2
  -8   5  -4 127.164 18.9603   1
  -8   5  -4 206.138 25.1657   3
  -8   3   1 2647.43 87.6759   2
  -3   8   1 2579.82 86.1200   4
  -8   5  -1 2432.77 86.1790   2
  -8   3   1 2658.01 68.7813   1
  -5   8  -1 2602.87 90.6836   4
  -3   8   1 2651.05 84.7308   1
   8  -5   1 2589.70 89.0266   2
  -5   8  -1 2607.01 90.8737   5
  -5   8  -1 2721.69 86.2011   1
  -8   5  -1 2623.27 75.6783   1
   3   5   1 2750.06 76.1779   1
   8  -5   1 2388.08 80.4847   3
   8  -3  -1 2564.09 87.4725   2
  -3   8   1 2570.48 86.0303   5
   8  -3  -1 2567.72 79.3926   3
   8  -5  -2 25.1024 11.2217   3
   3   5  -2 99.6044 15.5299   1
  -3  -5   2 30.0373 20.8544   5
   8  -3   2 22.2675 16.4747   3
   3  -8   2 12.8797 14.5580   5
  -3   8  -2 20.2114 15.6844   5
  -3  -5   2 58.3127 13.7521   1
  -8   3  -2 37.5649 18.6946   2
   3  -8   2 14.2444 14.7212   4
  -5   8   2 14.2767 14.1172   4
  -3   8  -2 14.5502 15.5303   4
  -8   3  -2 46.5584 10.7829   1
  -3  -5   2 43.2095 21.5775   4
  -5   8   2 13.5420 13.7981   5
  -8   5   2 27.1757 17.2354   2
   8  -3   2 30.4248 16.9225   2
  -3   8  -2 45.4702 18.1144   1
   8  -5  -2 56.7306 20.1004   2
   8  -3   5 366.300 28.2018   2
   3   5  -5 198.057 22.7132   1
  -3  -5   5 119.901 25.7485   5
  -5   8   5 303.277 23.6224   4
  -8   3  -5 375.060 29.4795   2
   3  -8   5 273.749 26.9254   4
   3  -8   5 281.522 27.3848   5
   8  -5  -5 325.181 27.7217   2
  -5   8   5 296.192 23.6414   5
  -8   5   5 301.218 26.5090   2
  -3  -5   5 121.816 25.2630   4
   8  -3   5 416.477 24.6960   1
   3  -8   5 388.319 34.7981   1
   8  -5  -5 286.224 13.7928   3
   8  -3   5 261.855 28.8066   3
  -8   5   8 582.242 34.8196   2
  -5   8   8 466.095 27.2398   4
  -5   8   8 439.866 26.6014   5
   3  -8   8 880.947 48.9507   1
   8  -3   8 810.734 39.9959   2
  -3  -5   8 464.309 35.8100   1
   8  -3   8 919.850 42.9954   1
  -3  -5   8 343.420 33.5862   4
  -3  -5   8 327.606 33.3447   5
  -5   8   8 559.190 18.6965   3
   5   3  11 101.617 19.0170   2
  -3   8 -11 138.848 32.0038   3
  -5   8  11 84.2753 14.1815   5
  -3  -5  11 185.661 30.8518   1
   8  -3  11 218.840 22.1992   2
  -5   8  11 153.537 21.3334   2
  -3  -5  11 93.8716 24.4290   5
  -5   8  11 88.2340 14.6141   4
  -8   5  11 122.608 19.6749   2
   3  -8  11 210.228 35.9130   1
   8  -3  11 249.169 31.8225   1
  -3  -5  11 94.4716 24.2421   4
  -3   8 -14 266.542 45.2876   3
  -3  -5  14 116.515 27.5000   5
   3  -8  14 344.256 48.6017   1
  -3  -5  14 156.556 38.1311   1
   8  -3  14 297.977 41.6843   1
  -3  -5  14 110.055 28.5672   4
   3   5 -17 71.1553 33.5314   3
   8  -3  17 96.0138 37.7216   1
  -3   8 -17 195.341 46.9568   3
   3  -8  17 118.584 47.7350   1
  -3  -5  17 49.8346 42.4481   1
  -3   8 -20 42.9814 44.8107   3
  -3  -5  20 4.89960 41.7522   1
   5   3  20 111.414 45.5050   1
   8  -3  20 23.9853 40.1054   1
   3  -8  20 56.7430 46.8158   1
   6  -8  20 227.785 58.2099   1
  -6  -2  20 99.6080 44.2303   1
  -6   8 -20 55.0587 49.1799   3
   8  -6  20 171.097 52.9183   1
  -8   2  20 194.500 48.4578   1
  -6  -2  17 283.823 48.3020   1
   6  -8  17 440.009 61.2662   1
   8  -6  17 473.436 60.5855   1
  -8   2  17 237.747 45.9824   1
  -6   8 -17 510.308 60.4801   3
  -8   6 -17 502.034 60.0844   3
  -6  -2  14 1124.23 61.7255   5
  -6  -2  14 1162.53 62.0957   4
   6  -8  14 1331.74 82.5186   1
   8  -6  14 1375.42 81.8226   1
  -6   8 -14 1364.85 79.3404   3
  -6  -2  14 996.376 66.9750   1
  -8   6 -14 1356.74 81.1342   3
  -6   8 -11 423.985 44.6795   3
  -6  -2  11 230.494 30.7032   5
   8  -6  11 523.251 44.4189   1
  -6   8 -11 374.522 29.2834   2
   6  -8  11 464.964 44.5903   1
  -6  -2  11 264.060 32.1895   4
  -8   6 -11 427.604 44.8586   3
  -8   6 -11 422.725 29.8694   2
   8  -2 -11 444.545 31.2177   2
   6   2 -11 246.911 25.5397   2
  -2   8  11 385.539 27.8481   3
  -6  -2  11 325.499 34.8509   1
   8  -6   8 2429.92 92.8955   1
   6  -8   8 2454.24 96.7851   1
  -2   8   8 2864.35 84.2882   5
  -2   8   8 2925.84 85.1237   4
  -2  -6  -8 3534.00 86.6401   4
  -2  -6  -8 3523.59 86.7228   5
  -6   8  -8 2789.21 92.5150   2
  -8   6  -8 2859.22 104.337   3
   6   2  -8 2885.28 90.1340   2
  -6   8  -8 3074.83 106.186   3
   8  -2  -8 2451.42 86.8986   2
  -6  -2   8 2602.08 87.5403   1
  -8   6  -8 2793.27 91.5713   2
   6  -8   5 1957.59 73.1375   1
   8  -6   5 1904.22 65.8313   1
  -2   8   5 1602.37 61.5026   4
  -6  -2   5 1977.54 59.0043   1
  -8   6  -5 1913.77 69.1372   2
   8  -2  -5 1578.03 64.2491   2
   8  -6   5 1730.65 68.3502   3
  -6   8  -5 1804.30 70.3521   3
  -2   8   5 1550.07 60.8822   5
  -8   6  -5 1815.67 72.0149   3
  -8   6  -5 1999.37 67.9344   1
   8  -6   2 161.420 21.1921   3
   2  -8  -2 269.859 24.0246   5
  -8   6  -2 108.442 18.3955   1
  -2   8   2 315.333 26.3845   5
   8  -2  -2 186.302 24.5194   2
   2  -8  -2 261.006 23.8140   4
  -8   6  -2 119.338 21.9361   2
  -6   8  -2 137.476 22.8730   4
  -6   8  -2 187.631 25.7961   5
  -6   8  -2 139.124 20.0595   3
  -6   8  -2 79.0086 18.4891   1
  -2   8   2 246.818 25.0790   4
  -8   6  -2 146.755 20.8206   3
  -6   8   1 22952.6 553.950   1
  -8   6   1 25297.8 550.254   1
  -2  -6   1 24995.4 564.218   5
   2   6  -1 23143.3 547.373   1
   8  -2   1 25234.0 562.526   2
   6   2   1 23726.2 530.376   1
   2  -8   1 25243.4 562.481   5
  -2   8  -1 24435.0 560.552   4
  -8   6   1 25370.4 563.139   2
  -2  -6   1 24634.9 563.304   4
  -2   8  -1 24315.7 556.951   1
  -2   8  -1 24836.3 561.065   5
   8  -6  -1 24797.5 545.279   3
   2  -8   1 24997.8 561.779   4
   8  -2   1 25234.0 557.541   3
   8  -2   4 13200.0 300.492   1
   2  -8   4 12872.2 323.945   4
   8  -2   4 13355.6 320.293   2
  -8   6   4 14199.1 322.999   2
   2  -8   4 13205.7 324.946   5
   2  -8   4 13437.7 322.882   1
   2   6  -4 12483.7 311.081   1
   8  -2   4 14234.2 325.612   3
  -2  -6   4 12765.3 324.884   4
  -2  -6   4 12681.4 323.900   5
  -2  -6   7 1230.55 58.0495   4
  -2  -6   7 1365.90 60.8200   5
   2  -8   7 773.769 49.7351   1
  -2  -6   7 804.542 47.0135   1
  -6   8   7 934.335 47.5228   2
  -8   6   7 993.861 48.0542   2
   2  -8   7 1119.89 55.5434   4
   8  -2   7 967.967 47.2527   2
   6   2   7 1184.81 50.0137   2
   2  -8   7 1172.21 56.9248   5
  -6   8  10 2369.31 77.0554   2
  -8   6  10 2224.24 73.9350   2
   2  -8  10 2279.74 91.7081   1
  -2  -6  10 1949.90 80.3568   4
   6   2  10 2047.03 72.1803   2
   8  -2  10 2101.06 73.2181   2
  -2  -6  10 2397.34 89.4612   1
   2  -8  10 1761.66 76.1599   5
   2  -8  10 1825.27 77.2284   4
  -2  -6  10 1848.34 79.1919   5
   8  -2  10 2427.03 84.6064   1
   2  -8  13 1047.34 70.9641   1
  -2  -6  13 964.455 55.9797   5
  -2  -6  13 1085.96 68.6524   1
  -2  -6  13 1027.88 57.2439   4
  -2   8 -13 1010.02 66.1705   3
   8  -2  13 974.470 61.9329   1
   2   6 -16 169.155 39.6971   3
  -2   8 -16 159.466 41.9531   3
  -2  -6  16 90.8182 39.3191   1
  -2  -6  16 179.281 33.0045   5
  -2  -6  16 162.303 32.1117   4
   8  -2  16 78.2712 36.0554   1
   2  -8  16 67.7759 39.3125   1
  -2   8 -19 341.901 56.1832   3
   2  -8  19 379.596 62.8352   1
   8  -2  19 310.757 51.8582   1
   6   2  19 289.863 50.4303   1
  -2  -6  19 416.184 63.0899   1
   2   6 -19 335.465 51.5769   3
  -7  -1  21-6.89921 41.1048   1
  -8   1  21-60.8748 45.8192   1
   8  -7  18 32.0468 41.2195   1
   7  -8  18 42.3426 43.0848   1
  -8   1  18 60.5497 36.8920   1
  -7  -1  18 84.9442 40.1442   1
  -8   7 -18 21.0278 41.0467   3
  -7   8 -18 31.0524 42.0868   3
   7   1 -15 122.129 26.4677   3
  -7  -1  15 117.429 29.3490   4
  -8   7 -15 89.9872 36.7080   3
   8  -7  15 103.992 40.4311   1
   7  -8  15 61.1504 39.0935   1
  -8   1  15 117.266 29.6366   5
  -8   1  15 121.628 35.9106   1
  -7   8 -15 66.5765 38.8810   3
  -8   1  15 118.093 29.6190   4
  -7  -1  15 110.827 34.9933   1
  -7  -1  15 93.2091 27.6030   5
  -8   7 -12 11.5440 27.8345   3
   7  -8  12 9.85885 27.0174   1
   8  -7  12-11.0188 27.4833   1
  -1   8  12-3.96409 17.7100   3
  -7   8 -12-1.62200 27.9801   3
  -8   7 -12-7.92585 16.6771   2
  -7   8 -12 14.9904 16.8374   2
  -7  -1  12 35.5705 24.2826   1
  -7  -1   9 216.946 25.9432   1
   1   7   9 94.5343 23.0963   3
  -8   7  -9 175.403 23.3430   2
  -7   8  -9 203.561 24.3660   2
   7  -8   9 259.936 32.1646   1
   8  -7   9 291.381 33.2630   1
  -7   8  -9 174.052 31.5598   3
  -1   8   9 114.089 21.1651   3
  -8   7  -9 135.403 30.8311   3
  -1   8   6 152.168 20.0558   5
  -7   8  -6 157.200 26.7032   3
  -8   7  -6 108.970 20.3116   2
  -7   8  -6 142.378 22.2957   2
   7  -8   6 116.284 24.0429   1
  -8   7  -6 118.516 25.8692   3
  -1   8   6 114.625 18.1857   4
   8  -7   6 98.7317 21.9921   1
  -7  -1   6 120.973 16.8175   1
  -8   7  -3 2359.55 85.8251   2
   8  -7   3 2426.02 81.7861   1
   1  -8  -3 2237.76 82.3065   5
  -8   1   3 2858.03 66.0945   1
  -7   8  -3 2586.13 89.2136   2
  -1   8   3 2256.94 81.6515   5
   7   1  -3 2828.22 90.0507   2
  -8   7  -3 2566.18 82.8247   1
  -7  -1   3 3031.66 66.4165   1
  -1   8   3 2364.16 82.4269   4
   7  -8   3 2679.08 88.2002   1
  -7   8  -3 2776.40 89.2977   1
   1  -8  -3 2362.22 83.1285   4
   8  -1  -3 2384.54 85.7656   2
  -7   8  -3 2252.75 82.8180   3
  -8   7  -3 2332.81 84.0225   3
   1  -8   0 1236.00 54.2016   5
  -1  -7   0 1397.15 56.4275   5
  -1   8   0 1232.72 53.1557   5
  -8   7   0 1064.09 47.4989   1
  -1  -7   0 1331.04 55.5185   4
  -7   8   0 1153.55 51.1677   1
  -8   7   0 1105.64 53.2802   2
  -1   8   0 966.768 48.1240   1
   1  -8   0 1192.00 53.2495   4
  -1   8   0 1174.12 52.4591   4
  -7   8   0 1153.93 54.8146   2
   7   1   0 1517.11 60.4506   2
   8  -1   0 1214.81 56.2058   2
   1   7   0 1157.66 47.8267   1
   1  -8   3 346.059 31.2640   1
   8  -1   3 240.651 14.3465   1
   1  -8   3 400.948 32.7295   4
   7   1   3 372.205 16.5510   1
   8  -1   3 355.774 30.4900   2
  -8   7   3 578.422 36.4149   2
  -1  -7   3 723.779 42.1143   4
  -1   8  -3 264.039 28.9364   1
  -7   8   3 665.562 39.7276   2
  -1  -7   3 508.567 31.0499   1
  -1  -7   3 741.439 42.3343   5
   1  -8   3 461.686 34.9787   5
  -7   8   3 813.571 25.6162   3
   1   7  -3 419.899 30.2160   1
   8  -1   3 415.680 33.1569   3
  -1  -7   6 193.711 26.4744   1
  -1  -7   6 182.027 26.6774   4
   1  -8   6 307.307 32.5109   1
  -8   7   6 264.907 28.4373   2
   1  -8   6 260.748 29.5207   4
   1  -8   6 237.626 28.8182   5
  -7   8   6 254.190 28.1224   2
  -1  -7   6 164.530 26.1846   5
   8  -1   6 298.833 20.5949   1
  -7   8   9 517.372 34.2632   2
   1  -8   9 437.179 39.6833   1
  -8   7   9 577.453 36.5244   2
   1  -8   9 697.258 44.6093   4
  -1  -7   9 519.293 40.8386   5
  -1  -7   9 225.483 32.6183   1
  -1  -7   9 449.401 39.3650   4
   1  -8   9 713.134 45.0666   5
   8  -1   9 345.136 30.5578   1
   1  -8  12 305.840 34.0032   5
  -7   8  12 323.950 27.5967   2
  -8   7  12 321.923 26.9429   2
  -1  -7  12 320.355 34.9290   4
  -1  -7  12 206.915 36.5874   1
   1  -8  12 215.066 38.2066   1
  -1  -7  12 343.840 35.4575   5
   1  -8  12 273.450 33.2122   4
   8  -1  12 164.520 31.2702   1
   1   7 -15 53.5048 32.9896   3
  -1   8 -15 50.9964 35.5541   3
   1  -8  15 87.4656 40.7634   1
   7   1  15 115.754 35.5053   1
  -1  -7  15 97.1211 37.8768   1
   8  -1  15 99.3455 35.1271   1
  -1  -7  15 27.3621 26.7038   4
  -1  -7  15 34.8815 27.7206   5
   1   7 -18 43.8052 37.8479   3
  -1   8 -18 68.3053 41.3507   3
   1  -8  18 46.0898 44.0455   1
   7   1  18 21.4064 35.2795   1
   8  -1  18 37.6974 37.2371   1
  -1  -7  18 63.3561 45.4920   1
   8  -1  21-17.6814 39.8329   1
   7   1  21 57.5154 41.8245   1
  -8   0  19 822.830 72.0018   1
  -8   8 -19 870.450 79.0834   3
  -8   8 -16 26.3966 39.5344   3
   8  -8  16 2.39634 40.3188   1
  -8   0  16 25.2843 29.8675   1
  -8   8 -13 635.525 58.4545   3
   8  -8  13 740.433 60.8530   1
  -8   0  13 700.756 51.5594   1
  -8   8 -10 4084.52 123.434   2
   8  -8  10 4848.69 142.867   1
  -8   0  10 5086.59 132.625   1
  -8   8 -10 3644.09 137.625   3
   0   8  10 3569.37 120.074   3
  -8   8  -7 1147.40 53.0682   2
   8  -8   7 1027.36 54.8349   1
   0  -8  -4 4167.51 122.278   4
   8  -8   4 4263.21 124.401   1
  -8   8  -4 4189.91 127.318   2
  -8   0   4 4612.00 104.292   1
  -8   8  -4 3701.09 122.732   3
   0  -8  -4 4009.47 121.554   5
   0   8   1 16410.3 413.807   5
   0   8   1 18417.5 411.981   1
  -8   8  -1 18133.5 420.777   2
   0  -8  -1 16708.7 415.744   4
   0   8   1 16862.1 414.546   4
   0  -8  -1 16599.5 415.790   5
  -8   8  -1 17333.5 407.578   3
  -8   8   2 1338.25 52.5015   1
   0  -8   2 904.370 52.0506   5
   0  -8   2 959.672 52.8007   4
  -8   8   2 1024.42 39.6539   3
  -8   8   2 1336.76 58.8746   2
  -8   8   5 5045.92 150.046   2
   0  -8   5 4526.60 150.913   4
   0  -8   5 6025.63 156.062   1
   0  -8   5 4334.14 149.495   5
   8   0   5 5611.09 129.239   1
   8   0   8 8104.73 213.112   1
   0  -8   8 8539.18 232.605   5
   0  -8   8 8686.23 232.818   4
  -8   8   8 8928.19 224.568   2
   0  -8   8 8930.81 231.565   1
  -8   8  11 321.316 30.3610   2
   0  -8  11 601.768 48.3127   1
   0  -8  11 290.810 34.2188   4
   8   0  11 523.123 39.5495   1
   0  -8  11 288.045 34.6204   5
   8   0  14 746.601 55.8860   1
   0  -8  14 602.416 48.1603   5
   0  -8  14 619.139 48.3343   4
   0  -8  17 195.256 51.0038   1
   8   0  17 152.076 39.5639   1
   0   8 -20 387.252 56.8860   3
   8   0  20 542.856 62.5514   1
   0  -8  20 571.184 76.2448   1
  -9   4  20 281.733 54.5871   1
   5  -9  20 214.208 56.7940   1
   9  -5  20 241.245 55.5688   1
  -5  -4  20 251.645 54.1868   1
  -5  -4  17 1076.74 79.4127   1
   5  -9  17 1215.77 91.1845   1
   9  -5  17 1044.45 78.2800   1
  -5   9 -17 1402.86 89.3328   3
   5   4 -17 1598.44 77.6754   3
  -9   5 -14 3762.01 151.976   3
   5  -9  14 4366.94 158.360   1
  -5  -4  14 3890.60 135.410   4
  -5  -4  14 3889.60 135.391   5
   9  -5  14 4412.84 149.832   1
  -5  -4  14 4517.77 151.710   1
  -5   9 -14 3871.47 150.831   3
  -4   9  11 925.238 41.3096   5
  -5  -4  11 964.564 56.2254   5
  -5   9 -11 1237.15 53.3997   2
   5  -9  11 1470.35 73.9540   1
  -4   9  11 973.471 42.0588   4
  -5  -4  11 1052.44 58.3155   4
   9  -5  11 1484.90 69.3141   1
  -5  -4  11 1743.88 71.0757   1
  -5   9 -11 1023.28 64.5896   3
  -9   5 -11 1027.37 67.0980   3
  -4   9   8 10506.9 237.282   5
  -9   5  -8 9536.76 258.645   3
  -5  -4   8 10313.6 256.465   5
  -4   9   8 10240.7 236.638   4
   9  -5   8 8559.33 240.863   1
  -5  -4   8 10327.8 255.995   4
  -5  -4   8 8886.98 239.600   1
   5  -9   8 8485.52 252.751   1
  -5   9  -8 9417.02 254.706   3
  -9   5  -8 9685.30 244.116   2
   9  -4  -5 19660.0 444.854   3
  -9   5  -5 20099.5 471.739   3
  -9   4   5 19872.3 464.323   2
  -4   9   5 19151.8 457.067   4
  -4   9   5 19087.4 457.156   5
  -9   5  -5 19965.9 465.742   2
  -9   4   2 2705.30 78.9296   1
   4   5   2 3028.04 84.3929   1
  -9   5  -2 3205.33 101.593   2
  -4  -5  -2 3457.01 99.4352   5
  -4  -5  -2 3372.18 98.7577   4
  -4   9   2 3022.75 96.3528   4
  -9   5  -2 2655.24 82.1539   1
   5   4  -2 2967.30 80.1056   1
   9  -5   2 3020.79 94.2850   3
  -9   4   2 2783.62 97.1600   2
   9  -4  -2 2871.99 86.1582   3
  -4   9   2 3116.15 97.0825   5
  -5   9   1 22714.7 518.887   5
  -9   5   1 23101.2 501.435   1
   5   4   1 20983.6 494.103   1
  -9   4  -1 22290.5 519.823   2
  -5   9   1 22318.3 517.842   4
  -4  -5   1 22008.6 522.216   5
   4   5  -1 22641.6 500.450   1
  -4  -5   1 22117.4 522.428   4
  -9   4  -1 22670.5 495.275   1
  -9   5   1 21952.8 519.269   2
   9  -5  -1 22087.9 504.699   3
   9  -4   1 22687.6 512.882   3
   4   5  -4 17245.5 411.096   1
   4  -9   4 18303.8 429.599   1
   9  -4   4 17975.8 407.780   1
  -9   4  -4 18336.8 426.829   2
  -9   5   4 18094.3 424.830   2
  -4  -5   4 17057.6 430.382   5
  -5   9   4 18739.8 421.988   5
  -5   9   4 18617.2 421.572   4
  -4  -5   4 17190.2 430.331   4
   9  -4   4 17523.2 424.999   3
   9  -5  -4 18030.5 403.833   3
  -5   9   7 1160.95 43.6438   5
  -9   4  -7 659.389 40.1352   2
  -4  -5   7 1137.33 56.1716   5
  -5   9   7 985.914 40.8973   4
   4  -9   7 304.574 36.5939   1
  -4  -5   7 1015.48 53.4204   4
  -9   5   7 709.586 40.7467   2
   9  -5  -7 767.117 20.9563   3
  -5   9  10 9088.27 219.538   5
  -5  -4 -10 8588.38 211.972   5
  -9   5  10 9454.96 229.596   2
  -5  -4 -10 8628.20 211.729   4
   4  -9  10 9630.41 251.033   1
  -4  -5  10 8440.64 238.955   4
  -4  -5  10 9328.50 240.820   1
   9  -4  10 9952.58 239.213   1
  -4   9 -10 9446.46 250.970   3
  -5   9  10 9124.18 219.515   4
  -5   9  10 9023.62 203.511   3
  -4  -5  10 8357.98 238.728   5
  -4  -5  13 5512.59 167.668   4
  -4  -5  13 5165.66 172.811   1
   4  -9  13 5480.00 183.561   1
  -4  -5  13 5666.66 169.606   5
  -5   9  13 5169.75 146.977   2
   9  -4  13 5710.64 177.568   1
  -4   9 -13 6000.73 185.488   3
  -4   9 -16 160.793 45.8205   3
   4  -9  16 25.3999 38.3020   1
   4   5 -16 140.704 36.0647   3
  -4  -5  16 53.8071 35.8610   1
  -4  -5  16 188.897 34.6353   4
  -4  -5  16 232.941 36.3364   5
   9  -4  16 18.1210 34.9272   1
   4  -9  19 1580.60 105.847   1
   9  -4  19 1597.41 98.2268   1
  -4  -5  19 1497.02 97.6613   1
   4   5 -19 1190.05 77.7230   3
  -4   9 -19 1512.83 98.1125   3
  -9   3  21-14.1498 41.7825   1
  -6  -3  21 19.6303 42.9689   1
  -6   9 -18-4.84326 41.0038   3
   6  -9  18 28.8413 47.7783   1
  -9   3  18 18.0568 35.8547   1
   9  -6  18 4.77728 39.8002   1
  -6  -3  18 30.3506 37.6256   1
  -9   6 -15 80.0410 39.4758   3
   9  -6  15 67.6634 38.1468   1
  -6  -3  15 110.889 30.2365   5
  -6   9 -15 64.6013 38.6954   3
  -6  -3  15 80.7163 28.5313   4
   6  -9  15 61.9252 39.2738   1
  -6  -3  15 127.798 34.1601   1
   6  -9  12 17.0478 28.0320   1
  -6   9 -12 6.87497 30.5403   3
  -9   6 -12 6.82888 29.6300   3
   9  -6  12 19.1167 28.5688   1
  -6  -3  12 16.2335 24.4491   4
  -6   9 -12 11.5454 17.3537   2
  -6  -3  12 14.7139 23.1835   1
  -6  -3  12 1.36027 23.3228   5
  -6   9  -9 140.414 29.7259   3
  -9   6  -9 218.349 25.6973   2
  -3  -6  -9 45.1506 14.3273   5
   6  -9   9 335.540 35.8762   1
  -3   9   9 123.581 18.2794   4
   9  -6   9 322.484 31.9905   1
  -6   9  -9 265.876 27.9759   2
  -3   9   9 88.7123 17.0118   5
  -3  -6  -9 48.9116 14.2082   4
  -6  -3   9 217.678 26.8437   1
  -9   6  -9 226.853 35.0143   3
  -3   9   9 122.326 18.3520   3
  -6   9  -6 13.8919 19.0989   3
   9  -6   6 24.2381 17.3088   1
  -9   6  -6 8.29701 16.6172   2
  -3   9   6 8.45270 14.6052   5
  -3   9   6 15.9731 15.5417   4
   6  -9   6 24.8537 22.9800   1
  -9   6  -6 21.9914 22.1062   3
  -9   6  -6 9.48826 19.4795   1
   6  -9   3 1325.81 57.7380   1
  -3   9   3 1132.50 50.4520   5
  -3  -6  -3 1201.16 51.7734   5
  -9   6  -3 1185.62 55.6250   2
  -3   9   3 1085.03 49.7711   4
  -3  -6  -3 1260.83 52.2852   4
  -9   3   3 1051.41 52.6317   2
  -9   6  -3 1108.10 46.2854   1
   9  -6   3 1181.23 53.1925   3
  -6  -3   3 1064.96 36.7750   1
  -9   6  -3 1190.23 53.4928   3
   9  -6   0 22.2766 14.7893   3
   9  -3   0 32.1260 16.9902   3
  -9   6   0 3.94189 13.2631   1
  -9   3   0 28.9796 8.92844   1
  -3  -6   0 45.1515 20.3065   4
   6   3   0 45.5393 8.88272   1
   3   6   0 17.2127 12.8188   1
  -9   6   0 28.2821 20.1057   2
  -9   3   0 43.4398 22.3020   2
  -3  -6   0 35.0798 19.1676   5
   3  -9   3 377.795 32.8508   1
   3  -9   3 201.494 26.1589   5
  -3  -6   3 254.768 30.6778   4
  -9   3  -3 285.066 29.7322   2
  -3  -6   3 234.498 29.1261   5
   9  -3   3 276.214 29.6447   3
   3  -9   3 195.650 25.8268   4
  -6   9   3 275.244 26.6225   4
  -9   6   3 328.214 30.8797   2
  -6   9   3 286.204 26.7132   5
   9  -3   3 298.613 17.2575   1
   3   6  -3 382.055 26.8931   1
   9  -6  -3 264.532 18.1108   3
  -6   9   6 35.6701 15.0874   5
  -3  -6   6 33.5965 19.6891   5
  -6   9   6 27.6433 14.4957   4
   3  -9   6 57.8507 19.8231   4
   3  -9   6 35.1441 24.1481   1
  -3  -6   6 34.4536 19.8830   4
  -9   6   6 22.1265 18.5574   2
  -3  -6   6 5.11234 17.6449   1
   3  -9   6 61.2830 20.2317   5
   3   6  -6 14.1948 19.2317   1
  -3  -6   9 315.115 34.8108   5
  -3  -6   9 288.377 33.8357   4
  -3  -6   9 597.524 41.1194   1
  -9   6   9 362.476 31.0651   2
   3  -9   9 493.692 41.4206   1
  -6   9   9 405.879 32.6339   2
  -6   9   9 227.210 21.9820   4
   9  -3   9 554.026 35.8754   1
  -6   9   9 223.860 21.7824   5
  -3   9 -12 75.4568 31.5369   3
   3  -9  12 98.0871 31.5320   1
  -3  -6  12 127.787 27.5795   5
  -3  -6  12 149.309 33.2416   1
  -9   6  12 54.5522 18.4990   2
  -3  -6  12 108.914 26.9858   4
  -6   9  12 44.8844 18.2425   2
   9  -3  12 99.6393 27.6745   1
  -3   9 -15 131.705 39.1799   3
   3  -9  15 153.794 42.5663   1
  -3  -6  15 126.096 30.5872   5
  -3  -6  15 170.529 40.7876   1
  -3  -6  15 96.7333 28.9440   4
   9  -3  15 141.661 35.5437   1
   3   6 -18-20.0663 34.4890   3
  -3   9 -18 6.91858 40.5036   3
  -3  -6  18 14.2481 40.0801   1
   6   3  18-29.0365 36.6909   1
   9  -3  18 56.3872 41.8271   1
   3  -9  18 13.0218 44.2357   1
   6   3  21 23.1202 41.3205   1
   9  -3  21 31.0487 41.8272   1
  -7  -2  19 172.096 45.3761   1
  -9   2  19 141.639 44.6037   1
   7  -9  19 227.453 55.5583   1
  -9   7 -19 167.213 52.1113   3
   9  -7  19 185.274 52.6198   1
  -7   9 -19 152.188 49.8835   3
  -7   9 -16 31.1791 41.3523   3
  -7  -2  16 47.1241 28.1525   5
  -9   7 -16 2.17197 35.5941   3
   9  -7  16-11.0888 39.4075   1
  -9   2  16 1.80728 33.0240   1
  -7  -2  16 35.1293 28.2864   4
   7  -9  16-2.29903 36.9046   1
  -7  -2  16 3.44494 30.7827   1
  -7  -2  13 850.228 56.6950   5
   7  -9  13 700.218 60.5030   1
   9  -7  13 613.655 57.0357   1
  -7  -2  13 778.963 54.5043   4
  -7  -2  13 620.842 49.1174   1
  -7   9 -13 723.647 61.2494   3
  -9   7 -13 658.351 61.3951   3
  -9   7 -10 1841.78 71.6451   2
  -7   9 -10 1703.02 70.1717   2
   9  -7  10 2146.11 84.5843   1
   7  -9  10 2051.53 86.5273   1
  -7  -2  10 2168.46 77.2705   1
  -7   9 -10 1767.08 86.2408   3
  -9   7 -10 1691.36 85.4072   3
  -2   9  10 1801.04 65.4731   3
  -2   9   7 396.190 28.7254   5
   7  -9   7 363.175 36.7397   1
   9  -7   7 291.171 30.3701   1
  -9   7  -7 324.298 30.5751   2
  -2   9   7 419.526 29.2596   4
  -7   9  -7 344.333 31.4883   2
  -7   9  -7 421.019 37.7631   3
  -9   7  -7 395.105 39.1212   3
   7  -9   4 3888.97 120.503   1
   9  -7   4 3603.94 110.770   1
  -2   9   4 4084.08 116.633   5
  -9   7  -4 4086.72 122.948   3
  -2  -7  -4 4227.28 115.450   5
  -7  -2   4 3864.93 97.9912   1
  -9   7  -4 3751.78 119.401   2
  -2  -7  -4 4369.48 116.200   4
  -2   9   4 4092.74 116.312   4
  -7   9  -4 3919.74 120.931   2
  -7   9  -4 3911.97 119.146   3
  -9   7  -4 3253.15 107.322   1
   2   7   1 3690.60 102.903   1
  -2  -7  -1 3931.37 114.652   4
  -2  -7  -1 3827.50 114.060   5
   2  -9  -1 3735.08 109.467   4
  -9   7  -1 3173.38 99.1294   1
   2  -9  -1 3617.70 108.279   5
  -7   9  -1 3376.39 102.412   3
  -9   7  -1 3329.66 111.596   2
  -9   7  -1 3328.44 102.613   3
  -9   7   2 241.299 23.5148   1
   2  -9   2 293.063 30.4626   5
   7   2   2 271.927 11.6941   1
   2  -9   2 242.248 28.9006   4
  -2  -7   2 212.938 30.8155   4
  -9   7   2 234.905 29.3395   2
   2   7  -2 305.768 26.0762   1
  -2  -7   2 177.121 28.7859   5
   9  -2   2 285.309 28.9936   3
  -2  -7   5 2426.90 94.3766   4
  -2  -7   5 2335.29 93.4999   5
  -2  -7   5 2689.23 88.2165   1
   2  -9   5 2481.77 93.9050   4
   2  -9   5 2583.21 95.3334   5
  -9   7   5 2347.03 88.3950   2
   9  -2   5 2853.71 74.3179   1
   2  -9   5 3040.44 97.9799   1
  -7   9   5 2585.04 90.9637   2
  -7   9   5 2316.66 62.7424   3
   2   7  -5 2722.34 86.6678   1
  -2  -7   8 2758.22 106.643   5
   2  -9   8 3099.51 108.720   5
  -9   7   8 2995.39 100.596   2
  -2  -7   8 2897.57 102.246   1
  -2  -7   8 2637.20 105.219   4
  -7   9   8 3438.70 107.237   2
   2  -9   8 3464.42 114.065   1
   2  -9   8 3237.43 110.187   4
   9  -2   8 3283.59 95.3229   1
   9  -2  11 48.1721 23.4586   1
  -7   9  11 16.3889 12.6421   5
   2  -9  11 1.24524 21.6128   5
  -7   9  11 11.5591 11.7581   4
  -2  -7  11 2.65004 22.1506   5
  -2  -7  11-1.39939 24.5063   1
   2  -9  11 3.71953 20.2504   4
  -2  -7  11 13.2005 22.5634   4
  -7   9  11 6.31280 17.0088   2
  -9   7  11 7.95197 17.7348   2
   2  -9  11 29.5746 27.3124   1
  -2  -7  14 268.884 36.2011   4
   2  -9  14 312.558 49.6544   1
  -2  -7  14 359.099 48.4462   1
  -2   9 -14 304.153 48.1801   3
  -2  -7  14 275.108 35.9536   5
   9  -2  14 275.253 39.7812   1
   2   7 -17 45.8708 37.3233   3
  -2   9 -17 138.937 47.2627   3
   9  -2  17 38.3214 35.8898   1
  -2  -7  17 27.6535 40.4867   1
   7   2  17 54.1148 34.8898   1
   2  -9  17 14.4787 39.6915   1
   2   7 -20 18.3607 39.2679   3
   2  -9  20 92.2072 51.4828   1
   7   2  20 53.5378 39.6345   1
  -2  -7  20 37.7777 47.9613   1
   9  -2  20 92.8514 43.7826   1
   8  -9  20 224.465 58.7630   1
  -8  -1  20 123.665 43.4051   1
  -9   1  20 113.084 42.9481   1
   9  -8  20 200.340 55.7930   1
   8  -9  17 131.327 48.0416   1
  -8   9 -17 255.100 52.9665   3
   9  -8  17 192.545 50.8687   1
  -9   1  17 110.757 38.0403   1
  -9   8 -17 262.235 52.1250   3
  -8  -1  17 89.2479 39.2732   1
  -8  -1  14 1077.24 66.5881   5
   8  -9  14 1371.01 83.6411   1
   9  -8  14 1382.82 82.5963   1
  -8  -1  14 1089.10 65.9777   4
  -9   1  14 1252.48 68.9643   1
  -8   9 -14 1397.31 85.7825   3
  -8  -1  14 1080.40 67.9856   1
  -9   8 -14 1257.93 81.8183   3
  -8   9 -11 184.580 39.1005   3
  -9   8 -11 181.899 38.4022   3
  -1   9  11 149.468 24.8486   3
  -9   8 -11 188.126 25.3205   2
  -8   9 -11 223.020 28.3521   2
   9  -8  11 273.146 38.0691   1
  -9   1  11 288.880 33.6571   1
   8  -9  11 256.824 36.4066   1
  -8  -1  11 239.684 31.5821   1
   8  -9   8 4437.67 142.076   1
   9  -8   8 4498.39 138.808   1
  -9   8  -8 4774.86 136.964   2
  -8   9  -8 4578.21 135.276   2
  -8   9  -8 4990.28 150.794   3
  -8  -1   8 4007.52 122.272   1
  -9   8  -8 5122.58 153.028   3
  -1  -8  -5 7009.85 187.987   5
  -9   1   5 7057.29 171.624   1
  -1   9   5 7107.51 188.712   5
  -1  -8  -5 6999.52 187.583   4
  -8   9  -5 7304.97 197.629   2
  -1   9   5 7023.12 188.170   4
  -8  -1   5 7644.27 174.025   1
   8  -9   5 7235.80 195.171   1
   9  -8   5 7257.98 191.265   1
  -9   8  -5 6943.24 193.438   2
  -8   9  -5 7281.31 198.865   3
  -9   8  -5 7500.71 200.897   3
  -8   9  -2 125.665 22.3402   3
  -9   8  -2 97.8399 21.3654   3
   1  -9  -2 64.7420 22.7997   5
   1  -9  -2 57.3902 21.6007   4
  -1  -8  -2 132.221 22.7094   5
   1   8   2 89.0808 21.3965   1
  -1  -8  -2 83.6462 21.0623   4
  -9   8  -2 128.236 21.9502   1
  -9   8  -2 126.187 24.9704   2
  -8   9  -2 126.664 26.1713   2
  -1  -8   1 11486.5 277.277   5
  -9   8   1 10402.2 262.152   1
   1   8  -1 11151.9 263.969   1
   1  -9   1 10338.9 272.326   4
  -9   8   1 10601.2 276.188   2
  -1  -8   1 11438.8 277.180   4
  -8   9   1 10567.6 277.568   2
   1  -9   1 10342.5 273.002   5
   1  -9   4 6966.84 183.095   1
   1  -9   4 6267.13 185.115   5
   1  -9   4 6307.67 185.207   4
   9  -1   4 6468.45 152.507   1
  -1  -8   4 6980.69 189.239   5
  -9   8   4 6665.99 183.621   2
  -1  -8   4 7014.37 189.303   4
  -1  -8   4 7257.61 179.062   1
  -8   9   4 6996.71 188.552   2
  -8   9   4 6250.36 152.428   3
   8   1   4 6465.03 151.866   1
  -1  -8   7 655.029 44.7058   1
   1  -9   7 536.380 43.1840   5
   1  -9   7 575.453 44.0990   4
  -9   8   7 666.719 44.2142   2
  -1  -8   7 814.997 50.4188   4
  -8   9   7 653.145 43.3194   2
  -1  -8   7 861.085 51.6579   5
   1  -9   7 558.062 44.5091   1
  -8   9  10 1917.54 78.0873   2
   1  -9  10 2073.11 90.2403   5
   1  -9  10 1929.35 87.8287   4
  -1  -8  10 2657.47 95.9439   1
  -9   8  10 2013.23 79.5206   2
  -1  -8  10 2262.19 91.4382   4
   8   1  10 2397.91 84.0430   1
   1  -9  10 2156.67 90.8346   1
  -1  -8  10 2320.34 92.4407   5
   9  -1  10 2326.45 82.5438   1
   1  -9  13 689.361 49.8101   5
   8   1  13 790.445 55.3295   1
  -1  -8  13 955.967 58.3855   5
  -8   9  13 652.536 40.0922   2
   1  -9  13 668.929 49.1645   4
  -1  -8  13 899.906 56.8504   4
   1  -9  13 769.739 61.5939   1
  -1  -8  13 838.957 61.6641   1
  -9   8  13 699.828 41.3141   2
   9  -1  13 781.611 55.8212   1
   1   8 -16-3.96800 35.7608   3
  -1   9 -16-18.9546 37.1026   3
   1  -9  16 55.6190 38.8479   1
  -1  -8  16 15.9264 26.6770   5
   9  -1  16 80.5394 37.2356   1
  -1  -8  16 24.8343 27.2024   4
   8   1  16 30.4232 32.4440   1
  -1  -8  16 94.5512 45.3896   1
  -1  -8  19 758.649 77.6202   1
   1  -9  19 454.254 69.3537   1
   1   8 -19 646.115 66.1682   3
   9  -1  19 434.038 56.5779   1
  -1   9 -19 485.569 65.4109   3
   8   1  19 565.326 60.1184   1
   9  -9  18 2584.23 132.163   1
  -9   9 -18 2602.88 129.500   3
  -9   9 -15 1044.67 77.7293   3
   9  -9  15 1601.19 92.7553   1
  -9   0  15 991.144 65.6809   4
  -9   0  15 881.808 63.1697   5
  -9   0  15 1631.99 79.4124   1
   9  -9  12 837.800 60.0027   1
  -9   9 -12 948.726 50.1184   2
  -9   9  -9 12621.3 307.692   2
   9  -9   9 11839.4 311.297   1
  -9   9  -9 11883.1 320.594   3
  -9   0   9 12170.5 295.298   1
   9  -9   6 1933.16 72.0234   1
  -9   9  -6 1515.71 65.2202   2
  -9   0   6 2298.42 53.7830   1
  -9   9  -6 1226.00 63.1831   3
   0  -9  -3 16731.8 404.176   4
  -9   9  -3 16852.0 411.001   2
   0  -9  -3 17007.3 405.453   5
  -9   9  -3 17178.7 405.250   3
   0  -9   0 68401.4 1524.19   5
   0  -9   0 67865.4 1523.85   4
  -9   9   0 67973.9 1527.93   2
  -9   9   0 69588.9 1507.25   3
  -9   9   3 17761.7 411.725   2
   0  -9   3 16567.9 410.664   5
   0  -9   3 16406.3 410.434   4
  -9   9   3 16597.4 376.915   3
   0  -9   6 765.790 57.5562   5
   0  -9   6 965.503 61.6492   4
  -9   9   6 1452.19 67.6492   2
   0  -9   6 1873.68 74.8884   1
   9   0   6 2066.17 52.7051   1
   0  -9   9 10525.1 275.063   1
  -9   9   9 11215.1 268.833   2
   0  -9   9 10441.5 276.150   4
   0  -9   9 10433.3 275.759   5
  -9   9  12 554.487 38.5564   2
   0  -9  12 484.109 48.0630   1
   0  -9  12 611.170 49.1593   4
   0  -9  12 602.351 48.3210   5
   0   9 -15 1689.98 92.2543   3
   0  -9  15 1375.10 74.8634   5
   0  -9  15 1992.08 101.856   1
   0  -9  15 1368.61 74.9202   4
   9   0  15 1717.61 85.2225   1
   0  -9  18 2557.14 131.849   1
   9   0  18 2194.88 110.529   1
 -10   5   0 7455.16 192.769   1
   5   5   0 8980.61 196.280   1
 -10   5   0 8133.68 219.150   2
  10  -5   0 8310.75 207.868   3
   5   5  -3 2618.03 73.1949   1
 -10   5  -3 2185.98 70.9428   1
 -10   5  -3 2429.50 89.5014   2
 -10   5   3 2184.19 86.1554   2
  -5  -5   3 2751.43 97.5882   5
  -5  -5  -3 2584.07 87.2239   4
  -5  -5   3 2526.91 95.0700   4
  -5  -5  -3 2544.17 87.1646   5
  10  -5   3 2419.98 86.4339   3
  10  -5  -3 2220.89 72.8000   3
 -10   5  -6 2111.18 81.8327   2
  -5  -5   6 1809.12 83.6579   5
  -5  -5  -6 1742.04 70.3867   5
 -10   5   6 2347.64 83.3689   2
  10  -5   6 2363.53 73.6781   1
  -5  -5   6 2139.76 73.1734   1
  -5  -5  -6 1926.70 72.2587   4
  -5  -5   6 1880.49 85.2083   4
   5 -10   6 2352.77 91.1212   1
  10  -5  -6 2366.21 61.6286   3
  -5  10   9 4938.96 129.595   5
 -10   5   9 4811.09 137.854   2
   5 -10   9 4053.42 146.466   1
  -5  10   9 4823.16 129.543   4
  10  -5   9 4166.80 134.753   1
  -5  -5   9 4085.17 135.471   1
  -5  -5   9 4768.04 149.580   4
  -5  -5   9 4675.07 148.643   5
  -5  10  -9 4549.65 149.038   3
  -5  10   9 4884.01 115.840   3
  -5  -5  12 1385.56 69.0428   5
   5 -10  12 1174.55 72.2128   1
  -5  -5  12 1333.87 68.5726   4
  10  -5  12 1065.68 63.9301   1
  -5  10 -12 1269.05 57.1915   2
  -5  -5  12 1029.35 63.1196   1
  -5  10  12 1057.29 53.6582   2
  -5  10 -12 1323.80 76.4482   3
  -5  10 -15 255.082 48.8751   3
  -5  -5  15 199.365 34.4300   5
  10  -5  15 365.653 50.0650   1
  -5  -5  15 193.227 34.8754   4
   5 -10  15 257.112 48.4151   1
   5 -10  18 511.130 67.5077   1
  10  -5  18 428.817 59.2929   1
  -5  -5  18 614.652 64.8327   1
   5   5 -18 709.609 58.2461   3
  -5  10 -18 592.493 68.5909   3
   6 -10  19-14.0396 45.3884   1
  10  -6  19 4.95511 41.8169   1
  -6  -4  19-6.89020 40.5746   1
 -10   4  19-21.3108 39.0450   1
   6 -10  16-13.9892 37.9485   1
  -6  10 -16 13.3097 36.4742   3
  -6  -4  16-20.7807 28.6472   5
  10  -6  16 16.5727 36.8091   1
  -6  -4  16-16.8574 32.9931   1
  -6  -4  16-1.59801 27.2281   4
  -6  10 -13 40.3531 35.2218   3
 -10   6 -13 15.1877 30.9176   3
  -6  -4  13 95.6912 29.1181   5
  -6  -4  13 69.9503 30.2399   1
  -6  -4  13 79.1900 28.1921   4
  10  -6  13-3.24359 28.8360   1
   6 -10  13 36.5876 33.6239   1
  -6  10 -10 67.3486 21.7164   2
  -6  10 -10 44.0540 28.5818   3
  10  -6  10 60.5447 23.4973   1
  -6  -4  10 9.97422 23.8274   5
 -10   6 -10 85.6454 31.5503   3
  -6  -4  10 11.8385 20.4609   1
 -10   6 -10 56.1809 20.6493   2
  -4  10  10 17.1857 14.5084   4
  -6  -4  10-5.64609 22.8254   4
   6 -10  10 53.4572 27.9150   1
  -4  10  10 14.3101 13.5371   5
  -6  10  -7 2.42224 21.0202   3
  -6  -4   7 21.6495 16.6470   1
 -10   6  -7 24.9557 25.2709   3
  -4  -6  -7 9.29934 14.2286   5
  -4  10   7 6.14199 14.4431   5
   6 -10   7 7.81254 22.5990   1
  -4  10   7 11.5145 14.9859   4
  -4  -6  -7 9.96968 15.1685   4
 -10   6  -7 12.7904 19.9471   2
  10  -6   7 0.84928 17.0465   1
  10  -4  -4 35.2023 13.7913   3
  -4  -6  -4 30.0716 17.8663   5
  -6  -4   4 39.9584 12.3293   1
   6 -10   4 13.0243 22.6771   1
 -10   4   4 56.4626 22.6535   2
  -4  -6  -4 16.2625 16.6406   4
 -10   6  -4 9.89235 19.5969   2
 -10   6  -4 28.8083 16.7693   1
  10  -6   1 96.2134 21.2214   3
   4   6   1 184.482 18.8244   1
  -4  -6  -1 74.9851 24.6438   5
 -10   6  -1 180.012 19.5515   1
 -10   4   1 114.863 26.0906   2
  -4  -6  -1 82.8132 24.2731   4
  10  -4  -1 80.7076 18.8647   3
 -10   6  -1 125.139 26.0859   2
 -10   4   1 153.217 13.1540   1
   6   4  -1 218.343 15.9043   1
 -10   4  -2 236.156 17.2675   1
   6   4   2 203.360 15.9818   1
 -10   6   2 323.535 31.1077   2
 -10   4  -2 257.810 31.7092   2
  -4  -6   2 243.296 32.7406   5
  -4  -6   2 226.173 31.2734   4
   4   6  -2 237.206 21.4511   1
 -10   6   2 321.997 23.7900   1
  10  -6  -2 329.352 23.4109   3
  10  -4   2 207.886 26.8849   3
  -4  -6   5 139.662 28.3685   5
   4 -10   5 101.710 26.4554   1
  -4  -6   5 126.102 21.3894   1
 -10   4  -5 109.366 24.9318   2
  -4  -6   5 153.141 28.4833   4
 -10   6   5 115.012 24.8662   2
  10  -6  -5 119.805 11.8593   3
   4   6  -5 80.0465 19.4814   1
  10  -4   8 14.3855 17.9226   1
  -6  10   8 33.6912 8.53406   3
 -10   6   8 23.1037 20.0771   2
   4 -10   8 1.38700 24.4375   1
  -4  -6   8 32.4707 23.2827   4
  -4  -6   8 20.9649 22.6099   5
  -4  -6   8 14.2071 18.9743   1
  -4  10 -11-4.74729 27.2983   3
  -4  -6  11 4.10586 25.6788   1
  -4  -6  11 30.9718 24.3600   5
 -10   6  11 18.7065 19.2741   2
  -4  -6  11 9.78653 22.3633   4
   4 -10  11 3.10180 26.5085   1
  10  -4  11 10.7554 24.2009   1
  -6  10  11 7.06236 18.1838   2
  -4  10 -14 216.232 44.9338   3
  -4  -6  14 239.966 35.8437   5
  -4  -6  14 234.578 35.5861   4
  10  -4  14 263.789 39.7414   1
  -4  -6  14 248.731 42.4472   1
   4 -10  14 213.640 43.2010   1
   4 -10  17 95.6849 47.9888   1
   4   6 -17 85.6204 36.8691   3
  -4  10 -17 99.3749 43.8391   3
  -4  -6  17 39.0056 38.7506   1
  10  -4  17 31.8272 36.1764   1
  10  -4  20 42.7842 43.4424   1
  -4  -6  20 30.6713 43.9678   1
   6   4  20 66.9537 41.9676   1
  10  -7  20 115.250 51.5473   1
 -10   3  20 148.336 46.2518   1
  -7  -3  20 94.7354 44.8311   1
  -7  10 -17 301.436 55.6111   3
  10  -7  17 235.864 52.8569   1
 -10   3  17 175.128 43.2732   1
 -10   7 -17 291.772 56.5785   3
  -7  -3  17 221.584 45.6013   1
   7 -10  17 243.909 53.3584   1
   7 -10  14 693.532 62.2288   1
  10  -7  14 757.527 62.6508   1
  -7  -3  14 332.685 41.5781   4
  -7  -3  14 641.580 54.1581   1
  -7  10 -14 469.432 55.7508   3
  -7  -3  14 319.242 40.8714   5
 -10   7 -14 460.072 55.8042   3
  10  -7  11 5.46935 23.8045   1
  -7  10 -11 18.8441 30.7890   3
  -7  -3  11 36.2161 24.7528   5
 -10   7 -11-1.01326 17.9039   2
 -10   7 -11 13.7415 32.3120   3
  -7  -3  11 21.7597 22.4645   1
  -7  -3  11 30.6605 24.1898   4
   7 -10  11 29.8342 27.6611   1
  -7  10 -11 17.1045 20.5126   2
  -3  10   8 6365.00 156.578   5
   7 -10   8 5507.48 171.690   1
 -10   7  -8 5693.97 163.217   2
  -3  10   8 6378.45 156.329   4
  -7  -3   8 4855.11 149.385   1
  -7  10  -8 5581.81 162.808   2
  10  -7   8 5043.81 157.207   1
  -7  10  -8 5885.42 175.631   3
 -10   7  -8 5995.42 178.509   3
   7 -10   5 11627.4 276.914   1
  10  -7   5 10861.6 260.086   1
  -3  -7  -5 9294.11 257.268   5
 -10   7  -5 10231.1 269.258   2
  -7  -3   5 10942.0 248.224   1
  -3  -7  -5 9344.28 257.259   4
  -7  10  -5 10162.6 270.136   3
 -10   7  -5 10531.2 273.811   3
 -10   7  -5 11997.4 264.035   1
   3   7   2 3904.61 113.098   1
 -10   7  -2 4248.27 130.710   2
  -3  -7  -2 4112.08 125.306   5
  -3  -7  -2 4043.76 125.005   4
 -10   3   2 3847.67 96.9338   1
 -10   7  -2 4360.42 115.345   1
  -7  10  -2 4281.38 120.808   3
  10  -7   2 4097.91 120.729   3
 -10   7  -2 4376.02 122.920   3
   3 -10   1 3308.77 112.035   5
  -3  -7   1 3350.50 118.275   5
 -10   7   1 3841.78 106.974   1
 -10   7   1 3477.75 118.195   2
   3 -10   1 3415.48 112.725   4
   3   7  -1 3844.65 105.692   1
  -3  -7   1 3530.48 119.709   4
   7   3   1 3898.00 86.3084   1
  10  -7  -1 3092.43 99.4473   3
  10  -3   1 3787.95 113.817   3
   3 -10   4 6992.73 177.921   1
  -3  -7   4 6105.13 156.566   1
  -3  -7   4 5645.61 171.918   5
   3 -10   4 4711.46 161.158   5
 -10   7   4 5859.80 168.753   2
   3 -10   4 4866.51 162.231   4
  -3  -7   4 5655.41 172.291   4
  10  -3   4 5899.81 141.479   1
   3   7  -4 6732.93 159.072   1
  -3  -7   7 1150.03 63.2302   5
 -10   7   7 1130.42 55.8640   2
  -3  -7   7 1119.92 55.0168   1
   3 -10   7 930.791 54.2133   4
   3 -10   7 1024.36 61.0458   1
  -3  -7   7 1190.36 64.3937   4
  -7  10   7 1089.68 55.7063   2
   3 -10   7 993.905 55.5267   5
 -10   7  10 979.967 51.6495   2
  -3  -7  10 902.584 57.9153   5
   3 -10  10 1149.22 66.3856   1
  -3  -7  10 972.661 57.0863   1
  -3  -7  10 1015.78 60.3995   4
  -7  10  10 983.267 53.5088   2
  10  -3  10 1022.50 51.4056   1
  -3  10 -13 252.835 43.5204   3
  -3  -7  13 245.403 35.7523   5
  -3  -7  13 226.992 39.2306   1
  -7  10  13 261.249 28.1054   2
  -3  -7  13 245.288 36.3211   4
  10  -3  13 219.466 38.0430   1
   3 -10  13 245.796 42.1439   1
  -3  10 -16 59.1169 40.5399   3
  -3  -7  16 91.1935 42.0747   1
  -3  -7  16 47.3969 30.5366   4
  10  -3  16 142.855 42.1134   1
  -3  -7  16 24.6874 28.6827   5
   3 -10  16 79.6187 40.2107   1
   7   3  19 367.189 53.2627   1
   3 -10  19 603.194 71.7202   1
  -3  -7  19 555.554 69.2919   1
  10  -3  19 415.692 58.7385   1
   3   7 -19 572.816 60.8514   3
  -3  10 -19 594.536 69.5031   3
  -8  10 -18 80.4900 47.0283   3
 -10   2  18 110.890 39.7512   1
  10  -8  18 190.204 50.6465   1
 -10   8 -18 115.638 47.1833   3
  -8  -2  18 128.732 42.9061   1
   8 -10  18 158.477 49.9362   1
  -8  -2  15 39.9144 30.8309   1
  10  -8  15 74.5812 38.9861   1
 -10   8 -15 60.5990 40.1997   3
 -10   2  15 48.7004 29.6466   1
  -8  -2  15 22.3392 28.0463   5
  -8  10 -15 72.9260 41.7953   3
  -8  -2  15 30.6891 28.0542   4
   8 -10  15 138.277 43.5668   1
 -10   8 -12 125.907 36.5912   3
  -8  10 -12 133.131 38.1876   3
  -8  -2  12 270.255 38.2474   4
  -8  -2  12 225.083 36.5372   5
 -10   8 -12 111.910 24.7794   2
   8 -10  12 73.3433 30.0850   1
  -8  10 -12 154.082 25.9129   2
  -8  -2  12 86.6800 26.2440   1
  10  -8  12 78.0844 30.2975   1
   8 -10   9 2192.62 92.6147   1
 -10   8  -9 2324.52 85.7521   2
  -8  10  -9 2344.48 86.2836   2
  10  -8   9 2016.05 84.9567   1
  -8  -2   9 2029.92 76.7839   1
  -8  10  -9 2569.50 102.829   3
 -10   8  -9 2446.20 101.689   3
  -2  -8  -6 418.033 32.0701   5
   8 -10   6 595.122 43.2795   1
  10  -8   6 571.548 39.2767   1
 -10   8  -6 500.448 39.2108   2
  -2  -8  -6 421.504 32.2602   4
  -8  -2   6 635.387 31.1715   1
  -8  10  -6 536.203 40.7561   2
  -8  10  -6 540.510 42.2990   3
 -10   8  -6 471.013 41.7544   3
 -10   2   3 297.726 13.7431   1
   2   8   3 237.954 27.6552   1
  -2  -8  -3 583.229 36.9014   5
 -10   8  -3 379.114 35.8886   2
  -2  -8  -3 489.365 34.5274   4
  -8  10  -3 344.037 35.3647   2
 -10   8  -3 231.135 26.1887   1
  -8  10  -3 522.819 37.3181   3
 -10   8  -3 433.800 35.0030   3
   2 -10   0 5791.91 163.459   5
  -2  -8   0 5583.32 166.021   4
   2   8   0 4880.66 148.441   1
 -10   8   0 5509.40 166.692   2
   2 -10   0 5655.92 162.862   4
  -8  10   0 5860.42 169.560   2
  -2  -8   0 5762.31 167.720   5
  -8  10   0 6327.60 153.246   3
 -10   8   0 5547.69 152.839   1
 -10   8   0 5902.40 150.739   3
   2 -10   3 1339.03 64.5591   5
  -2  -8   3 1177.67 63.8076   5
   2 -10   3 1381.98 65.1421   4
 -10   8   3 1188.83 61.4339   2
  -2  -8   3 1284.37 65.4537   4
  -8  10   3 1351.73 64.0993   2
   2   8  -3 1393.02 55.3785   1
  -8  10   3 1260.58 42.0968   3
   2 -10   6 234.657 32.6929   1
  -2  -8   6 204.501 31.3979   5
  10  -2   6 177.868 18.4295   1
  -2  -8   6 204.519 30.5292   4
   2 -10   6 191.074 29.7003   4
   2 -10   6 203.718 30.7154   5
  -2  -8   6 226.744 28.9469   1
 -10   8   6 98.1409 26.2104   2
  -8  10   6 107.330 26.3289   2
  -2  -8   9 9.74887 21.5615   5
   2 -10   9 26.8984 22.0358   4
   2 -10   9 25.3978 22.1132   5
  -2  -8   9 6.97383 22.3959   4
   2 -10   9 28.6342 26.2375   1
  10  -2   9 44.1551 19.5264   1
 -10   8   9 31.7258 20.3744   2
  -2  -8   9 24.6741 21.1598   1
  -8  10   9 43.2975 22.3895   2
  -2  -8  12 122.704 30.2134   5
  -2  -8  12 120.977 29.8225   4
 -10   8  12 115.487 24.1413   2
   2 -10  12 69.5796 31.2375   1
  -8  10  12 102.497 23.6616   2
  10  -2  12 86.3924 25.8690   1
  -2  -8  12 81.3037 30.6566   1
  -2  10 -15 172.361 44.2624   3
  -2  -8  15 82.7763 38.4465   1
  -2  -8  15 111.220 34.1297   5
   8   2  15 19.9930 30.3895   1
  -2  -8  15 101.907 32.5364   4
   2 -10  15 191.376 44.7145   1
  10  -2  15 141.743 36.0768   1
   2   8 -18 156.816 46.6217   3
  -2  10 -18 254.082 57.5054   3
  -2  -8  18 70.2480 45.1838   1
   8   2  18 44.9966 38.4054   1
  10  -2  18 173.359 46.6278   1
   2 -10  18 189.097 51.9382   1
  10  -9  19 160.850 53.0607   1
 -10   1  19 202.060 46.2864   1
   9 -10  19 170.815 53.5827   1
  -9  -1  19 171.649 43.0817   1
  -9  -1  16 19.0788 31.0839   5
  -9  10 -16 4.54244 37.3455   3
 -10   9 -16 32.7484 39.4817   3
 -10   1  16 62.8404 31.3458   5
  -9  -1  16 13.0080 30.6647   1
  -9  -1  16 17.4492 31.2719   4
 -10   1  16-19.9210 29.4135   4
   9 -10  16 2.29192 37.9379   1
 -10   1  16 29.0413 30.5821   1
  10  -9  16-24.6230 38.9665   1
 -10   1  13 860.227 56.0019   1
   9 -10  13 881.181 64.8986   1
  10  -9  13 964.718 66.3812   1
  -9  -1  13 717.623 51.2013   1
  -9  10 -13 1107.11 77.1727   3
 -10   9 -13 1002.02 73.3087   3
   9 -10  10 573.997 48.4413   1
  10  -9  10 647.137 49.4028   1
  -9  10 -10 637.831 43.4441   2
 -10   1  10 586.646 39.5476   1
 -10   9 -10 653.164 43.6856   2
  -9  -1  10 566.242 38.2673   1
  -9  10 -10 621.844 53.9617   3
 -10   9 -10 597.386 54.1280   3
  -1  -9  -7 470.682 32.6923   5
   9 -10   7 282.969 35.3443   1
  -1  -9  -7 432.977 31.7592   4
  -9  10  -7 256.300 29.9424   2
  10  -9   7 176.942 30.0694   1
  -9  10  -7 397.074 39.1713   3
 -10   9  -7 332.466 38.0405   3
 -10   9  -7 292.801 31.8762   2
   9 -10   4 6958.50 192.481   1
  10  -9   4 7275.78 189.625   1
   1 -10  -4 8360.91 193.780   5
  -9  -1   4 6308.88 157.552   1
   1 -10  -4 8199.31 193.254   4
  -1  -9  -4 8051.16 193.321   5
  -1  -9  -4 7842.74 191.787   4
 -10   9  -4 6998.77 194.469   2
  -9  10  -4 6853.95 194.962   2
 -10   1   4 6433.92 157.672   1
  -9  10  -4 7677.63 196.755   3
 -10   9  -4 8016.74 199.421   3
   1 -10  -1 6086.48 169.207   5
  -1  -9  -1 5490.22 164.159   5
   1 -10  -1 5994.90 168.118   4
 -10   9  -1 5322.90 165.179   2
  -1  -9  -1 5352.99 162.766   4
  -9  10  -1 5354.20 168.409   2
  -9  10  -1 5464.24 153.078   3
 -10   9  -1 5994.15 155.903   3
   1 -10   2 217.631 31.0541   5
  -1  -9   2 186.126 31.3637   5
   1 -10   2 229.725 30.4147   4
  -9  10   2 240.934 34.5605   2
  -1  -9   2 178.999 30.5197   4
 -10   9   2 294.016 34.6467   2
  -1  -9   5 3754.94 129.301   5
   1 -10   5 3627.20 121.658   1
  -1  -9   5 3971.98 119.680   1
   1 -10   5 3457.93 124.393   5
  10  -1   5 3412.27 91.3316   1
   1 -10   5 3543.99 124.692   4
 -10   9   5 3838.88 124.089   2
  -1  -9   5 3993.91 132.683   4
  -9  10   5 3636.75 121.581   2
   9   1   5 3704.98 92.5028   1
  -1  -9   8 1670.60 78.9777   5
   1 -10   8 1490.69 75.1674   1
   1 -10   8 1597.48 76.8886   5
 -10   9   8 1604.46 72.2463   2
   1 -10   8 1706.86 78.3609   4
  -1  -9   8 1683.16 78.6868   4
  -9  10   8 1358.75 66.9703   2
  -1  -9   8 1467.52 72.1173   1
  -1  -9  11 16.2034 25.5658   5
   9   1  11 16.4820 21.4531   1
  10  -1  11-6.01085 20.0625   1
   1 -10  11 17.9916 25.9432   4
  -1  -9  11 21.9146 25.1263   4
 -10   9  11-1.08654 19.9083   2
   1 -10  11 19.1883 28.9790   1
  -1  -9  11 8.72358 24.7741   1
  -9  10  11 15.8304 21.1614   2
   1 -10  11 19.5312 25.5197   5
   9   1  14 612.988 51.2463   1
  -1  -9  14 633.650 54.2713   5
  -1  -9  14 730.817 60.7771   1
   1 -10  14 581.686 49.4771   4
   1 -10  14 675.648 61.4881   1
  -1  -9  14 687.173 54.7539   4
   1 -10  14 544.560 48.3589   5
  10  -1  14 565.732 48.6712   1
  -1  -9  17 233.423 51.5691   1
   1   9 -17 299.718 54.0353   3
  -1  10 -17 250.590 52.0618   3
  -1  -9  17 317.243 44.4069   5
  -1  -9  17 325.199 43.7099   4
  10  -1  17 161.066 40.2112   1
   9   1  17 166.482 40.0107   1
   1 -10  17 118.261 46.2108   1
   9   1  20-27.6888 40.5747   1
  10  -1  20 53.3893 41.0874   1
 -10   0  20-23.4624 36.5919   1
 -10  10 -17 242.243 55.5027   3
 -10   0  17 156.026 38.5976   1
  10 -10  17 253.349 53.1866   1
  10 -10  14 318.555 47.6574   1
 -10   0  14 469.165 45.6779   1
 -10  10 -14 328.877 53.1229   3
 -10  10 -11 20.2573 32.6283   3
 -10   0  11 11.2955 21.7838   1
  10 -10  11-12.5943 29.3080   1
 -10  10 -11 22.9151 22.8609   2
  10 -10   8 1633.96 76.5168   1
 -10  10  -8 1557.25 71.3469   2
 -10  10  -8 1602.06 79.5920   3
  10 -10   5 2895.60 104.808   1
   0 -10  -5 3103.48 102.613   4
 -10   0   5 3198.54 78.2235   1
   0 -10  -5 3167.83 103.375   5
 -10  10  -5 2552.06 102.885   2
 -10  10  -5 2623.22 103.867   3
   0 -10  -2 210.845 28.3929   5
   0 -10  -2 174.924 27.2073   4
 -10  10  -2 174.855 25.7550   3
 -10  10  -2 158.160 29.0083   2
   0 -10   1 2373.23 92.0634   5
   0 -10   1 2359.19 91.7250   4
 -10  10   1 2347.54 94.2183   2
 -10  10   1 2141.30 71.5846   3
   0 -10   4 6472.07 194.032   5
   0 -10   4 6276.51 192.187   4
 -10  10   4 6617.32 188.724   2
   0 -10   7 1333.56 68.1885   1
   0 -10   7 1878.41 81.9234   5
   0 -10   7 1770.05 79.3608   4
 -10  10   7 1709.13 73.2114   2
  10   0   7 1087.48 45.2688   1
   0 -10  10 252.822 37.2276   5
   0 -10  10 164.326 33.0185   4
   0 -10  10 241.147 37.6508   1
 -10  10  10 176.054 29.3596   2
  10   0  10 230.033 27.8320   1
   0 -10  13 1149.97 68.5837   4
 -10  10  13 1012.09 54.3346   2
   0 -10  13 982.325 68.9514   1
   0 -10  13 1145.83 69.4241   5
   0  10 -16 42.6922 40.9473   3
  10   0  16 26.5840 31.5758   1
   0 -10  16 2.19844 36.9904   1
  10   0  19 25.5665 35.9957   1
   0 -10  19 67.8805 46.9278   1
  -6  -5  20 19.1747 41.4724   1
 -11   5  20-13.8275 40.9492   1
  11  -6  20 31.2037 45.4000   1
   6   5 -17 172.612 37.8391   3
  11  -6  17 232.193 50.2516   1
  -6  -5  17 169.864 44.7599   1
  -6  -5  17 223.193 43.2546   4
  -6  -5  17 216.763 42.6622   5
  -6  11 -17 259.378 51.9245   3
   6 -11  17 208.544 50.6934   1
  -6  -5  14 584.417 53.4081   5
   6 -11  14 877.340 68.9196   1
  -6  -5  14 560.445 52.2125   4
  11  -6  14 875.070 65.0148   1
  -6  -5  14 766.129 59.2460   1
  -6  11 -14 682.389 65.9101   3
  -6  -5  11 447.898 45.1031   5
   6 -11  11 638.123 54.3865   1
  11  -6  11 609.835 45.9493   1
  -6  11 -11 485.684 39.4487   2
  -6  11 -11 364.852 45.9606   3
  -6  -5  11 484.526 45.1517   4
  -6  11  -8 84.1470 29.2301   3
  11  -5  -8 30.6211 10.3481   3
  -5  -6  -8 86.8691 18.3675   5
  -6  -5   8 98.5163 29.3291   5
 -11   6  -8 103.712 25.3817   2
  -5  -6  -8 84.1859 18.5738   4
  -6  -5   8 84.0879 27.6136   4
  11  -6   8 35.0901 19.1900   1
   6 -11   8 56.0862 28.6864   1
  -6  -5   8 52.3517 19.5222   1
  -5  -6  -5 471.837 34.4093   5
 -11   5   5 464.039 40.2673   2
  -6  -5   5 479.004 42.5858   5
  -5  -6  -5 475.906 34.8004   4
  -6  -5   5 519.357 43.9365   4
 -11   6  -5 573.988 42.9159   2
  11  -5  -5 438.614 27.1919   3
  -5  -6  -2 625.366 44.6523   5
   5   6   2 632.550 31.5050   1
 -11   5   2 529.187 27.6707   1
 -11   5   2 480.555 39.9953   2
 -11   6  -2 519.172 42.6094   2
  -5  -6  -2 627.437 44.6863   4
 -11   6  -2 553.490 29.4179   1
  11  -6   2 469.627 36.5422   3
  11  -5  -2 486.343 32.6902   3
   6   5  -2 625.139 28.4745   1
 -11   6   1 708.915 33.9900   1
  -5  -6   1 666.094 49.5864   5
 -11   5  -1 656.879 47.9798   2
 -11   6   1 582.730 45.5783   2
   6   5   1 882.115 32.3680   1
  -5  -6   1 677.117 49.4173   4
   5   6  -1 1081.57 39.8450   1
 -11   5  -1 897.196 32.4607   1
  11  -6  -1 540.385 35.5204   3
  11  -5   1 599.125 40.5305   3
  -5  -6   4 446.994 44.1708   5
 -11   5  -4 499.741 42.2494   2
 -11   6   4 449.096 39.2514   2
  -5  -6   4 455.705 44.6569   4
  11  -6  -4 366.075 24.4080   3
  11  -6  -7 15.6259 7.31105   3
  -5  -6   7 39.7611 26.4398   5
  -6  -5  -7 37.8565 17.9603   5
   5 -11   7 10.3327 26.1567   1
 -11   5  -7 28.9106 21.4203   2
 -11   6   7 20.5870 22.6471   2
  -5  -6   7 18.3093 17.8172   1
  -5  -6   7 38.5655 25.3108   4
  -6  -5  -7 36.5270 17.3219   4
  11  -5   7 16.8623 15.6308   1
 -11   6  10 728.216 47.1593   2
  -5  -6  10 768.549 54.4074   5
   5 -11  10 1068.36 65.8198   1
  -5  -6  10 921.031 53.5911   1
  11  -5  10 955.744 51.2724   1
  -5  -6  10 754.900 54.6647   4
  -5  11 -10 944.521 62.6557   3
  -5  -6  13 317.622 41.3443   5
  11  -5  13 392.348 44.3372   1
   5 -11  13 358.734 49.6158   1
  -5  -6  13 377.215 43.5001   4
  -5  -6  13 294.810 42.1503   1
  -6  11  13 277.465 31.8339   2
  -5  11 -13 463.250 51.9285   3
  -5  11 -16 26.1920 41.5739   3
  -5  -6  16 52.2165 31.6319   5
  11  -5  16 36.7010 35.6779   1
  -5  -6  16-16.1225 34.8724   1
  -5  -6  16 3.48320 29.5838   4
   5 -11  16 6.94820 37.8272   1
  11  -5  19 113.978 45.5385   1
  -5  -6  19 148.834 48.5063   1
   5 -11  19 161.369 55.3432   1
  11  -7  18 170.498 49.8320   1
 -11   4  18 150.695 43.2597   1
  -7  -4  18 165.649 45.8884   1
  -7  11 -18 162.648 53.3418   3
   7 -11  18 115.526 47.9567   1
  -7  11 -15 176.324 44.6156   3
  -7  -4  15 263.165 43.4742   1
  -7  -4  15 166.131 39.0405   5
  -7  -4  15 136.913 36.4274   4
   7 -11  15 235.535 47.3871   1
  11  -7  15 286.553 46.0229   1
   7 -11  12 594.246 55.5618   1
  -7  -4  12 547.328 49.4812   5
  11  -7  12 476.585 46.1054   1
  -7  11 -12 612.556 43.5303   2
  -7  -4  12 642.859 52.6072   4
  -7  -4  12 398.942 41.8924   1
  -7  11 -12 664.200 60.5829   3
 -11   7 -12 591.910 57.8023   3
  -4  -7  -9 2460.42 76.7839   5
  -7  -4   9 2451.87 98.7183   5
  -4  -7  -9 2418.24 76.5368   4
  -7  -4   9 2117.19 80.6595   1
  -7  -4   9 2341.61 97.3781   4
  -7  11  -9 2193.04 87.3105   2
  11  -7   9 2081.26 84.2794   1
  -7  11  -9 2291.45 98.2947   3
   7 -11   9 2187.27 96.9005   1
 -11   7  -9 2180.73 87.4299   2
 -11   7  -9 2138.21 98.3885   3
  -4  -7  -6 1147.23 54.5915   5
   7 -11   6 1626.88 73.3380   1
  11  -7   6 1497.77 60.0829   1
 -11   7  -6 1382.11 65.5989   2
  -4  -7  -6 1162.34 54.5702   4
  -7  11  -6 1249.06 65.1606   3
 -11   7  -6 1329.92 69.0222   3
   4   7   3 1683.82 61.7834   1
 -11   4   3 1547.94 71.2909   2
  -4  -7  -3 1779.05 70.3352   5
 -11   7  -3 1429.78 69.1734   2
 -11   4   3 1495.71 47.3463   1
  -4  -7  -3 1676.12 68.6717   4
 -11   7  -3 1346.69 54.4545   1
  11  -4  -3 1597.15 59.5169   3
  -4  -7   0 5490.74 149.080   5
 -11   7   0 4171.35 137.045   2
 -11   4   0 4615.22 141.820   2
 -11   7   0 3998.50 116.893   1
   4   7   0 4457.01 118.505   1
  -4  -7   0 5243.27 146.868   4
  11  -7   0 4420.07 124.556   3
 -11   4   0 4026.29 103.928   1
   7   4   0 4256.13 104.842   1
  11  -4   0 4803.99 131.582   3
 -11   7   3 4639.45 122.948   1
  -4  -7   3 4847.40 149.371   5
 -11   7   3 4834.75 143.250   2
  -4  -7   3 4733.39 148.275   4
  11  -7  -3 4753.24 117.786   3
   4   7  -3 4801.68 124.788   1
 -11   4  -3 4468.24 140.674   2
  -4  -7   6 16.6466 19.1820   1
  -4  -7   6 18.7222 22.2916   5
   4 -11   6 23.5014 24.9172   1
  -4  -7   6 15.7348 23.7588   4
 -11   7   6 18.9391 22.2117   2
  -7  -4  -9 372.884 28.6131   5
   4 -11   9 390.668 44.3121   1
  -4  -7   9 379.759 35.4053   1
 -11   7   9 320.086 33.9096   2
  -4  -7   9 371.650 41.3414   4
  -7  -4  -9 364.235 28.6807   4
  -7  11   9 344.151 36.2125   2
  11  -4   9 357.893 31.4382   1
  -4  -7   9 371.137 41.8984   5
  -4  11 -12 53.4233 33.5238   3
  -4  -7  12 43.4927 27.6587   1
  11  -4  12 73.8375 27.2558   1
  -4  -7  12 72.3226 28.1552   4
   4 -11  12 80.0720 33.4117   1
  -4  -7  12 48.2490 27.5831   5
  -7  11  12 68.5233 23.4723   2
  -4  -7  15 408.536 46.7477   5
   4 -11  15 534.045 58.7822   1
  -4  -7  15 468.524 48.2422   4
  -4  -7  15 476.165 54.9501   1
  11  -4  15 556.899 54.5201   1
  -4  11 -15 468.561 58.6501   3
   4   7 -18 320.539 50.7626   3
  -4  11 -18 329.608 60.6184   3
  -4  -7  18 214.896 51.5453   1
   7   4  18 184.018 45.3307   1
  11  -4  18 202.710 48.5281   1
   4 -11  18 213.199 53.0130   1
  11  -8  19 2.59157 44.1670   1
 -11   3  19 136.947 43.2817   1
  -8  -3  19 29.9727 38.0524   1
   8 -11  19 13.6553 45.5141   1
  11  -8  16 8.77794 37.1614   1
  -8  11 -16 61.1340 42.0227   3
 -11   8 -16 74.8707 43.1021   3
  -8  -3  16 45.1031 33.7666   5
  -8  -3  16-3.43441 30.6928   1
  -8  -3  16 32.6315 31.6571   4
   8 -11  16 46.7476 42.1283   1
 -11   3  16 1.76476 31.5423   1
  -8  -3  13 786.393 62.8322   5
   8 -11  13 873.956 67.3850   1
  11  -8  13 883.404 61.0339   1
  -8  -3  13 750.472 61.0895   4
  -8  -3  13 805.462 54.3484   1
  -8  11 -13 852.698 66.6912   3
 -11   8 -13 814.366 69.1968   3
  -8  11 -10 235.638 41.7270   3
   8 -11  10 336.301 41.1571   1
  11  -8  10 357.467 37.5197   1
 -11   8 -10 285.781 33.2726   2
  -8  11 -10 249.306 32.3905   2
 -11   8 -10 268.505 42.2761   3
   8 -11   7 558.518 46.2731   1
  11  -8   7 553.855 41.4764   1
 -11   8  -7 655.752 45.4099   2
  -3  -8  -7 850.375 43.4409   4
  -8  11  -7 622.378 45.1756   2
  -3  -8  -7 910.842 44.6761   5
  -8  11  -7 788.898 53.6602   3
 -11   8  -7 717.542 53.2637   3
  -8  -3   4 8829.63 205.272   1
  -3  -8  -4 8811.48 230.350   5
 -11   8  -4 8658.66 237.848   2
  -3  -8  -4 8686.61 230.020   4
  -8  11  -4 8878.92 239.963   2
  -8  11  -4 8923.08 235.961   3
 -11   8  -4 9155.40 238.137   3
  -3  -8  -1 9943.12 254.166   5
   3   8   1 9580.69 234.523   1
 -11   8  -1 8983.69 251.452   2
 -11   8  -1 9292.59 232.913   1
  -3  -8  -1 9843.14 253.572   4
  -8  11  -1 9202.15 237.156   3
  11  -3  -1 9070.28 237.223   3
   3 -11   2 2372.57 92.2273   5
 -11   8   2 2516.49 81.4279   1
  -3  -8   2 2866.97 106.127   5
 -11   8   2 2760.68 101.468   2
   3 -11   2 2418.49 92.2365   4
  -3  -8   2 2725.82 104.202   4
   8   3   2 2476.23 59.6493   1
   3   8  -2 2564.27 83.9024   1
  -8  11   2 2635.75 78.8090   3
   3 -11   5 600.701 47.9167   1
   3 -11   5 183.687 29.9485   5
  -3  -8   5 479.153 34.6090   1
   3 -11   5 188.770 29.3852   4
 -11   8   5 366.936 37.1145   2
  -3  -8   5 274.681 38.1684   4
  -8  11   5 438.152 39.8109   2
  11  -3   5 472.340 23.9161   1
  -8  11   5 268.900 17.7278   3
  -3  -8   5 273.556 37.9376   5
   3 -11   8 336.263 37.1538   5
 -11   8   8 338.329 36.5976   2
  -3  -8   8 359.972 41.1736   5
   3 -11   8 355.356 42.6953   1
   3 -11   8 338.006 36.7302   4
  11  -3   8 270.279 24.9701   1
  -3  -8   8 288.312 38.8997   4
  -8  11   8 291.766 35.4692   2
  -3  -8   8 306.632 34.5820   1
  11  -3  11 4.37522 21.8040   1
  -3  -8  11 7.80251 25.7445   4
 -11   8  11 5.63969 21.4332   2
   3 -11  11-6.76589 28.6397   1
  -3  -8  11-1.55989 25.5623   5
  -3  -8  11 16.3961 23.7131   1
  -8  11  11-5.69638 20.8732   2
  -3  -8  14 724.805 56.6582   5
   3 -11  14 661.805 62.0262   1
  -3  -8  14 701.485 56.8032   4
  11  -3  14 667.983 53.4062   1
  -3  11 -14 867.566 70.6412   3
  -3  -8  14 703.805 60.1351   1
   3   8 -17 264.409 48.7166   3
  -3  11 -17 234.724 53.9106   3
  -3  -8  17 153.538 47.2807   1
   8   3  17 70.1616 35.5522   1
  -3  -8  17 288.172 46.1145   5
  11  -3  17 124.102 39.0662   1
  -3  -8  17 280.278 45.6817   4
   3 -11  17 153.483 48.6106   1
   8   3  20 56.6828 38.1635   1
  11  -3  20 22.0228 40.2491   1
 -11   2  20 46.4689 41.3402   1
  -9  -2  20 43.2056 39.3027   1
 -11   2  17 90.2069 35.2140   1
  -9  11 -17 125.477 48.5650   3
 -11   9 -17 147.272 47.8465   3
  -9  -2  17 69.2755 37.5450   1
   9 -11  17 64.4190 44.5783   1
  11  -9  17 130.411 46.7876   1
 -11   2  14 551.953 48.0312   1
  -9  -2  14 492.172 52.9884   5
   9 -11  14 618.053 62.6844   1
  11  -9  14 688.625 60.1803   1
  -9  -2  14 533.637 54.0763   4
  -9  -2  14 592.511 51.8392   1
  -9  11 -14 530.325 60.7704   3
 -11   9 -14 516.272 60.2493   3
  -9  11 -11 222.220 41.6772   3
 -11   2  11 369.900 35.8363   1
   9 -11  11 324.766 42.4902   1
 -11   9 -11 282.535 33.5023   2
  11  -9  11 319.784 39.7375   1
  -9  11 -11 290.401 33.7427   2
  -9  -2  11 339.539 34.6295   1
 -11   9 -11 265.005 45.1675   3
 -11   2   8 927.674 47.1247   1
   9 -11   8 1155.07 66.3997   1
  11  -9   8 1125.76 61.2768   1
 -11   9  -8 1159.76 61.4100   2
  -2  -9  -8 1523.69 59.5556   4
  -9  11  -8 1183.69 61.6534   2
  -9  -2   8 1174.91 49.4199   1
  -2  -9  -8 1605.32 60.2339   5
  -9  11  -8 1166.05 68.1652   3
 -11   9  -8 1241.79 71.0652   3
 -11   2   5 2426.50 70.1246   1
   9 -11   5 2769.46 101.860   1
  11  -9   5 2660.46 94.2715   1
  -2  -9  -5 2795.84 93.8463   5
  -9  -2   5 2696.71 71.0249   1
 -11   9  -5 2470.31 98.1327   2
  -2  -9  -5 2797.24 93.7101   4
  -9  11  -5 2807.09 104.122   2
  -9  11  -5 2699.27 101.423   3
 -11   9  -5 2561.02 99.0505   3
   2 -11  -2 868.615 51.0548   5
  -2  -9  -2 999.271 55.0434   5
   2 -11  -2 880.716 51.4575   4
 -11   9  -2 1033.79 58.6261   2
  -2  -9  -2 1060.79 56.1977   4
  -9  11  -2 1044.82 61.5853   2
  -9  11  -2 1184.26 55.2321   3
 -11   9  -2 1084.19 53.4196   3
  -2  -9   1 1412.35 69.4774   5
   2 -11   1 1174.64 63.2276   5
   2 -11   1 1125.10 61.9023   4
 -11   9   1 1326.44 68.7446   2
  -2  -9   1 1474.52 70.4017   4
  -9  11   1 1401.79 71.3204   2
  -9  11   1 1347.42 53.0997   3
  -2  -9   4 2287.86 95.9506   5
 -11   9   4 2364.78 93.8134   2
  -2  -9   4 2365.03 96.6196   4
  -9  11   4 2420.02 95.8475   2
   9   2   4 2187.74 55.7997   1
   2 -11   4 2226.34 93.0373   4
  -9  11   4 2183.35 63.0357   3
   2 -11   4 2313.73 94.8608   5
  -2  -9   7 380.764 42.7200   4
   2 -11   7 415.466 41.1354   5
   2 -11   7 416.804 42.0587   1
  -2  -9   7 403.136 37.9388   1
 -11   9   7 451.086 42.3457   2
   2 -11   7 430.774 42.7085   4
  -9  11   7 413.124 39.1340   2
  -2  -9   7 412.384 43.5978   5
   2 -11  10 588.227 48.9551   5
  -2  -9  10 681.392 53.8834   5
   9   2  10 686.938 43.1415   1
  -2  -9  10 769.208 53.2406   1
 -11   9  10 701.903 48.6488   2
   2 -11  10 693.897 52.2801   4
   2 -11  10 744.199 56.9954   1
  -2  -9  10 711.427 54.8882   4
  -9  11  10 730.123 48.2031   2
  11  -2  10 687.317 41.3810   1
  -2  -9  13 268.838 38.1813   5
   2 -11  13 334.240 46.8282   1
  -9  11  13 242.576 31.5223   2
  -2  -9  13 253.933 38.5603   4
  11  -2  13 249.639 36.6653   1
 -11   9  13 223.569 30.2006   2
  -2  -9  13 232.849 40.6155   1
   9   2  13 141.829 31.8769   1
  -2  11 -16 18.7282 38.7505   3
  -2  -9  16-11.2899 32.1618   4
  -2  -9  16 9.48831 33.0343   5
   9   2  16 49.8764 32.9403   1
  11  -2  16-10.2152 32.3528   1
   2 -11  16-9.08995 39.3212   1
  -2  -9  16 50.3954 36.9881   1
  11  -2  19 180.693 47.0752   1
   9   2  19 218.747 45.7581   1
  -2  -9  19 224.330 54.0090   1
  10 -11  18 194.567 53.9739   1
  11 -10  18 173.973 50.2606   1
 -10  11 -15 122.783 44.7582   3
 -11  10 -15 65.7218 40.9440   3
 -10  -1  15 88.3479 36.4995   5
 -11   1  15 164.837 35.1583   1
 -10  -1  15 61.0708 34.6865   4
  10 -11  15 131.830 43.7994   1
  11 -10  15 195.752 44.4316   1
 -10  -1  15 165.793 34.9791   1
 -11  10 -12 22.2168 37.8957   3
 -10  11 -12 14.1705 34.9232   3
  10 -11  12 30.2613 31.5409   1
  11 -10  12 13.4402 28.8065   1
 -11  10 -12 3.71632 21.8881   2
 -10  11 -12 44.6149 23.9053   2
 -11   1  12 19.8115 22.2426   1
 -10  -1  12 12.4193 24.0017   1
 -10  11  -9 221.169 37.7115   3
 -11  10  -9 170.037 34.8434   3
  10 -11   9 299.213 39.3970   1
  11 -10   9 316.867 38.0379   1
 -10  11  -9 241.290 32.0394   2
 -11  10  -9 229.843 32.7906   2
 -10  11  -6-9.64522 23.6242   3
 -11  10  -6 4.28998 23.1956   3
  -1 -10  -6 14.4238 20.7638   5
  10 -11   6 3.97737 24.7463   1
  -1 -10  -6 24.2001 20.4250   4
 -11  10  -6 21.3535 21.7970   2
 -10  11  -6 1.31028 20.2789   2
  11 -10   6 4.69862 22.0961   1
   1 -11  -3 165.304 26.4759   5
  -1 -10  -3 232.957 30.1209   5
  -1 -10  -3 242.399 29.8955   4
 -11  10  -3 251.264 34.0966   2
   1 -11  -3 147.973 25.2519   4
 -10  11  -3 200.909 28.8963   3
 -11  10  -3 205.005 29.6267   3
 -10  11  -3 197.591 31.7139   2
   1 -11   0 991.259 60.7512   5
  -1 -10   0 1066.83 60.9343   5
 -11  10   0 1248.14 65.6685   2
   1 -11   0 1056.94 61.8434   4
  -1 -10   0 1181.74 63.3347   4
 -10  11   0 1220.46 66.3130   2
 -10  11   0 1064.15 49.2308   3
 -11  10   0 1117.06 49.9309   3
  -1 -10   3 31.3072 26.1995   5
   1 -11   3 49.3053 24.0204   4
  -1 -10   3 28.0708 25.3467   4
   1 -11   3 27.0133 22.6789   5
 -11  10   3 57.1499 24.9473   2
 -10  11   3 68.4155 26.3467   2
   1 -11   6 355.555 40.3503   1
  -1 -10   6 412.274 38.5195   1
   1 -11   6 195.945 35.2413   5
  11  -1   6 341.508 19.8219   1
 -11  10   6 294.247 37.4056   2
 -10  11   6 341.808 38.5114   2
  -1 -10   6 200.169 36.2487   5
   1 -11   6 223.223 35.2683   4
  -1 -10   6 232.594 37.0143   4
  10   1   6 403.943 20.2447   1
   1 -11   9 730.079 56.8001   5
  -1 -10   9 567.696 50.6360   5
   1 -11   9 699.298 55.2293   1
  -1 -10   9 699.012 52.6205   1
 -11  10   9 622.494 47.9928   2
   1 -11   9 708.265 55.9930   4
  -1 -10   9 559.745 50.8554   4
 -10  11   9 565.834 44.9173   2
  11  -1   9 624.004 34.8599   1
  10   1   9 629.381 35.6399   1
   1 -11  12-9.21623 25.9254   5
  -1 -10  12-6.75565 27.5829   5
   1 -11  12 18.5744 25.3652   4
  -1 -10  12 18.2818 28.5821   4
   1 -11  12 7.14655 31.4708   1
  -1 -10  12-5.10513 29.9749   1
 -11  10  12 3.72867 22.6481   2
  10   1  12-6.51721 22.1413   1
 -10  11  12-13.2234 22.5541   2
  11  -1  12-9.87463 22.0701   1
  -1  11 -15 130.724 43.4938   3
  -1 -10  15 112.151 33.4818   5
  10   1  15 205.759 36.9381   1
  -1 -10  15 94.4771 33.6774   4
   1 -11  15 262.789 51.3807   1
  -1 -10  15 201.735 43.0226   1
  11  -1  15 208.783 38.6421   1
   1  10 -18 166.101 51.3170   3
  11  -1  18 214.454 46.0882   1
   1 -11  18 197.733 53.5073   1
  10   1  18 160.628 42.4985   1
  -1 -10  18 172.402 51.1368   1
 -11  11 -16 142.331 48.7993   3
 -11   0  16 88.4749 38.1762   5
 -11   0  16 103.437 36.6917   4
  11 -11  16 118.598 44.1398   1
 -11  11 -13 246.447 49.1491   3
  11 -11  13 214.161 42.3117   1
  11 -11  10 326.164 42.4449   1
 -11  11 -10 408.271 39.7497   2
 -11  11 -10 466.839 52.2164   3
 -11  11  -7-7.88601 26.0200   3
  11 -11   7-1.33570 24.0045   1
 -11  11  -7 14.7528 21.6036   2
   0 -11  -4 1806.68 78.6895   5
   0 -11  -4 1868.19 79.7080   4
 -11  11  -4 1737.70 82.1009   2
 -11  11  -4 1797.19 79.6954   3
   0 -11  -1 1416.31 69.9973   5
   0 -11  -1 1402.32 68.9428   4
 -11  11  -1 1172.09 66.7490   2
 -11  11  -1 1308.14 58.7584   3
 -11  11   2 24.2087 15.2207   3
   0 -11   2 13.0233 22.5665   5
   0 -11   2 8.73087 22.6082   4
 -11  11   2 15.7269 22.3796   2
   0 -11   5 2145.41 95.3585   5
   0 -11   5 2101.02 95.0505   4
 -11  11   5 2063.89 91.1146   2
   0 -11   8 785.554 58.5394   5
   0 -11   8 456.901 45.4529   1
 -11  11   8 571.137 47.6959   2
   0 -11   8 698.816 55.4266   4
   0 -11  11 40.2019 32.1301   5
   0 -11  11 146.176 37.3834   1
   0 -11  11 45.2467 33.0149   4
 -11  11  11 70.2472 27.4589   2
   0 -11  14 672.147 55.4107   5
   0 -11  14 676.630 55.6025   4
   0  11 -17 163.554 50.6096   3
   0 -11  17 144.606 50.8266   1
  -6  -6   0 2092.92 87.2776   5
 -12   6   0 2042.81 85.8518   2
  -6  -6   0 2084.89 87.2158   4
   6   6   0 1934.95 60.9336   1
  12  -6   0 2034.47 73.4903   3
   6   6  -3 175.340 19.0454   1
  12  -6  -3 94.1574 17.9357   3
 -12   6  -3 172.394 19.6191   1
 -12   6   3 106.581 17.3311   1
   6   6   3 122.618 16.7869   1
  -6  -6  -3 97.9925 23.9503   5
  -6  -6   3 60.1012 26.4603   5
 -12   6  -3 84.2078 26.6988   2
 -12   6   3 83.5051 27.0143   2
  -6  -6  -3 97.4007 24.9107   4
  -6  -6   3 91.5279 28.1291   4
   6 -12   6 4060.94 136.029   1
  12  -6   6 3564.99 107.071   1
  -6  -6   6 3546.13 106.255   1
 -12   6  -6 3934.46 128.364   2
 -12   6   6 3730.35 125.585   2
  -6  -6  -6 3294.42 110.742   4
  -6  -6   6 3764.60 136.356   5
  -6  -6   6 3703.71 134.577   4
  -6  -6  -6 3250.83 109.868   5
  12  -6  -6 3703.80 95.6815   3
  -6  -6   9 6800.78 201.415   4
  -6  -6  -9 6624.01 172.356   5
  -6  -6  -9 6477.91 171.704   4
  -6  -6   9 6098.44 178.284   1
  -6  12  -9 6535.43 197.756   3
  12  -6   9 6226.43 178.306   1
   6 -12   9 6683.73 203.871   1
  -6  -6   9 6840.62 201.174   5
  -6  -6  12 548.658 50.8200   5
  12  -6  12 289.551 37.4763   1
  -6  -6  12 274.969 37.8939   1
   6 -12  12 331.483 48.6755   1
  -6  -6  12 564.245 51.6635   4
  -6  12 -12 384.937 37.3924   2
  -6  12  12 338.419 37.2838   2
  -6  12 -12 438.093 52.3460   3
  -6  12 -15 164.336 47.7663   3
  12  -6  15 287.412 45.5803   1
  -6  -6  15 116.087 36.1434   5
  -6  -6  15 356.445 48.3574   1
  -6  -6  15 177.922 38.6258   4
   6 -12  15 297.975 53.0066   1
   6 -12  18 640.082 74.2315   1
  12  -6  18 526.134 62.3669   1
  -6  -6  18 623.548 65.6155   1
   6   6 -18 512.070 55.0961   3
  12  -7  19 26.3709 42.3551   1
  -7  -5  19 2.25931 39.3322   1
 -12   5  19 50.1858 42.2909   1
  12  -7  16 16.1756 36.0337   1
  -7  12 -16 23.7634 41.7388   3
  -7  -5  16 51.7298 36.6834   1
  -7  -5  16 20.9250 32.3148   4
   7 -12  16-2.44016 40.7932   1
  -7  -5  16 32.3405 33.3172   5
  -7  -5  13 511.526 50.1815   5
  12  -7  13 279.041 39.7734   1
  -7  -5  13 477.744 46.3887   1
  -7  -5  13 473.504 50.1177   4
   7 -12  13 307.695 48.2478   1
  -7  12 -13 441.651 56.7333   3
  -7  -5  10 480.426 37.7673   1
 -12   7 -10 377.558 38.7411   2
   7 -12  10 307.754 44.1838   1
  12  -7  10 303.776 34.7116   1
  -7  -5  10 618.941 53.8730   5
  -7  -5  10 650.296 54.6508   4
  -7  12 -10 279.193 35.3245   2
  -7  12 -10 275.213 42.0555   3
  -7  12  -7 61.3220 26.2179   3
  -5  -7  -7 98.5947 21.5118   5
  -7  -5   7 89.1082 28.0609   5
   7 -12   7 72.0076 29.0661   1
  12  -7   7 114.990 23.5792   1
  -7  -5   7 120.569 20.8960   1
  -5  -7  -7 97.2829 21.2474   4
 -12   7  -7 114.882 28.1327   2
  12  -5  -7 59.6147 14.6100   3
  -7  -5   7 94.1361 29.1652   4
 -12   5   4 276.898 20.7532   1
 -12   7  -4 166.570 23.6822   1
   5   7   4 228.303 26.2840   1
  -5  -7  -4 371.126 34.1193   5
 -12   5   4 445.514 40.2750   2
 -12   7  -4 292.287 36.0601   2
  -5  -7  -4 350.961 33.0725   4
  12  -5  -4 424.708 28.9530   3
  12  -7   1 27.1997 19.0947   3
  12  -5  -1 91.6669 21.5717   3
 -12   5   1 43.7353 11.9348   1
  -5  -7  -1 106.944 26.3585   5
 -12   7  -1 16.4091 15.3246   1
 -12   5   1 77.6403 26.9784   2
  -5  -7  -1 72.2150 25.8861   4
 -12   7  -1 46.0539 27.1836   2
   5   7   1 29.3221 13.8224   1
   7   5  -1 16.8612 10.5952   1
  12  -7  -2 62.6926 17.5065   3
  -5  -7   2 125.578 29.3589   5
 -12   7   2 53.3661 17.2900   1
 -12   5  -2 109.989 29.3928   2
  -5  -7   2 82.2794 28.3911   4
 -12   7   2 74.4251 25.6918   2
   7   5   2 85.7759 12.6825   1
   5   7  -2 99.4168 18.5381   1
   5 -12   5 1271.29 70.2166   1
  -5  -7   5 1115.73 51.6088   1
 -12   5  -5 1280.30 67.1403   2
  -5  -7   5 1241.95 69.6402   5
  -7  -5  -5 1242.69 59.6945   5
 -12   7   5 1254.97 65.2095   2
  -5  -7   5 1275.83 70.8174   4
  12  -7  -5 1206.32 41.0324   3
  -7  -5  -8 244.404 27.5206   5
 -12   7   8 319.170 35.7124   2
  12  -5   8 165.076 23.2079   1
  -5  -7   8 189.763 34.9014   5
   5 -12   8 142.039 32.4562   1
  -5  -7   8 219.998 35.8057   4
  -7  -5  -8 235.373 26.5174   4
  -5  -7   8 134.116 26.7149   1
  -7  12  11 10.4001 24.2079   2
  -5  12 -11 17.4292 29.2347   3
  12  -5  11 76.1295 25.8191   1
  -5  -7  11 20.3492 27.9817   5
   5 -12  11 29.5019 31.3236   1
  -5  -7  11 6.73585 27.8794   4
  -5  -7  11 21.5923 24.0811   1
  -5  12 -14 305.651 51.3362   3
  12  -5  14 271.624 42.2857   1
  -5  -7  14 282.784 41.1949   5
  -5  -7  14 302.913 44.9304   1
  -5  -7  14 321.221 44.4162   4
   5 -12  14 305.919 50.8541   1
  -5  -7  17 81.1518 42.4145   1
  -5  12 -17 111.717 45.9333   3
  12  -5  17 46.9071 38.6008   1
  -5  -7  17 81.4266 37.8876   5
  -5  -7  17 110.070 37.8274   4
   5 -12  17 78.1310 47.2318   1
  12  -5  20 33.1949 43.6820   1
   7   5  20 36.8880 41.8560   1
  -8  -4  20 97.0271 44.3072   1
 -12   4  17 56.6114 38.2596   1
  -8  12 -17 109.255 48.9198   3
  -8  -4  17 77.5715 38.7385   5
  -8  -4  17 82.9092 37.3514   1
  -8  -4  17 141.819 41.3410   4
   8 -12  17 90.7624 46.6421   1
  12  -8  17 70.8428 40.3212   1
  -8  -4  14 45.7181 30.8948   5
 -12   8 -14 179.841 45.6776   3
  -8  -4  14 130.897 34.5677   1
   8 -12  14 268.045 49.3227   1
  -8  -4  14 83.3819 34.5583   4
  -8  12 -14 110.615 41.2220   3
  12  -8  14 227.253 40.2938   1
 -12   8 -11 557.042 44.2994   2
  -8  -4  11 394.615 47.6511   5
   8 -12  11 702.341 60.2922   1
  12  -8  11 706.474 50.2661   1
  -8  -4  11 662.202 45.8089   1
  -8  12 -11 673.436 47.8564   2
  -8  -4  11 423.814 48.3715   4
  -8  12 -11 590.599 57.1470   3
 -12   8 -11 580.953 58.8115   3
  -8  12  -8 231.473 36.6478   3
  -4  -8  -8 188.702 25.2186   5
   8 -12   8 318.950 38.7986   1
  12  -8   8 273.818 33.4141   1
 -12   8  -8 262.054 33.8398   2
  -8  -4   8 292.692 26.5523   1
  -4  -8  -8 223.743 26.5343   4
  -8  12  -8 301.863 34.2612   2
 -12   8  -8 226.485 36.2229   3
  -8  12  -5 22.1416 23.0802   3
  12  -4  -5 18.4521 15.3914   3
 -12   8  -5 12.7268 24.3230   3
   8 -12   5 46.1196 28.0697   1
  12  -8   5 41.9863 19.9060   1
  -4  -8  -5-4.23649 18.7158   5
  -8  -4   5 32.6367 13.3721   1
  -4  -8  -5 7.37024 19.5545   4
 -12   8  -5 9.64258 24.4802   2
  12  -4  -2 135.585 23.5527   3
   4   8   2 183.359 24.0113   1
  -4  -8  -2 161.360 28.6798   5
 -12   4   2 124.546 11.2900   1
 -12   8  -2 184.722 22.2745   1
  -4  -8  -2 150.817 28.0076   4
  -8  12  -2 210.749 28.6509   3
 -12   8  -2 194.360 31.3748   2
  -4  -8   1 1369.87 75.7678   5
 -12   8   1 1877.49 67.5097   1
 -12   8   1 1402.55 75.7677   2
  -4  -8   1 1394.60 77.2094   4
   4   8  -1 2314.24 72.2315   1
  12  -8  -1 1160.04 58.0118   3
   8   4   4 103.244 13.5803   1
  -4  -8   4 92.6038 30.1316   5
  -4  -8   4 70.0224 28.6661   4
 -12   8   4 117.397 28.8611   2
  -8  12   7 18.8070 23.3179   2
  -4  -8   7 33.4424 27.3119   5
   4 -12   7 3.11171 27.0053   1
  -4  -8   7-4.18865 20.8308   1
  -4  -8   7 39.8388 27.6608   4
 -12   8   7 42.8028 24.5763   2
  -4  -8  10 1143.03 72.1830   5
   4 -12  10 1625.49 84.7089   1
  -4  -8  10 1454.61 70.6927   1
  12  -4  10 1566.16 63.7307   1
  -4  -8  10 1169.69 71.9435   4
  -8  12  10 1389.21 70.8598   2
 -12   8  10 1215.02 65.4174   2
  -4  12 -13 111.614 41.2265   3
  -4  -8  13 83.2555 33.0278   5
  12  -4  13 96.2550 30.3942   1
  -4  -8  13 89.9801 34.3246   4
   4 -12  13 120.806 39.6251   1
  -4  -8  13 88.7124 32.0610   1
  -8  12  13 55.2276 23.6273   2
  -4  12 -16-59.7548 44.7451   3
  -4  -8  16 14.7109 31.0366   5
  12  -4  16 17.4954 32.9933   1
  -4  -8  16 7.29472 30.9757   4
   4 -12  16 4.80927 38.8691   1
  -4  -8  16 13.9726 33.4748   1
  12  -4  19 215.319 47.9379   1
   8   4  19 184.451 44.0430   1
  -4  -8  19 191.309 50.9794   1
   9 -12  18 79.0084 47.8576   1
  12  -9  18 16.3961 40.1684   1
  -9  12 -15 151.422 46.5270   3
 -12   9 -15 149.445 46.5443   3
  -9  -3  15 92.1951 37.1559   5
  -9  -3  15 150.199 37.1592   1
   9 -12  15 166.300 46.4459   1
  -9  -3  15 118.457 39.0521   4
  12  -9  15 136.374 40.3520   1
 -12   3  15 129.962 34.1909   1
  -9  12 -12 149.462 39.2307   3
 -12   9 -12 184.655 44.7421   3
  -9  -3  12 161.883 31.2380   1
  -9  -3  12 162.109 37.7803   5
   9 -12  12 204.912 42.7196   1
 -12   9 -12 186.755 29.9337   2
  12  -9  12 212.506 36.2697   1
  -9  -3  12 176.659 38.7218   4
  -9  12 -12 165.247 30.1488   2
  -9  -3   9-4.02861 17.6677   1
  -9  12  -9-1.73818 29.1497   3
 -12   9  -9 20.9665 30.0477   3
   9 -12   9-1.64962 27.9309   1
  12  -9   9 11.6685 24.5121   1
  -3  -9  -9-3.50724 18.3733   4
 -12   9  -9-3.98354 21.3140   2
  -3  -9  -9-1.76358 17.7772   5
  -9  12  -9-3.94067 20.8607   2
  -9  12  -6 10.0074 24.1296   3
   9 -12   6 11.9513 26.3917   1
  12  -9   6 3.44459 21.9822   1
  -3  -9  -6 4.11471 18.2257   5
  -3  -9  -6 7.19512 18.6278   4
 -12   9  -6 11.6780 24.6382   3
 -12   9  -6-4.03996 23.3716   2
  -9  12  -6 1.43163 22.8992   2
  -9  12  -3 16.1813 24.8301   2
  -9  12  -3 21.7487 22.0787   3
 -12   9  -3-1.11884 21.0476   3
  -3  -9  -3 13.9895 19.6160   5
  -3  -9  -3 11.6610 19.9330   4
 -12   9  -3 29.1325 24.9330   2
  -3  -9   0 329.504 39.2409   5
 -12   9   0 404.665 42.5331   2
  -3  -9   0 287.696 37.8760   4
  -9  12   0 475.336 44.3372   2
  -9  12   0 426.805 32.6319   3
  -9  12   3 53.0423 27.7983   2
   3 -12   3 30.2518 21.3508   5
  -3  -9   3 19.6051 26.8761   5
   3 -12   3 49.3862 23.6322   4
  -3  -9   3 54.9646 28.3211   4
 -12   9   3 30.3236 27.0347   2
   3 -12   6 37.0952 26.4270   5
   3 -12   6 30.3844 30.4690   1
  -3  -9   6 43.4972 23.6179   1
  12  -3   6 11.9412 12.2882   1
   3 -12   6 35.2418 25.3401   4
  -3  -9   6 48.1759 28.8365   4
 -12   9   6 27.0175 25.3449   2
  -3  -9   6 64.7814 29.1786   5
  -9  12   6 1.45018 23.7710   2
  12  -3   9 23.8194 16.6783   1
  -3  -9   9 14.9436 28.1172   5
   3 -12   9 39.5258 29.7386   1
  -3  -9   9-5.31949 25.0193   1
  -3  -9   9 36.5853 27.9820   4
 -12   9   9 31.3351 25.7620   2
  -9  12   9 14.3874 23.8380   2
  -3  -9  12 57.9030 31.0070   5
  12  -3  12 18.0611 22.2050   1
   3 -12  12 19.3616 32.8952   1
  -3  -9  12 34.7760 28.7918   4
 -12   9  12 35.5748 24.4657   2
  -3  -9  12 40.7574 30.5365   1
  -9  12  12 50.1791 23.5015   2
  -3  12 -15 14.1292 39.7495   3
  -3  -9  15 11.1653 30.6023   5
  12  -3  15 48.3426 32.3428   1
  -3  -9  15 14.7849 31.2966   4
   3 -12  15 63.3799 39.2882   1
  -3  -9  15 13.4162 33.0662   1
   9   3  15 22.7320 27.4733   1
   3   9 -18-9.11697 41.0799   3
   9   3  18 28.8730 32.9202   1
   3 -12  18 93.4546 51.7506   1
  -3  -9  18 18.4874 39.1318   1
 -10  12 -16 10.1702 43.8600   3
 -12  10 -16 19.6565 43.0267   3
 -10  -2  16 19.8154 33.5517   5
  10 -12  16-4.90658 41.9315   1
 -10  -2  16-1.99597 34.5364   4
  12 -10  16 20.3921 39.9114   1
 -10  -2  13 769.580 62.3883   5
  10 -12  13 643.992 62.1995   1
  12 -10  13 544.709 53.7740   1
 -10  -2  13 767.316 62.0955   4
 -10  12 -13 686.788 65.6408   3
 -12  10 -13 712.618 67.7563   3
  12 -10  10 1520.26 77.7024   1
 -12  10 -10 1502.09 74.8351   2
 -10  12 -10 1496.44 73.0430   2
  10 -12  10 1513.39 82.3007   1
 -10  12 -10 1572.82 86.4116   3
 -12  10 -10 1635.27 89.8861   3
 -10  12  -7 56.5767 27.6441   3
 -12  10  -7 65.2120 27.1439   3
  10 -12   7 61.7049 27.9592   1
  12 -10   7 62.5927 25.7636   1
  -2 -10  -7 106.265 25.6056   4
 -12  10  -7 61.4657 25.7777   2
  -2 -10  -7 96.1637 25.7051   5
 -10  12  -7 54.9630 25.9357   2
  -2 -10  -4 2206.18 87.9695   5
  -2 -10  -4 2176.66 87.0950   4
 -10  12  -4 2219.58 97.0290   2
 -12  10  -4 2213.70 93.9769   2
 -10  12  -4 2382.57 93.3872   3
 -12  10  -4 2317.97 92.4444   3
   2 -12  -1 1334.94 69.1245   5
  -2 -10  -1 1567.93 75.3504   5
   2 -12  -1 1371.31 69.4716   4
 -12  10  -1 1620.47 78.1986   2
  -2 -10  -1 1671.59 77.2826   4
 -10  12  -1 1515.07 79.2420   2
 -10  12  -1 1597.15 66.4359   3
 -12  10  -1 1517.73 63.8668   3
   2 -12   2 1227.92 66.6463   5
  -2 -10   2 1540.98 78.0972   5
   2 -12   2 1270.97 67.4639   4
 -12  10   2 1378.05 73.5535   2
  -2 -10   2 1402.74 75.0685   4
 -10  12   2 1452.06 76.9624   2
 -10  12   2 1332.59 51.4812   3
   2 -12   5 3037.50 118.736   5
  -2 -10   5 3402.38 128.535   5
 -12  10   5 3337.74 120.496   2
   2 -12   5 2846.34 116.308   4
  -2 -10   5 3482.48 129.592   4
 -10  12   5 2985.29 117.021   2
   2 -12   8 924.784 60.8783   5
   2 -12   8 1046.18 65.9163   1
  -2 -10   8 1095.82 61.6129   1
  -2 -10   8 1266.55 73.2390   5
 -12  10   8 1056.93 63.3029   2
   2 -12   8 1004.61 63.3010   4
  -2 -10   8 1194.96 71.5584   4
 -10  12   8 1097.19 63.0073   2
   2 -12  11 172.622 33.4232   5
  -2 -10  11 230.108 39.6478   5
   2 -12  11 230.353 43.7866   1
   2 -12  11 178.636 34.9716   4
  -2 -10  11 222.881 39.5338   1
  -2 -10  11 243.757 40.5551   4
 -12  10  11 195.291 33.1540   2
 -10  12  11 216.064 32.6774   2
   2 -12  14 566.186 60.7451   1
  -2 -10  14 704.222 61.5624   1
  -2 -10  14 610.945 56.4347   4
  -2 -10  14 598.065 55.5450   5
  -2  12 -14 481.994 57.4972   3
   2  10 -17 331.112 56.5966   3
  -2 -10  17 257.578 43.9756   5
  -2 -10  17 169.432 40.8609   4
   2 -12  17 241.124 55.2003   1
  -2 -10  17 247.145 53.0839   1
  11 -12  17 188.707 51.5252   1
  12 -11  17 130.829 48.9871   1
 -11  -1  14 793.901 66.2430   5
  12 -11  14 611.273 61.0048   1
  11 -12  14 527.394 61.0649   1
 -11  -1  14 782.827 66.6212   4
 -11  12 -14 632.135 66.9297   3
 -12  11 -14 614.241 67.2336   3
 -12  11 -11 61.0333 38.8735   3
 -11  12 -11 85.8364 39.9144   3
  11 -12  11 87.9766 34.5668   1
  12 -11  11 79.1174 33.8094   1
 -12  11 -11 26.2600 23.0639   2
 -11  12 -11 62.5373 25.5625   2
  11 -12   8 336.370 40.3951   1
  12 -11   8 336.473 38.8160   1
 -12  11  -8 362.761 40.4776   2
 -11  12  -8 373.498 38.7605   2
 -11  12  -8 408.212 46.0401   3
 -12  11  -8 364.397 44.5777   3
  -1 -11  -5 1140.05 61.6555   5
  -1 -11  -5 1163.90 62.0541   4
 -12  11  -5 1091.25 65.5524   2
 -11  12  -5 1103.08 65.3311   2
 -11  12  -5 1075.80 63.0570   3
 -12  11  -5 1074.75 63.5868   3
 -11  12  -2 20.4738 21.3421   3
 -12  11  -2 43.1091 22.8244   3
   1 -12  -2 18.7729 21.4002   5
  -1 -11  -2 19.8534 20.8775   5
   1 -12  -2 31.5648 22.5717   4
  -1 -11  -2 31.9512 22.5502   4
 -12  11  -2 47.6776 26.5571   2
 -11  12  -2 32.8304 27.3025   2
   1 -12   1 2569.43 103.129   5
   1 -12   1 2651.99 104.174   4
 -12  11   1 2109.26 94.8934   2
  -1 -11   1 2495.44 101.405   4
 -11  12   1 2204.13 98.5231   2
 -11  12   1 2177.59 75.9516   3
  -1 -11   1 2417.05 100.561   5
 -12  11   1 2009.60 72.8007   3
   1 -12   4 2657.58 114.075   5
  -1 -11   4 2909.69 119.048   5
   1 -12   4 2702.52 114.172   4
 -12  11   4 2949.23 114.026   2
  -1 -11   4 2963.53 119.523   4
 -11  12   4 2885.73 113.621   2
   1 -12   7 94.0102 33.5358   5
  -1 -11   7 102.449 32.7905   5
   1 -12   7 59.6158 33.3491   1
  -1 -11   7 56.4277 30.0242   1
   1 -12   7 63.9503 33.4237   4
  -1 -11   7 75.3058 30.5919   4
 -12  11   7 97.6650 30.8065   2
 -11  12   7 52.9445 27.9101   2
   1 -12  10 856.390 62.9016   5
  -1 -11  10 709.489 61.2582   5
   1 -12  10 833.619 62.8474   1
  -1 -11  10 837.501 61.3927   1
   1 -12  10 860.315 63.1678   4
 -11  12  10 798.784 55.8789   2
  -1 -11  10 771.615 62.3744   4
 -12  11  10 765.326 54.9963   2
   1 -12  13 733.430 59.8117   5
  -1 -11  13 992.919 70.5236   5
   1 -12  13 704.507 65.3264   1
  -1 -11  13 855.589 66.8729   1
 -11  12  13 759.683 52.3537   2
   1 -12  13 763.771 59.9355   4
  -1 -11  13 942.703 68.5602   4
 -12  11  13 818.630 53.7877   2
  -1  12 -16 27.2214 41.6386   3
  -1 -11  16 33.2563 32.0700   5
  -1 -11  16 51.8356 33.1815   4
   1 -12  16-26.2144 41.9817   1
  -1 -11  16 38.4324 40.2889   1
 -12  12 -15-17.4701 44.0907   3
  12 -12  15 63.9178 42.2748   1
 -12   0  15 10.4193 34.8356   4
 -12   0  15 10.4494 35.8320   5
 -12  12 -12 102.902 39.7065   3
  12 -12  12 35.8565 33.4708   1
 -12  12 -12 80.1382 28.1086   2
  12 -12   9 249.001 38.6440   1
 -12  12  -9 190.894 41.5289   3
 -12  12  -9 173.411 32.5711   2
 -12  12  -6 20.4595 24.8199   3
 -12  12  -6 31.7663 23.7692   2
 -12  12  -3 2.48764 22.7888   3
   0 -12  -3 1.44550 23.2843   5
   0 -12  -3 11.4558 24.1691   4
 -12  12  -3 1.58126 25.6486   2
   0 -12   0 1214.66 70.4674   5
   0 -12   0 1219.05 70.0625   4
 -12  12   0 1375.80 59.0479   3
   0 -12   3 25.6834 27.3905   5
   0 -12   3 28.7626 26.9696   4
 -12  12   3 6.51381 27.1363   2
   0 -12   6 25.8395 29.7362   5
   0 -12   6 25.4308 29.4699   4
 -12  12   6 31.4391 27.9375   2
   0 -12   9 307.729 42.9788   1
   0 -12   9 232.681 42.7669   5
   0 -12   9 190.618 40.8136   4
 -12  12   9 196.869 36.7479   2
   0 -12  12 107.260 34.3678   5
   0 -12  12 236.822 44.5774   1
   0 -12  12 87.9203 34.1018   4
 -12  12  12 181.312 34.1666   2
   0 -12  15 114.695 35.7096   5
   0 -12  15 122.438 36.2941   4
   0 -12  15 195.437 48.7767   1
  -7  -6  17 104.828 39.8363   1
  -7  -6  17 130.808 45.0725   5
  -7  -6  17 192.269 47.8493   4
   7 -13  17 37.6229 44.8206   1
  13  -7  17 38.9629 35.8451   1
  -7  13 -14 78.6321 44.7642   3
  -7  -6  14 101.092 37.6327   5
   7 -13  14 117.520 44.6020   1
  -7  -6  14 163.585 40.2327   4
  13  -7  14 48.1075 30.4407   1
  -7  -6  14 122.209 35.1206   1
  -7  13 -11 93.3985 28.8143   2
  -7  13 -11 43.1687 34.3429   3
  -7  -6  11 41.7568 30.0070   5
   7 -13  11 172.454 40.0754   1
  -7  -6  11 88.2056 33.4731   4
  13  -7  11 107.519 27.5508   1
  -7  -6  11 74.8066 25.3968   1
  -7  13  -8 178.886 35.8123   3
  -6  -7  -8 266.975 29.3747   5
  -7  -6   8 350.816 44.4232   5
  -7  -6   8 290.261 29.7977   1
   7 -13   8 177.121 37.6948   1
  13  -7   8 146.340 26.3435   1
  -6  -7  -8 301.995 29.8175   4
  -7  -6   8 361.773 44.9417   4
 -13   7  -8 192.326 34.5300   2
  -6  -7  -5 424.047 37.3883   5
 -13   6   5 414.304 43.2593   2
  -7  -6   5 489.277 48.3333   5
 -13   7  -5 457.688 44.6087   2
  -6  -7  -5 430.350 37.4411   4
  -7  -6   5 463.859 46.9684   4
  13  -6  -5 430.937 27.8705   3
   7   6  -2 415.791 24.7013   1
  -6  -7  -2 341.343 38.5122   5
  -7  -6   2 343.039 41.3137   5
 -13   7  -2 424.281 43.0033   2
   6   7   2 383.821 26.5431   1
 -13   6   2 326.903 40.3192   2
 -13   6   2 359.556 23.0872   1
  -6  -7  -2 374.824 40.5765   4
  -7  -6   2 371.539 42.2949   4
  13  -6  -2 324.453 29.5080   3
 -13   7  -2 420.192 28.4815   1
 -13   6  -1 295.985 39.1724   2
  -7  -6  -1 212.856 34.2768   5
  -6  -7   1 207.980 36.6227   5
 -13   7   1 263.647 23.0890   1
  -6  -7   1 274.052 38.9311   4
   7   6   1 251.254 19.8381   1
  -7  -6  -1 253.306 35.8019   4
 -13   7   1 217.918 35.3395   2
   6   7  -1 250.269 24.3706   1
  13  -7  -1 243.113 27.3449   3
 -13   6  -1 288.324 20.6616   1
  13  -7  -4 78.4424 16.1181   3
  -6  -7   4 81.1690 30.2561   5
 -13   7   4 29.4703 15.3224   1
  -7  -6  -4 75.3502 25.7829   5
   7   6   4 13.9797 13.4430   1
   6   7  -4 4.51220 16.8852   1
 -13   6  -4 64.5857 29.1237   2
 -13   7   4 79.3919 28.9180   2
  -6  -7   4 55.2071 29.5930   4
  -7  -6  -4 72.3998 24.6149   4
   6 -13   7 1.82405 32.5038   1
  -6  -7   7-3.43526 27.5712   5
  -7  -6  -7 9.93890 18.3572   5
  -6  -7   7 13.2709 18.1136   1
  13  -6   7 7.97310 16.6736   1
 -13   7   7 21.6318 25.3284   2
  -6  -7   7-6.83507 27.7171   4
  -7  -6  -7 5.03868 18.0091   4
   6 -13  10 556.717 54.4981   1
  -6  -7  10 440.368 48.1480   5
  -6  -7  10 554.530 43.1163   1
  13  -6  10 516.593 39.9926   1
  -6  -7  10 495.206 50.6333   4
  -6  13 -10 527.738 51.6212   3
  -6  13 -13 247.991 48.0461   3
  -6  -7  13 233.663 42.5527   5
  -7  13  13 264.986 37.6085   2
   6 -13  13 244.818 48.2248   1
  -6  -7  13 250.507 43.2315   4
  -6  -7  13 230.713 37.2841   1
  13  -6  13 171.339 32.8794   1
  13  -6  16 3.65118 33.4507   1
  -6  13 -16 45.9148 44.0048   3
  -6  -7  16 32.2005 36.0694   5
  -6  -7  16 20.3678 35.4580   4
   6 -13  16 45.8672 41.9009   1
  -6  -7  16 5.54896 33.8916   1
  13  -6  19 39.1150 41.8227   1
  -6  -7  19 63.1724 40.4616   1
  13  -8  18 643.991 65.4290   1
  -8  13 -15 263.183 52.0590   3
   8 -13  15 451.967 61.8987   1
  -8  -5  15 182.193 42.8683   5
  13  -8  15 434.191 50.3039   1
  -8  -5  15 354.075 45.6695   1
  -8  -5  15 207.565 44.5817   4
  -8  -5  12 716.534 59.5035   5
   8 -13  12 653.718 62.8296   1
  13  -8  12 458.244 45.0462   1
  -8  -5  12 440.084 41.6910   1
  -8  13 -12 645.117 48.6133   2
  -8  -5  12 690.279 59.4651   4
  -8  13 -12 767.054 67.2124   3
  13  -8   9 7688.74 202.358   1
  -8  -5   9 6728.49 217.657   5
 -13   8  -9 7431.53 210.083   2
  -8  -5   9 6423.39 185.432   1
   8 -13   9 7423.12 218.198   1
  -8  -5   9 6694.71 216.838   4
  -8  13  -9 7237.87 207.339   2
  -8  13  -9 7320.47 218.696   3
   8 -13   6 3778.95 128.950   1
  13  -8   6 3716.06 107.673   1
  -5  -8  -6 2758.77 102.167   4
 -13   8  -6 3243.26 118.036   2
  -5  -8  -6 2666.33 101.809   5
  -8  13  -6 3132.62 116.625   3
  13  -5  -6 2866.47 91.0594   3
  -5  -8  -3 679.906 48.1865   5
   5   8   3 718.958 40.6089   1
 -13   8  -3 745.233 54.6514   2
  -5  -8  -3 790.361 51.3427   4
 -13   8  -3 871.488 43.6031   1
  13  -5  -3 763.254 42.7565   3
   8   5   0 8968.76 204.329   1
  -5  -8   0 8594.58 250.381   5
 -13   8   0 8307.88 247.260   2
 -13   8   0 9525.64 224.928   1
   5   8   0 9585.47 225.970   1
  -5  -8   0 8555.58 249.659   4
  13  -8   0 8416.22 227.632   3
 -13   8   3 927.222 43.2327   1
  -5  -8   3 837.037 59.4423   5
 -13   8   3 840.656 56.9202   2
   8   5   3 715.195 29.7722   1
  -5  -8   3 874.591 60.1908   4
  13  -8  -3 798.723 36.8519   3
   5   8  -3 960.716 46.1747   1
  -5  -8   6 2079.80 76.6912   1
  -5  -8   6 1850.60 91.7185   5
  -8  -5  -6 1791.81 77.2336   5
 -13   8   6 1889.98 87.1090   2
  -5  -8   6 1831.41 92.4255   4
  -8  -5  -6 1723.86 76.5316   4
   5 -13   9 4082.62 148.368   1
  -5  -8   9 4637.51 157.632   5
  -8  -5  -9 3951.80 122.619   5
  -5  -8   9 4544.98 137.936   1
 -13   8   9 4271.47 141.543   2
  13  -5   9 3861.98 121.163   1
  -5  -8   9 4500.53 155.906   4
  -8  -5  -9 3950.15 122.988   4
  -8  13   9 4131.11 143.089   2
  -5  13 -12 43.1581 37.8445   3
  -5  -8  12 60.9314 29.9691   5
   5 -13  12 70.3891 39.7420   1
  -5  -8  12 51.9361 32.1061   4
  -5  -8  12 30.5238 27.8403   1
  13  -5  12 43.8479 25.6958   1
  -8  13  12 10.7621 24.0555   2
  -5  -8  15 771.416 64.8933   5
   5 -13  15 874.081 76.2228   1
  -5  -8  15 889.051 66.1386   1
  -5  -8  15 739.042 63.3722   4
  13  -5  15 813.033 59.9378   1
  -5  13 -15 737.308 72.7361   3
  -5  -8  18 633.956 65.9415   1
   5   8 -18 873.367 71.4634   3
  -9  13 -16 70.2098 46.7074   3
  -9  -4  16 125.016 41.7843   5
   9 -13  16 44.0966 44.3636   1
  -9  -4  16 125.165 43.0844   4
  13  -9  16 22.5328 36.5372   1
 -13   9 -13 3520.22 148.807   3
  -9  -4  13 3366.48 136.276   5
  13  -9  13 3110.29 124.713   1
  -9  -4  13 3249.33 134.778   4
   9 -13  13 3329.98 141.327   1
  -9  13 -13 3537.19 143.864   3
 -13   9 -10 5700.91 194.397   3
   9 -13  10 5998.24 189.426   1
 -13   9 -10 5838.11 178.678   2
  13  -9  10 6075.37 177.892   1
  -9  -4  10 5337.96 186.475   5
  -9  13 -10 5585.05 174.083   2
  -9  -4  10 5668.27 189.762   4
  -9  13 -10 5822.58 193.306   3
  -9  13  -7 77.5515 27.3412   2
  -9  13  -7 204.601 37.0717   3
  -4  -9  -7 301.362 31.8060   5
 -13   9  -7 181.829 37.2306   3
   9 -13   7 87.4971 32.2609   1
  -4  -9  -7 274.975 30.3603   4
 -13   9  -7 166.630 32.4979   2
  13  -9   7 115.538 26.8437   1
  -4  -9  -4 9455.26 256.163   5
 -13   9  -4 9459.45 265.518   2
  -4  -9  -4 9595.03 256.928   4
  -9  13  -4 10251.2 272.249   2
  -9  13  -4 9561.61 261.189   3
  13  -4  -4 10004.4 246.336   3
  -4  -9  -1 12454.6 319.091   5
  -4  -9  -1 12314.2 318.208   4
  -9  13  -1 11801.1 299.129   3
  -4  -9   2 133.030 33.3027   5
  -4  -9   2 152.509 33.8688   4
 -13   9   2 139.486 31.4209   2
  -9  13   2 176.796 22.9789   3
  -4  -9   5 6141.02 201.529   5
  -4  -9   5 6119.02 200.818   4
 -13   9   5 6720.91 198.306   2
  -9  13   5 6350.98 195.315   2
   4 -13   8 2816.75 115.367   1
  -4  -9   8 2819.42 118.470   5
 -13   9   8 2701.57 108.223   2
  -4  -9   8 3011.81 120.917   4
  -9  13   8 2599.73 108.020   2
  -4  -9   8 2549.19 98.1604   1
  -4  -9  11 951.786 68.6569   5
 -13   9  11 1107.00 64.8995   2
  -4  -9  11 1284.64 70.1635   1
  -4  -9  11 1009.75 70.6932   4
  -9  13  11 1259.94 68.6429   2
  -4  -9  14 2872.16 127.896   5
  -4  -9  14 3329.15 129.924   1
  -4  -9  14 2980.99 128.504   4
  -4  13 -14 3438.24 144.048   3
   4 -13  14 3590.96 146.578   1
   4 -13  17 710.505 76.2123   1
  -4  -9  17 1043.20 75.3839   5
  -4  -9  17 619.625 66.2110   1
  -4  -9  17 1016.87 74.3531   4
 -10  -3  17 43.4550 39.1672   5
  10 -13  17 49.2131 47.8852   1
 -10  -3  17 41.4456 39.1019   4
  13 -10  17 34.1290 41.3565   1
 -10  13 -14 231.744 51.8749   3
 -13  10 -14 286.224 55.7233   3
 -10  -3  14 368.512 52.1879   5
 -10  -3  14 366.756 52.1072   4
  10 -13  14 258.728 51.4587   1
  13 -10  14 269.593 44.9726   1
 -10  13 -11 65.3457 34.5125   3
 -13  10 -11 90.0127 40.7232   3
 -10  -3  11 97.3238 36.5288   5
  10 -13  11 61.1915 34.1997   1
  13 -10  11 75.0029 30.9104   1
 -13  10 -11 57.8378 25.6760   2
 -10  -3  11 112.930 38.1562   4
 -10  13 -11 101.185 28.9471   2
 -10  13  -8 34.9954 28.9790   3
 -13  10  -8 50.8850 31.3709   3
  -3 -10  -8 81.2336 24.2401   5
  10 -13   8 30.2635 29.9754   1
  13 -10   8 26.9903 24.6248   1
  -3 -10  -8 62.6253 22.9861   4
 -13  10  -8 18.3002 25.7575   2
 -10  13  -8 42.1693 24.4475   2
  -3 -10  -5 634.786 45.4253   4
 -10  13  -5 564.029 51.4590   2
 -13  10  -5 554.994 48.4077   2
  -3 -10  -5 681.661 46.7123   5
 -10  13  -5 661.429 52.6222   3
 -13  10  -5 588.007 47.3946   3
 -10  13  -2 16.8244 27.9417   2
 -10  13  -2 18.4426 23.3429   3
  -3 -10  -2 9.89500 22.8507   4
 -13  10  -2 6.24386 25.9245   2
  -3 -10  -2 8.47003 23.0565   5
 -10  13   1 157.193 34.4807   2
  -3 -10   1 194.909 34.1305   5
  -3 -10   1 170.940 33.3750   4
 -13  10   1 86.1792 31.6225   2
 -10  13   1 177.946 24.1808   3
   3 -13   4 680.438 51.4016   5
  -3 -10   4 617.178 54.0102   5
 -13  10   4 470.664 46.9719   2
   3 -13   4 636.144 49.6616   4
  -3 -10   4 609.658 53.2495   4
 -10  13   4 644.359 54.0074   2
   3 -13   7 44.4267 31.3058   1
  -3 -10   7 15.9355 24.7907   1
  -3 -10   7 42.1874 31.7408   5
  -3 -10   7 22.0444 31.3040   4
 -13  10   7 13.9231 26.3631   2
 -10  13   7 7.90240 26.6797   2
  -3 -10  10 43.2492 30.6178   5
   3 -13  10 43.1985 32.1770   1
  -3 -10  10 32.2061 29.5186   1
  -3 -10  10 20.6853 29.0050   4
 -13  10  10 58.0078 29.6622   2
 -10  13  10 45.3147 27.7901   2
  -3 -10  13 41.6376 32.3829   5
   3 -13  13 116.992 42.1157   1
  -3 -10  13 47.2339 31.9239   4
  -3 -10  13 39.5317 33.1331   1
 -13  10  13 58.3271 27.6458   2
 -10  13  13 131.583 31.1528   2
  -3  13 -16-2.52878 43.8893   3
  -3 -10  16 2.08096 34.7881   5
  -3 -10  16 24.7762 35.4011   4
   3 -13  16 33.0256 43.8252   1
  -3 -10  16 44.9511 39.3258   1
 -11  13 -15 265.597 57.3999   3
 -13  11 -15 277.996 56.7200   3
 -11  -2  15 187.899 49.0383   5
  11 -13  15 297.635 54.4015   1
  13 -11  15 285.412 50.9973   1
 -11  -2  15 286.827 51.4043   4
 -11  13 -12 24.3276 39.1846   3
 -13  11 -12-4.40062 37.0197   3
  11 -13  12 34.2485 35.5913   1
  13 -11  12 33.6186 33.6234   1
 -13  11 -12-11.8801 25.3831   2
 -11  13 -12 26.0741 25.3677   2
  11 -13   9 1061.85 67.3700   1
  13 -11   9 847.164 57.7838   1
 -13  11  -9 953.135 61.0810   2
 -11  13  -9 972.850 60.9398   2
 -11  13  -9 991.757 68.1718   3
 -13  11  -9 1055.03 72.3041   3
  -2 -11  -6 379.161 37.9249   5
 -13  11  -6 355.635 43.4899   2
  -2 -11  -6 359.066 36.6143   4
 -11  13  -6 316.200 38.8192   2
 -11  13  -6 318.007 41.7698   3
 -13  11  -6 431.287 45.6725   3
 -11  13  -3 164.520 31.0129   3
 -13  11  -3 165.885 30.6709   3
  -2 -11  -3 215.458 32.4589   5
  -2 -11  -3 221.491 32.4442   4
 -13  11  -3 123.025 32.2393   2
 -11  13  -3 183.676 35.4841   2
   2 -13   0 2709.59 108.522   5
  -2 -11   0 2826.48 114.277   5
   2 -13   0 2643.20 107.715   4
 -13  11   0 2767.28 113.854   2
  -2 -11   0 2905.56 114.614   4
 -11  13   0 2928.73 118.255   2
 -11  13   0 2802.76 93.9178   3
   2 -13   3 444.238 43.4931   5
  -2 -11   3 553.229 53.3309   5
   2 -13   3 377.263 41.8828   4
 -13  11   3 448.450 47.0039   2
  -2 -11   3 578.692 54.3916   4
 -11  13   3 439.224 47.6467   2
   2 -13   6 320.369 40.8081   5
  -2 -11   6 420.095 49.9252   5
 -13  11   6 503.716 48.8971   2
   2 -13   6 342.758 42.1307   4
  -2 -11   6 380.045 48.3411   4
 -11  13   6 474.202 47.2967   2
   2 -13   9 1753.10 91.1047   5
  -2 -11   9 1679.77 82.9775   1
   2 -13   9 1708.46 90.3014   1
 -13  11   9 1855.45 87.6889   2
   2 -13   9 1875.65 93.0380   4
  -2 -11   9 1878.08 96.3366   4
 -11  13   9 1698.05 83.9189   2
  -2 -11   9 1875.19 96.0429   5
   2 -13  12 117.853 41.3587   1
  -2 -11  12 92.8627 36.5160   1
  -2 -11  12 195.503 40.9193   4
 -13  11  12 154.997 34.7200   2
 -11  13  12 105.286 31.8424   2
  -2  13 -15 130.785 45.2419   3
  -2 -11  15 74.5853 39.1089   5
   2 -13  15 145.975 46.1240   1
  -2 -11  15 61.2410 38.2313   4
  -2 -11  15 138.965 42.3852   1
 -12  -1  16 9.34921 38.5598   5
 -13   1  16-25.4370 37.3384   5
  12 -13  16 12.8237 42.5932   1
  13 -12  16 16.5801 40.3575   1
 -12  -1  16 13.8252 37.6315   4
 -13   1  16 2.11034 36.4039   4
 -12  13 -13 70.4321 43.3156   3
 -13  12 -13 56.5651 42.2729   3
  12 -13  13 90.9729 39.9350   1
  13 -12  13 99.6346 40.0310   1
 -12  13 -10 319.122 48.6108   3
  12 -13  10 338.626 44.6805   1
  13 -12  10 397.652 44.5052   1
 -13  12 -10 334.397 41.5446   2
 -12  13 -10 309.576 41.1922   2
 -13  12 -10 396.699 52.5513   3
 -12  13  -7 5.28248 27.3554   3
 -13  12  -7 24.4062 29.0480   3
  -1 -12  -7 15.2127 21.6725   5
  -1 -12  -7 33.5389 21.7563   4
 -13  12  -7 6.43252 26.2653   2
 -12  13  -7-3.16875 24.4288   2
  -1 -12  -4 457.820 44.8933   5
 -13  12  -4 578.819 52.1337   2
  -1 -12  -4 443.754 44.0162   4
 -12  13  -4 560.110 50.9505   2
 -12  13  -4 538.693 46.7825   3
 -13  12  -4 572.004 47.8522   3
   1 -13  -1 328.590 38.6884   5
  -1 -12  -1 414.764 44.2202   5
   1 -13  -1 347.390 39.6850   4
 -13  12  -1 548.593 50.8486   2
  -1 -12  -1 493.919 47.2853   4
 -12  13  -1 523.188 51.1564   2
 -12  13  -1 514.433 39.8992   3
 -13  12  -1 440.461 36.9624   3
   1 -13   2 273.319 41.9868   5
  -1 -12   2 267.371 39.6937   5
   1 -13   2 251.174 40.2633   4
  -1 -12   2 237.191 38.5013   4
 -13  12   2 180.680 37.2035   2
 -12  13   2 194.158 39.6148   2
 -12  13   2 169.692 22.2463   3
   1 -13   5 454.782 51.4487   5
  -1 -12   5 561.022 54.6033   5
 -13  12   5 501.631 51.1224   2
   1 -13   5 533.085 54.2586   4
  -1 -12   5 500.894 52.8551   4
 -12  13   5 445.146 48.9700   2
   1 -13   8 121.504 37.0937   5
   1 -13   8 77.3320 35.1500   1
  -1 -12   8 89.8208 32.2293   1
  -1 -12   8 110.151 37.5153   5
   1 -13   8 70.4041 34.2919   4
  -1 -12   8 127.377 39.6940   4
 -13  12   8 57.4161 32.8542   2
 -12  13   8 39.9785 29.9001   2
  -1 -12  11 425.936 51.5160   5
   1 -13  11 337.939 47.7314   1
   1 -13  11 260.249 42.3630   5
 -13  12  11 374.976 42.9282   2
 -12  13  11 357.148 43.2438   2
   1 -13  11 305.655 44.9441   4
  -1 -12  11 433.753 52.0108   4
  -1 -12  14 396.738 51.4954   4
   1 -13  14 269.607 51.0068   1
  -1 -12  14 283.421 46.0737   5
   1 -13  17 10.3650 44.7106   1
  -1 -12  17 81.7853 45.1714   1
  13 -13  14 2844.88 130.293   1
 -13  13 -14 2735.70 135.267   3
  13 -13  11 1085.97 70.7533   1
 -13  13 -11 872.344 60.8433   2
 -13  13 -11 897.524 74.6143   3
 -13  13  -8 1593.31 83.7411   2
 -13  13  -8 1920.91 95.6915   3
   0 -13  -5 2399.32 99.6825   5
   0 -13  -5 2561.97 101.192   4
 -13  13  -5 2921.86 115.973   2
 -13  13  -5 2909.63 110.881   3
 -13  13  -2 82.5133 25.5118   3
   0 -13  -2 136.961 34.1811   5
   0 -13  -2 116.869 32.6355   4
 -13  13  -2 82.8734 33.7441   2
   0 -13   1 9625.92 266.743   4
 -13  13   1 9114.82 263.451   2
   0 -13   1 9440.24 265.777   5
   0 -13   4 5284.41 184.969   5
   0 -13   4 5506.73 186.492   4
 -13  13   4 5413.05 180.449   2
   0 -13   7 43.9855 32.8167   5
   0 -13   7 68.5219 35.4118   4
 -13  13   7 100.451 33.9474   2
   0 -13  10 6490.02 201.801   1
   0 -13  10 6213.87 210.858   5
 -13  13  10 5899.11 193.201   2
   0 -13  10 6059.91 208.514   4
   0 -13  13 2718.92 119.348   5
   0 -13  13 2844.10 124.141   1
 -13  13  13 2605.86 108.352   2
   0 -13  13 2721.04 119.374   4
   0 -13  16 66.5472 45.0576   1
  -7  -7   0 2293.09 102.468   5
 -14   7   0 1968.01 94.7590   2
  -7  -7   0 2186.49 99.4917   4
  14  -7  -3 141.228 22.7472   3
  -7  -7  -3 209.385 34.6906   5
  -7  -7   3 233.812 40.0215   5
  -7  -7   3 268.685 42.1498   4
 -14   7  -3 138.553 34.8641   2
 -14   7   3 156.528 34.3162   2
  -7  -7  -3 209.323 34.5072   4
  -7  -7  -6 355.005 35.7831   5
 -14   7  -6 445.717 46.1555   2
 -14   7   6 477.640 47.5329   2
  -7  -7   6 335.929 45.7718   5
  -7  -7  -6 310.960 34.8794   4
  -7  -7   6 336.141 46.0847   4
   7 -14   9 1334.54 79.2700   1
  14  -7   9 1268.10 60.3665   1
  -7  -7   9 1119.32 58.5235   1
  -7  -7   9 1327.81 79.4401   5
  -7  -7   9 1201.81 76.9701   4
  -7  14  -9 1324.78 77.2269   3
  -7  14 -12 33.8682 27.6121   2
  -7  14  12-11.7236 30.7678   2
  -7  14 -12-22.7011 35.8165   3
  -7  -7  12 20.4209 33.2373   5
   7 -14  12 14.6632 34.5582   1
  14  -7  12 2.57483 24.4637   1
  -7  -7  12 16.2937 33.3761   4
  -7  -7  12-7.93039 26.1060   1
  -7  14 -15 366.316 59.5427   3
  -7  -7  15 266.383 47.3503   5
  14  -7  15 339.897 44.0262   1
  -7  -7  15 349.171 45.2557   1
  -7  -7  15 278.656 47.3309   4
  -8  -6  16 53.2584 37.9709   5
   8 -14  16-18.9217 45.0463   1
  -8  -6  16 61.7792 38.2945   4
  14  -8  16 51.5421 36.3679   1
  -6  14  13 225.351 41.5385   2
  -8  14 -13 145.650 44.7632   3
  -8  -6  13 160.288 40.2564   5
   8 -14  13 149.376 45.8557   1
  14  -8  13 170.661 35.8637   1
  -8  -6  13 97.0768 37.8918   4
  -8  14 -10 28.2220 25.8612   2
  -8  14 -10 22.6356 32.3440   3
  -8  -6  10 36.3748 31.5880   5
   8 -14  10 15.1727 32.0147   1
  14  -8  10 22.7299 25.1772   1
  -8  -6  10 13.5707 30.4583   4
  -8  14  -7 8.07808 25.0984   3
   8 -14   7 1.83039 31.7670   1
  14  -8   7-9.29863 21.1528   1
  -6  -8  -7 6.88636 21.7548   5
  -8  -6   7 7.92561 33.4427   5
 -14   8  -7 11.2292 26.1101   2
  -6  -8  -7 26.1692 22.3685   4
  -8  -6   7 9.81638 30.3842   4
  -8  -6   4 195.983 36.8666   5
 -14   8  -4 199.876 36.3284   2
  -6  -8  -4 190.915 30.0512   5
  -6  -8  -4 195.393 31.1025   4
  -8  -6   4 159.647 35.4614   4
  14  -6  -4 233.297 25.8338   3
   6   8   1 26.4133 16.4151   1
  -6  -8  -1 22.0317 25.4438   5
  -8  -6   1 36.0145 28.2042   5
 -14   6   1 9.65264 27.3314   2
 -14   8  -1 32.5757 29.6042   2
  -6  -8  -1 31.3044 25.7423   4
  -8  -6   1 29.0467 27.7202   4
  14  -8  -2 2.36251 15.8767   3
  -6  -8   2 17.5504 28.6630   5
  -8  -6  -2-1.51499 26.6080   5
 -14   6  -2 1.61430 26.0942   2
 -14   8   2 22.9903 27.8927   2
  -6  -8   2 10.4794 28.7180   4
   6   8  -2-0.75469 16.8891   1
  -8  -6  -2 6.06302 25.4198   4
  -6  -8   5 233.470 42.6456   5
  -8  -6  -5 196.144 33.3191   5
  -6  -8   5 282.932 43.7119   4
 -14   8   5 130.287 32.9642   2
  -8  -6  -5 200.445 32.7136   4
   6 -14   8 33.0566 33.7518   1
  -6  -8   8 41.3382 29.7386   5
  -8  -6  -8 20.2579 20.8201   5
  -6  -8   8 20.7381 21.8696   1
 -14   8   8 25.4145 28.8705   2
  -6  -8   8 20.8408 29.9855   4
  -8  -6  -8 30.7997 21.0819   4
  -6  14 -11 30.7282 32.2084   3
  -6  -8  11-4.05651 31.9794   5
   6 -14  11 13.8482 31.8677   1
  -6  -8  11 10.7447 26.4050   1
  -6  -8  11 20.1401 31.9857   4
  -8  14  11 1.66736 30.6320   2
  -6  14 -14 30.2515 40.2753   3
  -6  -8  14 87.2922 38.3923   5
   6 -14  14 2.39472 40.5578   1
  -6  -8  14 63.0578 35.1018   4
  -6  -8  14 33.0011 31.8375   1
  -6  -8  17-4.41176 36.9932   5
  -6  -8  17 4.40096 37.8429   4
  -6  -8  17-6.00926 36.4007   1
  -9  -5  17 738.252 70.1658   5
  -9  -5  17 666.320 67.6458   4
  -9  -5  14 1753.97 98.2964   5
   9 -14  14 1918.77 107.528   1
  14  -9  14 1778.97 90.2415   1
  -9  -5  14 1850.99 99.9780   4
  -9  14 -14 1617.14 99.6524   3
  -9  14 -11 33.4060 38.0767   3
  -9  -5  11 36.5274 34.8860   5
   9 -14  11 105.540 37.6336   1
  14  -9  11 107.310 31.1749   1
 -14   9 -11 91.7883 32.0250   2
  -9  -5  11 36.3341 36.5626   4
  -9  14 -11 71.8649 28.2316   2
   9 -14   8 3956.69 151.357   1
  14  -9   8 3756.40 130.709   1
  -5  -9  -8 4559.87 133.052   5
  -9  -5   8 4736.22 161.172   5
 -14   9  -8 3955.84 143.593   2
  -5  -9  -8 4335.81 130.860   4
  -9  -5   8 4430.04 157.869   4
  -9  14  -8 3645.07 139.719   2
  -9  14  -8 4275.75 152.152   3
 -14   9  -5 10071.6 283.918   2
  -5  -9  -5 10040.8 270.362   5
  -5  -9  -5 10033.2 270.400   4
  -9  14  -5 10449.2 282.009   3
  14  -5  -5 10621.1 257.695   3
  -5  -9  -2 1818.71 87.3532   5
 -14   9  -2 1759.20 87.1202   2
  -5  -9  -2 1886.19 88.9185   4
  -9  14  -2 1861.26 79.6985   3
  -5  -9   1 2733.86 111.699   5
 -14   9   1 2144.06 100.914   2
  -5  -9   1 2705.11 111.769   4
  -9  14   1 2354.16 85.0885   3
  -5  -9   4 4416.71 163.320   5
 -14   9   4 4537.45 157.326   2
  -5  -9   4 4831.15 167.693   4
  -9  14   7 15.3454 29.0577   2
   5 -14   7 30.4081 35.1063   1
  -5  -9   7 23.4521 22.7722   1
  -5  -9   7 41.4972 33.5692   5
  -9  -5  -7 27.8827 22.0288   5
  -5  -9   7 27.4739 31.9462   4
 -14   9   7 28.0190 28.6106   2
  -9  -5  -7 32.5927 21.9597   4
   5 -14  10 2546.64 116.056   1
  -5  -9  10 2732.45 120.066   5
  -5  -9  10 2745.54 105.987   1
 -14   9  10 2589.67 108.542   2
  -5  -9  10 2846.65 121.751   4
  -9  14  10 2722.35 113.914   2
  -5  -9  13 2598.04 115.365   5
  -5  -9  13 2215.13 100.536   1
   5 -14  13 2096.25 112.792   1
  -5  -9  13 2646.33 117.435   4
  -9  14  13 1974.29 91.7159   2
  -5  14 -13 2141.00 111.929   3
  -5  -9  16 67.6118 38.7255   5
   5 -14  16 58.6993 47.2844   1
  -5  -9  16 54.8665 37.1865   4
  -5  -9  16 25.9405 34.6473   1
  14 -10  18 189.043 49.3521   1
 -10  14 -15 32.2139 42.6573   3
 -10  -4  15 79.8939 41.1408   5
  10 -14  15 99.3653 46.7180   1
  14 -10  15 126.712 41.6449   1
 -10  -4  15 99.1807 40.5337   4
  10 -14  12 359.958 50.6532   1
  14 -10  12 369.624 45.9333   1
 -14  10 -12 487.273 46.9468   2
 -10  -4  12 718.778 66.2049   5
 -10  14 -12 405.880 44.0304   2
 -10  -4  12 707.285 64.9705   4
 -10  14 -12 484.251 56.3679   3
 -14  10  -9 2523.80 116.178   3
  14 -10   9 2222.93 93.2330   1
 -14  10  -9 2486.61 104.629   2
 -10  14  -9 2204.98 97.5606   2
  10 -14   9 2342.27 110.406   1
 -10  14  -9 2371.61 109.568   3
  -4 -10  -6 1611.63 73.9381   5
 -14  10  -6 1697.78 85.6757   2
  -4 -10  -6 1752.17 76.4742   4
 -10  14  -6 1677.62 86.6981   2
 -10  14  -6 1700.79 85.4868   3
 -10  14  -3 141.317 35.8581   2
 -10  14  -3 152.643 31.4800   3
  -4 -10  -3 222.211 33.5094   5
  -4 -10  -3 169.605 31.7970   4
 -14  10  -3 191.607 34.3642   2
  -4 -10   0 2811.99 112.639   5
 -14  10   0 2237.48 103.359   2
  -4 -10   0 2805.90 113.015   4
 -10  14   0 2352.46 108.457   2
 -10  14   0 2378.63 89.3500   3
  -4 -10   3 1329.42 81.0073   5
 -14  10   3 1317.59 76.3521   2
  -4 -10   3 1364.21 82.1932   4
 -10  14   3 1376.82 79.3576   2
  -4 -10   6 491.446 51.8551   5
 -14  10   6 568.698 52.4984   2
  -4 -10   6 542.101 53.7454   4
 -10  14   6 623.720 55.4220   2
   4 -14   9 1602.48 90.6266   1
  -4 -10   9 1534.40 76.5199   1
  -4 -10   9 1968.20 98.0567   5
 -10  -4  -9 1623.16 71.2517   5
 -14  10   9 1818.56 88.2031   2
  -4 -10   9 1830.96 95.3323   4
 -10  14   9 1721.46 85.8421   2
 -10  -4  -9 1664.26 71.9187   4
  -4 -10  12 568.987 57.7876   5
   4 -14  12 415.411 52.4399   1
  -4 -10  12 405.917 48.2983   1
 -14  10  12 525.092 48.3621   2
  -4 -10  12 547.846 56.6499   4
 -10  14  12 479.468 46.5665   2
  -4  14 -15 120.475 46.3124   3
  -4 -10  15 93.0076 38.2793   5
   4 -14  15 132.507 47.8084   1
  -4 -10  15 92.6196 39.4673   4
  -4 -10  15 141.427 41.7255   1
  -4 -10  18 322.187 56.0054   1
 -11  -3  16 9.08108 37.3289   5
  11 -14  16-13.4029 44.9540   1
  14 -11  16 15.2351 38.8936   1
 -11  -3  16-22.5095 38.5919   4
 -11  14 -13 204.139 49.4371   3
 -14  11 -13 146.653 47.5006   3
 -11  -3  13 134.434 44.8311   5
  11 -14  13 196.555 44.6135   1
  14 -11  13 178.662 41.2981   1
 -11  -3  13 138.123 43.7098   4
  11 -14  10 446.218 51.3069   1
  14 -11  10 390.780 43.1353   1
 -14  11 -10 397.829 45.4134   2
 -11  14 -10 403.244 43.3385   2
 -11  14 -10 330.678 48.3589   3
 -14  11 -10 330.385 50.1346   3
 -11  14  -7 184.385 37.0665   3
 -14  11  -7 215.436 38.8810   3
  -3 -11  -7 192.936 31.1702   4
  -3 -11  -7 230.536 31.2880   5
 -14  11  -7 142.841 35.2039   2
 -11  14  -7 159.149 34.3739   2
 -14  11  -4 824.450 57.1036   3
  -3 -11  -4 681.014 51.7892   5
 -14  11  -4 873.038 61.6430   2
  -3 -11  -4 725.904 52.6397   4
 -11  14  -4 793.888 56.7184   3
  -3 -11  -1 488.800 48.1848   5
  -3 -11  -1 501.554 49.7181   4
 -11  14  -1 616.051 57.5274   2
 -14  11  -1 528.148 50.8211   2
 -11  14  -1 571.470 42.9225   3
  -3 -11   2 409.663 47.4422   5
 -14  11   2 337.689 44.6747   2
  -3 -11   2 457.727 51.0208   4
 -11  14   2 356.871 46.4466   2
 -11  14   2 314.456 28.0168   3
  -3 -11   5 859.245 66.8025   5
 -14  11   5 729.922 59.5731   2
  -3 -11   5 915.342 68.4428   4
 -11  14   5 773.598 60.5455   2
   3 -14   8 193.871 41.3417   1
  -3 -11   8 156.442 33.2245   1
  -3 -11   8 287.915 44.6958   5
  -3 -11   8 300.270 45.8006   4
 -14  11   8 152.223 37.5039   2
 -11  14   8 161.911 35.9536   2
   3 -14  11 662.070 61.0847   1
  -3 -11  11 399.589 51.9510   5
  -3 -11  11 535.360 50.7286   1
 -14  11  11 527.071 50.9430   2
  -3 -11  11 400.627 51.7913   4
 -11  14  11 524.138 48.4798   2
  -3 -11  14 458.225 55.1749   5
   3 -14  14 666.295 67.4583   1
  -3 -11  14 597.009 60.5492   1
  -3 -11  14 486.452 55.9939   4
  -3  14 -14 533.517 62.2331   3
  -3 -11  17 81.7454 39.2634   5
  -3 -11  17 124.937 41.7059   4
  -3 -11  17 109.728 46.4865   1
 -12  -2  17 54.8532 41.5591   5
  14 -12  17 95.7968 47.7411   1
 -12  -2  17 58.9188 41.0927   4
 -12  14 -14 278.343 55.7746   3
 -14  12 -14 180.696 50.9871   3
 -12  -2  14 208.171 48.2787   5
  12 -14  14 206.141 47.3313   1
  14 -12  14 203.175 44.8898   1
 -12  -2  14 199.852 48.3483   4
 -12  14 -11 125.498 42.2658   3
 -14  12 -11 128.723 42.2839   3
  12 -14  11 178.752 41.5778   1
  14 -12  11 204.921 38.2083   1
 -14  12 -11 122.765 33.0688   2
 -12  14 -11 113.195 32.3968   2
 -12  14  -8 100.377 33.4780   3
 -14  12  -8 85.7275 33.9656   3
  -2 -12  -8 147.322 27.1428   5
  -2 -12  -8 178.461 29.3997   4
 -14  12  -8 126.216 34.1937   2
 -12  14  -8 119.076 31.1839   2
  -2 -12  -5 279.843 36.6546   5
 -14  12  -5 227.641 39.0818   3
  -2 -12  -5 287.452 36.4663   4
 -12  14  -5 306.046 43.4798   2
 -14  12  -5 268.495 43.2691   2
 -12  14  -5 319.318 41.7561   3
 -12  14  -2-6.09503 23.4529   3
 -14  12  -2 14.0476 23.2288   3
  -2 -12  -2-1.56360 24.6524   5
  -2 -12  -2 1.55207 24.4706   4
 -14  12  -2 1.78352 29.4237   2
 -12  14  -2 9.41140 30.5311   2
   2 -14   1 721.402 56.6761   5
  -2 -12   1 673.737 60.5555   5
   2 -14   1 762.710 57.2429   4
 -14  12   1 685.932 59.5704   2
  -2 -12   1 584.037 56.8246   4
 -12  14   1 600.184 56.9231   2
 -12  14   1 676.435 41.3448   3
   2 -14   4 402.044 45.6007   5
  -2 -12   4 315.026 48.7641   5
 -14  12   4 286.939 43.8214   2
   2 -14   4 368.643 44.9998   4
  -2 -12   4 406.250 51.5709   4
 -12  14   4 300.794 44.6750   2
   2 -14   7 9.64727 29.8622   5
  -2 -12   7 2.11671 32.2600   5
   2 -14   7 3.84215 30.2904   4
  -2 -12   7 23.2273 34.4873   4
 -14  12   7 35.3998 31.5420   2
 -12  14   7 20.7665 28.1685   2
  -2 -12  10 356.456 45.3452   1
  -2 -12  10 216.912 46.2031   5
 -14  12  10 307.069 44.7798   2
 -12  14  10 376.416 45.7155   2
  -2 -12  10 237.118 47.0512   4
  -2 -12  13 107.847 38.8545   5
   2 -14  13 225.617 47.7057   1
  -2 -12  13 122.984 39.6006   1
  -2 -12  13 94.0798 36.6418   4
 -14  12  13 99.8946 34.0972   2
 -12  14  13 134.361 36.2496   2
  -2 -12  16 38.0415 35.5840   5
   2 -14  16 23.1550 44.2523   1
  -2 -12  16 35.1500 40.6761   1
  -2 -12  16 42.3898 34.7230   4
 -13  -1  15 319.388 54.1587   5
  13 -14  15 296.648 54.1152   1
  14 -13  15 309.378 51.7618   1
 -13  -1  15 302.981 53.1002   4
 -13  14 -12 149.935 43.8780   3
 -14  13 -12 121.475 44.0290   3
  13 -14  12 48.3443 35.3204   1
  14 -13  12 66.8534 35.2455   1
 -14  13 -12 74.2241 29.6982   2
 -13  14 -12 85.5850 30.8532   2
  13 -14   9 1140.01 74.0189   1
  14 -13   9 1222.58 73.7876   1
 -14  13  -9 1175.94 72.5167   2
 -13  14  -9 1073.78 69.8621   2
 -13  14  -9 1233.38 80.9803   3
 -14  13  -9 1284.61 81.7750   3
  -1 -13  -6 813.340 55.1185   5
 -14  13  -6 834.681 63.8912   2
  -1 -13  -6 780.241 53.5979   4
 -13  14  -6 748.435 61.0146   2
 -13  14  -6 890.578 64.6586   3
 -14  13  -6 969.585 66.2208   3
  -1 -13  -3 558.825 51.8778   5
 -14  13  -3 560.587 56.5615   2
  -1 -13  -3 547.829 50.5631   4
 -13  14  -3 580.194 57.0607   2
 -13  14  -3 485.960 45.3660   3
 -14  13  -3 547.227 45.9846   3
 -14  13   0 1976.87 76.8025   3
   1 -14   0 1854.01 90.8082   5
  -1 -13   0 2121.28 100.490   5
   1 -14   0 1851.21 91.5230   4
 -14  13   0 2135.97 103.511   2
  -1 -13   0 1994.34 97.7362   4
 -13  14   0 1869.05 98.3435   2
 -13  14   0 1980.26 77.2214   3
   1 -14   3 138.659 37.0774   5
  -1 -13   3 218.288 42.2809   5
   1 -14   3 175.045 39.4059   4
  -1 -13   3 152.533 38.7718   4
 -14  13   3 258.110 44.3826   2
 -13  14   3 177.528 39.7847   2
   1 -14   6 1960.89 103.666   5
  -1 -13   6 2248.60 111.588   5
 -14  13   6 2082.04 101.631   2
   1 -14   6 1902.28 102.227   4
  -1 -13   6 2298.73 111.841   4
 -13  14   6 1932.61 97.7013   2
   1 -14   9 2764.26 124.145   1
  -1 -13   9 3353.70 127.164   1
   1 -14   9 2647.24 121.841   5
  -1 -13   9 3317.41 138.145   5
 -14  13   9 3089.74 123.653   2
   1 -14   9 2609.78 121.430   4
 -13  14   9 2819.97 121.056   2
  -1 -13   9 3286.30 137.283   4
   1 -14  12 567.328 57.0251   5
  -1 -13  12 674.269 65.5736   5
   1 -14  12 460.380 55.9570   1
  -1 -13  12 497.111 54.6858   1
 -14  13  12 515.414 52.0411   2
 -13  14  12 460.424 50.1326   2
   1 -14  12 590.835 57.7381   4
  -1 -13  12 733.047 67.1849   4
  -1 -13  15 83.9501 37.2620   5
   1 -14  15 110.148 43.8896   1
  -1 -13  15 171.789 46.9088   1
  -1 -13  15 102.387 38.6674   4
 -14   0  16 14.0181 37.7707   5
 -14   0  16 46.4165 39.7950   4
  14 -14  13 1082.76 78.2591   1
 -14  14 -13 1482.93 98.9675   3
  14 -14  10 1992.50 98.8381   1
 -14  14 -10 1913.78 95.8268   2
 -14  14 -10 2116.31 109.317   3
 -14  14  -7 15.2884 30.3525   3
 -14  14  -7 24.1345 31.7336   2
   0 -14  -4 2002.94 90.0548   5
   0 -14  -4 1797.46 86.8300   4
 -14  14  -4 1901.35 98.0304   2
 -14  14  -4 1881.95 89.1404   3
   0 -14  -1 1279.35 77.4537   5
   0 -14  -1 1340.28 77.6928   4
 -14  14  -1 1172.22 77.7352   2
 -14  14  -1 1163.63 60.4082   3
   0 -14   2 1494.71 89.8246   5
   0 -14   2 1600.40 91.9730   4
   0 -14   5 8944.74 275.068   5
   0 -14   5 8762.76 273.092   4
 -14  14   5 8503.79 261.598   2
   0 -14   8 4748.92 177.044   5
   0 -14   8 4749.37 176.211   4
   0 -14  11 12.4150 31.2868   5
   0 -14  11 20.6753 38.0848   1
   0 -14  11 16.6933 32.6588   4
 -14  14  11-8.62351 30.8214   2
   0 -14  14 1372.74 88.8907   1
  -8  -7  17 203.436 51.0573   5
  -8  -7  17 188.383 49.6247   4
   8 -15  14 652.902 67.4190   1
  -8  -7  14 682.941 67.8774   5
  -8  -7  14 744.564 69.4311   4
  -8  15 -14 752.205 74.5201   3
  -8  15 -11 201.513 36.7900   2
  -8  15 -11 149.598 40.9508   3
  -8  -7  11 163.831 41.5367   5
   8 -15  11 238.318 45.6793   1
  -8  -7  11 191.693 43.5011   4
  -8  15  -8 162.991 36.0034   3
  -7  -8  -8 194.062 29.7743   5
  -8  -7   8 199.089 40.7347   5
  -7  -8  -8 188.569 29.8128   4
  -8  -7   8 165.002 40.8910   4
  -7  -8  -5 1090.01 62.7996   5
 -15   8  -5 1274.80 76.4850   2
  -8  -7   5 1333.86 83.6978   5
  -7  -8  -5 1129.83 64.0858   4
  -8  -7   5 1300.54 82.0103   4
  -7  -8  -2 75.0437 29.4534   5
  -8  -7   2 79.6202 33.9612   5
 -15   7   2 62.5957 33.3407   2
 -15   8  -2 63.2225 31.6104   2
  -7  -8  -2 102.367 31.1577   4
  -8  -7   2 114.427 36.2864   4
 -15   7  -1 746.928 60.5222   2
  -7  -8   1 646.062 57.4557   5
  -8  -7  -1 698.778 59.4617   5
 -15   8   1 701.509 59.2759   2
  -7  -8   1 650.891 57.3723   4
  -8  -7  -1 720.080 59.8260   4
 -15   7  -4 1248.60 76.0551   2
  -7  -8   4 1172.17 78.2377   5
  -8  -7  -4 1348.94 73.1259   5
 -15   8   4 1443.27 80.6557   2
  -7  -8   4 1453.38 85.4126   4
  -8  -7  -4 1346.11 73.0491   4
  -8  -7  -7 27.3184 22.6933   5
  -7  -8   7 36.7645 32.4397   5
 -15   8   7 17.4836 30.0708   2
  -8  -7  -7 9.88335 21.7022   4
  -7  -8   7 18.2601 32.4551   4
   7 -15  10 772.312 70.3470   1
  -7  -8  10 693.667 63.3269   5
  -7  -8  10 749.902 65.5702   4
  -8  15  10 801.611 65.2475   2
  -7  15 -10 659.263 59.9988   3
   7 -15  13 733.329 67.6095   1
  -7  -8  13 744.806 66.2303   5
  -7  -8  13 736.166 66.8889   4
  -8  15  13 731.895 61.8686   2
  -7  15 -13 714.234 69.3571   3
  -7  -8  16 4.59200 37.4992   5
  -7  -8  16 27.5753 38.5385   4
  -9  -6  15 7.11454 37.3914   5
   9 -15  15 27.5921 43.7954   1
  15  -9  15 29.6138 32.1746   1
  -9  -6  15-11.7904 38.7737   4
  -9  15 -12-6.75396 35.1048   3
  -9  -6  12-4.40734 33.7147   5
   9 -15  12 15.1762 36.1234   1
  15  -9  12-13.2701 27.6638   1
  -9  -6  12 48.0810 35.4497   4
  -9  15 -12 15.3538 28.5832   2
  -9  15  -9 80.0282 29.4264   2
  -9  15  -9 85.2051 34.1606   3
   9 -15   9 96.0821 39.8531   1
  15  -9   9 114.214 30.4884   1
  -9  -6   9 60.1948 35.8340   5
 -15   9  -9 94.4675 33.7904   2
  -9  -6   9 64.3180 36.6362   4
  -9  15  -6 186.957 35.7751   3
  -6  -9  -6 100.186 26.7939   5
  -9  -6   6 146.799 39.3342   5
  -6  -9  -6 93.8462 26.5926   4
 -15   9  -6 197.838 38.4504   2
  -9  -6   6 161.872 39.1323   4
  -9  15  -3 67.2208 27.0231   3
  -6  -9  -3 91.9810 30.2585   5
  -9  -6   3 77.2558 34.0633   5
  -6  -9  -3 74.4141 29.6774   4
 -15   9  -3 94.1301 34.7104   2
  -9  -6   3 75.3323 33.0583   4
  -6  -9   0-1.77632 29.3057   5
  -9  -6   0 7.26273 28.4179   5
  -6  -9   0-3.58367 28.6611   4
 -15   9   0 21.5807 32.0469   2
  -9  -6   0 32.6158 31.4480   4
  -6  -9   3 75.8120 34.9515   5
  -9  -6  -3 40.4652 26.9511   5
 -15   9   3 42.9655 32.7288   2
  -6  -9   3 52.9245 32.8904   4
  -9  -6  -3 48.4987 27.8194   4
  -6  -9   6 97.6904 37.2500   5
  -9  -6  -6 162.041 32.0281   5
 -15   9   6 140.871 37.0069   2
  -6  -9   6 187.304 40.8183   4
  -9  -6  -6 89.4857 29.2783   4
  -9  15   9 142.288 38.4893   2
   6 -15   9 189.001 44.2531   1
  -6  -9   9 111.873 29.1637   1
  -6  -9   9 93.0252 38.1842   5
 -15   9   9 87.1978 35.6318   2
  -6  -9   9 79.4848 37.1371   4
  -6  15 -12 8.50900 36.1319   3
  -6  -9  12-12.6001 32.8674   5
   6 -15  12 52.1873 38.7478   1
  -6  -9  12 1.52148 29.2722   1
  -6  -9  12-10.4937 32.3570   4
  -9  15  12-1.70400 30.1903   2
  -6  -9  15 20.2831 35.9199   5
   6 -15  15 17.3633 41.4641   1
  -6  -9  15-6.72614 34.8298   4
 -10  -5  16 4.85606 39.3833   5
  15 -10  16 3.89769 35.1218   1
 -10  -5  16-9.64517 39.7804   4
 -10  15 -13 70.1628 40.4503   3
 -10  -5  13 91.1566 40.3805   5
  10 -15  13-9.07748 36.6874   1
  15 -10  13-19.9904 31.3406   1
 -10  -5  13 56.6736 37.1535   4
 -10  15 -10 23.1529 32.9452   3
  10 -15  10 4.27748 36.1005   1
  15 -10  10 11.2047 26.8839   1
 -10  -5  10 55.3285 38.0352   5
 -15  10 -10 31.1529 29.8585   2
 -10  -5  10 31.9772 35.8829   4
 -10  15 -10 7.99021 25.1993   2
 -10  15  -7-9.15359 27.4605   3
  -5 -10  -7 11.2446 23.2592   5
 -10  -5   7-8.46683 30.8410   5
  -5 -10  -7 27.4564 23.7151   4
 -15  10  -7-3.46284 29.5010   2
 -10  -5   7 8.43277 31.8765   4
 -10  15  -7-9.08718 27.3709   2
 -10  15  -4-11.4094 31.4775   2
 -10  15  -4-12.0788 27.0603   3
  -5 -10  -4 35.9981 25.5876   5
  -5 -10  -4 51.8569 27.5797   4
 -15  10  -4 14.1221 27.7325   2
 -10  15  -1 41.2632 24.5327   3
 -10  15  -1 1.88351 30.5599   2
  -5 -10  -1 46.8442 30.8985   5
  -5 -10  -1 23.2141 31.0931   4
 -15  10  -1 55.2430 31.0292   2
 -10  15   2-2.69271 19.7194   3
 -10  15   2 29.8698 29.8607   2
  -5 -10   2-8.12636 32.2642   5
  -5 -10   2 14.1273 31.3520   4
 -15  10   2 19.9758 29.8596   2
 -10  15   5-3.79939 30.7129   2
  -5 -10   5 71.3518 38.0904   5
  -5 -10   5 29.9500 35.4154   4
 -15  10   5 31.5346 30.7101   2
  -5 -10   8 73.4640 35.8890   5
 -10  -5  -8 40.9699 24.8327   5
  -5 -10   8 53.7539 33.6649   4
 -15  10   8 39.5158 30.9060   2
 -10  -5  -8 56.0587 25.9898   4
 -10  15   8 17.2022 33.4851   2
  -5 -10  11 4.32216 33.9480   5
   5 -15  11-12.8287 35.9721   1
  -5 -10  11 10.1589 26.8042   1
 -15  10  11 52.3747 32.8220   2
  -5 -10  11-15.1532 36.3032   4
 -10  15  11-29.8494 31.8199   2
  -5  15 -14 59.0399 43.6250   3
  -5 -10  14 20.2010 36.2909   5
   5 -15  14 30.5830 38.1676   1
  -5 -10  14 18.3881 33.7906   1
  -5 -10  14 77.8089 39.2821   4
  -5 -10  17 53.5510 39.6793   5
  -5 -10  17 25.4964 38.7251   1
  -5 -10  17 34.6079 39.5646   4
 -11  -4  17 7.36282 39.9460   5
  15 -11  17 37.7765 40.4923   1
 -11  -4  17-31.7082 41.0360   4
 -11  -4  14 267.125 49.7145   5
  11 -15  14 294.644 54.5982   1
  15 -11  14 298.280 45.4436   1
 -11  -4  14 270.475 51.5869   4
 -11  15 -11 43.5655 36.0779   3
  11 -15  11 79.0340 40.1992   1
  15 -11  11 54.8617 30.7687   1
 -11  -4  11 109.921 42.0886   5
 -15  11 -11 52.9474 30.3744   2
 -11  -4  11 65.8931 38.0028   4
 -11  15 -11 39.2970 28.1873   2
 -11  15  -8 77.4836 34.2711   3
  -4 -11  -8 98.7160 26.5556   5
  -4 -11  -8 68.5621 25.9857   4
 -15  11  -8 99.3393 34.1795   2
 -11  15  -8 92.3082 32.9258   2
  -4 -11  -5 613.640 49.4345   5
 -15  11  -5 801.545 62.4662   2
  -4 -11  -5 621.870 49.4928   4
 -11  15  -5 896.831 67.7656   2
 -11  15  -5 778.112 59.3351   3
 -11  15  -2 9.32473 24.5389   3
  -4 -11  -2 16.8454 26.0713   5
  -4 -11  -2 25.3276 27.3892   4
 -15  11  -2 14.3122 28.6165   2
 -11  15  -2-10.1088 33.0197   2
  -4 -11   1 479.400 51.2739   5
 -15  11   1 413.323 48.1433   2
  -4 -11   1 533.772 53.1493   4
 -11  15   1 520.116 56.0302   2
 -11  15   1 439.323 36.9018   3
  -4 -11   4 683.522 62.7865   5
 -15  11   4 847.426 64.3956   2
  -4 -11   4 678.722 61.6596   4
 -11  15   4 844.879 67.6932   2
  -4 -11   7 78.5239 37.3042   5
  -4 -11   7 85.1058 37.6666   4
 -15  11   7 35.0990 32.4712   2
 -11  15   7 56.2765 34.2081   2
   4 -15  10 524.958 59.6683   1
  -4 -11  10 612.864 53.0377   1
  -4 -11  10 546.621 60.0442   5
 -15  11  10 506.140 52.1927   2
  -4 -11  10 565.423 60.1483   4
 -11  15  10 477.738 51.5757   2
  -4  15 -13 316.125 52.3553   3
  -4 -11  13 384.581 53.2372   5
  -4 -11  13 336.915 46.8577   1
   4 -15  13 314.317 52.5114   1
 -11  15  13 272.870 41.6030   2
  -4 -11  13 386.220 53.1651   4
  -4 -11  16-6.94613 38.8296   5
  -4 -11  16 2.16430 38.5667   1
  -4 -11  16-11.4769 36.9741   4
 -12  -3  15 70.1762 40.7701   5
  12 -15  15 157.762 48.0461   1
  15 -12  15 91.7860 40.3678   1
 -12  -3  15 73.7931 43.3055   4
 -12  15 -12 246.377 52.1323   3
 -15  12 -12 313.181 55.8532   3
  12 -15  12 224.596 47.5703   1
 -12  -3  12 249.973 48.3979   5
  15 -12  12 209.001 41.7210   1
 -15  12 -12 259.277 40.6163   2
 -12  -3  12 294.252 50.6103   4
 -12  15 -12 236.363 40.7150   2
 -15  12  -9 1356.66 78.7109   2
 -12  15  -9 1224.98 74.0509   2
 -12  15  -9 1355.10 84.9431   3
 -15  12  -9 1236.83 82.4466   3
 -15  12  -6 944.645 66.7648   3
  -3 -12  -6 838.271 56.7285   5
 -15  12  -6 948.972 66.6851   2
  -3 -12  -6 795.236 55.7432   4
 -12  15  -6 1028.70 70.8981   2
 -12  15  -6 979.269 67.4208   3
 -12  15  -3 107.841 29.8085   3
  -3 -12  -3 149.849 33.6851   5
  -3 -12  -3 109.173 31.9949   4
 -15  12  -3 42.4168 31.7807   2
 -12  15  -3 61.7141 33.8323   2
  -3 -12   0 751.848 62.5048   5
 -15  12   0 771.488 62.4981   2
  -3 -12   0 672.755 61.2459   4
 -12  15   0 669.272 61.9831   2
 -12  15   0 751.620 46.6724   3
  -3 -12   3 23.5068 35.0192   5
  -3 -12   3-2.11788 34.2339   4
 -15  12   3-11.5588 33.1305   2
 -12  15   3 9.73503 30.1321   2
  -3 -12   6 1691.63 99.4995   5
 -15  12   6 1745.80 93.2882   2
  -3 -12   6 1868.76 102.395   4
 -12  15   6 1826.90 94.9200   2
  -3 -12   9 2439.18 119.248   5
 -15  12   9 2247.05 106.368   2
  -3 -12   9 2402.51 118.419   4
 -12  15   9 2350.84 107.858   2
   3 -15  12 542.412 60.9572   1
  -3 -12  12 464.771 51.6119   1
  -3 -12  12 669.419 64.5904   5
 -15  12  12 555.270 54.1780   2
 -12  15  12 524.702 52.8619   2
  -3 -12  12 688.471 64.6272   4
  -3 -12  15-11.9303 38.8402   5
   3 -15  15 36.3266 42.6627   1
  -3 -12  15 70.6393 39.7802   1
  -3 -12  15 28.3804 39.0218   4
 -13  -2  16 7.02706 36.9341   5
 -13  -2  16 42.9057 39.7189   4
 -13  15 -13 114.335 47.0283   3
 -15  13 -13 144.328 48.7969   3
  13 -15  13 154.475 44.2336   1
  15 -13  13 156.424 40.1039   1
 -13  -2  13 135.495 44.3279   5
 -13  -2  13 193.501 46.6475   4
 -15  13 -10 420.772 50.4441   2
 -13  15 -10 459.325 50.2581   2
 -13  15 -10 544.818 61.0979   3
 -15  13 -10 460.979 57.6765   3
 -13  15  -7 19.4700 31.4755   3
 -15  13  -7 24.3471 32.0141   3
  -2 -13  -7 34.1743 24.2165   5
  -2 -13  -7 15.8055 23.2058   4
 -15  13  -7 1.87035 32.0704   2
 -13  15  -7 40.9044 31.1846   2
 -15  13  -4 253.609 38.0877   3
  -2 -13  -4 229.886 37.8798   5
 -15  13  -4 318.780 46.2266   2
 -13  15  -4 311.617 47.0454   2
  -2 -13  -4 202.350 36.5261   4
 -13  15  -4 291.011 41.4148   3
  -2 -13  -1 409.262 49.9565   5
 -15  13  -1 431.736 52.2902   2
  -2 -13  -1 376.093 48.2059   4
 -13  15  -1 394.333 50.8350   2
 -13  15  -1 434.794 40.7296   3
   2 -15   2 114.418 33.9964   5
  -2 -13   2 186.819 41.4356   5
   2 -15   2 149.543 34.8346   4
  -2 -13   2 167.949 39.1623   4
 -15  13   2 175.013 42.3019   2
 -13  15   2 233.132 44.4735   2
   2 -15   5 1040.84 74.0457   5
  -2 -13   5 866.168 73.7375   5
 -15  13   5 935.542 71.0051   2
   2 -15   5 874.599 69.4687   4
  -2 -13   5 925.343 74.1269   4
 -13  15   5 1086.88 73.3608   2
   2 -15   8 556.448 57.3256   5
  -2 -13   8 444.057 55.8520   5
 -15  13   8 352.564 49.3212   2
   2 -15   8 486.791 55.4272   4
  -2 -13   8 430.405 55.8583   4
 -13  15   8 298.999 44.7250   2
   2 -15  11-6.57873 36.7768   1
  -2 -13  11 2.30103 35.6122   5
  -2 -13  11 46.0211 34.4624   1
  -2 -13  11 36.4635 36.0634   4
 -15  13  11 33.6679 33.0754   2
 -13  15  11-17.7479 31.8073   2
  -2 -13  14 109.528 41.9395   5
   2 -15  14 238.910 51.7583   1
  -2 -13  14 175.649 45.7756   1
  -2 -13  14 125.285 44.0592   4
  14 -15  14 11.8204 40.9074   1
  15 -14  14 10.7387 37.7232   1
 -14  -1  14 41.6583 40.5639   5
 -14  -1  14 19.5976 41.7416   4
 -14  15 -11 36.2891 40.1775   3
 -15  14 -11 2.38119 37.2681   3
 -15  14 -11-15.2559 30.7180   2
 -14  15 -11 16.6682 29.4126   2
 -14  15  -8 16.1001 32.0759   3
 -15  14  -8-14.4215 34.8831   3
 -15  14  -8-1.89187 33.0310   2
 -14  15  -8 15.5382 31.0667   2
 -14  15  -5 13.2149 29.0119   3
 -15  14  -5-3.32621 29.2093   3
  -1 -14  -5 16.5005 26.5000   5
  -1 -14  -5-10.5212 25.4492   4
 -15  14  -5-3.98739 33.2186   2
 -14  15  -5 29.8047 35.2040   2
 -14  15  -2 2.63079 25.6163   3
 -15  14  -2 7.41473 23.2462   3
  -1 -14  -2 19.0855 31.4869   5
  -1 -14  -2-11.3559 30.5938   4
 -15  14  -2 24.8568 33.3668   2
 -14  15  -2 24.7223 34.1018   2
   1 -15   1 31.6266 29.1303   5
  -1 -14   1 56.5370 36.8948   5
   1 -15   1 61.6929 32.4571   4
  -1 -14   1 31.1103 36.1139   4
 -15  14   1 40.0775 35.6126   2
 -14  15   1 27.2180 34.8956   2
   1 -15   4 136.126 39.6373   5
  -1 -14   4 161.376 45.2781   5
   1 -15   4 108.546 36.9868   4
  -1 -14   4 139.336 43.3608   4
 -15  14   4 111.571 39.6276   2
 -14  15   4 48.9511 33.7335   2
   1 -15   7 2.14264 32.7872   5
  -1 -14   7 55.5349 39.3051   5
   1 -15   7 36.7422 34.2066   4
  -1 -14   7 74.0886 38.2329   4
 -15  14   7 28.8669 35.1384   2
 -14  15   7 7.96810 32.2063   2
   1 -15  10-2.21525 33.7599   5
  -1 -14  10 65.0092 44.5548   5
   1 -15  10-15.4025 34.0529   4
  -1 -14  10-9.91002 39.7679   4
 -15  14  10 14.8770 32.8521   2
 -14  15  10-1.87644 32.8589   2
  -1 -14  13 119.202 40.3660   5
   1 -15  13 40.0998 40.5855   1
  -1 -14  13 29.4352 39.7869   1
  -1 -14  13 49.3332 35.5262   4
 -15  15 -12 7.62823 40.9599   3
 -15  15 -12 20.8800 30.4708   2
 -15  15  -9 162.132 46.8046   3
 -15  15  -9 137.112 39.9189   2
 -15  15  -6 218.996 42.9924   3
 -15  15  -6 235.962 45.3417   2
 -15  15  -3-2.87381 27.4411   3
   0 -15  -3 27.4028 29.1816   5
   0 -15  -3-10.2129 28.0814   4
 -15  15  -3 4.42713 35.7806   2
   0 -15   0 19.8307 33.2644   5
   0 -15   0 27.8054 33.7422   4
 -15  15   0 57.4155 36.9210   2
   0 -15   3 23.4168 35.5493   5
   0 -15   3 11.6324 34.6165   4
 -15  15   3 22.4302 39.3961   2
   0 -15   6 122.199 44.1599   5
   0 -15   6 160.992 46.1103   4
 -15  15   6 160.272 42.5392   2
   0 -15   9 54.2264 37.1547   5
   0 -15   9 36.4567 37.2166   4
 -15  15   9-8.18950 34.4499   2
   0 -15  12-2.18455 37.3378   1
   0 -15  12 11.3666 36.2326   5
   0 -15  12 9.03522 34.6916   4
 -15  15  12-5.44857 32.1779   2
  -8  -8   0 22.5072 30.3301   5
 -16   8   0 52.9992 35.0888   2
  -8  -8   0 51.5317 34.9787   4
  -8  -8  -3 5.03188 26.2530   5
  -8  -8   3 12.2035 29.7626   5
 -16   8  -3 7.71046 34.2520   2
 -16   8   3 9.73654 32.6582   2
  -8  -8  -3 13.3479 26.7836   4
  -8  -8   3 45.5205 33.9083   4
  -8  -8  -6 85.2548 29.2618   5
  -8  -8   6 69.4190 37.6848   5
  -8  -8  -6 55.7839 27.2290   4
  -8  -8   6 112.133 41.0087   4
  -8  16  -9 33.0673 30.9109   3
  -8  -8   9 73.9539 38.4417   5
  -8  -8   9 57.4325 35.7232   4
  -8  16  12 80.5417 41.1943   2
  -8  16 -12 78.2302 41.2108   3
   8 -16  12 79.8971 44.1445   1
  -8  -8  12 81.1724 43.4219   5
  -8  -8  12 104.461 42.7040   4
  -8  16 -12 78.5638 32.5270   2
  -8  -8  15 9.44484 39.7266   5
  -8  -8  15 16.5628 39.1660   4
  -9  -7  16 28.8203 40.4187   5
  -9  -7  16 64.8061 42.7819   4
  -7  16  13 310.979 55.2289   2
  -9  16 -13 244.666 51.5308   3
  -9  -7  13 301.650 53.1860   5
   9 -16  13 250.517 50.8546   1
  -9  -7  13 272.781 51.0629   4
  -9  16 -10 209.091 43.4635   3
   9 -16  10 268.114 48.4777   1
  -9  -7  10 285.682 48.6400   5
  -9  -7  10 233.468 47.2684   4
  -9  16 -10 195.238 36.9422   2
  -9  16  -7 18.4466 29.8176   3
  -7  -9  -7 1.29976 23.1611   5
  -9  -7   7 11.3049 34.3220   5
 -16   9  -7 24.5971 34.5720   2
  -7  -9  -7-1.30019 22.5652   4
  -9  -7   7-11.3124 33.2456   4
  -7  -9  -4 446.491 46.5121   5
  -9  -7   4 471.155 57.0153   5
 -16   9  -4 464.176 51.5859   2
  -7  -9  -4 439.279 46.4395   4
  -9  -7   4 451.052 55.7217   4
  -9  16  -4 419.780 45.1663   3
  -7  -9  -1 234.068 40.7540   5
  -9  -7   1 242.358 43.1581   5
  -7  -9  -1 294.589 44.4479   4
 -16   9  -1 212.634 41.2738   2
  -9  -7   1 200.150 41.3930   4
  -7  -9   2 59.7338 33.6570   5
  -9  -7  -2 40.1637 31.5707   5
 -16   9   2 50.4868 33.9195   2
  -7  -9   2 42.9510 32.7319   4
  -9  -7  -2 58.1917 34.8703   4
  -7  -9   5 552.676 56.9235   5
  -9  -7  -5 549.675 49.3216   5
 -16   9   5 470.263 53.9676   2
  -7  -9   5 580.606 58.9886   4
  -9  -7  -5 590.327 49.7688   4
  -9  16   8 259.573 46.4637   2
  -7  -9   8 390.046 53.3655   5
  -9  -7  -8 309.685 35.7449   5
 -16   9   8 313.562 46.8277   2
  -7  -9   8 327.625 50.7018   4
  -9  -7  -8 288.173 35.1735   4
  -7  16 -11-20.9890 36.0960   3
   7 -16  11-11.6155 38.5802   1
  -7  -9  11-2.33785 36.1807   5
  -7  -9  11 4.64190 36.0550   4
  -9  16  11 16.9953 36.7582   2
  -7  -9  14 92.5382 42.4285   5
   7 -16  14 47.0858 42.7759   1
  -7  -9  14 68.9374 40.9088   4
 -10  -6  14 218.386 49.7307   5
  10 -16  14 286.740 57.4243   1
 -10  -6  14 216.802 50.5864   4
 -10  16 -11 20.2909 37.6871   3
  10 -16  11-29.8723 39.9997   1
 -10  -6  11 4.64023 36.8460   5
 -10  -6  11 14.0287 36.1849   4
 -10  16 -11-5.07068 27.5103   2
  -6 -10  -8 2011.36 85.6061   5
 -16  10  -8 2109.29 102.202   2
 -10  -6   8 2252.71 116.238   5
  -6 -10  -8 1881.00 83.9061   4
 -10  -6   8 2223.90 114.467   4
 -10  16  -8 2000.23 99.2153   2
 -10  16  -8 1962.32 101.684   3
  -6 -10  -5 2940.17 114.532   5
 -10  -6   5 2977.93 132.508   5
 -16  10  -5 3255.51 130.398   2
  -6 -10  -5 2986.77 115.156   4
 -10  -6   5 3021.40 133.289   4
 -10  16  -5 3379.85 134.002   2
 -10  16  -5 3115.56 122.942   3
  -6 -10  -2 810.574 64.1328   5
 -10  -6   2 890.159 70.2440   5
 -16  10  -2 823.536 66.1839   2
  -6 -10  -2 822.740 63.3642   4
 -10  -6   2 888.914 71.1186   4
 -10  16  -2 862.204 57.8539   3
  -6 -10   1 1036.88 73.5389   5
 -10  -6  -1 873.213 66.6581   5
 -16  10   1 1006.41 71.6959   2
  -6 -10   1 918.193 70.9379   4
 -10  -6  -1 893.324 67.7450   4
 -10  16   1 915.570 52.7720   3
  -6 -10   4 1690.93 98.5777   5
 -10  -6  -4 1428.87 79.1802   5
 -16  10   4 1688.40 93.2941   2
  -6 -10   4 1844.46 101.740   4
 -10  -6  -4 1489.44 80.3852   4
 -10  16   4 1591.93 90.8978   2
 -10  16   7 268.552 48.3805   2
  -6 -10   7 371.345 53.1229   5
 -10  -6  -7 293.648 39.3132   5
 -10  -6  -7 289.626 37.9411   4
 -16  10   7 296.669 45.6896   2
  -6 -10   7 281.901 49.8222   4
   6 -16  10 386.143 55.8624   1
 -16  10  10 314.427 46.8544   2
  -6 -10  10 284.829 49.2112   5
  -6 -10  10 326.284 51.9132   4
 -10  16  10 325.968 50.2043   2
  -6  16 -13 120.845 45.2117   3
  -6 -10  13 116.368 42.8320   5
   6 -16  13 96.1579 45.6368   1
  -6 -10  13 138.965 42.4061   4
 -11  -5  15 4.91199 37.7236   5
 -11  -5  15 47.0395 41.2536   4
 -11  16 -12 287.402 50.7936   3
  11 -16  12 209.204 48.0937   1
  16 -11  12 187.910 39.8264   1
 -11  -5  12 291.067 51.9132   5
 -11  -5  12 275.698 51.6954   4
 -11  16 -12 223.397 39.8440   2
 -11  -5   9 1153.44 82.0943   5
 -16  11  -9 912.855 68.5475   2
 -11  16  -9 814.318 63.3757   2
 -11  -5   9 1121.22 81.0145   4
 -11  16  -9 824.150 68.0805   3
 -11  16  -6 213.228 41.7667   3
  -5 -11  -6 311.985 38.4965   5
 -11  16  -6 354.003 49.7034   2
  -5 -11  -6 241.744 35.5785   4
 -16  11  -6 258.679 44.9357   2
  -5 -11  -3 455.364 47.4245   5
 -16  11  -3 431.029 52.2416   2
  -5 -11  -3 505.552 50.3571   4
 -11  16  -3 427.095 54.5461   2
 -11  16  -3 448.253 46.2763   3
  -5 -11   0 2108.25 102.342   5
 -16  11   0 1743.30 95.8415   2
  -5 -11   0 1980.98 99.7585   4
 -11  16   0 1800.17 100.933   2
 -11  16   0 1939.32 81.5649   3
  -5 -11   3 931.372 72.9800   5
 -16  11   3 967.517 70.5916   2
  -5 -11   3 836.693 70.2775   4
 -11  16   3 922.440 70.8521   2
  -5 -11   6 40.3215 36.4640   5
 -11  -5  -6 26.3099 29.0419   5
  -5 -11   6 8.95538 35.4316   4
 -16  11   6 12.1857 32.8333   2
 -11  -5  -6 26.2661 26.8205   4
 -11  16   6 44.5997 36.6402   2
  -5 -11   9 332.544 53.2919   5
  -5 -11   9 326.024 52.3415   4
 -16  11   9 307.638 47.0792   2
 -11  16   9 272.772 44.4841   2
  -5  16 -12-23.1338 35.2690   3
   5 -16  12 12.0097 40.2810   1
  -5 -11  12-16.3953 37.0625   5
  -5 -11  12-6.42349 31.3469   1
 -16  11  12 10.2983 31.7007   2
  -5 -11  12 4.66024 36.1974   4
 -11  16  12 13.0190 33.7049   2
  -5 -11  15 176.778 47.5362   5
  -5 -11  15 177.606 47.0050   4
  16 -12  16-5.92691 34.8002   1
  12 -16  13 85.0061 45.6172   1
  16 -12  13 83.3441 37.4845   1
 -12  -4  13 158.544 49.1935   5
 -12  -4  13 122.005 46.5776   4
 -12  16 -10 2.22112 33.5853   3
 -12  -4  10 40.3675 36.0473   5
 -16  12 -10 24.5423 31.6614   2
 -12  -4  10 16.7065 37.4925   4
 -12  16 -10-3.61072 28.4657   2
 -12  16  -7-5.76027 32.3080   3
  -4 -12  -7 36.7847 26.8887   5
  -4 -12  -7 35.0548 26.1765   4
 -16  12  -7 1.92398 31.2115   2
 -12  16  -7 45.2212 33.8165   2
 -12  16  -4 79.9243 32.7653   3
  -4 -12  -4 81.6947 31.1555   5
  -4 -12  -4 53.8389 30.2437   4
 -16  12  -4 56.9485 35.6421   2
 -12  16  -4 40.1318 36.6831   2
 -12  16  -1 16.5686 25.7528   3
  -4 -12  -1 19.3499 30.2852   5
  -4 -12  -1 11.5119 30.6896   4
 -16  12  -1-6.04667 31.6627   2
 -12  16  -1 6.68451 34.6144   2
  -4 -12   2 11.0209 35.9984   5
  -4 -12   2 2.25106 34.9695   4
 -16  12   2-6.26007 33.4948   2
 -12  16   2 17.6494 37.4726   2
  -4 -12   5 216.409 47.1445   5
  -4 -12   5 309.779 50.9696   4
 -16  12   5 248.544 45.2790   2
 -12  16   5 161.205 41.9717   2
  -4 -12   8 160.355 45.5359   5
  -4 -12   8 104.359 41.7185   4
 -16  12   8 90.3622 38.4162   2
 -12  16   8 86.2726 36.9289   2
   4 -16  11 20.6106 38.7846   1
  -4 -12  11 42.9338 32.8898   1
  -4 -12  11 40.0863 37.5925   5
  -4 -12  11 28.2277 36.9622   4
 -16  12  11 49.6496 34.7772   2
 -12  16  11 55.3499 34.6264   2
  -4 -12  14 35.5981 39.6724   5
   4 -16  14 10.0925 41.3487   1
  -4 -12  14 1.88300 32.9758   1
  -4 -12  14 28.0265 38.6607   4
  13 -16  14 7.76663 43.1366   1
  16 -13  14-10.0556 38.5042   1
 -13  -3  14 45.6501 44.4498   5
 -13  -3  14 42.7520 44.0829   4
 -13  16 -11 26.5980 40.0253   3
 -13  -3  11 30.4300 42.5279   5
 -16  13 -11 39.7803 32.4791   2
 -13  -3  11-2.52527 38.0324   4
 -13  16 -11-3.76821 30.4570   2
 -13  16  -8 71.0541 36.7161   3
 -16  13  -8 40.5540 33.9302   2
 -13  16  -8 29.0173 31.1755   2
 -13  16  -5 76.2723 34.1064   3
  -3 -13  -5 87.4910 32.5471   5
  -3 -13  -5 59.4718 29.3220   4
 -16  13  -5 39.4664 33.1220   2
 -13  16  -5 58.4910 37.9864   2
 -13  16  -2 24.4943 26.8194   3
  -3 -13  -2 7.27560 28.3663   5
  -3 -13  -2 38.4374 30.7984   4
 -16  13  -2 31.2442 35.6048   2
 -13  16  -2 17.5855 37.8067   2
  -3 -13   1 216.546 45.2018   5
  -3 -13   1 262.357 46.2723   4
 -16  13   1 194.802 45.4778   2
 -13  16   1 134.975 41.0895   2
  -3 -13   4 236.022 48.5955   5
  -3 -13   4 248.146 49.4176   4
 -16  13   4 122.870 38.4748   2
 -13  16   4 147.350 42.0571   2
  -3 -13   7-4.87382 36.7022   5
  -3 -13   7 17.0190 36.7636   4
 -16  13   7 27.3778 35.6601   2
 -13  16   7 36.3414 35.6691   2
  -3 -13  10 143.201 45.0125   5
  -3 -13  10 140.113 44.9199   4
 -16  13  10 103.485 38.9980   2
 -13  16  10 82.2055 37.2191   2
  -3 -13  13 111.766 42.8899   5
   3 -16  13 133.773 46.9928   1
  -3 -13  13 133.086 42.6406   1
  -3 -13  13 144.517 45.2769   4
 -14  -2  12 18.1425 41.0123   5
 -16  14 -12 22.8031 32.0729   2
 -14  -2  12-28.4542 41.3750   4
 -14  16 -12 1.88001 29.2053   2
 -16  14  -9 476.015 55.9784   2
 -14  16  -9 361.726 49.0388   2
 -14  16  -9 462.080 57.9229   3
 -16  14  -9 365.146 53.5851   3
 -14  16  -6 60.8665 36.1630   3
 -16  14  -6 47.4477 33.8155   3
  -2 -14  -6 40.9619 26.9737   5
  -2 -14  -6 48.5135 27.2501   4
 -16  14  -6 84.4843 39.4675   2
 -14  16  -6 72.0648 35.4298   2
 -14  16  -3 224.654 38.6915   3
  -2 -14  -3 251.239 43.2329   5
  -2 -14  -3 292.435 44.5598   4
 -16  14  -3 234.119 46.7789   2
 -14  16  -3 245.060 48.1248   2
  -2 -14   0 1361.33 85.8221   5
 -16  14   0 1321.22 88.7202   2
  -2 -14   0 1367.70 85.3080   4
 -14  16   0 1187.78 84.9669   2
  -2 -14   3 124.289 44.7175   5
  -2 -14   3 161.497 45.7953   4
 -16  14   3 149.615 43.0719   2
 -14  16   3 135.681 42.4830   2
  -2 -14   6 204.501 49.4589   5
  -2 -14   6 253.278 53.9966   4
 -16  14   6 142.747 43.4401   2
 -14  16   6 198.211 43.9193   2
  -2 -14   9 769.963 72.7072   5
 -16  14   9 642.676 63.5482   2
 -14  16   9 689.271 63.7742   2
  -2 -14   9 829.646 75.2346   4
  -2 -14  12 28.3620 41.8246   5
  -2 -14  12 48.5632 40.4482   4
 -16  14  12 31.6605 32.9045   2
 -14  16  12-5.73468 33.9689   2
 -15  16 -10 267.915 52.3220   3
 -16  15 -10 342.668 54.4697   3
 -16  15 -10 350.516 50.3619   2
 -15  16 -10 330.954 50.0198   2
 -15  16  -7 37.0385 35.9290   3
 -16  15  -7-7.97327 34.2834   3
 -16  15  -7 35.3378 36.9380   2
 -15  16  -7 29.7059 36.4937   2
  -1 -15  -4 690.452 56.0094   5
 -16  15  -4 785.582 69.8373   2
  -1 -15  -4 722.183 57.2058   4
 -15  16  -4 761.988 68.4179   2
 -15  16  -4 687.547 57.7112   3
 -16  15  -4 657.389 55.5993   3
  -1 -15  -1 348.715 50.2118   5
 -16  15  -1 378.623 55.8680   2
  -1 -15  -1 348.123 50.9296   4
 -15  16  -1 405.497 55.4117   2
   1 -16   2 237.065 45.0660   5
  -1 -15   2 293.349 53.5472   5
   1 -16   2 253.468 45.2692   4
  -1 -15   2 222.476 50.4920   4
 -16  15   2 178.717 43.9052   2
 -15  16   2 165.310 44.0379   2
   1 -16   5 1308.30 88.4055   5
  -1 -15   5 1655.45 105.892   5
 -16  15   5 1456.72 92.9899   2
   1 -16   5 1294.33 88.6522   4
  -1 -15   5 1727.35 106.312   4
 -15  16   5 1290.02 88.0927   2
   1 -16   8 570.945 62.5354   5
  -1 -15   8 692.061 72.7801   5
 -16  15   8 501.793 57.7925   2
   1 -16   8 591.069 63.3765   4
 -15  16   8 528.035 59.6589   2
  -1 -15   8 599.454 69.2462   4
  -1 -15  11 46.5865 40.3225   5
  -1 -15  11 44.1697 39.1173   4
 -16  15  11 51.6182 35.4860   2
 -15  16  11 5.88053 32.9870   2
 -16  16 -11-12.1100 32.1694   2
 -16  16  -8 15.3253 36.5975   3
 -16  16  -8 2.17520 37.2937   2
 -16  16  -5 148.212 40.2053   3
 -16  16  -5 181.631 46.8129   2
   0 -16  -2-7.55651 29.4572   5
   0 -16  -2 14.9376 30.0770   4
 -16  16  -2 19.0449 41.1913   2
   0 -16   1 40.0979 34.4728   5
   0 -16   1 34.0809 35.8424   4
 -16  16   1 14.5810 37.0410   2
   0 -16   4 173.627 46.0512   5
   0 -16   4 170.439 45.6863   4
 -16  16   4 158.720 46.7741   2
   0 -16   7 4.86136 38.0454   5
   0 -16   7 39.1939 40.6839   4
 -16  16   7 24.9909 38.3483   2
   0 -16  10 130.009 45.8314   5
   0 -16  10 77.1548 41.0876   4
 -16  16  10 25.1236 36.8010   2
  -9  -8  14 421.845 60.1502   5
  -9  -8  14 424.331 61.4636   4
  -8  17  11 177.731 51.4669   2
  -9  17 -11 83.4279 39.6818   3
  -9  -8  11 102.425 43.4299   5
  -9  -8  11 142.576 44.0036   4
  -9  17 -11 109.943 34.7679   2
  -9  -8   8 1074.84 81.4032   5
  -9  -8   8 1008.29 79.1727   4
  -9  17  -8 970.021 67.8644   2
  -9  17  -8 959.723 69.9203   3
  -8  -9  -5 1618.30 85.8864   5
 -17   9  -5 1886.62 98.7942   2
  -9  -8   5 1759.61 102.079   5
  -8  -9  -5 1734.52 87.6275   4
  -9  -8   5 1807.57 103.077   4
  -9  17  -5 1859.77 90.3395   3
  -8  -9  -2 245.204 41.6928   5
  -9  -8   2 267.571 46.3100   5
 -17   9  -2 204.112 43.6322   2
  -8  -9  -2 207.980 41.3743   4
  -9  -8   2 211.877 43.5603   4
  -8  -9   1 1319.27 85.7057   5
 -17   9   1 1452.93 89.1538   2
  -9  -8  -1 1238.47 79.7526   5
  -8  -9   1 1415.71 87.2511   4
  -9  -8  -1 1454.47 85.7135   4
  -8  -9   4 1562.24 94.7582   5
  -9  -8  -4 1476.39 82.1661   5
 -17   9   4 1641.05 93.9468   2
  -8  -9   4 1553.30 95.2026   4
  -9  -8  -4 1519.45 82.9280   4
  -8  17  -7 37.5973 29.0602   3
  -9  -8  -7 50.5069 27.6756   5
  -8  -9   7 61.4900 38.2439   5
  -9  -8  -7 43.1748 28.5231   4
  -8  -9   7 80.8361 42.3801   4
  -8  -9  10 846.656 76.0373   5
  -8  -9  10 851.911 77.1837   4
  -9  17  10 1080.39 83.5540   2
  -8  17 -10 933.772 71.4309   3
  -8  -9  13 377.732 57.4379   5
  -8  -9  13 345.857 55.5966   4
 -10  17 -12 30.9703 38.7844   3
  10 -17  12 24.6356 41.1898   1
 -10  -7  12 77.0692 41.0234   5
 -10  -7  12 47.6202 40.2395   4
 -10  17 -12 27.9783 30.4511   2
 -10  17  -9 192.592 42.1504   3
 -10  -7   9 197.032 46.2797   5
 -10  -7   9 193.673 47.4171   4
 -10  17  -9 151.735 38.6195   2
 -10  17  -6 14.3282 34.5491   2
 -10  17  -6 18.4463 32.3035   3
  -7 -10  -6 26.8936 26.3967   5
 -10  -7   6 7.47554 40.4198   5
 -17  10  -6 16.4411 35.1275   2
  -7 -10  -6 16.4808 26.2385   4
 -10  -7   6-2.47928 37.7853   4
 -10  17  -3 212.918 38.0277   3
  -7 -10  -3 276.539 43.0614   5
 -10  -7   3 240.581 48.8611   5
  -7 -10  -3 336.289 45.8590   4
 -17  10  -3 189.992 43.5288   2
 -10  -7   3 295.105 51.1739   4
  -7 -10   0 1026.32 76.0711   5
 -10  -7   0 994.237 75.8741   5
 -17  10   0 983.385 73.9854   2
  -7 -10   0 1032.21 75.9220   4
 -10  -7   0 1014.03 76.6343   4
 -10  17   0 814.385 55.5220   3
  -7 -10   3 369.289 54.2724   5
 -10  -7  -3 353.220 48.8130   5
 -10  -7  -3 347.363 48.0698   4
 -17  10   3 267.281 46.9749   2
  -7 -10   3 335.800 52.3912   4
 -10  17   6 52.9130 36.9822   2
  -7 -10   6 4.87147 39.3800   5
 -10  -7  -6 41.6160 27.3200   5
 -17  10   6 46.7578 37.6640   2
  -7 -10   6 2.41925 38.5666   4
 -10  -7  -6 56.2446 30.6527   4
  -7  17  -9-30.4055 31.1413   3
  -7 -10   9 37.1341 39.4566   5
  -7 -10   9 12.2889 35.6571   4
 -10  17   9 2.33866 38.7106   2
  -7  17 -12-3.19984 26.0405   2
   7 -17  12-27.2294 40.9739   1
  -7 -10  12-7.30128 37.3786   5
  -7 -10  12 21.9397 38.7141   4
 -10  17  12 34.6761 39.8145   2
  11 -17  13 124.909 50.0422   1
 -11  -6  13 223.455 50.8940   5
 -11  -6  13 216.537 50.5947   4
 -11  17 -10 293.183 48.5654   3
 -11  -6  10 222.365 51.2520   5
 -17  11 -10 305.120 47.1879   2
 -11  -6  10 304.120 55.7211   4
 -11  17 -10 227.823 40.5895   2
 -11  17  -7 234.464 45.1727   3
 -11  -6   7 346.178 55.7954   5
  -6 -11  -7 263.217 37.5529   5
  -6 -11  -7 269.728 38.0623   4
 -17  11  -7 223.326 45.5928   2
 -11  -6   7 255.000 51.0842   4
 -11  17  -7 197.866 43.2350   2
  -6 -11  -4 2404.29 106.069   5
 -11  -6   4 2454.65 120.316   5
 -17  11  -4 2210.15 112.411   2
  -6 -11  -4 2474.80 106.989   4
 -11  -6   4 2376.91 118.876   4
 -11  17  -4 2328.36 117.187   2
 -11  17  -4 2312.47 105.970   3
  -6 -11  -1 3002.95 128.836   5
 -11  -6   1 3149.56 137.391   5
 -17  11  -1 2976.84 132.226   2
  -6 -11  -1 2930.60 127.811   4
 -11  -6   1 3018.60 134.749   4
 -11  17  -1 3142.36 138.417   2
 -11  17  -1 3046.20 114.043   3
 -11  17   2 163.258 44.2990   2
  -6 -11   2 175.183 44.1292   5
 -11  -6  -2 157.337 38.5552   5
  -6 -11   2 186.668 46.2354   4
 -17  11   2 190.932 44.7533   2
 -11  -6  -2 133.799 38.2071   4
 -11  17   5 218.962 49.5677   2
  -6 -11   5 209.183 49.2010   5
 -11  -6  -5 224.512 39.0652   5
  -6 -11   5 254.361 52.8216   4
 -17  11   5 233.693 46.5938   2
 -11  -6  -5 180.299 37.0834   4
  -6 -11   8 233.849 49.9835   5
 -11  -6  -8 196.783 34.1219   5
 -17  11   8 227.288 46.6098   2
  -6 -11   8 207.994 46.7574   4
 -11  -6  -8 165.757 33.0051   4
 -11  17   8 221.110 47.7439   2
  -6  17 -11 97.1445 38.4189   3
  -6 -11  11 56.9311 39.6324   5
  -6 -11  11 68.2208 42.5476   4
 -11  17  11 111.437 42.3653   2
  -6 -11  14 207.984 49.7554   5
  -6 -11  14 268.583 52.0384   4
 -12  17 -11 32.9598 36.7331   3
 -12  -5  11 65.3725 45.5509   5
 -17  12 -11 69.9604 37.8138   2
 -12  -5  11 86.7096 46.7609   4
 -12  17 -11 60.8030 31.4211   2
 -12  17  -8 240.810 46.7803   3
 -12  -5   8 161.312 44.9867   5
 -17  12  -8 222.179 45.4048   2
 -12  -5   8 129.650 43.8029   4
 -12  17  -8 249.985 43.3279   2
 -12  17  -5 209.709 42.8719   3
  -5 -12  -5 100.902 32.2812   5
  -5 -12  -5 142.923 33.6284   4
 -17  12  -5 243.384 46.8509   2
 -12  17  -5 313.804 50.4843   2
 -12  17  -2 15.0395 29.2876   3
  -5 -12  -2-5.81990 31.1399   5
  -5 -12  -2 21.6085 32.8375   4
 -17  12  -2-2.13395 34.6135   2
 -12  17  -2 4.75134 38.2676   2
  -5 -12   1 773.130 70.5504   5
 -17  12   1 744.010 66.8385   2
  -5 -12   1 834.731 71.6564   4
 -12  17   1 846.145 74.8576   2
  -5 -12   4 324.442 54.2746   5
 -12  17   4 383.840 55.2307   2
  -5 -12   4 317.350 54.0131   4
 -17  12   4 317.740 51.6509   2
  -5 -12   7 5.01443 40.1094   5
 -12  -5  -7 36.2363 28.1638   5
  -5 -12   7 48.6269 42.2286   4
 -17  12   7 59.7610 38.1477   2
 -12  -5  -7 25.0176 27.6321   4
 -12  17   7 34.3351 37.1379   2
  -5 -12  10 543.865 64.7604   5
 -17  12  10 564.156 59.4205   2
  -5 -12  10 603.390 66.8427   4
 -12  17  10 475.454 57.7284   2
   5 -17  13 85.7477 47.3903   1
  -5 -12  13 116.891 43.7208   5
  -5 -12  13 161.830 45.6258   4
 -17  13 -12 299.186 47.9968   2
 -13  -4  12 296.817 59.2697   5
 -13  -4  12 256.991 55.9795   4
 -13  17 -12 232.860 42.3250   2
 -13  -4   9 2021.46 118.043   5
 -17  13  -9 2378.81 113.250   2
 -13  17  -9 2361.10 110.508   2
 -13  -4   9 2164.39 120.347   4
 -13  17  -9 2387.93 117.259   3
  -4 -13  -6 500.062 48.9933   5
 -17  13  -6 624.613 60.6846   2
  -4 -13  -6 436.698 47.0148   4
 -13  17  -6 758.275 67.4223   2
 -13  17  -6 611.312 58.8529   3
  -4 -13  -3 705.848 59.6552   5
 -17  13  -3 691.938 65.7168   2
  -4 -13  -3 664.913 58.6301   4
 -13  17  -3 770.193 70.8104   2
 -13  17  -3 705.706 56.5477   3
  -4 -13   0 3890.73 158.015   5
 -17  13   0 3910.84 160.679   2
  -4 -13   0 4078.22 159.956   4
 -13  17   0 4152.73 162.790   2
  -4 -13   3 613.963 67.7187   5
 -17  13   3 665.629 65.9722   2
  -4 -13   3 540.163 65.1189   4
 -13  17   3 642.012 64.2282   2
  -4 -13   6 714.849 71.6754   5
 -17  13   6 627.252 64.2331   2
  -4 -13   6 685.348 71.4604   4
 -13  17   6 651.308 65.4007   2
  -4 -13   9 1887.29 110.300   5
 -17  13   9 1898.03 102.852   2
  -4 -13   9 1944.48 112.114   4
 -13  17   9 2090.04 107.083   2
  -4 -13  12 119.414 45.2259   5
  -4 -13  12 153.926 46.3113   4
 -17  13  12 130.464 40.4602   2
 -13  17  12 103.503 41.9058   2
 -14  17 -10 127.574 45.8130   3
 -17  14 -10 138.708 41.4446   2
 -14  17 -10 100.853 38.3041   2
 -14  17  -7 31.6893 36.4456   3
  -3 -14  -7 8.75274 25.5487   5
  -3 -14  -7 16.0891 25.5403   4
 -17  14  -7 12.7996 36.6894   2
 -14  17  -7 44.3123 37.2795   2
 -14  17  -4 137.750 38.5360   3
  -3 -14  -4 131.112 37.8698   5
  -3 -14  -4 166.946 39.8318   4
 -17  14  -4 162.141 43.6132   2
 -14  17  -4 186.443 46.8679   2
  -3 -14  -1 136.452 42.7096   5
  -3 -14  -1 129.284 41.2894   4
 -17  14  -1 127.506 43.8073   2
 -14  17  -1 188.097 46.6898   2
  -3 -14   2-11.8394 38.1432   5
  -3 -14   2 9.52596 37.8220   4
 -17  14   2 29.8056 39.1882   2
 -14  17   2 37.2353 39.6536   2
  -3 -14   5 208.723 51.9784   5
  -3 -14   5 263.576 53.9310   4
 -17  14   5 272.447 49.9296   2
 -14  17   5 324.857 52.5172   2
  -3 -14   8 125.786 47.7804   5
  -3 -14   8 137.920 47.0833   4
 -17  14   8 118.348 43.9603   2
 -14  17   8 162.762 44.6012   2
  -3 -14  11 18.2108 39.4926   5
  -3 -14  11 23.1740 40.3003   4
 -17  14  11 2.01280 34.1891   2
 -14  17  11 12.3971 35.7518   2
 -17  15 -11 204.397 44.2143   2
 -15  17 -11 139.008 40.5663   2
 -15  17  -8 191.763 46.4756   3
 -17  15  -8 136.386 42.7429   3
 -17  15  -8 167.361 46.4737   2
 -15  17  -8 175.359 44.3934   2
  -2 -15  -5 501.155 49.9745   5
 -17  15  -5 637.011 64.4820   2
  -2 -15  -5 545.339 52.4139   4
 -15  17  -5 524.468 61.4118   2
 -15  17  -5 561.156 55.6235   3
  -2 -15  -2 12.8635 34.1790   5
  -2 -15  -2 53.1174 35.7550   4
 -17  15  -2 37.2549 40.2959   2
 -15  17  -2 47.4518 42.4059   2
  -2 -15   1 1068.44 83.3695   5
 -17  15   1 1068.63 82.6367   2
  -2 -15   1 1126.79 84.4305   4
 -15  17   1 1140.65 82.8605   2
  -2 -15   4 1149.84 88.2539   5
 -17  15   4 1039.43 79.7696   2
  -2 -15   4 1201.87 89.9377   4
 -15  17   4 1099.85 81.9158   2
  -2 -15   7 98.8185 47.0770   5
  -2 -15   7 54.4242 45.0588   4
 -17  15   7 28.7704 36.5307   2
 -15  17   7 58.9372 39.5955   2
  -2 -15  10 304.968 57.7948   5
  -2 -15  10 332.683 61.5018   4
 -17  15  10 311.952 50.6576   2
 -15  17  10 301.037 51.6413   2
 -16  17  -9 2.37997 37.7971   3
 -17  16  -9 32.1042 38.4572   3
 -17  16  -9 6.51511 36.4205   2
 -16  17  -9-4.47665 38.0190   2
 -16  17  -6 3.96084 36.4799   3
 -17  16  -6-13.3623 35.2564   3
 -17  16  -6 4.56343 36.6253   2
 -16  17  -6-14.0012 37.0591   2
  -1 -16  -3 30.3575 32.8343   5
  -1 -16  -3 32.0610 31.5307   4
 -17  16  -3 39.9483 43.9832   2
 -16  17  -3 2.53011 40.9012   2
  -1 -16   0 35.9139 36.4168   5
  -1 -16   0 33.7240 36.2235   4
 -17  16   0 27.8577 40.8013   2
 -16  17   0 50.2679 42.4286   2
   1 -17   3 35.4333 36.2890   5
  -1 -16   3 55.9999 43.5588   5
  -1 -16   3 58.2876 44.0071   4
 -17  16   3 50.5927 41.3214   2
 -16  17   3-2.50153 39.5923   2
   1 -17   6 5.04002 37.4937   5
  -1 -16   6 16.5778 44.3500   5
   1 -17   6-14.9592 35.7005   4
  -1 -16   6 30.3331 41.3629   4
 -17  16   6 9.33058 39.9928   2
 -16  17   6 2.36389 38.4752   2
  -1 -16   9 47.9205 41.4763   5
  -1 -16   9 55.9564 41.1195   4
 -17  16   9 28.1619 37.6032   2
 -16  17   9 6.85374 38.4431   2
 -17  16  12 40.5918 36.0816   2
 -16  17  12 70.4268 38.4454   2
 -17  17 -10 716.521 66.6843   2
 -17  17  -7-14.5411 37.5437   3
 -17  17  -7-25.9324 38.6349   2
 -17  17  -4 958.861 82.4211   2
 -17  17  -1 825.478 76.3235   2
   0 -17   2 223.610 50.3736   5
   0 -17   2 200.717 47.0499   4
 -17  17   2 161.659 49.3049   2
   0 -17   5 1007.98 84.3552   5
 -17  17   5 1040.57 84.6658   2
   0 -17   5 1064.82 86.3193   4
   0 -17   8 451.090 64.1008   5
 -17  17   8 439.158 59.4483   2
   0 -17   8 453.411 62.1436   4
 -17  17  11 96.9037 42.9386   2
  -9  -9   0 8887.44 272.757   5
  -9  -9   0 8710.31 270.722   4
  -9  -9  -3 2145.49 103.558   5
  -9  -9   3 2230.97 117.499   5
  -9  -9  -3 2121.36 103.481   4
  -9  -9   3 2185.61 116.512   4
  -9  -9  -6 618.639 54.6067   5
  -9  -9   6 822.635 73.9544   5
  -9  -9  -6 700.858 57.6186   4
  -9  -9   6 786.092 73.5724   4
  -9  18  -6 719.170 61.5840   3
  -9  -9   9 3085.10 143.805   5
  -9  -9   9 3093.18 144.123   4
  -9  18  -9 2609.85 118.318   2
  -9  18   9 3320.66 148.095   2
  -9  18  -9 2661.10 124.129   3
  -9  -9  12 393.307 60.6882   5
  -9  -9  12 318.272 56.3617   4
  -9  18 -12 208.276 40.9305   2
  -9  18  12 268.106 61.0153   2
 -10  18 -10 217.778 46.3026   3
 -10  -8  10 347.558 57.2399   5
 -10  -8  10 378.961 57.9167   4
 -10  18 -10 172.425 39.3363   2
 -10  18  -7-12.8387 35.6528   2
 -10  18  -7 11.9070 34.7512   3
  -8 -10  -7 9.22311 26.6784   5
 -10  -8   7-2.53096 38.5714   5
  -8 -10  -7-4.62291 26.7441   4
 -10  -8   7 60.4197 43.0284   4
  -8 -10  -4 956.466 69.4067   5
 -18  10  -4 897.913 73.7237   2
 -10  -8   4 1144.16 83.0849   5
  -8 -10  -4 1022.91 70.6251   4
 -10  -8   4 1095.91 83.1451   4
 -10  18  -4 1005.94 69.9442   3
  -8 -10  -1 1118.48 80.9893   5
 -18  10  -1 1006.71 79.6225   2
 -10  -8   1 1113.16 82.0312   5
  -8 -10  -1 1074.11 79.1513   4
 -10  -8   1 1092.64 81.9891   4
 -10  18  -1 1007.08 63.6117   3
  -8 -10   2-2.40174 38.8223   5
 -10  -8  -2 18.0123 33.9937   5
 -18  10   2 13.8931 37.4286   2
  -8 -10   2-9.62269 39.2888   4
 -10  -8  -2-16.2321 35.2137   4
  -8 -10   5 714.621 72.2550   5
 -10  -8  -5 609.421 55.4220   5
 -18  10   5 657.415 65.1018   2
  -8 -10   5 586.641 67.4892   4
 -10  -8  -5 540.895 53.0481   4
  -8  18  -8 286.820 43.4993   3
 -10  18   8 377.276 62.7009   2
  -8 -10   8 449.512 62.9252   5
  -8 -10   8 294.106 56.1709   4
  -8  18 -11 3.54738 27.3463   2
  -8 -10  11 20.4711 38.6914   5
  -8 -10  11 7.64805 38.0856   4
 -10  18  11 10.5301 44.4323   2
 -11  -7  11 10.6391 41.1633   5
 -11  -7  11 18.4817 42.0809   4
 -11  18 -11 1.89039 28.3559   2
 -18  11  -8 606.079 61.9511   2
 -11  -7   8 527.029 63.5960   5
 -11  -7   8 541.193 64.2740   4
 -11  18  -8 586.270 60.5993   2
 -11  18  -8 636.744 63.0600   3
  -7 -11  -5 492.760 51.7360   5
 -18  11  -5 720.041 67.4368   2
 -11  -7   5 593.536 69.9395   5
  -7 -11  -5 577.985 54.4162   4
 -11  -7   5 540.274 67.4159   4
 -11  18  -5 776.919 68.6366   2
 -11  18  -5 597.785 58.4432   3
 -11  18  -2 79.7763 43.4875   2
 -11  18  -2 116.028 35.5818   3
  -7 -11  -2 99.0025 35.7447   5
 -11  -7   2 50.2890 39.9781   5
 -18  11  -2 80.2145 39.9768   2
  -7 -11  -2 109.189 39.8900   4
 -11  -7   2 74.7699 41.9752   4
  -7 -11   1 505.537 61.7959   5
 -11  -7  -1 567.683 63.6903   5
 -18  11   1 545.467 61.4674   2
  -7 -11   1 591.564 64.7762   4
 -11  -7  -1 617.113 64.8983   4
 -11  18   1 582.156 65.8970   2
  -7 -11   4 575.221 65.8792   5
 -11  -7  -4 467.491 54.5761   5
 -18  11   4 510.992 62.2438   2
  -7 -11   4 639.092 68.7537   4
 -11  -7  -4 449.519 53.2112   4
 -11  18   4 547.943 63.3898   2
  -7 -11   7 53.4629 40.2912   5
 -11  -7  -7 38.8055 29.5518   5
 -18  11   7 73.4257 41.1263   2
  -7 -11   7 28.0044 38.8044   4
 -11  -7  -7 16.0675 27.8938   4
 -11  18   7-2.51126 41.1583   2
  -7  18 -10 221.206 44.1720   3
  -7 -11  10 297.768 54.5358   5
  -7 -11  10 251.978 52.4972   4
 -11  18  10 322.854 55.6602   2
 -12  -6  12 35.3177 43.2999   5
 -12  -6  12-5.39207 40.4400   4
 -12  18 -12-18.3760 29.3924   2
 -12  18  -9 42.7890 38.3806   3
 -12  -6   9 44.8473 45.7845   5
 -18  12  -9 58.6063 40.6276   2
 -12  -6   9 39.0407 43.4904   4
 -12  18  -9 18.4820 32.0313   2
 -12  18  -6 71.4598 39.9711   3
  -6 -12  -6 77.7414 32.3148   5
 -12  -6   6 91.3318 46.7829   5
  -6 -12  -6 34.7006 29.7256   4
 -18  12  -6 43.4984 37.3119   2
 -12  -6   6 51.8385 43.7667   4
 -12  18  -6 83.1265 41.6348   2
 -12  18  -3 112.873 36.8594   3
  -6 -12  -3 117.010 37.8654   5
 -12  -6   3 65.4667 39.3971   5
  -6 -12  -3 152.056 39.4328   4
 -18  12  -3 103.663 42.7767   2
 -12  -6   3 119.382 43.4763   4
 -12  18  -3 77.0144 42.7872   2
  -6 -12   0 67.2878 40.0853   5
 -12  -6   0-4.58806 36.4358   5
  -6 -12   0 29.2257 36.5949   4
 -18  12   0 25.1940 39.1500   2
 -12  -6   0 22.9481 36.8393   4
 -12  18   0 20.1000 41.4536   2
  -6 -12   3 9.83941 37.7797   5
 -12  -6  -3 11.9797 30.5470   5
  -6 -12   3 2.46479 37.7096   4
 -18  12   3-2.34939 35.5237   2
 -12  -6  -3-1.99957 31.6414   4
 -12  18   3 32.4687 41.4782   2
  -6 -12   6 20.6205 41.8257   5
 -12  -6  -6 37.4686 33.4046   5
  -6 -12   6 51.6389 43.7331   4
 -18  12   6 92.0444 42.6296   2
 -12  -6  -6 55.2103 33.0952   4
 -12  18   6 87.0395 42.1235   2
  -6 -12   9 20.9770 41.1945   5
 -18  12   9 35.5541 39.2604   2
  -6 -12   9 18.5693 41.8284   4
 -12  18   9 31.3445 41.9750   2
  -6 -12  12-18.6610 42.6423   5
  -6 -12  12 58.0909 43.7086   4
 -12  18  12 26.9816 40.6368   2
 -18  13 -10 928.676 74.6939   2
 -13  -5  10 960.040 87.5893   5
 -13  18 -10 846.725 67.7806   2
 -13  -5  10 856.763 82.8952   4
 -13  18 -10 941.521 77.2959   3
 -13  18  -7 196.826 45.0166   3
  -5 -13  -7 292.094 41.6588   5
 -13  -5   7 303.141 55.3411   5
  -5 -13  -7 277.149 40.7398   4
 -18  13  -7 262.171 49.1567   2
 -13  -5   7 338.384 55.9259   4
 -13  18  -7 139.956 44.7185   2
  -5 -13  -4 4040.97 150.015   5
 -18  13  -4 4044.57 162.906   2
  -5 -13  -4 3971.73 149.755   4
 -13  18  -4 4152.93 164.717   2
 -13  18  -4 4010.79 147.166   3
  -5 -13  -1 3329.08 142.623   5
 -18  13  -1 3387.40 147.942   2
  -5 -13  -1 3293.57 142.142   4
 -13  18  -1 3523.34 153.051   2
  -5 -13   2 120.299 46.3310   5
  -5 -13   2 101.852 44.6888   4
 -18  13   2 67.0605 42.7237   2
 -13  18   2 84.2078 42.5086   2
  -5 -13   5 3173.30 147.279   5
 -13  -5  -5 2840.99 125.200   5
 -18  13   5 3186.18 141.629   2
  -5 -13   5 3326.62 150.002   4
 -13  18   5 3027.54 138.435   2
 -13  -5  -5 2771.52 124.137   4
  -5 -13   8 1808.89 110.365   5
 -18  13   8 1574.80 97.5793   2
  -5 -13   8 1934.07 113.555   4
 -13  18   8 1515.63 98.3714   2
  -5 -13  11 20.8908 39.3437   5
  -5 -13  11 49.5325 42.1551   4
 -18  13  11 71.8613 40.0773   2
 -13  18  11 71.1170 40.7337   2
 -18  14 -11 48.8697 38.1934   2
 -14  18 -11 26.8750 34.4539   2
 -14  -4   8 1961.50 114.717   5
 -18  14  -8 1434.04 93.0429   2
 -14  18  -8 1475.70 91.6625   2
 -14  -4   8 1847.45 111.952   4
 -14  18  -8 1678.04 99.6797   3
  -4 -14  -5 3250.21 129.771   5
 -18  14  -5 3232.36 140.005   2
  -4 -14  -5 3099.68 127.175   4
 -14  18  -5 3002.27 137.716   2
 -14  18  -5 3101.29 130.192   3
  -4 -14  -2 141.946 41.3366   5
  -4 -14  -2 183.477 43.4526   4
 -18  14  -2 152.474 47.4152   2
 -14  18  -2 213.109 50.4520   2
  -4 -14   1 2347.40 121.939   5
 -18  14   1 2294.40 121.004   2
  -4 -14   1 2413.69 122.950   4
 -14  18   1 2144.86 118.332   2
  -4 -14   4 3744.86 162.938   5
 -18  14   4 3566.25 153.537   2
  -4 -14   4 3700.05 161.626   4
 -14  18   4 3501.97 153.135   2
  -4 -14   7 183.787 49.3340   5
  -4 -14   7 205.070 52.4991   4
 -18  14   7 235.566 50.8828   2
 -14  18   7 239.258 50.9654   2
  -4 -14  10 638.736 72.2833   5
 -18  14  10 675.508 65.8886   2
  -4 -14  10 566.589 69.0605   4
 -14  18  10 621.996 65.2462   2
 -15  18  -9 11.8403 35.9653   3
 -18  15  -9 58.3818 40.1427   2
 -15  18  -9 98.6146 40.6322   2
 -15  18  -6-2.05067 37.0599   3
  -3 -15  -6-4.90502 26.8835   5
  -3 -15  -6 1.63927 27.9309   4
 -18  15  -6-4.64848 40.7003   2
 -15  18  -6 25.5286 36.5905   2
  -3 -15  -3 36.4482 35.9572   5
  -3 -15  -3 12.7641 34.9805   4
 -18  15  -3-7.23123 37.8661   2
 -15  18  -3 22.4992 40.6901   2
  -3 -15   0 28.6240 38.8249   5
  -3 -15   0 2.36459 39.0109   4
 -18  15   0 24.4299 40.0346   2
 -15  18   0-2.58088 40.8404   2
  -3 -15   3 5.34262 40.0690   5
  -3 -15   3-5.27972 39.2766   4
 -18  15   3 17.3576 41.0444   2
 -15  18   3-19.9617 37.4276   2
  -3 -15   6 61.8368 45.7736   5
  -3 -15   6 74.6924 46.7162   4
 -18  15   6 87.6819 43.1792   2
 -15  18   6 59.3055 42.0569   2
  -3 -15   9 123.751 49.5893   5
  -3 -15   9 94.6599 46.5906   4
 -18  15   9 95.7455 42.7158   2
 -15  18   9 95.5570 44.5261   2
 -18  15  12-2.03069 35.0301   2
 -15  18  12-8.84197 38.5939   2
 -18  16 -10 158.680 45.9747   2
 -16  18 -10 150.208 44.9155   2
 -16  18  -7 15.0287 37.4849   3
 -18  16  -7 16.7514 38.5478   2
 -16  18  -7-4.74356 38.8673   2
  -2 -16  -4 183.085 38.8366   5
  -2 -16  -4 201.195 40.7109   4
 -18  16  -4 154.040 47.7726   2
 -16  18  -4 172.778 48.6784   2
  -2 -16  -1 312.552 52.1264   5
  -2 -16  -1 360.360 53.4212   4
 -18  16  -1 314.191 55.7656   2
 -16  18  -1 237.497 53.2600   2
  -2 -16   2 33.3648 45.7204   5
  -2 -16   2 2.75698 43.7878   4
 -18  16   2 38.7830 43.6428   2
 -16  18   2 33.1935 38.9168   2
  -2 -16   5 212.904 59.4816   5
  -2 -16   5 234.853 59.3804   4
 -18  16   5 213.698 50.5875   2
 -16  18   5 363.583 56.2807   2
  -2 -16   8 279.235 58.2669   5
  -2 -16   8 190.279 53.0667   4
 -18  16   8 261.728 52.3183   2
 -16  18   8 212.401 51.4807   2
 -18  16  11 23.8932 37.9237   2
 -16  18  11-13.4765 39.4481   2
 -17  18  -8 230.872 51.4445   3
 -18  17  -8 260.604 53.0548   3
 -18  17  -8 265.623 51.3918   2
 -17  18  -8 344.656 56.7015   2
 -18  17  -5 747.575 74.7808   2
 -17  18  -5 781.923 76.7172   2
  -1 -17  -2 82.8127 38.1896   5
  -1 -17  -2 105.001 38.1806   4
 -18  17  -2 100.995 47.2676   2
 -17  18  -2 88.4994 47.5575   2
  -1 -17   1 417.754 57.0455   5
  -1 -17   1 373.873 54.0420   4
 -18  17   1 381.147 61.6115   2
 -17  18   1 384.805 61.6585   2
  -1 -17   4 641.881 70.4217   5
 -18  17   4 495.498 64.6818   2
  -1 -17   4 594.448 70.2620   4
 -17  18   4 496.102 65.6002   2
  -1 -17   7 43.2048 44.9962   5
  -1 -17   7-2.72379 42.6347   4
 -18  17   7 60.7631 43.1914   2
 -17  18   7 25.2323 41.6321   2
 -18  18  -6 786.939 75.3515   2
 -18  18  -3 661.159 75.4705   2
 -18  18   0 3761.43 168.821   2
 -18  18   3 1321.76 97.1732   2
 -18  18   6 182.470 50.3203   2
  -9  19  11 43.0928 53.5824   2
 -10  19 -11 11.8508 30.2207   2
 -10  19  -8 134.604 39.1969   2
 -10  19  -8 251.083 45.7481   3
 -10  -9   8 330.468 60.0768   5
 -10  -9   8 257.724 55.2326   4
 -10  19  -5 318.135 48.6736   3
  -9 -10  -5 377.024 49.6407   5
 -10  -9   5 501.643 63.8027   5
  -9 -10  -5 433.096 50.7607   4
 -10  -9   5 419.406 60.2258   4
 -10  19  -2 6.66171 31.8841   3
  -9 -10  -2 15.5804 34.3154   5
 -10  -9   2-2.50671 38.0521   5
  -9 -10  -2-17.6987 34.1084   4
 -10  -9   2-7.45891 38.7686   4
 -10  -9  -1 339.023 52.4849   5
  -9 -10   1 328.566 55.6023   5
 -10  -9  -1 395.104 55.5353   4
  -9 -10   1 346.462 55.7971   4
  -9 -10   4 673.280 71.7090   5
 -10  -9  -4 577.980 57.6053   5
  -9 -10   4 700.835 72.7856   4
 -10  -9  -4 567.671 56.8295   4
  -9  19  -4 572.945 56.3943   3
  -9  19  -7 130.967 39.2850   3
 -10  19   7 138.063 48.9932   2
 -10  -9  -7 121.715 35.0972   5
  -9 -10   7 121.569 46.4264   5
 -10  -9  -7 172.927 37.7445   4
  -9 -10   7 118.006 47.4299   4
  -9  19 -10 55.2760 34.1845   2
  -9 -10  10 106.640 46.1624   5
  -9 -10  10 50.1532 42.8139   4
 -10  19  10 41.3057 51.3762   2
  -8  19  12 22.8095 56.8934   2
 -11  19  -9 78.6543 40.7784   3
 -11  -8   9 59.6107 42.5925   5
 -11  -8   9 48.9450 44.1329   4
 -11  19  -9 92.9377 37.4294   2
 -11  19  -6 4.73331 39.0443   2
 -11  19  -6 22.7220 36.5978   3
  -8 -11  -6 1.76255 29.7490   5
 -11  -8   6-2.68141 41.9669   5
  -8 -11  -6 1.78723 30.8306   4
 -11  -8   6 26.6815 40.9788   4
 -11  19  -3 298.646 52.9972   2
 -11  19  -3 267.231 44.1369   3
  -8 -11  -3 262.374 45.4266   5
 -11  -8   3 251.158 54.1166   5
 -19  11  -3 274.021 50.7971   2
  -8 -11  -3 224.376 43.2202   4
 -11  -8   3 311.737 56.2177   4
  -8 -11   0 560.301 65.8911   5
 -19  11   0 490.182 64.9809   2
 -11  -8   0 520.577 61.9471   5
  -8 -11   0 574.637 65.9635   4
 -11  -8   0 456.749 60.8078   4
 -11  19   0 552.360 66.6272   2
 -11  19   3 40.6502 40.9298   2
  -8 -11   3 18.8346 40.5271   5
 -11  -8  -3 27.0819 35.2787   5
 -19  11   3 54.9911 41.9240   2
  -8 -11   3 50.5949 45.2346   4
 -11  -8  -3 8.29631 33.6485   4
 -11  19   6 227.175 51.2325   2
  -8 -11   6 196.068 55.1987   5
 -11  -8  -6 163.570 35.8571   5
  -8 -11   6 296.130 57.7190   4
 -11  -8  -6 150.339 36.9799   4
  -8 -11   9 264.611 54.4079   5
  -8 -11   9 229.781 52.6948   4
 -11  19   9 285.155 61.8258   2
 -11  19  12-10.7274 45.6953   2
 -12  -7  10 260.370 56.6298   5
 -12  -7  10 300.082 57.9253   4
 -12  19 -10 272.073 44.9132   2
 -12  19  -7 10.9989 37.4820   3
 -12  -7   7 24.5813 43.9957   5
 -19  12  -7 11.5546 41.0621   2
 -12  -7   7 16.4876 43.3258   4
 -12  19  -7-2.34560 37.3852   2
  -7 -12  -4 828.462 67.1866   5
 -12  -7   4 920.356 84.4761   5
 -19  12  -4 952.896 78.5202   2
  -7 -12  -4 815.602 66.2581   4
 -12  -7   4 926.614 83.9840   4
 -12  19  -4 1090.71 86.2789   2
 -12  19  -4 958.309 70.6610   3
  -7 -12  -1 457.899 57.7860   5
 -12  -7   1 587.698 70.2817   5
 -19  12  -1 571.994 65.5427   2
  -7 -12  -1 499.544 58.3803   4
 -12  -7   1 550.477 67.7252   4
 -12  19  -1 630.827 69.2831   2
  -7 -12   2 127.848 43.3077   5
 -12  -7  -2 133.740 42.9846   5
 -19  12   2 134.245 48.2371   2
  -7 -12   2 62.6627 39.4448   4
 -12  -7  -2 120.490 44.7294   4
 -12  19   2 89.8211 47.1343   2
  -7 -12   5 1139.91 89.4738   5
 -12  -7  -5 1087.04 75.2270   5
 -19  12   5 1271.49 89.1219   2
  -7 -12   5 1179.45 92.5933   4
 -12  -7  -5 1202.71 78.3193   4
  -7 -12   8 664.757 74.2921   5
 -19  12   8 706.152 69.2570   2
  -7 -12   8 743.427 76.7997   4
 -12  19   8 795.408 78.4163   2
 -12  19  11 10.4052 43.3426   2
 -13  19 -11-5.90219 29.3915   2
 -13  19  -8 20.1608 37.0797   3
 -13  -6   8 17.9586 45.0772   5
 -19  13  -8-2.30526 39.1562   2
 -13  -6   8 14.7565 44.9778   4
 -13  19  -8 8.96426 34.1542   2
 -13  19  -5 19.5959 36.6710   3
  -6 -13  -5 14.5690 29.1295   5
 -13  -6   5 8.28499 40.5810   5
  -6 -13  -5 10.8522 29.5397   4
 -19  13  -5 2.34788 37.8201   2
 -13  -6   5 2.74325 41.9700   4
 -13  19  -5-2.39779 39.6897   2
  -6 -13  -2 8.81989 34.8918   5
 -13  -6   2-10.2252 40.0090   5
  -6 -13  -2 21.9561 37.7596   4
 -19  13  -2 4.90041 39.8802   2
 -13  -6   2-12.7965 41.0814   4
 -13  19  -2 47.9539 42.7635   2
  -6 -13   1 72.9973 43.6910   5
 -13  -6  -1 4.67755 36.0645   5
  -6 -13   1 63.7027 41.3368   4
 -19  13   1 5.02295 39.0210   2
 -13  -6  -1 18.7355 39.0269   4
 -13  19   1 50.7793 44.6807   2
  -6 -13   4 79.1576 45.0550   5
 -13  -6  -4 50.6195 37.6121   5
  -6 -13   4 102.200 50.0778   4
 -19  13   4 110.913 47.9216   2
 -13  -6  -4 64.9647 38.2149   4
 -13  19   4 26.0267 42.0955   2
  -6 -13   7 70.3227 45.9580   5
 -13  -6  -7 53.0097 32.6912   5
  -6 -13   7 66.8866 45.6886   4
 -19  13   7 78.2559 44.4592   2
 -13  -6  -7 51.2877 32.8515   4
 -13  19   7 57.1699 44.9823   2
 -19  13  10 2.22120 38.1994   2
 -13  19  10-12.6698 43.7115   2
 -19  14  -9 444.978 59.8026   2
 -14  19  -9 403.998 52.4919   2
 -14  19  -6 94.7857 41.5215   3
  -5 -14  -6 134.939 38.8601   5
 -14  -5   6 139.526 49.6398   5
  -5 -14  -6 113.320 37.7820   4
 -19  14  -6 116.530 45.1430   2
 -14  -5   6 87.9554 47.1882   4
 -14  19  -6 110.413 44.5173   2
  -5 -14  -3 311.485 48.9833   5
  -5 -14  -3 285.171 48.3120   4
 -19  14  -3 251.617 52.3368   2
 -14  19  -3 265.572 56.6561   2
  -5 -14   0 1490.51 96.1593   5
 -19  14   0 1295.37 94.0023   2
  -5 -14   0 1488.63 96.8934   4
 -14  19   0 1367.81 97.5692   2
  -5 -14   3 694.030 76.0685   5
 -14  -5  -3 623.198 65.4410   5
 -19  14   3 626.991 70.5533   2
  -5 -14   3 794.972 77.3725   4
 -14  19   3 558.357 67.0299   2
 -14  -5  -3 512.825 61.4785   4
  -5 -14   6 45.7861 45.2897   5
 -14  -5  -6 50.1227 33.4673   5
  -5 -14   6 28.4018 44.6234   4
 -19  14   6 44.9536 41.6195   2
 -14  -5  -6 43.9772 33.1942   4
 -14  19   6 10.2520 39.3720   2
 -19  14   9 555.047 65.4157   2
 -14  19   9 520.735 64.8566   2
 -19  15 -10 13.5482 37.6237   2
 -15  19 -10 11.1592 34.1465   2
 -15  19  -7 35.2672 39.2775   3
 -15  -4   7 2.87942 46.0562   5
 -19  15  -7-23.9397 41.7973   2
 -15  -4   7 14.3632 44.4572   4
 -15  19  -7-2.34396 37.0907   2
  -4 -15  -4-2.11828 34.9465   5
  -4 -15  -4-16.8058 36.0164   4
 -19  15  -4 42.3688 42.9925   2
 -15  19  -4-2.61697 41.1095   2
  -4 -15  -1 66.1955 41.7810   5
  -4 -15  -1 53.5779 38.9572   4
 -19  15  -1 53.6690 45.1635   2
 -15  19  -1 42.2883 44.6245   2
  -4 -15   2 68.7779 45.0998   5
  -4 -15   2 40.9227 41.7570   4
 -19  15   2 69.7855 44.7385   2
 -15  19   2 52.3419 41.8784   2
  -4 -15   5 20.6142 46.9378   5
  -4 -15   5 14.5960 45.0083   4
 -19  15   5 12.8374 43.1979   2
 -15  19   5 28.3264 42.4853   2
 -19  15   8 55.0654 40.2942   2
 -15  19   8 44.4740 42.5051   2
 -19  16  -8 621.457 68.6802   2
 -16  19  -8 622.850 66.9042   2
  -3 -16  -5 986.522 70.0358   5
 -19  16  -5 1132.60 86.5226   2
  -3 -16  -5 977.221 69.8415   4
 -16  19  -5 1242.54 90.6645   2
  -3 -16  -2 160.111 44.7428   5
  -3 -16  -2 122.232 43.2603   4
 -19  16  -2 147.980 49.7816   2
 -16  19  -2 122.458 48.7327   2
  -3 -16   1 315.584 59.7845   5
  -3 -16   1 334.759 60.8571   4
 -19  16   1 331.290 59.5952   2
 -16  19   1 243.499 53.2496   2
  -3 -16   4 457.070 69.5129   5
 -19  16   4 635.962 72.2544   2
  -3 -16   4 590.714 73.6320   4
 -16  19   4 568.601 66.3514   2
 -19  16   7 27.4929 41.5091   2
 -16  19   7 10.4128 40.2893   2
 -19  17  -6 52.6264 46.3603   2
 -17  19  -6 41.1290 42.5608   2
  -2 -17  -3 53.0928 36.4108   5
  -2 -17  -3 44.4072 34.6312   4
 -19  17  -3 76.3455 47.7264   2
 -17  19  -3 90.3363 50.7502   2
  -2 -17   0 272.824 51.5531   5
 -17  19   0 414.831 64.8330   2
  -2 -17   0 333.921 52.3668   4
 -19  17   0 234.369 54.2264   2
  -2 -17   3 118.646 51.7062   5
  -2 -17   3 155.133 52.0451   4
 -19  17   3 95.8301 46.5756   2
 -17  19   3 221.813 57.1896   2
 -19  17   6-13.4130 44.2568   2
 -17  19   6-5.24657 43.9936   2
  -1 -18   2 40.1523 43.4237   5
  -1 -18   2 21.2848 42.4101   4
 -10 -10   0 83.1022 44.0101   5
 -10 -10   0 98.3917 45.8875   4
 -10  20  -3 16.6789 35.6548   3
 -10 -10  -3-20.0198 35.8313   5
 -10 -10   3-5.50194 41.5956   5
 -10 -10  -3-8.84359 35.3636   4
 -10 -10   3-19.2874 42.4802   4
 -10  20  -6 33.3184 36.8186   3
 -10  20  -6 118.417 43.0646   2
 -10 -10  -6 65.4757 32.9037   5
 -10 -10   6 96.3242 50.3746   5
 -10 -10  -6 64.6338 33.9587   4
 -10 -10   6 69.5635 47.6819   4
 -10  20  -9 62.8794 33.9835   2
 -10  20   9 142.851 56.4623   2
  -9  20  10 66.1424 59.1106   2
 -11  20 -10 50.6378 34.3611   2
 -11  20  -7-14.4662 38.0142   2
 -11  20  -7 11.0995 36.3786   3
 -11  -9   7 56.3171 45.1995   5
 -11  -9   7 8.51774 40.4755   4
 -11  20  -4 280.717 55.6409   2
 -11  20  -4 232.284 45.2005   3
  -9 -11  -4 250.872 44.7959   5
 -11  -9   4 248.762 54.5556   5
  -9 -11  -4 175.495 42.0250   4
 -11  -9   4 192.107 53.0240   4
 -11  20  -1 139.448 47.2794   2
  -9 -11  -1 165.223 48.4904   5
 -11  -9   1 176.096 50.9092   5
  -9 -11  -1 193.070 50.1547   4
 -11  -9   1 138.976 47.0257   4
 -11  20   2 18.6460 44.3826   2
  -9 -11   2 30.2445 40.0616   5
 -11  -9  -2 18.0671 36.1237   5
  -9 -11   2 8.19460 40.9730   4
 -11  -9  -2-9.06956 35.8797   4
  -9  20  -5 183.349 42.1855   3
 -11  20   5 234.921 55.5400   2
  -9 -11   5 224.837 55.5197   5
 -11  -9  -5 204.325 42.9659   5
  -9 -11   5 274.501 59.7008   4
 -11  -9  -5 163.580 40.4960   4
 -11  20   8 63.3252 50.7516   2
 -12  20  -8 36.8784 37.2654   2
 -12  20  -5 139.449 43.7708   3
  -8 -12  -5 143.444 40.2443   5
 -12  -8   5 164.323 50.9703   5
 -20  12  -5 128.496 45.8108   2
  -8 -12  -5 126.643 39.7322   4
 -12  -8   5 123.492 51.2233   4
 -12  20  -5 108.180 46.7004   2
 -12  20  -2 82.8954 47.8167   2
  -8 -12  -2 22.5391 35.2840   5
 -12  -8   2 10.4630 39.2429   5
 -20  12  -2 69.7974 44.1902   2
  -8 -12  -2 29.3720 36.7818   4
 -12  -8   2 23.9578 39.4504   4
  -8 -12   1 558.831 65.2118   5
 -12  -8  -1 494.222 61.1342   5
 -20  12   1 559.906 68.6900   2
  -8 -12   1 546.119 64.6696   4
 -12  -8  -1 539.331 63.3478   4
 -12  20   1 502.435 67.3998   2
  -8 -12   4 956.164 83.8665   5
 -20  12   4 940.771 81.9148   2
 -12  -8  -4 858.433 70.2656   5
  -8 -12   4 991.473 84.3276   4
 -12  -8  -4 917.486 72.1229   4
 -12  20   4 951.762 83.8024   2
  -8 -12   7 169.357 50.5996   5
  -8 -12   7 189.453 52.3786   4
 -12  20   7 203.857 57.9470   2
 -13  20  -9 137.336 40.1407   2
 -13  20  -6-10.6198 37.8500   3
  -7 -13  -6 24.2166 31.5434   5
 -13  -7   6 5.90255 46.3628   5
  -7 -13  -6 14.8455 30.5148   4
 -20  13  -6 37.4057 42.7561   2
 -13  -7   6 17.7217 44.1266   4
 -13  20  -6 50.9946 42.1457   2
  -7 -13  -3 258.107 47.0667   5
 -13  -7   3 205.439 57.3073   5
  -7 -13  -3 183.615 44.9626   4
 -20  13  -3 186.898 49.0870   2
 -13  -7   3 182.059 54.9804   4
 -13  20  -3 187.808 55.8500   2
  -7 -13   0 676.185 70.3159   5
 -13  -7   0 675.575 75.1582   5
 -20  13   0 509.146 68.0463   2
  -7 -13   0 681.756 71.5438   4
 -13  -7   0 613.438 71.5665   4
 -13  20   0 655.861 75.5688   2
  -7 -13   3 219.761 55.9949   5
 -13  -7  -3 204.964 47.2491   5
  -7 -13   3 173.452 51.5520   4
 -20  13   3 165.818 51.7449   2
 -13  -7  -3 190.829 46.9284   4
 -13  20   3 192.380 53.2382   2
  -7 -13   6 40.6120 45.5743   5
 -13  -7  -6 23.3032 33.3013   5
 -20  13   6-13.1764 44.0572   2
  -7 -13   6 102.729 51.0970   4
 -13  -7  -6 36.7582 34.5795   4
 -13  20   6 37.9833 42.3107   2
 -14  20  -7-2.20830 39.0123   3
 -20  14  -7-36.8090 43.7280   2
 -14  20  -7 12.0431 38.5264   2
  -6 -14  -4 122.765 40.5215   5
 -14  -6   4 214.753 54.7362   5
  -6 -14  -4 186.862 43.5410   4
 -20  14  -4 192.479 50.9888   2
 -14  -6   4 210.451 55.8810   4
 -14  20  -4 249.780 55.9579   2
  -6 -14  -1 150.834 45.6218   5
 -14  -6   1 218.320 53.1708   5
  -6 -14  -1 221.045 49.0602   4
 -20  14  -1 158.836 49.4793   2
 -14  -6   1 245.829 55.0004   4
 -14  20  -1 267.714 55.9398   2
  -6 -14   2 25.0356 44.6522   5
 -14  -6  -2 7.41716 38.1188   5
  -6 -14   2 44.3645 45.5924   4
 -20  14   2 10.7828 42.0348   2
 -14  -6  -2 4.91372 36.8535   4
 -14  20   2 2.78651 43.9344   2
  -6 -14   5 168.551 55.9825   5
 -14  -6  -5 144.274 44.2046   5
  -6 -14   5 153.222 51.5275   4
 -20  14   5 176.545 50.5302   2
 -14  -6  -5 89.1832 41.0627   4
 -14  20   5 109.430 48.9751   2
 -20  14   8 68.4445 45.0667   2
  -5 -15  -5 46.0253 37.3000   5
 -15  -5   5 51.6718 46.7397   5
  -5 -15  -5 95.4368 40.6142   4
 -20  15  -5 61.5549 45.0626   2
 -15  -5   5 54.8019 46.1512   4
 -15  20  -5 34.1915 45.1099   2
  -5 -15  -2 7.00496 35.3096   5
 -15  -5   2-2.86057 42.3890   5
  -5 -15  -2 48.2986 38.0732   4
 -20  15  -2 32.1919 46.8406   2
 -15  -5   2 22.8359 43.5050   4
 -15  20  -2 52.3193 47.9365   2
  -5 -15   1 281.296 56.5490   5
 -15  -5  -1 184.963 52.1884   5
  -5 -15   1 269.415 58.3952   4
 -20  15   1 206.153 52.8628   2
 -15  -5  -1 292.720 55.9410   4
 -15  20   1 187.270 52.1401   2
  -5 -15   4 244.966 58.9572   5
 -15  -5  -4 190.706 46.2028   5
  -5 -15   4 263.697 57.9789   4
 -20  15   4 267.629 54.7810   2
 -15  -5  -4 205.239 46.1433   4
 -15  20   4 251.585 57.0224   2
  -4 -16  -3 82.0412 42.4642   5
  -4 -16  -3 120.093 43.0956   4
 -20  16  -3 57.0593 47.7556   2
 -16  20  -3 73.8993 46.8161   2
  -4 -16   0 482.231 64.1749   5
  -4 -16   0 491.582 63.9762   4
 -20  16   0 408.663 63.8406   2
 -16  20   0 409.164 64.3451   2
  -4 -16   3 455.590 67.3472   5
  -4 -16   3 367.004 63.4347   4
 -20  16   3 269.037 56.7525   2
 -16  20   3 289.866 59.0352   2
 -16  -4  -6-4.26642 34.3626   5
 -16  -4  -6 32.0369 38.2762   4
  -3 -17  -4 769.655 65.6395   5
  -3 -17  -4 656.302 60.7727   4
  -3 -17  -1 808.399 72.1843   5
  -3 -17  -1 704.102 68.9271   4
 -11  21  -5 221.677 53.8872   2
 -11  21  -5 253.611 48.9924   3
 -10 -11  -5 195.197 42.9782   5
 -10 -11  -5 139.193 40.3391   4
 -11  21  -2 77.5328 47.6390   2
 -10 -11  -2 43.9028 39.1729   5
 -11 -10   2 67.8554 46.3505   5
 -10 -11  -2 72.6969 41.9494   4
 -11 -10   2 50.9769 46.2712   4
 -11  21   1 119.818 47.0293   2
 -10 -11   1 259.691 57.7822   5
 -11 -10  -1 225.602 50.6558   5
 -10 -11   1 169.238 50.8311   4
 -11 -10  -1 133.008 45.3413   4
 -10  21  -4 101.641 43.7156   3
 -11  21   4 94.8656 49.9569   2
 -10 -11   4 117.748 49.8749   5
 -11 -10  -4 154.691 44.1484   5
 -10 -11   4 110.552 51.6058   4
 -11 -10  -4 126.998 42.4149   4
 -12  21  -3 31.4438 44.9098   2
  -9 -12  -3 59.1248 40.8740   5
 -12  -9   3 51.5923 46.9751   5
  -9 -12  -3 4.55400 36.6849   4
 -12  -9   3 31.3071 45.8506   4
 -12  21   0 121.101 51.5459   2
  -9 -12   0 53.5625 41.3960   5
 -12  -9   0 76.2752 44.5565   5
  -9 -12   0 81.6243 44.5575   4
 -12  -9   0 23.5101 40.7573   4
 -12  21   3-14.7009 47.0280   2
  -9 -12   3-8.46000 44.6233   5
 -12  -9  -3 9.09082 35.9630   5
  -9 -12   3 8.43117 44.6321   4
 -12  -9  -3 2.29291 35.4852   4
 -12  -9  -6 6.09433 33.7379   5
 -12  -9  -6 22.2219 34.2065   4
  -8 -13  -4 30.4619 35.5478   5
  -8 -13  -4 58.5767 38.0023   4
  -8 -13  -1 125.352 44.6089   5
 -13  -8   1 38.1195 41.8850   5
 -21  13  -1 137.097 50.8313   2
  -8 -13  -1 86.3000 42.6325   4
 -13  -8   1 118.013 49.1018   4
 -13  21  -1 215.774 57.4228   2
  -8 -13   2 20.2037 44.3286   5
 -13  -8  -2 4.90513 38.3856   5
 -21  13   2 11.1928 43.3058   2
  -8 -13   2 28.7587 45.1771   4
 -13  -8  -2 4.88513 38.3704   4
 -13  21   2-3.00850 46.9116   2
 -13  -8  -5 91.5751 38.9085   5
 -13  -8  -5 112.850 39.0679   4
  -7 -14  -5 45.0269 36.0679   5
  -7 -14  -5 56.6759 35.9823   4
  -7 -14  -2 4.79772 37.4055   5
 -14  -7   2-3.04618 45.8762   5
  -7 -14  -2 28.7424 38.7169   4
 -14  -7   2-3.03162 44.3602   4
  -7 -14   1 138.236 50.0467   5
 -14  -7  -1 136.355 50.0465   5
  -7 -14   1 85.5907 46.2419   4
 -21  14   1 169.430 53.1939   2
 -14  -7  -1 148.995 50.7695   4
 -14  -7  -4 53.2059 38.2564   5
 -14  -7  -4 42.8720 39.8755   4
  -6 -15  -3 110.624 42.6385   5
  -6 -15  -3 120.774 44.0194   4
  -6 -15   0 495.820 66.1706   5
 -15  -6   0 561.781 72.8218   5
  -6 -15   0 488.062 65.1986   4
 -15  -6   0 461.759 67.2563   4
 -15  -6  -3 5.27124 41.5559   5
 -15  -6  -3 28.4554 41.6705   4
 -15  -6  -6 341.924 51.0480   5
 -15  -6  -6 371.895 52.5045   4
  -5 -16  -4 2.17920 36.0711   5
  -5 -16  -4 2.17726 34.9485   4
  -5 -16  -1 28.5935 42.1631   5
  -5 -16  -1-28.3694 42.2631   4
 -16  -5  -5 9.42727 38.8825   5
 -16  -5  -5 14.0672 38.4211   4
 -11 -11  -3 25.6945 39.8017   5
 -11 -11  -3 11.6874 37.6542   4
 -10 -12  -4 98.4035 42.8770   5
 -10 -12  -4 98.1210 43.6291   4
 -12 -10  -5 17.6079 37.3912   5
 -12 -10  -5 50.2967 38.4137   4
  -9 -13  -5 865.724 71.9746   5
  -9 -13  -5 760.259 68.6661   4
   0   0   0    0.00    0.00   0

TITL CuCHaNEW_Rehy15d in R-3m
REM R-3m (#166 in standard setting)
CELL 0.71073  13.916267  13.916267  14.476518  90.0000  90.0000 120.0000
ZERR    1.00   0.000758   0.000758   0.000987   0.0000   0.0000   0.0000
LATT  3
SYMM -y, x-y, z
SYMM -x+y,-x, z
SYMM  y, x,-z
SYMM  x-y,-y,-z
SYMM -x,-x+y,-z
SFAC H O Al Si Cu
UNIT 32.00 88.00 12.00 24.00 6.00
REM  CrysAlisPro recorded range (K): Min=272.3; max=277.5; aver:274.9
TEMP 2
TREF
HKLF 4
END
;
_shelx_hkl_checksum   35048
