# Supplementary material for: Effect of temperature and extraframework cation type on CHA framework flexibility
Source: Sci Rep. 2024 Oct 10;14:23778. doi: 10.1038/s41598-024-74638-4 (PMC11467460; doi:10.1038/s41598-024-74638-4)
Supplement: Supplementary file 17 — Supplementary Material 17 [file 41598_2024_74638_MOESM17_ESM.cif]

 
data_shelx
 
_audit_creation_method            SHELXL-2014
_chemical_name_systematic
;
 ?
;
_chemical_name_common             Na-CHA
_chemical_melting_point           ?
_chemical_formula_moiety          ?
_chemical_formula_sum
 'Al8 Na7.62 O51.45 Si16' 
_chemical_formula_weight          1663.66

loop_
 _atom_type_symbol
 _atom_type_description
 _atom_type_scat_dispersion_real
 _atom_type_scat_dispersion_imag
 _atom_type_scat_source
 'O'  'O'   0.0106   0.0060
 'International Tables Vol C Tables 4.2.6.8 and 6.1.1.4'
 'Al'  'Al'   0.0645   0.0514
 'International Tables Vol C Tables 4.2.6.8 and 6.1.1.4'
 'Na'  'Na'   0.0362   0.0249
 'International Tables Vol C Tables 4.2.6.8 and 6.1.1.4'
 'Si'  'Si'   0.0817   0.0704
 'International Tables Vol C Tables 4.2.6.8 and 6.1.1.4'
 
_space_group_crystal_system       monoclinic
_space_group_IT_number            12
_space_group_name_H-M_alt         'I 2/m'
_space_group_name_Hall            '-I 2y'
 
_shelx_space_group_comment
;
The symmetry employed for this shelxl refinement is uniquely defined
by the following loop, which should always be used as a source of
symmetry information in preference to the above space-group names.
They are only intended as comments.
;
 
loop_
 _space_group_symop_operation_xyz
 'x, y, z'
 '-x, y, -z'
 'x+1/2, y+1/2, z+1/2'
 '-x+1/2, y+1/2, -z+1/2'
 '-x, -y, -z'
 'x, -y, z'
 '-x+1/2, -y+1/2, -z+1/2'
 'x+1/2, -y+1/2, z+1/2'
 
_cell_length_a                    18.2741(4)
_cell_length_b                    13.7711(4)
_cell_length_c                    11.9077(4)
_cell_angle_alpha                 90
_cell_angle_beta                  102.754(2)
_cell_angle_gamma                 90
_cell_volume                      2922.69(15)
_cell_formula_units_Z             2
_cell_measurement_temperature     373(2)
_cell_measurement_reflns_used     4059
_cell_measurement_theta_min       2.2860 
_cell_measurement_theta_max       32.2910 
 
_exptl_crystal_description        'fragment' 
_exptl_crystal_colour             'clear colourless' 
_exptl_crystal_density_meas       ? 
_exptl_crystal_density_method     ?              
_exptl_crystal_density_diffrn     1.890          
_exptl_crystal_F_000              1647
_exptl_transmission_factor_min    ?                                             
_exptl_transmission_factor_max    ?                                             
_exptl_crystal_size_max           0.140 
_exptl_crystal_size_mid           0.130 
_exptl_crystal_size_min           0.04 
_exptl_absorpt_coefficient_mu     0.640
_shelx_estimated_absorpt_T_min    ? 
_shelx_estimated_absorpt_T_max    ? 
_exptl_absorpt_correction_type    multi-scan 
_exptl_absorpt_correction_T_min   0.18381 
_exptl_absorpt_correction_T_max   1.0000 
_exptl_absorpt_process_details     
;
Empirical correction (ABSPACK) includes:
- Absorption correction using spherical harmonics
- Frame scaling
;  
_diffrn_ambient_temperature       373(2)
_diffrn_radiation_wavelength      0.71073
_diffrn_radiation_type            MoK\a
_diffrn_source                    'micro-focus sealed tube'                        
_diffrn_measurement_device_type   'XtaLAB Synergy R, HyPix-Arc 100' 
_diffrn_measurement_method        ? 
_diffrn_detector_area_resol_mean  ? 
_diffrn_reflns_number             8192
_diffrn_reflns_av_unetI/netI      0.0482
_diffrn_reflns_av_R_equivalents   0.0361
_diffrn_reflns_limit_h_min        -27
_diffrn_reflns_limit_h_max        14
_diffrn_reflns_limit_k_min        -19
_diffrn_reflns_limit_k_max        18
_diffrn_reflns_limit_l_min        -15
_diffrn_reflns_limit_l_max        16
_diffrn_reflns_theta_min          2.285
_diffrn_reflns_theta_max          32.440
_diffrn_reflns_theta_full         32.500
_diffrn_measured_fraction_theta_max   0.766
_diffrn_measured_fraction_theta_full  0.762
_diffrn_reflns_Laue_measured_fraction_max    0.766
_diffrn_reflns_Laue_measured_fraction_full   0.762
_diffrn_reflns_point_group_measured_fraction_max   0.766
_diffrn_reflns_point_group_measured_fraction_full  0.762
_reflns_number_total              4170
_reflns_number_gt                 3341
_reflns_threshold_expression      'I > 2\s(I)'
_reflns_Friedel_coverage          0.000
_reflns_Friedel_fraction_max      .
_reflns_Friedel_fraction_full     .
 
_reflns_special_details
;
 Reflections were merged by SHELXL according to the crystal
 class for the calculation of statistics and refinement.
 
 _reflns_Friedel_fraction is defined as the number of unique
 Friedel pairs measured divided by the number that would be
 possible theoretically, ignoring centric projections and
 systematic absences.
;
 
_computing_data_collection        'CrysAlisPro system (CCD 42.102a 64-bit (release 15-09-2023))' 
_computing_cell_refinement        'CrysAlisPro 1.171.43.111a (Rigaku OD, 2024)'
_computing_data_reduction         'CrysAlisPro 1.171.43.111a (Rigaku OD, 2024)'
_computing_structure_solution     ?
_computing_structure_refinement   'SHELXL-2014 (Sheldrick, 2014)'
_computing_molecular_graphics     ?
_computing_publication_material   ?
 
_refine_special_details
;
 ?
;
_refine_ls_structure_factor_coef  Fsqd
_refine_ls_matrix_type            full
_refine_ls_weighting_scheme       calc
_refine_ls_weighting_details
'w=1/[\s^2^(Fo^2^)+(0.1108P)^2^+3.4002P] where P=(Fo^2^+2Fc^2^)/3'
_atom_sites_solution_primary      ?
_atom_sites_solution_secondary    ?
_atom_sites_solution_hydrogens    .
_refine_ls_hydrogen_treatment     undef
_refine_ls_extinction_method      none
_refine_ls_extinction_coef        .
_refine_ls_number_reflns          4170
_refine_ls_number_parameters      227
_refine_ls_number_restraints      0
_refine_ls_R_factor_all           0.0703
_refine_ls_R_factor_gt            0.0598
_refine_ls_wR_factor_ref          0.1797
_refine_ls_wR_factor_gt           0.1742
_refine_ls_goodness_of_fit_ref    1.073
_refine_ls_restrained_S_all       1.073
_refine_ls_shift/su_max           0.001
_refine_ls_shift/su_mean          0.000
 
loop_
 _atom_site_label
 _atom_site_type_symbol
 _atom_site_fract_x
 _atom_site_fract_y
 _atom_site_fract_z
 _atom_site_U_iso_or_equiv
 _atom_site_adp_type
 _atom_site_occupancy
 _atom_site_site_symmetry_order  
 _atom_site_calc_flag
 _atom_site_refinement_flags_posn
 _atom_site_refinement_flags_adp
 _atom_site_refinement_flags_occupancy
 _atom_site_disorder_assembly
 _atom_site_disorder_group
Si1 Si 0.57340(4) -0.77647(6) 0.60159(8) 0.0178(2) Uani 0.6667 1 d . . P . .
Al1 Al 0.57340(4) -0.77647(6) 0.60159(8) 0.0178(2) Uani 0.3333 1 d . . P . .
Si2 Si 0.66765(4) -0.61590(6) 1.04519(8) 0.0179(2) Uani 0.6667 1 d . . P . .
Al2 Al 0.66765(4) -0.61590(6) 1.04519(8) 0.0179(2) Uani 0.3333 1 d . . P . .
Si3 Si 0.51618(4) -0.88963(6) 0.24692(8) 0.0172(2) Uani 0.6667 1 d . . P . .
Al3 Al 0.51618(4) -0.88963(6) 0.24692(8) 0.0172(2) Uani 0.3333 1 d . . P . .
Si4 Si 0.58323(4) -0.61430(6) 0.78094(8) 0.0199(2) Uani 0.6667 1 d . . P . .
Al4 Al 0.58323(4) -0.61430(6) 0.78094(8) 0.0199(2) Uani 0.3333 1 d . . P . .
Si5 Si 0.66415(4) -0.88853(6) 0.45040(8) 0.0187(2) Uani 0.6667 1 d . . P . .
Al5 Al 0.66415(4) -0.88853(6) 0.45040(8) 0.0187(2) Uani 0.3333 1 d . . P . .
Si6 Si 0.53998(4) -0.70181(6) 0.12653(8) 0.0193(2) Uani 0.6667 1 d . . P . .
Al6 Al 0.53998(4) -0.70181(6) 0.12653(8) 0.0193(2) Uani 0.3333 1 d . . P . .
O1 O 0.49759(17) -1.0000 0.1893(3) 0.0237(6) Uani 1 2 d S T P . .
O2 O 0.5000 -0.6579(2) 0.0000 0.0250(6) Uani 1 2 d S T P . .
O3 O 0.74238(11) -0.85279(19) 0.4149(2) 0.0291(5) Uani 1 1 d . . . . .
O4 O 0.44762(13) -0.86271(19) 0.3141(2) 0.0324(6) Uani 1 1 d . . . . .
O5 O 0.60770(14) -0.6815(2) 0.6798(3) 0.0358(6) Uani 1 1 d . . . . .
O6 O 0.51758(13) -0.81655(18) 0.1365(2) 0.0306(5) Uani 1 1 d . . . . .
O7 O 0.63094(11) -0.68306(19) 1.1382(2) 0.0282(5) Uani 1 1 d . . . . .
O8 O 0.50780(12) -0.6344(2) 0.2209(2) 0.0305(5) Uani 1 1 d . . . . .
O9 O 0.65198(19) -0.5000 1.0718(4) 0.0365(9) Uani 1 2 d S T P . .
O10 O 0.5000 -0.7472(3) 0.5000 0.0361(8) Uani 1 2 d S T P . .
O11 O 0.63834(13) -0.6436(2) 0.9071(2) 0.0308(5) Uani 1 1 d . . . . .
O12 O 0.64554(13) -0.8173(2) 0.5525(3) 0.0365(6) Uani 1 1 d . . . . .
O13 O 0.67486(19) -1.0000 0.5075(3) 0.0321(8) Uani 1 2 d S T P . .
O14 O 0.5943(2) -0.5000 0.7488(4) 0.0401(9) Uani 1 2 d S T P . .
O15 O 0.59789(13) -0.8836(2) 0.3344(3) 0.0397(7) Uani 1 1 d . . . . .
C1 Na 0.36531(17) -1.0000 0.3132(3) 0.0531(11) Uani 0.921(11) 2 d S T . . .
C11 Na 0.5900(3) -0.5000 0.2533(10) 0.052(3) Uani 0.505(18) 2 d S T . . .
C11A Na 0.5721(14) -0.5000 0.301(2) 0.032(7) Uiso 0.114(18) 2 d S . . . .
C12 Na 0.5082(10) -0.5000 0.0553(18) 0.052(6) Uiso 0.141(10) 2 d S . . . .
C3 Na 0.7561(13) -0.7633(19) 0.716(3) 0.064(9) Uiso 0.106(14) 1 d . . . . .
C3A Na 0.7660(5) -0.7627(8) 0.6657(14) 0.052(4) Uiso 0.217(14) 1 d . . . . .
C31 Na 0.7500 -0.7500 1.2500 0.0637(9) Uani 1 2 d S . P . .
C32 Na 0.5000 -0.9515(4) 0.0000 0.053(2) Uani 0.485(11) 2 d S T . . .
OW1 O 0.5962(15) -0.5000 0.475(2) 0.200 Uiso 0.52(2) 2 d S U . . .
OW2 O 0.2549(18) -1.071(3) 0.204(3) 0.199(18) Uiso 0.35(2) 1 d . . . . .
OW2A O 0.2757(17) -1.164(3) 0.164(3) 0.139(16) Uiso 0.25(2) 1 d . . . . .
 
loop_
 _atom_site_aniso_label
 _atom_site_aniso_U_11
 _atom_site_aniso_U_22
 _atom_site_aniso_U_33
 _atom_site_aniso_U_23
 _atom_site_aniso_U_13
 _atom_site_aniso_U_12
Si1 0.0223(3) 0.0141(4) 0.0182(5) -0.0048(3) 0.0073(3) -0.0023(2)
Al1 0.0223(3) 0.0141(4) 0.0182(5) -0.0048(3) 0.0073(3) -0.0023(2)
Si2 0.0206(3) 0.0140(4) 0.0201(5) 0.0030(3) 0.0066(3) 0.0008(2)
Al2 0.0206(3) 0.0140(4) 0.0201(5) 0.0030(3) 0.0066(3) 0.0008(2)
Si3 0.0233(3) 0.0105(4) 0.0176(5) 0.0002(3) 0.0041(3) 0.0006(2)
Al3 0.0233(3) 0.0105(4) 0.0176(5) 0.0002(3) 0.0041(3) 0.0006(2)
Si4 0.0284(3) 0.0130(4) 0.0195(5) -0.0020(3) 0.0075(3) -0.0005(3)
Al4 0.0284(3) 0.0130(4) 0.0195(5) -0.0020(3) 0.0075(3) -0.0005(3)
Si5 0.0196(3) 0.0171(4) 0.0199(5) -0.0033(3) 0.0059(3) 0.0005(2)
Al5 0.0196(3) 0.0171(4) 0.0199(5) -0.0033(3) 0.0059(3) 0.0005(2)
Si6 0.0248(3) 0.0143(4) 0.0207(5) 0.0018(3) 0.0092(3) -0.0013(2)
Al6 0.0248(3) 0.0143(4) 0.0207(5) 0.0018(3) 0.0092(3) -0.0013(2)
O1 0.0380(14) 0.0138(14) 0.0178(17) 0.000 0.0029(11) 0.000
O2 0.0410(14) 0.0148(14) 0.0216(18) 0.000 0.0123(12) 0.000
O3 0.0247(8) 0.0321(13) 0.0327(14) 0.0084(12) 0.0106(8) 0.0021(8)
O4 0.0382(10) 0.0251(12) 0.0369(16) -0.0067(12) 0.0147(10) 0.0001(9)
O5 0.0439(12) 0.0270(13) 0.0414(17) -0.0181(13) 0.0202(11) -0.0101(10)
O6 0.0453(12) 0.0197(11) 0.0274(14) 0.0033(11) 0.0092(9) -0.0029(9)
O7 0.0267(8) 0.0286(12) 0.0301(14) 0.0068(11) 0.0080(8) -0.0018(8)
O8 0.0351(10) 0.0340(13) 0.0233(14) -0.0053(11) 0.0087(8) -0.0014(9)
O9 0.0381(15) 0.0174(16) 0.058(3) 0.000 0.0179(16) 0.000
O10 0.0360(14) 0.042(2) 0.029(2) 0.000 0.0041(12) 0.000
O11 0.0365(10) 0.0320(13) 0.0242(14) -0.0009(11) 0.0074(8) -0.0002(9)
O12 0.0399(11) 0.0345(15) 0.0399(17) -0.0181(13) 0.0195(10) -0.0014(10)
O13 0.0445(16) 0.0239(17) 0.028(2) 0.000 0.0070(13) 0.000
O14 0.065(2) 0.0169(17) 0.041(3) 0.000 0.0178(18) 0.000
O15 0.0363(11) 0.0342(15) 0.0421(18) -0.0047(13) -0.0056(10) 0.0052(10)
C1 0.0675(18) 0.0428(18) 0.055(2) 0.000 0.0271(14) 0.000
C11 0.047(3) 0.027(3) 0.084(7) 0.000 0.016(3) 0.000
C31 0.0713(16) 0.072(2) 0.0475(18) 0.0314(17) 0.0112(12) 0.0272(15)
C32 0.098(4) 0.045(3) 0.020(3) 0.000 0.019(2) 0.000
 
_geom_special_details
;
 All esds (except the esd in the dihedral angle between two l.s. planes)
 are estimated using the full covariance matrix.  The cell esds are taken
 into account individually in the estimation of esds in distances, angles
 and torsion angles; correlations between esds in cell parameters are only
 used when they are defined by crystal symmetry.  An approximate (isotropic)
 treatment of cell esds is used for estimating esds involving l.s. planes.
;
 
loop_
 _geom_bond_atom_site_label_1
 _geom_bond_atom_site_label_2
 _geom_bond_distance
 _geom_bond_site_symmetry_2
 _geom_bond_publ_flag
Si1 O10 1.6456(13) . ?
Si1 O5 1.647(3) . ?
Si1 O4 1.654(3) 2_656 ?
Si1 O12 1.654(2) . ?
Si1 C3 3.32(2) . ?
Si1 C1 3.3553(16) 5_636 ?
Si1 C3 3.42(2) 7_636 ?
Si1 C3A 3.438(9) . ?
Si2 O11 1.657(3) . ?
Si2 O3 1.664(2) 7_636 ?
Si2 O9 1.6644(14) . ?
Si2 O7 1.691(2) . ?
Si2 C31 3.1626(8) . ?
Si2 C12 3.348(16) 1_556 ?
Si2 C3A 3.451(16) 7_636 ?
Si2 C11 3.501(11) 1_556 ?
Si3 O15 1.623(2) . ?
Si3 O6 1.661(3) . ?
Si3 O4 1.670(2) . ?
Si3 O1 1.6713(16) . ?
Si3 C32 3.0123(19) . ?
Si3 C1 3.390(3) . ?
Si4 O14 1.6429(15) . ?
Si4 O5 1.657(3) . ?
Si4 O11 1.663(3) . ?
Si4 O8 1.682(2) 2_656 ?
Si4 C3A 3.176(10) 7_636 ?
Si4 C11A 3.20(2) 5_646 ?
Si4 C12 3.241(17) 5_646 ?
Si4 C3 3.38(2) 7_636 ?
Si4 C11 3.478(6) 5_646 ?
Si5 O15 1.625(3) . ?
Si5 O3 1.653(2) . ?
Si5 O12 1.654(3) . ?
Si5 O13 1.6730(18) . ?
Si5 C3A 3.306(12) . ?
Si5 C1 3.353(3) 5_636 ?
Si6 O2 1.6383(15) . ?
Si6 O6 1.643(3) . ?
Si6 O7 1.657(2) 1_554 ?
Si6 O8 1.661(3) . ?
Si6 C12 2.926(6) . ?
Si6 C11 3.199(5) . ?
Si6 C11A 3.444(17) . ?
Si6 C12 3.513(13) 5_645 ?
O1 Al3 1.6713(16) 6_535 ?
O1 Si3 1.6713(16) 6_535 ?
O1 C32 2.361(4) . ?
O1 C32 2.361(4) 5_635 ?
O2 Al6 1.6383(15) 2_655 ?
O2 Si6 1.6383(15) 2_655 ?
O2 C12 2.267(7) . ?
O2 C12 2.267(7) 5_645 ?
O3 Al2 1.664(2) 7_636 ?
O3 Si2 1.664(2) 7_636 ?
O3 C31 2.450(2) 1_554 ?
O4 Al1 1.654(3) 2_656 ?
O4 Si1 1.654(3) 2_656 ?
O4 C1 2.414(3) . ?
O5 C3 2.63(2) 7_636 ?
O5 C3A 2.725(10) 7_636 ?
O5 C3 2.88(2) . ?
O6 C32 2.443(5) . ?
O7 Al6 1.657(2) 1_556 ?
O7 Si6 1.657(2) 1_556 ?
O7 C31 2.465(2) . ?
O8 Al4 1.682(2) 2_656 ?
O8 Si4 1.682(2) 2_656 ?
O8 C11A 2.287(12) . ?
O8 C11 2.362(4) . ?
O8 C12 2.706(15) . ?
O9 Al2 1.6643(14) 6_545 ?
O9 Si2 1.6643(14) 6_545 ?
O9 C12 2.592(18) 1_556 ?
O9 C11 2.652(13) 1_556 ?
O9 C12 2.983(19) 5_646 ?
O10 Al1 1.6457(13) 2_656 ?
O10 Si1 1.6457(13) 2_656 ?
O11 C3A 2.478(14) 7_636 ?
O11 C3 2.96(3) 7_636 ?
O12 C3A 2.433(10) . ?
O12 C3 2.59(3) . ?
O12 C1 3.011(4) 5_636 ?
O13 Al5 1.6730(18) 6_535 ?
O13 Si5 1.6730(18) 6_535 ?
O13 C1 2.406(5) 5_636 ?
O14 Al4 1.6428(15) 6_545 ?
O14 Si4 1.6428(15) 6_545 ?
O14 C11A 2.97(2) 5_646 ?
C1 OW2 2.36(3) 6_535 ?
C1 OW2 2.36(3) . ?
C1 O13 2.406(5) 5_636 ?
C1 O4 2.414(3) 6_535 ?
C1 O12 3.011(4) 2_656 ?
C1 O12 3.011(4) 5_636 ?
C1 Al5 3.353(3) 2_656 ?
C1 Si5 3.353(3) 2_656 ?
C1 Al5 3.353(3) 5_636 ?
C1 Si5 3.353(3) 5_636 ?
C1 Si1 3.3553(16) 2_656 ?
C11 C11A 0.72(3) . ?
C11 O8 2.362(4) 6_545 ?
C11 C12 2.50(2) . ?
C11 OW1 2.61(3) . ?
C11 O9 2.652(13) 1_554 ?
C11 Al6 3.198(5) 6_545 ?
C11 Si6 3.198(5) 6_545 ?
C11 Al4 3.478(6) 2_656 ?
C11 Si4 3.478(6) 2_656 ?
C11A OW1 2.01(4) . ?
C11A O8 2.287(12) 6_545 ?
C11A C12 2.91(3) . ?
C11A O14 2.97(2) 5_646 ?
C11A Al4 3.20(2) 2_656 ?
C11A Si4 3.20(2) 2_656 ?
C11A Si4 3.20(2) 5_646 ?
C11A Al4 3.20(2) 5_646 ?
C11A Al6 3.444(17) 6_545 ?
C11A Si6 3.444(17) 6_545 ?
C12 C12 1.28(4) 5_645 ?
C12 O2 2.267(7) 5_645 ?
C12 O9 2.592(18) 1_554 ?
C12 O8 2.706(15) 6_545 ?
C12 Al6 2.926(6) 6_545 ?
C12 Si6 2.926(6) 6_545 ?
C3 C3A 0.67(3) . ?
C3 C3 0.95(8) 7_636 ?
C3 OW2A 1.57(5) 3 ?
C3 C3A 1.59(5) 7_636 ?
C3 OW2A 1.93(5) 5_636 ?
C3 OW2 2.49(5) 5_636 ?
C3 O5 2.63(2) 7_636 ?
C3 OW2 2.65(5) 3 ?
C3 O11 2.96(3) 7_636 ?
C3A OW2A 1.37(4) 3 ?
C3A C3 1.59(5) 7_636 ?
C3A C3A 2.24(3) 7_636 ?
C3A O11 2.478(14) 7_636 ?
C3A OW2A 2.52(4) 5_636 ?
C3A OW2 2.69(4) 3 ?
C3A O5 2.725(10) 7_636 ?
C3A OW2 2.83(3) 5_636 ?
C3A Si4 3.176(10) 7_636 ?
C3A Al4 3.176(10) 7_636 ?
C31 O3 2.450(2) 7_636 ?
C31 O3 2.450(2) 1_556 ?
C31 O7 2.465(2) 7_637 ?
C31 Si2 3.1627(8) 7_637 ?
C31 Al2 3.1627(8) 7_637 ?
C32 C32 1.337(12) 5_635 ?
C32 O1 2.361(4) 5_635 ?
C32 O6 2.443(5) 2_655 ?
C32 Al3 3.0123(19) 2_655 ?
C32 Si3 3.0123(19) 2_655 ?
OW2 OW2A 1.44(4) . ?
OW2 C3 2.49(5) 5_636 ?
OW2 C3 2.65(5) 3_444 ?
OW2 C3A 2.69(4) 3_444 ?
OW2 C3A 2.83(3) 5_636 ?
OW2A C3A 1.37(4) 3_444 ?
OW2A C3 1.57(5) 3_444 ?
OW2A C3 1.93(5) 5_636 ?
OW2A C3A 2.52(4) 5_636 ?
 
loop_
 _geom_angle_atom_site_label_1
 _geom_angle_atom_site_label_2
 _geom_angle_atom_site_label_3
 _geom_angle
 _geom_angle_site_symmetry_1
 _geom_angle_site_symmetry_3
 _geom_angle_publ_flag
O10 Si1 O5 111.60(18) . . ?
O10 Si1 O4 111.15(14) . 2_656 ?
O5 Si1 O4 109.72(15) . 2_656 ?
O10 Si1 O12 114.03(12) . . ?
O5 Si1 O12 103.68(13) . . ?
O4 Si1 O12 106.26(14) 2_656 . ?
O10 Si1 C3 150.6(7) . . ?
O5 Si1 C3 60.1(5) . . ?
O4 Si1 C3 97.9(7) 2_656 . ?
O12 Si1 C3 50.0(6) . . ?
O10 Si1 C1 127.61(16) . 5_636 ?
O5 Si1 C1 119.83(13) . 5_636 ?
O4 Si1 C1 42.65(10) 2_656 5_636 ?
O12 Si1 C1 63.63(12) . 5_636 ?
C3 Si1 C1 71.8(5) . 5_636 ?
O10 Si1 C3 155.0(6) . 7_636 ?
O5 Si1 C3 48.4(4) . 7_636 ?
O4 Si1 C3 91.8(6) 2_656 7_636 ?
O12 Si1 C3 66.0(6) . 7_636 ?
C3 Si1 C3 16.1(13) . 7_636 ?
C1 Si1 C3 76.0(5) 5_636 7_636 ?
O10 Si1 C3A 141.1(3) . . ?
O5 Si1 C3A 65.6(2) . . ?
O4 Si1 C3A 105.6(2) 2_656 . ?
O12 Si1 C3A 40.6(3) . . ?
C3 Si1 C3A 11.1(5) . . ?
C1 Si1 C3A 74.13(19) 5_636 . ?
C3 Si1 C3A 26.7(9) 7_636 . ?
O11 Si2 O3 107.82(13) . 7_636 ?
O11 Si2 O9 112.22(19) . . ?
O3 Si2 O9 113.25(16) 7_636 . ?
O11 Si2 O7 115.84(13) . . ?
O3 Si2 O7 100.43(12) 7_636 . ?
O9 Si2 O7 106.84(17) . . ?
O11 Si2 C31 128.69(10) . . ?
O3 Si2 C31 49.97(9) 7_636 . ?
O9 Si2 C31 119.05(16) . . ?
O7 Si2 C31 50.63(7) . . ?
O11 Si2 C12 93.0(4) . 1_556 ?
O3 Si2 C12 157.8(3) 7_636 1_556 ?
O9 Si2 C12 49.3(2) . 1_556 ?
O7 Si2 C12 76.3(3) . 1_556 ?
C31 Si2 C12 121.4(3) . 1_556 ?
O11 Si2 C3A 41.86(18) . 7_636 ?
O3 Si2 C3A 66.34(18) 7_636 7_636 ?
O9 Si2 C3A 134.9(3) . 7_636 ?
O7 Si2 C3A 117.7(2) . 7_636 ?
C31 Si2 C3A 95.4(2) . 7_636 ?
C12 Si2 C3A 134.9(4) 1_556 7_636 ?
O11 Si2 C11 135.61(13) . 1_556 ?
O3 Si2 C11 116.44(14) 7_636 1_556 ?
O9 Si2 C11 46.70(17) . 1_556 ?
O7 Si2 C11 60.28(13) . 1_556 ?
C31 Si2 C11 85.32(11) . 1_556 ?
C12 Si2 C11 42.7(4) 1_556 1_556 ?
C3A Si2 C11 176.54(17) 7_636 1_556 ?
O15 Si3 O6 107.72(15) . . ?
O15 Si3 O4 111.25(15) . . ?
O6 Si3 O4 112.90(14) . . ?
O15 Si3 O1 112.62(14) . . ?
O6 Si3 O1 105.27(15) . . ?
O4 Si3 O1 107.01(15) . . ?
O15 Si3 C32 121.25(12) . . ?
O6 Si3 C32 54.11(14) . . ?
O4 Si3 C32 127.44(10) . . ?
O1 Si3 C32 51.32(15) . . ?
O15 Si3 C1 123.63(14) . . ?
O6 Si3 C1 127.69(10) . . ?
O4 Si3 C1 41.72(10) . . ?
O1 Si3 C1 65.52(12) . . ?
C32 Si3 C1 101.00(8) . . ?
O14 Si4 O5 107.40(18) . . ?
O14 Si4 O11 111.21(19) . . ?
O5 Si4 O11 108.31(15) . . ?
O14 Si4 O8 109.09(18) . 2_656 ?
O5 Si4 O8 108.88(13) . 2_656 ?
O11 Si4 O8 111.82(13) . 2_656 ?
O14 Si4 C3A 114.3(3) . 7_636 ?
O5 Si4 C3A 59.1(3) . 7_636 ?
O11 Si4 C3A 50.5(3) . 7_636 ?
O8 Si4 C3A 136.6(2) 2_656 7_636 ?
O14 Si4 C11A 66.7(3) . 5_646 ?
O5 Si4 C11A 114.5(5) . 5_646 ?
O11 Si4 C11A 135.6(6) . 5_646 ?
O8 Si4 C11A 43.1(4) 2_656 5_646 ?
C3A Si4 C11A 173.6(6) 7_636 5_646 ?
O14 Si4 C12 77.4(2) . 5_646 ?
O5 Si4 C12 165.1(3) . 5_646 ?
O11 Si4 C12 82.2(3) . 5_646 ?
O8 Si4 C12 56.5(3) 2_656 5_646 ?
C3A Si4 C12 132.7(5) 7_636 5_646 ?
C11A Si4 C12 53.6(6) 5_646 5_646 ?
O14 Si4 C3 109.2(6) . 7_636 ?
O5 Si4 C3 49.8(6) . 7_636 ?
O11 Si4 C3 61.2(7) . 7_636 ?
O8 Si4 C3 140.6(5) 2_656 7_636 ?
C3A Si4 C3 11.1(5) 7_636 7_636 ?
C11A Si4 C3 163.2(9) 5_646 7_636 ?
C12 Si4 C3 143.0(7) 5_646 7_636 ?
O14 Si4 C11 72.22(17) . 5_646 ?
O5 Si4 C11 123.52(19) . 5_646 ?
O11 Si4 C11 124.7(2) . 5_646 ?
O8 Si4 C11 36.96(12) 2_656 5_646 ?
C3A Si4 C11 172.6(3) 7_636 5_646 ?
C11A Si4 C11 11.4(5) 5_646 5_646 ?
C12 Si4 C11 43.5(4) 5_646 5_646 ?
C3 Si4 C11 173.3(6) 7_636 5_646 ?
O15 Si5 O3 107.13(15) . . ?
O15 Si5 O12 111.39(15) . . ?
O3 Si5 O12 109.95(13) . . ?
O15 Si5 O13 112.46(16) . . ?
O3 Si5 O13 110.31(15) . . ?
O12 Si5 O13 105.63(17) . . ?
O15 Si5 C3A 145.5(2) . . ?
O3 Si5 C3A 70.8(3) . . ?
O12 Si5 C3A 44.9(2) . . ?
O13 Si5 C3A 99.8(2) . . ?
O15 Si5 C1 120.35(13) . 5_636 ?
O3 Si5 C1 131.25(11) . 5_636 ?
O12 Si5 C1 63.71(11) . 5_636 ?
O13 Si5 C1 42.65(13) . 5_636 ?
C3A Si5 C1 75.9(3) . 5_636 ?
O2 Si6 O6 110.73(14) . . ?
O2 Si6 O7 104.78(10) . 1_554 ?
O6 Si6 O7 113.89(13) . 1_554 ?
O2 Si6 O8 105.25(12) . . ?
O6 Si6 O8 110.93(14) . . ?
O7 Si6 O8 110.75(13) 1_554 . ?
O2 Si6 C12 50.4(4) . . ?
O6 Si6 C12 153.8(4) . . ?
O7 Si6 C12 90.5(4) 1_554 . ?
O8 Si6 C12 65.7(4) . . ?
O2 Si6 C11 97.83(19) . . ?
O6 Si6 C11 148.4(2) . . ?
O7 Si6 C11 69.39(17) 1_554 . ?
O8 Si6 C11 45.8(2) . . ?
C12 Si6 C11 47.9(4) . . ?
O2 Si6 C11A 103.9(4) . . ?
O6 Si6 C11A 138.1(5) . . ?
O7 Si6 C11A 77.9(5) 1_554 . ?
O8 Si6 C11A 34.8(5) . . ?
C12 Si6 C11A 53.5(5) . . ?
C11 Si6 C11A 11.7(4) . . ?
O2 Si6 C12 30.8(3) . 5_645 ?
O6 Si6 C12 140.6(3) . 5_645 ?
O7 Si6 C12 92.2(3) 1_554 5_645 ?
O8 Si6 C12 84.1(3) . 5_645 ?
C12 Si6 C12 20.5(7) . 5_645 ?
C11 Si6 C12 67.1(3) . 5_645 ?
C11A Si6 C12 73.8(5) . 5_645 ?
Si3 O1 Al3 130.8(2) . 6_535 ?
Si3 O1 Si3 130.8(2) . 6_535 ?
Al3 O1 Si3 0.00(5) 6_535 6_535 ?
Si3 O1 C32 95.13(17) . . ?
Al3 O1 C32 127.2(2) 6_535 . ?
Si3 O1 C32 127.2(2) 6_535 . ?
Si3 O1 C32 127.2(2) . 5_635 ?
Al3 O1 C32 95.13(17) 6_535 5_635 ?
Si3 O1 C32 95.13(17) 6_535 5_635 ?
C32 O1 C32 32.9(3) . 5_635 ?
Al6 O2 Si6 0.00(7) 2_655 2_655 ?
Al6 O2 Si6 136.7(2) 2_655 . ?
Si6 O2 Si6 136.7(2) 2_655 . ?
Al6 O2 C12 127.5(5) 2_655 . ?
Si6 O2 C12 127.5(5) 2_655 . ?
Si6 O2 C12 95.7(5) . . ?
Al6 O2 C12 95.7(5) 2_655 5_645 ?
Si6 O2 C12 95.7(5) 2_655 5_645 ?
Si6 O2 C12 127.5(5) . 5_645 ?
C12 O2 C12 32.9(10) . 5_645 ?
Si5 O3 Al2 134.89(17) . 7_636 ?
Si5 O3 Si2 134.89(17) . 7_636 ?
Al2 O3 Si2 0.00(8) 7_636 7_636 ?
Si5 O3 C31 125.63(12) . 1_554 ?
Al2 O3 C31 98.69(10) 7_636 1_554 ?
Si2 O3 C31 98.69(10) 7_636 1_554 ?
Al1 O4 Si1 0.00(7) 2_656 2_656 ?
Al1 O4 Si3 138.54(16) 2_656 . ?
Si1 O4 Si3 138.54(16) 2_656 . ?
Al1 O4 C1 109.70(13) 2_656 . ?
Si1 O4 C1 109.70(13) 2_656 . ?
Si3 O4 C1 110.87(14) . . ?
Si1 O5 Si4 136.43(16) . . ?
Si1 O5 C3 103.8(6) . 7_636 ?
Si4 O5 C3 101.4(8) . 7_636 ?
Si1 O5 C3A 108.5(3) . 7_636 ?
Si4 O5 C3A 89.5(4) . 7_636 ?
C3 O5 C3A 14.2(7) 7_636 7_636 ?
Si1 O5 C3 90.2(5) . . ?
Si4 O5 C3 120.3(7) . . ?
C3 O5 C3 19.2(16) 7_636 . ?
C3A O5 C3 32.7(11) 7_636 . ?
Si6 O6 Si3 133.44(18) . . ?
Si6 O6 C32 132.97(17) . . ?
Si3 O6 C32 92.48(14) . . ?
Al6 O7 Si6 0.00(6) 1_556 1_556 ?
Al6 O7 Si2 124.45(14) 1_556 . ?
Si6 O7 Si2 124.45(14) 1_556 . ?
Al6 O7 C31 137.42(13) 1_556 . ?
Si6 O7 C31 137.42(13) 1_556 . ?
Si2 O7 C31 97.34(9) . . ?
Si6 O8 Al4 125.46(15) . 2_656 ?
Si6 O8 Si4 125.46(15) . 2_656 ?
Al4 O8 Si4 0.000(9) 2_656 2_656 ?
Si6 O8 C11A 120.6(8) . . ?
Al4 O8 C11A 106.7(7) 2_656 . ?
Si4 O8 C11A 106.7(7) 2_656 . ?
Si6 O8 C11 103.9(3) . . ?
Al4 O8 C11 117.7(2) 2_656 . ?
Si4 O8 C11 117.7(2) 2_656 . ?
C11A O8 C11 17.7(7) . . ?
Si6 O8 C12 80.3(3) . . ?
Al4 O8 C12 92.3(4) 2_656 . ?
Si4 O8 C12 92.3(4) 2_656 . ?
C11A O8 C12 70.6(7) . . ?
C11 O8 C12 58.6(4) . . ?
Al2 O9 Si2 0.00(7) 6_545 6_545 ?
Al2 O9 Si2 147.1(3) 6_545 . ?
Si2 O9 Si2 147.1(3) 6_545 . ?
Al2 O9 C12 101.52(15) 6_545 1_556 ?
Si2 O9 C12 101.52(15) 6_545 1_556 ?
Si2 O9 C12 101.52(15) . 1_556 ?
Al2 O9 C11 106.12(14) 6_545 1_556 ?
Si2 O9 C11 106.12(14) 6_545 1_556 ?
Si2 O9 C11 106.12(14) . 1_556 ?
C12 O9 C11 56.9(5) 1_556 1_556 ?
Al2 O9 C12 95.40(18) 6_545 5_646 ?
Si2 O9 C12 95.40(18) 6_545 5_646 ?
Si2 O9 C12 95.40(18) . 5_646 ?
C12 O9 C12 25.4(8) 1_556 5_646 ?
C11 O9 C12 82.3(4) 1_556 5_646 ?
Si1 O10 Al1 151.7(3) . 2_656 ?
Si1 O10 Si1 151.7(3) . 2_656 ?
Al1 O10 Si1 0.00(9) 2_656 2_656 ?
Si2 O11 Si4 147.02(18) . . ?
Si2 O11 C3A 111.6(3) . 7_636 ?
Si4 O11 C3A 98.3(3) . 7_636 ?
Si2 O11 C3 119.2(6) . 7_636 ?
Si4 O11 C3 89.3(6) . 7_636 ?
C3A O11 C3 9.7(6) 7_636 7_636 ?
Si1 O12 Si5 140.39(17) . . ?
Si1 O12 C3A 113.2(4) . . ?
Si5 O12 C3A 106.4(4) . . ?
Si1 O12 C3 100.7(8) . . ?
Si5 O12 C3 118.1(7) . . ?
C3A O12 C3 14.8(6) . . ?
Si1 O12 C1 86.87(13) . 5_636 ?
Si5 O12 C1 86.78(13) . 5_636 ?
C3A O12 C1 97.0(3) . 5_636 ?
C3 O12 C1 88.4(8) . 5_636 ?
Si5 O13 Al5 133.1(3) . 6_535 ?
Si5 O13 Si5 133.1(3) . 6_535 ?
Al5 O13 Si5 0.00(6) 6_535 6_535 ?
Si5 O13 C1 109.25(13) . 5_636 ?
Al5 O13 C1 109.25(13) 6_535 5_636 ?
Si5 O13 C1 109.25(13) 6_535 5_636 ?
Al4 O14 Si4 0.00(7) 6_545 6_545 ?
Al4 O14 Si4 146.7(3) 6_545 . ?
Si4 O14 Si4 146.7(3) 6_545 . ?
Al4 O14 C11A 82.7(2) 6_545 5_646 ?
Si4 O14 C11A 82.7(2) 6_545 5_646 ?
Si4 O14 C11A 82.7(2) . 5_646 ?
Si3 O15 Si5 161.9(2) . . ?
OW2 C1 OW2 49.3(17) 6_535 . ?
OW2 C1 O13 95.6(7) 6_535 5_636 ?
OW2 C1 O13 95.6(7) . 5_636 ?
OW2 C1 O4 141.7(8) 6_535 6_535 ?
OW2 C1 O4 97.6(9) . 6_535 ?
O13 C1 O4 107.91(13) 5_636 6_535 ?
OW2 C1 O4 97.6(9) 6_535 . ?
OW2 C1 O4 141.7(8) . . ?
O13 C1 O4 107.92(13) 5_636 . ?
O4 C1 O4 103.08(16) 6_535 . ?
OW2 C1 O12 78.2(8) 6_535 2_656 ?
OW2 C1 O12 119.5(9) . 2_656 ?
O13 C1 O12 57.30(7) 5_636 2_656 ?
O4 C1 O12 139.97(16) 6_535 2_656 ?
O4 C1 O12 57.13(8) . 2_656 ?
OW2 C1 O12 119.5(9) 6_535 5_636 ?
OW2 C1 O12 78.2(8) . 5_636 ?
O13 C1 O12 57.30(7) 5_636 5_636 ?
O4 C1 O12 57.13(8) 6_535 5_636 ?
O4 C1 O12 139.97(16) . 5_636 ?
O12 C1 O12 113.32(14) 2_656 5_636 ?
OW2 C1 Al5 89.7(7) 6_535 2_656 ?
OW2 C1 Al5 112.1(8) . 2_656 ?
O13 C1 Al5 28.10(4) 5_636 2_656 ?
O4 C1 Al5 124.74(14) 6_535 2_656 ?
O4 C1 Al5 81.54(9) . 2_656 ?
O12 C1 Al5 29.52(6) 2_656 2_656 ?
O12 C1 Al5 83.96(9) 5_636 2_656 ?
OW2 C1 Si5 89.7(7) 6_535 2_656 ?
OW2 C1 Si5 112.1(8) . 2_656 ?
O13 C1 Si5 28.10(4) 5_636 2_656 ?
O4 C1 Si5 124.74(14) 6_535 2_656 ?
O4 C1 Si5 81.54(9) . 2_656 ?
O12 C1 Si5 29.52(6) 2_656 2_656 ?
O12 C1 Si5 83.96(9) 5_636 2_656 ?
Al5 C1 Si5 0.00(3) 2_656 2_656 ?
OW2 C1 Al5 112.1(8) 6_535 5_636 ?
OW2 C1 Al5 89.7(7) . 5_636 ?
O13 C1 Al5 28.10(4) 5_636 5_636 ?
O4 C1 Al5 81.54(9) 6_535 5_636 ?
O4 C1 Al5 124.74(14) . 5_636 ?
O12 C1 Al5 83.96(9) 2_656 5_636 ?
O12 C1 Al5 29.52(6) 5_636 5_636 ?
Al5 C1 Al5 54.50(6) 2_656 5_636 ?
Si5 C1 Al5 54.50(6) 2_656 5_636 ?
OW2 C1 Si5 112.1(8) 6_535 5_636 ?
OW2 C1 Si5 89.7(7) . 5_636 ?
O13 C1 Si5 28.10(4) 5_636 5_636 ?
O4 C1 Si5 81.54(9) 6_535 5_636 ?
O4 C1 Si5 124.74(14) . 5_636 ?
O12 C1 Si5 83.96(9) 2_656 5_636 ?
O12 C1 Si5 29.52(6) 5_636 5_636 ?
Al5 C1 Si5 54.50(6) 2_656 5_636 ?
Si5 C1 Si5 54.50(6) 2_656 5_636 ?
Al5 C1 Si5 0.00(3) 5_636 5_636 ?
OW2 C1 Si1 88.4(9) 6_535 2_656 ?
OW2 C1 Si1 137.5(9) . 2_656 ?
O13 C1 Si1 83.02(7) 5_636 2_656 ?
O4 C1 Si1 123.43(13) 6_535 2_656 ?
O4 C1 Si1 27.65(6) . 2_656 ?
O12 C1 Si1 29.49(5) 2_656 2_656 ?
O12 C1 Si1 131.49(13) 5_636 2_656 ?
Al5 C1 Si1 55.30(4) 2_656 2_656 ?
Si5 C1 Si1 55.30(4) 2_656 2_656 ?
Al5 C1 Si1 105.71(9) 5_636 2_656 ?
Si5 C1 Si1 105.71(9) 5_636 2_656 ?
C11A C11 O8 75.2(10) . . ?
C11A C11 O8 75.2(10) . 6_545 ?
O8 C11 O8 103.2(3) . 6_545 ?
C11A C11 C12 117.9(18) . . ?
O8 C11 C12 67.6(3) . . ?
O8 C11 C12 67.6(3) 6_545 . ?
C11A C11 OW1 28.8(19) . . ?
O8 C11 OW1 92.8(5) . . ?
O8 C11 OW1 92.8(5) 6_545 . ?
C12 C11 OW1 146.7(8) . . ?
C11A C11 O9 178.2(18) . 1_554 ?
O8 C11 O9 103.7(3) . 1_554 ?
O8 C11 O9 103.7(3) 6_545 1_554 ?
C12 C11 O9 60.3(5) . 1_554 ?
OW1 C11 O9 153.0(6) . 1_554 ?
C11A C11 Al6 104.0(8) . 6_545 ?
O8 C11 Al6 119.9(2) . 6_545 ?
O8 C11 Al6 30.27(10) 6_545 6_545 ?
C12 C11 Al6 60.34(14) . 6_545 ?
OW1 C11 Al6 114.9(3) . 6_545 ?
O9 C11 Al6 75.2(2) 1_554 6_545 ?
C11A C11 Si6 104.0(8) . 6_545 ?
O8 C11 Si6 119.9(2) . 6_545 ?
O8 C11 Si6 30.27(10) 6_545 6_545 ?
C12 C11 Si6 60.34(14) . 6_545 ?
OW1 C11 Si6 114.9(3) . 6_545 ?
O9 C11 Si6 75.2(2) 1_554 6_545 ?
Al6 C11 Si6 0.00(3) 6_545 6_545 ?
C11A C11 Si6 104.0(8) . . ?
O8 C11 Si6 30.27(10) . . ?
O8 C11 Si6 119.9(2) 6_545 . ?
C12 C11 Si6 60.34(14) . . ?
OW1 C11 Si6 114.9(3) . . ?
O9 C11 Si6 75.2(2) 1_554 . ?
Al6 C11 Si6 120.7(3) 6_545 . ?
Si6 C11 Si6 120.7(3) 6_545 . ?
C11A C11 Al4 62.0(15) . 2_656 ?
O8 C11 Al4 25.35(10) . 2_656 ?
O8 C11 Al4 78.80(18) 6_545 2_656 ?
C12 C11 Al4 63.2(4) . 2_656 ?
OW1 C11 Al4 87.3(6) . 2_656 ?
O9 C11 Al4 116.5(3) 1_554 2_656 ?
Al6 C11 Al4 100.35(13) 6_545 2_656 ?
Si6 C11 Al4 100.35(13) 6_545 2_656 ?
Si6 C11 Al4 52.65(6) . 2_656 ?
C11A C11 Si4 62.0(15) . 2_656 ?
O8 C11 Si4 25.35(10) . 2_656 ?
O8 C11 Si4 78.80(18) 6_545 2_656 ?
C12 C11 Si4 63.2(4) . 2_656 ?
OW1 C11 Si4 87.3(6) . 2_656 ?
O9 C11 Si4 116.5(3) 1_554 2_656 ?
Al6 C11 Si4 100.35(13) 6_545 2_656 ?
Si6 C11 Si4 100.35(13) 6_545 2_656 ?
Si6 C11 Si4 52.65(6) . 2_656 ?
Al4 C11 Si4 0.00(4) 2_656 2_656 ?
C11 C11A OW1 141(2) . . ?
C11 C11A O8 87.1(13) . . ?
OW1 C11A O8 113.9(11) . . ?
C11 C11A O8 87.1(13) . 6_545 ?
OW1 C11A O8 113.9(11) . 6_545 ?
O8 C11A O8 108.1(8) . 6_545 ?
C11 C11A C12 49.5(16) . . ?
OW1 C11A C12 169.2(16) . . ?
O8 C11A C12 61.5(6) . . ?
O8 C11A C12 61.5(6) 6_545 . ?
C11 C11A O14 118(2) . 5_646 ?
OW1 C11A O14 100.9(14) . 5_646 ?
O8 C11A O14 60.4(5) . 5_646 ?
O8 C11A O14 60.4(5) 6_545 5_646 ?
C12 C11A O14 68.3(6) . 5_646 ?
C11 C11A Al4 106.6(17) . 2_656 ?
OW1 C11A Al4 107.0(13) . 2_656 ?
O8 C11A Al4 30.2(3) . 2_656 ?
O8 C11A Al4 86.0(6) 6_545 2_656 ?
C12 C11A Al4 63.9(5) . 2_656 ?
O14 C11A Al4 30.6(2) 5_646 2_656 ?
C11 C11A Si4 106.6(17) . 2_656 ?
OW1 C11A Si4 107.0(13) . 2_656 ?
O8 C11A Si4 30.2(3) . 2_656 ?
O8 C11A Si4 86.0(6) 6_545 2_656 ?
C12 C11A Si4 63.9(5) . 2_656 ?
O14 C11A Si4 30.6(2) 5_646 2_656 ?
Al4 C11A Si4 0.00(4) 2_656 2_656 ?
C11 C11A Si4 106.6(17) . 5_646 ?
OW1 C11A Si4 107.0(13) . 5_646 ?
O8 C11A Si4 86.0(6) . 5_646 ?
O8 C11A Si4 30.2(3) 6_545 5_646 ?
C12 C11A Si4 63.9(5) . 5_646 ?
O14 C11A Si4 30.6(2) 5_646 5_646 ?
Al4 C11A Si4 58.8(4) 2_656 5_646 ?
Si4 C11A Si4 58.8(4) 2_656 5_646 ?
C11 C11A Al4 106.6(17) . 5_646 ?
OW1 C11A Al4 107.0(13) . 5_646 ?
O8 C11A Al4 86.0(6) . 5_646 ?
O8 C11A Al4 30.2(3) 6_545 5_646 ?
C12 C11A Al4 63.9(5) . 5_646 ?
O14 C11A Al4 30.6(2) 5_646 5_646 ?
Al4 C11A Al4 58.8(4) 2_656 5_646 ?
Si4 C11A Al4 58.8(4) 2_656 5_646 ?
Si4 C11A Al4 0.00(5) 5_646 5_646 ?
C11 C11A Al6 64.3(9) . 6_545 ?
OW1 C11A Al6 126.1(4) . 6_545 ?
O8 C11A Al6 113.4(8) . 6_545 ?
O8 C11A Al6 24.5(3) 6_545 6_545 ?
C12 C11A Al6 54.1(4) . 6_545 ?
O14 C11A Al6 81.3(4) 5_646 6_545 ?
Al4 C11A Al6 101.0(5) 2_656 6_545 ?
Si4 C11A Al6 101.0(5) 2_656 6_545 ?
Si4 C11A Al6 52.9(2) 5_646 6_545 ?
Al4 C11A Al6 52.9(2) 5_646 6_545 ?
C11 C11A Si6 64.3(9) . 6_545 ?
OW1 C11A Si6 126.1(4) . 6_545 ?
O8 C11A Si6 113.4(8) . 6_545 ?
O8 C11A Si6 24.5(3) 6_545 6_545 ?
C12 C11A Si6 54.1(4) . 6_545 ?
O14 C11A Si6 81.3(4) 5_646 6_545 ?
Al4 C11A Si6 101.0(5) 2_656 6_545 ?
Si4 C11A Si6 101.0(5) 2_656 6_545 ?
Si4 C11A Si6 52.9(2) 5_646 6_545 ?
Al4 C11A Si6 52.9(2) 5_646 6_545 ?
Al6 C11A Si6 0.00(3) 6_545 6_545 ?
C12 C12 O2 73.5(5) 5_645 5_645 ?
C12 C12 O2 73.5(5) 5_645 . ?
O2 C12 O2 147.1(10) 5_645 . ?
C12 C12 C11 157(2) 5_645 . ?
O2 C12 C11 105.2(5) 5_645 . ?
O2 C12 C11 105.2(5) . . ?
C12 C12 O9 94.6(17) 5_645 1_554 ?
O2 C12 O9 91.3(5) 5_645 1_554 ?
O2 C12 O9 91.3(5) . 1_554 ?
C11 C12 O9 62.8(5) . 1_554 ?
C12 C12 O8 135.2(5) 5_645 6_545 ?
O2 C12 O8 62.9(2) 5_645 6_545 ?
O2 C12 O8 149.0(8) . 6_545 ?
C11 C12 O8 53.8(4) . 6_545 ?
O9 C12 O8 96.3(5) 1_554 6_545 ?
C12 C12 O8 135.2(5) 5_645 . ?
O2 C12 O8 149.0(8) 5_645 . ?
O2 C12 O8 62.9(2) . . ?
C11 C12 O8 53.8(4) . . ?
O9 C12 O8 96.3(5) 1_554 . ?
O8 C12 O8 86.4(6) 6_545 . ?
C12 C12 C11A 170(2) 5_645 . ?
O2 C12 C11A 106.2(5) 5_645 . ?
O2 C12 C11A 106.2(5) . . ?
C11 C12 C11A 12.6(5) . . ?
O9 C12 C11A 75.4(8) 1_554 . ?
O8 C12 C11A 47.9(4) 6_545 . ?
O8 C12 C11A 47.9(4) . . ?
C12 C12 Al6 106.5(5) 5_645 6_545 ?
O2 C12 Al6 33.85(12) 5_645 6_545 ?
O2 C12 Al6 172.3(8) . 6_545 ?
C11 C12 Al6 71.8(4) . 6_545 ?
O9 C12 Al6 81.1(4) 1_554 6_545 ?
O8 C12 Al6 34.03(12) 6_545 6_545 ?
O8 C12 Al6 118.1(7) . 6_545 ?
C11A C12 Al6 72.4(4) . 6_545 ?
C12 C12 Si6 106.5(5) 5_645 6_545 ?
O2 C12 Si6 33.85(12) 5_645 6_545 ?
O2 C12 Si6 172.3(8) . 6_545 ?
C11 C12 Si6 71.8(4) . 6_545 ?
O9 C12 Si6 81.1(4) 1_554 6_545 ?
O8 C12 Si6 34.03(12) 6_545 6_545 ?
O8 C12 Si6 118.1(7) . 6_545 ?
C11A C12 Si6 72.4(4) . 6_545 ?
Al6 C12 Si6 0.00(4) 6_545 6_545 ?
C12 C12 Si6 106.5(5) 5_645 . ?
O2 C12 Si6 172.3(8) 5_645 . ?
O2 C12 Si6 33.85(12) . . ?
C11 C12 Si6 71.8(4) . . ?
O9 C12 Si6 81.1(4) 1_554 . ?
O8 C12 Si6 118.1(7) 6_545 . ?
O8 C12 Si6 34.03(12) . . ?
C11A C12 Si6 72.4(4) . . ?
Al6 C12 Si6 143.5(7) 6_545 . ?
Si6 C12 Si6 143.5(7) 6_545 . ?
C3A C3 C3 157(6) . 7_636 ?
C3A C3 OW2A 60(3) . 3 ?
C3 C3 OW2A 97(4) 7_636 3 ?
C3A C3 C3A 166(4) . 7_636 ?
C3 C3 C3A 10(3) 7_636 7_636 ?
OW2A C3 C3A 106(2) 3 7_636 ?
C3A C3 OW2A 149(3) . 5_636 ?
C3 C3 OW2A 54(4) 7_636 5_636 ?
OW2A C3 OW2A 151(2) 3 5_636 ?
C3A C3 OW2A 44.5(16) 7_636 5_636 ?
C3A C3 OW2 115(3) . 5_636 ?
C3 C3 OW2 89(4) 7_636 5_636 ?
OW2A C3 OW2 171(2) 3 5_636 ?
C3A C3 OW2 79.1(18) 7_636 5_636 ?
OW2A C3 OW2 35.3(12) 5_636 5_636 ?
C3A C3 O12 69(2) . . ?
C3 C3 O12 117(3) 7_636 . ?
OW2A C3 O12 99.3(19) 3 . ?
C3A C3 O12 115.0(13) 7_636 . ?
OW2A C3 O12 95.4(14) 5_636 . ?
OW2 C3 O12 84.7(11) 5_636 . ?
C3A C3 O5 91(2) . 7_636 ?
C3 C3 O5 95(3) 7_636 7_636 ?
OW2A C3 O5 99.3(16) 3 7_636 ?
C3A C3 O5 92.8(13) 7_636 7_636 ?
OW2A C3 O5 84.9(14) 5_636 7_636 ?
OW2 C3 O5 72.9(10) 5_636 7_636 ?
O12 C3 O5 140.4(12) . 7_636 ?
C3A C3 OW2 86(3) . 3 ?
C3 C3 OW2 70(3) 7_636 3 ?
OW2A C3 OW2 27.3(14) 3 3 ?
C3A C3 OW2 79.8(12) 7_636 3 ?
OW2A C3 OW2 123.9(19) 5_636 3 ?
OW2 C3 OW2 158.9(18) 5_636 3 ?
O12 C3 OW2 104.5(12) . 3 ?
O5 C3 OW2 108.0(11) 7_636 3 ?
C3A C3 O5 107(3) . . ?
C3 C3 O5 66(3) 7_636 . ?
OW2A C3 O5 83.7(15) 3 . ?
C3A C3 O5 68.3(8) 7_636 . ?
OW2A C3 O5 83.5(15) 5_636 . ?
OW2 C3 O5 105.2(13) 5_636 . ?
O12 C3 O5 56.4(4) . . ?
O5 C3 O5 160.8(16) 7_636 . ?
OW2 C3 O5 66.7(9) 3 . ?
C3A C3 O11 39(2) . 7_636 ?
C3 C3 O11 152(3) 7_636 7_636 ?
OW2A C3 O11 87(2) 3 7_636 ?
C3A C3 O11 149.1(14) 7_636 7_636 ?
OW2A C3 O11 118.5(15) 5_636 7_636 ?
OW2 C3 O11 84.8(10) 5_636 7_636 ?
O12 C3 O11 89.3(10) . 7_636 ?
O5 C3 O11 57.1(5) 7_636 7_636 ?
OW2 C3 O11 113.8(14) 3 7_636 ?
O5 C3 O11 142.1(13) . 7_636 ?
C3A C3 Si1 94(2) . . ?
C3 C3 Si1 88(3) 7_636 . ?
OW2A C3 Si1 100.4(16) 3 . ?
C3A C3 Si1 86.9(10) 7_636 . ?
OW2A C3 Si1 80.5(12) 5_636 . ?
OW2 C3 Si1 87.0(10) 5_636 . ?
O12 C3 Si1 29.3(3) . . ?
O5 C3 Si1 159.5(11) 7_636 . ?
OW2 C3 Si1 92.1(10) 3 . ?
O5 C3 Si1 29.7(2) . . ?
O11 C3 Si1 118.5(10) 7_636 . ?
C3 C3A OW2A 95(3) . 3 ?
C3 C3A C3 14(4) . 7_636 ?
OW2A C3A C3 81.1(17) 3 7_636 ?
C3 C3A C3A 10(2) . 7_636 ?
OW2A C3A C3A 85.1(16) 3 7_636 ?
C3 C3A C3A 4.1(11) 7_636 7_636 ?
C3 C3A O12 96(2) . . ?
OW2A C3A O12 113.8(14) 3 . ?
C3 C3A O12 100.6(9) 7_636 . ?
C3A C3A O12 99.3(6) 7_636 . ?
C3 C3A O11 132(3) . 7_636 ?
OW2A C3A O11 114.2(16) 3 7_636 ?
C3 C3A O11 139.9(10) 7_636 7_636 ?
C3A C3A O11 137.7(8) 7_636 7_636 ?
O12 C3A O11 105.5(5) . 7_636 ?
C3 C3A OW2A 23(3) . 5_636 ?
OW2A C3A OW2A 117.8(15) 3 5_636 ?
C3 C3A OW2A 36.8(15) 7_636 5_636 ?
C3A C3A OW2A 32.7(9) 7_636 5_636 ?
O12 C3A OW2A 85.6(8) . 5_636 ?
O11 C3A OW2A 115.7(10) 7_636 5_636 ?
C3 C3A OW2 79(3) . 3 ?
OW2A C3A OW2 17.4(15) 3 3 ?
C3 C3A OW2 65.4(11) 7_636 3 ?
C3A C3A OW2 69.5(8) 7_636 3 ?
O12 C3A OW2 107.7(8) . 3 ?
O11 C3A OW2 130.9(8) 7_636 3 ?
OW2A C3A OW2 101.9(12) 5_636 3 ?
C3 C3A O5 75(2) . 7_636 ?
OW2A C3A O5 101.2(14) 3 7_636 ?
C3 C3A O5 79.0(10) 7_636 7_636 ?
C3A C3A O5 77.8(6) 7_636 7_636 ?
O12 C3A O5 144.5(5) . 7_636 ?
O11 C3A O5 62.1(2) 7_636 7_636 ?
OW2A C3A O5 73.0(8) 5_636 7_636 ?
OW2 C3A O5 104.2(8) 3 7_636 ?
C3 C3A OW2 53(3) . 5_636 ?
OW2A C3A OW2 147.0(18) 3 5_636 ?
C3 C3A OW2 66.8(14) 7_636 5_636 ?
C3A C3A OW2 62.7(9) 7_636 5_636 ?
O12 C3A OW2 80.7(7) . 5_636 ?
O11 C3A OW2 87.8(8) 7_636 5_636 ?
OW2A C3A OW2 30.5(9) 5_636 5_636 ?
OW2 C3A OW2 132.2(9) 3 5_636 ?
O5 C3A OW2 66.4(7) 7_636 5_636 ?
C3 C3A Si4 102(2) . 7_636 ?
OW2A C3A Si4 115.0(14) 3 7_636 ?
C3 C3A Si4 108.8(10) 7_636 7_636 ?
C3A C3A Si4 106.9(6) 7_636 7_636 ?
O12 C3A Si4 125.8(5) . 7_636 ?
O11 C3A Si4 31.21(13) 7_636 7_636 ?
OW2A C3A Si4 91.7(9) 5_636 7_636 ?
OW2 C3A Si4 125.7(8) 3 7_636 ?
O5 C3A Si4 31.44(12) 7_636 7_636 ?
OW2 C3A Si4 71.1(7) 5_636 7_636 ?
C3 C3A Al4 102(2) . 7_636 ?
OW2A C3A Al4 115.0(14) 3 7_636 ?
C3 C3A Al4 108.8(10) 7_636 7_636 ?
C3A C3A Al4 106.9(6) 7_636 7_636 ?
O12 C3A Al4 125.8(5) . 7_636 ?
O11 C3A Al4 31.21(13) 7_636 7_636 ?
OW2A C3A Al4 91.7(9) 5_636 7_636 ?
OW2 C3A Al4 125.7(8) 3 7_636 ?
O5 C3A Al4 31.44(12) 7_636 7_636 ?
OW2 C3A Al4 71.1(7) 5_636 7_636 ?
Si4 C3A Al4 0.00(4) 7_636 7_636 ?
O3 C31 O3 180.0 7_636 1_556 ?
O3 C31 O7 116.70(7) 7_636 7_637 ?
O3 C31 O7 63.30(7) 1_556 7_637 ?
O3 C31 O7 63.30(7) 7_636 . ?
O3 C31 O7 116.70(7) 1_556 . ?
O7 C31 O7 180.0 7_637 . ?
O3 C31 Si2 31.35(5) 7_636 . ?
O3 C31 Si2 148.65(5) 1_556 . ?
O7 C31 Si2 147.97(5) 7_637 . ?
O7 C31 Si2 32.03(5) . . ?
O3 C31 Si2 148.65(5) 7_636 7_637 ?
O3 C31 Si2 31.35(5) 1_556 7_637 ?
O7 C31 Si2 32.03(5) 7_637 7_637 ?
O7 C31 Si2 147.97(5) . 7_637 ?
Si2 C31 Si2 180.0 . 7_637 ?
O3 C31 Al2 148.65(5) 7_636 7_637 ?
O3 C31 Al2 31.35(5) 1_556 7_637 ?
O7 C31 Al2 32.03(5) 7_637 7_637 ?
O7 C31 Al2 147.97(5) . 7_637 ?
Si2 C31 Al2 180.0 . 7_637 ?
Si2 C31 Al2 0.00(3) 7_637 7_637 ?
C32 C32 O1 73.56(14) 5_635 . ?
C32 C32 O1 73.56(14) 5_635 5_635 ?
O1 C32 O1 147.1(3) . 5_635 ?
C32 C32 O6 139.52(11) 5_635 2_655 ?
O1 C32 O6 145.4(2) . 2_655 ?
O1 C32 O6 66.88(8) 5_635 2_655 ?
C32 C32 O6 139.52(11) 5_635 . ?
O1 C32 O6 66.88(8) . . ?
O1 C32 O6 145.4(2) 5_635 . ?
O6 C32 O6 81.0(2) 2_655 . ?
C32 C32 Si3 106.42(11) 5_635 . ?
O1 C32 Si3 33.54(4) . . ?
O1 C32 Si3 173.46(7) 5_635 . ?
O6 C32 Si3 113.9(2) 2_655 . ?
O6 C32 Si3 33.42(6) . . ?
C32 C32 Al3 106.42(11) 5_635 2_655 ?
O1 C32 Al3 173.46(7) . 2_655 ?
O1 C32 Al3 33.54(4) 5_635 2_655 ?
O6 C32 Al3 33.42(6) 2_655 2_655 ?
O6 C32 Al3 113.9(2) . 2_655 ?
Si3 C32 Al3 147.2(2) . 2_655 ?
C32 C32 Si3 106.42(11) 5_635 2_655 ?
O1 C32 Si3 173.46(7) . 2_655 ?
O1 C32 Si3 33.54(4) 5_635 2_655 ?
O6 C32 Si3 33.42(6) 2_655 2_655 ?
O6 C32 Si3 113.9(2) . 2_655 ?
Si3 C32 Si3 147.2(2) . 2_655 ?
Al3 C32 Si3 0.00(3) 2_655 2_655 ?
C11A OW1 C11 9.9(7) . . ?
OW2A OW2 C1 107(2) . . ?
OW2A OW2 C3 50.6(18) . 5_636 ?
C1 OW2 C3 107.7(14) . 5_636 ?
OW2A OW2 C3 30.0(17) . 3_444 ?
C1 OW2 C3 113.0(14) . 3_444 ?
C3 OW2 C3 21.1(18) 5_636 3_444 ?
OW2A OW2 C3A 16.5(14) . 3_444 ?
C1 OW2 C3A 114.5(13) . 3_444 ?
C3 OW2 C3A 35.4(13) 5_636 3_444 ?
C3 OW2 C3A 14.3(7) 3_444 3_444 ?
OW2A OW2 C3A 62.8(17) . 5_636 ?
C1 OW2 C3A 103.8(12) . 5_636 ?
C3 OW2 C3A 12.4(7) 5_636 5_636 ?
C3 OW2 C3A 33.4(12) 3_444 5_636 ?
C3A OW2 C3A 47.8(9) 3_444 5_636 ?
C3A OW2A OW2 146(3) 3_444 . ?
C3A OW2A C3 25.0(11) 3_444 3_444 ?
OW2 OW2A C3 123(3) . 3_444 ?
C3A OW2A C3 54.4(18) 3_444 5_636 ?
OW2 OW2A C3 94(2) . 5_636 ?
C3 OW2A C3 29(2) 3_444 5_636 ?
C3A OW2A C3A 62.2(15) 3_444 5_636 ?
OW2 OW2A C3A 86.7(19) . 5_636 ?
C3 OW2A C3A 37.2(16) 3_444 5_636 ?
C3 OW2A C3A 7.8(9) 5_636 5_636 ?
 
_refine_diff_density_max    0.965
_refine_diff_density_min   -0.951
_refine_diff_density_rms    0.135

_shelxl_version_number 2014-1

_shelx_res_file
;
TITL CHANa373 in I2/m
REM  transformed to space group :
REM I2/m (#12 in standard setting)
CELL   0.71073 18.2741 13.7711 11.9077   90.000  102.754   90.000
ZERR   2        0.0004  0.0004  0.0004    0.000    0.002    0.000
LATT  2
SYMM -x, y,-z
SFAC O Al Na Si
UNIT 102.90 16.00 15.24 32
L.S. 12
PLAN  20
acta 65
EADP Si1 Al1
EXYZ Si1 Al1
EADP Si2 Al2
EXYZ Si2 Al2
EADP Si3 Al3
EXYZ Si3 Al3
EADP Si4 Al4
EXYZ Si4 Al4
EADP Si5 Al5
EXYZ Si5 Al5
EADP Si6 Al6
EXYZ Si6 Al6
TEMP 100
fmap 2
rem EXTI    0.000181
WGHT    0.110800    3.400200
FVAR       0.41622
SI1   4    0.573399   -0.776470    0.601593    10.66666    0.02232    0.01406 =
         0.01823   -0.00484    0.00733   -0.00232
AL1   2    0.573399   -0.776470    0.601593    10.33333    0.02232    0.01406 =
         0.01823   -0.00484    0.00733   -0.00232
SI2   4    0.667651   -0.615901    1.045191    10.66666    0.02064    0.01399 =
         0.02007    0.00296    0.00659    0.00075
AL2   2    0.667651   -0.615901    1.045191    10.33333    0.02064    0.01399 =
         0.02007    0.00296    0.00659    0.00075
SI3   4    0.516183   -0.889635    0.246923    10.66666    0.02327    0.01052 =
         0.01760    0.00020    0.00405    0.00061
AL3   2    0.516183   -0.889635    0.246923    10.33333    0.02327    0.01052 =
         0.01760    0.00020    0.00405    0.00061
SI4   4    0.583226   -0.614298    0.780942    10.66666    0.02836    0.01297 =
         0.01950   -0.00199    0.00747   -0.00047
AL4   2    0.583226   -0.614298    0.780942    10.33333    0.02836    0.01297 =
         0.01950   -0.00199    0.00747   -0.00047
SI5   4    0.664154   -0.888530    0.450399    10.66666    0.01961    0.01710 =
         0.01994   -0.00330    0.00586    0.00048
AL5   2    0.664154   -0.888530    0.450399    10.33333    0.01961    0.01710 =
         0.01994   -0.00330    0.00586    0.00048
SI6   4    0.539980   -0.701806    0.126532    10.66666    0.02476    0.01434 =
         0.02072    0.00178    0.00922   -0.00132
AL6   2    0.539980   -0.701806    0.126532    10.33333    0.02476    0.01434 =
         0.02072    0.00178    0.00922   -0.00132
O1    1    0.497586   -1.000000    0.189314    10.50000    0.03805    0.01383 =
         0.01784    0.00000    0.00294    0.00000
O2    1    0.500000   -0.657869    0.000000    10.50000    0.04103    0.01480 =
         0.02165    0.00000    0.01234    0.00000
O3    1    0.742381   -0.852793    0.414923    11.00000    0.02466    0.03207 =
         0.03271    0.00835    0.01063    0.00213
O4    1    0.447624   -0.862709    0.314124    11.00000    0.03825    0.02513 =
         0.03695   -0.00666    0.01472    0.00013
O5    1    0.607701   -0.681507    0.679809    11.00000    0.04395    0.02697 =
         0.04138   -0.01806    0.02017   -0.01008
O6    1    0.517578   -0.816555    0.136497    11.00000    0.04527    0.01968 =
         0.02740    0.00332    0.00920   -0.00286
O7    1    0.630944   -0.683056    1.138220    11.00000    0.02675    0.02864 =
         0.03013    0.00679    0.00798   -0.00177
O8    1    0.507803   -0.634434    0.220872    11.00000    0.03513    0.03398 =
         0.02331   -0.00530    0.00873   -0.00135
O9    1    0.651980   -0.500000    1.071824    10.50000    0.03807    0.01745 =
         0.05754    0.00000    0.01793    0.00000
O10   1    0.500000   -0.747241    0.500000    10.50000    0.03602    0.04157 =
         0.02932    0.00000    0.00407    0.00000
O11   1    0.638343   -0.643598    0.907103    11.00000    0.03649    0.03195 =
         0.02419   -0.00088    0.00740   -0.00021
O12   1    0.645539   -0.817347    0.552500    11.00000    0.03992    0.03449 =
         0.03994   -0.01806    0.01948   -0.00141
O13   1    0.674855   -1.000000    0.507536    10.50000    0.04447    0.02387 =
         0.02751    0.00000    0.00701    0.00000
O14   1    0.594279   -0.500000    0.748792    10.50000    0.06490    0.01693 =
         0.04141    0.00000    0.01784    0.00000
O15   1    0.597887   -0.883634    0.334358    11.00000    0.03630    0.03421 =
         0.04206   -0.00467   -0.00559    0.00521
rem extrafrmework
C1    3    0.365311   -1.000000    0.313168     0.46062    0.06753    0.04284 =
         0.05511    0.00000    0.02715    0.00000
C11   3    0.590033   -0.500000    0.253346     0.25265    0.04679    0.02701 =
         0.08375    0.00000    0.01632    0.00000
C11A  3    0.572100   -0.500000    0.301364     0.05697    0.03158
C12   3    0.508155   -0.500000    0.055289     0.07037    0.05205
C3    3    0.756129   -0.763298    0.716312     0.10613    0.06446
C3A   3    0.766026   -0.762698    0.665667     0.21653    0.05245
C31   3    0.750000   -0.750000    1.250000    10.50000    0.07131    0.07156 =
         0.04747    0.03140    0.01122    0.02722
C32   3    0.500000   -0.951465    0.000000     0.24231    0.09822    0.04507 =
         0.02005    0.00000    0.01936    0.00000
OW1   1    0.596154   -0.500000    0.474557     0.25931   10.20000
OW2   1    0.254935   -1.071445    0.204179     0.35141    0.19892
OW2A  1    0.275697   -1.164183    0.164410     0.25100    0.13875
HKLF 4

REM  CHANa373 in I2/m
REM R1 =  0.0598 for    3341 Fo > 4sig(Fo)  and  0.0703 for all    4170 data
REM    227 parameters refined using      0 restraints

END

WGHT      0.1107      3.4223

REM Highest difference peak  0.965,  deepest hole -0.951,  1-sigma level  0.135
Q1    1   0.6533 -0.6117  0.7772  11.00000  0.05    0.96
Q2    1   0.3399 -0.9576  0.2940  11.00000  0.05    0.76
Q3    1   0.4674 -0.6136  0.2221  11.00000  0.05    0.66
Q4    1   0.7660 -0.7951  0.6963  11.00000  0.05    0.65
Q5    1   0.5912 -0.6976  1.1313  11.00000  0.05    0.63
Q6    1   0.7122 -0.8854  0.4463  11.00000  0.05    0.63
Q7    1   0.5973 -0.7351  0.6417  11.00000  0.05    0.62
Q8    1   0.7700 -0.8832  0.4382  11.00000  0.05    0.62
Q9    1   0.2466 -1.0000  0.2014  10.50000  0.05    0.60
Q10   1   0.5000 -1.0000  0.0000  10.25000  0.05    0.59
Q11   1   0.6280 -0.5000  0.4998  10.50000  0.05    0.57
Q12   1   0.5576 -0.5000  0.3386  10.50000  0.05    0.57
Q13   1   0.4477 -0.7321  0.4783  11.00000  0.05    0.57
Q14   1   0.4128 -0.8219  0.3124  11.00000  0.05    0.55
Q15   1   0.5497 -0.7363  0.5505  11.00000  0.05    0.55
Q16   1   0.2610 -1.1145  0.2458  11.00000  0.05    0.54
Q17   1   0.7657 -0.7384  0.6182  11.00000  0.05    0.54
Q18   1   0.6768 -0.8444  0.5373  11.00000  0.05    0.54
Q19   1   0.5000 -0.6345  0.0000  10.50000  0.05    0.52
Q20   1   0.5344 -1.0000  0.1769  10.50000  0.05    0.52
;
_shelx_res_checksum   87583

_shelx_hkl_file
;
  -2   0   0 17624.0 492.123   2
  -2   0   0 17614.1 491.773   4
  -4   0   0 9.69600 2.64977   2
  -4   0   0 31.6700 2.19393   4
  -6   0   0 2422.81 69.0051   2
  -6   0   0 2316.94 68.2068   4
  -8   0   0 5053.23 147.856   4
  -8   0   0 5411.06 149.320   2
 -10   0   0 915.676 31.0723   2
 -10   0   0 975.512 30.1261   4
 -12   0   0 8760.30 258.519   2
 -12   0   0 9335.63 257.477   4
 -14   0   0 60.1548 5.49084   5
 -16   0   0 120.122 8.28524   5
 -16   0   0 127.019 9.18094   2
 -16   0   0 132.514 7.80300   4
 -18   0   0 0.96498 2.95297   4
 -18   0   0-2.20517 3.17833   5
 -18   0   0 1.39279 3.71028   2
 -20   0   0 110.583 7.77248   4
 -20   0   0 96.4201 9.00574   2
 -20   0   0 114.034 9.21570   5
 -22   0   0 22.6453 5.28782   5
 -24   0   0 547.587 24.5428   5
 -26   0   0 5.38236 4.12954   5
   3  -1   0 1112.61 32.0716   6
   3   1   0 936.154 34.8418   1
  -3   1   0 978.722 32.0133   6
   3   1   0 897.126 31.2435   5
  -3   1   0 1081.30 30.9191   4
  -3  -1   0 1009.38 35.3027   1
  -3   1   0 1160.33 31.1872   2
  -3  -1   0 1067.74 31.0878   5
  -3  -1   0 1026.17 30.1796   4
   3  -1   0 1217.96 31.7478   2
  -5  -1   0 4494.58 127.200   4
  -5  -1   0 4801.50 133.857   1
  -5   1   0 4472.99 127.816   4
  -5  -1   0 4512.46 128.005   5
  -5   1   0 4451.65 128.406   2
  -7  -1   0 469.092 16.6176   5
  -7  -1   0 485.185 15.6293   4
  -7  -1   0 465.052 16.7303   2
  -7   1   0 496.305 16.3743   4
  -7   1   0 474.802 16.8588   2
  -7  -1   0 466.270 21.4285   1
  -9  -1   0 32.8108 2.90474   4
  -9   1   0 39.1462 3.81114   4
  -9  -1   0 34.9211 6.79787   1
  -9  -1   0 39.5468 3.63408   5
  -9   1   0 20.1792 3.53693   2
  -9  -1   0 18.4601 3.31123   2
 -11   1   0 82.3365 6.32777   2
 -11  -1   0 81.3048 6.02213   2
 -11   1   0 83.0394 5.49276   4
 -11  -1   0 94.6411 10.2112   1
 -11  -1   0 81.2352 4.95254   4
 -11  -1   0 70.6311 5.31150   5
 -13  -1   0 11.2718 2.44993   4
 -13   1   0 5.55841 3.59501   2
 -15  -1   0 20.4336 3.67484   5
 -15  -1   0 6.06057 3.41397   2
 -17   1   0 133.992 9.23130   5
 -17   1   0 140.273 8.40683   4
 -17  -1   0 142.704 9.36123   5
 -17  -1   0 116.261 14.3665   1
 -17  -1   0 142.182 7.98912   4
 -17  -1   0 121.740 9.39224   2
 -17   1   0 102.878 8.60331   2
 -19   1   0 19.5444 5.06520   2
 -19  -1   0 23.7767 4.54150   5
 -19  -1   0 18.0377 3.62837   4
 -19  -1   0 16.0181 5.28384   2
 -19   1   0 28.1160 4.49856   4
 -19   1   0 22.9281 4.90593   5
 -21  -1   0 22.3808 4.65441   5
 -21  -1   0 21.1815 5.68977   2
 -21   1   0 18.3869 4.77995   5
 -21   1   0 20.3780 4.49513   4
 -23  -1   0 230.321 14.0047   5
 -23  -1   0 213.089 14.2542   2
 -23   1   0 217.639 14.0567   5
 -25  -1   0 45.1588 6.99689   5
 -25   1   0 36.5742 6.66844   5
   0   2   0 5594.83 155.701   4
   0  -2   0 5531.61 158.534   6
   0   2   0 5412.72 158.801   6
   2   2   0 967.200 27.5035   5
  -2  -2   0 849.668 27.5853   5
   2  -2   0 933.084 26.9314   2
  -2   2   0 922.928 27.0541   4
  -2  -2   0 866.318 28.3126   6
   2  -2   0 904.121 29.5277   6
  -4   2   0 2153.14 61.7033   2
  -4  -2   0 1947.63 61.8164   6
  -4  -2   0 2083.59 71.1247   1
  -4  -2   0 2105.52 62.2764   5
  -4   2   0 2194.25 62.0904   4
   4  -2   0 2240.69 62.6860   2
   4  -2   0 2301.89 64.5608   6
  -4  -2   0 2167.58 60.6267   4
  -6  -2   0 1967.70 55.3566   4
  -6   2   0 1858.79 56.7798   4
  -6   2   0 1961.30 56.6665   2
  -6  -2   0 1903.83 56.8271   5
  -6  -2   0 1940.29 66.5850   1
   6  -2   0 1889.53 58.3429   6
  -8  -2   0 211.196 9.16955   5
  -8   2   0 177.706 8.66522   4
  -8   2   0 189.493 8.93089   2
  -8  -2   0 213.726 7.80933   4
  -8  -2   0 205.098 15.6723   1
 -10  -2   0 1104.60 35.3543   5
 -10  -2   0 1083.11 33.3497   4
 -10   2   0 1177.84 35.1822   4
 -10  -2   0 1053.18 45.1423   1
 -10   2   0 1159.27 35.4496   2
 -12  -2   0 378.800 13.6866   4
 -12  -2   0 373.141 24.1766   1
 -12   2   0 350.420 15.1436   2
 -12  -2   0 389.216 15.5899   5
 -14   2   0 1.73978 3.20254   2
 -14   2   0 7.37985 3.11471   4
 -14  -2   0 1.13057 1.63970   4
 -14  -2   0 8.94678 7.95245   1
 -14  -2   0 1.81812 2.98063   2
 -16   2   0 132.680 8.29470   4
 -16  -2   0 127.571 8.74093   5
 -16  -2   0 151.908 9.60822   2
 -18   2   0 121.100 8.17749   4
 -18  -2   0 121.888 8.88181   5
 -18   2   0 113.494 8.54190   2
 -18  -2   0 124.864 9.55040   2
 -20  -2   0 10.2394 3.74120   5
 -20   2   0 11.2601 4.02101   4
 -20  -2   0 8.15886 4.71929   2
 -20   2   0 6.24512 4.17800   5
 -22   2   0 1.24589 4.04037   5
 -22   2   0 2.00242 3.64587   4
 -22  -2   0-0.66631 3.08892   5
 -22  -2   0 1.12453 4.05551   2
 -24   2   0 10.7989 4.45200   4
 -24  -2   0 8.50053 5.10210   2
 -24   2   0 10.7139 5.21060   5
 -24  -2   0 12.7835 4.45580   5
 -26  -2   0 61.8477 8.53477   5
 -26   2   0 73.6765 8.90215   5
  -1   3   0 413.676 12.8703   4
   1  -3   0 386.159 16.3740   6
   1   3   0 415.284 12.1251   4
  -1  -3   0 378.099 15.7913   6
  -3   3   0 149.009 6.27201   4
  -3  -3   0 150.317 7.04357   5
  -3  -3   0 150.647 7.95520   6
  -3  -3   0 153.412 18.5169   1
   3  -3   0 155.660 9.66517   6
   3  -3   0 142.677 6.07927   2
   5  -3   0 74.7322 7.14020   6
  -5  -3   0 67.5147 5.07637   6
  -5  -3   0 79.3191 4.92037   5
  -5  -3   0 81.2755 3.00163   4
  -5  -3   0 100.243 16.6730   1
  -5   3   0 75.8056 4.33467   2
  -5   3   0 78.6858 4.73296   4
  -7   3   0 2422.27 73.7831   2
  -7  -3   0 2408.82 87.8986   1
   7  -3   0 2535.80 77.2909   6
  -7   3   0 2515.34 74.6131   4
  -7  -3   0 2659.01 75.0389   5
  -7  -3   0 2576.21 72.3112   4
  -9  -3   0 255.323 8.92456   4
  -9   3   0 234.061 10.5466   4
  -9  -3   0 217.325 19.2104   1
  -9  -3   0 243.950 10.8188   5
  -9   3   0 227.384 10.2898   2
 -11   3   0 6.98862 3.11839   2
 -11  -3   0 10.1369 3.37351   2
 -11  -3   0 21.3749 9.67159   1
 -11  -3   0 15.6691 2.17628   4
 -11  -3   0 17.3364 3.12829   5
 -13  -3   0 642.441 36.5140   1
 -13   3   0 556.798 21.5370   2
 -13  -3   0 657.525 23.8587   2
 -13   3   0 535.478 21.5951   4
 -13  -3   0 633.859 20.0929   4
 -15  -3   0 26.9820 3.14684   4
 -15   3   0 46.4067 5.02000   4
 -15   3   0 43.3844 5.12165   2
 -15  -3   0 27.4805 4.43819   5
 -15  -3   0 27.8765 4.56879   2
 -17  -3   0 23.1368 4.88918   2
 -17   3   0 27.1514 4.57245   4
 -17  -3   0 25.3559 4.66728   5
 -17  -3   0 17.4494 9.83500   1
 -19   3   0 2.12627 3.39688   4
 -19  -3   0 2.65671 3.01455   5
 -19  -3   0 1.53333 3.07628   2
 -21  -3   0 51.5389 6.72985   5
 -21  -3   0 44.3905 7.00743   2
 -21   3   0 41.9084 6.74743   5
 -21   3   0 48.6087 6.10216   4
 -23  -3   0 501.779 24.9712   2
 -23  -3   0 516.410 24.1417   5
 -23   3   0 513.161 23.7941   5
 -23   3   0 542.136 22.5845   4
 -25   3   0 38.6200 7.09002   5
 -25   3   0 39.8726 6.10500   4
 -25  -3   0 41.4445 7.47660   2
   0   4   0 10471.0 291.910   4
   0  -4   0 10196.9 297.276   6
   2   4   0 198.234 5.85208   4
  -2   4   0 156.447 7.03639   4
   2  -4   0 155.106 10.8964   6
  -2  -4   0 167.197 10.3045   6
  -4  -4   0 185.331 9.91382   6
  -4   4   0 168.143 7.55833   4
   4  -4   0 164.072 11.0614   6
  -6  -4   0 2977.09 93.6032   6
  -6  -4   0 3171.66 111.766   1
   6  -4   0 3344.06 97.4573   6
  -6   4   0 3414.10 93.6114   4
  -6  -4   0 3194.10 90.1819   4
  -6  -4   0 3288.10 94.0829   5
  -8   4   0 24.0686 3.58402   4
  -8   4   0 24.1159 3.33530   2
  -8  -4   0 30.4862 2.01817   4
  -8  -4   0 32.0104 3.68439   5
 -10   4   0 15.5025 3.58535   4
 -10  -4   0 14.0263 3.18420   5
 -10  -4   0 11.6984 12.2288   1
 -10  -4   0 12.1169 1.77453   4
 -10   4   0 13.1232 3.26238   2
 -12   4   0 1705.47 55.0912   2
 -12   4   0 1785.66 56.2352   4
 -12  -4   0 1798.12 76.6583   1
 -12  -4   0 1901.43 57.7612   2
 -12  -4   0 1865.59 57.0862   5
 -12  -4   0 1826.87 53.0347   4
 -14   4   0 192.819 9.86172   2
 -14   4   0 192.164 10.2514   4
 -14  -4   0 152.612 10.9752   2
 -14  -4   0 155.549 9.85945   5
 -16  -4   0 614.284 24.6135   2
 -16   4   0 583.778 22.6370   4
 -16  -4   0 565.677 23.3598   5
 -18   4   0 273.503 13.8023   4
 -18  -4   0 256.300 14.4536   5
 -18  -4   0 246.929 14.6582   2
 -20  -4   0 23.5468 5.19583   2
 -20   4   0 26.9121 5.32943   4
 -20  -4   0 33.0313 5.82326   5
 -22   4   0 31.3237 6.50350   5
 -22   4   0 48.4605 6.30610   4
 -22  -4   0 44.0244 6.68458   5
 -22  -4   0 41.9991 7.14219   2
 -24  -4   0 83.9412 10.0358   2
 -24   4   0 95.1304 9.63645   5
 -24   4   0 84.9024 8.38950   4
 -26  -4   0 182.675 14.8516   2
 -26   4   0 208.189 13.0437   4
  -1   5   0 765.180 23.6993   4
   1  -5   0 790.580 30.1559   6
  -1  -5   0 736.629 28.9951   6
   1   5   0 790.866 23.0418   4
   3  -5   0 367.857 18.1188   6
  -3   5   0 349.928 12.9007   4
  -5  -5   0 28.9583 5.36130   6
  -5  -5   0 40.8583 16.6165   1
  -5   5   0 24.3644 3.25164   4
   5  -5   0 23.3720 6.45907   6
  -7  -5   0 238.910 25.0396   1
  -7   5   0 186.073 9.12094   4
   7  -5   0 183.445 12.1946   6
  -7  -5   0 202.644 9.99555   5
  -7  -5   0 191.972 9.95886   6
  -9  -5   0 248.384 12.0712   5
  -9  -5   0 272.285 8.69124   4
  -9   5   0 276.040 12.1266   4
  -9  -5   0 281.846 27.0792   1
  -9   5   0 263.629 11.0752   2
 -11  -5   0 880.475 49.2774   1
 -11   5   0 803.772 27.2549   2
 -11  -5   0 889.980 29.5175   5
 -11   5   0 846.370 28.7357   4
 -11  -5   0 804.554 24.6228   4
 -13   5   0 1798.96 58.0823   2
 -13   5   0 1827.98 59.3777   4
 -15   5   0 995.454 36.2985   4
 -15  -5   0 1032.72 59.0821   1
 -15  -5   0 996.611 36.9945   5
 -17  -5   0 7.28994 3.76504   5
 -17   5   0 5.38272 3.68809   4
 -17  -5   0 6.49238 15.5097   1
 -17  -5   0 3.63817 4.00367   2
 -19   5   0 295.437 15.3079   4
 -19  -5   0 290.099 16.1036   5
 -19  -5   0 315.287 17.3590   2
 -21  -5   0 61.6513 7.61745   5
 -21   5   0 55.3256 6.94249   4
 -21  -5   0 63.5092 7.83082   2
 -23  -5   0 30.6989 6.54571   2
 -23   5   0 19.5384 5.36373   4
 -25   5   0 4.20139 4.66741   4
 -25   5   0 2.03214 5.18608   5
 -25  -5   0 2.82852 4.72892   2
   0  -6   0 3829.29 116.296   6
   0   6   0 3812.83 108.354   4
   2   6   0 401.000 11.9916   4
  -2  -6   0 380.855 18.5154   6
   2  -6   0 376.269 19.4512   6
  -2   6   0 349.095 13.1157   4
  -4   6   0 978.777 30.9776   4
  -4  -6   0 942.288 35.2592   6
   6  -6   0 483.876 22.3801   6
  -6   6   0 486.976 17.3459   4
  -6  -6   0 424.119 19.1751   6
  -6  -6   0 531.545 38.6318   1
  -8  -6   0 1851.23 59.5794   5
  -8  -6   0 1999.85 84.1544   1
  -8   6   0 1909.14 58.3129   4
   8  -6   0 1925.47 63.7206   6
 -10  -6   0 6.49599 14.6525   1
 -10  -6   0 22.1504 4.04774   5
 -10   6   0 19.1389 3.95704   4
 -12   6   0 1428.04 46.8521   4
 -14  -6   0 40.0845 5.53571   5
 -14  -6   0 15.6844 5.41635   2
 -14   6   0 13.0905 4.27914   4
 -14  -6   0 44.1071 18.8340   1
 -16  -6   0 51.2220 20.9062   1
 -16   6   0 38.2408 5.73219   4
 -16  -6   0 51.3530 6.21762   5
 -16  -6   0 59.5031 8.45321   2
 -18  -6   0 34.5833 6.52906   2
 -18   6   0 17.4421 4.91216   4
 -18  -6   0 29.1496 5.56613   5
 -20  -6   0 199.901 14.3460   2
 -20  -6   0 182.413 12.9065   5
 -22   6   0 168.356 11.9549   4
 -22  -6   0 188.643 13.7704   2
 -24  -6   0 13.6707 5.50024   2
 -24   6   0 16.3302 5.18167   4
   1  -7   0 353.562 19.8837   6
  -1  -7   0 399.249 20.0692   6
  -1   7   0 340.529 13.0044   4
   1   7   0 430.782 12.8477   4
   3  -7   0 192.678 15.0186   6
  -3  -7   0 206.509 13.9017   6
  -3   7   0 183.087 8.81577   4
   5  -7   0 628.748 28.1830   6
  -5   7   0 635.221 21.4527   4
  -5  -7   0 582.334 25.3018   6
  -7  -7   0 8.14271 17.0170   1
  -7   7   0 6.06247 2.94004   4
   7  -7   0 1.51850 5.48397   6
  -7  -7   0 8.07274 4.76686   6
  -9   7   0 30.1258 4.53388   4
 -11   7   0 1565.03 50.8136   4
 -13  -7   0 1914.55 91.2270   1
 -13   7   0 1926.63 63.1416   4
 -13  -7   0 2057.79 64.2068   5
 -15  -7   0 516.363 23.1474   5
 -15  -7   0 479.792 43.6571   1
 -15   7   0 536.743 22.9262   4
 -17   7   0 62.7819 7.40384   4
 -17  -7   0 41.0471 21.4207   1
 -17  -7   0 55.0995 7.06801   5
 -17  -7   0 45.8747 8.35242   2
 -19   7   0 59.6984 7.44594   4
 -19  -7   0 61.6705 7.51325   5
 -19  -7   0 54.0021 8.46766   2
 -21  -7   0 153.867 12.9451   2
 -21   7   0 131.111 10.8205   4
 -23  -7   0 4.57503 4.83570   2
 -23   7   0 8.61585 5.20948   4
   0  -8   0 12834.2 357.715   6
   0   8   0 12252.2 346.492   4
  -2  -8   0 12.8616 6.32669   6
   2   8   0 12.4173 1.77339   4
  -2   8   0 10.4103 2.34270   4
   2  -8   0 12.7394 7.29615   6
  -4  -8   0 43.2310 7.33191   6
   4  -8   0 45.4357 8.72516   6
  -4   8   0 45.9509 4.08524   4
  -6   8   0 196.257 9.62710   4
  -6  -8   0 188.018 12.8296   6
  -8   8   0 101.334 7.25182   4
 -10  -8   0 60.5181 22.6749   1
 -10   8   0 66.0597 6.61711   4
 -12   8   0 6495.24 190.073   4
 -12  -8   0 6547.61 227.147   1
 -14  -8   0 92.1883 8.78775   5
 -14  -8   0 105.649 26.4299   1
 -14   8   0 104.977 8.84152   4
 -16  -8   0 34.7284 24.1919   1
 -16   8   0 35.8864 6.46563   4
 -16  -8   0 26.1368 5.56658   5
 -16  -8   0 29.0701 7.69400   2
 -18   8   0 138.207 11.1945   4
 -18  -8   0 158.836 13.6916   2
 -20   8   0 65.5908 8.27140   4
 -20  -8   0 48.9706 8.91645   2
 -22  -8   0 79.8096 10.5468   2
 -22   8   0 76.6640 8.96679   4
   1   9   0 447.303 15.3178   4
  -1   9   0 499.024 16.2179   4
  -3   9   0 96.4529 5.59966   4
   3   9   0 79.8298 3.91714   4
  -3  -9   0 78.5734 9.50988   6
  -5   9   0 60.7070 5.07806   4
  -5  -9   0 64.5160 8.85812   6
   7  -9   0 475.571 25.9973   6
  -7   9   0 465.324 18.3451   4
  -9   9   0 249.027 12.7622   4
 -11   9   0 24.9837 5.24800   4
 -13   9   0 43.3711 6.57586   4
 -13  -9   0 52.1299 24.7343   1
 -15   9   0 332.570 18.2390   4
 -15  -9   0 292.091 39.2228   1
 -17   9   0 116.065 10.5953   4
 -17  -9   0 169.966 33.4255   1
 -17  -9   0 155.250 14.2871   2
 -19   9   0 2.75801 4.91285   4
 -19  -9   0 0.51385 6.62943   2
 -21  -9   0 156.166 14.8182   2
 -21   9   0 140.570 12.2347   4
 -23  -9   0 140.223 13.7930   2
   0 -10   0 6526.73 194.467   6
   0  10   0 6397.48 181.988   4
   2 -10   0 1102.89 45.0385   6
  -2  10   0 1031.83 34.1157   4
   2  10   0 1132.98 32.8371   4
   4 -10   0 1077.81 43.4416   6
  -4  10   0 957.059 31.7272   4
   6 -10   0 865.315 39.0726   6
  -6  10   0 811.757 28.3052   4
  -8  10   0 428.298 17.9806   4
 -10  10   0 6.80190 4.06428   4
 -12  10   0 214.707 13.0433   4
 -14  10   0 141.644 11.4179   4
 -16 -10   0 975.305 41.1561   2
 -16  10   0 864.214 35.8269   4
 -18  10   0-0.41984 5.53442   4
 -18 -10   0 7.97226 8.49851   2
 -20 -10   0 171.108 16.0659   2
 -20  10   0 127.807 12.3063   4
 -22 -10   0 7.76337 7.99631   2
 -22  10   0 3.65379 5.95827   4
  -1 -11   0 128.998 13.2587   6
   1  11   0 122.262 5.84776   4
   1 -11   0 128.782 13.8597   6
  -1  11   0 118.147 6.29585   4
   3 -11   0 17.4586 8.45550   6
  -3 -11   0 14.4034 7.07193   6
  -3  11   0 19.3108 3.10445   4
  -5  11   0 1426.43 45.2630   4
  -7  11   0 1821.42 57.3200   4
  -9  11   0 82.5698 7.54944   4
 -11  11   0 31.1779 5.88377   4
 -13  11   0 7.59422 4.92293   4
 -15  11   0 6.84645 5.49551   4
 -17 -11   0 4.78977 7.80907   2
 -17  11   0 2.60012 6.20302   4
 -19 -11   0 26.4667 9.44255   2
 -19  11   0 26.9496 7.52666   4
 -21 -11   0 8.72635 7.95375   2
 -21  11   0 2.93765 6.31804   4
   0  12   0 1461.56 44.4294   4
   0 -12   0 1538.92 58.7543   6
  -2  12   0 415.887 15.4561   4
  -4  12   0 13.9450 3.28729   4
  -6  12   0 36.7294 4.80702   4
  -8  12   0 1041.61 36.5038   4
 -10  12   0 150.305 10.7789   4
 -12  12   0 132.398 10.6721   4
 -14  12   0 98.5089 10.4245   4
 -16 -12   0 321.305 22.9184   2
 -16  12   0 263.186 17.7203   4
 -18  12   0 8.08318 6.43581   4
 -18 -12   0 12.2829 8.95124   2
 -20  12   0 87.6463 11.6075   4
 -20 -12   0 104.732 14.7618   2
  -3  13   0 104.274 6.61269   4
  -5  13   0 650.868 23.8744   4
  -7  13   0 1512.89 49.5508   4
  -9  13   0 511.185 22.1647   4
 -11  13   0 9.30720 4.95166   4
 -13  13   0 7.00005 5.69216   4
 -15  13   0 7.80188 6.20730   4
 -17  13   0 24.4594 7.64313   4
 -17 -13   0 16.7884 9.98512   2
 -19  13   0 209.474 17.1310   4
 -19 -13   0 222.659 20.8899   2
  -4  14   0 58.9112 5.38631   4
  -6  14   0 643.594 24.4754   4
  -8  14   0 48.7636 6.27344   4
 -10  14   0 88.5098 8.94868   4
 -12  14   0 606.776 27.2020   4
 -14  14   0 40.1578 8.14514   4
 -16  14   0 235.122 17.2898   4
 -16 -14   0 260.077 22.6005   2
 -18 -14   0 51.4527 13.2845   2
 -18  14   0 32.3649 8.90869   4
  -5  15   0 20.5894 4.16694   4
  -7  15   0 1.51823 3.55655   4
  -9  15   0 82.9156 8.34775   4
 -11  15   0 19.5986 5.98582   4
 -13  15   0 3.34275 5.56624   4
 -15  15   0 32.3398 8.38019   4
 -15 -15   0 29.9894 11.2694   2
  -8  16   0 58.9089 7.15810   4
 -10  16   0 7.71760 5.04771   4
 -12  16   0 37.9956 7.44724   4
 -14  16   0 51.4885 9.00877   4
  -9  17   0-0.65761 4.57824   4
 -11  17   0 117.141 11.2841   4
 -13  17   0 50.6844 8.82698   4
 -12  18   0 1192.30 45.7034   4
 -25   0   1 107.522 10.1716   5
 -23   0   1 439.090 21.0691   5
 -21   0   1 471.482 21.7027   5
 -21   0   1 476.880 19.5527   4
 -19   0   1 86.9592 8.07287   5
 -19   0   1 89.3504 8.28939   2
 -19   0   1 93.1768 7.05245   4
 -19   0   1 85.5895 13.1962   1
 -17   0   1 126.840 7.85877   4
 -17   0   1 100.272 12.8123   1
 -17   0   1 124.012 8.80217   5
 -17   0   1 115.246 8.57418   2
 -15   0   1 32.9364 4.61846   5
 -13   0   1 611.936 21.2288   4
 -13   0   1 577.005 21.8776   2
 -11   0   1 843.805 28.7110   2
 -11   0   1 865.629 28.9723   5
 -11   0   1 873.115 27.9464   4
  -9   0   1 8275.13 222.649   4
  -9   0   1 8210.87 223.154   2
  -7   0   1 14818.8 415.735   4
  -5   0   1 5178.34 146.315   4
   3   0  -1 15.1175 1.59608   4
  -3   0   1 9.07766 2.05492   5
  -3   0   1 16.9531 1.65256   4
   1   0   1 500.919 15.0632   2
  -1   0  -1 458.344 14.8694   2
  -3   0  -1 9011.86 254.060   2
  -5   0  -1 2649.19 77.5290   2
  -7   0  -1 165.869 8.37318   2
   7   0   1 178.262 7.17836   6
  -9   0  -1 3087.89 91.3469   2
 -11   0  -1 3239.33 96.5649   2
 -11   0  -1 3243.13 94.4889   4
 -13   0  -1 4001.23 116.103   4
 -15   0  -1 16.8184 3.32381   4
 -15   0  -1 11.4239 3.10962   5
 -15   0  -1 19.1503 7.00793   1
 -15   0  -1 14.4678 3.99755   2
 -17   0  -1 5.85946 2.79519   5
 -17   0  -1 1.08646 3.28704   2
 -17   0  -1 3.31365 2.63894   4
 -19   0  -1 119.992 9.57462   2
 -19   0  -1 118.843 7.92522   4
 -19   0  -1 113.480 8.46697   5
 -21   0  -1 40.2780 5.75468   5
 -21   0  -1 34.6247 6.20060   2
 -23   0  -1 93.4968 8.63827   5
 -25   0  -1 151.867 11.6122   5
 -26  -1   1 30.3446 6.50793   5
 -26   1   1 40.5177 7.08833   5
 -24   1   1 165.513 12.4509   5
 -24  -1   1 162.795 12.2204   5
 -22   1   1 57.6095 6.39668   4
 -22   1   1 48.1625 7.07581   5
 -22  -1   1 64.0975 7.58714   5
 -22  -1   1 61.5192 8.18988   2
 -20   1   1 60.1838 6.16376   4
 -20   1   1 53.3307 6.75404   5
 -20  -1   1 52.3083 7.36147   2
 -20  -1   1 59.6148 7.02598   5
 -18   1   1 37.9862 5.73817   2
 -18   1   1 50.3652 5.45888   4
 -18  -1   1 45.2606 4.77854   4
 -18  -1   1 40.2049 9.99551   1
 -18   1   1 40.5303 5.68050   5
 -18  -1   1 47.4419 6.06633   2
 -18  -1   1 43.4509 5.77508   5
 -16  -1   1 829.585 30.9467   5
 -16   1   1 824.438 30.2266   5
 -16  -1   1 786.239 40.3705   1
 -16   1   1 898.206 29.5920   4
 -16  -1   1 856.685 30.5727   2
 -14  -1   1 1828.89 54.6685   4
 -14   1   1 1776.74 55.9260   2
 -14  -1   1 1773.30 56.6321   5
 -12  -1   1 34.4804 4.63850   2
 -12  -1   1 54.5917 9.94107   1
 -12  -1   1 48.9430 4.91787   5
 -12   1   1 35.9587 4.01720   4
 -12   1   1 24.6726 3.90867   2
 -12  -1   1 44.7421 3.83562   4
 -10   1   1 2089.07 62.7078   4
 -10   1   1 2098.85 62.7732   2
 -10  -1   1 2064.81 63.4757   5
 -10  -1   1 2050.57 62.9947   2
 -10  -1   1 2182.48 62.1030   4
  -8  -1   1 396.304 13.5869   4
  -8   1   1 401.429 14.3336   4
  -8   1   1 397.760 14.0386   2
  -8  -1   1 387.019 14.8836   5
  -6  -1   1 3774.39 107.930   4
  -6  -1   1 3777.46 109.271   5
  -6   1   1 3981.97 108.362   2
  -6   1   1 3656.17 108.549   4
  -4  -1   1 8565.49 239.794   5
   4   1  -1 8377.51 238.869   4
  -4  -1   1 8528.79 238.738   4
  -4  -1   1 8639.60 245.536   1
  -4   1   1 8616.64 239.452   4
   2  -1  -1 4311.96 120.174   4
  -2  -1   1 4270.45 120.654   5
  -2   1   1 4338.42 120.091   4
  -2  -1   1 4260.69 125.281   1
   2   1  -1 3929.47 124.229   1
   2   1  -1 4196.24 120.677   5
   0   1  -1 20849.3 600.134   1
   0  -1  -1 21404.2 595.025   2
   0  -1   1 21576.3 600.059   1
   0   1   1 21244.3 594.992   2
  -2  -1  -1 807.561 22.3214   2
  -2  -1  -1 678.160 24.6929   1
   2   1   1 820.777 26.7149   1
  -2  -1  -1 733.326 20.6689   5
  -2   1  -1 647.005 21.7614   2
   2  -1   1 636.099 21.9254   2
  -4   1  -1 1203.04 38.1674   2
  -4  -1  -1 1216.66 41.6010   1
  -6  -1  -1 1983.51 58.2375   2
  -6  -1  -1 1983.07 62.2915   1
  -6   1  -1 1864.05 57.9178   2
   8  -1   1 2124.75 59.0514   6
  -8  -1  -1 1776.90 59.1997   2
  -8   1  -1 2029.30 59.8995   2
  -8  -1  -1 1883.96 64.6147   1
 -10  -1  -1 1930.54 58.5381   4
 -10   1  -1 1935.11 59.2382   4
 -10  -1  -1 2119.67 59.9922   5
 -10   1  -1 1912.50 60.9276   2
 -10  -1  -1 1988.65 60.6990   2
 -10  -1  -1 2110.73 68.2450   1
 -12   1  -1 3236.13 99.4721   4
 -12  -1  -1 3566.22 100.391   5
 -12  -1  -1 3721.13 111.128   1
 -12  -1  -1 3401.97 98.8318   4
 -12   1  -1 3323.35 101.149   2
 -14  -1  -1 584.347 22.4714   2
 -14  -1  -1 621.165 30.6115   1
 -16   1  -1 4.96398 2.88024   4
 -16   1  -1 3.42566 3.55122   2
 -16  -1  -1 3.21791 3.51864   2
 -16  -1  -1 4.92634 2.51218   5
 -16  -1  -1 5.97701 2.34876   4
 -18   1  -1 291.014 13.2985   4
 -18   1  -1 262.059 14.3102   5
 -18   1  -1 280.831 14.7212   2
 -18  -1  -1 277.058 15.6478   2
 -18  -1  -1 294.240 12.8173   4
 -18  -1  -1 287.043 14.4328   5
 -20   1  -1 1.90456 2.83103   5
 -20  -1  -1 8.55006 3.45126   5
 -20  -1  -1 8.49146 4.12295   2
 -20   1  -1 4.32723 4.03892   2
 -20   1  -1 8.34783 3.52537   4
 -22  -1  -1 0.35727 3.77369   2
 -22   1  -1-0.70898 3.51565   4
 -22   1  -1 0.31312 3.11173   5
 -22  -1  -1 0.30979 2.90261   5
 -24  -1  -1 163.073 12.6489   2
 -24  -1  -1 198.000 12.7723   5
 -24   1  -1 161.859 12.1177   5
 -26   1  -1-0.74866 3.39601   5
 -25  -2   1 27.7760 6.43168   5
 -25   2   1 36.6088 7.21798   5
 -23   2   1 94.4416 8.12837   4
 -23  -2   1 74.1557 9.22757   2
 -23   2   1 84.1127 8.85188   5
 -23  -2   1 79.3942 8.62841   5
 -21  -2   1-1.31714 4.73382   2
 -21  -2   1 1.95775 3.92212   5
 -21   2   1 0.49537 3.44869   4
 -21   2   1 0.29677 3.76494   5
 -19  -2   1 170.102 20.1230   1
 -19  -2   1 162.763 11.2667   2
 -19   2   1 181.772 10.5155   4
 -19   2   1 154.591 10.8250   5
 -19  -2   1 186.213 11.6000   5
 -17  -2   1 43.9931 5.89846   2
 -17   2   1 40.9361 5.11364   4
 -17  -2   1 36.7461 10.7755   1
 -17  -2   1 39.6793 5.30714   5
 -15  -2   1 1181.03 37.1306   4
 -15   2   1 1219.52 38.9944   4
 -15  -2   1 1100.15 39.4019   5
 -15   2   1 1188.66 38.9385   2
 -15  -2   1 1195.59 39.8804   2
 -13  -2   1 1220.13 37.2311   4
 -13   2   1 1184.62 38.9550   2
 -13  -2   1 1124.64 50.6878   1
 -11   2   1 28.2870 4.03517   2
 -11  -2   1 49.2938 4.80051   5
 -11   2   1 34.7907 4.05312   4
 -11  -2   1 50.0736 3.52635   4
 -11  -2   1 43.3905 10.4214   1
  -9  -2   1 1360.01 45.0141   5
  -9  -2   1 1417.13 43.1706   4
  -9   2   1 1466.62 44.5477   4
  -9  -2   1 1452.14 55.8359   1
  -7   2   1 246.460 10.2810   4
  -7  -2   1 259.768 9.24369   4
  -7  -2   1 307.835 19.4063   1
  -7   2   1 303.906 10.3474   2
  -7  -2   1 258.017 11.0161   5
  -5  -2   1 770.749 24.2333   5
   5   2  -1 792.525 22.2533   4
  -5   2   1 715.753 23.3794   4
  -5  -2   1 745.379 22.1888   4
  -5  -2   1 786.347 32.9538   1
  -5   2   1 690.608 22.5594   2
  -3   2   1 467.639 14.9628   4
  -3  -2   1 456.753 24.0856   1
  -3  -2   1 462.493 15.7619   5
  -1   2   1 1.62215 1.27552   4
   1  -2  -1 2.11205 1.24967   4
  -1  -2   1 4.42147 9.61090   1
  -3  -2  -1 110.022 4.48621   5
  -3   2  -1 109.058 5.32454   2
  -3  -2  -1 117.007 12.2219   1
   3   2   1 108.660 4.62560   5
  -5  -2  -1 22.6896 3.46049   2
  -5   2  -1 17.3035 2.93892   2
   5   2   1 19.9791 2.70811   6
  -7  -2  -1 12.4006 7.04050   1
  -7   2  -1 9.83173 2.88175   2
  -7  -2  -1 7.77782 2.92163   2
  -7  -2  -1 11.9881 2.62476   5
   7  -2   1 7.35217 4.25688   6
   9  -2   1 1839.25 53.6310   6
  -9  -2  -1 1619.91 50.0688   4
  -9  -2  -1 1746.80 63.0032   1
  -9   2  -1 1751.91 51.8946   4
  -9   2  -1 1674.89 52.4031   2
  -9  -2  -1 1577.51 52.5222   2
  -9  -2  -1 1820.36 51.9427   5
 -11  -2  -1 1360.63 40.2020   5
 -11   2  -1 1255.40 40.5296   2
 -11  -2  -1 1199.51 38.2306   4
 -11  -2  -1 1235.17 51.3247   1
 -11  -2  -1 1203.59 40.9659   2
 -11   2  -1 1273.67 39.7975   4
 -13  -2  -1 927.840 43.2540   1
 -13  -2  -1 879.678 28.9514   4
 -13  -2  -1 851.545 31.5652   2
 -15  -2  -1 49.4853 11.0290   1
 -15   2  -1 42.1645 5.40539   2
 -15  -2  -1 38.7065 4.73483   5
 -15  -2  -1 40.4075 5.42693   2
 -15   2  -1 43.4987 4.81678   4
 -17   2  -1 8.30762 3.82902   2
 -17  -2  -1 6.67705 2.97821   5
 -17   2  -1 5.18298 3.29524   4
 -17  -2  -1 4.40682 3.79400   2
 -19   2  -1 157.506 10.8189   2
 -19  -2  -1 162.992 11.8972   2
 -19  -2  -1 172.679 10.8268   5
 -19   2  -1 181.487 10.3107   4
 -21  -2  -1 102.549 9.73319   2
 -21   2  -1 113.009 8.35140   4
 -21  -2  -1 121.291 9.43605   5
 -21   2  -1 119.627 9.67939   5
 -23  -2  -1 49.2384 6.69962   5
 -23   2  -1 52.3588 6.25063   4
 -23   2  -1 50.2964 6.92605   5
 -23  -2  -1 36.2760 6.77205   2
 -25   2  -1 47.3853 7.02636   5
 -25  -2  -1 27.1616 6.44894   2
 -26   3   1 3.96144 4.45785   4
 -26  -3   1-3.38201 5.04952   5
 -26   3   1 5.49901 5.57594   5
 -24   3   1 178.612 12.9562   5
 -24   3   1 184.572 11.7357   4
 -24  -3   1 136.373 13.1512   2
 -24  -3   1 159.760 12.8407   5
 -22   3   1 29.6070 6.21058   5
 -22  -3   1 44.4299 7.10018   5
 -22  -3   1 34.3642 6.89938   2
 -22   3   1 34.7245 5.67388   4
 -20  -3   1 14.7549 4.67583   2
 -20   3   1 26.8451 5.50949   5
 -20  -3   1 27.1035 5.43568   5
 -20   3   1 26.0679 4.94258   4
 -18  -3   1 34.7033 5.78712   2
 -18  -3   1 30.9991 5.17396   5
 -18   3   1 31.2664 4.88199   4
 -18  -3   1 44.1950 14.0674   1
 -16   3   1 341.048 15.0958   4
 -16  -3   1 307.257 15.4705   5
 -16  -3   1 300.554 26.8525   1
 -16  -3   1 311.547 15.3040   2
 -14   3   1 788.683 27.2434   4
 -14  -3   1 763.403 24.8553   4
 -14   3   1 803.759 26.7756   2
 -14  -3   1 741.548 27.9451   2
 -14  -3   1 753.597 28.2012   5
 -12   3   1 13.2284 3.21887   2
 -12  -3   1 22.4471 2.43214   4
 -10  -3   1 2082.36 61.3344   6
 -10  -3   1 2119.60 61.5131   4
 -10   3   1 2104.80 62.8575   2
 -10  -3   1 2047.99 79.7348   1
 -10  -3   1 2178.24 64.7690   5
 -10   3   1 2184.50 63.7978   4
  -8  -3   1 1234.83 39.8171   5
  -8   3   1 1204.86 38.8820   4
  -8  -3   1 1246.86 37.0160   4
  -8   3   1 1332.24 37.9554   2
  -8  -3   1 1226.41 53.0049   1
   6   3  -1 1832.08 48.3751   4
  -6   3   1 1904.51 50.5814   4
  -6   3   1 1891.45 48.8548   2
  -6  -3   1 1861.17 65.8199   1
  -6  -3   1 1857.15 51.6301   5
  -4   3   1 127.512 6.07941   4
   4  -3  -1 111.751 5.19502   2
  -4  -3   1 128.759 7.31851   5
   4   3  -1 153.866 4.66073   4
  -4  -3   1 161.828 18.4287   1
  -2   3   1 378.667 12.3884   4
  -2  -3   1 324.225 25.3165   1
   0   3   1 18684.3 524.274   4
   0  -3  -1 18840.5 524.233   4
   2   3   1 1399.92 41.2452   5
  -4   3  -1 482.656 16.5593   2
  -4  -3  -1 462.782 15.7567   5
  -6  -3  -1 598.607 30.6108   1
  -6  -3  -1 552.864 18.2860   5
  -6   3  -1 564.938 18.8217   2
   6   3   1 524.316 18.6776   6
  -8  -3  -1 267.067 12.7252   2
  -8  -3  -1 273.098 20.8996   1
  -8  -3  -1 295.322 11.9227   5
  -8   3  -1 321.121 12.5148   2
   8  -3   1 329.733 15.1354   6
  10  -3   1 901.552 32.7140   6
 -10  -3  -1 923.101 32.4469   2
 -10  -3  -1 943.123 29.1608   4
 -10   3  -1 1000.40 31.5370   4
 -10  -3  -1 930.813 30.9959   5
 -10  -3  -1 906.593 43.9127   1
 -10   3  -1 995.167 31.7158   2
 -12  -3  -1 1437.61 43.0659   4
 -12  -3  -1 1469.62 45.4092   5
 -12   3  -1 1362.60 45.5752   2
 -12  -3  -1 1445.95 61.0191   1
 -14  -3  -1 1122.04 52.3661   1
 -14  -3  -1 1126.47 38.1464   2
 -14  -3  -1 1128.72 33.8980   4
 -16   3  -1 120.784 8.93886   2
 -16  -3  -1 146.204 9.94427   2
 -16  -3  -1 153.519 9.40376   5
 -16   3  -1 140.126 8.90867   4
 -18  -3  -1 81.2488 7.43113   5
 -18  -3  -1 74.6670 7.99506   2
 -20  -3  -1 8.74787 4.41808   2
 -20  -3  -1 9.19989 3.86003   5
 -20   3  -1 12.5586 4.14240   4
 -22  -3  -1 63.9189 8.17988   2
 -22   3  -1 58.7040 6.73066   4
 -22  -3  -1 58.6975 7.20964   5
 -22   3  -1 62.5749 7.84367   5
 -24   3  -1 164.332 11.0633   4
 -24   3  -1 163.271 12.4201   5
 -24  -3  -1 189.340 14.0266   2
 -26  -3  -1 9.18961 5.02815   2
 -25   4   1-1.22445 4.09826   4
 -25   4   1 0.38631 4.87301   5
 -25  -4   1-1.28992 5.16844   2
 -25  -4   1-0.42017 5.01849   5
 -23  -4   1 92.5421 9.91109   2
 -23   4   1 90.0222 9.46803   5
 -23  -4   1 94.9938 9.87755   5
 -23   4   1 96.9154 8.67716   4
 -21  -4   1 55.4099 7.18250   2
 -21   4   1 48.1994 7.11832   5
 -21   4   1 43.4824 6.20785   4
 -21  -4   1 49.1259 7.30618   5
 -19   4   1 252.777 13.6708   4
 -19  -4   1 217.314 26.7815   1
 -19  -4   1 274.095 15.3378   2
 -19  -4   1 273.622 15.4918   5
 -17   4   1 317.675 14.9651   4
 -17  -4   1 284.172 15.3939   5
 -17  -4   1 315.508 29.6870   1
 -17  -4   1 277.223 15.1322   2
 -15  -4   1 1310.74 45.3750   2
 -15   4   1 1422.22 44.5901   4
 -15  -4   1 1313.21 45.5101   5
 -15  -4   1 1288.13 64.4492   1
 -13   4   1 1934.74 57.2807   2
 -13  -4   1 1868.17 55.5281   4
 -13   4   1 1870.60 58.8404   4
 -11  -4   1 1922.42 81.4064   1
 -11  -4   1 2102.06 59.2783   4
 -11  -4   1 2077.87 63.4538   5
 -11   4   1 1935.29 60.5025   2
  -9  -4   1 504.544 15.8751   4
  -9   4   1 476.900 18.1755   4
  -9  -4   1 512.584 18.5268   6
  -9  -4   1 515.282 33.6427   1
  -9  -4   1 534.805 19.5030   5
  -9   4   1 497.142 16.9817   2
  -7   4   1 441.529 14.2410   2
  -7  -4   1 408.420 29.5336   1
  -7   4   1 416.268 15.4911   4
  -7  -4   1 418.458 16.5598   5
  -5  -4   1 460.225 16.1347   5
  -5  -4   1 511.696 32.1786   1
   5  -4  -1 347.677 12.6834   2
  -5   4   1 402.599 13.8735   4
  -3  -4   1 323.930 27.0280   1
  -3   4   1 203.313 8.16152   4
  -1   4   1 1737.20 50.3547   4
  -1  -4  -1 305.498 9.71458   4
   1   4   1 303.846 9.76114   4
   3  -4   1 3.97938 6.62571   6
  -3  -4  -1 6.09317 0.99236   4
   5  -4   1 221.145 13.9891   6
  -5  -4  -1 186.544 8.57525   5
  -5  -4  -1 218.463 22.3464   1
  -7  -4  -1 90.4185 5.78823   5
  -7  -4  -1 128.678 17.5945   1
  -7   4  -1 110.555 6.43870   2
   7  -4   1 106.454 9.62508   6
   9  -4   1 748.442 28.2318   6
  -9  -4  -1 690.108 25.5803   2
  -9  -4  -1 670.731 21.7577   4
  -9  -4  -1 683.276 24.3465   5
  -9   4  -1 788.965 25.3752   4
  -9   4  -1 792.465 24.9384   2
  -9  -4  -1 691.130 39.1952   1
  11  -4   1 6.41781 4.40760   6
 -11  -4  -1 5.36396 11.0164   1
 -11   4  -1 3.94811 3.12344   2
 -11  -4  -1 6.66665 1.82896   4
 -11  -4  -1 10.0718 2.78534   5
 -13  -4  -1 191.195 22.3123   1
 -13  -4  -1 231.067 8.83980   4
 -13  -4  -1 224.155 12.4303   2
 -13   4  -1 190.244 10.7444   4
 -13   4  -1 187.297 10.6718   2
 -15  -4  -1 75.2224 7.80874   2
 -15   4  -1 99.6344 7.60912   4
 -15  -4  -1 91.7130 7.27180   5
 -17  -4  -1 33.2802 4.98996   5
 -17  -4  -1 40.5775 5.90369   2
 -17   4  -1 44.0945 5.73490   4
 -19  -4  -1 1472.66 49.3289   5
 -19  -4  -1 1492.21 51.0441   2
 -19   4  -1 1370.57 47.5312   4
 -21  -4  -1 616.184 27.0272   2
 -21   4  -1 544.020 23.1526   4
 -23   4  -1 7.48420 4.80062   5
 -23  -4  -1 7.53146 5.26203   2
 -23   4  -1 8.37243 4.19274   4
 -25   4  -1 20.7421 5.86276   5
 -25  -4  -1 17.4787 6.02469   2
 -25   4  -1 20.0503 5.19278   4
 -26  -5   1 239.753 17.1020   2
 -24   5   1 45.5255 8.02852   5
 -24  -5   1 50.6983 8.02840   5
 -24   5   1 49.5602 7.06048   4
 -24  -5   1 53.0058 7.96311   2
 -22  -5   1 6.90562 4.67236   5
 -22  -5   1 4.23620 4.10414   2
 -22   5   1 6.68081 4.25126   4
 -20  -5   1 48.8929 7.06377   5
 -20  -5   1 51.4949 7.06782   2
 -20   5   1 34.1063 5.80203   4
 -18  -5   1 600.201 26.3956   2
 -18  -5   1 639.416 26.5378   5
 -18   5   1 630.162 25.0803   4
 -18  -5   1 581.023 45.4556   1
 -16   5   1 1962.24 62.8933   4
 -16  -5   1 1951.13 64.7492   2
 -16  -5   1 1954.85 89.2332   1
 -16  -5   1 2020.20 64.4915   5
 -14   5   1 1528.34 50.2965   4
 -14  -5   1 1548.07 74.4191   1
 -14  -5   1 1600.08 51.7393   5
 -12   5   1 1936.38 57.5333   2
 -12  -5   1 1868.08 55.6311   4
 -12   5   1 2032.82 60.0397   4
 -10  -5   1 296.234 14.1479   5
 -10   5   1 327.586 11.9877   2
 -10  -5   1 311.700 13.7845   6
 -10  -5   1 290.407 28.3512   1
  -8  -5   1 305.707 13.9194   5
  -8   5   1 334.813 12.8739   4
  -8  -5   1 271.437 27.0059   1
  -8  -5   1 279.005 13.8706   6
  -6  -5   1 501.268 34.5650   1
  -6   5   1 561.944 18.0343   4
  -6  -5   1 585.413 20.5225   5
  -6  -5   1 539.786 21.6392   6
  -4   5   1 2295.84 68.4946   4
  -4  -5   1 2349.92 74.0091   6
  -2   5   1 8737.41 246.114   4
   0   5   1 52.5613 3.11124   4
   0  -5   1 72.9601 9.73779   6
   2  -5   1 2653.25 89.7664   6
  -2  -5  -1 2829.26 79.5750   4
   4  -5   1 1671.12 58.0787   6
   6  -5   1 1172.08 44.7066   6
  -6  -5  -1 1242.08 39.2751   5
  -8  -5  -1 97.9225 6.25633   5
  -8   5  -1 106.380 6.83995   4
  -8  -5  -1 87.9512 18.2844   1
  -8  -5  -1 79.1535 3.55506   4
   8  -5   1 111.838 10.1837   6
 -10  -5  -1 128.195 7.87158   5
  10  -5   1 164.169 11.3722   6
 -10  -5  -1 127.291 19.2657   1
 -10  -5  -1 130.104 5.37958   4
 -10   5  -1 153.843 8.25648   2
 -12   5  -1 1891.72 58.5069   4
 -12   5  -1 1826.89 57.5230   2
 -12  -5  -1 1738.71 78.0463   1
 -12  -5  -1 1753.91 57.5797   5
 -14  -5  -1 19.5348 5.26327   2
 -14   5  -1 12.8046 3.81758   2
 -14   5  -1 10.9491 4.05236   4
 -16   5  -1 185.616 11.5326   4
 -16  -5  -1 198.637 13.3433   2
 -16  -5  -1 217.287 12.0173   5
 -18  -5  -1 896.432 34.7159   2
 -18   5  -1 826.133 32.1540   4
 -18  -5  -1 926.811 33.5163   5
 -20   5  -1 113.809 9.24037   4
 -20  -5  -1 106.139 10.2673   2
 -22  -5  -1 291.957 17.8994   2
 -22   5  -1 272.271 15.2869   4
 -24   5  -1 56.3938 8.37633   5
 -24  -5  -1 51.2436 8.87900   2
 -24   5  -1 60.5246 7.41660   4
 -25   6   1 5.44126 4.71355   4
 -25  -6   1 0.92625 4.56054   2
 -23   6   1 27.5393 6.10184   4
 -23  -6   1 18.1972 5.40460   2
 -23  -6   1 22.2507 6.13589   5
 -21   6   1 217.591 13.7975   4
 -21  -6   1 245.216 15.4080   5
 -21  -6   1 254.066 16.2464   2
 -19  -6   1 13.2539 5.21372   2
 -19  -6   1 24.1339 19.9910   1
 -19   6   1 18.4153 5.09446   4
 -19  -6   1 12.3238 4.68371   5
 -17   6   1 26.1250 5.27679   4
 -17  -6   1 23.6669 5.26986   5
 -17  -6   1 8.95861 18.9543   1
 -17  -6   1 24.2555 5.64451   2
 -15  -6   1 274.681 15.1920   5
 -15  -6   1 250.812 32.1297   1
 -13  -6   1 14.2028 16.7657   1
 -13  -6   1 21.7420 4.78681   5
 -13   6   1 34.4127 4.99604   4
 -11  -6   1 39.7968 5.31165   6
 -11   6   1 87.8615 6.58008   4
  -9  -6   1 127.905 9.43726   6
  -9  -6   1 99.3200 20.2128   1
  -9  -6   1 112.414 8.45054   5
  -7   6   1 378.778 14.3682   4
  -7  -6   1 341.982 17.0507   6
  -7  -6   1 401.585 32.9610   1
  -5   6   1 1265.84 39.4470   4
  -5  -6   1 1256.74 44.5562   6
  -3  -6   1 944.394 35.0460   6
  -3   6   1 871.476 27.6646   4
  -1   6   1 827.998 25.4717   4
  -1  -6   1 797.466 33.5004   6
   1  -6   1 2404.12 87.4422   6
   1   6   1 2774.23 77.8486   4
   3  -6   1 1155.11 44.4605   6
   5  -6   1 123.238 12.0533   6
  -5   6  -1 117.420 7.05890   4
   7  -6   1 302.008 18.9528   6
  -7   6  -1 346.937 14.3750   4
   9  -6   1 373.535 20.3279   6
  -9  -6  -1 411.866 16.0838   5
  -9  -6  -1 349.604 10.6971   4
  -9  -6  -1 441.787 35.9490   1
 -11   6  -1 363.622 15.6407   4
  11  -6   1 299.604 17.3571   6
 -11  -6  -1 350.534 31.9368   1
 -11  -6  -1 320.292 16.4755   2
 -11  -6  -1 305.759 14.4879   5
 -13   6  -1 387.432 16.6003   2
 -13  -6  -1 392.888 19.5308   2
 -13   6  -1 443.454 18.7734   4
 -15  -6  -1 108.379 21.1915   1
 -15   6  -1 87.2582 7.96794   4
 -15  -6  -1 85.7047 8.92112   2
 -15  -6  -1 73.4660 6.89000   5
 -17  -6  -1 69.0942 8.96673   2
 -17  -6  -1 54.4083 6.46849   5
 -19  -6  -1 56.7574 8.04333   2
 -19   6  -1 38.7818 6.36548   4
 -21  -6  -1 46.8478 7.93252   2
 -21   6  -1 37.8236 6.31060   4
 -23  -6  -1 66.3122 9.24514   2
 -23   6  -1 65.2874 7.78158   4
 -24   7   1 46.6567 7.45626   4
 -24  -7   1 45.3710 7.96829   2
 -22   7   1 60.5621 7.84224   4
 -22  -7   1 66.5008 8.84678   5
 -22  -7   1 75.8567 9.46175   2
 -20  -7   1 317.091 17.8320   5
 -20  -7   1 302.924 18.3052   2
 -18  -7   1 144.323 28.0571   1
 -18   7   1 181.622 11.9913   4
 -18  -7   1 165.087 13.2481   2
 -18  -7   1 179.009 12.6255   5
 -16   7   1 18.6485 5.01848   4
 -16  -7   1 36.8360 22.6507   1
 -16  -7   1 23.1387 5.56067   5
 -14   7   1 111.937 8.58778   4
 -14  -7   1 115.697 24.6445   1
 -14  -7   1 119.596 9.69454   5
 -12  -7   1 349.973 17.4531   5
 -12   7   1 390.756 16.7332   4
 -10   7   1 51.6162 5.27618   4
 -10  -7   1 30.6030 6.17028   6
  -8  -7   1 1431.05 49.0889   6
  -6   7   1 1022.30 32.6447   4
  -6  -7   1 957.810 37.2502   6
  -4   7   1 749.422 25.2245   4
  -4  -7   1 765.704 31.6892   6
   4   7  -1 795.008 22.7538   4
   2   7  -1 2328.01 66.8752   4
  -2   7   1 2366.72 68.1972   4
  -2  -7   1 2267.57 76.9551   6
   0   7   1 1123.48 34.5813   4
   0  -7   1 1144.82 44.5459   6
   0   7  -1 1196.42 34.9891   4
   2  -7   1 232.397 17.2884   6
  -2   7  -1 249.022 10.2322   4
   4  -7   1 356.877 21.3773   6
  -4   7  -1 362.889 14.3004   4
  -6   7  -1 1851.95 57.1294   4
   6  -7   1 1834.69 66.1077   6
   8  -7   1 374.741 21.8024   6
 -10  -7  -1 181.827 10.6466   5
 -10   7  -1 176.433 10.7457   4
 -12   7  -1 297.995 15.2170   4
 -12  -7  -1 305.620 17.0060   2
 -14  -7  -1 6.20413 5.57594   2
 -14  -7  -1 4.73249 3.20269   5
 -14  -7  -1 8.32702 16.7879   1
 -14   7  -1 3.42616 4.12471   4
 -16  -7  -1 43.8765 7.60620   2
 -16   7  -1 30.4535 6.05282   4
 -18  -7  -1 44.7831 8.13744   2
 -18   7  -1 43.2324 6.84135   4
 -20  -7  -1 17.6504 6.52963   2
 -20   7  -1 18.7177 5.93277   4
 -22   7  -1 48.9362 7.60909   4
 -22  -7  -1 54.5662 9.05944   2
 -23  -8   1 6.03930 5.49148   2
 -23   8   1 9.18557 5.38329   4
 -21  -8   1 429.151 23.8516   2
 -21   8   1 449.810 22.1180   4
 -19  -8   1 281.504 17.5158   5
 -19  -8   1 350.500 20.4607   2
 -19   8   1 275.759 16.2597   4
 -19  -8   1 280.785 38.6619   1
 -17  -8   1 37.1555 7.68000   2
 -17  -8   1 48.7777 7.71052   5
 -17   8   1 38.8003 6.59616   4
 -17  -8   1 24.3850 22.2513   1
 -15  -8   1 39.9019 22.9511   1
 -15  -8   1 43.6569 7.18090   5
 -15   8   1 30.3256 5.59104   4
 -13  -8   1 1638.23 84.4192   1
 -13   8   1 1567.08 52.9255   4
 -13  -8   1 1694.32 55.9478   5
 -11   8   1 254.926 12.8377   4
 -11  -8   1 178.074 30.1151   1
  -9  -8   1 65.0771 8.60233   6
  -9  -8   1 71.3666 21.7655   1
  -9   8   1 83.4581 6.45325   4
  -7  -8   1 83.4157 9.67259   6
  -5   8   1 682.176 23.5988   4
  -5  -8   1 782.751 30.9090   6
  -3  -8   1 3775.40 116.139   6
  -3   8   1 3518.19 106.484   4
   3   8  -1 3763.16 104.526   4
  -1  -8   1 496.432 25.2263   6
  -1   8   1 477.386 16.3370   4
   1   8  -1 483.047 15.8795   4
   1   8   1 594.654 19.9443   4
   1  -8   1 657.138 31.0511   6
  -1   8  -1 684.509 21.2145   4
  -3   8  -1 19.4016 3.29474   4
   3  -8   1 12.0711 8.40181   6
  -5   8  -1 143.237 8.38748   4
  -9   8  -1 105.731 8.21950   4
 -11   8  -1 12.9933 4.97409   4
  11  -8   1 6.23685 6.15077   6
 -13  -8  -1 321.806 36.8552   1
 -13  -8  -1 305.415 16.6659   5
 -13  -8  -1 361.334 20.2726   2
 -15  -8  -1-2.82419 6.10598   2
 -15  -8  -1 15.4652 19.9516   1
 -15   8  -1 4.91721 4.62885   4
 -17   8  -1 1.74271 4.69017   4
 -17  -8  -1 0.90584 5.77866   2
 -19  -8  -1 238.470 17.2918   2
 -19   8  -1 246.287 15.5916   4
 -21  -8  -1 447.214 24.2095   2
 -21   8  -1 412.095 21.5635   4
 -23  -8  -1 30.2933 8.17488   2
 -23   8  -1 30.0262 7.15790   4
 -22  -9   1 265.697 18.8309   2
 -22   9   1 260.750 16.7012   4
 -20   9   1 233.675 15.7813   4
 -20  -9   1 258.198 18.8077   2
 -18  -9   1 154.091 13.3185   5
 -18  -9   1 177.092 15.0278   2
 -18   9   1 152.183 11.9443   4
 -18  -9   1 137.873 33.9814   1
 -16   9   1 1107.76 40.4889   4
 -16  -9   1 1035.64 73.5610   1
 -14  -9   1 1162.91 75.0900   1
 -14   9   1 1254.36 43.9029   4
 -12  -9   1 429.505 43.4352   1
 -12   9   1 396.534 18.1191   4
 -10   9   1 457.580 18.6439   4
 -10  -9   1 421.375 21.3813   6
 -10  -9   1 467.691 44.7841   1
  -8  -9   1 995.192 39.1470   6
  -8   9   1 1025.48 33.9574   4
  -6  -9   1 427.540 22.3476   6
  -4   9   1 1072.93 35.7244   4
   4   9  -1 1160.72 33.0444   4
  -4  -9   1 1122.93 44.3117   6
   2   9  -1 42.1792 2.89988   4
  -2   9   1 37.2390 3.46361   4
   0   9   1 5356.58 151.453   4
   0   9  -1 5294.49 151.621   4
   2   9   1 109.961 5.27823   4
  -2   9  -1 136.229 6.98074   4
  -4   9  -1 532.418 19.7635   4
   6  -9   1 401.764 25.5570   6
   8  -9   1 2192.68 81.7141   6
  -8   9  -1 2391.17 72.8313   4
  10  -9   1 65.1986 10.9515   6
 -10   9  -1 109.646 8.96573   4
 -12   9  -1 3178.77 98.8862   4
 -14  -9  -1 322.815 20.1620   2
 -14   9  -1 315.179 17.5601   4
 -16  -9  -1 7.07681 6.73455   2
 -16   9  -1 4.47102 5.40567   4
 -18  -9  -1 397.204 23.6316   2
 -18   9  -1 412.578 21.7809   4
 -20  -9  -1 183.901 16.1318   2
 -20   9  -1 182.529 14.0622   4
 -22   9  -1 52.6144 8.90885   4
 -22  -9  -1 46.1304 9.36385   2
 -21  10   1 54.9857 8.48654   4
 -21 -10   1 69.7281 11.0610   2
 -19 -10   1 8.75768 24.7739   1
 -19 -10   1 3.22812 7.24264   2
 -19  10   1 10.1222 5.77272   4
 -17  10   1 56.2832 8.23715   4
 -17 -10   1 45.0566 26.9526   1
 -15  10   1 31.6250 6.33454   4
 -15 -10   1 50.9326 26.7283   1
 -13 -10   1 58.0332 26.2340   1
 -13  10   1 55.3579 7.38707   4
 -11  10   1 23.5655 4.87499   4
  -9  10   1 467.881 19.1701   4
  -7  10   1 878.125 30.0861   4
   3  10  -1 1302.27 37.8917   4
  -3  10   1 1264.32 39.9373   4
  -1  10   1 133.897 6.32838   4
   1  10  -1 100.148 5.34806   4
  -1 -10   1 106.299 13.2289   6
  -1  10  -1 79.3894 5.43511   4
   1 -10   1 62.1771 12.2556   6
   3 -10   1 94.9353 13.9398   6
  -3  10  -1 96.6443 6.39352   4
   5 -10   1 16.2703 10.7407   6
  -7  10  -1 3109.96 94.1859   4
   7 -10   1 3098.18 107.067   6
   9 -10   1 908.660 43.8630   6
  -9  10  -1 1010.17 35.6983   4
 -11  10  -1 627.785 26.4779   4
 -13  10  -1 231.333 15.1071   4
 -13 -10  -1 270.927 18.6818   2
 -15  10  -1 58.5793 8.72433   4
 -15 -10  -1 77.1086 11.4588   2
 -17  10  -1 83.2405 9.92250   4
 -17 -10  -1 65.4482 11.3849   2
 -19  10  -1 64.4264 9.35940   4
 -19 -10  -1 74.7185 11.6867   2
 -21 -10  -1 4.14580 7.16406   2
 -21  10  -1-4.26068 6.14095   4
 -20 -11   1 64.6483 12.1556   2
 -20  11   1 47.8639 8.59148   4
 -18 -11   1 24.3595 8.62984   2
 -18  11   1 26.7852 6.94629   4
 -16  11   1 123.307 11.1011   4
 -14  11   1 138.725 11.0134   4
 -12  11   1 379.371 18.2362   4
 -10  11   1 31.4836 5.21681   4
  -8  11   1 103.726 7.48504   4
  -8 -11   1 85.8694 10.8027   6
  -6 -11   1 52.7210 9.37662   6
  -6  11   1 41.4203 4.65787   4
  -4 -11   1 913.575 40.3867   6
  -2  11   1 223.187 9.70123   4
  -2 -11   1 227.748 18.3839   6
   2  11  -1 223.730 8.58091   4
   0  11   1 171.221 7.73936   4
   0 -11   1 198.130 17.9559   6
   0  11  -1 166.255 7.73089   4
   2 -11   1 106.723 14.8481   6
  -2  11  -1 82.3190 5.70400   4
   4 -11   1 242.820 21.4515   6
  -6  11  -1 1749.80 56.0868   4
   6 -11   1 1801.93 70.8834   6
   8 -11   1 74.6297 13.5284   6
  -8  11  -1 57.4674 6.73165   4
 -10  11  -1 224.888 13.8560   4
 -12  11  -1-1.79145 4.94168   4
 -14 -11  -1 4.68450 7.67783   2
 -14  11  -1-1.59910 5.29726   4
 -16  11  -1 5.82623 5.97377   4
 -16 -11  -1 14.2397 9.53275   2
 -18 -11  -1 60.0200 11.6754   2
 -18  11  -1 45.5582 8.59801   4
 -20  11  -1 309.373 20.3692   4
 -20 -11  -1 302.096 22.8637   2
 -19 -12   1 16.2844 9.08879   2
 -19  12   1 8.86026 6.28280   4
 -17  12   1 85.1496 10.3164   4
 -15  12   1 207.251 14.4399   4
 -13  12   1 4.22067 4.73044   4
 -11  12   1 236.028 13.5581   4
  -9  12   1 153.036 9.88079   4
  -7 -12   1 510.277 25.5696   6
  -7  12   1 404.102 17.3147   4
  -5  12   1 1.83595 2.59366   4
  -5 -12   1-0.50969 6.71854   6
  -3 -12   1 7.49465 7.56202   6
  -1  12   1 87.1088 5.37734   4
  -1 -12   1 81.5994 12.8202   6
   1 -12   1 41.0965 11.1621   6
  -1  12  -1 27.4004 3.35936   4
   3 -12   1 8.23936 9.87599   6
  -5  12  -1 192.142 10.6874   4
   5 -12   1 221.559 21.1423   6
  -7  12  -1 266.933 14.0710   4
   7 -12   1 288.007 24.6984   6
  -9  12  -1 841.581 32.5934   4
 -11  12  -1 475.855 22.7889   4
 -13  12  -1 354.465 19.9912   4
 -13 -12  -1 392.490 25.2136   2
 -15 -12  -1 49.5481 11.3951   2
 -15  12  -1 37.1852 8.27052   4
 -17 -12  -1 139.885 16.8242   2
 -17  12  -1 142.375 13.5156   4
 -19 -12  -1 3.45321 8.35881   2
 -19  12  -1 16.1020 7.95646   4
 -18  13   1 2.85750 6.00830   4
 -18 -13   1 4.53082 7.97535   2
 -16  13   1 1898.12 66.2929   4
 -14  13   1 1724.34 59.8948   4
 -12  13   1 16.2408 5.36318   4
 -10  13   1 11.4172 4.12254   4
  -8  13   1 4.59828 3.43675   4
  -6 -13   1 592.408 29.9929   6
  -6  13   1 543.260 21.0871   4
  -4 -13   1 1471.90 59.0925   6
  -4  13   1 1523.54 47.3221   4
  -2 -13   1 1203.42 51.4736   6
   0 -13   1 265.787 22.0609   6
   2 -13   1 155.449 18.3267   6
   4 -13   1 108.207 16.8562   6
  -4  13  -1 93.1765 7.05087   4
   6 -13   1 1013.48 49.8706   6
  -6  13  -1 854.323 31.6682   4
  -8  13  -1 534.208 23.0658   4
 -10  13  -1 538.813 24.4161   4
 -12  13  -1 396.832 21.4366   4
 -14 -13  -1 33.4799 10.9973   2
 -14  13  -1 31.9664 7.79103   4
 -16 -13  -1 27.8022 11.5739   2
 -16  13  -1 37.0588 9.03353   4
 -18 -13  -1 720.786 38.5978   2
 -18  13  -1 687.681 33.9478   4
 -17  14   1 213.241 16.3636   4
 -15  14   1 94.0594 10.5525   4
 -13  14   1 58.8923 8.19256   4
 -11  14   1 159.654 11.5976   4
  -9  14   1 246.526 13.6018   4
  -7  14   1 2.88723 3.04936   4
  -5  14   1 52.5471 5.20063   4
  -3 -14   1 36.8338 10.5344   6
  -1 -14   1 52.4075 12.3128   6
   1 -14   1 48.9440 12.8902   6
   3 -14   1 6.27639 10.8471   6
   5 -14   1 8.73497 11.8146   6
  -5  14  -1 6.61100 3.87989   4
  -7  14  -1 1010.35 36.7441   4
  -9  14  -1 292.072 16.5994   4
 -11  14  -1-1.93113 5.32697   4
 -13  14  -1 25.8066 7.61505   4
 -13 -14  -1 6.37340 9.34807   2
 -15 -14  -1 4.53679 9.31621   2
 -15  14  -1-0.50069 6.42381   4
 -17  14  -1 18.1580 8.46784   4
 -17 -14  -1 19.6430 11.3574   2
 -16  15   1 13.4507 6.85288   4
 -14  15   1 23.3989 7.07434   4
 -12  15   1 76.3658 8.76074   4
 -10  15   1 25.6885 5.57514   4
  -8  15   1 292.254 14.7966   4
  -6  15   1 209.673 11.3150   4
  -6  15  -1 127.204 9.44386   4
  -8  15  -1 119.343 10.0954   4
 -10  15  -1 319.673 18.1491   4
 -12  15  -1 516.836 25.8756   4
 -14  15  -1 217.533 16.7788   4
 -14 -15  -1 213.993 21.9493   2
 -16 -15  -1 14.2064 11.6449   2
 -16  15  -1 7.48142 7.12247   4
 -15  16   1 7.65690 6.47857   4
 -13  16   1 60.9924 8.50133   4
 -11  16   1-1.68995 4.38453   4
  -9  16   1 8.34203 4.64156   4
  -7  16   1 3.35775 3.40315   4
  -7  16  -1 226.393 13.7116   4
  -9  16  -1 137.839 11.3472   4
 -11  16  -1 18.8395 6.57455   4
 -13  16  -1 33.2060 8.35117   4
 -13 -16  -1 37.7830 12.1733   2
 -15 -16  -1 1.66665 10.9878   2
 -15  16  -1 13.4275 7.36344   4
 -14  17   1 89.7044 10.6821   4
 -12  17   1 40.9778 7.41737   4
 -10  17   1 50.5718 7.22166   4
  -8  17  -1 113.326 10.2077   4
 -10  17  -1 1.57450 5.42893   4
 -12 -17  -1 904.160 46.5903   2
 -12  17  -1 1001.99 40.0907   4
 -14  17  -1 156.461 14.7136   4
 -13  18   1 24.9383 7.17915   4
 -11  18   1 141.574 11.9681   4
 -11 -18  -1 27.3206 10.7522   2
 -11  18  -1 32.2796 7.85547   4
 -26   0   2 9.28566 5.54725   5
 -24   0   2 89.3833 9.26977   5
 -22   0   2 391.892 19.4703   5
 -20   0   2 7.74261 3.76302   4
 -20   0   2-0.86333 9.97726   1
 -20   0   2 6.33566 4.32171   5
 -18   0   2 1363.08 46.4077   5
 -18   0   2 1408.43 44.1716   4
 -18   0   2 1366.52 44.9311   2
 -16   0   2 0.85248 2.68909   4
 -16   0   2 1.15639 3.17446   5
 -14   0   2 621.114 23.9949   5
 -14   0   2 679.507 23.7391   2
 -12   0   2 262.460 11.0532   4
 -12   0   2 245.548 11.0337   2
 -10   0   2 1928.14 60.2761   5
 -10   0   2 2031.32 59.2192   4
  -8   0   2 747.590 24.1463   4
  -8   0   2 771.193 25.1723   5
  -6   0   2 23100.8 650.341   4
  -6   0   2 23415.9 651.109   5
  -4   0   2 94.7415 4.98272   5
  -2   0   2 676.695 21.0438   5
   2   0  -2 694.130 21.0185   5
   0   0  -2 2058.69 60.0830   5
   0   0   2 2034.10 61.1906   2
  -2   0  -2 28893.6 808.526   2
  -4   0  -2 13837.4 390.024   2
  -6   0  -2 5248.67 151.493   2
  -8   0  -2 8835.05 252.161   2
  10   0   2 3797.27 109.847   6
 -10   0  -2 3743.83 113.266   2
 -10   0  -2 4027.51 116.392   1
 -12   0  -2 203.815 14.2580   1
 -14   0  -2 209.832 11.8646   2
 -16   0  -2 108.287 8.71997   2
 -16   0  -2 110.963 7.10530   4
 -16   0  -2 106.111 7.57426   5
 -18   0  -2 632.498 23.7880   5
 -18   0  -2 548.975 24.6329   2
 -18   0  -2 603.350 22.2348   4
 -20   0  -2 21.5328 4.44307   5
 -20   0  -2 25.0596 4.16833   4
 -20   0  -2 25.6984 5.31458   2
 -22   0  -2 7.08382 3.62153   5
 -22   0  -2 5.46989 4.06088   2
 -25   1   2 29.1950 6.49620   5
 -25  -1   2 18.8569 6.07022   5
 -23  -1   2 148.855 11.9421   5
 -23   1   2 177.682 11.2244   4
 -23   1   2 162.670 12.1278   5
 -21  -1   2 1.49020 4.17122   2
 -21  -1   2 1.98949 10.8467   1
 -21   1   2 5.86586 9.88043   1
 -21   1   2 4.08064 3.67485   4
 -21   1   2 11.5208 5.06728   5
 -21  -1   2 3.46053 4.19210   5
 -19  -1   2 65.4297 5.85344   4
 -19  -1   2 58.6390 6.88041   5
 -19  -1   2 57.6876 6.67782   2
 -19  -1   2 64.2258 14.2402   1
 -19   1   2 60.7258 6.83160   5
 -19   1   2 66.8369 6.35012   4
 -17   1   2 158.250 10.3284   5
 -17  -1   2 194.631 9.69932   4
 -17   1   2 184.047 10.1251   4
 -17  -1   2 200.411 11.0961   2
 -17  -1   2 177.636 19.6747   1
 -17  -1   2 194.948 11.4779   5
 -15  -1   2 19.8205 4.47006   5
 -15  -1   2 17.2754 9.20710   1
 -15   1   2 13.5981 3.85895   5
 -15   1   2 9.98643 3.35734   2
 -15   1   2 16.6230 3.58618   4
 -13  -1   2 224.846 10.0446   4
 -13  -1   2 206.909 10.7825   2
 -11   1   2 966.668 30.5549   4
 -11   1   2 979.442 30.1245   2
 -11  -1   2 923.357 31.5957   5
 -11  -1   2 880.006 29.3642   4
  -9  -1   2 242.402 9.10788   4
  -9  -1   2 260.483 10.7543   5
  -9   1   2 192.087 9.04240   4
  -9   1   2 188.369 8.41105   2
  -7  -1   2 1631.71 50.0137   5
  -7   1   2 1654.56 49.1200   4
  -7  -1   2 1657.69 48.7662   4
  -5  -1   2 840.123 27.2240   5
  -5   1   2 877.230 26.6351   4
  -3  -1   2 42.6860 3.60419   5
  -3   1   2 53.8277 3.39399   4
  -1  -1   2 2135.81 64.5603   1
  -1   1   2 2089.49 58.2223   5
   1  -1  -2 2035.79 58.8132   2
   1   1  -2 2009.46 62.5089   1
  -1   1   2 2004.36 58.7066   2
  -1  -1  -2 1173.93 36.7969   2
   1  -1   2 1255.74 40.3577   1
  -1   1  -2 1254.20 39.5657   1
  -1   1  -2 1222.70 36.8696   2
   3   1   2 3155.20 84.9221   1
  -3  -1  -2 2926.62 83.8910   2
  -5  -1  -2 2568.76 77.4233   2
  -5   1  -2 2649.49 77.3935   2
  -5  -1  -2 2633.06 80.5072   1
  -7  -1  -2 1201.85 39.7872   2
  -7   1  -2 1323.33 40.0174   2
  -7  -1  -2 1195.76 43.5266   1
  -9  -1  -2 10.1838 6.93962   1
  -9  -1  -2 4.44814 2.82687   2
  -9   1  -2 2.76481 2.56882   2
 -11   1  -2 113.475 8.04391   2
  11  -1   2 110.834 7.05536   6
 -13  -1  -2 1244.18 43.2620   2
 -13  -1  -2 1271.67 39.7530   4
 -15  -1  -2 197.285 10.5441   5
 -15   1  -2 205.286 10.2408   4
 -15  -1  -2 193.632 12.1337   2
 -15   1  -2 198.354 11.4595   2
 -15  -1  -2 196.594 9.35102   4
 -17   1  -2 596.279 25.7907   2
 -17  -1  -2 766.806 26.1739   5
 -17   1  -2 638.720 24.1868   4
 -17  -1  -2 693.823 23.8701   4
 -17  -1  -2 685.766 27.4771   2
 -19  -1  -2-0.32919 4.03146   2
 -19   1  -2 2.84548 2.68732   5
 -19   1  -2-1.75503 3.49380   2
 -19  -1  -2 1.35567 2.81667   5
 -19   1  -2 3.05163 3.13714   4
 -21   1  -2 31.2009 4.90267   4
 -21   1  -2 26.2535 4.68565   5
 -21  -1  -2 29.1409 5.06646   5
 -21  -1  -2 18.0783 5.21217   2
 -21   1  -2 21.8955 5.38072   2
 -23  -1  -2 2.20942 3.79445   2
 -23   1  -2 5.93486 3.54116   5
 -26   2   2 1.18863 4.70188   5
 -26  -2   2-1.26510 5.10094   5
 -24   2   2 57.9945 8.33680   5
 -24   2   2 57.8330 7.07968   4
 -24  -2   2 50.8365 7.94812   5
 -22   2   2 55.6169 7.54441   5
 -22  -2   2 50.6167 7.42473   5
 -22  -2   2 63.4574 7.86582   2
 -22   2   2 48.8012 6.26255   4
 -20  -2   2 13.8738 5.20723   5
 -20  -2   2 9.34182 12.4008   1
 -20   2   2 7.39958 3.83993   5
 -20  -2   2 5.50073 4.35143   2
 -20   2   2 15.4523 4.26665   4
 -18  -2   2 69.2560 7.55526   5
 -18  -2   2 78.4114 16.8670   1
 -18  -2   2 79.8445 7.60588   2
 -18   2   2 80.2183 6.90364   4
 -18   2   2 68.9581 7.03626   5
 -16   2   2 88.9443 7.31849   5
 -16   2   2 90.5535 6.99059   2
 -16   2   2 90.1888 6.92436   4
 -16  -2   2 79.0907 14.8365   1
 -16  -2   2 80.4758 7.35475   5
 -16  -2   2 78.6560 7.17277   2
 -14   2   2 509.182 19.0958   4
 -14  -2   2 472.306 17.4158   4
 -14   2   2 466.630 18.1966   2
 -14  -2   2 496.657 19.9205   5
 -12   2   2 94.0648 5.97888   2
 -12  -2   2 90.3438 5.36853   4
 -10  -2   2 229.200 11.1916   5
 -10  -2   2 240.015 9.40130   4
 -10  -2   2 252.871 19.6790   1
 -10   2   2 241.335 9.62171   2
 -10   2   2 232.420 10.4218   4
  -8   2   2 326.903 10.5718   2
  -8  -2   2 289.396 12.4612   5
  -8  -2   2 273.392 20.2482   1
  -8   2   2 293.285 11.7013   4
  -8  -2   2 261.399 10.3720   4
  -6  -2   2 505.709 18.0799   5
  -6   2   2 503.650 15.4461   2
  -6   2   2 501.434 17.0296   4
  -6  -2   2 478.869 26.2893   1
  -4  -2   2 5509.13 162.439   1
  -4   2   2 5285.86 151.112   4
  -4  -2   2 5345.47 152.257   5
  -2  -2   2 13663.0 407.469   1
  -2   2   2 14051.6 395.438   2
   2  -2  -2 14269.0 395.291   2
   0  -2   2 237.945 17.9731   1
   0  -2  -2 254.061 9.58214   2
  -2  -2  -2 71.2770 4.90049   2
  -4   2  -2 6689.23 189.551   2
   4   2   2 6964.56 196.184   1
  -4  -2  -2 6766.74 189.665   2
  -4  -2  -2 6544.20 186.800   5
  -6  -2  -2 840.423 36.6157   1
  -6   2  -2 970.782 30.2347   2
  -6  -2  -2 892.558 30.2352   2
  -6  -2  -2 912.403 27.9895   5
  -8  -2  -2 17.6298 2.78036   5
  -8   2  -2 19.4516 3.45693   2
  -8  -2  -2 8.06377 3.28086   2
  -8  -2  -2 17.5449 8.43452   1
 -10  -2  -2 544.859 18.7777   5
 -10  -2  -2 578.808 29.3119   1
  10  -2   2 531.799 20.4795   6
 -10   2  -2 488.876 19.8441   2
 -10  -2  -2 482.053 19.7939   2
 -12  -2  -2 21.1301 10.9000   1
 -12  -2  -2 10.0239 3.50505   2
  12  -2   2 13.7628 3.97466   6
 -12  -2  -2 13.5195 2.27870   4
 -12  -2  -2 14.2084 3.26574   5
 -14  -2  -2 596.197 24.1930   2
 -14   2  -2 554.583 22.9510   2
 -14  -2  -2 590.377 20.5073   4
 -14   2  -2 631.414 22.2136   4
 -16   2  -2 38.1028 4.87774   4
 -16  -2  -2 27.5857 4.46582   5
 -16  -2  -2 21.1150 3.06223   4
 -16   2  -2 33.3963 5.17198   2
 -16  -2  -2 18.2235 4.93099   2
 -18  -2  -2 66.9190 6.48262   5
 -18   2  -2 57.2364 6.80138   2
 -18  -2  -2 62.4557 7.70069   2
 -18   2  -2 69.0269 6.31352   4
 -20  -2  -2 0.54686 3.39132   5
 -20   2  -2 6.74364 4.06497   2
 -20   2  -2 5.68258 3.39582   5
 -20  -2  -2 1.07741 3.60404   2
 -20   2  -2 11.5909 3.93803   4
 -22  -2  -2 132.490 11.2341   2
 -22   2  -2 119.465 9.80247   5
 -22   2  -2 129.147 9.24663   4
 -24   2  -2 13.9020 4.32773   5
 -24  -2  -2 16.2732 5.16522   2
 -25   3   2 2.83381 4.27970   4
 -25   3   2 3.59475 5.20937   5
 -25  -3   2-1.26923 5.75033   5
 -23   3   2 44.0644 7.03388   5
 -23  -3   2 42.9555 7.43951   2
 -23  -3   2 35.8769 7.03568   5
 -23   3   2 45.4105 6.48253   4
 -21  -3   2 75.0634 8.61287   5
 -21  -3   2 75.1470 18.9442   1
 -21   3   2 72.0561 7.20893   4
 -21   3   2 70.3793 8.00975   5
 -21  -3   2 78.2720 8.45878   2
 -19  -3   2 4.47593 4.25975   5
 -19  -3   2 16.8154 15.6092   1
 -19   3   2 2.27803 3.77474   5
 -19   3   2 4.94747 3.81595   4
 -19  -3   2 3.22689 4.10522   2
 -17  -3   2 314.277 16.2430   5
 -17   3   2 286.421 14.4576   4
 -17  -3   2 288.753 27.6445   1
 -15  -3   2 1495.78 44.8396   4
 -15  -3   2 1482.08 48.7989   5
 -15   3   2 1394.75 46.8431   4
 -15  -3   2 1409.64 64.4134   1
 -13   3   2 8.08918 2.96736   2
 -13  -3   2 6.73024 1.97443   4
 -11   3   2 699.144 23.4737   2
 -11  -3   2 748.196 22.8240   4
 -11   3   2 668.136 24.3790   4
 -11  -3   2 637.322 37.1907   1
 -11  -3   2 729.208 25.9576   5
  -9  -3   2 73.8107 6.10433   5
  -9   3   2 74.7778 4.40963   2
  -9   3   2 69.4153 5.27301   4
  -9  -3   2 97.6556 15.4562   1
  -7  -3   2 1245.62 39.5309   5
  -7   3   2 1171.39 38.1604   4
  -7   3   2 1254.72 36.0397   2
  -5  -3   2 565.455 20.6482   5
  -5   3   2 594.535 19.2949   4
  -5  -3   2 579.839 32.9376   1
  -3   3   2 365.932 12.6977   4
  -3  -3   2 369.555 26.4476   1
  -1  -3   2 1459.92 59.1390   1
   1  -3  -2 1459.37 42.8420   2
  -1  -3  -2 1656.58 49.3452   2
  -3  -3  -2 1300.19 42.2855   2
   3   3   2 1406.92 39.9315   5
  -5   3  -2 804.413 26.4992   2
  -5  -3  -2 824.224 24.4170   5
  -7   3  -2 16.5385 3.28665   2
  -7  -3  -2 8.09005 3.42575   2
  -7  -3  -2 6.70844 7.49089   1
  -7  -3  -2 10.2980 2.56683   5
  -9  -3  -2 455.126 18.4836   2
  -9  -3  -2 473.804 16.3261   5
   9   3   2 475.871 15.5455   6
  -9  -3  -2 421.570 26.7494   1
   9  -3   2 435.857 20.4469   6
  11  -3   2 3.06130 4.51631   6
 -11   3  -2 3.76388 3.16508   2
 -11  -3  -2 32.9464 10.2476   1
 -11  -3  -2 27.2258 3.75872   5
 -13  -3  -2 742.931 40.3928   1
 -13  -3  -2 744.267 24.1300   4
  13  -3   2 705.880 26.8074   6
 -13  -3  -2 776.780 26.1943   5
 -13   3  -2 697.351 26.1508   4
 -13  -3  -2 766.726 28.0156   2
 -15   3  -2 305.579 13.9642   4
 -15   3  -2 273.775 14.1550   2
 -15  -3  -2 247.135 14.6271   2
 -15  -3  -2 320.484 13.9581   5
 -17  -3  -2 806.960 30.5825   2
 -17   3  -2 652.710 27.4805   2
 -17  -3  -2 809.790 28.0617   5
 -17   3  -2 699.375 26.8970   4
 -19   3  -2 35.5884 5.13534   4
 -19  -3  -2 35.9390 6.82281   2
 -19   3  -2 19.8823 5.02246   2
 -21   3  -2 4.44005 3.71546   4
 -21  -3  -2 0.39432 4.43026   2
 -23   3  -2 35.6861 5.61141   4
 -23   3  -2 30.0348 5.80133   5
 -23  -3  -2 26.3931 6.13678   2
 -25   3  -2 198.836 13.3486   5
 -25   3  -2 181.332 11.7829   4
 -25  -3  -2 179.714 13.8995   2
 -26   4   2 8.07901 4.88805   4
 -26  -4   2 9.74880 6.05731   5
 -24   4   2 493.372 23.7875   5
 -24   4   2 521.824 22.6335   4
 -24  -4   2 493.371 23.8853   2
 -24  -4   2 462.039 24.2024   5
 -22   4   2 0.69059 4.50334   5
 -22  -4   2-0.35982 4.64198   2
 -22  -4   2 0.38733 4.88582   5
 -22   4   2-0.28904 3.88938   4
 -20  -4   2 151.791 11.9065   5
 -20  -4   2 144.302 24.3463   1
 -20  -4   2 162.791 11.4968   2
 -20   4   2 142.127 10.8956   5
 -20   4   2 160.615 10.7594   4
 -18  -4   2 556.627 24.5623   5
 -18   4   2 534.103 22.5068   4
 -18  -4   2 594.321 24.2309   2
 -16  -4   2 433.020 35.4554   1
 -16  -4   2 452.008 20.7131   5
 -16   4   2 473.435 19.4205   4
 -16  -4   2 436.436 19.4757   2
 -14  -4   2 1539.84 46.9898   4
 -14  -4   2 1631.05 52.0484   5
 -14  -4   2 1464.18 70.4056   1
 -14   4   2 1572.47 49.9729   4
 -12   4   2 767.787 26.9261   4
 -12   4   2 774.976 24.9339   2
 -10   4   2 1515.15 48.1656   4
 -10   4   2 1548.58 45.6725   2
 -10  -4   2 1623.45 68.9741   1
 -10  -4   2 1591.04 49.8533   5
  -8  -4   2 217.503 23.0067   1
  -8  -4   2 197.289 10.4391   5
  -8   4   2 210.107 7.23263   2
  -8   4   2 188.985 9.14213   4
  -6  -4   2 1142.01 36.8031   5
  -6  -4   2 1064.09 51.7629   1
  -6   4   2 1104.29 34.7674   4
  -4   4   2 3426.85 98.9572   4
  -4  -4   2 3534.47 120.509   1
  -2  -4   2 34358.7 956.510   1
  -2   4   2 33276.0 932.753   4
  -2  -4  -2 2563.96 73.7048   2
   2   4   2 2468.48 72.5576   5
  -4  -4  -2 428.031 16.4724   2
  -6  -4  -2 3.07804 3.37931   2
  -6  -4  -2 8.22100 2.44268   5
  -6   4  -2 5.04401 2.67645   2
  -8  -4  -2 136.059 16.8587   1
   8  -4   2 118.242 12.1988   6
  -8  -4  -2 155.576 7.50319   5
  -8  -4  -2 161.264 9.25655   2
  -8   4  -2 116.920 7.65984   2
 -10   4  -2 3793.26 108.998   2
  10  -4   2 3543.57 111.898   6
 -10  -4  -2 3667.07 126.731   1
 -10  -4  -2 3648.55 107.266   5
 -12   4  -2 71.4249 6.76426   2
 -12  -4  -2 84.4543 6.27522   5
 -12  -4  -2 78.9895 14.6870   1
 -12  -4  -2 62.5626 6.98809   2
 -12  -4  -2 65.2328 4.31241   4
  12  -4   2 68.8736 7.75833   6
 -12   4  -2 83.9902 6.97144   4
 -14   4  -2 256.749 12.8924   4
 -14  -4  -2 226.697 13.3904   2
 -16   4  -2 41.4804 5.68730   2
 -16  -4  -2 33.6868 5.03651   5
 -16  -4  -2 30.9654 5.93403   2
 -16   4  -2 42.3967 5.61303   4
 -18  -4  -2 341.008 18.6482   2
 -18   4  -2 359.023 16.7323   4
 -20   4  -2 29.4763 5.19090   4
 -20  -4  -2 27.2191 6.43315   2
 -22   4  -2 103.668 9.00079   4
 -22  -4  -2 94.2114 10.5626   2
 -24   4  -2 13.3761 4.87897   4
 -24   4  -2 14.5575 4.91150   5
 -24  -4  -2 12.1132 5.63908   2
 -25  -5   2 165.544 13.8800   5
 -25   5   2 179.292 12.5345   4
 -25   5   2 156.715 13.4215   5
 -25  -5   2 179.231 13.7098   2
 -23  -5   2 200.131 14.9792   5
 -23   5   2 201.867 14.1978   5
 -23   5   2 198.309 12.9973   4
 -23  -5   2 237.581 15.1487   2
 -21  -5   2 34.9360 6.17327   2
 -21  -5   2 31.5585 19.3285   1
 -21   5   2 40.5579 6.33395   4
 -21  -5   2 32.4769 6.96984   5
 -19  -5   2 596.242 25.6948   2
 -19  -5   2 558.457 25.0776   5
 -19  -5   2 512.277 42.6448   1
 -19   5   2 528.690 23.1084   4
 -17   5   2 188.295 11.7469   4
 -17  -5   2 230.017 13.6911   5
 -17  -5   2 223.713 12.9979   2
 -17  -5   2 176.402 26.0139   1
 -15  -5   2 158.906 10.9771   5
 -15  -5   2 141.308 23.4508   1
 -15   5   2 136.478 9.27673   4
 -13  -5   2 66.0766 17.8815   1
 -13  -5   2 69.7842 7.04587   5
 -13   5   2 60.0125 5.72593   4
 -11   5   2 1038.19 31.5687   2
  -9  -5   2 347.708 30.9686   1
  -9  -5   2 363.698 15.9206   5
  -9   5   2 327.885 13.8253   4
   7   5  -2 113.718 4.33737   4
  -7  -5   2 132.269 8.72722   5
  -5  -5   2 613.126 38.8725   1
  -5   5   2 548.432 18.9781   4
  -3  -5   2 432.635 33.9593   1
  -3   5   2 349.686 12.7708   4
  -1   5   2 2417.90 69.8640   4
  -5  -5  -2 760.375 26.6257   2
  -7  -5  -2 24.4593 3.42326   5
  -7  -5  -2 24.1023 4.33200   2
   7  -5   2 24.2789 8.80929   6
  -9  -5  -2 847.282 44.6768   1
   9  -5   2 741.016 32.3026   6
  -9  -5  -2 809.219 26.0185   5
  -9   5  -2 692.610 26.4235   2
 -11   5  -2 1051.92 38.1415   2
 -11  -5  -2 1260.56 40.8106   2
 -11  -5  -2 1344.97 59.6639   1
 -11  -5  -2 1294.14 38.0471   5
 -11  -5  -2 1123.35 34.4072   4
 -11   5  -2 1134.29 38.8991   4
  11  -5   2 1009.96 41.4926   6
 -13  -5  -2 1122.29 38.7929   5
 -13  -5  -2 1171.34 42.1638   2
 -13  -5  -2 1108.23 56.8632   1
  13  -5   2 1081.63 41.0660   6
 -15   5  -2 548.260 22.4307   2
 -15  -5  -2 518.522 23.8042   2
 -15  -5  -2 531.906 21.5269   5
 -15   5  -2 566.641 22.6546   4
 -17   5  -2 3.77769 3.73966   4
 -17  -5  -2-1.05210 4.47463   2
 -19   5  -2 550.921 23.4026   4
 -19  -5  -2 557.645 26.2394   2
 -21  -5  -2 149.138 13.2032   2
 -21   5  -2 169.460 11.3682   4
 -23  -5  -2-6.14431 6.29532   2
 -23   5  -2 4.24639 4.37974   4
 -26  -6   2-0.45549 4.65087   2
 -26  -6   2 4.80346 5.95395   5
 -24   6   2-2.90708 5.56036   5
 -24  -6   2 7.31143 4.96997   2
 -24   6   2 0.33812 4.36251   4
 -24  -6   2 7.63832 5.73289   5
 -22  -6   2 4.19854 5.17411   5
 -22  -6   2 1.21402 3.90986   2
 -22   6   2 7.43824 4.54655   4
 -20  -6   2 1.25496 4.56111   2
 -20   6   2-0.92038 4.04404   4
 -20  -6   2 15.9530 20.9173   1
 -20  -6   2 2.33036 5.17325   5
 -18   6   2 877.705 32.5466   4
 -18  -6   2 818.215 33.7831   5
 -18  -6   2 897.927 34.1350   2
 -16  -6   2 0.64445 4.35781   5
 -16  -6   2-7.36492 18.5806   1
 -16   6   2 1.54869 3.66119   4
 -14  -6   2 15.2621 18.6736   1
 -14  -6   2 15.9208 5.07330   5
 -14   6   2 12.1126 3.85565   4
 -12  -6   2 122.990 9.59104   5
 -12   6   2 147.925 8.92936   4
 -12  -6   2 116.274 23.7422   1
 -10  -6   2 179.258 11.4965   6
  -8  -6   2 1496.03 43.2951   5
  -8   6   2 1400.55 39.2671   4
  -8  -6   2 1425.31 65.2551   1
  -6  -6   2 508.896 37.3997   1
  -6   6   2 467.073 15.6855   4
  -4  -6   2 853.048 51.7734   1
  -4   6   2 801.970 25.9807   4
  -2   6   2 252.295 9.93801   4
  -4  -6  -2 535.696 16.4729   4
   6  -6   2 51.2308 11.2483   6
   8  -6   2 10.1103 7.55394   6
  -8  -6  -2 36.2382 4.46765   5
  10  -6   2 878.775 35.9840   6
 -10  -6  -2 920.407 32.8844   2
 -10   6  -2 962.879 31.2388   4
 -12  -6  -2 79.1908 17.9598   1
  12  -6   2 42.2624 7.69125   6
 -12   6  -2 67.5025 6.97977   4
 -12  -6  -2 39.1094 4.96050   5
 -12  -6  -2 52.1637 7.28052   2
 -14  -6  -2 6.25915 5.13309   2
 -14   6  -2 6.49702 4.30884   4
 -16  -6  -2 55.1173 7.70404   2
 -16   6  -2 38.5079 6.16410   4
 -18  -6  -2 50.6922 7.79087   2
 -18   6  -2 46.6086 6.77954   4
 -20  -6  -2 2.22679 5.77793   2
 -20   6  -2 4.46943 4.31863   4
 -22  -6  -2-2.41554 5.58243   2
 -22   6  -2-1.34960 4.28070   4
 -24   6  -2 76.0455 8.69773   4
 -25  -7   2 30.0350 6.67464   2
 -25  -7   2 36.0336 8.32663   5
 -23   7   2 60.5761 7.88532   4
 -23  -7   2 64.5149 9.40638   5
 -23  -7   2 76.3504 9.26136   2
 -21  -7   2 45.5607 8.06937   5
 -21  -7   2 50.1345 22.7441   1
 -21   7   2 45.9458 7.24052   4
 -21  -7   2 36.0771 7.27298   2
 -19  -7   2 459.450 23.5787   5
 -19  -7   2 431.059 43.6674   1
 -19   7   2 504.849 22.3930   4
 -19  -7   2 487.629 23.9859   2
 -17   7   2 382.190 18.6607   4
 -17  -7   2 422.493 20.9679   5
 -17  -7   2 400.372 42.6231   1
 -15  -7   2 611.362 49.7507   1
 -15  -7   2 606.457 26.6503   5
 -15   7   2 644.177 25.1856   4
 -13  -7   2 429.695 39.7607   1
 -13  -7   2 409.964 19.7106   5
 -13   7   2 384.284 17.2521   4
 -11  -7   2 1704.96 56.4477   6
 -11  -7   2 1673.98 82.5756   1
 -11  -7   2 1846.18 58.1413   5
 -11   7   2 1661.61 54.1014   4
  -9  -7   2 1158.63 42.0195   6
  -7  -7   2 6.82977 6.11151   6
   7  -7  -2 2.46063 1.59258   2
  -7   7   2 7.50529 2.78997   4
  -5  -7   2 110.840 23.9924   1
  -5   7   2 93.7144 5.87671   4
  -3   7   2 496.415 17.3015   4
  -1   7   2 696.811 22.5487   4
   3  -7   2 431.820 26.9132   6
   5  -7   2 4.75684 9.09797   6
  -5  -7  -2 2.24753 0.93922   4
   7  -7   2 1569.25 60.7799   6
  -9   7  -2 376.534 17.2283   4
  -9  -7  -2 357.995 17.8463   2
 -11   7  -2 125.441 9.92125   4
 -11  -7  -2 164.391 12.0440   2
 -11  -7  -2 136.124 8.97221   5
 -13   7  -2 406.253 18.9970   4
 -13  -7  -2 320.007 18.4806   2
 -15   7  -2 38.4254 6.41922   4
 -15  -7  -2 38.9644 7.58469   2
 -17  -7  -2 124.277 11.4920   2
 -17   7  -2 109.181 10.0048   4
 -19  -7  -2 127.038 12.4197   2
 -19   7  -2 161.297 12.0094   4
 -21   7  -2 125.153 10.9251   4
 -21  -7  -2 126.303 13.1348   2
 -23  -7  -2 13.8357 7.76067   2
 -23   7  -2 13.9149 5.65962   4
 -24  -8   2 78.9824 10.1581   2
 -24   8   2 67.7370 8.78689   4
 -22  -8   2 37.4110 8.26710   5
 -22  -8   2 46.5843 8.06388   2
 -22   8   2 44.8492 7.23631   4
 -20  -8   2 41.3757 7.99765   2
 -20  -8   2 27.4426 21.3152   1
 -20  -8   2 48.6506 8.27703   5
 -20   8   2 38.0447 6.80749   4
 -18  -8   2 1301.01 49.3981   5
 -18   8   2 1407.51 47.6637   4
 -16  -8   2 14.9139 6.02090   5
 -16  -8   2 20.7808 22.0984   1
 -16   8   2 15.9458 4.81211   4
 -14  -8   2 755.354 30.3570   5
 -14  -8   2 648.582 52.6540   1
 -14   8   2 649.274 26.5933   4
 -12  -8   2 93.5824 23.9057   1
 -12   8   2 63.0846 6.42463   4
 -10   8   2 2263.29 69.8610   4
 -10  -8   2 2275.21 73.9208   6
  -8  -8   2 914.577 53.9628   1
  -8  -8   2 811.956 24.3637   6
  -6   8   2 1959.30 59.3167   4
  -6  -8   2 1943.62 67.5906   6
  -4  -8   2 2478.41 81.3656   6
  -4   8   2 2315.79 69.4645   4
  -2  -8   2 8598.56 256.920   6
  -2   8   2 8555.44 242.442   4
   0   8   2 995.400 31.0607   4
   0  -8   2 1075.16 45.6693   6
   2  -8   2 350.229 24.5311   6
  -8   8  -2 534.774 22.3758   4
 -10  -8  -2 21.5435 6.24751   2
  10  -8   2 9.66581 8.67987   6
 -10   8  -2 18.4548 5.44042   4
  12  -8   2 64.3299 10.2041   6
 -12  -8  -2 80.0979 10.0048   2
 -12   8  -2 60.1602 7.78121   4
 -14   8  -2 189.683 13.1611   4
 -14  -8  -2 198.764 14.6680   2
 -16  -8  -2 26.4236 7.56386   2
 -16   8  -2 29.2652 6.55384   4
 -18  -8  -2 263.277 17.8842   2
 -18   8  -2 248.413 16.0979   4
 -20  -8  -2 240.370 17.4325   2
 -20   8  -2 241.602 15.7607   4
 -22  -8  -2 65.2324 10.6990   2
 -22   8  -2 53.3762 8.28754   4
 -23  -9   2 39.9941 8.31736   2
 -23   9   2 44.0809 7.89939   4
 -21  -9   2 28.5141 25.8531   1
 -21  -9   2 25.4956 7.60265   2
 -21   9   2 31.0892 6.76238   4
 -21  -9   2 37.2153 8.61881   5
 -19  -9   2 13.4360 6.75579   2
 -19  -9   2 10.1219 24.1811   1
 -19  -9   2 17.4654 7.14425   5
 -19   9   2 7.22118 5.01347   4
 -17  -9   2 503.311 51.2772   1
 -17   9   2 469.723 22.2883   4
 -17  -9   2 496.087 25.3305   5
 -15   9   2 46.8520 6.56539   4
 -15  -9   2 64.8414 27.5698   1
 -13  -9   2 19.9593 22.6290   1
 -13   9   2 17.5468 4.53642   4
 -11  -9   2 116.287 27.5653   1
 -11   9   2 83.7192 7.10946   4
  -9  -9   2 1669.03 58.6708   6
  -9   9   2 1680.56 53.3013   4
  -7  -9   2 6761.82 202.340   6
   5   9  -2 19.9414 1.73469   4
  -5  -9   2 15.1105 8.19608   6
  -5   9   2 18.4893 3.17666   4
  -3   9   2 5.57911 2.24838   4
  -1   9   2 75.1126 4.92988   4
   5  -9   2 5510.95 176.547   6
  -7   9  -2 29.4395 5.61252   4
   7  -9   2 25.2608 11.4107   6
   9  -9   2 15.1441 10.2717   6
  -9   9  -2 23.6618 5.55279   4
 -11   9  -2 275.658 16.3170   4
  11  -9   2 237.888 19.7190   6
 -13   9  -2 1184.74 42.1032   4
 -13  -9  -2 1136.06 44.4910   2
 -15   9  -2 14.1660 6.41768   4
 -15  -9  -2 10.7146 6.97928   2
 -17  -9  -2 1452.59 56.1285   2
 -17   9  -2 1464.39 53.4040   4
 -19  -9  -2 25.9257 8.48019   2
 -19   9  -2 12.4794 6.39340   4
 -21  -9  -2 37.9225 9.28780   2
 -21   9  -2 32.5818 7.80157   4
 -22  10   2 60.6468 8.83049   4
 -22 -10   2 81.9425 11.5709   2
 -20 -10   2 130.103 36.4200   1
 -20  10   2 131.557 11.7167   4
 -20 -10   2 131.952 13.7040   2
 -18  10   2 217.274 14.6077   4
 -18 -10   2 226.833 40.8564   1
 -16 -10   2 101.322 32.9097   1
 -16  10   2 110.437 9.92971   4
 -14 -10   2 419.993 48.3909   1
 -14  10   2 491.045 21.7995   4
 -12 -10   2 41.9166 24.4537   1
 -12  10   2 22.9891 4.85661   4
 -10  10   2 97.6164 7.55471   4
 -10 -10   2 123.498 29.2549   1
  -8  10   2 8.72723 3.38720   4
  -4  10   2 166.312 8.32530   4
   4  10  -2 163.572 6.49023   4
  -2 -10   2 804.253 37.1806   6
   2  10  -2 734.941 22.7434   4
   0 -10   2 531.504 30.0343   6
   0  10  -2 495.826 16.2467   4
  -2  10  -2 4991.68 144.529   4
   2 -10   2 4953.77 162.181   6
   4 -10   2 502.590 32.0406   6
   6 -10   2 147.279 19.6256   6
  -6  10  -2 167.191 10.6776   4
   8 -10   2 2511.78 96.7030   6
  -8  10  -2 2657.14 82.9595   4
 -10 -10  -2 4361.11 127.251   2
 -10  10  -2 4017.52 122.243   4
 -12 -10  -2 13.1496 7.71997   2
  12 -10   2 9.57749 8.60245   6
 -12  10  -2 20.1943 6.36748   4
 -14  10  -2 71.1113 9.40062   4
 -14 -10  -2 65.1119 10.8748   2
 -16 -10  -2 2.22959 7.38646   2
 -16  10  -2 4.01259 5.59233   4
 -18  10  -2 349.821 20.8458   4
 -18 -10  -2 322.222 22.5279   2
 -20  10  -2 135.392 13.4744   4
 -20 -10  -2 120.245 14.0627   2
 -21 -11   2 30.9586 8.81556   2
 -21  11   2 47.2731 8.30973   4
 -21 -11   2 41.4694 29.5277   1
 -19  11   2 4.91873 5.28974   4
 -19 -11   2 2.48114 27.4659   1
 -17 -11   2 31.2952 29.3186   1
 -17  11   2 37.1077 7.17037   4
 -15  11   2 136.060 10.9186   4
 -15 -11   2 107.902 33.2331   1
 -13  11   2 29.7683 5.57577   4
 -11  11   2 59.1293 6.40194   4
  -9 -11   2 3.17449 6.28520   6
  -9  11   2 3.37152 3.03074   4
  -7  11   2 8.82766 3.11391   4
  -7 -11   2 18.3290 7.73413   6
  -5 -11   2 504.160 27.5048   6
  -5  11   2 440.246 17.1342   4
  -3  11   2 2826.10 84.5487   4
  -3 -11   2 3061.71 100.214   6
  -1 -11   2 275.778 22.2376   6
  -1  11   2 250.690 10.8053   4
   1  11  -2 286.965 11.1250   4
   1 -11   2 195.617 20.0689   6
  -1  11  -2 186.517 9.62866   4
   3 -11   2 14.1471 11.3732   6
   5 -11   2 86.2686 17.1224   6
  -5  11  -2 80.2407 7.39164   4
  -7  11  -2 95.0261 8.80293   4
   7 -11   2 90.3022 16.9927   6
   9 -11   2 522.743 34.8277   6
  -9  11  -2 556.478 24.6622   4
  11 -11   2 334.711 26.2745   6
 -11  11  -2 377.646 20.0243   4
 -11 -11  -2 366.161 23.2058   2
 -13  11  -2 498.226 25.2698   4
 -13 -11  -2 531.871 29.9800   2
 -15  11  -2 79.2035 10.5865   4
 -15 -11  -2 87.5868 13.1935   2
 -17 -11  -2 26.4172 9.75506   2
 -17  11  -2 13.8484 6.80670   4
 -19 -11  -2 40.6605 10.6573   2
 -19  11  -2 35.3650 8.71762   4
 -20 -12   2 22.8628 9.45382   2
 -20  12   2 36.8569 7.92804   4
 -18  12   2 83.6142 9.97142   4
 -16  12   2 138.984 11.6624   4
 -14  12   2 303.211 16.6539   4
 -12  12   2 0.56662 3.83145   4
 -10  12   2 199.838 11.5312   4
  -8  12   2 29.0551 4.32762   4
  -8 -12   2 29.2661 8.96699   6
  -6  12   2 941.039 32.0868   4
  -6 -12   2 995.109 43.0863   6
  -4 -12   2 8.66508 9.41184   6
  -4  12   2 3.73547 2.50201   4
  -2 -12   2 818.016 40.9543   6
  -2  12   2 747.950 25.4744   4
   0 -12   2 20.3345 11.7528   6
   0  12  -2 15.2132 3.10961   4
   2 -12   2 629.903 39.0906   6
   4 -12   2 1176.66 56.4910   6
  -4  12  -2 1089.68 37.7050   4
  -6  12  -2 530.385 22.5203   4
   6 -12   2 520.638 36.6136   6
   8 -12   2 378.338 30.6782   6
  -8  12  -2 386.358 19.3701   4
  10 -12   2 196.121 22.4470   6
 -10  12  -2 211.533 14.9068   4
 -12  12  -2 33.8255 7.93527   4
 -12 -12  -2 36.2829 10.2317   2
 -14 -12  -2 28.3086 10.4601   2
 -14  12  -2 20.8123 7.65063   4
 -16 -12  -2 16.5124 9.40790   2
 -16  12  -2 15.8120 7.63230   4
 -18  12  -2 119.548 13.4350   4
 -18 -12  -2 110.706 15.5117   2
 -19  13   2 6.46917 6.37546   4
 -17  13   2 11.2464 6.10123   4
 -15  13   2 163.948 12.5567   4
 -13  13   2 105.326 9.57662   4
 -11  13   2 48.0976 6.29543   4
  -9 -13   2 6.02277 6.58117   6
  -9  13   2 1.62463 3.21701   4
  -7  13   2 278.301 13.3103   4
  -7 -13   2 306.846 21.2834   6
  -5 -13   2 119.778 15.2832   6
  -5  13   2 117.973 7.53566   4
  -3 -13   2 1186.05 50.3223   6
  -3  13   2 965.325 32.5945   4
  -1 -13   2 620.988 37.2627   6
   1 -13   2 599.615 38.1753   6
  -3  13  -2 174.001 10.1611   4
   3 -13   2 201.697 23.3279   6
  -5  13  -2 501.985 21.3760   4
   5 -13   2 524.159 38.0447   6
   7 -13   2 179.534 23.4933   6
  -7  13  -2 217.333 13.5010   4
   9 -13   2-3.11428 13.3186   6
  -9  13  -2 2.19607 5.23857   4
 -11 -13  -2 314.704 22.9472   2
 -11  13  -2 287.230 18.1890   4
 -13 -13  -2 48.7369 12.0409   2
 -13  13  -2 35.7143 8.40883   4
 -15 -13  -2 1.47137 9.99937   2
 -15  13  -2 4.04745 6.59895   4
 -17 -13  -2 297.755 23.9322   2
 -17  13  -2 247.338 19.3206   4
 -18  14   2 587.561 28.7191   4
 -16  14   2 7.00707 5.68802   4
 -14  14   2 49.3952 7.61610   4
 -12  14   2 69.9416 7.92632   4
 -10  14   2 7.95846 4.01723   4
  -8  14   2 38.1642 5.23013   4
  -8 -14   2 39.2899 9.85972   6
  -6 -14   2 48.8714 10.9803   6
  -6  14   2 61.4533 5.86148   4
  -4  14   2 874.302 30.0308   4
  -4 -14   2 930.774 44.6861   6
  -2 -14   2 788.336 43.2036   6
   0 -14   2 63.3932 15.2430   6
   2 -14   2 73.5780 16.6533   6
   4 -14   2 22.5382 14.3117   6
  -4  14  -2 24.9823 5.01697   4
  -6  14  -2 1141.52 41.0255   4
   6 -14   2 1180.82 61.2582   6
   8 -14   2 233.904 27.3939   6
  -8  14  -2 204.169 13.9110   4
 -10 -14  -2 1292.32 50.3091   2
 -10  14  -2 941.740 40.1000   4
 -12  14  -2 29.3946 8.05873   4
 -12 -14  -2 25.5128 10.8291   2
 -14 -14  -2 3.99266 9.47947   2
 -14  14  -2 11.7300 7.40048   4
 -16 -14  -2 3.98723 9.82524   2
 -16  14  -2-0.55795 7.11859   4
 -17  15   2-0.46393 5.57658   4
 -15  15   2 1.61291 5.17355   4
 -13  15   2-1.05232 4.57487   4
 -11  15   2 44.1391 6.54998   4
  -9  15   2 78.2993 7.47048   4
  -7 -15   2 2.58987 7.48906   6
  -7  15   2 15.4684 4.39545   4
  -5 -15   2 63.2716 13.2034   6
  -3 -15   2-2.45141 9.17976   6
  -1 -15   2-5.46557 11.0884   6
   1 -15   2 39.3915 14.1722   6
   3 -15   2 554.424 39.8155   6
  -5  15  -2 857.360 32.3083   4
   5 -15   2 951.173 54.1974   6
  -7  15  -2 189.123 12.8089   4
   7 -15   2 174.826 25.1325   6
  -9 -15  -2 345.002 23.4373   2
  -9  15  -2 230.574 15.8830   4
 -11  15  -2 32.1861 7.78366   4
 -11 -15  -2 61.8838 13.5614   2
 -13 -15  -2 13.8311 11.2922   2
 -13  15  -2 27.0955 8.11074   4
 -15 -15  -2 2.45492 9.96026   2
 -15  15  -2 2.69703 7.22189   4
 -16  16   2 78.0007 10.4312   4
 -14  16   2 39.9727 7.68669   4
 -12  16   2 6.62433 4.94866   4
 -10  16   2 20.3831 5.47227   4
  -8  16   2 80.8148 7.70498   4
  -4 -16   2 212.080 21.8638   6
  -2 -16   2 202.266 22.6198   6
   0 -16   2 129.770 20.2795   6
   2 -16   2 323.333 31.3249   6
   4 -16   2 67.0496 19.2368   6
  -6  16  -2 564.636 24.4573   4
  -8  16  -2 416.620 21.2865   4
 -10  16  -2 639.990 30.2948   4
 -10 -16  -2 809.133 39.2148   2
 -12 -16  -2 38.2680 12.7557   2
 -12  16  -2 33.7953 8.23688   4
 -14 -16  -2 13.8419 10.7943   2
 -14  16  -2 11.1627 7.68279   4
 -13  17   2-2.41248 5.62518   4
 -11  17   2 46.7150 7.35093   4
  -9  17   2-1.77182 4.26434   4
  -9 -17  -2 54.2709 11.4858   2
  -9  17  -2 51.1637 8.51418   4
 -11 -17  -2 11.0819 10.3848   2
 -11  17  -2 4.62334 6.34813   4
 -13 -17  -2 38.1327 12.9772   2
 -13  17  -2 90.1642 11.7379   4
 -12  18   2 8.47960 5.61910   4
  -8 -18  -2 24.4619 9.73262   2
 -10 -18  -2 77.7356 13.6711   2
 -10  18  -2 75.5207 9.99096   4
 -12  18  -2 59.4611 9.72735   4
  -9 -19  -2 11.5453 9.09792   2
 -25   0   3 35.7075 7.11002   5
 -23   0   3 837.249 33.6668   5
 -23   0   3 887.264 50.7494   1
 -21   0   3 419.392 20.6527   5
 -21   0   3 409.101 32.6512   1
 -21   0   3 495.550 20.0779   4
 -19   0   3 11.6290 4.61393   5
 -19   0   3 10.7251 3.95961   4
 -19   0   3 23.7313 11.4525   1
 -17   0   3 1889.28 56.4940   4
 -17   0   3 1666.47 58.0007   5
 -15   0   3 725.971 25.0664   2
 -15   0   3 641.268 25.6620   5
 -13   0   3 350.536 15.6680   5
 -13   0   3 383.893 14.9006   4
 -11   0   3 335.823 13.1741   4
 -11   0   3 315.908 13.9536   5
  -9   0   3 37.8644 3.73561   4
  -9   0   3 38.6363 4.42357   5
  -7   0   3 740.246 24.3600   4
  -7   0   3 776.778 25.4345   5
  -5   0   3 6938.25 196.869   5
  -3   0   3 455.895 15.5997   5
   1   0  -3 909.595 28.3672   5
  -1   0   3 1003.23 28.9802   5
  -1   0  -3 9844.22 278.229   2
  -3   0  -3 453.074 17.1267   2
  -5   0  -3 1743.67 53.9427   2
  -7   0  -3 2515.61 77.1151   2
  -7   0  -3 2573.61 76.3968   1
  -9   0  -3 4.88145 4.86394   1
  -9   0  -3 4.17904 3.34583   2
 -11   0  -3 1947.23 64.7561   1
 -13   0  -3 684.493 26.4866   2
 -15   0  -3 503.811 21.8895   2
 -15   0  -3 528.366 19.3825   4
 -17   0  -3 2528.46 84.1300   2
 -17   0  -3 2592.63 80.8020   4
 -19   0  -3 337.812 15.7411   5
 -19   0  -3 303.274 16.7088   2
 -19   0  -3 328.658 14.3935   4
 -21   0  -3 53.4440 7.34823   2
 -23   0  -3 56.3984 7.55451   2
 -26  -1   3 3.75364 5.38195   5
 -26   1   3 4.80742 5.02580   5
 -24  -1   3 26.2057 6.57947   5
 -24   1   3 31.3100 6.48828   5
 -22   1   3 221.821 14.5155   5
 -22  -1   3 255.372 15.4013   5
 -22   1   3 285.286 14.3594   4
 -22  -1   3 235.823 27.0579   1
 -22   1   3 232.066 24.7627   1
 -20   1   3 18.2121 4.49473   4
 -20   1   3 17.3296 5.28435   5
 -20  -1   3 13.6724 5.10917   5
 -20  -1   3 9.13386 3.48199   4
 -20  -1   3 14.6706 13.0994   1
 -18  -1   3 693.827 28.4347   5
 -18  -1   3 773.630 26.6702   4
 -18   1   3 776.566 27.5915   4
 -18  -1   3 686.134 40.8212   1
 -18   1   3 657.908 27.7302   5
 -18  -1   3 808.898 28.1521   2
 -16  -1   3 141.642 9.51344   5
 -16   1   3 115.956 8.37573   5
 -16   1   3 120.385 8.07032   4
 -16   1   3 125.101 7.95370   2
 -16  -1   3 136.743 16.6202   1
 -14  -1   3 57.6050 6.02367   5
 -14   1   3 61.0940 5.98192   5
 -14  -1   3 60.2376 5.30661   4
 -14   1   3 56.7990 5.08480   2
 -12  -1   3 2554.54 74.7443   4
 -12   1   3 2584.76 75.4726   4
 -12   1   3 2453.61 74.2794   2
 -10  -1   3 203.283 9.07890   4
 -10  -1   3 231.635 10.5050   5
 -10   1   3 196.150 9.25320   4
  -8   1   3 29.1048 3.53130   4
  -8   1   3 24.8870 3.66143   5
  -8  -1   3 20.7732 3.73540   5
  -6   1   3 5061.15 143.500   5
  -6  -1   3 5037.45 144.215   5
  -6   1   3 4962.46 143.314   4
  -4  -1   3 2013.36 59.1961   5
  -4   1   3 1964.56 58.0582   5
  -2   1   3 134.847 5.97676   5
  -2  -1   3 160.203 7.39788   5
   0  -1  -3 0.63098 2.37987   2
   0  -1  -3 5.29331 1.25574   5
  -2  -1  -3 6451.24 180.328   2
  -2   1  -3 6201.60 180.281   2
  -2   1  -3 6284.42 179.764   1
  -4   1  -3 112.239 7.04230   2
  -4  -1  -3 117.689 7.66525   2
  -6  -1  -3 1996.86 63.8805   1
  -6   1  -3 1965.20 62.8545   2
  -8   1  -3 24.5721 4.22087   2
  -8  -1  -3 19.6568 4.65375   2
 -10  -1  -3 13.2818 7.69514   1
 -10   1  -3 6.66770 3.35300   2
 -12   1  -3 67.4486 6.59298   2
  12  -1   3 71.9372 6.14422   6
 -14  -1  -3 478.443 21.6548   2
 -14   1  -3 563.384 22.0589   2
 -16  -1  -3 294.808 12.1502   4
 -16  -1  -3 266.776 14.7116   2
 -16  -1  -3 320.907 13.4198   5
 -16   1  -3 204.851 13.1289   2
 -16   1  -3 225.559 11.8212   4
 -18  -1  -3 144.151 9.43626   5
 -18  -1  -3 126.695 10.2892   2
 -18   1  -3 134.874 10.1907   2
 -18  -1  -3 127.870 7.87244   4
 -18   1  -3 149.070 8.87659   4
 -20   1  -3 14.9121 4.18100   5
 -20   1  -3 15.7081 4.68269   2
 -20  -1  -3 10.7562 4.34767   2
 -20   1  -3 20.0801 4.12106   4
 -22   1  -3 28.6305 5.81735   2
 -22  -1  -3 17.8414 5.18931   2
 -24  -1  -3-1.60630 3.99109   2
 -25  -2   3 18.7396 6.44950   5
 -25   2   3 19.1374 5.81734   5
 -25   2   3 26.4310 5.79075   4
 -23   2   3 3.48317 4.26464   4
 -23  -2   3 0.38012 4.56962   5
 -23   2   3 7.76479 5.54615   5
 -23  -2   3-2.56200 15.1029   1
 -23   2   3-10.2565 12.4832   1
 -21  -2   3 148.376 11.6091   5
 -21   2   3 150.596 11.2577   5
 -21   2   3 166.328 10.8445   4
 -21  -2   3 149.470 22.7500   1
 -21  -2   3 169.412 11.5152   2
 -19   2   3 27.5993 4.95288   4
 -19  -2   3 15.8766 4.57465   2
 -19  -2   3 6.13970 11.9976   1
 -19  -2   3 23.3930 5.54399   5
 -19   2   3 17.3735 4.47890   5
 -17  -2   3 54.2832 4.93454   4
 -17  -2   3 62.8474 7.27792   5
 -17   2   3 70.7591 6.35151   4
 -17   2   3 57.6843 6.37670   5
 -17  -2   3 47.3315 14.4336   1
 -17  -2   3 53.6990 6.16513   2
 -15  -2   3 292.242 14.7349   5
 -15   2   3 259.087 13.5504   5
 -15  -2   3 297.005 12.2387   4
 -15   2   3 294.809 13.4503   4
 -15  -2   3 276.456 23.6813   1
 -15   2   3 300.029 12.4061   2
 -13  -2   3 161.606 10.3690   5
 -13  -2   3 169.743 8.53945   4
 -11  -2   3 6665.06 211.213   1
 -11  -2   3 6551.51 197.428   5
 -11  -2   3 6820.21 195.047   4
 -11   2   3 6711.86 196.015   4
 -11   2   3 7166.05 194.402   2
  -9   2   3 192.688 9.27386   4
  -9  -2   3 209.072 10.3745   5
  -9  -2   3 214.937 17.9999   1
  -7  -2   3 199.485 17.2406   1
  -7   2   3 173.104 8.34347   4
  -7  -2   3 186.733 9.57026   5
  -5  -2   3 17.3292 3.64401   5
  -5   2   3 10.7087 2.70501   4
  -5  -2   3 13.0970 9.42947   1
  -3   2   3 784.685 23.6334   2
  -3  -2   3 802.863 26.4775   5
  -3  -2   3 858.328 35.7156   1
   1  -2  -3 6086.52 169.229   2
  -1   2   3 5912.09 167.857   5
  -1  -2   3 6049.28 181.014   1
  -1  -2  -3 220.429 10.0691   2
   1  -2   3 259.603 17.9690   1
  -3   2  -3 39.1437 6.42055   1
  -3   2  -3 26.6045 4.70393   2
  -3  -2  -3 27.1638 4.70194   2
   3   2   3 29.3980 7.33750   1
  -5   2  -3 1216.24 41.7683   2
  -5  -2  -3 1229.94 41.8499   2
  -5  -2  -3 1330.37 38.1727   5
  -7  -2  -3 1849.77 66.3051   1
  -7  -2  -3 2043.77 58.3925   5
  -7  -2  -3 1961.11 61.7416   2
  -7   2  -3 1995.39 61.3818   2
  -9   2  -3 630.170 24.7293   2
  -9  -2  -3 683.968 31.6548   1
  -9  -2  -3 707.010 22.6532   5
 -11  -2  -3 158.401 16.4869   1
 -11  -2  -3 113.796 7.02774   5
 -11  -2  -3 102.033 8.58840   2
  11  -2   3 138.174 10.2935   6
 -13  -2  -3 18.6731 3.66490   5
 -13   2  -3 13.1328 3.95471   2
 -13  -2  -3 11.1573 4.51408   2
 -15  -2  -3 299.095 13.3932   5
 -15   2  -3 301.379 14.7346   2
 -15  -2  -3 225.496 14.3364   2
 -15  -2  -3 238.010 10.9903   4
 -15   2  -3 310.150 13.3794   4
 -17   2  -3 244.775 13.8914   2
 -17   2  -3 268.950 12.9433   4
 -17  -2  -3 234.144 14.5021   2
 -19   2  -3 58.6374 7.13184   2
 -19  -2  -3 52.9894 7.40182   2
 -19   2  -3 71.5387 6.54464   4
 -21   2  -3 13.5190 4.52617   2
 -21   2  -3 19.3456 4.50551   5
 -21  -2  -3 18.6077 5.40585   2
 -21   2  -3 15.1140 4.37700   4
 -23   2  -3 98.8814 8.63462   5
 -23   2  -3 78.2346 7.55715   4
 -23  -2  -3 83.3456 9.21213   2
 -25  -2  -3 16.1079 5.33518   2
 -26  -3   3 37.3603 7.76147   5
 -26   3   3 22.8082 6.98815   5
 -26   3   3 22.7831 5.93634   4
 -24  -3   3 21.4601 6.68797   5
 -24   3   3 15.8899 5.93734   5
 -24   3   3 27.1043 5.73431   4
 -22   3   3 637.482 27.8405   5
 -22  -3   3 715.854 28.7111   2
 -22  -3   3 670.419 29.4869   5
 -22   3   3 689.218 27.5062   4
 -20   3   3 66.8091 7.54708   5
 -20   3   3 64.9236 6.86771   4
 -20  -3   3 50.1812 7.51527   5
 -20  -3   3 39.9949 17.0369   1
 -20  -3   3 61.1424 7.20683   2
 -18   3   3 201.001 12.4377   5
 -18  -3   3 245.860 14.3269   5
 -18   3   3 225.541 12.2870   4
 -18  -3   3 219.808 25.7345   1
 -18  -3   3 226.642 12.8859   2
 -16  -3   3 59.2672 6.80490   5
 -16  -3   3 51.6783 15.7096   1
 -16   3   3 37.4583 5.09284   4
 -14  -3   3 13.1974 4.33207   5
 -14   3   3 7.66521 3.47241   4
 -14   3   3 2.67585 2.76833   2
 -12   3   3 477.678 16.6897   2
 -10   3   3 8.34332 2.00301   2
 -10  -3   3 19.1161 12.1822   1
 -10   3   3 15.3764 3.16536   4
 -10  -3   3 18.7814 4.23560   5
  -8  -3   3 619.987 23.8051   5
  -8   3   3 689.743 19.9469   2
  -8  -3   3 613.815 35.5445   1
  -8   3   3 624.296 22.4615   4
  -6  -3   3 2279.12 66.5695   5
  -6  -3   3 2404.74 82.3899   1
  -4   3   3 495.491 17.4007   4
  -4  -3   3 524.894 19.4944   5
  -2   3   3 8.75135 1.95931   2
   2  -3  -3 7.34205 2.35985   2
   0  -3   3 354.874 25.5271   1
   0  -3  -3 298.917 12.5615   2
  -2  -3  -3 3758.98 109.595   2
  -4   3  -3 1901.73 57.8748   2
  -4  -3  -3 1864.40 53.8506   5
  -4  -3  -3 1911.85 57.4000   2
  -6  -3  -3 642.618 19.5552   5
  -6  -3  -3 604.743 22.3858   2
  -6   3  -3 562.060 22.3162   2
  -8  -3  -3 631.012 19.9111   5
  -8   3  -3 600.787 22.8811   2
  -8  -3  -3 580.822 30.1820   1
  -8  -3  -3 542.956 22.2734   2
 -10  -3  -3 245.017 20.1084   1
 -10   3  -3 232.152 13.0956   2
 -12  -3  -3 74.4515 7.62238   2
  12  -3   3 69.4036 7.68154   6
 -12  -3  -3 81.5990 5.80568   5
 -12  -3  -3 64.6599 12.2456   1
 -14  -3  -3 29.3751 5.85280   2
 -14   3  -3 28.1413 4.48540   4
 -14   3  -3 24.4601 4.63103   2
 -16  -3  -3 200.313 13.2961   2
 -16   3  -3 162.411 10.9956   2
 -16   3  -3 198.126 11.1249   4
 -18   3  -3 68.9932 7.56715   2
 -18  -3  -3 66.8513 8.36956   2
 -18   3  -3 69.7514 6.75388   4
 -20   3  -3 2.34266 4.41155   2
 -20  -3  -3 0.39261 4.44252   2
 -20   3  -3 1.51109 3.44008   4
 -22   3  -3 5.19136 3.45561   5
 -22  -3  -3-1.25742 4.64016   2
 -22   3  -3 1.32418 3.65306   4
 -24   3  -3 4.81323 3.60420   5
 -24  -3  -3 5.54497 4.47037   2
 -24   3  -3 4.78989 4.01699   4
 -25  -4   3-3.53281 5.47361   5
 -25   4   3 2.05523 4.65560   4
 -25   4   3-0.82092 4.87100   5
 -23  -4   3 590.833 28.6868   5
 -23  -4   3 564.585 46.0682   1
 -23   4   3 668.883 27.3480   4
 -23  -4   3 691.223 28.9330   2
 -23   4   3 640.657 28.0210   5
 -21   4   3 6.46405 3.98391   4
 -21  -4   3 15.3747 5.39397   2
 -21  -4   3 8.52907 5.53127   5
 -21   4   3 11.6277 4.86826   5
 -19   4   3 431.070 20.2265   5
 -19   4   3 465.464 19.8521   4
 -19  -4   3 429.691 21.3408   5
 -19  -4   3 433.514 20.1475   2
 -17  -4   3 8.36546 4.89004   5
 -17  -4   3 4.78852 13.0548   1
 -17   4   3 8.89714 3.79983   4
 -15  -4   3 515.906 22.3807   5
 -15   4   3 515.245 20.5539   4
 -15  -4   3 460.770 36.3724   1
 -13  -4   3 24.7641 5.08332   5
 -13   4   3 20.1894 4.05715   4
 -11   4   3 6516.97 183.839   2
  -9  -4   3 3432.41 101.656   5
  -9  -4   3 3539.99 122.802   1
  -9   4   3 3381.56 95.6800   2
  -9   4   3 3421.93 99.5942   4
  -7  -4   3 403.721 16.7134   5
  -7  -4   3 357.610 29.4051   1
  -7   4   3 378.214 14.7363   4
  -5  -4   3 2192.22 67.8485   5
  -5  -4   3 2111.88 84.3972   1
  -5   4   3 2216.00 65.2320   4
   3  -4  -3 197.305 7.31225   2
  -3   4   3 173.418 8.12882   4
   1  -4  -3 8615.82 242.129   2
  -1  -4   3 8198.14 263.928   1
  -1  -4  -3 1728.98 52.3221   2
   3   4   3 467.821 14.3170   5
  -3  -4  -3 451.074 17.6235   2
  -5  -4  -3 39.0048 3.13424   5
  -5  -4  -3 38.5562 5.28682   2
  -7   4  -3 229.909 11.2058   2
  -7  -4  -3 184.528 8.21988   5
  -7  -4  -3 206.100 11.0362   2
  -9   4  -3 2831.86 85.0463   2
  -9  -4  -3 2771.89 81.9584   5
  11  -4   3 5731.04 164.162   6
 -11  -4  -3 5442.81 156.144   5
 -11  -4  -3 5239.56 159.170   2
 -11  -4  -3 5332.24 174.692   1
 -13   4  -3 1073.19 36.5021   2
 -13  -4  -3 1003.27 33.3813   5
 -15   4  -3 70.3387 7.43817   2
 -15  -4  -3 50.3121 7.38867   2
 -15   4  -3 76.2198 7.14155   4
 -17   4  -3 594.093 25.5206   2
 -17  -4  -3 639.359 27.7558   2
 -17   4  -3 618.094 24.7830   4
 -19   4  -3 32.5029 5.66554   4
 -19  -4  -3 39.6794 7.61063   2
 -21  -4  -3 248.559 17.0705   2
 -21   4  -3 277.826 14.8747   4
 -23   4  -3 599.148 27.1099   5
 -23  -4  -3 613.023 29.1623   2
 -23   4  -3 627.103 25.8212   4
 -25   4  -3 26.4378 5.32994   5
 -26   5   3 22.5074 6.25265   4
 -26  -5   3 29.8356 7.71812   5
 -24   5   3 637.118 29.7396   5
 -24  -5   3 690.659 31.6415   5
 -24   5   3 698.792 29.3774   4
 -22  -5   3-1.27038 5.18601   5
 -22   5   3-0.73352 4.65309   5
 -22  -5   3-2.59681 4.57086   2
 -22  -5   3 1.51026 17.8058   1
 -22   5   3-0.96681 4.42341   4
 -20  -5   3 18.6478 5.19153   2
 -20  -5   3 25.7105 17.6057   1
 -20  -5   3 18.2573 6.10179   5
 -20   5   3 16.5446 4.93518   4
 -18  -5   3 629.327 28.2361   5
 -18   5   3 732.176 27.0002   4
 -16  -5   3 161.739 25.3607   1
 -16  -5   3 149.438 11.4551   5
 -16   5   3 181.987 10.6900   4
 -14  -5   3 130.208 10.0690   5
 -14  -5   3 138.035 23.2786   1
 -14   5   3 133.576 8.78398   4
 -12  -5   3 556.947 41.2964   1
 -12   5   3 615.421 22.7973   4
 -12  -5   3 612.833 24.6047   5
  -8   5   3 1104.65 35.5731   4
  -8  -5   3 1107.21 38.3030   5
  -8  -5   3 1111.76 57.3292   1
  -6  -5   3 1624.61 74.0033   1
  -6   5   3 1659.81 50.5788   4
  -4  -5   3 38.9528 18.6543   1
   4  -5  -3 41.6291 2.83772   2
  -4   5   3 39.4909 3.99041   4
  -2  -5   3 5485.10 214.353   1
   2  -5  -3 6859.77 190.535   2
   0  -5  -3 132.292 7.22174   2
  -2  -5  -3 17.9979 3.84299   2
  -4  -5  -3 207.257 10.7482   2
  -6  -5  -3 455.488 18.7596   2
  -8  -5  -3 138.722 7.38052   5
 -10   5  -3 2109.09 68.7815   2
  10  -5   3 2340.13 77.7250   6
 -10  -5  -3 2272.48 70.3467   2
 -10  -5  -3 2219.77 66.4800   5
  12  -5   3 1850.61 60.6214   6
 -12  -5  -3 1704.12 53.6588   5
 -12  -5  -3 1691.38 57.0016   2
 -14   5  -3 1072.23 37.6188   2
 -14   5  -3 1096.18 37.7784   4
 -16   5  -3 455.785 21.3854   2
 -16  -5  -3 496.162 23.6659   2
 -16   5  -3 523.467 22.2078   4
 -18   5  -3 44.7772 6.48636   4
 -18  -5  -3 35.3975 7.26309   2
 -20  -5  -3 203.661 15.9557   2
 -20   5  -3 229.823 13.7077   4
 -22  -5  -3 67.5491 10.0017   2
 -22   5  -3 66.6552 7.87738   4
 -24   5  -3-3.91759 4.79725   4
 -25  -6   3-2.94674 6.15946   5
 -25  -6   3 1.31817 4.75385   2
 -25   6   3 2.57375 5.47285   5
 -25   6   3 0.74567 5.19129   4
 -23   6   3 1.62781 5.07412   5
 -23  -6   3-1.82823 6.08780   5
 -23  -6   3 0.40905 3.95073   2
 -23  -6   3-8.47745 21.0153   1
 -23   6   3 3.87175 4.78391   4
 -21  -6   3 67.5113 9.29433   5
 -21   6   3 90.9838 8.85966   4
 -21  -6   3 59.3455 22.1592   1
 -21  -6   3 59.7406 8.01669   2
 -19  -6   3 108.524 10.7391   5
 -19   6   3 119.192 9.47717   4
 -19  -6   3 101.528 26.4661   1
 -17  -6   3 568.299 25.4859   5
 -17   6   3 569.414 23.4385   4
 -15  -6   3 33.2254 6.35907   5
 -15   6   3 20.1881 4.42472   4
 -15  -6   3 20.1764 18.7065   1
 -13  -6   3 90.0168 22.8992   1
 -13   6   3 67.0622 6.27035   4
 -13  -6   3 73.3290 7.80792   5
 -11  -6   3 347.189 33.9476   1
 -11  -6   3 296.794 15.1684   5
  -7   6   3 426.794 16.3963   4
  -7  -6   3 473.335 38.1049   1
  -5   6   3 1584.00 48.6428   4
  -5  -6   3 1619.35 75.6710   1
  -3  -6   3 8.11398 18.5492   1
  -3   6   3 5.59748 2.33429   4
   3  -6  -3 8.85842 2.50247   2
   1  -6  -3 19.8054 3.39301   2
  -1  -6  -3 123.247 7.44450   2
  -3  -6  -3 9.37989 3.76357   2
  -5  -6  -3 3905.20 116.075   2
  -9  -6  -3 163.377 8.72367   5
  -9  -6  -3 169.763 11.0401   2
 -11  -6  -3 69.5997 5.81768   5
  11  -6   3 66.2011 10.6744   6
 -11  -6  -3 75.2046 8.21327   2
 -13  -6  -3 9.55994 5.16923   2
 -13   6  -3 6.15508 3.77925   2
 -15  -6  -3 1.41939 4.37204   2
 -15   6  -3 0.84054 3.67372   2
 -15   6  -3-0.31984 4.21600   4
 -17  -6  -3 206.680 15.1078   2
 -17   6  -3 226.971 14.0130   4
 -19   6  -3 8.62149 5.00225   4
 -19  -6  -3 13.8862 6.69758   2
 -21  -6  -3 11.4013 7.22834   2
 -21   6  -3 12.6732 5.47187   4
 -23  -6  -3 8.95028 7.43075   2
 -23   6  -3 7.38690 4.83290   4
 -24  -7   3 169.290 14.9597   5
 -24   7   3 179.622 13.4926   4
 -24   7   3 193.325 14.8302   5
 -24  -7   3 181.047 13.9427   2
 -22  -7   3 14.1705 20.7459   1
 -22  -7   3 6.59376 6.14361   5
 -22  -7   3 1.40345 4.47511   2
 -22   7   3 5.34096 4.76835   4
 -20  -7   3 18.4549 6.88493   5
 -20  -7   3 17.9690 22.2741   1
 -20  -7   3 3.09807 4.13394   2
 -20   7   3 17.1799 5.30478   4
 -18  -7   3 10.5286 5.61407   5
 -18  -7   3 12.4813 20.8836   1
 -18   7   3 3.27371 4.02820   4
 -16  -7   3 62.9022 8.29373   5
 -16   7   3 56.8187 6.65441   4
 -16  -7   3 41.1119 21.9152   1
 -14  -7   3 8.41095 5.11272   5
 -14  -7   3 6.54285 20.2764   1
 -14   7   3 11.6957 4.09324   4
 -12  -7   3 899.250 35.3145   5
 -12  -7   3 835.526 57.7076   1
 -12   7   3 939.471 32.1643   4
 -10  -7   3 148.669 11.4602   5
 -10  -7   3 133.820 25.9859   1
 -10   7   3 148.468 8.73662   4
  -6   7   3 24.8934 3.67383   4
  -4  -7   3 185.466 29.1518   1
  -4   7   3 158.733 8.91260   4
  -2   7   3 689.755 22.9017   4
   0  -7  -3 377.802 15.1773   2
  -2  -7  -3 1493.32 47.5624   2
  -4  -7  -3 2369.71 73.2160   2
  -8  -7  -3 109.102 9.15730   2
 -10  -7  -3 6.04813 4.91129   2
  12  -7   3 123.067 13.6453   6
 -12  -7  -3 111.339 10.6803   2
 -12   7  -3 148.899 11.2615   4
 -14   7  -3 142.672 11.4567   4
 -14  -7  -3 143.278 11.9514   2
 -16  -7  -3 3.23017 5.35031   2
 -16   7  -3-0.35636 4.62273   4
 -18   7  -3 101.315 10.1493   4
 -18  -7  -3 86.8248 10.7417   2
 -20  -7  -3 118.311 12.9610   2
 -20   7  -3 120.990 11.0972   4
 -22  -7  -3-0.54298 6.60917   2
 -22   7  -3 3.38784 4.63825   4
 -25  -8   3 1.63984 6.52887   5
 -23  -8   3 85.4090 11.4663   5
 -23  -8   3 51.2242 24.0910   1
 -23   8   3 79.2402 9.39514   4
 -23  -8   3 81.8747 9.97356   2
 -21  -8   3-1.30998 4.21804   2
 -21  -8   3 7.38153 6.88458   5
 -21   8   3 7.28466 5.04813   4
 -21  -8   3-7.46203 22.4240   1
 -19  -8   3 12.0216 6.67961   5
 -19  -8   3 20.4679 20.9039   1
 -19   8   3 4.95536 4.35955   4
 -17  -8   3 724.768 32.3190   5
 -17  -8   3 669.953 56.2192   1
 -17   8   3 765.387 29.6902   4
 -15  -8   3-6.95520 19.5341   1
 -15  -8   3 3.65060 5.65058   5
 -15   8   3 8.80704 4.39448   4
 -13   8   3 111.149 8.37854   4
 -13  -8   3 105.567 10.7892   5
 -13  -8   3 103.904 26.2470   1
 -11  -8   3 5789.09 177.279   6
 -11  -8   3 6116.63 212.997   1
 -11   8   3 5987.96 172.238   4
  -9  -8   3 2511.32 109.642   1
  -9   8   3 2458.94 74.5695   4
  -7  -8   3 18.0021 18.9302   1
  -5   8   3 2758.56 81.8426   4
  -3   8   3 148.985 7.62847   4
  -3  -8  -3 33.4570 5.46294   2
  -7  -8  -3 30.0982 6.44812   2
   7  -8   3 14.2013 12.0470   6
  -9  -8  -3 97.3217 9.60860   2
   9  -8   3 113.915 16.2516   6
  11  -8   3 228.138 20.2276   6
 -11  -8  -3 237.913 15.5263   2
 -11   8  -3 248.159 15.3816   4
  13  -8   3 636.346 32.4621   6
 -13  -8  -3 592.459 29.3089   2
 -15  -8  -3 76.7829 9.79602   2
 -15   8  -3 57.4369 8.60270   4
 -17  -8  -3 284.339 18.8410   2
 -17   8  -3 345.252 19.4636   4
 -19  -8  -3 5.20694 6.90114   2
 -19   8  -3 5.46839 5.66221   4
 -21  -8  -3 24.4103 8.99783   2
 -21   8  -3 24.4774 6.92985   4
 -24  -9   3 19.9841 8.04068   5
 -24  -9   3 17.1355 6.15513   2
 -22  -9   3 98.8198 29.4956   1
 -22   9   3 123.518 11.4722   4
 -22  -9   3 101.838 12.5960   5
 -22  -9   3 106.793 11.8809   2
 -20  -9   3 22.8645 24.8337   1
 -20  -9   3 11.9259 7.21031   5
 -20   9   3 29.2798 6.58168   4
 -18  -9   3 1447.98 54.2944   5
 -18  -9   3 1295.36 84.1551   1
 -18   9   3 1425.18 49.8949   4
 -16  -9   3 552.068 52.5169   1
 -16   9   3 515.428 22.8403   4
 -14   9   3 278.823 14.6330   4
 -14  -9   3 296.501 39.2745   1
 -12   9   3 401.693 17.7032   4
 -12  -9   3 412.575 43.5206   1
 -10  -9   3 611.373 29.0496   6
 -10   9   3 648.082 24.1070   4
  -8  -9   3 146.539 29.4151   1
  -8   9   3 100.449 6.89141   4
  -4   9   3 1986.39 60.4147   4
  -2   9   3 4.39872 2.35709   4
   2  -9   3 5756.07 186.968   6
   4  -9   3 2359.77 91.7390   6
   6  -9   3 432.578 31.6711   6
  -6  -9  -3 469.053 21.7738   2
  -8  -9  -3 0.37285 5.52369   2
   8  -9   3 4.21764 11.0603   6
 -10   9  -3 54.2205 7.97753   4
 -10  -9  -3 58.8146 8.91525   2
  10  -9   3 45.6780 13.5578   6
  12  -9   3 17.9564 10.0740   6
 -12  -9  -3 15.8991 6.98636   2
 -12   9  -3 23.4335 6.77340   4
 -14  -9  -3 1146.10 43.5935   2
 -14   9  -3 1138.04 42.1463   4
 -16  -9  -3 430.497 24.9195   2
 -16   9  -3 490.156 24.9340   4
 -18  -9  -3 4.24423 7.17659   2
 -18   9  -3 6.90975 6.23184   4
 -20  -9  -3 17.5085 8.21462   2
 -20   9  -3 15.0576 6.89790   4
 -23 -10   3 219.467 17.5578   2
 -23 -10   3 203.451 41.0724   1
 -21 -10   3 147.645 35.9685   1
 -21  10   3 222.815 15.1788   4
 -21 -10   3 167.851 14.7880   2
 -19 -10   3 58.7195 32.4246   1
 -19  10   3 50.3662 7.66122   4
 -17 -10   3 304.025 45.0964   1
 -17  10   3 209.439 13.7604   4
 -15 -10   3 8.77391 25.3497   1
 -15  10   3 17.5181 5.07002   4
 -13 -10   3 20.8065 26.9910   1
 -13  10   3 10.3594 3.97355   4
 -11 -10   3 187.146 33.8867   1
 -11  10   3 168.224 10.2503   4
  -9  10   3 167.109 9.64737   4
  -9 -10   3 219.674 35.0255   1
  -7 -10   3 162.038 16.2182   6
  -7  10   3 159.671 9.00431   4
  -5 -10   3 1367.72 57.1124   6
  -3 -10   3 23.4964 11.3201   6
  -3  10   3 36.1243 3.94218   4
  -1 -10   3 45.3729 13.5240   6
   1 -10   3 3916.31 136.289   6
   3 -10   3 1876.67 78.1239   6
   5 -10   3 27.6447 13.9547   6
  -5 -10  -3 27.9536 6.47658   2
   7 -10   3 241.675 25.1728   6
  -7  10  -3 285.482 15.9126   4
  -7 -10  -3 266.650 17.0473   2
   9 -10   3 261.073 24.9624   6
  -9  10  -3 231.638 14.7565   4
  11 -10   3 702.070 40.4269   6
 -11 -10  -3 634.437 31.9679   2
  13 -10   3 1.37720 8.93486   6
 -13 -10  -3 12.7819 7.08842   2
 -13  10  -3 7.01856 6.36537   4
 -15 -10  -3 60.0659 10.7245   2
 -15  10  -3 56.6267 9.50910   4
 -17 -10  -3 442.007 26.1764   2
 -17  10  -3 441.557 24.7910   4
 -19 -10  -3 24.7782 9.09427   2
 -19  10  -3 27.8924 8.61536   4
 -22 -11   3 50.5194 30.9414   1
 -22 -11   3 22.5483 8.01519   2
 -20 -11   3-22.9441 29.6583   1
 -20  11   3 2.54340 5.31646   4
 -18 -11   3-5.04315 27.2811   1
 -18  11   3 0.38039 4.90741   4
 -16 -11   3 4.78394 25.6761   1
 -16  11   3 3.00117 4.51052   4
 -14 -11   3 9.11046 24.6424   1
 -14  11   3 6.42051 4.21794   4
 -12 -11   3 317.493 43.7864   1
 -12  11   3 267.806 14.0161   4
 -10 -11   3 853.413 37.8816   6
 -10  11   3 918.311 31.9681   4
  -8  11   3 221.728 11.4804   4
  -8 -11   3 215.403 17.7640   6
  -6 -11   3 92.0199 13.6063   6
  -6  11   3 77.5825 6.19282   4
  -4 -11   3 27.4964 11.1837   6
  -2 -11   3 441.552 31.0406   6
  -2  11   3 496.527 18.0613   4
   0 -11   3 1127.46 54.6017   6
   2 -11   3 315.618 28.1207   6
   4 -11   3 663.541 42.3936   6
  -4  11  -3 687.110 26.6920   4
   6 -11   3 171.366 22.5482   6
  -6  11  -3 176.263 11.9917   4
  -6 -11  -3 170.315 13.6886   2
   8 -11   3 374.820 32.1786   6
  -8  11  -3 369.784 19.5412   4
  -8 -11  -3 386.160 21.8452   2
  10 -11   3 311.980 29.0617   6
 -10  11  -3 332.163 19.5339   4
 -10 -11  -3 365.087 22.9357   2
  12 -11   3 53.2066 14.4075   6
 -12  11  -3 73.0396 10.0314   4
 -12 -11  -3 84.6407 11.9767   2
  14 -11   3 50.0543 12.8047   6
 -14 -11  -3 71.0752 11.8511   2
 -14  11  -3 49.6621 9.39226   4
 -16 -11  -3 21.7492 9.58093   2
 -16  11  -3 27.8527 8.61604   4
 -18 -11  -3 116.149 14.5364   2
 -18  11  -3 152.600 14.9390   4
 -21 -12   3 111.929 13.3902   2
 -19  12   3 18.4140 6.52261   4
 -19 -12   3 36.9790 32.5480   1
 -17  12   3 94.9660 9.88837   4
 -17 -12   3 145.489 37.9119   1
 -15  12   3 35.4659 6.32682   4
 -13  12   3 112.574 9.24542   4
 -11  12   3 72.5089 7.14231   4
  -9 -12   3 18.1908 8.46851   6
  -9  12   3 30.0726 4.67090   4
  -7 -12   3 215.380 18.8358   6
  -7  12   3 235.525 11.8384   4
  -5  12   3 21.5692 3.77696   4
  -5 -12   3 12.9318 9.78113   6
  -3 -12   3 26.7951 12.0021   6
  -1 -12   3 170.785 20.8905   6
   1 -12   3 628.232 40.2705   6
   3 -12   3 116.890 19.7966   6
  -3  12  -3 139.089 9.71435   4
   5 -12   3 155.173 23.0631   6
  -5  12  -3 151.656 11.0776   4
   7 -12   3 55.1226 19.3691   6
  -7  12  -3 54.6295 8.17411   4
  -7 -12  -3 71.3644 10.3779   2
   9 -12   3 14.7243 14.1377   6
  -9 -12  -3 13.8528 7.72179   2
  -9  12  -3 35.7666 7.55330   4
  11 -12   3 747.616 44.9699   6
 -11  12  -3 773.702 33.6275   4
 -11 -12  -3 738.929 36.6501   2
  13 -12   3 5.42057 12.0951   6
 -13 -12  -3 0.63362 7.94659   2
 -13  12  -3-0.98156 6.36623   4
 -15 -12  -3 121.336 15.7148   2
 -15  12  -3 94.0079 12.3963   4
 -17 -12  -3 788.097 39.8253   2
 -17  12  -3 757.600 36.8986   4
 -18  13   3 192.505 14.6568   4
 -16  13   3 15.9679 6.07817   4
 -14  13   3 52.0453 7.14987   4
 -12  13   3 495.800 21.8676   4
 -10 -13   3 19.8106 8.09247   6
 -10  13   3 33.9303 5.27516   4
  -8 -13   3 58.0690 11.6124   6
  -8  13   3 44.4716 5.55563   4
  -6  13   3 608.525 23.0611   4
  -6 -13   3 620.968 35.0938   6
  -4 -13   3 12.2430 10.8723   6
  -4  13   3 4.57043 2.89916   4
  -2 -13   3 50.9119 14.0902   6
   0 -13   3 13.0383 12.6566   6
   2 -13   3 1259.26 63.4980   6
  -2  13  -3 1237.63 42.0099   4
   4 -13   3 490.313 38.7592   6
  -4  13  -3 491.549 21.6974   4
   6 -13   3 160.167 24.3989   6
  -6  13  -3 158.829 12.1324   4
   8 -13   3 224.096 28.2178   6
  -8  13  -3 209.862 14.7266   4
  -8 -13  -3 233.537 17.9700   2
  10 -13   3 832.530 52.1959   6
 -10  13  -3 866.872 37.9776   4
 -12 -13  -3 45.7703 11.4051   2
  12 -13   3 41.0462 15.9349   6
 -12  13  -3 61.3954 9.94468   4
 -14 -13  -3 164.662 17.8778   2
 -14  13  -3 147.745 14.6596   4
 -16 -13  -3 48.4556 12.6333   2
 -16  13  -3 44.1451 10.4110   4
 -17  14   3 0.43627 5.53477   4
 -15  14   3 7.97154 5.31490   4
 -13  14   3 92.1308 9.17456   4
 -11  14   3 447.189 20.4028   4
  -9  14   3 467.663 20.5227   4
  -9 -14   3 535.382 29.8379   6
  -7 -14   3-2.87966 9.23640   6
  -7  14   3 0.67216 3.17796   4
  -5  14   3 130.364 8.28745   4
  -5 -14   3 138.445 18.2419   6
  -3 -14   3 329.271 28.7106   6
  -1 -14   3 80.4317 17.7266   6
   1 -14   3 769.981 48.4679   6
   3 -14   3 290.729 30.8780   6
  -3  14  -3 275.049 14.4893   4
   5 -14   3 607.137 44.9446   6
  -5  14  -3 614.754 26.1212   4
  -5 -14  -3 618.495 29.9968   2
   7 -14   3 10.5148 17.3275   6
  -7 -14  -3 15.7782 7.82962   2
  -7  14  -3 8.00386 5.66061   4
   9 -14   3 1035.47 59.9136   6
  -9  14  -3 942.592 39.8230   4
 -11  14  -3 788.737 36.1540   4
 -11 -14  -3 931.225 43.1048   2
  11 -14   3 853.940 52.9827   6
 -13  14  -3 169.460 15.4382   4
 -13 -14  -3 208.730 20.1866   2
 -15  14  -3 228.296 18.5593   4
 -15 -14  -3 242.808 22.7363   2
 -16  15   3 137.966 12.5358   4
 -14  15   3 9.74983 5.63097   4
 -12  15   3 96.0736 9.23228   4
 -10  15   3 129.185 9.86700   4
  -8 -15   3 91.5218 13.8508   6
  -8  15   3 93.3477 7.94847   4
  -6 -15   3 27.8941 11.7679   6
  -6  15   3 27.9851 4.59444   4
  -4 -15   3 186.879 22.3155   6
  -2 -15   3 111.010 19.9497   6
   0 -15   3 182.261 24.4439   6
   2 -15   3 22.9254 16.4435   6
   4 -15   3 18.8747 17.2123   6
  -4 -15  -3 14.1758 7.24180   2
  -4  15  -3 29.1690 6.08905   4
   6 -15   3 18.9650 16.7985   6
  -6 -15  -3 16.8853 8.11601   2
  -6  15  -3 19.5461 6.30130   4
  -8 -15  -3 41.6844 10.0386   2
   8 -15   3 45.4579 19.3902   6
  -8  15  -3 36.1391 7.54339   4
  10 -15   3 79.0821 21.2194   6
 -10 -15  -3 60.0845 12.7305   2
 -10  15  -3 62.7891 9.52440   4
 -12 -15  -3 64.8883 13.3324   2
 -12  15  -3 72.0500 10.5514   4
 -14  15  -3 209.029 17.3757   4
 -14 -15  -3 223.569 21.6507   2
 -15  16   3 2.09276 5.45904   4
 -13  16   3 36.0832 6.86834   4
 -11  16   3 184.748 12.6550   4
  -9  16   3 177.012 11.4804   4
  -9 -16   3 162.915 17.1509   6
  -7 -16   3 6.88936 9.54629   6
  -5 -16   3 39.5447 13.4702   6
  -3 -16   3 74.6227 17.4617   6
  -1 -16   3 21.1714 15.4333   6
   1 -16   3 618.587 44.8710   6
   3 -16   3 1025.74 60.6253   6
   5 -16   3 18.0658 17.4361   6
  -5 -16  -3 18.3281 8.05503   2
  -7 -16  -3 15.3541 9.17127   2
   7 -16   3 42.1413 19.9627   6
  -7  16  -3 39.0818 7.64090   4
  -9 -16  -3 37.7460 11.4620   2
  -9  16  -3 47.3180 8.40440   4
 -11 -16  -3 24.5251 11.3019   2
 -11  16  -3 48.1540 9.20409   4
 -13  16  -3 93.1057 12.3417   4
 -13 -16  -3 115.197 16.8014   2
 -14  17   3 5.40521 5.59686   4
 -12  17   3 2.47844 4.69207   4
 -10  17   3 253.816 14.5609   4
  -6 -17   3 181.811 21.0924   6
  -4 -17   3 84.5289 17.1601   6
  -2 -17   3 262.996 28.0537   6
   0 -17   3 254.664 28.9163   6
   2 -17   3 303.952 33.2369   6
   4 -17   3 5.77799 17.0311   6
  -6 -17  -3 537.010 29.1047   2
   6 -17   3 464.962 42.9904   6
  -8 -17  -3 1.96546 9.12216   2
  -8  17  -3-1.23719 5.68766   4
 -10 -17  -3 38.7714 10.8275   2
 -10  17  -3 23.6196 7.55798   4
 -12 -17  -3 0.76074 9.42994   2
 -12  17  -3 5.50666 6.45924   4
 -13  18   3 7.73482 5.48974   4
  -3 -18   3 3.41741 12.7041   6
  -1 -18   3 290.451 31.5832   6
   1 -18   3 57.2553 20.5770   6
   3 -18   3 85.3711 23.3927   6
  -7 -18  -3 34.7841 11.1281   2
  -9 -18  -3 61.5503 12.0640   2
 -11  18  -3 130.116 13.2250   4
 -26   0   4 238.285 16.0269   5
 -24   0   4 3.48623 5.08010   5
 -24   0   4 6.11086 14.0253   1
 -22   0   4 340.578 16.1765   4
 -22   0   4 317.616 17.5853   5
 -22   0   4 307.451 29.7467   1
 -20   0   4 35.4158 6.06771   5
 -20   0   4 42.8112 14.0068   1
 -20   0   4 46.8385 5.82458   4
 -18   0   4 276.061 14.9950   5
 -18   0   4 313.296 14.2555   4
 -16   0   4 233.961 11.5417   4
 -16   0   4 218.286 12.6248   5
 -14   0   4 1080.46 37.1683   5
 -12   0   4 5228.66 151.151   4
 -10   0   4 4.61130 2.89110   5
  -8   0   4 85.0318 6.15769   5
  -6   0   4 4556.31 131.539   5
  -4   0   4 2280.10 67.5003   5
  -2   0   4 348.290 13.0070   5
   0   0  -4 746.103 25.5138   2
  -2   0  -4 6.52415 3.86365   2
   2   0   4 16.2534 4.51153   1
  -4   0  -4 1022.10 34.2568   2
  -6   0  -4 2729.93 82.7925   2
  -8   0  -4 2675.92 81.6694   2
 -10   0  -4 6105.63 178.422   1
 -12   0  -4 3628.32 109.466   2
 -14   0  -4 120.238 9.26534   2
 -16   0  -4 178.150 11.7603   2
 -16   0  -4 167.661 9.22850   4
 -18   0  -4 99.6526 9.28655   2
 -18   0  -4 109.154 7.66186   4
 -20   0  -4 32.5527 6.32956   2
 -22   0  -4 6.42395 4.34000   2
 -24   0  -4 5.92976 4.34643   2
 -25  -1   4 277.665 17.3196   5
 -25  -1   4 288.986 32.3594   1
 -25   1   4 279.639 29.7004   1
 -25   1   4 281.181 17.2486   5
 -23   1   4 83.6686 8.97656   5
 -23  -1   4 80.8117 9.17590   5
 -23  -1   4 78.5524 19.0778   1
 -23   1   4 91.1680 8.51534   4
 -23   1   4 93.6471 18.5284   1
 -21  -1   4 1.39550 4.57448   5
 -21   1   4 1.95820 4.43583   5
 -21   1   4 1.01814 3.52741   4
 -21  -1   4-8.76099 12.8261   1
 -19   1   4 101.407 9.01397   5
 -19   1   4 107.416 8.28934   4
 -19  -1   4 95.4507 7.72322   4
 -19  -1   4 89.4791 17.6714   1
 -19  -1   4 99.1852 9.04811   5
 -17   1   4 287.552 14.0375   4
 -17   1   4 267.553 14.8109   5
 -17  -1   4 323.514 13.8629   4
 -17  -1   4 301.926 25.7687   1
 -17  -1   4 304.583 15.5565   5
 -17  -1   4 314.010 14.1661   2
 -15  -1   4 6.64611 3.65739   5
 -15   1   4 15.9299 4.05819   5
 -15   1   4 19.2403 3.77429   2
 -15  -1   4 22.8252 10.7506   1
 -15   1   4 20.5848 3.86597   4
 -13  -1   4 1468.87 47.1860   5
 -13   1   4 1406.10 46.2070   5
 -11   1   4 312.699 13.1966   4
  -9  -1   4 150.776 9.08298   5
  -9   1   4 175.666 8.92626   5
  -9   1   4 174.068 8.73038   4
  -7  -1   4 38.2277 4.71108   5
  -7   1   4 28.2175 3.72644   5
  -5  -1   4 3127.20 93.0418   5
  -5   1   4 3200.47 92.1742   5
  -3   1   4 24.5554 3.08593   5
  -3  -1   4 16.2071 3.71575   5
  -1   1   4 2570.71 74.9249   5
   1  -1  -4 2679.33 76.7489   2
  -1  -1   4 2569.82 82.1535   1
  -1   1  -4 1250.67 37.3868   2
  -1  -1  -4 1200.43 36.6445   2
   1  -1   4 1261.82 42.0155   1
  -3   1  -4 20.8935 4.47455   2
  -3  -1  -4 20.7715 4.57620   2
  -5   1  -4 526.907 21.7121   2
  -5  -1  -4 651.437 22.7008   2
  -7  -1  -4 5346.94 160.220   2
  -7   1  -4 5649.31 160.454   2
  -9  -1  -4 26.1468 6.23706   1
  -9   1  -4 56.7883 5.52928   1
 -11  -1  -4 3085.40 99.4475   2
 -11   1  -4 3495.57 100.191   2
 -13   1  -4 11.2164 4.18804   2
 -13  -1  -4 18.3996 5.01728   2
 -15   1  -4 39.4598 5.90765   2
 -15  -1  -4 20.5580 5.19080   2
 -17   1  -4 77.7868 8.04189   2
 -17  -1  -4 92.8526 6.40190   4
 -17   1  -4 88.4845 6.87056   4
 -17  -1  -4 94.3310 8.88146   2
 -19  -1  -4 63.2734 7.90741   2
 -19   1  -4 65.1861 6.24090   4
 -19   1  -4 59.3803 7.37089   2
 -21   1  -4 16.9534 4.91885   2
 -21  -1  -4 6.86929 4.60470   2
 -21   1  -4 19.0843 4.37963   4
 -23  -1  -4 176.114 13.3711   2
 -23   1  -4 190.429 13.2750   2
 -26  -2   4 44.9241 8.46951   5
 -26   2   4 58.3356 8.61909   5
 -24  -2   4 82.3852 21.5681   1
 -24   2   4 95.9473 9.97622   5
 -24   2   4 77.3536 17.5321   1
 -24   2   4 121.384 9.59932   4
 -24  -2   4 87.2605 10.0537   5
 -22  -2   4 15.2973 15.5346   1
 -22   2   4 26.2784 6.19725   5
 -22  -2   4 29.7466 6.60503   5
 -22   2   4 28.0461 5.63016   4
 -20   2   4 160.551 11.4567   5
 -20  -2   4 150.577 11.7715   5
 -20   2   4 185.720 11.3445   4
 -20  -2   4 136.066 21.6531   1
 -20  -2   4 184.415 11.6269   2
 -18   2   4 235.739 13.3629   5
 -18  -2   4 212.355 13.6816   5
 -18  -2   4 243.999 25.7533   1
 -18  -2   4 217.747 12.1713   2
 -16  -2   4 300.529 16.0419   5
 -16   2   4 313.910 15.2274   5
 -16  -2   4 279.791 25.7793   1
 -14   2   4 2.27139 2.58336   2
 -14   2   4 2.72954 3.28768   5
 -14  -2   4 5.55771 10.4105   1
 -14   2   4 1.79706 3.17291   4
 -14  -2   4 2.78392 3.94779   5
 -12   2   4 263.199 10.2558   2
 -10  -2   4 57.6524 6.12765   5
 -10   2   4 88.4860 6.29348   5
 -10   2   4 71.9109 5.78030   4
 -10  -2   4 86.3529 13.9515   1
  -8  -2   4 837.577 28.9001   5
  -8   2   4 813.616 27.3903   5
  -8   2   4 828.456 27.5518   4
  -8  -2   4 811.252 38.5928   1
  -6  -2   4 216.152 10.7294   5
  -6   2   4 211.695 9.25491   5
  -6  -2   4 221.000 18.4293   1
  -4  -2   4 387.703 15.8880   5
  -4   2   4 403.811 13.9138   5
  -4  -2   4 376.028 23.5183   1
  -2   2   4 2959.43 81.4473   5
  -2  -2   4 2893.81 94.9028   1
   0  -2   4 10053.6 293.623   1
   0   2   4 9903.15 278.056   5
   0  -2  -4 9974.50 281.059   2
  -2  -2  -4 2868.49 85.4879   2
   4   2   4 424.699 18.9044   1
  -4   2  -4 342.459 15.7645   2
  -4  -2  -4 390.573 16.5481   2
  -4   2  -4 382.995 18.4335   1
  -6   2  -4 102.870 7.79609   2
  -6  -2  -4 74.3975 7.17400   2
  -8  -2  -4 679.280 22.2297   5
  -8   2  -4 727.074 26.4184   2
 -10  -2  -4 197.615 9.08130   5
 -10  -2  -4 177.763 11.3438   2
 -12   2  -4 264.925 14.0602   2
 -12  -2  -4 270.470 11.7164   5
 -12  -2  -4 258.445 14.3121   2
 -14   2  -4 1.68485 3.35403   2
 -14  -2  -4-0.60715 4.00161   2
 -16   2  -4 3.43400 3.42237   4
 -16   2  -4-0.29690 3.70215   2
 -16  -2  -4 2.34058 4.43082   2
 -18   2  -4 8.13751 3.93117   2
 -18   2  -4 6.81484 3.48802   4
 -18  -2  -4 8.85880 4.77305   2
 -20  -2  -4 77.5931 9.01790   2
 -20   2  -4 111.421 8.43170   4
 -20   2  -4 102.758 9.49566   2
 -22   2  -4 3.50229 4.52823   2
 -22  -2  -4 4.43363 4.96697   2
 -22   2  -4 3.09319 3.52205   4
 -24  -2  -4-2.16187 4.29734   2
 -27   3   4 24.5319 6.16283   4
 -25   3   4 259.578 14.8255   4
 -25   3   4 203.325 14.9524   5
 -25  -3   4 201.054 15.3808   5
 -25  -3   4 187.917 30.7898   1
 -23  -3   4 199.788 15.0562   5
 -23   3   4 211.125 14.4921   5
 -23   3   4 241.139 14.0553   4
 -23  -3   4 171.252 28.2153   1
 -21   3   4 41.9157 6.79636   5
 -21   3   4 57.7944 7.31670   4
 -21  -3   4 58.9787 8.50204   5
 -21  -3   4 33.1810 17.5566   1
 -21  -3   4 59.3891 7.50137   2
 -19  -3   4 84.6676 9.29233   5
 -19   3   4 94.0674 8.44612   5
 -19   3   4 108.383 8.63670   4
 -19  -3   4 80.0034 19.1971   1
 -19  -3   4 72.5448 7.49401   2
 -17  -3   4 1.07549 12.6804   1
 -17   3   4 3.20521 3.57760   4
 -17  -3   4 4.18634 4.20145   5
 -17   3   4 5.44509 3.66285   5
 -15  -3   4 4.85984 11.3083   1
 -15   3   4 3.32490 3.20319   4
 -15  -3   4 5.55492 4.29691   5
 -15   3   4 5.30182 3.37442   5
 -13  -3   4 4305.23 136.064   5
 -13   3   4 4634.73 134.429   4
 -13   3   4 4686.98 131.083   2
 -13  -3   4 4427.52 154.497   1
 -11   3   4 279.484 10.0296   2
  -9  -3   4 131.546 8.88966   5
  -9   3   4 141.137 7.88032   4
  -9  -3   4 124.008 17.2653   1
  -7   3   4 576.814 17.0107   2
  -7   3   4 566.227 19.9913   4
  -7  -3   4 493.212 20.9563   5
  -7  -3   4 508.611 32.3576   1
  -5  -3   4 6952.70 206.351   5
  -5   3   4 7213.03 201.366   2
  -5  -3   4 7307.24 222.739   1
  -3  -3   4 456.543 30.3481   1
   3  -3  -4 475.279 15.9470   2
   1  -3  -4 78.3698 5.53867   2
  -1   3   4 74.7510 3.66668   5
   1  -3   4 27.1010 12.7088   1
  -1  -3  -4 21.7092 4.22012   2
  -3  -3  -4 4050.63 119.170   2
  -5   3  -4 169.316 10.5292   2
  -5  -3  -4 209.690 7.12864   5
  -5  -3  -4 197.008 11.2288   2
  -7  -3  -4 1919.04 55.4381   5
  -7  -3  -4 1847.43 60.1693   2
  -7   3  -4 1894.46 60.3077   2
  -9  -3  -4 153.864 6.96295   5
  -9  -3  -4 114.621 9.32627   2
 -11   3  -4 3586.45 105.440   2
 -11  -3  -4 3541.82 100.695   5
 -13   3  -4 5.91328 4.29491   2
 -13  -3  -4 12.9871 5.19523   2
 -15  -3  -4 144.617 11.2259   2
 -15   3  -4 142.203 10.8238   2
 -17  -3  -4 319.988 18.0413   2
 -17   3  -4 298.825 17.0879   2
 -17   3  -4 344.121 15.8936   4
 -19   3  -4 53.4233 7.51280   2
 -19  -3  -4 41.8086 7.50335   2
 -19   3  -4 53.9215 6.44372   4
 -21   3  -4 7.34915 4.65073   2
 -21   3  -4 14.3119 4.54781   4
 -23  -3  -4 30.5733 7.12333   2
 -23   3  -4 38.0324 6.10636   4
 -26  -4   4 8.09731 6.39055   5
 -26   4   4 20.6372 5.76999   4
 -24  -4   4 144.020 13.1205   5
 -24  -4   4 140.759 27.2994   1
 -24   4   4 159.235 12.9076   5
 -24   4   4 186.771 12.6163   4
 -22  -4   4 380.069 21.3943   5
 -22   4   4 374.106 20.0603   5
 -22  -4   4 348.741 37.6360   1
 -22  -4   4 393.289 20.0601   2
 -20   4   4 852.176 32.1537   5
 -20  -4   4 737.603 32.7101   5
 -20   4   4 948.661 32.3845   4
 -20  -4   4 641.315 49.3685   1
 -20  -4   4 714.042 30.2967   2
 -18   4   4 34.2897 5.82601   5
 -18  -4   4 23.4154 15.3659   1
 -18   4   4 36.0595 5.89111   4
 -18  -4   4 32.5381 6.57384   5
 -16  -4   4 76.2121 8.40331   5
 -16   4   4 98.4468 7.94565   4
 -16  -4   4 105.712 20.9682   1
 -14  -4   4 409.317 19.5665   5
 -14   4   4 428.728 18.1540   4
 -14  -4   4 473.647 35.9944   1
 -12   4   4 2258.64 66.0394   4
 -12  -4   4 2193.23 89.1202   1
 -10   4   4 58.9696 2.65578   2
  -8  -4   4 3385.75 103.815   5
  -8   4   4 3520.35 101.572   4
  -8  -4   4 3384.67 123.792   1
  -6   4   4 58.6298 5.08221   4
  -6  -4   4 64.2879 6.68012   5
  -6  -4   4 54.4951 16.5564   1
   4  -4  -4 517.418 15.8726   2
  -4  -4   4 468.881 33.9699   1
  -4   4   4 488.730 15.6982   2
   2  -4  -4 3799.80 108.692   2
  -2  -4   4 3513.69 130.635   1
   0  -4  -4 1886.81 56.9654   2
   0  -4   4 1688.86 73.8277   1
  -2  -4  -4 4696.08 136.808   2
  -4  -4  -4 423.131 17.5658   2
  -6  -4  -4 2226.82 65.9183   2
  -6  -4  -4 2119.10 60.5944   5
  -8   4  -4 8.53387 4.20795   2
  -8  -4  -4 5.53200 2.19204   5
 -10  -4  -4 217.351 9.46482   5
 -10  -4  -4 199.096 12.3431   2
  12  -4   4 5.84481 7.74757   6
 -12   4  -4 11.4321 4.55511   2
 -12  -4  -4 18.5974 5.26046   2
 -14   4  -4 107.866 9.21855   2
 -14  -4  -4 87.5441 9.40610   2
 -16   4  -4 42.8900 6.84842   2
 -16  -4  -4 56.5477 8.12612   2
 -16   4  -4 51.2620 6.51218   4
 -18   4  -4 36.3746 6.47554   2
 -18   4  -4 47.0190 6.69389   4
 -18  -4  -4 47.5526 7.71090   2
 -20   4  -4 60.4795 7.21175   4
 -20  -4  -4 43.4842 8.22657   2
 -22  -4  -4 3.09299 5.85513   2
 -22   4  -4 1.52584 3.98038   4
 -24   4  -4-0.62023 4.04452   4
 -25   5   4 359.297 18.9112   4
 -25  -5   4 328.511 20.6721   5
 -25   5   4 343.574 19.9529   5
 -23  -5   4 2.25461 5.03410   2
 -23  -5   4-9.66054 18.2189   1
 -23  -5   4 4.99305 5.72870   5
 -23   5   4 10.6571 5.22720   5
 -23   5   4 10.3065 5.39820   4
 -21  -5   4 152.206 27.3564   1
 -21   5   4 171.769 12.5818   5
 -21  -5   4 203.109 14.9299   5
 -21   5   4 195.472 12.8838   4
 -21  -5   4 180.069 12.6075   2
 -19  -5   4 385.813 20.2153   5
 -19   5   4 330.380 17.8671   5
 -19   5   4 364.371 17.9344   4
 -17  -5   4 374.836 19.7419   5
 -17   5   4 390.102 18.1550   4
 -17  -5   4 342.388 35.7254   1
 -15  -5   4 110.179 9.58050   5
 -15  -5   4 88.2538 20.4856   1
 -15   5   4 87.7906 7.73120   4
 -13  -5   4-1.24120 15.6575   1
 -13  -5   4 6.14628 4.24741   5
 -13   5   4 5.46680 3.43946   4
 -11  -5   4 4538.74 168.130   1
 -11  -5   4 4721.59 143.276   5
 -11   5   4 4931.31 140.775   4
  -7   5   4 335.640 13.9858   4
  -7  -5   4 357.188 17.0057   5
  -7  -5   4 366.640 32.2852   1
  -5  -5   4 1736.79 76.0970   1
  -5   5   4 1604.49 49.7586   4
   3  -5  -4 25.9351 3.17634   2
  -3  -5   4 21.9693 16.7747   1
   1  -5  -4 3345.79 97.7737   2
  -1  -5   4 3227.34 122.518   1
  -1  -5  -4 2540.46 76.3096   2
   3   5   4 3628.23 105.367   5
  -3  -5  -4 4368.59 111.344   2
  -5  -5  -4 32.7505 4.88862   2
  -9  -5  -4 95.5171 5.72217   5
  -9  -5  -4 60.1838 7.18935   2
 -11   5  -4 225.898 12.7843   2
  11  -5   4 254.078 19.6452   6
 -13  -5  -4 1465.64 51.8973   2
 -13   5  -4 1512.60 51.0899   2
 -15  -5  -4 493.839 24.7258   2
 -15   5  -4 543.407 24.1953   2
 -15   5  -4 575.199 24.0632   4
 -17   5  -4 35.1098 6.29855   4
 -17   5  -4 49.6880 6.96414   2
 -17  -5  -4 35.3745 7.87813   2
 -19  -5  -4 110.043 11.8826   2
 -19   5  -4 130.375 10.5256   4
 -21  -5  -4 171.960 14.8074   2
 -21   5  -4 204.523 13.2258   4
 -23   5  -4 787.662 31.7842   4
 -26  -6   4 14.0744 5.93129   2
 -24  -6   4 11.4786 6.85687   5
 -24   6   4 13.3525 5.95342   5
 -24  -6   4-1.79468 18.9588   1
 -24  -6   4 11.1035 5.40109   2
 -24   6   4 10.1833 5.57281   4
 -22  -6   4 18.2970 5.40495   2
 -22  -6   4 20.1009 7.28026   5
 -22   6   4 21.3772 6.45686   5
 -22   6   4 12.3491 5.35793   4
 -20  -6   4 62.7759 8.95696   5
 -20   6   4 47.6177 6.94798   4
 -20  -6   4 36.3122 21.4598   1
 -18  -6   4 22.0183 18.6775   1
 -18  -6   4 27.1925 6.98331   5
 -18   6   4 24.9586 5.35011   4
 -16  -6   4 8.90359 5.68639   5
 -16  -6   4 1.49811 16.4630   1
 -16   6   4 15.3575 4.73502   4
 -14  -6   4 184.136 12.8138   5
 -14   6   4 185.418 11.0603   4
 -14  -6   4 162.967 27.6793   1
 -12  -6   4 5.68737 4.34364   5
 -12   6   4 11.4617 3.97478   4
 -12  -6   4 8.21314 16.3514   1
 -10  -6   4 91.2564 8.99415   5
 -10   6   4 94.1589 7.04652   4
 -10  -6   4 69.6802 19.9628   1
  -6  -6   4 574.144 44.3740   1
  -6   6   4 627.525 22.1932   4
   4  -6  -4 3342.22 94.8563   2
  -4  -6   4 2850.84 123.533   1
  -2  -6   4 1167.47 63.3906   1
   2  -6  -4 1210.44 38.0003   2
   0  -6  -4 1846.64 56.6383   2
  -2  -6  -4 466.723 18.6000   2
  -4  -6  -4 33.5778 5.11276   2
  -8  -6  -4 2246.46 71.1937   2
 -10  -6  -4 212.723 12.9327   2
 -12  -6  -4 5.37330 4.63410   2
 -14  -6  -4 12.5181 5.61870   2
 -14   6  -4 23.2366 5.50204   2
 -16   6  -4 15.5715 5.58849   4
 -16   6  -4 15.8437 5.19949   2
 -16  -6  -4 7.11770 5.78599   2
 -18  -6  -4 104.586 12.2649   2
 -18   6  -4 150.319 11.5733   4
 -20  -6  -4 17.4924 7.27515   2
 -20   6  -4 18.0496 5.87945   4
 -22  -6  -4-2.00207 6.20390   2
 -22   6  -4 3.30492 5.11304   4
 -25  -7   4 66.6261 10.6581   5
 -25  -7   4 50.3237 8.25847   2
 -23  -7   4-0.43683 4.21896   2
 -23  -7   4-2.04528 6.56017   5
 -23   7   4 2.99278 5.60587   5
 -23  -7   4-13.3008 23.4110   1
 -23   7   4 3.08356 5.05393   4
 -21  -7   4 191.700 15.4590   5
 -21   7   4 201.566 13.5601   4
 -21  -7   4 176.702 33.5929   1
 -19  -7   4 148.587 13.0354   5
 -19   7   4 130.890 10.7633   4
 -19  -7   4 116.562 28.1244   1
 -17  -7   4 3.70933 5.20085   5
 -17  -7   4-1.76618 18.8080   1
 -17   7   4 6.24231 4.04254   4
 -15  -7   4 469.275 45.4911   1
 -15   7   4 480.011 20.9707   4
 -15  -7   4 492.741 23.8731   5
 -13  -7   4 228.149 14.9218   5
 -13  -7   4 251.893 34.9305   1
 -13   7   4 228.038 12.5015   4
 -11  -7   4 1437.28 49.9482   5
 -11  -7   4 1418.55 78.3709   1
 -11   7   4 1346.52 45.2059   4
  -9  -7   4 52.4515 20.0554   1
  -9   7   4 44.8612 4.93210   4
   5  -7  -4 533.022 16.1747   2
  -5   7   4 475.538 18.8966   4
  -3  -7   4 2099.17 99.4940   1
   3  -7  -4 2353.59 68.9809   2
   1  -7  -4 3511.84 103.252   2
  -1  -7  -4 95.1802 7.22742   2
  -3  -7  -4 5.05375 4.13065   2
  -7  -7  -4 6.81694 4.48372   2
   9  -7   4 237.988 23.8018   6
  -9  -7  -4 242.984 14.3031   2
 -11  -7  -4 336.630 17.7947   2
  11  -7   4 327.596 25.0576   6
  13  -7   4 178.974 16.7119   6
 -13  -7  -4 165.748 13.0158   2
 -15  -7  -4 297.623 18.7675   2
 -15   7  -4 336.375 18.7136   4
 -17   7  -4-2.42021 5.31707   4
 -17  -7  -4 0.46621 6.11298   2
 -19  -7  -4 8.76845 6.90763   2
 -19   7  -4 4.85275 5.38922   4
 -21  -7  -4 99.1205 13.0984   2
 -21   7  -4 124.684 11.5020   4
 -24  -8   4 94.4537 28.8209   1
 -24   8   4 101.505 10.7278   4
 -24  -8   4 114.285 13.2835   5
 -24  -8   4 99.8320 11.2980   2
 -22  -8   4 23.0295 6.07398   2
 -22  -8   4 30.0592 8.53398   5
 -22  -8   4 21.3828 23.3797   1
 -22   8   4 36.3206 7.30467   4
 -20  -8   4 74.0277 26.3053   1
 -20  -8   4 84.6885 11.1468   5
 -20   8   4 75.4803 8.81948   4
 -18  -8   4 0.47288 6.20088   5
 -18  -8   4 7.69334 22.3756   1
 -18   8   4 4.30446 4.82358   4
 -16  -8   4 137.491 12.8344   5
 -16  -8   4 132.837 29.8464   1
 -16   8   4 130.276 10.1068   4
 -14  -8   4 12.7162 6.58808   5
 -14  -8   4 7.15352 20.5230   1
 -14   8   4 3.42579 3.93983   4
 -12  -8   4 1134.35 71.0034   1
 -12   8   4 1154.74 39.5732   4
 -10  -8   4 110.525 26.4046   1
 -10   8   4 181.983 10.3657   4
  -8  -8   4 352.759 38.6890   1
  -8   8   4 458.213 18.1568   4
  -6  -8   4 676.373 52.4518   1
   4  -8  -4 1863.37 55.3289   2
   2  -8  -4 4883.01 141.263   2
   0  -8  -4 9952.90 283.772   2
  -2  -8  -4 639.172 24.5340   2
  -6  -8  -4 733.541 28.8260   2
  -8  -8  -4 1148.82 42.7698   2
   8  -8   4 1264.96 59.2458   6
 -10  -8  -4 441.907 22.2118   2
  10  -8   4 489.674 33.1401   6
 -12  -8  -4 19.6259 6.42737   2
  12  -8   4 4.99824 9.56834   6
 -14  -8  -4 333.691 20.3453   2
 -14   8  -4 436.058 22.3698   4
 -16  -8  -4 36.0428 8.88310   2
 -16   8  -4 73.4088 10.1740   4
 -18   8  -4 17.5392 7.15144   4
 -18  -8  -4 4.71407 7.12566   2
 -20  -8  -4 12.5984 8.09479   2
 -20   8  -4 14.8954 6.86310   4
 -23  -9   4 0.93954 4.62586   2
 -23  -9   4 4.70668 7.75551   5
 -23  -9   4-6.28632 22.8473   1
 -23   9   4 5.56267 5.72924   4
 -21  -9   4 14.5079 23.9612   1
 -21  -9   4 24.6378 8.73659   5
 -21   9   4 32.3063 7.09809   4
 -19  -9   4 3.72788 6.48196   5
 -19  -9   4-12.2497 22.0885   1
 -19   9   4-1.09576 4.63380   4
 -17  -9   4 639.359 57.2631   1
 -17   9   4 640.229 27.2233   4
 -15  -9   4 398.521 45.9174   1
 -15   9   4 463.348 20.8422   4
 -13  -9   4 1359.55 85.1564   1
 -13   9   4 1525.37 50.3398   4
 -11  -9   4 83.8237 26.3447   1
 -11   9   4 45.9729 5.68537   4
  -9  -9   4-8.68557 21.1434   1
  -9   9   4 3.94521 3.40607   4
  -7  -9   4 445.455 44.3175   1
  -7   9   4 337.493 14.8540   4
   5  -9  -4 12459.7 350.752   2
   3  -9  -4 527.876 19.1917   2
   1  -9  -4 3907.37 115.264   2
  -1  -9  -4 1822.28 58.3440   2
  -5  -9  -4 296.331 16.0116   2
   7  -9   4 4558.75 148.592   6
  -7  -9  -4 3944.46 124.572   2
   9  -9   4 344.846 30.1095   6
  -9  -9  -4 354.015 19.8697   2
  11  -9   4 1531.29 65.8969   6
 -11  -9  -4 1446.87 53.9671   2
  13  -9   4 5.34675 9.96242   6
 -13  -9  -4 4.99934 6.20871   2
 -13   9  -4 3.11373 6.36751   4
 -15  -9  -4 11.8392 7.10071   2
 -15   9  -4 13.7660 7.07691   4
 -17  -9  -4 128.853 14.3403   2
 -17   9  -4 170.109 14.9236   4
 -19  -9  -4 155.738 16.0836   2
 -19   9  -4 212.342 16.2305   4
 -24 -10   4 37.0555 29.3996   1
 -22 -10   4 32.5125 7.80045   2
 -22 -10   4 36.7574 27.9809   1
 -22  10   4 41.8120 8.20427   4
 -20 -10   4 219.602 41.3435   1
 -20  10   4 306.652 18.1422   4
 -18 -10   4-11.2928 24.8150   1
 -18  10   4 6.94376 4.94527   4
 -16 -10   4 15.4523 24.9774   1
 -16  10   4 2.93643 4.16367   4
 -14 -10   4 169.452 36.1421   1
 -14  10   4 154.541 10.8305   4
 -12 -10   4 449.699 51.0761   1
 -12  10   4 404.532 18.4248   4
 -10 -10   4-6.01238 23.4753   1
 -10 -10   4 3.85817 7.75534   6
 -10  10   4 16.9568 4.24289   4
  -8  10   4 47.8254 5.45835   4
  -8 -10   4 52.0030 25.5562   1
  -6  10   4 35.4064 4.59486   4
   2 -10  -4 53.4575 5.80814   2
   0 -10  -4 80.2344 7.58695   2
   4 -10   4 993.922 57.9927   6
  -4 -10  -4 1274.89 43.7487   2
  -6 -10  -4 22.3392 6.68994   2
   6 -10   4 19.6226 15.4042   6
   8 -10   4 20.1827 15.2886   6
  -8 -10  -4 27.7131 7.18198   2
  10 -10   4 320.480 29.1793   6
 -10 -10  -4 315.112 19.9143   2
 -10  10  -4 320.310 19.0951   4
  12 -10   4 800.075 46.1770   6
 -12 -10  -4 820.893 36.8861   2
 -12  10  -4 869.495 36.6783   4
  14 -10   4 9.21453 10.2291   6
 -14 -10  -4 7.28793 6.86392   2
 -14  10  -4 3.61990 6.74650   4
 -16 -10  -4 71.8882 11.7378   2
 -16  10  -4 68.7178 10.7259   4
 -18 -10  -4 11.9006 8.43436   2
 -18  10  -4 11.3448 7.63454   4
 -23 -11   4 2.60762 30.7435   1
 -21 -11   4 23.6168 29.2750   1
 -21  11   4 29.2046 7.29999   4
 -19 -11   4 95.0513 37.2184   1
 -19  11   4 103.377 10.6172   4
 -17 -11   4 41.0514 32.0052   1
 -17  11   4 34.8733 6.78902   4
 -15 -11   4 31.9173 28.7644   1
 -15  11   4 26.0825 5.74157   4
 -13 -11   4 86.0442 32.8236   1
 -13  11   4 110.165 9.10861   4
 -11 -11   4 20.6093 8.44545   6
 -11  11   4 24.0182 4.85666   4
 -11 -11   4 50.3578 27.3072   1
  -9 -11   4 16.5051 9.40477   6
  -9  11   4 34.9834 5.04449   4
  -7 -11   4 71.4248 13.7660   6
  -7  11   4 74.2674 6.33987   4
  -5 -11   4-3.38142 11.0846   6
  -5  11   4 3.89981 3.03600   4
  -3 -11   4 70.1574 16.0712   6
  -1 -11   4 610.215 41.2094   6
   1 -11  -4 715.632 26.8071   2
   1 -11   4 266.659 28.0508   6
  -3 -11  -4 56.4877 7.86856   2
   3 -11   4 69.3413 19.0814   6
   5 -11   4 10.2108 15.2885   6
  -5 -11  -4 33.8431 7.28288   2
   7 -11   4 8.04437 14.5804   6
  -7 -11  -4 6.24244 6.34518   2
   9 -11   4 289.570 29.5894   6
  -9 -11  -4 273.042 18.5735   2
  -9  11  -4 288.294 17.8816   4
  11 -11   4 2.23578 14.5794   6
 -11 -11  -4-2.18435 7.34823   2
 -11  11  -4 3.20718 6.49868   4
  13 -11   4 37.3897 14.6455   6
 -13 -11  -4 26.2520 8.92345   2
 -13  11  -4 46.2516 9.56215   4
 -15 -11  -4 260.438 20.2500   2
 -15  11  -4 302.675 20.8998   4
 -17 -11  -4 100.205 13.9574   2
 -17  11  -4 163.946 15.5687   4
 -20  12   4 135.347 12.7839   4
 -20 -12   4 137.810 40.4295   1
 -18  12   4 19.8112 6.56309   4
 -18 -12   4 33.2679 32.6902   1
 -16  12   4 0.36086 4.57799   4
 -16 -12   4-10.7323 30.3585   1
 -14  12   4 160.737 11.5113   4
 -14 -12   4 159.220 40.3998   1
 -12  12   4 349.772 17.2046   4
 -10 -12   4 1.18924 8.00125   6
 -10  12   4 0.50679 3.40973   4
  -8 -12   4 26.0388 10.8047   6
  -8  12   4 33.1680 4.81767   4
  -6  12   4 87.2964 6.91483   4
  -6 -12   4 72.6201 15.2040   6
  -4 -12   4 7.57819 12.6189   6
  -2 -12   4 47.8247 15.9632   6
   0 -12   4 9.96010 14.0426   6
   2 -12   4 379.152 34.1792   6
  -2 -12  -4 494.317 22.2665   2
   4 -12   4 157.885 24.1081   6
  -4 -12  -4 220.436 15.2933   2
   6 -12   4 482.398 39.5377   6
  -6  12  -4 501.928 23.6383   4
  -6 -12  -4 515.269 25.4782   2
   8 -12   4 562.029 42.8981   6
  -8 -12  -4 585.803 29.0980   2
  -8  12  -4 591.195 27.3247   4
  10 -12   4 420.682 36.8496   6
 -10 -12  -4 386.922 23.7356   2
 -10  12  -4 384.609 22.1169   4
  12 -12   4 72.2726 18.7458   6
 -12 -12  -4 66.3514 11.7511   2
 -12  12  -4 65.6150 10.6864   4
  14 -12   4-3.85762 11.8107   6
 -14 -12  -4 3.85007 8.80752   2
 -14  12  -4 4.43463 7.03292   4
 -16 -12  -4 2.01760 8.18616   2
 -16  12  -4 4.14151 7.96168   4
 -19  13   4 279.386 18.1967   4
 -17  13   4 23.9240 6.34678   4
 -15  13   4 50.4076 7.38039   4
 -13  13   4 372.899 18.7323   4
 -11  13   4 235.953 13.5235   4
  -9 -13   4 373.671 25.4652   6
  -9  13   4 363.399 16.8231   4
  -7 -13   4 248.681 22.7047   6
  -7  13   4 234.843 12.2389   4
  -5 -13   4 556.700 35.2668   6
  -5  13   4 409.662 17.6335   4
  -3 -13   4 189.019 23.5522   6
  -1 -13   4 56.8399 17.9675   6
   1 -13   4 2135.20 95.9115   6
  -1  13  -4 2233.27 71.5217   4
  -1 -13  -4 2387.42 74.1077   2
   3 -13   4 1640.69 82.3857   6
  -3  13  -4 1715.25 60.2794   4
  -5 -13  -4 1.77682 6.87644   2
  -5  13  -4 4.01530 4.97866   4
   5 -13   4 6.40012 15.1905   6
   7 -13   4 1197.81 67.0841   6
  -7  13  -4 1140.77 44.0984   4
  -7 -13  -4 1197.04 47.0056   2
   9 -13   4 191.593 27.7713   6
  -9 -13  -4 158.687 15.6511   2
  -9  13  -4 191.843 15.3040   4
 -11 -13  -4 1099.06 48.2735   2
 -11  13  -4 1098.16 45.0080   4
 -13 -13  -4 195.207 18.6909   2
 -13  13  -4 201.333 17.0396   4
  13 -13   4 174.182 24.4162   6
 -15 -13  -4 310.590 24.0795   2
 -15  13  -4 326.894 22.6040   4
 -18  14   4 23.1414 7.44273   4
 -16  14   4 6.02040 5.37600   4
 -14  14   4 8.14541 4.93627   4
 -12  14   4 118.534 9.75073   4
 -10 -14   4 61.3348 12.2146   6
 -10  14   4 61.8930 6.81667   4
  -8 -14   4 96.4528 15.6427   6
  -8  14   4 115.557 8.65240   4
  -6 -14   4-2.66698 11.0192   6
  -6  14   4 3.26117 3.19485   4
  -4 -14   4 144.505 20.6236   6
  -2 -14   4 373.029 32.9705   6
   0 -14   4 1313.91 67.7921   6
   2 -14   4 129.617 23.5574   6
  -2  14  -4 127.923 10.0085   4
   4 -14   4 42.6396 19.4420   6
  -4 -14  -4 30.8562 8.24229   2
  -4  14  -4 32.6089 6.86482   4
   6 -14   4 1.47016 18.6552   6
  -6 -14  -4 10.6210 7.56778   2
  -6  14  -4 18.4854 6.56503   4
   8 -14   4-10.2793 16.3768   6
  -8 -14  -4 7.16241 7.77971   2
  -8  14  -4 3.32566 5.56631   4
  10 -14   4 66.8706 22.0290   6
 -10 -14  -4 47.1031 10.9943   2
 -10  14  -4 53.9937 9.48878   4
 -12  14  -4 279.472 19.7199   4
  12 -14   4 279.727 32.1093   6
 -14 -14  -4 30.0117 11.6289   2
 -14  14  -4 16.6005 8.71024   4
 -17  15   4 34.4503 7.72660   4
 -15  15   4 2.69357 5.01904   4
 -13  15   4 5.02704 4.46602   4
 -11  15   4 83.3125 8.28783   4
  -9  15   4 175.835 11.0960   4
  -9 -15   4 153.559 18.2872   6
  -7 -15   4 59.8700 15.5073   6
  -7  15   4 63.4446 6.56839   4
  -5 -15   4 163.324 22.3981   6
  -3 -15   4 20.9283 15.0110   6
  -1 -15   4 100.713 21.3711   6
   1 -15   4 57.7352 19.2974   6
   3 -15   4 94.4462 23.0799   6
   5 -15   4-4.47770 17.3646   6
  -5  15  -4 7.81953 5.54542   4
  -5 -15  -4 3.37320 6.55109   2
   7 -15   4 223.015 32.1907   6
  -7  15  -4 222.620 15.9043   4
  -7 -15  -4 268.830 19.1912   2
   9 -15   4 403.555 39.4636   6
  -9  15  -4 342.420 20.7086   4
  -9 -15  -4 342.997 23.6835   2
  11 -15   4 100.865 23.8897   6
 -11 -15  -4 141.813 16.5674   2
 -11  15  -4 114.505 12.7069   4
 -13 -15  -4 246.920 22.1991   2
 -13  15  -4 160.554 15.6379   4
 -16  16   4-2.93817 5.78947   4
 -14  16   4 131.866 11.3705   4
 -12  16   4 192.790 12.9037   4
 -10  16   4 11.0980 4.74972   4
  -8 -16   4 40.1123 13.7303   6
  -8  16   4 60.7273 6.78173   4
  -6 -16   4 193.024 23.1792   6
  -4 -16   4 245.367 27.8280   6
  -2 -16   4 1.30245 14.7371   6
   0 -16   4 273.999 32.2126   6
   2 -16   4 1.48089 17.6877   6
   4 -16   4 20.2971 19.7029   6
   6 -16   4 84.0010 23.6429   6
  -6 -16  -4 76.4548 11.7683   2
  -6  16  -4 53.8456 8.32838   4
  -8  16  -4 160.820 14.1318   4
  -8 -16  -4 206.419 17.7291   2
   8 -16   4 195.324 30.1553   6
 -10 -16  -4 25.6660 10.3891   2
  10 -16   4 27.1011 20.3466   6
 -10  16  -4 15.6390 7.52175   4
 -12 -16  -4 243.410 21.6476   2
 -12  16  -4 189.991 16.4174   4
 -13  17   4 57.4464 8.04729   4
 -11  17   4 156.191 11.6582   4
  -9 -17   4 127.468 17.1603   6
  -7 -17   4 4.68555 11.0491   6
  -5 -17   4 752.356 46.9728   6
  -3 -17   4 14.1631 15.9639   6
  -1 -17   4 715.831 50.8017   6
   1 -17   4 7.63810 16.7851   6
   3 -17   4 7.78668 18.1188   6
   5 -17   4-3.14031 18.1430   6
  -7 -17  -4 731.236 36.5526   2
   7 -17   4 1009.29 63.3170   6
   9 -17   4 87.1642 24.8704   6
  -9  17  -4 92.2492 10.9860   4
  -9 -17  -4 102.152 14.1980   2
 -11  17  -4 103.379 12.1072   4
 -11 -17  -4 134.019 16.6683   2
 -12  18   4 4.34409 4.97010   4
  -8 -18   4 1.77725 10.8160   6
  -6 -18   4 258.046 26.6918   6
  -4 -18   4 343.875 32.4288   6
  -2 -18   4 606.196 45.9959   6
   0 -18   4 594.085 47.3695   6
   2 -18   4 21.6993 18.6406   6
   4 -18   4 37.4464 20.6813   6
   6 -18   4 77.2286 25.6776   6
  -8 -18  -4 117.443 14.9425   2
 -10 -18  -4 74.0905 13.1297   2
 -10  18  -4 88.7230 11.2448   4
  -5 -19   4 656.408 44.8342   6
  -3 -19   4 46.8410 19.1133   6
  -1 -19   4 11.8612 17.1349   6
   1 -19   4 410.507 40.8425   6
 -27   0   5 17.8169 18.5190   1
 -25   0   5 540.377 26.0156   5
 -25   0   5 545.007 43.3594   1
 -23   0   5 191.293 13.9241   5
 -23   0   5 181.579 25.3816   1
 -21   0   5 187.047 12.9318   5
 -21   0   5 188.393 23.9206   1
 -19   0   5 692.974 28.2772   5
 -19   0   5 696.584 40.8804   1
 -17   0   5 34.6755 5.57250   5
 -15   0   5 544.194 22.3435   5
 -13   0   5 13576.4 385.969   5
  -9   0   5 1120.17 36.9864   5
  -7   0   5 39.6400 4.75131   5
  -5   0   5 10.6204 3.21222   5
  -3   0   5 215.212 9.90509   5
  -1   0  -5 2190.35 68.7695   2
   1   0   5 2314.59 69.4820   1
  -3   0  -5 9946.57 284.371   2
  -5   0  -5 729.073 27.1327   2
  -9   0  -5 18.2786 4.93234   2
 -11   0  -5 4027.70 121.422   2
 -13   0  -5 34.3377 5.88806   2
 -15   0  -5 45.0454 6.72138   2
 -17   0  -5 60.8298 7.72595   2
 -19   0  -5 1628.97 59.3073   2
 -19   0  -5 1829.71 56.1965   4
 -21   0  -5 574.028 26.4702   2
 -23   0  -5 6.76002 4.56705   2
 -26  -1   5 83.1984 10.2658   5
 -26   1   5 77.9378 9.97050   5
 -26  -1   5 59.5178 21.1601   1
 -26   1   5 76.7080 20.4313   1
 -24  -1   5 16.6170 16.4421   1
 -24  -1   5 19.9631 6.44861   5
 -24   1   5 17.9477 6.31144   5
 -24   1   5 30.0604 15.4365   1
 -22   1   5 21.4023 13.2571   1
 -22  -1   5 30.7220 6.85082   5
 -22   1   5 36.0182 6.92433   5
 -22   1   5 40.4848 6.27590   4
 -22  -1   5 48.9399 17.3822   1
 -20  -1   5 15.2067 13.6334   1
 -20  -1   5 13.7146 5.19212   5
 -20   1   5 18.5820 5.14023   5
 -20   1   5 26.9576 5.15819   4
 -18  -1   5 19.6909 12.2561   1
 -18   1   5 35.5101 5.78927   5
 -18   1   5 35.5392 5.45655   4
 -18  -1   5 19.3507 5.47089   5
 -16   1   5 327.466 14.9230   4
 -16  -1   5 293.595 15.7870   5
 -16   1   5 320.985 15.8599   5
 -16  -1   5 269.138 24.2490   1
 -14  -1   5 16.2279 4.41742   5
 -14   1   5 23.9024 4.51693   5
 -14   1   5 22.4925 4.07103   4
 -12  -1   5 151.234 9.84523   5
 -12   1   5 157.092 9.62923   5
 -10   1   5 31.8690 4.54114   5
 -10  -1   5 15.3222 4.13589   5
  -8  -1   5 1352.52 43.7561   5
  -8   1   5 1338.06 42.5889   5
  -6  -1   5 318.358 13.9685   5
  -6   1   5 325.873 13.2230   5
  -4   1   5 1455.50 45.1618   5
  -4  -1   5 1508.15 46.5642   5
  -2  -1   5 56.5862 9.48864   1
  -2   1   5 34.4240 3.79961   5
   0  -1  -5 23.0904 4.43034   2
   0  -1   5 41.6776 9.06529   1
  -2   1  -5 411.442 16.3323   2
  -2  -1  -5 377.194 15.5738   2
  -4   1  -5 41.8246 5.74158   2
  -4  -1  -5 41.7942 5.63500   2
  -6   1  -5 199.245 12.2948   2
  -6  -1  -5 248.843 12.8165   2
 -10   1  -5 459.759 19.7885   2
 -10  -1  -5 404.074 18.9247   2
 -12   1  -5 92.3971 8.40603   2
 -12  -1  -5 78.3960 7.93003   2
 -14   1  -5 64.1074 7.42563   2
 -14  -1  -5 56.8346 7.18800   2
 -16   1  -5 48.7529 6.92992   2
 -16  -1  -5 36.0651 6.74082   2
 -18   1  -5 49.6216 6.74285   2
 -18   1  -5 40.6820 5.26063   4
 -20   1  -5 3.96399 4.41423   2
 -20  -1  -5 2.74246 5.05529   2
 -20   1  -5 3.64069 3.72940   4
 -22   1  -5-2.08008 5.18775   2
 -22  -1  -5 10.5799 5.22141   2
 -24   1  -5 3.94217 4.95734   2
 -27   2   5 3.88800 14.5592   1
 -27  -2   5 1.67382 18.3902   1
 -25  -2   5 12.0566 6.25133   5
 -25   2   5 8.04006 5.38733   5
 -25   2   5-2.32805 13.6352   1
 -25  -2   5 12.5163 18.3255   1
 -23  -2   5 55.0459 8.75970   5
 -23   2   5 73.5229 8.75081   5
 -23   2   5 86.6431 8.66695   4
 -23  -2   5 53.6273 20.2045   1
 -21   2   5 71.8207 8.32516   5
 -21   2   5 64.1097 7.47830   4
 -21  -2   5 65.7260 8.64269   5
 -21  -2   5 55.6644 18.5984   1
 -19  -2   5 115.461 10.3414   5
 -19   2   5 131.846 9.40636   4
 -19  -2   5 113.786 19.9019   1
 -19   2   5 116.521 9.89448   5
 -17  -2   5 26.9827 12.7908   1
 -17   2   5 38.9324 5.90425   5
 -17  -2   5 36.1667 6.10044   5
 -17   2   5 36.4770 5.46385   4
 -15  -2   5 29.1851 5.57456   5
 -15   2   5 24.8536 4.77138   5
 -15  -2   5 28.7758 12.3038   1
 -15   2   5 24.8928 4.54722   4
 -13  -2   5 1141.21 42.3791   5
 -13   2   5 1240.22 41.4592   5
 -13  -2   5 1238.94 56.7540   1
  -9  -2   5 3651.40 107.447   5
  -9   2   5 3541.86 105.351   5
  -9  -2   5 3633.97 120.780   1
  -7  -2   5 5973.96 173.545   5
  -7   2   5 6015.08 171.646   5
  -7  -2   5 5903.57 186.190   1
  -5  -2   5 30.1355 10.0925   1
  -5  -2   5 17.2412 4.35772   5
  -5   2   5 18.7376 3.30484   5
  -3   2   5 6068.99 171.655   5
  -3  -2   5 5882.64 185.573   1
  -1   2   5 511.339 16.5022   5
   1  -2  -5 499.329 18.7449   2
  -1  -2   5 460.570 27.7934   1
  -1  -2  -5 21.6707 4.80474   2
   1  -2   5 48.3486 12.9497   1
  -3   2  -5 9.41345 4.47779   2
  -3  -2  -5 5.82673 3.89484   2
  -5   2  -5 1713.93 56.9795   2
  -5  -2  -5 1696.44 56.5568   2
  -5   2  -5 1866.28 54.1675   1
  -9   2  -5 53.8754 6.89259   2
  -9  -2  -5 43.8654 6.35174   2
  -9  -2  -5 49.2337 4.05701   5
 -11  -2  -5 167.193 11.4057   2
 -11   2  -5 171.826 11.6607   2
 -13   2  -5 216.201 13.6418   2
 -13  -2  -5 215.230 13.3126   2
 -15   2  -5 167.071 12.1128   2
 -15  -2  -5 158.402 11.6204   2
 -17   2  -5 2.88915 3.43090   4
 -17   2  -5 3.20094 4.35590   2
 -17  -2  -5-0.35409 4.51796   2
 -19   2  -5 95.9007 9.68676   2
 -19  -2  -5 75.2398 9.10651   2
 -19   2  -5 88.9843 7.89195   4
 -21  -2  -5 98.1847 10.7253   2
 -21   2  -5 126.023 9.35146   4
 -21   2  -5 92.4221 10.0024   2
 -23   2  -5 33.1680 6.99293   2
 -23  -2  -5 31.0058 7.09169   2
 -26  -3   5 68.5387 9.99210   5
 -26   3   5 64.7286 17.4115   1
 -26  -3   5 73.7874 23.8559   1
 -24  -3   5 22.4844 18.8141   1
 -24  -3   5 17.4382 6.98521   5
 -24   3   5 16.0215 5.87287   5
 -24   3   5 10.5928 5.36436   4
 -22  -3   5 89.5002 10.1216   5
 -22   3   5 75.3991 8.99022   5
 -22   3   5 87.6068 8.71973   4
 -22  -3   5 77.3554 22.7970   1
 -20  -3   5 284.310 16.8111   5
 -20   3   5 226.588 14.4098   5
 -20   3   5 264.130 14.5361   4
 -20  -3   5 276.655 30.9663   1
 -18  -3   5 165.421 12.3345   5
 -18   3   5 137.653 10.2989   5
 -18   3   5 167.326 10.7916   4
 -18  -3   5 140.911 22.1482   1
 -16  -3   5 27.0579 14.4971   1
 -16  -3   5 20.3346 5.43601   5
 -16   3   5 13.4190 4.12735   5
 -16   3   5 16.0016 4.38103   4
 -14  -3   5 286.512 15.4551   5
 -14   3   5 278.968 13.8492   5
 -14   3   5 291.180 13.8331   4
 -14  -3   5 285.472 27.0905   1
 -12  -3   5 1382.44 48.3641   5
 -12   3   5 1395.24 46.3014   5
 -12   3   5 1517.10 47.0250   4
 -12  -3   5 1395.58 64.4173   1
 -12   3   5 1468.15 42.8854   2
 -10   3   5 778.738 27.0020   5
  -8  -3   5 298.082 14.5080   5
  -8   3   5 300.949 12.6087   5
  -8  -3   5 290.837 24.9695   1
  -6  -3   5 11.8755 4.64138   5
  -6   3   5 7.11098 2.70439   5
  -6  -3   5 13.2388 12.3857   1
  -4   3   5 892.746 28.0446   5
  -4  -3   5 890.648 45.1036   1
   2  -3  -5 1756.93 52.9864   2
  -2   3   5 1734.50 50.9017   5
  -2  -3   5 1658.67 69.0226   1
   0   3   5 303.285 9.65466   5
   0  -3  -5 261.434 12.7397   2
   0  -3   5 261.944 23.8307   1
  -2  -3  -5 2555.38 77.8483   2
  -4  -3  -5 2267.58 70.7350   2
  -6   3  -5 1281.49 45.0209   2
  -6  -3  -5 1349.23 38.8626   5
  -8  -3  -5 135.322 5.99627   5
  -8  -3  -5 113.466 9.25038   2
 -10   3  -5 1109.81 38.6761   2
 -10  -3  -5 999.398 37.6966   2
 -12   3  -5 131.332 10.5257   2
 -12  -3  -5 139.662 10.6215   2
 -14   3  -5 76.5504 8.62008   2
 -14  -3  -5 45.6611 7.03350   2
 -16   3  -5 2.09805 4.36088   2
 -16  -3  -5 5.08013 5.14772   2
 -18  -3  -5 81.2172 9.16634   2
 -18   3  -5 55.0231 8.10882   2
 -18   3  -5 79.6970 7.63587   4
 -20   3  -5 1.93410 4.93528   2
 -20  -3  -5 3.66115 5.47393   2
 -20   3  -5-0.57806 3.98631   4
 -22   3  -5 6.57036 5.24007   2
 -22  -3  -5 3.05590 5.57057   2
 -22   3  -5 1.75147 4.02709   4
 -27   4   5-2.20597 12.5722   1
 -27  -4   5-22.8745 22.8264   1
 -25  -4   5 451.742 24.8275   5
 -25   4   5 463.309 24.0397   5
 -25   4   5 522.170 23.6391   4
 -23  -4   5-3.28197 18.0295   1
 -23  -4   5 5.36123 5.73274   5
 -23   4   5 5.53920 5.18863   5
 -23   4   5 1.02362 4.40285   4
 -21  -4   5 405.265 21.9594   5
 -21   4   5 416.371 20.7739   5
 -21   4   5 479.437 20.9422   4
 -21  -4   5 425.886 40.7622   1
 -21  -4   5 362.999 19.0384   2
 -19  -4   5 909.891 36.4710   5
 -19   4   5 861.050 33.9530   5
 -19   4   5 955.853 34.3627   4
 -19  -4   5 866.858 56.7083   1
 -17  -4   5 517.722 24.8038   5
 -17   4   5 558.656 23.4927   5
 -17   4   5 605.610 23.7638   4
 -17  -4   5 525.156 42.2965   1
 -15   4   5 201.154 11.7272   5
 -15   4   5 202.508 11.5941   4
 -15  -4   5 171.241 24.4422   1
 -15  -4   5 200.373 13.0719   5
 -13   4   5 2121.78 64.2203   4
 -13  -4   5 2002.59 87.8004   1
 -13  -4   5 1954.33 66.0892   5
 -11   4   5 125.649 8.12052   4
 -11  -4   5 104.854 8.77964   5
 -11  -4   5 111.926 19.9349   1
  -7  -4   5 10933.8 314.500   5
  -7   4   5 10991.6 307.017   2
  -7  -4   5 10575.0 336.484   1
  -5  -4   5 74.8702 18.0996   1
   3  -4  -5 46.0708 4.24303   2
  -3  -4   5 74.3190 18.6581   1
  -1   4   5 1282.13 38.5887   5
  -1  -4   5 1227.83 59.9103   1
  -1  -4  -5 74.5207 6.83574   2
  -3  -4  -5 7.97866 4.28675   2
  -5  -4  -5 1667.24 54.1691   2
  -7  -4  -5 2774.31 79.2959   5
  -9   4  -5 248.896 13.9469   2
  -9  -4  -5 199.923 12.9981   2
 -11   4  -5 287.958 16.1120   2
 -11  -4  -5 287.575 15.9180   2
 -13   4  -5 588.769 24.5616   2
 -13  -4  -5 447.052 22.5543   2
 -15  -4  -5 169.315 12.7690   2
 -15   4  -5 181.187 12.9974   2
 -17  -4  -5 78.2687 9.60923   2
 -17   4  -5 94.6627 8.85932   4
 -17   4  -5 83.0219 9.21425   2
 -19   4  -5 577.771 26.2628   2
 -19  -4  -5 520.854 26.4295   2
 -19   4  -5 595.887 25.2237   4
 -21  -4  -5 26.8228 7.07589   2
 -21   4  -5 26.8765 5.90119   4
 -23   4  -5 120.540 10.3682   4
 -26   5   5 61.4849 8.56561   4
 -26  -5   5 64.1733 24.4821   1
 -24   5   5 150.564 12.8179   5
 -24   5   5 164.420 12.4857   4
 -24  -5   5 134.503 13.2883   5
 -22  -5   5 113.020 25.6116   1
 -22  -5   5 151.685 13.2653   5
 -22   5   5 156.476 11.4603   4
 -22   5   5 126.482 11.3376   5
 -22  -5   5 119.726 10.7053   2
 -20  -5   5 461.506 23.2771   5
 -20   5   5 399.816 20.4556   5
 -20   5   5 434.515 20.5214   4
 -20  -5   5 398.800 40.1804   1
 -18  -5   5 286.605 17.3678   5
 -18   5   5 287.050 15.7622   5
 -18   5   5 279.430 15.3637   4
 -18  -5   5 303.358 34.6475   1
 -16  -5   5 1409.64 50.6014   5
 -16   5   5 1468.93 48.3970   4
 -14  -5   5 871.756 34.5414   5
 -14   5   5 934.237 32.5245   4
 -12  -5   5 57.1742 7.33127   5
 -12  -5   5 48.4485 19.1890   1
 -12   5   5 57.9359 6.02554   4
 -10  -5   5 46.3552 6.91997   5
 -10   5   5 69.2147 6.22969   4
 -10  -5   5 66.1366 21.0804   1
  -6  -5   5 1591.43 74.8644   1
   4  -5  -5 93.3896 5.19812   2
  -4  -5   5 76.9876 21.0279   1
   2  -5  -5 1984.76 59.7504   2
  -2  -5   5 1889.59 84.1236   1
   0  -5   5 5663.91 206.635   1
   0  -5  -5 6615.82 186.041   2
  -2  -5  -5 3593.16 107.439   2
  -4  -5  -5 175.477 10.9574   2
  -8  -5  -5 103.589 9.00963   2
 -10   5  -5 10.8006 4.66584   2
 -10  -5  -5 3.21955 4.83301   2
 -12   5  -5 371.584 18.4583   2
 -12  -5  -5 328.212 18.4296   2
 -14   5  -5 984.510 36.5758   2
 -14  -5  -5 856.312 36.1981   2
 -16   5  -5 316.675 17.9992   2
 -16  -5  -5 252.041 17.4529   2
 -18   5  -5 25.0665 6.24497   4
 -18   5  -5 23.7704 6.08191   2
 -18  -5  -5 20.9208 7.15214   2
 -20  -5  -5 78.5323 10.7250   2
 -20   5  -5 106.069 9.78120   4
 -22  -5  -5 50.7366 9.07186   2
 -22   5  -5 94.4707 9.44538   4
 -25  -6   5 20.6379 6.71049   2
 -25  -6   5 27.6814 8.51555   5
 -25  -6   5 19.1610 21.3795   1
 -25   6   5 27.6173 6.99066   4
 -23  -6   5 3.83676 5.00768   2
 -23  -6   5 4.07566 6.24206   5
 -23   6   5 9.63282 5.34955   5
 -23   6   5 10.2575 5.47571   4
 -23  -6   5 7.34979 20.0352   1
 -21  -6   5 38.2970 8.14376   5
 -21   6   5 40.6293 7.11712   5
 -21   6   5 47.8649 7.21829   4
 -21  -6   5 22.6463 21.1039   1
 -19  -6   5-3.31015 18.4575   1
 -19  -6   5-1.33225 5.82276   5
 -19   6   5-0.68335 4.13295   5
 -19   6   5 0.96791 4.27516   4
 -17  -6   5 81.3280 9.64397   5
 -17  -6   5 91.7476 24.0284   1
 -17   6   5 82.5561 8.07732   4
 -15  -6   5 75.6741 22.2737   1
 -15  -6   5 72.6898 8.89560   5
 -15   6   5 102.378 8.43880   4
 -13  -6   5 179.189 12.8615   5
 -13  -6   5 179.827 27.8417   1
 -13   6   5 180.085 10.8788   4
 -11  -6   5 155.180 12.0214   5
 -11  -6   5 181.078 28.3335   1
 -11   6   5 167.040 9.89417   4
  -9  -6   5 149.219 11.6286   5
  -9   6   5 133.973 8.56089   4
  -9  -6   5 145.406 25.5970   1
   5  -6  -5 2861.06 81.6205   2
  -5  -6   5 2699.63 114.803   1
   3  -6  -5 1057.24 33.4531   2
  -3  -6   5 1089.26 61.1077   1
  -1  -6   5 4126.96 154.127   1
   1  -6  -5 4339.58 126.203   2
  -1  -6  -5 57.6414 6.26892   2
  -3  -6  -5 601.372 23.7675   2
  -7  -6  -5 1649.00 54.8994   2
  -9  -6  -5 1898.29 62.9238   2
 -11  -6  -5 45.4431 7.29583   2
 -13  -6  -5 130.299 11.8541   2
 -15  -6  -5 6.43268 6.16771   2
 -17   6  -5 66.8019 8.69317   4
 -17  -6  -5 41.9819 8.57138   2
 -19  -6  -5 252.241 18.4377   2
 -19   6  -5 363.339 19.3232   4
 -21   6  -5 80.1465 9.51576   4
 -21  -6  -5 45.0589 9.47438   2
 -24  -7   5 24.8259 6.75088   2
 -24  -7   5 47.4543 9.74154   5
 -24   7   5 50.6682 8.45463   5
 -24   7   5 55.9341 8.10929   4
 -24  -7   5 24.3521 22.3261   1
 -22  -7   5 14.5597 7.11686   5
 -22   7   5 20.8052 6.42633   5
 -22  -7   5-1.95940 21.8561   1
 -22   7   5 15.2529 5.68812   4
 -20  -7   5 147.438 13.6333   5
 -20   7   5 119.361 10.4785   4
 -20  -7   5 104.521 28.1435   1
 -18  -7   5 41.2140 8.31623   5
 -18   7   5 40.3240 6.83562   4
 -18  -7   5 36.8370 23.3939   1
 -16  -7   5 42.5419 8.09337   5
 -16   7   5 48.9902 6.66060   4
 -16  -7   5 46.4220 22.8163   1
 -14  -7   5 28.8578 6.76250   5
 -14  -7   5 22.5320 20.8438   1
 -14   7   5 20.0366 4.82620   4
 -12  -7   5 58.7662 8.50306   5
 -12   7   5 62.9641 6.42977   4
 -12  -7   5 68.8206 23.7625   1
 -10  -7   5 3.26942 19.7737   1
 -10   7   5 1.90058 3.19346   4
  -8   7   5 378.799 16.3700   4
  -8  -7   5 401.309 39.4822   1
   4  -7  -5 25.7096 3.31417   2
  -2  -7   5 3030.07 129.633   1
   2  -7  -5 3444.90 100.382   2
   0  -7  -5 2892.22 87.3845   2
  -2  -7  -5 1694.98 54.7120   2
   4   7   5 18.7312 1.68039   5
  -6  -7  -5 504.489 21.9750   2
  -8  -7  -5 1370.92 48.3058   2
 -10  -7  -5 7.48217 5.39124   2
  12  -7   5-8.91981 11.8622   6
 -12  -7  -5 6.66709 5.63860   2
 -14  -7  -5 13.1037 6.82216   2
 -16   7  -5 105.056 11.0969   4
 -16  -7  -5 51.7339 9.70141   2
 -18  -7  -5 25.7859 8.68813   2
 -18   7  -5 51.2510 8.79160   4
 -20  -7  -5 13.6680 7.86579   2
 -20   7  -5 18.3937 6.81995   4
 -25  -8   5 308.677 43.4937   1
 -25  -8   5 361.709 21.6309   2
 -23  -8   5 4.22456 4.35427   2
 -23  -8   5 8.71815 7.66300   5
 -23   8   5 7.47734 5.89097   5
 -23  -8   5 2.04585 21.6098   1
 -23   8   5 6.40910 5.55353   4
 -21  -8   5 10.4466 7.58447   5
 -21  -8   5-10.2103 22.6056   1
 -21   8   5 4.16041 5.14271   4
 -19  -8   5 89.5231 11.8855   5
 -19   8   5 81.2049 9.00949   4
 -19  -8   5 84.5430 29.0754   1
 -17  -8   5 105.498 12.0747   5
 -17   8   5 129.827 10.5211   4
 -17  -8   5 105.208 30.0308   1
 -15  -8   5 2.29973 5.80207   5
 -15  -8   5 1.97327 22.6441   1
 -15   8   5 1.45657 4.01801   4
 -13  -8   5 716.409 58.6471   1
 -13   8   5 755.204 28.8021   4
 -11  -8   5 14.0493 19.8709   1
 -11   8   5 3.00253 3.46540   4
  -9  -8   5 3935.92 154.405   1
  -9   8   5 3755.77 112.389   4
  -7  -8   5 2044.50 99.2976   1
  -7   8   5 1985.32 62.0355   4
   5  -8  -5 514.907 16.7099   2
  -5  -8   5 510.457 47.7507   1
   3  -8  -5 427.807 16.4495   2
   1  -8  -5 6429.34 185.815   2
  -1  -8  -5 410.001 17.7385   2
  -5  -8  -5 119.362 9.52110   2
  -7  -8  -5 3997.46 121.517   2
  -9  -8  -5 1769.71 60.3158   2
  11  -8   5 345.752 29.6359   6
 -11  -8  -5 268.555 17.3110   2
  13  -8   5 177.909 20.4408   6
 -13  -8  -5 182.900 14.5184   2
 -15  -8  -5 75.0681 10.7678   2
 -15   8  -5 78.1300 10.9291   4
 -17  -8  -5-7.03533 7.46411   2
 -17   8  -5 2.96461 6.40971   4
 -19  -8  -5 273.830 21.6209   2
 -19   8  -5 421.198 22.7063   4
 -24  -9   5 6.44850 4.82900   2
 -24  -9   5-12.8235 24.0101   1
 -24  -9   5 12.0782 8.55614   5
 -22  -9   5-4.26017 22.1288   1
 -22  -9   5 12.1830 8.32460   5
 -22   9   5 9.77403 5.65036   4
 -20  -9   5 2.88732 7.37165   5
 -20  -9   5 12.7908 22.8845   1
 -20   9   5 11.8702 5.41209   4
 -18  -9   5 52.9241 27.7668   1
 -18   9   5 24.7047 6.02400   4
 -16  -9   5 569.813 54.8966   1
 -16   9   5 615.624 26.0624   4
 -14  -9   5 861.052 66.9077   1
 -14   9   5 917.573 34.1113   4
 -12  -9   5 130.145 29.6092   1
 -12   9   5 83.6095 7.70968   4
 -10  -9   5 63.1127 24.3733   1
 -10   9   5 45.5384 5.65971   4
  -8  -9   5 10.9846 22.8310   1
  -8   9   5 15.8134 3.99778   4
  -6  -9   5 393.962 45.2752   1
   4  -9  -5 2878.93 84.4655   2
   2  -9  -5 1840.63 57.1670   2
   0  -9  -5 26.2282 4.92296   2
  -4  -9  -5 0.85521 4.18794   2
  -6  -9  -5 209.597 13.5046   2
   8  -9   5 562.905 41.3789   6
  -8  -9  -5 474.830 23.0043   2
  10  -9   5 293.063 29.5036   6
 -10  -9  -5 198.193 14.4374   2
 -12  -9  -5 128.936 12.6912   2
  12  -9   5 136.197 20.3687   6
 -14  -9  -5 43.7505 8.97501   2
 -14   9  -5 58.9358 10.0716   4
 -16  -9  -5 41.1078 9.65736   2
 -16   9  -5 56.9264 10.2143   4
 -18  -9  -5 1.21438 7.25264   2
 -18   9  -5 4.20030 6.88466   4
 -23 -10   5 2.36386 24.5555   1
 -21 -10   5 75.0461 32.1010   1
 -21  10   5 75.7661 9.55418   4
 -19 -10   5 400.749 51.6290   1
 -19  10   5 559.872 25.5738   4
 -17 -10   5 38.9787 26.8795   1
 -17  10   5 42.2231 6.87381   4
 -15 -10   5 540.331 56.4548   1
 -15  10   5 511.078 22.8314   4
 -13 -10   5 1005.36 72.7328   1
 -13  10   5 865.128 32.8377   4
 -11 -10   5-4.20391 24.1388   1
 -11  10   5 35.9359 5.30743   4
  -9 -10   5-2.08776 22.0521   1
  -9  10   5 3.70624 3.48980   4
  -7  10   5 146.028 9.38043   4
  -7 -10   5 161.807 34.8381   1
   1 -10  -5 16.0830 4.51532   2
  -1 -10  -5 163.225 10.7555   2
  -3 -10  -5 38.8990 6.69906   2
  -5 -10  -5 602.418 26.3631   2
  -7 -10  -5 936.086 37.4528   2
   7 -10   5 982.314 56.6175   6
  -9 -10  -5 4.14418 5.77142   2
   9 -10   5 4.79507 15.5504   6
 -11 -10  -5 285.505 18.6903   2
  11 -10   5 326.439 31.3061   6
 -13  10  -5 9.79095 7.14298   4
  13 -10   5-1.03212 13.3893   6
 -13 -10  -5 4.22662 7.03892   2
 -15  10  -5 3.93428 7.13041   4
 -15 -10  -5-1.74033 7.40134   2
 -17 -10  -5 3.14107 8.01596   2
 -17  10  -5 5.66276 7.50454   4
 -22 -11   5-8.03289 28.2833   1
 -20  11   5 180.085 13.9373   4
 -20 -11   5 143.489 39.9960   1
 -18 -11   5 224.138 44.9287   1
 -18  11   5 210.206 14.4874   4
 -16 -11   5 66.0147 33.3292   1
 -16  11   5 56.5058 7.63247   4
 -14 -11   5 100.161 36.5174   1
 -14  11   5 140.577 10.6861   4
 -12 -11   5 57.2427 30.6264   1
 -12  11   5 44.5282 6.24523   4
 -10 -11   5 104.022 32.5966   1
 -10  11   5 84.6842 7.50336   4
  -8  11   5 126.520 8.87762   4
   0 -11  -5 86.0525 8.13660   2
  -2 -11  -5 29.6742 6.12303   2
   4 -11   5 71.6891 19.7692   6
  -4 -11  -5 53.5315 7.92235   2
   6 -11   5 180.023 26.9386   6
  -6 -11  -5 161.446 13.0644   2
  -8 -11  -5 24.0070 7.36123   2
   8 -11   5 39.4896 19.0421   6
 -10 -11  -5 25.7875 8.34976   2
  10 -11   5 21.5579 16.1029   6
  12 -11   5 173.544 25.2108   6
 -12 -11  -5 150.590 14.7067   2
 -12  11  -5 181.701 15.9351   4
 -14 -11  -5 70.0597 11.8526   2
  14 -11   5 84.3241 19.6351   6
 -14  11  -5 91.5304 12.7832   4
 -16  11  -5 20.0933 9.08566   4
 -16 -11  -5 8.56116 8.26815   2
 -18 -11  -5 31.9491 11.1019   2
 -18  11  -5 59.1227 11.7294   4
 -21 -12   5 5.74961 30.1155   1
 -19 -12   5 116.011 41.0587   1
 -19  12   5 148.288 12.5635   4
 -17 -12   5 5.61090 30.5891   1
 -17  12   5 6.28048 5.12261   4
 -15 -12   5 80.8838 34.1532   1
 -15  12   5 114.768 10.0350   4
 -13 -12   5 1091.18 83.2381   1
 -13  12   5 897.919 34.1575   4
 -11 -12   5 108.075 14.9978   6
 -11  12   5 117.990 9.03758   4
  -9 -12   5 30.9426 12.6717   6
  -9  12   5 24.4423 5.01167   4
  -7 -12   5 273.848 26.1226   6
  -1 -12   5 297.543 31.1091   6
   1 -12   5-3.79715 15.5947   6
  -1 -12  -5 2.72577 4.96631   2
  -3 -12  -5 34.1070 7.03392   2
   3 -12   5 14.5331 17.3453   6
   5 -12   5 236.812 30.4579   6
  -5 -12  -5 191.191 14.3547   2
   7 -12   5 795.293 53.1825   6
  -7 -12  -5 788.546 34.6871   2
  -9  12  -5 3.52106 5.92288   4
  -9 -12  -5 2.00247 6.52941   2
   9 -12   5-1.35510 16.8960   6
  11 -12   5 633.460 46.7161   6
 -11 -12  -5 558.538 29.9617   2
 -11  12  -5 600.801 29.9571   4
 -13 -12  -5 47.5307 10.3989   2
  13 -12   5 11.3626 15.9517   6
 -13  12  -5 28.3103 9.19097   4
 -15 -12  -5 4.14465 8.30483   2
 -15  12  -5 7.13870 7.88429   4
 -17  12  -5-2.58985 8.16743   4
 -17 -12  -5-1.47385 8.91410   2
 -20 -13   5 11.9955 31.6774   1
 -18  13   5 84.8304 9.82256   4
 -18 -13   5 171.458 44.9441   1
 -16  13   5 106.581 10.0200   4
 -14  13   5 77.4990 8.27961   4
 -12  13   5 440.291 20.2683   4
 -10 -13   5 23.9463 11.4192   6
 -10  13   5 19.9281 4.80508   4
  -8 -13   5 520.476 35.2498   6
  -6 -13   5 1469.66 69.2984   6
  -4 -13   5 816.442 50.4844   6
  -2 -13   5 12.6430 15.0077   6
   0 -13   5 473.160 39.9239   6
   2 -13   5 204.429 28.0408   6
  -2 -13  -5 148.702 11.8918   2
  -4 -13  -5 30.3557 7.66055   2
   4 -13   5 62.7441 20.4805   6
   6 -13   5 95.8501 22.9958   6
  -6 -13  -5 112.046 12.1664   2
  -8  13  -5 1.27035 5.69812   4
  -8 -13  -5-0.51545 6.72260   2
   8 -13   5 17.1890 18.9805   6
  10 -13   5 95.1466 24.5986   6
 -10 -13  -5 102.512 12.9434   2
 -10  13  -5 109.511 12.4665   4
 -12 -13  -5 770.102 37.8760   2
 -12  13  -5 771.987 37.0204   4
  12 -13   5 858.799 56.2916   6
 -14 -13  -5 502.497 31.0361   2
 -14  13  -5 532.110 29.6360   4
  14 -13   5 562.991 42.0876   6
 -16 -13  -5 103.354 15.8558   2
 -16  13  -5 117.209 14.8174   4
 -17  14   5 404.230 21.3946   4
 -15  14   5 39.5334 6.94438   4
 -13  14   5 215.578 13.6103   4
 -11  14   5 76.5704 7.90872   4
  -9 -14   5 2.52330 11.3202   6
  -9  14   5 8.83193 4.00423   4
  -7 -14   5 695.456 42.7682   6
  -5 -14   5 143.256 23.3280   6
  -3 -14   5 244.637 29.1054   6
  -1 -14   5 256.730 30.6857   6
   1 -14   5 81.5355 21.3483   6
  -3  14  -5 10.2414 5.51140   4
  -3 -14  -5 1.17951 5.72918   2
   3 -14   5 7.12272 17.7625   6
  -5  14  -5 19.7781 6.31078   4
   5 -14   5 27.6770 19.2159   6
  -5 -14  -5 41.0610 8.83378   2
  -7 -14  -5 689.583 33.0720   2
  -7  14  -5 674.243 30.5273   4
  -9 -14  -5 465.363 27.6449   2
  -9  14  -5 505.841 26.4573   4
 -11 -14  -5 34.8802 10.1759   2
  11 -14   5 13.0076 19.1869   6
 -11  14  -5 28.4684 8.59807   4
 -13 -14  -5 598.567 33.5685   2
 -13  14  -5 592.857 31.1797   4
  13 -14   5 602.953 46.8867   6
 -15 -14  -5 25.1976 11.1401   2
 -16  15   5 273.991 17.1454   4
 -14  15   5 370.710 19.4937   4
 -12  15   5 76.3988 8.40586   4
 -10 -15   5-0.81577 10.1114   6
  -8 -15   5 9.43264 12.0374   6
  -6 -15   5 125.743 20.9967   6
  -4 -15   5 278.276 30.3824   6
  -2 -15   5 8.13531 16.6062   6
   0 -15   5-5.70475 17.0350   6
   2 -15   5 1.46210 16.5436   6
   4 -15   5 33.7265 19.0168   6
  -4  15  -5 26.5288 6.62036   4
  -6 -15  -5-6.05548 7.28669   2
   6 -15   5 1.61743 18.1699   6
  -6  15  -5 1.22660 5.61202   4
  -8  15  -5 61.6703 9.59948   4
  -8 -15  -5 53.8281 10.4794   2
 -10 -15  -5 25.5065 9.50244   2
  10 -15   5 23.5976 19.8824   6
 -10  15  -5 20.8347 7.52657   4
  12 -15   5 23.5276 21.1093   6
 -12 -15  -5 12.9717 9.19461   2
 -12  15  -5 12.8487 7.73978   4
 -15  16   5 58.4124 8.50445   4
 -13  16   5 8.51022 5.08058   4
  -9 -16   5 3.68546 10.8632   6
  -7 -16   5 149.809 22.3284   6
  -5 -16   5 7.45022 15.3002   6
  -3 -16   5 39.9830 19.1386   6
  -1 -16   5 37.1291 19.7065   6
   1 -16   5 218.692 31.1429   6
   3 -16   5 44.1111 21.2280   6
   5 -16   5 170.131 30.5756   6
  -5  16  -5 154.239 12.6609   4
   7 -16   5 17.1216 20.1880   6
  -7 -16  -5 7.72094 7.89823   2
  -7  16  -5 11.0036 6.27613   4
   9 -16   5 1.70843 19.1921   6
  -9 -16  -5-0.60420 7.66514   2
  -9  16  -5-0.92885 6.18590   4
 -11 -16  -5 75.4159 12.9949   2
  11 -16   5 64.0298 23.8302   6
 -11  16  -5 34.9534 8.82592   4
 -14  17   5 136.469 11.8383   4
  -8 -17   5 6.23287 12.8771   6
  -6 -17   5 15.7745 15.4876   6
  -4 -17   5 30.4070 17.4552   6
  -2 -17   5 21.5633 19.5494   6
   0 -17   5 80.7206 24.1215   6
   2 -17   5 15.0525 19.5928   6
   4 -17   5 10.3122 18.7416   6
   6 -17   5 58.2104 25.2983   6
   8 -17   5 63.1565 23.8535   6
  -8 -17  -5 92.4497 12.7929   2
  -8  17  -5 63.0142 9.90616   4
 -10 -17  -5-3.20951 8.23552   2
 -10  17  -5 2.42705 6.19306   4
  -9 -18   5 124.289 19.0355   6
  -7 -18   5 205.076 25.9979   6
  -5 -18   5 346.150 35.2894   6
  -3 -18   5 107.041 25.4385   6
  -1 -18   5 1434.38 80.6192   6
   1 -18   5 122.431 29.1948   6
   3 -18   5 48.7852 24.4117   6
   5 -18   5 5.21623 20.3647   6
  -9  18  -5 355.690 21.2467   4
  -8 -19   5 49.9439 15.7311   6
  -6 -19   5 110.828 21.6333   6
  -4 -19   5 205.571 28.8173   6
  -2 -19   5 141.729 27.2117   6
 -26   0   6 20.7518 17.2540   1
 -24   0   6 150.849 12.8742   5
 -24   0   6 161.779 25.2758   1
 -22   0   6 1454.79 51.8356   5
 -22   0   6 1401.71 70.4591   1
 -20   0   6 912.189 35.8251   5
 -20   0   6 914.855 50.8039   1
 -18   0   6 858.833 33.2397   5
 -16   0   6 17.1451 5.01681   5
 -14   0   6 690.292 26.8425   5
 -12   0   6 1792.02 57.5766   5
  -8   0   6 399.130 16.9313   5
  -6   0   6 313.024 14.0834   5
  -4   0   6 5213.93 150.956   5
   0   0  -6 1594.11 51.1838   2
  -2   0  -6 1426.74 48.0902   2
   2   0   6 1510.57 49.0122   1
  -4   0  -6 2582.93 80.6564   2
  -8   0  -6 43.3854 6.56370   2
 -10   0  -6 40.7316 6.50785   2
 -12   0  -6 949.753 35.8177   2
 -14   0  -6 29.9551 6.24419   2
 -16   0  -6 109.311 10.2942   2
 -18   0  -6 121.409 10.8439   2
 -20   0  -6 5.03122 5.04940   2
 -22   0  -6 3.53301 5.47476   2
 -27   1   6 25.9122 17.9705   1
 -27  -1   6 38.3076 19.9126   1
 -25  -1   6 18.2640 18.1892   1
 -25  -1   6 19.3125 6.76455   5
 -25   1   6 25.1642 6.94915   5
 -25   1   6 25.0614 16.1650   1
 -23  -1   6 387.206 20.5310   5
 -23   1   6 331.110 19.1792   5
 -23  -1   6 341.773 34.7717   1
 -23   1   6 352.470 31.8409   1
 -21  -1   6 8.41598 13.7036   1
 -21  -1   6 8.62076 5.30027   5
 -21   1   6 12.9326 5.50010   5
 -19  -1   6 425.387 21.1007   5
 -19   1   6 429.981 20.4501   5
 -19  -1   6 454.048 34.6406   1
 -17  -1   6 156.580 11.2989   5
 -17   1   6 164.837 11.0314   5
 -17  -1   6 143.528 20.2973   1
 -15  -1   6 13.2639 4.74186   5
 -15  -1   6 4.92332 9.42315   1
 -15   1   6 14.5138 4.30254   5
 -13  -1   6 640.633 24.7098   5
 -13   1   6 571.598 23.2627   5
  -9  -1   6 205.761 11.5048   5
  -9   1   6 210.905 10.8892   5
  -7  -1   6 1343.36 45.6255   5
  -7   1   6 1446.67 44.8419   5
  -5  -1   6 288.872 13.2705   5
  -5   1   6 250.082 11.7492   5
  -3   1   6 52.1513 4.92079   5
  -3  -1   6 68.4506 10.4621   1
   1  -1  -6 158.571 9.42387   2
  -1  -1   6 153.104 14.1998   1
   1  -1   6 1411.82 52.1869   1
  -1  -1  -6 1414.30 46.4911   2
  -3   1  -6 2098.84 70.3055   2
  -3  -1  -6 2223.24 70.6126   2
   3   1   6 2340.32 67.0039   1
  -7   1  -6 410.213 19.5730   2
  -7  -1  -6 412.728 18.9281   2
  -9   1  -6 4.03291 4.63560   2
  -9  -1  -6 4.68285 4.26480   2
 -11   1  -6 62.1002 7.70298   2
 -11  -1  -6 82.5304 8.14005   2
 -13   1  -6 323.807 16.9553   2
 -13  -1  -6 286.507 16.4860   2
 -15   1  -6 1.03055 4.50415   2
 -15  -1  -6-1.05197 4.76587   2
 -17   1  -6 233.187 14.8938   2
 -17  -1  -6 195.168 13.9266   2
 -19  -1  -6 312.961 18.0425   2
 -19   1  -6 267.395 17.2019   2
 -19   1  -6 288.751 14.8648   4
 -21   1  -6 168.196 13.7480   2
 -21  -1  -6 161.751 13.3531   2
 -26  -2   6 17.0972 19.2100   1
 -26   2   6 10.4176 14.6329   1
 -24  -2   6 5.73014 5.65671   5
 -24   2   6 1.99255 5.11457   5
 -24  -2   6 12.4033 18.6368   1
 -24   2   6 14.5700 13.3870   1
 -22   2   6 220.849 14.3098   5
 -22  -2   6 200.358 14.9059   5
 -22  -2   6 191.614 27.7658   1
 -20  -2   6 260.976 16.2327   5
 -20   2   6 232.873 14.3984   5
 -20  -2   6 232.516 28.0409   1
 -18  -2   6 18.9755 13.7921   1
 -18   2   6 40.2501 6.24056   5
 -18  -2   6 38.5168 6.93383   5
 -16  -2   6 252.530 14.8946   5
 -16   2   6 238.495 13.6429   5
 -16  -2   6 255.125 25.8348   1
 -14  -2   6 22.3972 5.24338   5
 -14   2   6 19.8256 4.48556   5
 -14  -2   6 25.7321 12.0002   1
 -12  -2   6 47.6293 6.41294   5
 -12   2   6 42.4986 5.42959   5
 -12  -2   6 56.8418 14.0350   1
  -8  -2   6 52.4171 6.15765   5
  -8   2   6 39.9146 4.59151   5
  -8  -2   6 61.7876 12.6875   1
  -6  -2   6 97.6854 8.37613   5
  -6   2   6 105.154 6.67856   5
  -6  -2   6 123.925 15.3950   1
  -4   2   6 1064.68 33.2154   5
  -4  -2   6 921.635 44.4272   1
   2  -2  -6 31.1823 4.69241   2
  -2   2   6 33.0296 3.52483   5
  -2  -2   6 41.0029 11.9820   1
   0  -2  -6 67.8916 6.59628   2
   0  -2   6 43.6060 13.0395   1
  -2  -2  -6 1378.71 45.2762   2
   2  -2   6 1340.07 53.6705   1
  -2  -2  -6 1362.25 38.8524   5
  -4   2  -6 499.995 22.0358   2
  -4  -2  -6 558.279 22.3786   2
   4   2   6 552.086 22.8077   1
  -8  -2  -6 561.357 24.7356   2
  -8   2  -6 686.721 26.7184   2
 -10   2  -6 304.436 16.6744   2
 -10  -2  -6 279.613 15.4014   2
 -12   2  -6 116.025 10.4438   2
 -12  -2  -6 105.383 9.36324   2
 -14   2  -6 108.215 10.4202   2
 -14  -2  -6 98.8647 9.46554   2
 -16   2  -6 50.0316 8.02876   2
 -16  -2  -6 45.8339 7.27430   2
 -18   2  -6 35.0130 7.54936   2
 -18  -2  -6 34.0332 7.13802   2
 -18   2  -6 42.7072 6.25005   4
 -20   2  -6 0.41259 5.26401   2
 -20  -2  -6 2.91797 5.25835   2
 -20   2  -6 0.28647 3.83527   4
 -22   2  -6 6.10262 5.27434   2
 -22  -2  -6 6.12165 5.35647   2
 -22   2  -6 2.93143 4.23488   4
 -25  -3   6 32.9286 7.70378   5
 -25   3   6 27.7608 6.89802   5
 -25  -3   6 15.7688 20.8083   1
 -23  -3   6 170.987 13.8784   5
 -23   3   6 143.018 12.0030   5
 -23  -3   6 144.229 27.4062   1
 -21  -3   6 87.9519 10.1174   5
 -21   3   6 102.355 9.72622   5
 -21  -3   6 95.7007 22.7711   1
 -19  -3   6 707.405 30.9476   5
 -19   3   6 738.857 29.8317   5
 -19  -3   6 726.524 49.3908   1
 -17  -3   6 42.6858 7.26756   5
 -17  -3   6 42.1561 16.7295   1
 -17   3   6 39.0476 5.92502   5
 -15  -3   6 39.8441 6.67597   5
 -15   3   6 24.0832 4.80744   5
 -15  -3   6 30.7471 14.7991   1
 -13  -3   6 1736.07 57.3957   5
 -13   3   6 1684.27 54.5694   5
 -13  -3   6 1729.75 75.6263   1
 -11  -3   6 12.7336 4.55488   5
 -11  -3   6 21.1960 12.8976   1
  -9   3   6 23.9624 3.76270   5
  -7  -3   6 840.885 31.6312   5
  -7   3   6 871.096 28.6119   5
  -7  -3   6 806.904 44.1270   1
  -5   3   6 751.398 25.0951   5
  -5  -3   6 741.921 41.2201   1
   3  -3  -6 682.815 24.2455   2
  -3   3   6 729.668 23.2574   5
  -3  -3   6 703.531 40.4564   1
  -1   3   6 1951.25 56.1020   5
   1  -3  -6 1877.06 59.8263   2
  -1  -3   6 1786.33 75.6523   1
   1  -3   6 827.305 41.7153   1
  -1  -3  -6 839.358 30.2423   2
  -3  -3  -6 85.5574 8.05052   2
   5   3   6 1710.97 59.3637   1
  -7   3  -6 21.6037 5.91991   2
  -7  -3  -6 17.3388 5.19613   2
  -9   3  -6 420.866 20.0887   2
  -9  -3  -6 363.851 18.2051   2
 -11   3  -6 315.169 17.4575   2
 -11  -3  -6 297.447 16.2023   2
 -13   3  -6 74.1034 8.77095   2
 -13  -3  -6 39.7758 6.72625   2
 -15   3  -6 24.9833 7.12613   2
 -15  -3  -6 24.0725 6.14560   2
 -17   3  -6 37.1610 7.60149   2
 -17  -3  -6 31.5688 6.81480   2
 -19   3  -6 390.340 21.3696   2
 -19  -3  -6 377.462 21.3185   2
 -19   3  -6 418.463 19.7016   4
 -21   3  -6 88.6066 10.2961   2
 -21  -3  -6 88.0708 10.6727   2
 -21   3  -6 102.012 9.35127   4
 -26  -4   6 11.1753 21.3758   1
 -24  -4   6-7.13474 19.4481   1
 -24  -4   6 7.20934 6.16644   5
 -24   4   6-1.68103 5.05174   5
 -22  -4   6 4.97907 5.77734   5
 -22   4   6 7.15428 5.43117   5
 -22  -4   6 4.95779 17.8804   1
 -22   4   6 5.60686 5.04047   4
 -20  -4   6 129.245 12.1176   5
 -20   4   6 146.409 11.4868   5
 -20   4   6 175.441 12.0482   4
 -20  -4   6 170.395 29.2575   1
 -18  -4   6 107.165 10.6956   5
 -18   4   6 115.238 9.50844   5
 -18   4   6 122.630 9.98359   4
 -18  -4   6 92.2666 23.2549   1
 -16  -4   6 109.143 10.3539   5
 -16   4   6 115.318 8.99390   5
 -16   4   6 136.876 9.77712   4
 -16  -4   6 109.328 22.3576   1
 -14  -4   6 224.565 14.1140   5
 -14   4   6 229.917 12.3467   5
 -14  -4   6 215.225 27.4044   1
 -12  -4   6 146.431 10.9445   5
 -12   4   6 124.194 8.33187   5
 -12  -4   6 139.096 22.3826   1
 -10  -4   6 37.9683 6.46219   5
 -10  -4   6 75.0254 18.3146   1
  -8   4   6 288.574 10.3556   2
  -8   4   6 372.842 13.7314   5
  -6   4   6 1363.10 42.5277   5
  -6  -4   6 1409.87 66.0391   1
  -4  -4   6 456.369 34.5868   1
  -4   4   6 390.650 14.3491   5
   2  -4  -6 29.1123 4.57663   2
  -2   4   6 33.4171 2.97700   5
  -2  -4   6 28.7321 17.7943   1
   0  -4  -6 1114.44 37.8001   2
   0  -4   6 1140.80 55.0425   1
  -2  -4  -6 13.7429 4.87482   2
  -6  -4  -6 5201.97 154.478   2
  -8   4  -6 1879.93 62.4093   2
  -8  -4  -6 1871.00 61.7434   2
 -10   4  -6 79.2997 8.89056   2
 -10  -4  -6 92.8386 9.06284   2
 -12   4  -6 132.996 11.4776   2
 -12  -4  -6 118.622 10.6207   2
 -14   4  -6 33.3239 7.09829   2
 -14  -4  -6 15.9693 5.78376   2
 -16   4  -6 18.2078 6.39609   2
 -16  -4  -6 13.1918 6.04415   2
 -18   4  -6 44.2801 7.11944   4
 -18   4  -6 41.9298 7.90578   2
 -18  -4  -6 26.9745 7.06452   2
 -20   4  -6 3.02734 5.54863   2
 -20  -4  -6 1.32702 5.57976   2
 -20   4  -6-3.18836 4.64504   4
 -22   4  -6 2.78439 4.68401   4
 -25  -5   6 5.59817 21.1183   1
 -25  -5   6 14.9866 7.10528   5
 -25   5   6 15.9806 6.60619   5
 -23  -5   6 230.445 16.5739   5
 -23   5   6 204.451 14.7397   5
 -23  -5   6 175.565 31.4918   1
 -23   5   6 245.952 15.2666   4
 -23  -5   6 140.364 12.1868   2
 -21  -5   6 22.4644 20.9462   1
 -21   5   6 54.7103 7.68360   5
 -21  -5   6 35.8604 7.78399   5
 -21   5   6 58.7638 7.92438   4
 -19  -5   6 14.7668 18.4440   1
 -19  -5   6 31.7235 7.38667   5
 -19   5   6 20.2593 5.35050   5
 -19   5   6 24.6074 6.13661   4
 -17   5   6 1536.00 52.7081   5
 -17  -5   6 1497.03 55.2922   5
 -17   5   6 1670.83 53.6492   4
 -17  -5   6 1441.37 80.2432   1
 -15  -5   6 915.302 36.9182   5
 -15   5   6 896.002 33.7650   5
 -15   5   6 1006.56 34.9523   4
 -15  -5   6 857.870 57.9877   1
 -13  -5   6 17.5120 5.80836   5
 -13  -5   6 16.6000 17.1486   1
 -13   5   6 11.5070 3.68087   5
 -13   5   6 6.25178 3.63827   4
 -11  -5   6 70.7740 8.44917   5
 -11  -5   6 68.4513 21.0051   1
  -9  -5   6 3647.33 111.887   5
  -9  -5   6 3494.75 136.950   1
  -5  -5   6 20.7173 17.4515   1
   3  -5  -6 5.08686 3.14317   2
  -3   5   6 6.37790 2.12152   5
  -3  -5   6 9.36459 18.5301   1
   1  -5  -6 1961.47 60.7510   2
  -1  -5   6 1867.05 83.5280   1
  -1   5   6 1948.85 56.3138   5
  -1  -5  -6 1525.18 49.8749   2
  -3  -5  -6 1007.20 36.1293   2
  -7  -5  -6 102.138 9.32154   2
  -9  -5  -6 855.647 33.4884   2
 -11   5  -6 273.854 15.8542   2
 -11  -5  -6 210.517 14.3883   2
 -13   5  -6 55.8104 8.00829   2
 -13  -5  -6 45.8169 7.39470   2
 -15   5  -6 123.499 11.3094   2
 -15  -5  -6 127.892 11.7840   2
 -17  -5  -6 655.600 31.2015   2
 -17   5  -6 748.717 31.5874   2
 -19   5  -6 1.52725 5.03408   4
 -19   5  -6 10.2543 5.66259   2
 -19  -5  -6 0.44947 6.07964   2
 -21  -5  -6 3.28838 5.85772   2
 -21   5  -6 2.22899 4.94872   4
 -24  -6   6 6.54614 5.64044   2
 -24  -6   6 12.4620 7.40626   5
 -24   6   6 12.3818 6.30746   5
 -24   6   6 12.5327 5.79358   4
 -24  -6   6 1.96001 21.0412   1
 -22  -6   6 15.3369 7.47697   5
 -22  -6   6 12.9971 20.7174   1
 -22   6   6 29.3806 6.63029   5
 -22   6   6 27.1261 6.48873   4
 -20  -6   6 88.4322 26.1618   1
 -20  -6   6 95.8742 11.4906   5
 -20   6   6 114.857 10.4298   5
 -20   6   6 119.439 10.6974   4
 -18  -6   6 3.39258 18.9173   1
 -18  -6   6-0.44658 6.00953   5
 -18   6   6 1.62816 4.22447   5
 -18   6   6 5.20224 4.65396   4
 -16   6   6 249.546 14.0139   5
 -16  -6   6 232.079 16.0681   5
 -16   6   6 255.580 14.4140   4
 -14  -6   6 83.9171 9.76312   5
 -14  -6   6 108.787 24.4383   1
 -14   6   6 91.2416 8.13232   4
 -12  -6   6 128.401 11.5135   5
 -12  -6   6 109.568 25.2807   1
 -12   6   6 131.000 9.43776   4
 -10  -6   6 153.739 26.9063   1
 -10  -6   6 152.860 12.3809   5
  -8  -6   6 187.464 29.8095   1
  -4  -6   6 112.038 24.8793   1
   4  -6  -6 106.756 6.27493   2
   2  -6  -6 2801.25 82.9959   2
  -2  -6   6 2527.65 111.283   1
   0   6   6 1157.01 33.8400   5
   0  -6  -6 1187.57 39.4905   2
  -2  -6  -6 19.5323 5.37532   2
  -6  -6  -6 238.511 14.3468   2
  -8  -6  -6 4.01322 4.65790   2
 -10  -6  -6 366.151 19.7119   2
 -12  -6  -6 256.679 16.4344   2
 -14  -6  -6 9.62987 5.97164   2
 -16  -6  -6 1.79984 5.74097   2
 -18   6  -6 9.20483 6.62621   4
 -18  -6  -6 5.75413 6.35717   2
 -20  -6  -6 44.8121 9.04689   2
 -20   6  -6 80.7242 10.0665   4
 -25  -7   6 18.0638 6.24420   2
 -25  -7   6 21.4303 25.7648   1
 -23  -7   6 5.10739 7.56389   5
 -23   7   6 8.44725 5.57447   5
 -23  -7   6 18.6445 22.9340   1
 -23   7   6 14.3383 5.81750   4
 -21  -7   6-1.60834 6.91647   5
 -21   7   6-1.99197 5.22384   5
 -21  -7   6-2.00294 23.1436   1
 -21   7   6-0.77003 4.82885   4
 -19  -7   6 7.07509 6.63452   5
 -19   7   6 13.7103 5.67898   5
 -19   7   6 15.7130 5.79298   4
 -17  -7   6 258.441 17.8243   5
 -17   7   6 263.023 15.1026   4
 -15  -7   6 362.631 21.3943   5
 -15   7   6 396.597 18.6470   4
 -13  -7   6 3.03082 5.85569   5
 -13   7   6 1.08347 3.60813   4
 -13  -7   6 10.7443 22.3273   1
 -11  -7   6 113.715 28.4695   1
  -9  -7   6 1940.92 99.0635   1
  -7  -7   6 1658.17 86.8087   1
   5  -7  -6 183.582 7.94777   2
   3  -7  -6 24.5699 4.07628   2
   1  -7  -6 1061.11 36.2902   2
   1   7   6 2246.09 64.2540   5
  -1  -7  -6 2172.99 70.2821   2
  -5  -7  -6 959.995 36.3144   2
  -7  -7  -6 143.919 11.6340   2
  -9  -7  -6 348.921 19.2957   2
 -11  -7  -6 100.669 10.8234   2
 -13  -7  -6 174.796 14.4208   2
 -15  -7  -6-3.23300 5.79309   2
 -17  -7  -6 183.707 16.1539   2
 -17   7  -6 291.509 18.5350   4
 -19  -7  -6 31.1336 9.20126   2
 -19   7  -6 45.2914 9.04566   4
 -24  -8   6 20.6705 6.13178   2
 -24  -8   6 36.9450 10.0447   5
 -24  -8   6 30.1813 26.2488   1
 -22  -8   6 49.5926 10.4654   5
 -22   8   6 52.5216 8.52403   5
 -22   8   6 68.7521 9.09704   4
 -20  -8   6 41.1765 9.70567   5
 -20   8   6 46.4679 7.75263   5
 -20   8   6 49.4580 7.90054   4
 -20  -8   6 52.6177 28.0015   1
 -18  -8   6 104.415 12.6883   5
 -18   8   6 121.047 10.5185   4
 -16  -8   6 75.5263 10.9779   5
 -16   8   6 87.9583 8.63659   4
 -16  -8   6 82.4136 30.9990   1
 -14   8   6 194.087 12.3773   4
 -14  -8   6 126.750 31.7200   1
 -12   8   6 108.855 8.90334   4
 -12  -8   6 119.714 31.5518   1
 -10  -8   6 554.874 51.4583   1
  -8  -8   6 458.437 45.6341   1
  -6  -8   6 372.341 41.1845   1
  -4  -8   6 118.105 29.2549   1
   4  -8  -6 84.2018 5.42813   2
   2  -8  -6 147.149 8.99575   2
   0  -8  -6 2138.66 67.6320   2
  -4  -8  -6 33.8243 6.44032   2
  -6  -8  -6 368.414 19.0935   2
  -8  -8  -6 1779.87 61.4079   2
 -10  -8  -6 412.357 22.2505   2
  12  -8   6 592.248 39.3919   6
 -12  -8  -6 334.300 21.3379   2
 -14  -8  -6 45.8884 9.21435   2
 -16  -8  -6 113.912 13.1851   2
 -16   8  -6 168.008 15.1974   4
 -18  -8  -6 9.38385 7.81086   2
 -18   8  -6 30.9965 9.09946   4
 -23  -9   6 461.924 28.1307   5
 -23   9   6 452.244 23.9906   5
 -21   9   6 65.6032 9.11707   5
 -21  -9   6 57.3011 11.3304   5
 -21  -9   6 69.0799 29.7398   1
 -21   9   6 75.3099 9.33472   4
 -19  -9   6 182.382 37.3373   1
 -19   9   6 252.336 15.7033   4
 -17  -9   6 103.850 31.9861   1
 -17   9   6 138.120 11.2448   4
 -15  -9   6 58.2843 26.6577   1
 -15   9   6 65.1767 7.85055   4
 -13  -9   6 289.969 41.5691   1
 -13   9   6 288.002 15.4968   4
 -11  -9   6 1023.56 73.9282   1
 -11   9   6 1137.14 39.7897   4
  -9  -9   6 33.7030 25.7337   1
  -7  -9   6 867.887 65.5523   1
  -5  -9   6 352.411 43.7616   1
   3  -9  -6 414.773 16.3776   2
   1  -9  -6 899.511 32.2738   2
  -3  -9  -6 1358.66 47.2057   2
  -5  -9  -6 3890.95 119.599   2
  -7  -9  -6 430.194 21.9270   2
  -9  -9  -6 20.0055 6.76328   2
  11  -9   6 708.822 46.8676   6
 -11  -9  -6 568.262 28.8503   2
  13  -9   6 6.40177 14.3572   6
 -13  -9  -6 1.03786 6.58363   2
 -15  -9  -6 66.6983 11.5271   2
 -15   9  -6 80.4042 11.9647   4
 -17  -9  -6 102.232 14.0729   2
 -17   9  -6 151.172 15.2911   4
 -22 -10   6 91.2384 32.4400   1
 -22  10   6 106.444 11.6082   5
 -22  10   6 104.891 11.4256   4
 -20 -10   6 133.809 35.1192   1
 -20  10   6 121.121 11.5364   4
 -18 -10   6-9.54324 26.8041   1
 -18  10   6 14.1144 5.56000   4
 -16 -10   6 70.1695 30.3528   1
 -16  10   6 122.789 10.4298   4
 -14 -10   6 152.914 36.8050   1
 -14  10   6 108.558 9.56931   4
 -12 -10   6 166.655 37.1927   1
 -12  10   6 113.012 9.22586   4
 -10 -10   6 275.810 42.1618   1
  -8 -10   6 26.2226 28.0455   1
  -6 -10   6 1432.93 88.1145   1
   0 -10  -6 191.000 11.8299   2
  -2 -10  -6 65.7164 7.64760   2
  -4 -10  -6 245.619 15.1032   2
  -6 -10  -6 27.7227 6.95264   2
  -8 -10  -6 192.199 14.7092   2
  10 -10   6 136.263 24.9825   6
 -10 -10  -6 118.799 12.5314   2
  12 -10   6 157.918 25.3121   6
 -12 -10  -6 145.591 14.3433   2
 -14  10  -6 3.96609 7.43435   4
 -14 -10  -6 17.5297 8.14084   2
 -16  10  -6 53.6592 11.7004   4
 -16 -10  -6 21.4627 9.32166   2
 -18  10  -6 94.6053 13.5856   4
 -21 -11   6 111.854 36.9711   1
 -21  11   6 156.743 13.4937   4
 -19 -11   6 89.1000 34.2251   1
 -19  11   6 63.1046 9.00912   4
 -17 -11   6 61.9138 31.3497   1
 -17  11   6 112.669 10.3632   4
 -15 -11   6 44.3713 31.3978   1
 -15  11   6 43.9471 6.98128   4
 -13 -11   6 10.2550 28.1838   1
 -13  11   6 35.6387 6.22325   4
 -11 -11   6 22.5270 30.8454   1
  -9 -11   6 55.0199 31.2362   1
  -1 -11  -6 26.4842 6.07622   2
  -3 -11  -6 198.400 13.2709   2
  -5 -11  -6 1.87058 5.44948   2
   7 -11   6 297.492 34.1300   6
  -7 -11  -6 259.981 17.4148   2
  -9 -11  -6 28.5431 8.13048   2
   9 -11   6 25.6023 18.7649   6
  11 -11   6 202.431 28.6666   6
 -11 -11  -6 152.639 15.0368   2
  13 -11   6 389.095 36.0765   6
 -13 -11  -6 315.408 22.6730   2
 -13  11  -6 400.534 24.4559   4
 -15  11  -6 18.1093 9.74763   4
 -15 -11  -6 10.6186 9.79910   2
 -17 -11  -6 18.2413 10.3280   2
 -17  11  -6 29.1939 10.2906   4
 -20 -12   6 415.924 59.1914   1
 -20  12   6 408.757 22.5953   4
 -18 -12   6 23.7541 34.1242   1
 -18  12   6 69.7685 9.12210   4
 -16 -12   6 66.5504 36.0979   1
 -16  12   6 42.8837 7.31977   4
 -14 -12   6 80.8835 35.6173   1
 -14  12   6 54.0195 7.44237   4
 -12  12   6 16.3681 4.90590   4
 -12 -12   6 13.4440 30.6433   1
 -10 -12   6 42.2613 31.1999   1
  -2 -12  -6 11.5897 5.46489   2
   4 -12   6 335.083 35.1139   6
  -4 -12  -6 288.731 17.2136   2
   6 -12   6 40.7245 21.3817   6
  -6 -12  -6 27.2020 7.52951   2
  -8 -12  -6 51.5722 9.11558   2
   8 -12   6 61.7415 21.7375   6
  10 -12   6 150.536 27.2096   6
 -10 -12  -6 98.5995 12.9474   2
  12 -12   6 166.605 27.8747   6
 -12 -12  -6 159.980 16.2688   2
 -12  12  -6 187.273 16.5829   4
 -14  12  -6 43.3603 10.6054   4
  14 -12   6 48.0194 19.2174   6
 -14 -12  -6 46.5979 11.2197   2
 -16 -12  -6-1.49100 9.12974   2
 -16  12  -6 3.28099 8.27748   4
 -19 -13   6 597.611 71.7172   1
 -19  13   6 577.894 27.7940   4
 -17  13   6 392.249 20.9119   4
 -17 -13   6 351.239 56.0185   1
 -15  13   6 198.839 13.7135   4
 -15 -13   6 220.555 47.5077   1
 -11 -13   6 148.466 19.2644   6
  -9 -13   6 158.219 21.7358   6
  -7 -13   6 2122.28 91.1595   6
  -1 -13   6 209.740 29.4506   6
   1 -13   6 23.1036 18.6397   6
   3 -13   6 717.368 52.5805   6
  -3 -13  -6 655.799 28.4895   2
   5 -13   6 2560.94 111.156   6
  -5 -13  -6 2379.00 80.0364   2
   7 -13   6 134.025 26.6714   6
  -7 -13  -6 112.130 12.4315   2
  -9  13  -6 1.84479 6.48215   4
  -9 -13  -6 1.63141 7.46406   2
   9 -13   6 9.32651 19.3812   6
 -11 -13  -6 36.3419 10.2198   2
 -11  13  -6 13.0598 7.79409   4
  11 -13   6 19.1939 19.9520   6
 -13  13  -6 607.762 31.5133   4
  13 -13   6 577.823 47.5103   6
 -15 -13  -6 31.8812 11.4076   2
 -15  13  -6 21.4218 9.43861   4
 -16  14   6 13.2925 5.77959   4
 -10 -14   6-0.91780 11.2398   6
  -8 -14   6 10.0176 13.5505   6
  -6 -14   6 213.632 27.2593   6
  -4 -14   6 121.498 24.2941   6
  -2 -14   6 158.118 28.2763   6
   0 -14   6 48.3705 20.3845   6
   2 -14   6 6.01776 17.0234   6
   4 -14   6 208.364 30.9833   6
  -4 -14  -6 266.421 16.7970   2
   6 -14   6 670.846 51.6777   6
  -6 -14  -6 621.296 29.7683   2
  -8  14  -6 3.51403 6.34428   4
   8 -14   6 12.8048 19.1180   6
  -8 -14  -6 6.31146 7.11443   2
 -10  14  -6 0.98739 6.36918   4
 -10 -14  -6-4.27893 8.26687   2
  10 -14   6-3.40895 20.3582   6
 -12 -14  -6 19.9022 9.36040   2
 -12  14  -6 31.5526 9.62862   4
  14 -14   6 68.2692 22.8448   6
 -14 -14  -6 48.6065 13.1174   2
  -9 -15   6 93.3178 18.3207   6
  -7 -15   6 489.874 39.2083   6
  -5 -15   6 146.318 24.6282   6
  -3 -15   6 228.768 30.2464   6
  -1 -15   6 1027.20 64.1920   6
   1 -15   6 258.052 33.6832   6
  -3  15  -6 8.13284 5.59860   4
   3 -15   6 7.91547 19.7399   6
  -5  15  -6 6.00221 5.62931   4
   5 -15   6 9.62958 19.0467   6
  -7 -15  -6 64.3201 10.8292   2
   7 -15   6 48.8534 22.5044   6
  -7  15  -6 62.5155 9.39717   4
  -9 -15  -6 1.18875 7.66849   2
   9 -15   6-5.32442 21.0621   6
  -9  15  -6 5.33953 6.59794   4
 -11 -15  -6 62.1151 12.4361   2
  11 -15   6 80.9497 26.4977   6
 -11  15  -6 73.5523 11.2659   4
  13 -15   6 100.504 26.1084   6
 -13 -15  -6 87.7197 15.3521   2
 -10 -16   6 60.4617 15.6398   6
  -8 -16   6 2.25067 13.7814   6
  -6 -16   6 33.9004 17.4816   6
  -4 -16   6 47.8314 21.3349   6
  -2 -16   6 116.228 25.1835   6
   0 -16   6 83.4397 24.6612   6
   2 -16   6 1.62201 18.8700   6
   4 -16   6-1.68166 18.4762   6
   6 -16   6 26.4234 21.7137   6
  -6  16  -6 23.1153 7.06070   4
  -8 -16  -6 10.8246 7.90368   2
   8 -16   6 5.39651 20.7885   6
  -8  16  -6 16.2688 7.24077   4
 -10 -16  -6 50.2399 11.1761   2
  10 -16   6 42.5429 23.7546   6
 -10  16  -6 30.3457 8.30779   4
  -9 -17   6 130.906 21.7292   6
  -7 -17   6 1099.37 62.3274   6
  -5 -17   6 8.69542 17.5318   6
  -3 -17   6 1.57733 19.0796   6
  -1 -17   6 173.850 31.2101   6
   1 -17   6 34.6302 21.0971   6
   3 -17   6 37.5337 22.5699   6
   5 -17   6 84.9120 25.9652   6
  -7  17  -6 243.530 16.8602   4
   7 -17   6 311.699 40.3696   6
  -9 -17  -6 75.2517 12.8812   2
  -9  17  -6 71.0074 10.1670   4
  -8 -18   6 364.522 33.9015   6
  -6 -18   6 7.02244 17.4095   6
  -4 -18   6 90.1039 24.3605   6
  -2 -18   6 650.081 53.0853   6
   0 -18   6 600.859 52.5941   6
   2 -18   6 29.2139 21.5421   6
 -25   0   7 14.3711 6.12245   5
 -25   0   7 40.1969 17.6943   1
 -23   0   7 826.823 34.9835   5
 -23   0   7 873.826 53.8041   1
 -21   0   7 92.9559 9.93188   5
 -21   0   7 124.851 20.8328   1
 -19   0   7 492.250 23.1701   5
 -19   0   7 473.097 34.6191   1
 -17   0   7 70.4033 7.95136   5
 -15   0   7 63.2087 7.18565   5
 -13   0   7 263.327 14.2553   5
 -11   0   7 13258.6 377.976   5
  -7   0   7 283.151 13.7279   5
  -5   0   7 2092.52 64.9926   5
  -1   0  -7 62.8016 7.14040   2
   1   0   7 94.3426 10.3785   1
   3   0   7 110.293 9.69299   1
  -5   0  -7 4264.54 128.979   2
  -7   0  -7 34.7493 6.86177   2
  -9   0  -7 1573.39 54.3322   2
 -11   0  -7 204.419 13.5371   2
 -13   0  -7 254.558 15.5299   2
 -15   0  -7 112.853 10.6797   2
 -17   0  -7 191.779 14.3763   2
 -19   0  -7 59.0574 9.02559   2
 -21   0  -7 12.9747 6.61229   2
 -26  -1   7 4.91899 17.3215   1
 -26   1   7 15.6382 15.9733   1
 -24  -1   7 16.7781 6.72208   5
 -24   1   7 4.63295 5.55679   5
 -24  -1   7 1.48032 15.6376   1
 -24   1   7 3.78418 13.2159   1
 -22  -1   7 126.770 11.5161   5
 -22   1   7 94.5225 10.2098   5
 -22   1   7 97.1542 18.2697   1
 -22  -1   7 118.724 22.6956   1
 -20  -1   7 26.5580 6.75947   5
 -20   1   7 20.2465 5.64128   5
 -20  -1   7 37.0515 15.6020   1
 -18  -1   7 255.794 15.5349   5
 -18   1   7 253.904 15.0048   5
 -18  -1   7 245.489 25.7662   1
 -16  -1   7 467.243 21.9662   5
 -16   1   7 468.726 21.0945   5
 -16  -1   7 479.208 33.8099   1
 -14  -1   7 9.51086 4.66403   5
 -14   1   7 8.49394 3.94018   5
 -12  -1   7 996.708 35.7113   5
 -12   1   7 946.063 34.3994   5
  -8  -1   7 606.306 23.5479   5
  -8   1   7 557.693 22.1200   5
  -6  -1   7 41.0933 5.96988   5
  -6   1   7 36.2443 4.92207   5
  -4  -1   7 62.9431 6.88060   5
  -4   1   7 69.4295 5.92068   5
  -4  -1   7 70.7929 11.5953   1
  -2  -1   7 345.340 21.7329   1
   0  -1  -7 2173.37 69.4020   2
   0  -1   7 2292.46 77.4916   1
  -2  -1  -7 180.274 11.6956   2
   2  -1   7 171.450 15.7752   1
  -6   1  -7 226.910 14.0729   2
  -6  -1  -7 188.641 12.6713   2
  -8  -1  -7 168.349 11.9714   2
  -8   1  -7 183.753 13.0425   2
 -10   1  -7 8.25040 5.71253   2
 -10  -1  -7 20.0728 5.69535   2
 -12   1  -7 622.305 27.4773   2
 -12  -1  -7 588.083 26.1943   2
 -14   1  -7 178.113 13.5274   2
 -14  -1  -7 149.880 12.1102   2
 -16   1  -7 13.9535 6.26486   2
 -16  -1  -7 11.8526 5.62817   2
 -18   1  -7 118.520 11.9371   2
 -18  -1  -7 78.7683 9.62086   2
 -20   1  -7 1.96360 3.81322   4
 -20   1  -7 2.20759 5.63350   2
 -20  -1  -7 4.15382 5.64602   2
 -25  -2   7 0.95096 5.64268   5
 -25   2   7 3.56530 5.28883   5
 -25   2   7 2.48265 13.3247   1
 -25  -2   7-15.1657 19.6036   1
 -23  -2   7-10.7181 18.1704   1
 -23  -2   7 2.22079 5.30516   5
 -23   2   7 2.00702 4.97552   5
 -21  -2   7 9.11613 5.71638   5
 -21   2   7 2.87171 4.63286   5
 -21  -2   7-4.13544 15.2600   1
 -19  -2   7 58.9652 8.50933   5
 -19   2   7 69.4654 7.88588   5
 -19  -2   7 86.5825 20.0185   1
 -17  -2   7 393.733 20.4403   5
 -17   2   7 411.361 19.2915   5
 -17  -2   7 432.330 34.8945   1
 -15  -2   7 130.014 10.7029   5
 -15   2   7 142.754 9.88076   5
 -15  -2   7 135.875 20.6819   1
 -13  -2   7 237.150 14.1335   5
 -13   2   7 251.449 13.0369   5
 -13  -2   7 223.322 24.0408   1
 -11  -2   7 635.243 25.5160   5
 -11   2   7 598.776 23.2658   5
 -11  -2   7 570.068 36.4981   1
  -9   2   7 1595.12 50.8087   5
  -7  -2   7 2.62371 4.21389   5
  -7  -2   7 6.39016 9.40842   1
  -7   2   7 1.99870 2.98010   5
  -5  -2   7 8.20703 4.79539   5
  -5   2   7 8.22504 3.34451   5
  -5  -2   7 5.32100 10.1394   1
  -3   2   7 194.913 9.57461   5
  -3  -2   7 191.755 19.0937   1
   1  -2  -7 440.923 19.0714   2
  -1  -2   7 512.395 30.5632   1
  -1  -2  -7 2424.44 74.8817   2
  -1  -2  -7 2351.23 67.6140   5
   1  -2   7 2574.71 86.3848   1
  -3  -2  -7 188.772 6.29730   5
  -5   2  -7 3.69457 5.30089   2
  -5  -2  -7 4.67711 4.74542   2
  -7   2  -7 4.44065 5.50560   2
  -7  -2  -7 2.42007 4.38811   2
  -9   2  -7 121.086 10.8354   2
  -9  -2  -7 104.988 9.82502   2
 -11   2  -7 1.48690 5.17598   2
 -11  -2  -7 1.70440 4.87898   2
 -13   2  -7 8.07013 5.58005   2
 -13  -2  -7 11.5427 5.41713   2
 -15   2  -7 191.878 14.5138   2
 -15  -2  -7 208.661 14.2445   2
 -17   2  -7 272.490 17.3219   2
 -17  -2  -7 257.161 16.5924   2
 -19  -2  -7 121.274 11.9711   2
 -19   2  -7 131.125 12.5720   2
 -19   2  -7 140.600 10.7984   4
 -21   2  -7 5.02020 5.98437   2
 -21  -2  -7-1.32299 5.59507   2
 -21   2  -7 3.18506 4.28633   4
 -26  -3   7 44.9980 22.4255   1
 -26   3   7 41.4680 16.5372   1
 -24  -3   7 69.1058 9.76653   5
 -24   3   7 45.3080 8.01925   5
 -24  -3   7 61.3039 23.0175   1
 -22  -3   7 231.827 16.4497   5
 -22   3   7 238.123 15.3499   5
 -22  -3   7 248.046 33.2007   1
 -20  -3   7 42.1261 20.0852   1
 -20  -3   7 54.3382 8.31583   5
 -20   3   7 50.3172 7.20964   5
 -18  -3   7 63.5402 8.81604   5
 -18  -3   7 49.5607 18.7445   1
 -18   3   7 73.1463 7.81664   5
 -16  -3   7 90.3642 9.67059   5
 -16   3   7 82.6841 7.98936   5
 -16  -3   7 98.2126 20.3421   1
 -14  -3   7-1.70014 4.95464   5
 -14   3   7 12.5107 4.12804   5
 -14  -3   7-3.38391 11.9149   1
 -12  -3   7 2179.41 70.0493   5
 -12   3   7 2117.37 67.4470   5
 -12  -3   7 2199.46 90.3457   1
 -10  -3   7 21.9473 5.30133   5
 -10  -3   7 28.6881 13.8227   1
  -8   3   7 693.406 24.7290   5
  -6   3   7 33.3484 4.09317   5
  -6  -3   7 38.5842 14.3270   1
  -4  -3   7 570.398 38.0152   1
  -4   3   7 664.068 22.5475   5
  -2   3   7 28.8327 3.48375   5
   2  -3  -7 23.8379 4.94452   2
   0  -3  -7 1194.07 40.1856   2
   0  -3   7 1038.49 52.3222   1
  -2  -3  -7 486.653 21.0158   2
  -6   3  -7 44.7519 7.43513   2
  -6  -3  -7 19.4989 5.83969   2
  -8   3  -7 72.0856 9.00522   2
  -8  -3  -7 90.9187 8.90647   2
 -10   3  -7 81.4454 9.64422   2
 -10  -3  -7 87.6771 8.88920   2
 -12   3  -7 739.345 30.6489   2
 -12  -3  -7 616.866 27.8896   2
 -14   3  -7 150.551 12.8248   2
 -14  -3  -7 129.112 11.4836   2
 -16   3  -7 31.3805 7.57677   2
 -16  -3  -7 17.7223 6.12404   2
 -18   3  -7 45.7112 8.74720   2
 -18  -3  -7 26.2314 7.18558   2
 -20   3  -7-0.33402 4.75956   4
 -20   3  -7 2.76851 5.75341   2
 -20  -3  -7 5.30146 5.94499   2
 -25  -4   7 77.6964 10.8285   5
 -25   4   7 84.2023 10.1892   5
 -25  -4   7 69.0858 25.7893   1
 -23  -4   7 430.345 23.8865   5
 -23   4   7 423.768 22.1541   5
 -23  -4   7 388.413 43.5357   1
 -21  -4   7 97.8250 10.9877   5
 -21   4   7 99.0864 9.90089   5
 -21  -4   7 96.4656 25.6335   1
 -19  -4   7 63.9127 8.98351   5
 -19   4   7 57.0637 7.83592   5
 -19  -4   7 42.0743 20.4977   1
 -17  -4   7 454.312 23.3245   5
 -17   4   7 490.831 21.6658   5
 -17  -4   7 438.561 40.2318   1
 -15  -4   7 281.473 17.0633   5
 -15   4   7 301.822 15.2300   5
 -15  -4   7 308.417 32.4235   1
 -13  -4   7 58.5262 7.97555   5
 -13   4   7 66.0825 6.42909   5
 -13  -4   7 50.5211 17.6714   1
 -11  -4   7 1653.62 56.8346   5
 -11   4   7 1643.10 52.7882   5
 -11  -4   7 1787.35 79.8381   1
  -9  -4   7 8.06635 5.24733   5
  -9   4   7 8.68271 3.25411   5
  -9  -4   7 8.95610 14.0424   1
  -7   4   7 1064.61 34.9047   5
  -5   4   7 1358.02 42.2022   5
  -5  -4   7 1362.15 66.7302   1
   3  -4  -7 943.521 31.7331   2
  -3   4   7 921.315 29.3904   5
  -3  -4   7 924.951 52.7969   1
   1  -4  -7 154.820 10.7556   2
  -1  -4   7 132.816 21.7862   1
  -1  -4  -7 4924.51 145.355   2
   1  -4   7 4829.76 163.412   1
  -5  -4  -7 5989.30 176.662   2
  -7  -4  -7 183.325 12.3624   2
  -9   4  -7 51.2091 8.07486   2
  -9  -4  -7 42.5075 6.89984   2
 -11   4  -7 124.849 11.5015   2
 -11  -4  -7 100.416 9.89094   2
 -13   4  -7 240.723 16.2200   2
 -13  -4  -7 234.638 15.1876   2
 -15   4  -7 68.3238 9.71076   2
 -15  -4  -7 56.1209 8.36969   2
 -17   4  -7 1281.60 46.3296   2
 -17  -4  -7 1056.74 43.9347   2
 -19   4  -7 163.704 13.4787   2
 -19   4  -7 164.568 12.6434   4
 -21   4  -7 46.9495 8.39482   2
 -21   4  -7 36.4601 7.50127   4
 -24   5   7 521.801 26.3320   5
 -24  -5   7 455.656 47.3939   1
 -22  -5   7 195.625 16.1541   5
 -22   5   7 219.620 15.2858   5
 -20   5   7 64.8288 8.26417   5
 -20  -5   7 90.8134 25.9996   1
 -20  -5   7 61.8473 9.64949   5
 -18  -5   7 110.453 11.5370   5
 -18   5   7 102.206 9.25443   5
 -18  -5   7 92.5457 25.8094   1
 -16  -5   7 254.267 16.4131   5
 -16   5   7 214.569 12.8678   5
 -16  -5   7 217.522 31.4655   1
 -14  -5   7 508.853 24.0750   5
 -14   5   7 435.829 19.5677   5
 -14  -5   7 505.304 44.0665   1
 -12  -5   7 1.53787 5.27894   5
 -12  -5   7 4.29697 16.8875   1
 -12   5   7 7.03112 3.56883   5
 -10  -5   7 171.213 13.2540   5
 -10  -5   7 177.403 27.4212   1
  -8   5   7 881.293 29.8337   5
  -8  -5   7 864.671 54.8398   1
  -6   5   7 1378.64 43.0628   5
   4  -5  -7 3088.49 93.2794   2
  -4   5   7 3259.24 92.6099   5
  -4  -5   7 2977.98 125.097   1
   2  -5  -7 217.545 11.8485   2
  -2   5   7 229.227 8.83347   5
  -2  -5   7 210.468 27.2140   1
   0  -5  -7 2460.50 78.0371   2
   0  -5   7 2819.04 103.433   1
  -4  -5  -7 682.804 27.5821   2
  -6  -5  -7 1025.85 37.9002   2
  -8  -5  -7 49.9491 7.32478   2
 -10  -5  -7 34.7933 6.92602   2
 -12  -5  -7 236.734 15.2979   2
 -14   5  -7 3.01133 5.51945   2
 -14  -5  -7 0.40006 5.18955   2
 -16   5  -7 1.77917 6.25182   2
 -16  -5  -7 3.84532 5.66201   2
 -18   5  -7 146.536 13.5748   2
 -18  -5  -7 127.439 12.5188   2
 -18   5  -7 170.271 13.4257   4
 -20   5  -7 9.89654 5.71847   4
 -20  -5  -7 5.32835 6.14911   2
 -25  -6   7 20.9237 24.6756   1
 -23  -6   7 209.575 17.2293   5
 -23   6   7 237.001 16.3202   5
 -21  -6   7 77.7334 26.1078   1
 -21   6   7 89.5343 9.68051   5
 -21  -6   7 60.7559 10.0564   5
 -19  -6   7 97.4386 26.4858   1
 -19  -6   7 117.410 12.4108   5
 -19   6   7 104.554 9.80753   5
 -17  -6   7 31.9598 21.3663   1
 -17  -6   7 37.0053 8.00140   5
 -17   6   7 36.0697 6.00258   5
 -15  -6   7 8.52795 19.1643   1
 -15  -6   7 18.2109 6.86026   5
 -15   6   7 12.7880 4.46597   5
 -13  -6   7 1.63201 19.1142   1
 -13  -6   7 0.43283 5.64536   5
 -13   6   7 3.22235 3.50045   5
 -11  -6   7 333.330 19.6643   5
 -11   6   7 321.402 14.8974   5
 -11  -6   7 334.826 37.9936   1
  -9  -6   7 534.427 46.1843   1
  -7   6   7 33.5862 4.24938   5
  -7  -6   7 40.2868 21.0807   1
  -5   6   7 126.355 6.99412   5
   3  -6  -7 214.583 10.8707   2
  -3   6   7 214.906 8.89380   5
  -3  -6   7 234.196 31.0976   1
  -1  -6   7 36.7802 20.5880   1
  -1   6   7 27.1180 2.33758   5
   1  -6  -7 18.3588 4.77271   2
  -1  -6  -7 2180.50 69.1847   2
  -5  -6  -7 166.171 12.1563   2
  -7  -6  -7 56.5862 7.93296   2
  -9  -6  -7 8.82054 5.35884   2
 -11  -6  -7 250.485 16.3125   2
 -13  -6  -7 3.81476 6.01298   2
 -15  -6  -7-1.33044 5.49699   2
 -17  -6  -7 88.8701 10.5948   2
 -19   6  -7 4.93732 6.00978   4
 -19  -6  -7 1.45922 5.84740   2
 -24  -7   7 135.847 14.6397   5
 -24  -7   7 74.6343 28.5276   1
 -22  -7   7 141.257 14.7706   5
 -22   7   7 145.675 12.6876   5
 -22  -7   7 102.167 30.3056   1
 -20  -7   7 111.199 13.1239   5
 -20   7   7 91.7631 9.69661   5
 -20  -7   7 109.356 30.1803   1
 -18  -7   7 164.324 15.0800   5
 -18   7   7 145.241 11.4458   5
 -18  -7   7 118.094 31.4948   1
 -16  -7   7 96.0543 11.8246   5
 -16   7   7 77.1595 8.23214   5
 -16  -7   7 70.1428 26.4499   1
 -14  -7   7 51.1144 9.48931   5
 -14  -7   7 49.5018 25.2679   1
 -12  -7   7 95.1423 26.8314   1
 -10  -7   7 280.835 38.6113   1
  -8  -7   7 41.5117 22.6652   1
  -6  -7   7 415.660 43.4126   1
  -4  -7   7 678.521 53.7407   1
   4  -7  -7 768.063 25.6841   2
   2  -7  -7 1648.42 52.1936   2
  -2   7   7 1649.74 48.8482   5
   0  -7  -7 1131.83 39.1701   2
  -4  -7  -7 535.093 23.8158   2
  -6  -7  -7 180.138 13.1150   2
  -8  -7  -7 127.757 11.3828   2
 -10  -7  -7 386.950 21.0721   2
 -12  -7  -7 158.637 13.4165   2
 -14  -7  -7 29.8705 7.85171   2
 -16  -7  -7 1.47830 6.18019   2
 -18   7  -7 6.43937 6.86560   4
 -18  -7  -7 3.55664 6.55624   2
 -23  -8   7 627.153 33.5463   5
 -23   8   7 647.453 29.8137   5
 -23  -8   7 557.819 58.7710   1
 -21  -8   7 188.703 17.3000   5
 -21   8   7 194.687 14.2998   5
 -21  -8   7 154.021 35.4302   1
 -19   8   7 51.3402 7.56827   5
 -19  -8   7 45.0913 10.1600   5
 -19  -8   7 22.5539 24.6270   1
 -17  -8   7 294.407 20.7884   5
 -17   8   7 294.038 16.6572   5
 -17  -8   7 304.445 43.6005   1
 -15  -8   7 10.9499 25.3066   1
 -13  -8   7 2.16655 23.6226   1
 -11  -8   7 860.984 66.5772   1
  -9  -8   7 449.599 47.8869   1
  -7  -8   7 25.9553 22.2967   1
  -5  -8   7 1488.29 85.7861   1
   3  -8  -7 112.518 7.27263   2
  -3  -8   7 128.095 30.2911   1
   1  -8  -7 577.810 22.6851   2
  -3  -8  -7 1154.19 41.8387   2
  -5  -8  -7 599.283 26.3902   2
  -7  -8  -7 415.370 21.6545   2
  -9  -8  -7 10.7580 5.90312   2
 -11  -8  -7 80.4127 10.6790   2
 -13  -8  -7 79.9565 10.7767   2
 -15  -8  -7-2.58753 6.45286   2
 -17  -8  -7 481.330 28.5646   2
 -17   8  -7 693.535 32.2582   4
 -22   9   7 104.734 11.0304   5
 -22  -9   7 56.2410 27.7638   1
 -20   9   7 294.643 17.9232   5
 -20  -9   7 221.001 41.3619   1
 -18  -9   7 25.7648 28.3412   1
 -16  -9   7 53.3198 30.7542   1
 -14  -9   7 4.51713 26.2757   1
 -12  -9   7-4.36767 24.3545   1
 -10  -9   7 430.156 49.4696   1
  -8  -9   7 865.164 67.3069   1
  -6  -9   7 33.2237 28.6532   1
  -4  -9   7 311.167 41.2342   1
   2  -9  -7 12.3517 3.85305   2
  -2  -9  -7 53.8762 7.36180   2
  -4  -9  -7 1187.77 44.0603   2
  -6  -9  -7-1.16773 5.34256   2
  -8  -9  -7 1.28253 5.89620   2
 -10  -9  -7 240.860 17.2531   2
  12  -9   7 1934.01 83.1009   6
 -12  -9  -7 1302.40 53.6109   2
 -14  -9  -7 214.315 17.3974   2
 -16   9  -7-2.92816 7.59673   4
 -16  -9  -7 6.89216 7.68945   2
 -21 -10   7 7.42061 26.7636   1
 -21  10   7 12.6576 6.50214   5
 -19 -10   7 159.065 38.2807   1
 -17 -10   7 214.090 40.0652   1
 -15 -10   7 58.0499 29.6650   1
 -13 -10   7 36.4312 30.1210   1
 -11 -10   7 2859.94 140.655   1
  -9 -10   7 924.243 74.0259   1
  -7 -10   7 29.3367 28.8031   1
  -1 -10  -7 102.186 9.22451   2
  -3 -10  -7 299.776 17.1670   2
  -5 -10  -7 252.252 16.6218   2
  -7 -10  -7 289.847 18.6680   2
  -9 -10  -7 197.038 16.0634   2
  11 -10   7 167.761 28.8792   6
 -11 -10  -7 148.988 14.7150   2
  13 -10   7 573.237 43.0081   6
 -13 -10  -7 316.567 22.1702   2
 -15  10  -7 15.8727 9.12294   4
 -15 -10  -7 4.79732 7.65521   2
 -20 -11   7-21.6639 28.8429   1
 -18 -11   7 89.3470 37.0637   1
 -16 -11   7 830.855 74.6602   1
 -14 -11   7 74.7922 36.8986   1
 -12 -11   7-2.67419 29.3810   1
 -10 -11   7 59.3670 32.0359   1
  -8 -11   7 24.6416 29.0601   1
  -2 -11  -7 10.8068 5.99738   2
  -4 -11  -7 149.454 12.5291   2
  -6 -11  -7 48.2954 8.73220   2
   8 -11   7 24.1700 20.2415   6
  -8 -11  -7 31.1700 8.80279   2
  10 -11   7 78.1348 24.6883   6
 -10 -11  -7 47.6650 9.98744   2
  12 -11   7 17.7900 20.1496   6
 -12 -11  -7 2.95719 7.87884   2
 -14  11  -7 8.60599 8.75943   4
 -14 -11  -7 0.63425 8.13823   2
 -16  11  -7 48.0254 11.9808   4
 -16 -11  -7 52.2347 12.0958   2
 -19 -12   7 191.304 45.4500   1
 -17 -12   7 3.03247 31.7669   1
 -15 -12   7-15.0688 33.6123   1
 -13 -12   7 2.91232 31.5087   1
 -11 -12   7 1195.22 91.5021   1
  -3 -12  -7 7.21906 5.70231   2
  -5 -12  -7 794.356 34.1248   2
   7 -12   7 123.028 25.7853   6
  -7 -12  -7 74.3514 10.6630   2
   9 -12   7 14.5468 19.0638   6
  -9 -12  -7 20.5276 8.90417   2
  11 -12   7 90.8023 25.2580   6
 -11 -12  -7 93.8324 13.4540   2
 -13 -12  -7 321.453 23.9905   2
 -13  12  -7 342.716 23.8197   4
 -15  12  -7 59.8195 12.6286   4
 -15 -12  -7 41.2780 11.6324   2
 -18 -13   7 74.7520 38.6254   1
 -16 -13   7 574.625 70.2485   1
 -14 -13   7 111.623 42.6704   1
   4 -13   7 1.57462 19.9764   6
  -4 -13  -7 0.41795 5.92816   2
   6 -13   7 423.549 41.7256   6
  -6 -13  -7 304.525 19.7584   2
   8 -13   7 6.49988 19.1619   6
  -8 -13  -7 14.9112 8.06109   2
  10 -13   7 1.66575 20.0228   6
 -10 -13  -7-3.00276 7.35491   2
  12 -13   7 790.315 57.4472   6
 -12  13  -7 689.777 33.6054   4
 -14 -13  -7 189.811 19.0438   2
 -11 -14   7 525.777 37.7497   6
  -9 -14   7-5.95579 14.6770   6
  -7 -14   7 1265.38 68.9829   6
  -3 -14   7 383.899 39.0685   6
  -1 -14   7 17.4078 18.6641   6
   1 -14   7 244.727 33.5057   6
   3 -14   7-4.93243 18.8677   6
   5 -14   7 607.304 50.3329   6
  -5 -14  -7 516.369 26.8869   2
   7 -14   7 71.8519 23.9451   6
  -7 -14  -7 38.0169 9.65300   2
  -9  14  -7 22.7835 7.95197   4
   9 -14   7 13.6565 19.4575   6
  -9 -14  -7 7.64339 8.57494   2
 -11  14  -7 61.5719 10.6886   4
  11 -14   7 52.2222 24.6372   6
 -11 -14  -7 39.9584 11.1958   2
  13 -14   7 3.51774 20.5999   6
 -13 -14  -7-0.74259 9.42086   2
 -10 -15   7 415.911 34.0151   6
  -8 -15   7 404.960 36.8699   6
  -6 -15   7 142.663 26.9276   6
  -4 -15   7 58.4098 22.8529   6
  -2 -15   7 200.216 31.6468   6
   0 -15   7 173.223 31.2270   6
   2 -15   7-1.67516 18.8184   6
   4 -15   7 3.36694 19.1841   6
  -6  15  -7 11.6075 6.37021   4
   6 -15   7 37.8963 22.1034   6
  -8  15  -7 9.36776 6.53201   4
   8 -15   7 35.0294 22.3478   6
  -8 -15  -7 9.13225 7.91500   2
 -10  15  -7 44.7720 9.62391   4
  10 -15   7 56.4614 25.6131   6
 -10 -15  -7 48.6302 11.8052   2
  12 -15   7 80.8849 28.2531   6
 -12 -15  -7 48.8528 12.2098   2
 -11 -16   7 82.6731 17.4535   6
  -9 -16   7 1.20301 13.9006   6
  -7 -16   7 71.4918 21.5350   6
  -5 -16   7 66.9138 21.6509   6
  -3 -16   7 158.803 29.4893   6
  -1 -16   7 48.9988 21.9595   6
   1 -16   7 23.9234 19.7562   6
   3 -16   7 78.4696 25.2740   6
   5 -16   7 102.266 26.5038   6
  -5  16  -7 73.8321 9.56592   4
  -7  16  -7-0.86593 6.25183   4
   7 -16   7-1.83604 20.4757   6
   9 -16   7 5.79734 22.0212   6
  -9 -16  -7 7.53200 8.31752   2
  -9  16  -7 0.98017 6.18275   4
 -10 -17   7 59.2667 17.7190   6
  -8 -17   7 518.438 42.3254   6
  -6 -17   7 56.6477 21.2033   6
  -4 -17   7 66.3244 22.2796   6
  -2 -17   7 15.3871 20.1614   6
   0 -17   7 477.961 46.7975   6
   2 -17   7 177.025 32.4964   6
   4 -17   7-12.8539 21.5094   6
  -8  17  -7 0.44537 5.90142   4
  -9 -18   7 85.8598 21.3198   6
  -7 -18   7 102.770 24.2426   6
  -5 -18   7 6.49597 18.1117   6
  -3 -18   7 89.5181 26.2305   6
  -1 -18   7 54.9144 25.1703   6
 -24   0   8 12.6778 16.2886   1
 -24   0   8 24.4611 7.35899   5
 -22   0   8 22.7580 6.57622   5
 -22   0   8 16.6237 14.5844   1
 -20   0   8 700.846 30.2143   5
 -20   0   8 655.197 43.6049   1
 -18   0   8 976.347 37.9501   5
 -16   0   8 23.4468 5.73132   5
 -14   0   8 36.4004 6.16793   5
 -12   0   8 300.009 15.9531   5
 -10   0   8 1559.15 52.0887   5
  -6   0   8 659.415 25.4287   5
   0   0   8 415.296 22.5505   1
   2   0   8 2158.74 72.4161   1
  -4   0  -8 5411.17 162.231   2
  -6   0  -8 49.8174 7.94431   2
  -8   0  -8 181.928 13.6015   2
 -10   0  -8 155.407 12.7330   2
 -12   0  -8 178.196 13.8640   2
 -14   0  -8 14.3008 6.44791   2
 -16   0  -8 74.2279 9.99477   2
 -18   0  -8 170.238 14.6464   2
 -20   0  -8 37.0693 7.94244   2
 -25  -1   8 201.272 15.6768   5
 -25   1   8 200.247 15.3951   5
 -25  -1   8 185.371 30.4566   1
 -25   1   8 164.711 26.0388   1
 -23  -1   8 8.92630 5.97735   5
 -23   1   8 4.63879 5.53166   5
 -23  -1   8 4.34586 15.4267   1
 -23   1   8-2.44463 12.8054   1
 -21  -1   8 6.54411 14.3820   1
 -21  -1   8 8.79929 5.41153   5
 -21   1   8 9.72611 5.62326   5
 -19  -1   8 147.607 12.3495   5
 -19   1   8 142.297 11.5833   5
 -19  -1   8 167.549 23.6998   1
 -17  -1   8 91.8126 9.67510   5
 -17   1   8 77.0260 8.49990   5
 -17  -1   8 74.4690 16.9955   1
 -15  -1   8 198.368 13.2405   5
 -15   1   8 179.817 12.1079   5
 -15  -1   8 170.943 21.0665   1
 -13  -1   8 114.874 9.92571   5
 -13   1   8 122.606 9.49432   5
 -13  -1   8 120.868 17.3608   1
 -11  -1   8 1608.93 53.4428   5
 -11   1   8 1541.68 51.9995   5
  -7  -1   8 14.4838 5.01931   5
  -7   1   8 16.7875 4.35129   5
  -5  -1   8 1859.44 59.4601   5
  -5   1   8 1816.10 57.0606   5
  -5  -1   8 1656.83 66.8718   1
  -3  -1   8 465.048 27.5661   1
  -1  -1   8 1492.63 58.3391   1
   1  -1   8 779.664 36.6827   1
  -3  -1  -8 1979.13 61.7445   2
   3   1   8 1817.42 57.9893   1
  -5   1  -8 9.30829 5.55709   2
  -5  -1  -8 23.1912 6.76665   2
  -7   1  -8 123.299 11.2330   2
  -7  -1  -8 107.592 11.0749   2
  -9   1  -8 49.3173 8.15514   2
  -9  -1  -8 53.7248 8.14506   2
 -11   1  -8 13.1798 6.21756   2
 -11  -1  -8 14.3862 5.65715   2
 -13  -1  -8 138.428 11.7469   2
 -13   1  -8 133.961 12.2925   2
 -15   1  -8 79.8713 10.1890   2
 -15  -1  -8 93.6896 10.4137   2
 -17   1  -8 20.7965 7.16741   2
 -17  -1  -8 9.69256 6.37463   2
 -19   1  -8 13.4418 6.84607   2
 -19  -1  -8 10.3563 6.68517   2
 -24  -2   8 311.845 19.5446   5
 -24   2   8 313.889 19.2080   5
 -24  -2   8 269.397 35.0144   1
 -24   2   8 284.104 29.4422   1
 -22   2   8 127.345 11.6113   5
 -22  -2   8 109.001 24.6402   1
 -22  -2   8 123.320 12.1487   5
 -20  -2   8 12.1928 6.16806   5
 -20   2   8 19.1369 5.75877   5
 -20  -2   8 31.6050 17.4392   1
 -18  -2   8 193.790 14.1263   5
 -18   2   8 199.944 13.3648   5
 -18  -2   8 228.447 27.9336   1
 -16  -2   8 30.1323 15.0691   1
 -16  -2   8 38.4319 7.05561   5
 -16   2   8 37.5673 6.17890   5
 -14  -2   8 4.55386 5.04069   5
 -14   2   8 10.3090 4.47968   5
 -14  -2   8 9.60840 12.8347   1
 -12  -2   8 23.8673 5.79757   5
 -12   2   8 8.77292 4.20887   5
 -12  -2   8 37.1751 14.1324   1
 -10  -2   8 53.7345 7.43157   5
 -10  -2   8 72.1005 15.4043   1
  -8   2   8 496.348 20.1822   5
  -6   2   8 31.3706 4.69182   5
  -6  -2   8 16.7886 5.44234   5
  -6  -2   8 20.8911 11.5255   1
  -4  -2   8 14.0113 11.3804   1
  -4   2   8 16.8838 3.89548   5
  -2  -2   8 313.394 25.6708   1
   0  -2  -8 1346.17 46.4811   2
   0  -2   8 1376.69 58.5620   1
   2  -2   8 713.049 36.5014   1
  -4  -2  -8 1133.83 42.3813   2
  -6  -2  -8 302.060 16.7867   2
  -6   2  -8 270.760 16.7475   2
  -8   2  -8 178.489 13.6704   2
  -8  -2  -8 159.448 12.3175   2
 -10   2  -8 1002.83 38.0201   2
 -10  -2  -8 823.731 35.0985   2
 -12   2  -8 60.6723 9.23268   2
 -12  -2  -8 50.0712 7.84335   2
 -14   2  -8 12.1121 6.33690   2
 -14  -2  -8 12.2112 5.89383   2
 -16   2  -8 52.2433 8.91401   2
 -16  -2  -8 44.5579 7.97020   2
 -18   2  -8 26.2280 7.59688   2
 -18  -2  -8 19.9210 6.78765   2
 -20   2  -8 3.30694 4.49582   4
 -20   2  -8 4.80069 6.22818   2
 -25  -3   8 111.457 28.2738   1
 -23  -3   8 0.96395 5.64545   5
 -23   3   8 4.61208 5.46877   5
 -23  -3   8 1.73183 18.8828   1
 -21  -3   8 10.9468 6.38356   5
 -21   3   8 3.37780 4.95083   5
 -21  -3   8 20.6801 18.2558   1
 -19  -3   8 128.086 12.0879   5
 -19   3   8 124.250 10.5316   5
 -17  -3   8 31.4651 17.4682   1
 -17  -3   8 16.9439 6.09141   5
 -17   3   8 31.9859 5.82079   5
 -15  -3   8 13.6539 5.81959   5
 -15  -3   8 22.7152 15.5545   1
 -15   3   8 16.4059 4.64173   5
 -13  -3   8 31.7046 6.85980   5
 -13   3   8 26.9113 5.03067   5
 -13  -3   8 40.8968 16.4425   1
 -11  -3   8 2647.62 81.4672   5
 -11   3   8 2416.16 76.6838   5
 -11  -3   8 2416.26 99.6781   1
  -9  -3   8 2820.20 89.4648   5
  -9  -3   8 2753.51 107.351   1
  -7   3   8 57.8049 5.85880   5
  -5   3   8 162.915 8.85314   5
  -5  -3   8 140.974 20.5727   1
  -3   3   8 1050.54 33.4955   5
  -3  -3   8 929.941 51.5383   1
   1  -3  -8 1672.38 54.4163   2
  -1  -3   8 1560.19 71.0469   1
   1  -3   8 616.203 36.2359   1
  -3  -3  -8 1860.54 62.5317   2
  -5  -3  -8 361.996 18.8757   2
  -7   3  -8 5.36629 6.24289   2
  -7  -3  -8 2.41504 5.02622   2
  -9   3  -8 72.0737 9.41789   2
  -9  -3  -8 39.5076 7.12315   2
 -11   3  -8 29.7442 7.63587   2
 -11  -3  -8 23.1341 6.30314   2
 -13   3  -8 89.7596 10.7434   2
 -13  -3  -8 91.0907 9.73184   2
 -15   3  -8 115.978 12.3106   2
 -15  -3  -8 112.645 11.1381   2
 -17   3  -8 5.18222 6.43485   2
 -17  -3  -8-0.43454 5.69785   2
 -19   3  -8 7.21142 6.43691   2
 -19  -3  -8-0.45736 5.70316   2
 -24  -4   8 489.612 26.9177   5
 -24   4   8 540.032 26.0947   5
 -24  -4   8 483.322 49.7810   1
 -22  -4   8 134.432 13.0051   5
 -22   4   8 124.188 11.4658   5
 -22  -4   8 128.357 29.9729   1
 -20  -4   8 174.130 14.2763   5
 -20   4   8 142.496 11.7555   5
 -20  -4   8 167.393 30.1660   1
 -18  -4   8 68.6642 9.51188   5
 -18   4   8 68.1079 8.00160   5
 -18  -4   8 73.5416 22.2375   1
 -16  -4   8 569.463 26.8458   5
 -16   4   8 527.923 23.3490   5
 -16  -4   8 530.263 44.9684   1
 -14  -4   8 1201.81 44.6545   5
 -14   4   8 1145.52 40.5092   5
 -14  -4   8 1068.80 64.5028   1
 -12  -4   8 1836.79 60.7921   5
 -12   4   8 1674.75 55.5316   5
 -12  -4   8 1626.87 81.5267   1
 -10  -4   8 17.0581 6.37130   5
 -10  -4   8 6.15562 15.1746   1
  -8   4   8 436.028 17.6142   5
  -8  -4   8 437.903 37.0800   1
  -6   4   8 230.275 11.0897   5
  -4   4   8 2227.27 66.6950   5
  -4  -4   8 2258.33 94.4923   1
   2  -4  -8 4168.20 126.793   2
  -2   4   8 4335.05 123.004   5
  -2  -4   8 4194.17 154.344   1
   0  -4  -8 1575.30 51.9140   2
   0  -4   8 1405.49 67.7481   1
  -4  -4  -8 94.7198 9.40878   2
  -6  -4  -8 48.9638 7.59032   2
  -8  -4  -8 1678.38 57.9486   2
 -10  -4  -8 1487.90 52.9203   2
 -12   4  -8 9.76170 6.26782   2
 -12  -4  -8 4.73201 5.28274   2
 -14   4  -8 80.7891 10.9938   2
 -14  -4  -8 61.2876 9.07462   2
 -16   4  -8 3.75674 6.09161   2
 -16  -4  -8 0.44274 5.32205   2
 -18   4  -8 279.830 18.6254   2
 -18  -4  -8 212.346 16.2947   2
 -20   4  -8 39.9100 7.94302   4
 -20   4  -8 38.9700 8.66538   2
 -23  -5   8 169.167 15.5758   5
 -23  -5   8 161.999 32.9075   1
 -23   5   8 225.930 15.3804   5
 -21  -5   8 99.7492 11.9684   5
 -21   5   8 111.708 10.8218   5
 -21  -5   8 109.377 28.1074   1
 -19  -5   8 94.3529 11.4230   5
 -19   5   8 99.7033 9.88882   5
 -19  -5   8 82.4736 26.6000   1
 -17   5   8 45.5476 6.78808   5
 -17  -5   8 36.9417 7.85822   5
 -17  -5   8 26.0127 20.3428   1
 -15  -5   8 259.258 17.1303   5
 -15   5   8 221.593 13.3518   5
 -15  -5   8 251.444 33.8350   1
 -13  -5   8 2012.87 68.2405   5
 -13   5   8 1938.76 62.5081   5
 -13  -5   8 1843.62 93.4194   1
 -11  -5   8 4.74066 5.77066   5
 -11  -5   8 1.48537 16.1957   1
 -11   5   8 3.32339 3.25640   5
  -9  -5   8 122.319 25.0900   1
  -7  -5   8 45.6703 20.0817   1
  -7   5   8 73.5661 5.93493   5
  -5   5   8 2319.66 69.2743   5
   3  -5  -8 349.393 15.6684   2
  -3   5   8 346.574 13.0408   5
  -3  -5   8 365.046 36.7327   1
  -1  -5   8 13.4488 15.6110   1
   1  -5  -8 16.1644 5.02399   2
  -3  -5  -8 1297.19 45.9434   2
  -5  -5  -8 17.3808 5.81357   2
  -7  -5  -8 977.599 37.7802   2
  -9  -5  -8 17.3931 5.92036   2
 -11  -5  -8 259.400 16.5462   2
 -13  -5  -8 106.603 10.9359   2
 -15  -5  -8 55.1724 8.72466   2
 -17  -5  -8 197.402 15.7434   2
 -19   5  -8 7.74993 6.02694   4
 -24  -6   8 31.8429 25.0354   1
 -24   6   8 20.6937 7.30400   5
 -22  -6   8 26.4583 23.0428   1
 -22  -6   8 24.9618 8.47794   5
 -22   6   8 32.1196 7.30544   5
 -20  -6   8 45.5507 25.0064   1
 -20  -6   8 43.6410 9.39612   5
 -20   6   8 36.7460 7.23384   5
 -18  -6   8 212.396 16.8798   5
 -18  -6   8 189.663 33.9765   1
 -18   6   8 206.638 13.6915   5
 -16  -6   8 63.5474 9.95664   5
 -16  -6   8 59.4611 24.9247   1
 -16   6   8 51.1102 6.99505   5
 -14  -6   8 248.752 17.2770   5
 -14   6   8 193.264 11.9884   5
 -14  -6   8 219.482 34.1043   1
 -12  -6   8 65.6227 24.8921   1
 -12   6   8 72.5609 6.75077   5
 -12  -6   8 53.6264 9.35068   5
 -10  -6   8 49.0215 22.5808   1
 -10   6   8 50.9485 5.58177   5
  -8   6   8 251.770 11.9364   5
  -8  -6   8 268.970 35.9768   1
  -6   6   8 50.5573 4.83371   5
  -6  -6   8 84.5411 24.9045   1
   4  -6  -8 101.869 7.29674   2
  -4   6   8 112.716 6.22519   5
   2  -6  -8 144.365 9.69273   2
  -2  -6  -8 644.420 27.0152   2
  -4  -6  -8 233.633 14.6802   2
  -6  -6  -8 83.6959 9.38934   2
  -8  -6  -8 325.277 18.4043   2
 -10  -6  -8 33.3280 7.21368   2
 -12  -6  -8 5.39990 5.64752   2
 -14  -6  -8 56.7768 9.00871   2
 -16  -6  -8 54.3596 9.21105   2
 -18  -6  -8-3.01982 6.56459   2
 -23  -7   8 3.12195 7.69446   5
 -23   7   8 8.05585 6.37823   5
 -23  -7   8-6.78382 24.4654   1
 -21  -7   8 7.15949 7.35713   5
 -21   7   8 14.8967 6.11216   5
 -21  -7   8-6.59590 23.0339   1
 -19  -7   8 12.6123 8.14336   5
 -19   7   8 17.0613 5.99340   5
 -19  -7   8 23.4899 24.5090   1
 -17  -7   8 16.4625 8.24385   5
 -17   7   8 16.6348 5.40481   5
 -17  -7   8 22.9022 22.7057   1
 -15  -7   8 288.918 19.8796   5
 -15   7   8 265.940 14.8832   5
 -15  -7   8 275.371 39.9407   1
 -13   7   8 450.439 19.9628   5
 -13  -7   8 437.983 48.5267   1
 -11   7   8 455.394 19.3464   5
 -11  -7   8 502.429 50.0126   1
  -9  -7   8 455.464 47.7195   1
  -7   7   8 8.78348 3.07529   5
  -7  -7   8 25.6939 23.0185   1
  -5   7   8 1619.22 49.7234   5
  -5  -7   8 1676.65 89.4073   1
  -3  -7   8 28.8361 22.7241   1
   3  -7  -8 8.26435 3.72398   2
   1  -7  -8 86.2992 7.78505   2
  -3  -7  -8 0.95792 5.12772   2
  -5  -7  -8 162.784 12.6075   2
  -7  -7  -8 48.0656 7.96842   2
  -9  -7  -8 70.6670 9.08803   2
 -11  -7  -8 15.2798 6.60853   2
 -13  -7  -8 108.383 11.8802   2
 -15  -7  -8 41.4707 8.43111   2
 -17  -7  -8 132.986 13.6069   2
 -22  -8   8 158.759 16.7373   5
 -22   8   8 186.683 14.4385   5
 -20  -8   8 44.7378 11.0874   5
 -20   8   8 47.6207 7.81984   5
 -20  -8   8 38.1627 27.2105   1
 -18   8   8 152.895 11.9097   5
 -18  -8   8 126.795 35.1811   1
 -16   8   8 33.5700 6.48972   5
 -16  -8   8 53.1904 27.4612   1
 -14   8   8 212.618 13.1310   5
 -14  -8   8 244.111 41.2527   1
 -12   8   8 9.04883 4.15922   5
 -12  -8   8 4.51695 24.6260   1
 -10  -8   8 114.101 31.5936   1
  -8  -8   8 86.1708 29.4129   1
  -6  -8   8 511.861 51.1306   1
  -4  -8   8 53.0893 26.4753   1
   2  -8  -8 14.7030 3.99752   2
  -2  -8  -8 42.7923 6.80897   2
  -4  -8  -8 138.832 11.4116   2
  -6  -8  -8 245.903 15.9982   2
  -8  -8  -8 466.389 23.9611   2
 -10  -8  -8 1016.22 41.2097   2
 -12  -8  -8 30.1596 7.81435   2
 -14  -8  -8 2.99395 6.43800   2
 -16  -8  -8 44.5590 9.35355   2
 -21   9   8 5.45813 5.76510   5
 -21  -9   8 19.8324 27.4430   1
 -19   9   8 474.034 23.2099   5
 -19  -9   8 324.528 48.2162   1
 -17   9   8 2.15412 4.78232   5
 -17  -9   8 2.46187 26.2158   1
 -15   9   8 79.2303 8.43160   5
 -15  -9   8 67.8070 31.9961   1
 -13  -9   8 70.5307 30.5599   1
 -11  -9   8 1738.78 102.731   1
  -9  -9   8 792.128 66.8696   1
  -7  -9   8-13.0199 27.0585   1
  -5  -9   8 53.8139 29.6610   1
  -1  -9  -8 1393.52 47.7719   2
  -3  -9  -8 943.723 36.3665   2
  -5  -9  -8 381.493 20.6059   2
  -7  -9  -8 124.118 11.8901   2
  -9  -9  -8 214.753 16.3064   2
 -11  -9  -8 389.864 23.0232   2
 -13  -9  -8 596.649 30.5438   2
 -15  -9  -8 322.282 21.8347   2
 -20 -10   8 7.71522 26.4913   1
 -20  10   8 16.5264 6.29368   5
 -18  10   8 188.547 13.9987   5
 -18 -10   8 224.117 43.5611   1
 -16 -10   8-10.2148 28.0584   1
 -14 -10   8 75.6209 32.4088   1
 -12 -10   8 469.402 55.7653   1
 -10 -10   8 101.197 34.9636   1
  -8 -10   8 203.091 42.1863   1
  -6 -10   8 137.397 35.3817   1
  -2 -10  -8 544.789 24.3624   2
  -4 -10  -8 98.9787 10.2306   2
  -6 -10  -8 202.097 14.9717   2
  -8 -10  -8-2.30113 6.43849   2
 -10 -10  -8 9.04619 6.80130   2
  12 -10   8 432.864 42.1778   6
 -12 -10  -8 298.832 21.1988   2
 -14 -10  -8 33.1139 9.80501   2
 -21  11   8 9.33954 6.05020   5
 -19 -11   8 48.2754 35.0331   1
 -19  11   8 64.9836 9.31844   5
 -17 -11   8 135.088 40.0953   1
 -15 -11   8-5.62195 31.1172   1
 -13 -11   8 151.960 40.4658   1
 -11 -11   8 78.7750 37.5371   1
  -9 -11   8 95.9583 37.0349   1
  -7 -11   8 29.4600 28.1840   1
  -3 -11  -8 26.4122 6.84195   2
  -5 -11  -8 20.8181 7.32140   2
  -7 -11  -8 4.62657 6.79796   2
  -9 -11  -8 103.439 12.5845   2
  11 -11   8 181.534 31.3056   6
 -11 -11  -8 123.856 13.9969   2
  13 -11   8 34.2801 22.5996   6
 -13 -11  -8 6.66039 8.02774   2
 -15 -11  -8 47.0888 11.6738   2
 -20  12   8 2.60071 5.71396   5
 -18 -12   8 206.606 50.4598   1
 -16 -12   8 3.18228 32.2058   1
 -14 -12   8 78.1304 41.0352   1
 -12 -12   8 417.565 59.7364   1
 -10 -12   8 130.793 42.4919   1
  -4 -12  -8 222.855 15.6432   2
  -6 -12  -8 9.57440 7.14247   2
   8 -12   8 6.83035 20.3958   6
  -8 -12  -8 4.55804 7.01956   2
  10 -12   8 41.6693 23.9637   6
 -10 -12  -8 32.4753 9.00843   2
  12 -12   8 121.831 28.9719   6
 -12 -12  -8 87.3819 13.2040   2
 -14 -12  -8 2.67540 8.38871   2
 -17 -13   8 345.428 59.7416   1
 -15 -13   8 9.95978 34.1946   1
 -13 -13   8 321.840 56.2428   1
  -5 -13  -8 4.88140 6.40918   2
   7 -13   8 274.192 38.1941   6
  -7 -13  -8 252.220 18.2936   2
   9 -13   8 247.337 36.0251   6
  -9 -13  -8 162.196 15.8363   2
  11 -13   8 34.0384 22.2339   6
 -11 -13  -8 41.8095 10.1784   2
  13 -13   8 499.450 48.0307   6
 -13 -13  -8 368.711 25.8413   2
 -12 -14   8 49.8821 16.5852   6
   2 -14   8 13.6836 19.6317   6
   4 -14   8 105.440 27.7694   6
   6 -14   8-10.7485 20.5572   6
  -6 -14  -8-0.98525 6.85937   2
   8 -14   8 738.955 56.9805   6
  -8 -14  -8 592.499 31.6356   2
  10 -14   8 390.686 44.1215   6
 -10 -14  -8 266.266 20.8458   2
  12 -14   8 17.0393 23.4672   6
 -12 -14  -8 4.69646 8.98397   2
 -11 -15   8 3.57424 15.1152   6
  -9 -15   8 21.9581 17.7156   6
  -7 -15   8 19.7438 19.0554   6
  -5 -15   8 9.79560 19.5016   6
  -3 -15   8 70.2755 24.1692   6
  -1 -15   8 91.8371 27.0378   6
   1 -15   8 917.761 65.5400   6
   3 -15   8 699.740 56.8821   6
   5 -15   8 54.0920 24.5523   6
   7 -15   8 3.63883 21.1667   6
  -9  15  -8 6.81523 6.87472   4
   9 -15   8 1.85791 21.3207   6
  -9 -15  -8 2.98509 8.07517   2
 -10 -16   8 84.5934 21.1831   6
  -8 -16   8 15.8836 18.2199   6
  -6 -16   8-11.4088 18.1787   6
  -4 -16   8 300.601 37.7964   6
  -2 -16   8 239.403 36.4958   6
   0 -16   8 36.1447 21.0489   6
   2 -16   8 234.044 35.3923   6
   4 -16   8-3.65106 20.9489   6
  -6  16  -8 18.4885 6.91487   4
   6 -16   8 20.3930 20.8329   6
  -8  16  -8 15.0298 7.24778   4
 -11 -17   8 68.7791 18.6857   6
  -9 -17   8 64.3178 21.1771   6
  -7 -17   8 7.68015 17.9913   6
  -5 -17   8 161.270 29.7010   6
  -3 -17   8 1.77756 20.2561   6
  -1 -17   8-1.82940 21.5683   6
   1 -17   8 779.250 60.8618   6
  -7  17  -8-0.44340 5.84467   4
 -25   0   9 162.729 27.8887   1
 -23   0   9 15.2577 15.3607   1
 -23   0   9 15.8968 6.51547   5
 -21   0   9 111.515 21.3309   1
 -21   0   9 142.746 12.5758   5
 -19   0   9 470.378 23.4874   5
 -19   0   9 436.741 35.1623   1
 -17   0   9 139.324 11.8067   5
 -15   0   9 1.05546 4.51388   5
 -13   0   9 89.0859 9.03894   5
 -11   0   9 34.4644 6.10664   5
  -9   0   9 2183.92 70.0054   5
  -3   0   9 4100.61 130.734   1
  -1   0   9 7743.14 233.059   1
   1   0   9 48.5371 11.2019   1
  -3   0  -9 1259.11 46.5920   2
  -5   0  -9 291.125 18.1805   2
  -7   0  -9 261.390 17.2835   2
  -9   0  -9 156.440 13.4142   2
 -11   0  -9 24.1821 7.11253   2
 -13   0  -9 114.361 11.9536   2
 -15   0  -9 306.826 19.5016   2
 -17   0  -9 231.046 16.9613   2
 -24  -1   9 20.9212 7.25113   5
 -24   1   9 27.5280 7.51732   5
 -24  -1   9 21.9934 17.5331   1
 -24   1   9 35.4213 17.1990   1
 -22  -1   9 5.88108 5.67369   5
 -22   1   9-5.93200 13.3277   1
 -22   1   9-2.59980 5.77135   5
 -22  -1   9 7.11755 15.8751   1
 -20  -1   9 151.151 12.8496   5
 -20   1   9 138.724 12.1816   5
 -20  -1   9 158.882 25.1917   1
 -18  -1   9 751.420 31.7691   5
 -18   1   9 697.812 30.3543   5
 -18  -1   9 759.609 48.5274   1
 -16  -1   9 51.2356 7.70276   5
 -16   1   9 44.7099 7.21232   5
 -16  -1   9 39.1446 15.4081   1
 -14  -1   9 15.8932 11.8700   1
 -14  -1   9 16.4885 5.68598   5
 -14   1   9 10.5177 4.84268   5
 -12  -1   9 283.723 16.1203   5
 -12   1   9 255.240 14.9769   5
 -12  -1   9 286.822 25.7377   1
 -10  -1   9 164.096 11.6721   5
 -10   1   9 124.453 9.77052   5
 -10  -1   9 153.576 18.5828   1
  -8  -1   9 103.682 15.8092   1
  -6  -1   9 2405.94 77.5209   5
  -6   1   9 2421.22 75.1538   5
  -4  -1   9 17.2277 10.3066   1
  -2  -1   9 680.095 36.1302   1
   0  -1   9 84.7559 14.8161   1
   0   1   9 81.4365 10.0907   1
  -2  -1  -9 450.021 22.3168   2
  -4   1  -9 432.178 22.9187   2
  -4  -1  -9 528.139 24.6436   2
  -6   1  -9 411.581 22.0533   2
  -6  -1  -9 401.251 21.9002   2
  -8   1  -9 99.6465 11.1556   2
  -8  -1  -9 61.4539 9.39078   2
 -10   1  -9 348.015 20.5018   2
 -10  -1  -9 340.636 20.2823   2
 -12   1  -9 5.39390 5.98814   2
 -12  -1  -9 3.06517 5.98193   2
 -14   1  -9 234.942 17.1737   2
 -14  -1  -9 265.240 17.9286   2
 -16   1  -9 202.420 16.1112   2
 -16  -1  -9 209.490 16.2084   2
 -18   1  -9 47.1556 9.37426   2
 -18  -1  -9 39.1453 8.80133   2
 -23  -2   9 9.84804 17.0511   1
 -23  -2   9 5.31790 6.20559   5
 -23   2   9 8.31011 6.26286   5
 -21  -2   9 33.0877 7.83709   5
 -21  -2   9 43.8554 20.4705   1
 -21   2   9 29.0675 7.06850   5
 -19  -2   9 29.1699 7.45897   5
 -19   2   9 24.4952 6.40900   5
 -19  -2   9 18.1267 15.6804   1
 -17  -2   9 13.6104 6.52304   5
 -17   2   9 20.2212 5.60271   5
 -17  -2   9 19.2641 16.4843   1
 -15  -2   9 472.660 23.1314   5
 -15   2   9 433.934 20.9312   5
 -15  -2   9 435.071 36.4450   1
 -13  -2   9 656.178 28.8742   5
 -13   2   9 680.557 27.3241   5
 -13  -2   9 663.053 43.4412   1
 -11  -2   9 301.113 17.6343   5
 -11   2   9 334.607 16.4261   5
 -11  -2   9 312.363 28.4535   1
  -9  -2   9 32.3620 13.4873   1
  -9  -2   9 24.6433 6.26789   5
  -7   2   9 596.651 23.2296   5
  -7  -2   9 566.732 36.1697   1
  -5   2   9 1134.81 38.2577   5
  -3  -2   9 211.514 22.4474   1
  -1  -2   9 226.474 23.2362   1
  -1  -2  -9 341.170 18.5256   2
   1  -2   9 329.485 25.9415   1
  -3  -2  -9 634.783 28.5490   2
  -5  -2  -9 41.8766 8.06673   2
  -7   2  -9 123.102 12.0272   2
  -7  -2  -9 114.212 11.8564   2
  -9   2  -9 35.5014 8.13145   2
  -9  -2  -9 21.0036 6.90568   2
 -11   2  -9 57.7451 9.56067   2
 -11  -2  -9 45.8002 8.50962   2
 -13   2  -9 100.738 11.7358   2
 -13  -2  -9 74.0943 9.68575   2
 -15   2  -9 34.4589 8.59620   2
 -15  -2  -9 24.5471 7.89047   2
 -17   2  -9 7.47468 7.13383   2
 -17  -2  -9 4.33710 6.68005   2
 -19   2  -9 27.4674 8.20413   2
 -24  -3   9-1.54165 6.25530   5
 -24   3   9-5.01343 6.10235   5
 -24  -3   9 16.7803 20.9452   1
 -22  -3   9 0.48903 5.91536   5
 -22   3   9-1.26359 5.49323   5
 -22  -3   9 1.73266 18.3012   1
 -20  -3   9 291.322 18.3458   5
 -20   3   9 238.738 15.8094   5
 -20  -3   9 269.240 33.7172   1
 -18  -3   9 677.208 30.2220   5
 -18   3   9 609.701 27.2904   5
 -18  -3   9 617.908 48.5904   1
 -16  -3   9 42.2766 18.7947   1
 -16  -3   9 33.9256 7.45438   5
 -16   3   9 34.1453 6.26600   5
 -14  -3   9 16.9793 15.4102   1
 -14  -3   9 18.5973 6.66322   5
 -14   3   9 23.6111 5.34344   5
 -12  -3   9 390.071 20.8110   5
 -12   3   9 388.427 18.1531   5
 -12  -3   9 346.746 33.2087   1
 -10  -3   9 896.198 35.0599   5
 -10   3   9 765.179 29.6642   5
 -10  -3   9 814.595 49.3000   1
  -8   3   9 153.580 9.88146   5
  -8  -3   9 147.601 21.9922   1
  -6   3   9 2735.01 82.6693   5
  -4   3   9 15.5421 4.09202   5
  -4  -3   9 53.5378 17.8920   1
  -2  -3   9 3893.86 139.325   1
   0  -3   9 191.924 23.1394   1
  -2  -3  -9 177.223 13.4303   2
  -4  -3  -9 330.933 19.3376   2
  -6  -3  -9 102.713 11.2777   2
  -8  -3  -9 3.03712 5.33628   2
 -10   3  -9 17.0540 7.28296   2
 -10  -3  -9 15.2180 6.19271   2
 -12   3  -9 9.95066 7.05449   2
 -12  -3  -9 10.0469 5.70701   2
 -14   3  -9 245.465 18.1091   2
 -14  -3  -9 237.787 16.2607   2
 -16   3  -9 127.400 13.3940   2
 -16  -3  -9 119.333 11.8012   2
 -18   3  -9 7.57353 6.90217   2
 -18  -3  -9 12.6686 6.35203   2
 -23  -4   9 56.2565 10.2920   5
 -23   4   9 37.6416 8.08792   5
 -23  -4   9 48.6529 23.4264   1
 -21  -4   9 32.0692 8.45213   5
 -21   4   9 21.0863 6.29046   5
 -21  -4   9 26.1476 21.7392   1
 -19  -4   9 144.903 13.6061   5
 -19   4   9 131.063 11.1242   5
 -19  -4   9 129.593 28.4755   1
 -17  -4   9 145.167 13.3038   5
 -17   4   9 132.921 10.6858   5
 -17  -4   9 115.447 26.6603   1
 -15  -4   9 746.277 33.0822   5
 -15   4   9 726.509 29.1498   5
 -15  -4   9 754.433 54.0616   1
 -13  -4   9 2996.95 96.3674   5
 -13   4   9 2910.50 90.6054   5
 -13  -4   9 2932.98 122.979   1
 -11  -4   9 1438.90 51.2058   5
 -11   4   9 1293.44 44.7235   5
 -11  -4   9 1292.86 71.0589   1
  -9  -4   9 168.017 25.3466   1
  -7   4   9 536.359 20.4024   5
  -7  -4   9 388.453 36.8682   1
  -5   4   9 1554.37 48.6737   5
  -3  -4   9 461.664 39.6021   1
  -1  -4   9 3907.56 141.479   1
  -1  -4  -9 1841.06 62.3692   2
   1  -4   9 1878.00 79.5113   1
  -3  -4  -9 81.0698 9.60794   2
  -5  -4  -9 43.1754 7.79119   2
  -7  -4  -9 905.159 36.6434   2
  -9  -4  -9 7.20255 5.57505   2
 -11  -4  -9 165.486 13.4494   2
 -13  -4  -9 101.301 10.9012   2
 -15  -4  -9 23.0644 7.41797   2
 -17  -4  -9 9.44828 6.58300   2
 -22  -5   9 53.5564 25.7237   1
 -22  -5   9 55.5070 10.2571   5
 -22   5   9 49.3522 8.16768   5
 -20  -5   9 78.3049 11.1495   5
 -20   5   9 65.7692 8.63064   5
 -20  -5   9 81.2250 28.5489   1
 -18  -5   9 469.518 25.5110   5
 -18   5   9 439.357 21.5868   5
 -18  -5   9 429.725 46.0754   1
 -16  -5   9 191.022 15.6580   5
 -16   5   9 158.532 11.6190   5
 -16  -5   9 178.061 32.3421   1
 -14  -5   9 814.999 35.6830   5
 -14   5   9 746.475 29.6245   5
 -14  -5   9 774.408 58.5200   1
 -12  -5   9 627.626 29.9858   5
 -12   5   9 562.756 23.2938   5
 -12  -5   9 617.949 50.0802   1
 -10   5   9 102.641 7.78399   5
 -10  -5   9 80.0647 22.6010   1
  -8  -5   9 23.2105 19.8234   1
  -8   5   9 22.2713 4.36171   5
  -6   5   9 1747.67 54.7689   5
  -6  -5   9 2003.74 91.2550   1
   2  -5  -9 43.8865 6.44636   2
  -2  -5   9 22.6326 18.5860   1
   0  -5   9 1331.07 67.5760   1
  -2  -5  -9 10.7607 5.88900   2
  -4  -5  -9 245.435 15.7238   2
  -6  -5  -9 117.313 11.0686   2
  -8  -5  -9 1077.45 41.6611   2
 -10  -5  -9 1014.83 40.3581   2
 -12  -5  -9 6.06712 5.46918   2
 -14  -5  -9 117.183 11.9169   2
 -16  -5  -9 16.5445 6.78110   2
 -23  -6   9-4.33277 21.7292   1
 -23  -6   9 4.27548 7.52933   5
 -23   6   9 12.9222 6.20912   5
 -21  -6   9 23.1990 23.5307   1
 -21  -6   9 27.7594 9.10051   5
 -21   6   9 24.9009 6.75440   5
 -19  -6   9 37.2324 24.0889   1
 -19  -6   9 35.5653 9.38365   5
 -19   6   9 41.8290 7.22823   5
 -17  -6   9 1.98857 21.5146   1
 -17  -6   9 0.55230 6.88651   5
 -17   6   9 2.43127 4.74416   5
 -15  -6   9-7.63989 21.7662   1
 -15  -6   9 2.68127 6.76866   5
 -15   6   9 12.5806 4.83691   5
 -13   6   9 351.528 17.2651   5
 -13  -6   9 324.419 40.3142   1
 -11  -6   9 78.1697 26.4254   1
 -11   6   9 106.586 8.41611   5
  -9  -6   9 189.613 31.9753   1
  -7   6   9 23.8211 4.03730   5
  -7  -6   9 24.4283 22.5203   1
  -5  -6   9 101.428 27.2249   1
   3  -6  -9 359.159 16.3556   2
  -1  -6  -9 360.428 18.7779   2
  -3  -6  -9 10.0052 5.68370   2
  -5  -6  -9 105.888 10.6263   2
  -7  -6  -9 26.8390 7.12496   2
  -9  -6  -9 5.47612 6.11103   2
 -11  -6  -9 177.208 14.2781   2
 -13  -6  -9 126.264 12.6364   2
 -15  -6  -9 90.2995 11.4066   2
 -17  -6  -9 22.5384 7.89507   2
 -22  -7   9 27.0562 9.44518   5
 -22   7   9 21.5466 6.68086   5
 -22  -7   9 14.0235 25.4918   1
 -20  -7   9 108.959 14.1438   5
 -20   7   9 105.232 10.8967   5
 -20  -7   9 84.4132 30.0567   1
 -18  -7   9 172.768 16.7512   5
 -18   7   9 143.643 12.0056   5
 -18  -7   9 160.354 35.1275   1
 -16   7   9 151.917 11.4477   5
 -16  -7   9 142.670 34.1019   1
 -14   7   9 272.983 14.7952   5
 -14  -7   9 218.882 37.8510   1
 -12   7   9 0.25485 3.77545   5
 -12  -7   9-2.05707 24.5695   1
 -10   7   9 17.7472 4.25960   5
 -10  -7   9 4.05746 23.1232   1
  -8  -7   9 96.4514 29.0121   1
  -6  -7   9 18.5070 24.1423   1
  -4  -7   9 10.2701 22.2052   1
  -2  -7   9 67.1886 25.1654   1
   2  -7  -9 51.3419 6.47347   2
   0  -7  -9 212.100 13.2391   2
  -2  -7  -9 48.8675 7.43859   2
  -4  -7  -9 412.497 21.3504   2
  -6  -7  -9 216.855 15.2449   2
  -8  -7  -9 705.591 31.2816   2
 -10  -7  -9 486.686 25.0562   2
 -12  -7  -9 45.8941 8.70868   2
 -14  -7  -9 10.9239 7.20763   2
 -16  -7  -9 0.52780 6.61945   2
 -21   8   9 28.6126 7.51992   5
 -21  -8   9 22.7125 28.1544   1
 -19   8   9 106.225 10.6042   5
 -19  -8   9 77.1556 33.1057   1
 -17   8   9-2.82005 4.59789   5
 -17  -8   9 9.80208 26.0950   1
 -15   8   9 273.281 15.1972   5
 -15  -8   9 231.303 42.2733   1
 -13   8   9 434.142 19.4508   5
 -13  -8   9 341.714 48.4192   1
 -11   8   9 13.9856 4.32884   5
 -11  -8   9-6.80411 25.4813   1
  -9  -8   9 12.9273 24.2063   1
  -7  -8   9 35.3101 26.0681   1
  -5  -8   9 486.302 49.8815   1
  -3  -8   9 1.78042 22.5874   1
  -1  -8  -9 42.0724 6.94916   2
  -3  -8  -9 6.48998 5.64738   2
  -5  -8  -9 71.4726 9.10602   2
  -7  -8  -9 182.866 14.2486   2
  -9  -8  -9 40.4339 8.66630   2
 -11  -8  -9 262.138 17.9633   2
 -13  -8  -9-1.50292 6.24648   2
 -15  -8  -9 37.0044 8.91301   2
 -22   9   9-5.60225 6.02488   5
 -20   9   9 168.604 13.5611   5
 -20  -9   9 133.665 37.1204   1
 -18   9   9 1800.29 61.7178   5
 -18  -9   9 1743.48 109.848   1
 -16   9   9 85.7274 8.93682   5
 -16  -9   9 89.8231 34.2666   1
 -14   9   9 216.751 13.3154   5
 -14  -9   9 162.914 38.8013   1
 -12  -9   9 26.5964 26.1724   1
 -12   9   9 30.2182 5.66999   5
 -10  -9   9 23.5485 24.8817   1
  -8  -9   9 192.899 38.5395   1
  -6  -9   9 1868.39 107.773   1
  -4  -9   9 12.1187 26.9045   1
   0  -9  -9 3.02007 4.36260   2
  -2  -9  -9 1211.35 44.0448   2
  -4  -9  -9 190.047 13.7391   2
  -6  -9  -9 1061.61 41.6592   2
  -8  -9  -9 61.3037 9.25043   2
 -10  -9  -9 180.431 15.2007   2
 -12  -9  -9 8.19191 6.71708   2
 -14  -9  -9 295.694 20.5672   2
 -21  10   9-2.65441 5.58105   5
 -19 -10   9-5.42007 29.7752   1
 -19  10   9 6.79941 5.65003   5
 -17  10   9 114.877 10.7484   5
 -17 -10   9 104.970 36.1743   1
 -15 -10   9 31.7437 27.9691   1
 -15  10   9 45.9124 7.23273   5
 -13 -10   9 262.537 46.0912   1
 -13  10   9 237.335 14.0781   5
 -11 -10   9 36.4867 31.5411   1
  -9 -10   9 120.850 38.2412   1
  -7 -10   9 96.9847 35.6942   1
  -5 -10   9 26.1044 25.4883   1
  -3 -10  -9 50.8991 7.86981   2
  -5 -10  -9 218.273 15.2820   2
  -7 -10  -9 337.283 20.3200   2
  -9 -10  -9 213.294 16.4448   2
 -11 -10  -9 89.4006 11.7320   2
 -13 -10  -9 157.841 15.7071   2
 -20  11   9 5.46739 5.39798   5
 -18 -11   9 32.3519 34.0149   1
 -18  11   9 53.5688 8.47672   5
 -16 -11   9 8.77387 29.8770   1
 -16  11   9 36.1849 7.07458   5
 -14 -11   9 982.355 83.7510   1
 -14  11   9 1001.32 37.9177   5
 -12 -11   9 306.382 52.0779   1
 -10 -11   9 17.3887 35.4947   1
  -8 -11   9 29.9778 33.7894   1
  -4 -11  -9 30.1917 7.47132   2
  -6 -11  -9-2.63888 6.18174   2
  -8 -11  -9 70.9262 10.5413   2
 -10 -11  -9 23.6273 8.57570   2
  12 -11   9-12.4213 21.3299   6
 -12 -11  -9 5.10828 7.67642   2
 -19  12   9 5.09360 5.59688   5
 -17 -12   9 161.672 45.0547   1
 -17  12   9 169.399 13.3679   5
 -15 -12   9 32.7219 34.2796   1
 -15  12   9 11.5293 5.39230   5
 -13 -12   9 54.4083 37.7637   1
 -11 -12   9 9.28078 35.5011   1
  -9 -12   9-2.85173 32.0357   1
  -5 -12  -9 4.69205 6.16056   2
  -7 -12  -9 207.409 16.2226   2
   9 -12   9 12.9659 23.7648   6
  -9 -12  -9 3.76391 7.01380   2
  11 -12   9 1.85760 21.3177   6
 -11 -12  -9 8.68090 7.86868   2
 -18  13   9 561.815 27.2011   5
 -16 -13   9 110.870 43.5621   1
 -14 -13   9 94.5922 41.4557   1
 -12 -13   9 876.539 85.2716   1
  -6 -13  -9 356.311 21.7241   2
   8 -13   9 118.580 31.1967   6
  -8 -13  -9 57.7745 10.5099   2
  10 -13   9 347.309 43.1317   6
 -10 -13  -9 194.145 17.3539   2
  12 -13   9 13.0781 22.3179   6
   5 -14   9 96.5902 28.7626   6
   7 -14   9 128.036 32.8871   6
  -7 -14  -9 139.282 14.2622   2
   9 -14   9 112.510 32.2270   6
  -9 -14  -9 86.3486 12.4634   2
 -12 -15   9 9.98123 15.8308   6
 -10 -15   9-11.2355 17.4106   6
   2 -15   9 126.162 31.2203   6
   4 -15   9-1.94320 23.0603   6
   6 -15   9 19.3795 23.4479   6
 -11 -16   9 26.6336 18.1145   6
  -9 -16   9 27.4407 20.4240   6
  -7 -16   9 62.3937 23.7639   6
  -5 -16   9 117.202 29.4437   6
  -3 -16   9 1.89158 20.9394   6
  -1 -16   9 133.085 30.7489   6
   1 -16   9 15.7228 22.7134   6
   3 -16   9 13.6147 22.4768   6
  -7  16  -9 86.4888 11.3039   4
 -24   0  10 12.1488 6.67963   5
 -24   0  10 17.9266 16.1665   1
 -22   0  10 100.893 11.5619   5
 -22   0  10 91.1736 21.6400   1
 -20   0  10-1.24635 13.6935   1
 -20   0  10 1.76506 5.30427   5
 -18   0  10 194.322 14.5192   5
 -18   0  10 184.002 23.6720   1
 -16   0  10 354.404 19.6847   5
 -16   0  10 350.593 29.9885   1
 -14   0  10 955.523 37.7162   5
 -12   0  10 2.44375 4.88420   5
 -10   0  10 1935.27 64.6573   5
  -8   0  10 717.304 29.2945   5
  -4   0  10 11.9496 9.00754   1
  -2   0  10 545.382 30.6768   1
  -4   0 -10 41.7037 8.47593   2
  -6   0 -10 3848.47 122.444   2
  -8   0 -10 986.348 41.6151   2
 -10   0 -10 107.009 11.8885   2
 -12   0 -10 165.805 15.0099   2
 -14   0 -10 322.556 20.5819   2
 -16   0 -10 466.845 25.5730   2
 -23   1  10 33.1210 17.1010   1
 -23  -1  10 16.2220 6.80300   5
 -23   1  10 24.7951 7.53385   5
 -23  -1  10 9.35056 16.7380   1
 -21  -1  10 12.6194 6.55038   5
 -21   1  10 20.7112 6.54032   5
 -21   1  10 7.03139 12.9787   1
 -21  -1  10-1.42901 14.8497   1
 -19  -1  10 9.32185 15.4926   1
 -19  -1  10 0.44457 5.44466   5
 -19   1  10 2.48006 5.21427   5
 -17  -1  10 339.952 19.6821   5
 -17   1  10 329.558 18.6495   5
 -17  -1  10 284.013 30.7253   1
 -15  -1  10 159.898 12.7641   5
 -15   1  10 143.709 11.7931   5
 -15  -1  10 121.682 20.9051   1
 -13  -1  10 78.8800 9.54958   5
 -13   1  10 69.7176 8.24186   5
 -13  -1  10 78.8081 17.2992   1
 -11  -1  10 47.0568 7.56591   5
 -11   1  10 39.7530 6.74720   5
 -11  -1  10 52.5279 14.7773   1
  -9  -1  10 798.197 32.3973   5
  -9   1  10 779.066 30.2585   5
  -9  -1  10 706.080 41.7938   1
  -7  -1  10 987.487 49.4015   1
  -3  -1  10 22.9298 11.7576   1
  -1  -1  10 36.6228 13.6535   1
  -1   1  10 34.6692 9.66371   1
  -3  -1 -10 269.770 17.9243   2
  -5  -1 -10 159.673 14.4033   2
  -7   1 -10 23.1952 7.97653   2
  -7  -1 -10 4.17578 6.25137   2
  -9   1 -10 32.9230 8.66043   2
  -9  -1 -10 15.9424 7.14637   2
 -11   1 -10-2.97885 6.29888   2
 -11  -1 -10-1.88412 6.17644   2
 -13   1 -10 199.119 15.8798   2
 -13  -1 -10 134.049 13.7578   2
 -15   1 -10 37.9681 9.24423   2
 -15  -1 -10 24.8250 7.88996   2
 -17   1 -10 4.19762 6.99056   2
 -17  -1 -10 7.06144 6.61539   2
 -24   2  10 1.47673 5.76515   5
 -24   2  10 5.21060 14.2032   1
 -24  -2  10-15.8490 20.7619   1
 -22  -2  10 186.787 15.3733   5
 -22   2  10 192.368 14.9962   5
 -22  -2  10 191.559 31.1552   1
 -20  -2  10 332.930 20.4458   5
 -20   2  10 343.171 19.5448   5
 -20  -2  10 292.145 35.1107   1
 -18  -2  10 5.89014 5.88098   5
 -18   2  10 8.51629 5.44451   5
 -18  -2  10 9.98028 15.4268   1
 -16  -2  10 3.92529 5.83957   5
 -16   2  10 2.18213 4.64072   5
 -16  -2  10 1.32130 14.6267   1
 -14  -2  10 68.2805 9.42751   5
 -14   2  10 70.8173 8.45498   5
 -14  -2  10 55.4207 17.8067   1
 -12  -2  10 114.045 20.4087   1
 -12  -2  10 125.497 11.8916   5
 -12   2  10 103.631 9.38559   5
 -10  -2  10 337.667 20.0677   5
 -10   2  10 374.666 17.8584   5
 -10  -2  10 333.049 30.4627   1
  -8  -2  10 117.192 20.1990   1
  -6  -2  10 33.7877 14.2190   1
  -6   2  10 31.7726 5.35394   5
  -2  -2  10 894.973 49.3199   1
  -2  -2 -10 0.41056 6.15794   2
  -4  -2 -10 316.932 19.5646   2
  -6  -2 -10 401.238 23.0049   2
  -8   2 -10 500.162 26.5972   2
  -8  -2 -10 489.370 25.6077   2
 -10   2 -10 7.45914 7.05963   2
 -10  -2 -10 13.9851 7.11099   2
 -12   2 -10 133.155 13.6401   2
 -12  -2 -10 134.392 13.4801   2
 -14   2 -10 37.8610 9.53150   2
 -14  -2 -10 44.4164 9.26550   2
 -16   2 -10-3.64122 7.20880   2
 -16  -2 -10-0.99896 6.33702   2
 -23  -3  10 1.07520 6.29698   5
 -23   3  10 6.41527 5.97691   5
 -23  -3  10-7.46332 19.3822   1
 -21  -3  10 0.51654 6.36426   5
 -21   3  10-1.26765 5.17471   5
 -21  -3  10 1.75748 20.0272   1
 -19  -3  10 3.29961 17.2826   1
 -19  -3  10 3.50338 6.70056   5
 -19   3  10 0.38994 5.03073   5
 -17  -3  10 459.933 24.7982   5
 -17   3  10 436.645 21.7579   5
 -17  -3  10 430.219 41.3909   1
 -15  -3  10 84.7879 10.4328   5
 -15  -3  10 90.4722 22.5295   1
 -15   3  10 78.6402 8.52143   5
 -13  -3  10 20.4134 16.5801   1
 -13  -3  10 29.3408 8.04511   5
 -13   3  10 25.0950 5.82095   5
 -11  -3  10 196.460 15.2464   5
 -11   3  10 173.679 11.7576   5
 -11  -3  10 168.215 25.4639   1
  -9  -3  10 1530.29 74.2489   1
  -7   3  10 4352.74 127.674   5
  -7  -3  10 4120.11 153.581   1
  -3  -3  10 132.442 23.2730   1
  -1  -3  10 540.798 40.2401   1
  -1  -3 -10 592.276 27.2313   2
  -3  -3 -10 23.6325 7.82399   2
  -5  -3 -10 276.866 18.4152   2
  -7  -3 -10-0.92205 6.47948   2
  -9  -3 -10 0.47075 6.13949   2
 -11  -3 -10 25.6223 7.83909   2
 -13   3 -10 197.430 16.3533   2
 -13  -3 -10 128.749 13.1111   2
 -15   3 -10 20.6796 8.20082   2
 -15  -3 -10 24.6127 7.56060   2
 -17   3 -10 5.40858 7.01743   2
 -22  -4  10 683.954 33.6687   5
 -22   4  10 688.539 31.1246   5
 -22  -4  10 665.803 57.8235   1
 -20  -4  10 914.847 40.2119   5
 -20   4  10 920.072 37.2474   5
 -20  -4  10 842.336 63.9709   1
 -18  -4  10 116.445 12.7759   5
 -18   4  10 108.975 10.7241   5
 -18  -4  10 124.553 29.1580   1
 -16  -4  10 54.9718 9.82118   5
 -16   4  10 43.7034 7.10059   5
 -16  -4  10 34.0706 21.0290   1
 -14  -4  10 12.0573 7.19853   5
 -14   4  10 12.1587 4.94696   5
 -14  -4  10 17.6278 19.6282   1
 -12  -4  10 898.254 38.5612   5
 -12   4  10 842.132 32.3316   5
 -12  -4  10 868.635 58.2124   1
 -10   4  10 314.991 15.6141   5
 -10  -4  10 279.151 33.0767   1
  -8  -4  10 816.828 54.5258   1
  -6  -4  10 3481.08 136.310   1
  -2  -4  10 310.306 32.9846   1
   0  -4 -10 2384.77 77.9858   2
  -2  -4 -10 15.1588 6.99929   2
  -4  -4 -10 566.374 27.5933   2
  -6  -4 -10 864.135 37.1373   2
  -8  -4 -10-1.36879 6.58833   2
 -10  -4 -10 66.4148 9.53475   2
 -12  -4 -10 603.209 28.9526   2
 -14  -4 -10 2.81644 6.18795   2
 -16  -4 -10 32.0403 8.47629   2
 -23  -5  10 26.0680 25.7812   1
 -23   5  10 9.83335 6.58796   5
 -21  -5  10 74.1795 11.7486   5
 -21   5  10 64.9332 9.11215   5
 -21  -5  10 70.0201 27.2894   1
 -19  -5  10 74.4581 11.4331   5
 -19   5  10 66.1601 8.77592   5
 -19  -5  10 63.4090 27.7289   1
 -17  -5  10 25.0715 8.55350   5
 -17  -5  10 15.6851 21.2240   1
 -17   5  10 26.1111 6.30326   5
 -15  -5  10 27.5049 9.12641   5
 -15  -5  10 29.8141 24.3077   1
 -15   5  10 15.4737 5.16906   5
 -13  -5  10 465.072 26.8600   5
 -13   5  10 481.973 21.2838   5
 -13  -5  10 401.729 43.3575   1
 -11   5  10 106.735 8.83625   5
 -11  -5  10 110.142 26.6797   1
  -9  -5  10 28.2332 20.9065   1
  -7  -5  10 6.17905 19.0335   1
  -5  -5  10 696.778 53.6124   1
   1  -5 -10 1061.62 39.1762   2
  -1  -5  10 1019.39 60.0899   1
  -1  -5 -10 1830.17 62.8629   2
  -3  -5 -10 1217.77 46.7656   2
  -5  -5 -10 210.474 16.0633   2
  -7  -5 -10 5.87095 6.08397   2
  -9  -5 -10 4.74366 6.03417   2
 -11  -5 -10 155.355 13.7197   2
 -13  -5 -10 92.4271 11.1088   2
 -15  -5 -10 33.5347 8.14586   2
 -22  -6  10 46.9325 26.9136   1
 -22  -6  10 80.9132 12.9847   5
 -22   6  10 49.8911 8.80597   5
 -20  -6  10 15.4245 24.7607   1
 -20  -6  10 18.6751 8.56459   5
 -20   6  10 23.3143 6.68436   5
 -18  -6  10 302.552 21.5632   5
 -18  -6  10 246.882 38.6695   1
 -18   6  10 247.278 15.7967   5
 -16  -6  10 2.06372 22.8465   1
 -16  -6  10 11.3392 8.50783   5
 -16   6  10 9.87655 4.94552   5
 -14  -6  10 76.5528 26.8954   1
 -14   6  10 76.8633 8.09230   5
 -12  -6  10 147.245 30.1199   1
 -12   6  10 118.621 9.21778   5
 -10   6  10 42.3156 5.56802   5
 -10  -6  10 49.2534 23.6927   1
  -8  -6  10 102.745 28.3268   1
  -6  -6  10 1435.60 84.8489   1
  -4  -6  10 339.867 40.5242   1
  -2  -6  10 115.440 26.8537   1
   0  -6 -10 226.562 14.5629   2
  -2  -6 -10 166.148 13.4870   2
  -4  -6 -10 20.7560 7.24148   2
  -6  -6 -10 192.683 14.7396   2
  -8  -6 -10 18.2985 6.95327   2
 -10  -6 -10 11.9637 6.79657   2
 -12  -6 -10 73.0437 10.3089   2
 -14  -6 -10 66.0735 10.1180   2
 -21  -7  10-2.69994 7.85299   5
 -21   7  10 6.84352 5.84256   5
 -21  -7  10-7.28624 27.4811   1
 -19   7  10 14.8543 5.90023   5
 -19  -7  10 2.37462 26.4849   1
 -17   7  10 13.9219 5.72437   5
 -17  -7  10 4.62154 24.2094   1
 -15   7  10 375.769 18.8609   5
 -15  -7  10 336.261 46.3425   1
 -13   7  10 47.3134 6.47554   5
 -13  -7  10 23.9709 24.1567   1
 -11   7  10 9.09874 4.29209   5
 -11  -7  10 4.26216 24.1142   1
  -9  -7  10 55.4819 27.1161   1
  -7  -7  10 171.984 35.2772   1
  -5  -7  10 550.793 51.8806   1
  -3  -7  10 10.3917 21.8491   1
   1  -7 -10 58.8422 7.66923   2
  -1  -7 -10 225.955 15.0567   2
  -3  -7 -10 154.681 12.6230   2
  -5  -7 -10 5.91140 6.12589   2
  -7  -7 -10 18.0113 6.89552   2
  -9  -7 -10 0.45550 6.00410   2
 -11  -7 -10 8.11297 6.86446   2
 -13  -7 -10 79.4508 11.0987   2
 -15  -7 -10 25.8744 8.42002   2
 -22   8  10 449.169 23.9531   5
 -20   8  10 370.443 20.8952   5
 -20  -8  10 302.798 48.4346   1
 -18   8  10 125.349 11.4125   5
 -18  -8  10 137.557 38.6107   1
 -16   8  10 55.8028 7.94307   5
 -16  -8  10 53.4648 30.8350   1
 -14   8  10 630.209 26.7323   5
 -14  -8  10 624.571 63.2430   1
 -12  -8  10 110.837 34.1603   1
 -10  -8  10 4.56718 25.4671   1
  -8  -8  10 8.69807 27.1138   1
  -6  -8  10 1342.95 87.2221   1
  -4  -8  10 607.044 56.6850   1
   0  -8 -10 112.066 10.0887   2
  -2  -8 -10 414.270 20.8563   2
  -4  -8 -10 308.177 18.4959   2
  -6  -8 -10 74.4337 9.92095   2
  -8  -8 -10 16.9358 7.29709   2
 -10  -8 -10 1.99986 6.19723   2
 -12  -8 -10 241.389 18.2029   2
 -14  -8 -10 57.0446 10.5883   2
 -21   9  10 28.3685 7.56935   5
 -19   9  10 23.7599 7.15834   5
 -19  -9  10-2.74462 28.9966   1
 -17   9  10 303.543 17.6602   5
 -17  -9  10 233.209 45.2217   1
 -15   9  10 728.579 29.6547   5
 -15  -9  10 592.667 65.2158   1
 -13  -9  10 68.6118 33.1970   1
 -11  -9  10 7.35379 27.7365   1
  -9  -9  10 975.003 78.0361   1
  -7  -9  10 830.993 71.4076   1
  -5  -9  10 160.057 37.0663   1
  -1  -9 -10 26.7884 6.32276   2
  -3  -9 -10 381.881 20.5588   2
  -5  -9 -10 136.833 12.5123   2
  -7  -9 -10 6.99247 6.61493   2
  -9  -9 -10-2.47439 6.38477   2
 -11  -9 -10 4.73479 7.00844   2
 -13  -9 -10 2.24306 7.27429   2
 -20  10  10 4.05778 5.84954   5
 -18  10  10 232.141 15.5842   5
 -18 -10  10 189.311 44.5245   1
 -16 -10  10 8.32578 31.4025   1
 -16  10  10 8.24608 4.99728   5
 -14 -10  10 81.9641 34.7365   1
 -12 -10  10 154.746 40.2829   1
 -10 -10  10 272.436 47.9774   1
  -8 -10  10 127.137 40.0638   1
  -6 -10  10 153.711 38.4353   1
  -2 -10 -10 73.7831 8.99647   2
  -4 -10 -10 102.288 10.9179   2
  -6 -10 -10 1344.51 51.0124   2
  -8 -10 -10 304.674 19.8733   2
 -10 -10 -10 5.79674 6.98463   2
 -12 -10 -10 104.175 12.9804   2
 -19  11  10 52.4041 8.58313   5
 -17 -11  10 21.2531 32.8489   1
 -17  11  10 5.33451 5.52840   5
 -15 -11  10-15.0741 32.8740   1
 -13 -11  10 81.0527 39.4259   1
 -11 -11  10-12.2196 35.0578   1
  -9 -11  10 66.3615 34.5112   1
  -7 -11  10 223.404 43.9758   1
  -5 -11 -10 0.87576 5.86235   2
  -7 -11 -10 10.5856 6.73756   2
  -9 -11 -10 43.2438 9.26564   2
  11 -11  10 28.5006 23.5702   6
 -11 -11 -10 35.4705 9.67913   2
 -16 -12  10 16.9064 33.9161   1
 -14 -12  10 56.7676 40.6746   1
 -12 -12  10 42.1932 40.7221   1
 -10 -12  10 201.200 48.4209   1
  -6 -12 -10 691.414 31.8814   2
  -8 -12 -10 122.875 13.0766   2
  10 -12  10 11.9303 25.0885   6
 -10 -12 -10 21.6396 8.57503   2
  12 -12  10 57.4874 26.0935   6
 -15 -13  10 163.635 50.4329   1
 -13 -13  10 90.1446 43.3021   1
  -7 -13 -10 144.942 13.9123   2
   9 -13  10 74.3799 29.7337   6
  -9 -13 -10 46.0313 10.0542   2
   6 -14  10 289.567 42.6160   6
   3 -15  10 149.939 32.8977   6
 -10 -16  10 82.6374 23.9674   6
  -8 -16  10 138.010 28.9442   6
  -6 -16  10 12.8153 20.7179   6
  -4 -16  10-1.93346 21.8769   6
 -23   0  11 50.7571 19.1730   1
 -23   0  11 28.1942 7.78255   5
 -21   0  11 0.95872 5.87062   5
 -21   0  11 5.56805 14.5821   1
 -19   0  11-1.36836 5.58581   5
 -19   0  11 5.06538 13.2656   1
 -17   0  11 657.309 30.3182   5
 -17   0  11 680.825 44.8175   1
 -15   0  11 301.196 18.0544   5
 -15   0  11 227.206 25.5719   1
 -13   0  11 285.381 17.4622   5
 -13   0  11 260.790 26.0330   1
 -11   0  11 27.7455 7.01229   5
 -11   0  11 25.6558 13.0186   1
  -9   0  11 202.505 14.1218   5
  -9   0  11 163.986 19.7500   1
  -7   0  11 993.853 48.8618   1
  -5   0  11 10.6701 10.4140   1
  -3   0  11 1180.95 53.0756   1
  -5   0 -11 273.415 19.3288   2
  -7   0 -11 245.615 18.2722   2
  -9   0 -11 1.57573 6.81340   2
 -11   0 -11 145.309 14.7636   2
 -13   0 -11 113.964 13.3079   2
 -15   0 -11 174.605 15.9776   2
 -22   1  11 35.8466 16.9719   1
 -22  -1  11 30.1279 8.18956   5
 -22   1  11 51.0698 8.74857   5
 -22  -1  11 25.0801 17.1239   1
 -20  -1  11 200.704 15.5987   5
 -20   1  11 162.001 13.7712   5
 -20   1  11 149.636 23.3876   1
 -20  -1  11 147.933 25.9413   1
 -18  -1  11 38.1617 18.9973   1
 -18  -1  11 33.9067 7.71799   5
 -18   1  11 28.8302 7.03084   5
 -16  -1  11 233.494 16.6190   5
 -16   1  11 210.380 14.9662   5
 -16  -1  11 196.991 26.9260   1
 -14  -1  11 174.375 14.2454   5
 -14   1  11 179.732 13.4894   5
 -14  -1  11 178.297 24.4534   1
 -12  -1  11 179.715 14.1658   5
 -12   1  11 173.140 13.0337   5
 -12  -1  11 164.450 22.5640   1
 -10  -1  11 99.4602 10.9267   5
 -10   1  11 105.737 10.0520   5
 -10  -1  11 117.454 20.1614   1
  -8   1  11 675.649 28.1296   5
  -8  -1  11 698.961 42.3720   1
  -6  -1  11 65.3619 15.8002   1
  -4  -1 -11 41.4912 9.49400   2
  -6  -1 -11 585.981 29.9895   2
  -8   1 -11 2.12498 6.77794   2
  -8  -1 -11 0.52756 6.80609   2
 -10   1 -11 35.1513 9.08431   2
 -10  -1 -11 19.7694 8.26879   2
 -12   1 -11 499.656 27.1917   2
 -12  -1 -11 458.752 25.9486   2
 -14   1 -11 19.9842 8.74357   2
 -14  -1 -11 9.40291 7.71654   2
 -23  -2  11 12.3787 19.2817   1
 -23   2  11 11.5729 13.9128   1
 -23  -2  11 4.31801 6.10899   5
 -23   2  11 4.37655 5.92062   5
 -21  -2  11 8.35016 18.2102   1
 -21  -2  11 9.44214 6.69625   5
 -21   2  11 6.83346 5.71776   5
 -19  -2  11 41.3707 8.88086   5
 -19  -2  11 51.7298 20.5805   1
 -19   2  11 33.3655 7.34695   5
 -17  -2  11 216.121 16.7409   5
 -17   2  11 241.536 15.7214   5
 -17  -2  11 206.271 28.9484   1
 -15  -2  11 11.8966 6.93305   5
 -15   2  11 2.66911 5.23584   5
 -15  -2  11 1.37849 15.9290   1
 -13  -2  11 13.6048 6.92777   5
 -13   2  11 9.79147 5.48304   5
 -13  -2  11 7.73014 14.9914   1
 -11  -2  11 147.209 13.6923   5
 -11   2  11 141.125 11.1068   5
 -11  -2  11 152.925 22.8633   1
  -9   2  11 287.475 15.4651   5
  -9  -2  11 216.224 26.4997   1
  -7  -2  11 517.538 37.5944   1
  -5  -2  11 69.6835 17.5952   1
  -3  -2 -11 331.701 20.9346   2
  -5  -2 -11 11.8372 7.94267   2
  -7  -2 -11 61.0293 10.5686   2
  -9  -2 -11 67.7013 10.9320   2
 -11  -2 -11 62.6461 10.5847   2
 -13   2 -11 11.5791 7.57681   2
 -13  -2 -11 15.0349 8.12456   2
 -15   2 -11 1.67290 6.99364   2
 -15  -2 -11-3.16670 6.73371   2
 -22  -3  11 6.13330 6.61681   5
 -22   3  11-2.87281 5.93467   5
 -22  -3  11 7.56854 19.9856   1
 -20  -3  11 69.9390 11.2787   5
 -20   3  11 94.4617 10.4853   5
 -20  -3  11 66.4807 23.6686   1
 -18  -3  11 19.5612 7.88101   5
 -18   3  11 17.6837 6.33702   5
 -18  -3  11 13.5986 19.3768   1
 -16  -3  11 239.792 18.1433   5
 -16   3  11 224.607 15.3801   5
 -16  -3  11 239.169 32.4053   1
 -14  -3  11 388.413 22.9718   5
 -14   3  11 361.946 19.2985   5
 -14  -3  11 368.132 38.2147   1
 -12  -3  11 22.6258 17.8498   1
 -12  -3  11 36.9388 9.12760   5
 -12   3  11 18.7420 5.40941   5
 -10   3  11 288.898 15.5051   5
 -10  -3  11 254.678 31.5538   1
  -8  -3  11 573.297 43.1347   1
  -6  -3  11-2.51305 15.8502   1
  -4  -3  11 1656.59 79.1848   1
  -2  -3 -11 0.45460 6.08614   2
  -4  -3 -11 176.606 15.6994   2
  -6  -3 -11 604.375 30.4447   2
  -8  -3 -11 4.57020 6.86860   2
 -10  -3 -11 1.50614 6.40543   2
 -12  -3 -11 11.1909 7.51088   2
 -14  -3 -11 13.4696 7.48999   2
 -23   4  11 48.4413 8.89233   5
 -21  -4  11 22.3980 8.45359   5
 -21   4  11 18.2302 6.52717   5
 -21  -4  11 16.3124 21.0082   1
 -19  -4  11 2.88979 6.94796   5
 -19   4  11 4.11230 5.15846   5
 -19  -4  11 3.93910 20.8036   1
 -17  -4  11 8.47762 7.60510   5
 -17   4  11-2.27895 5.26366   5
 -17  -4  11 16.8635 21.9451   1
 -15  -4  11 1.68506 7.00335   5
 -15   4  11-1.40733 4.78189   5
 -15  -4  11 5.32109 20.0691   1
 -13  -4  11 401.620 25.1371   5
 -13   4  11 414.659 20.2025   5
 -13  -4  11 339.585 39.8677   1
 -11   4  11 951.907 34.9809   5
 -11  -4  11 875.956 59.9193   1
  -9  -4  11 268.083 33.3722   1
  -7  -4  11-4.32316 18.0734   1
  -5  -4  11 75.3046 22.6836   1
  -1  -4 -11 13.1339 7.00355   2
  -3  -4 -11 22.0151 7.96098   2
  -5  -4 -11 20.3171 7.66193   2
  -7  -4 -11 91.7799 11.9035   2
  -9  -4 -11 11.8079 7.28930   2
 -11  -4 -11 0.51939 6.95364   2
 -13  -4 -11 51.3326 10.0705   2
 -15  -4 -11 108.716 12.8171   2
 -22  -5  11 689.904 35.1329   5
 -22   5  11 622.730 30.1509   5
 -22  -5  11 600.607 58.8529   1
 -20  -5  11 1183.54 49.5435   5
 -20   5  11 1084.28 43.3021   5
 -20  -5  11 1026.10 76.3398   1
 -18  -5  11-3.07337 7.10248   5
 -18  -5  11 4.23155 23.7681   1
 -18   5  11 3.12648 5.12434   5
 -16  -5  11 158.299 16.6940   5
 -16   5  11 150.794 11.9913   5
 -16  -5  11 161.655 32.7316   1
 -14  -5  11-3.82092 21.1484   1
 -14   5  11 2.93338 4.70686   5
 -12   5  11 1493.44 50.7635   5
 -12  -5  11 1479.69 85.2183   1
 -10  -5  11 203.406 32.2658   1
  -8  -5  11 1530.53 83.7593   1
  -6  -5  11 257.065 36.5976   1
  -4  -5  11 1.63350 21.1893   1
   0  -5 -11 677.841 29.6778   2
  -2  -5 -11 506.594 25.8556   2
  -4  -5 -11 986.682 41.4347   2
  -6  -5 -11 2.00979 6.86287   2
  -8  -5 -11 38.8079 9.34637   2
 -10  -5 -11 92.3711 12.4124   2
 -12  -5 -11 1410.01 54.8848   2
 -14  -5 -11 105.808 13.0291   2
 -21  -6  11 11.5407 24.5793   1
 -21  -6  11 2.68680 8.37652   5
 -21   6  11 6.81011 5.85926   5
 -19  -6  11-4.52203 23.0856   1
 -19  -6  11 3.32353 8.23899   5
 -19   6  11 0.82715 5.50874   5
 -17  -6  11-13.2214 24.3933   1
 -17   6  11 6.02535 5.39147   5
 -15   6  11 497.245 22.9966   5
 -15  -6  11 431.765 48.8544   1
 -13   6  11 640.877 26.7679   5
 -13  -6  11 709.520 59.4767   1
 -11  -6  11 167.026 33.7530   1
  -9  -6  11 15.5095 21.3044   1
  -7  -6  11 13.8321 24.2020   1
  -5  -6  11 39.9572 25.3132   1
  -3  -6  11 325.000 39.7496   1
   1  -6 -11 104.470 9.90773   2
  -1  -6 -11 6.41925 6.09309   2
  -3  -6 -11 21.0794 7.47644   2
  -5  -6 -11 135.925 13.8326   2
  -7  -6 -11 29.3407 8.52921   2
  -9  -6 -11 2.00900 6.79260   2
 -11  -6 -11 32.1763 8.67366   2
 -13  -6 -11 6.74572 7.22745   2
 -22   7  11 301.981 19.4944   5
 -20   7  11 344.615 19.9828   5
 -20  -7  11 262.383 46.0840   1
 -18   7  11 12.0379 5.85754   5
 -18  -7  11 12.3195 25.3791   1
 -16   7  11 40.0681 7.07830   5
 -16  -7  11 43.0135 29.4637   1
 -14   7  11 85.4242 8.76837   5
 -14  -7  11 103.858 34.1340   1
 -12  -7  11 296.495 44.0621   1
 -10  -7  11 120.244 33.7007   1
  -8  -7  11 78.7355 29.7105   1
  -6  -7  11 13.9463 26.2646   1
  -4  -7  11 132.918 32.0388   1
   0  -7 -11-0.35239 5.17686   2
  -2  -7 -11 49.9506 8.97116   2
  -4  -7 -11 222.491 17.0683   2
  -6  -7 -11 65.3669 10.5785   2
  -8  -7 -11 35.6819 8.64156   2
 -10  -7 -11 107.119 12.1639   2
 -12  -7 -11 368.514 22.4307   2
 -21   8  11 3.11204 5.47825   5
 -19   8  11 35.4595 7.43529   5
 -19  -8  11 13.7130 28.5054   1
 -17   8  11 26.9461 6.66379   5
 -17  -8  11 18.8072 28.8495   1
 -15   8  11 226.865 14.3488   5
 -15  -8  11 230.265 44.2269   1
 -13  -8  11 1066.08 82.9960   1
 -11  -8  11 274.885 43.8034   1
  -9  -8  11 11.4803 25.4188   1
  -7  -8  11 4.50954 27.2742   1
  -5  -8  11 26.0489 28.0140   1
  -3  -8  11 112.309 32.1728   1
  -1  -8 -11 25.8382 7.02565   2
  -3  -8 -11 247.289 17.0933   2
  -5  -8 -11 128.393 12.6524   2
  -7  -8 -11 185.006 15.1332   2
  -9  -8 -11 42.1537 9.26414   2
 -11  -8 -11 132.774 14.1533   2
 -13  -8 -11 7.21508 7.65711   2
 -20   9  11 78.0387 10.0133   5
 -18   9  11 8.61234 5.48134   5
 -18  -9  11 2.82543 30.8073   1
 -16  -9  11 578.294 63.8265   1
 -14  -9  11 347.415 52.2564   1
 -12  -9  11 299.428 47.9342   1
 -10  -9  11 148.194 38.6525   1
  -8  -9  11 567.240 62.0824   1
  -6  -9  11 150.971 38.4927   1
  -4  -9  11 123.861 34.2527   1
  -2  -9 -11 43.6775 8.46578   2
  -4  -9 -11 12.9241 6.79883   2
  -6  -9 -11 682.811 31.7244   2
  -8  -9 -11 14.6591 7.56179   2
 -10  -9 -11-0.53161 6.74430   2
 -12  -9 -11 301.402 21.0225   2
 -19  10  11 3.84164 5.80242   5
 -17 -10  11-8.67896 29.2790   1
 -15 -10  11 134.070 41.3587   1
 -13 -10  11-2.80241 28.3614   1
 -11 -10  11-8.28308 29.4023   1
  -9 -10  11 2.82489 33.7404   1
  -7 -10  11 13.0728 28.7280   1
  -3 -10 -11 8.49702 6.20684   2
  -5 -10 -11 1.80611 6.07600   2
  -7 -10 -11 12.7973 7.56876   2
  -9 -10 -11 8.40914 6.93174   2
 -11 -10 -11 11.6934 7.97614   2
 -16 -11  11 52.7560 37.0947   1
 -14 -11  11 30.6992 35.2389   1
 -12 -11  11 150.925 43.8899   1
 -10 -11  11 414.461 62.6201   1
  -8 -11  11 34.4557 33.8659   1
  -6 -11 -11 134.296 13.0424   2
  -8 -11 -11 4.10153 6.72332   2
 -10 -11 -11 2.75928 7.38861   2
 -15 -12  11 34.4807 37.8956   1
 -13 -12  11 77.0351 40.5710   1
 -11 -12  11 3.22434 34.0571   1
  -7 -12 -11 0.99503 6.86160   2
  -9 -12 -11 14.3209 7.99812   2
 -14 -13  11 46.0789 40.4118   1
 -12 -13  11 110.639 43.5990   1
  -8 -13 -11 4.88540 7.37891   2
 -22   0  12 215.693 16.7755   5
 -22   0  12 200.447 29.8460   1
 -20   0  12 70.5757 10.3103   5
 -20   0  12 65.1975 19.9217   1
 -18   0  12 68.6947 9.79004   5
 -18   0  12 58.6059 18.8116   1
 -16   0  12 602.727 28.6502   5
 -16   0  12 471.845 39.3994   1
 -14   0  12 303.184 18.7889   5
 -14   0  12 248.246 27.5183   1
 -12   0  12 181.886 14.5318   5
 -12   0  12 193.373 23.6041   1
 -10   0  12 87.0720 10.5551   5
 -10   0  12 82.8310 17.5011   1
  -8   0  12 140.624 20.3397   1
  -6   0  12 150.939 19.4745   1
  -8   0 -12 1562.58 60.7649   2
 -10   0 -12 1502.91 59.0117   2
 -12   0 -12 10.2547 8.23121   2
 -14   0 -12 6.83099 7.70079   2
 -21   1  12 6.71839 13.8395   1
 -21  -1  12 2.67896 6.48179   5
 -21   1  12 4.93489 6.36730   5
 -21  -1  12-1.59202 15.8217   1
 -19   1  12 9.87895 13.3657   1
 -19  -1  12 13.0182 6.83853   5
 -19   1  12 16.0098 6.62905   5
 -19  -1  12 10.4593 16.2961   1
 -17  -1  12 7.02709 15.1080   1
 -17   1  12 27.0974 14.1835   1
 -17  -1  12 29.7354 8.10567   5
 -17   1  12 35.6984 8.09245   5
 -15  -1  12 124.406 12.9825   5
 -15  -1  12 108.565 22.1664   1
 -15   1  12 111.403 11.6823   5
 -13  -1  12 11.2015 14.1833   1
 -13  -1  12 5.71016 6.40390   5
 -13   1  12 1.21497 5.53253   5
 -11  -1  12-1.16700 13.9386   1
 -11  -1  12-1.37999 6.46505   5
 -11   1  12 4.12504 5.43868   5
  -9   1  12 140.284 11.7784   5
  -9  -1  12 116.999 20.5147   1
  -7  -1  12 131.455 21.9241   1
  -5  -1  12 32.8781 16.2880   1
  -5   1  12 31.3769 12.1024   1
  -5  -1 -12 283.375 20.4593   2
  -7  -1 -12 93.2685 13.0165   2
  -9  -1 -12-1.70202 7.47849   2
 -11  -1 -12 159.549 15.8956   2
 -13   1 -12 18.0191 8.29787   2
 -13  -1 -12 18.8355 8.29366   2
 -22  -2  12 59.1893 23.3351   1
 -22   2  12 74.1134 10.4633   5
 -22   2  12 61.6679 18.6967   1
 -22  -2  12 56.6443 10.3198   5
 -20  -2  12 22.2521 18.9527   1
 -20  -2  12 17.1296 7.77729   5
 -20   2  12 12.6151 6.67033   5
 -18  -2  12 124.231 13.3588   5
 -18   2  12 101.046 11.2931   5
 -18  -2  12 100.455 24.1966   1
 -16  -2  12 133.390 14.0512   5
 -16   2  12 148.217 12.8050   5
 -16  -2  12 108.557 24.4165   1
 -14  -2  12 89.5490 11.9180   5
 -14   2  12 101.395 10.2925   5
 -14  -2  12 89.4535 23.2407   1
 -12  -2  12 151.299 14.8887   5
 -12   2  12 175.277 12.9695   5
 -12  -2  12 178.535 27.4210   1
 -10   2  12 122.710 10.6465   5
 -10  -2  12 119.871 22.9816   1
  -8  -2  12 142.247 23.4949   1
  -6  -2  12 23.0567 16.6681   1
  -4  -2 -12 219.192 17.9754   2
  -6  -2 -12 123.031 14.0988   2
  -8  -2 -12 80.1812 12.3520   2
 -10  -2 -12 101.213 13.4457   2
 -12  -2 -12 124.159 14.0659   2
 -21  -3  12-2.97193 7.05401   5
 -21   3  12-2.85953 5.65617   5
 -21  -3  12 7.72941 21.5498   1
 -19  -3  12 1.17780 6.85192   5
 -19   3  12 4.49943 6.55457   5
 -19  -3  12 22.2186 21.2475   1
 -17  -3  12 16.7504 8.23892   5
 -17   3  12 14.7582 6.43809   5
 -17  -3  12-3.52449 21.7158   1
 -15  -3  12 284.877 20.9284   5
 -15   3  12 295.706 17.6148   5
 -15  -3  12 258.479 34.5450   1
 -13   3  12 149.877 11.8340   5
 -13  -3  12 126.203 26.2724   1
 -11  -3  12 77.8313 22.9144   1
  -9  -3  12 13.0094 18.1322   1
  -7  -3  12 11.2878 19.5557   1
  -5  -3  12-6.88601 18.0587   1
  -3  -3 -12 38.6331 9.42832   2
  -5  -3 -12-1.11311 7.67589   2
  -7  -3 -12 161.352 16.1345   2
  -9  -3 -12 4.45753 7.72246   2
 -11  -3 -12 31.8279 9.53346   2
 -13  -3 -12 11.2196 8.24709   2
 -22   4  12 2.96365 5.97535   5
 -20  -4  12 54.3087 10.9247   5
 -20   4  12 31.3281 7.78370   5
 -20  -4  12 41.9386 25.0694   1
 -18  -4  12 750.726 37.2790   5
 -18   4  12 740.011 32.5941   5
 -18  -4  12 719.276 60.5243   1
 -16  -4  12 1.87479 8.61994   5
 -16   4  12 6.26911 5.60952   5
 -16  -4  12 3.86799 22.6514   1
 -14   4  12 13.7801 5.93942   5
 -14  -4  12 23.8777 22.4971   1
 -12  -4  12 841.569 60.5379   1
 -10  -4  12 21.5588 19.3022   1
  -8  -4  12 383.938 40.3044   1
  -6  -4  12 41.2605 23.3416   1
  -2  -4 -12 315.421 20.5455   2
  -4  -4 -12 500.671 27.8644   2
  -6  -4 -12 26.9752 9.05792   2
  -8  -4 -12 382.201 24.3948   2
 -10  -4 -12 92.4077 12.6131   2
 -12  -4 -12 316.994 21.7424   2
 -21  -5  12 73.6068 12.8735   5
 -21   5  12 50.1650 9.21679   5
 -19  -5  12 31.4826 25.2626   1
 -19  -5  12 5.40338 8.01701   5
 -19   5  12 4.81882 5.68490   5
 -17   5  12 409.000 21.5597   5
 -17  -5  12 287.755 42.3688   1
 -15  -5  12 10.3487 24.0956   1
 -15   5  12 34.5352 7.41220   5
 -13  -5  12 739.174 60.5181   1
 -11  -5  12 928.375 65.9747   1
  -9  -5  12 1060.74 69.8203   1
  -7  -5  12 348.599 42.7851   1
  -5  -5  12 284.467 39.9595   1
  -1  -5 -12 215.536 16.1100   2
  -3  -5 -12 479.479 26.8315   2
  -5  -5 -12 208.913 17.4446   2
  -7  -5 -12 9.35853 8.09145   2
  -9  -5 -12 8.23323 7.60977   2
 -11  -5 -12 181.460 16.5118   2
 -20  -6  12 4.75128 25.5027   1
 -20   6  12 12.0533 6.34028   5
 -18  -6  12 9.27522 25.0923   1
 -18   6  12 18.4452 6.55443   5
 -16   6  12 300.911 17.5239   5
 -16  -6  12 286.269 42.9446   1
 -14  -6  12 137.095 33.1243   1
 -12  -6  12 408.030 47.3044   1
 -10  -6  12 53.6270 25.9110   1
  -8  -6  12 62.7699 29.1854   1
  -6  -6  12-5.97657 25.5601   1
   0  -6 -12 9.12605 6.62061   2
  -2  -6 -12 13.7309 7.36674   2
  -4  -6 -12 82.5293 11.8766   2
  -6  -6 -12 3.72512 6.94118   2
  -8  -6 -12 53.3627 10.7347   2
 -10  -6 -12 33.0700 9.79709   2
 -12  -6 -12-1.74773 7.22109   2
 -21   7  12 3.25941 5.70300   5
 -19   7  12 15.3997 6.35000   5
 -19  -7  12-2.60616 26.8450   1
 -17   7  12 9.73705 5.77683   5
 -17  -7  12 17.7589 28.5012   1
 -15  -7  12 61.3095 29.7134   1
 -13  -7  12 128.111 34.5914   1
 -11  -7  12 404.836 51.2945   1
  -9  -7  12 402.878 50.2561   1
  -7  -7  12 49.4891 28.3960   1
  -5  -7  12 133.406 34.8664   1
  -1  -7 -12 58.3330 9.76994   2
  -3  -7 -12 0.47997 6.86956   2
  -5  -7 -12 127.563 13.8273   2
  -7  -7 -12 16.5334 8.37888   2
  -9  -7 -12 64.0829 11.5636   2
 -11  -7 -12 11.2367 8.31773   2
 -20   8  12 0.91039 6.21732   5
 -18  -8  12 177.878 42.8080   1
 -16  -8  12 57.8602 33.3668   1
 -14  -8  12 10.5481 28.9740   1
 -12  -8  12 976.964 78.6308   1
 -10  -8  12 211.435 41.1382   1
  -8  -8  12 324.557 46.7549   1
  -6  -8  12 63.8563 31.6540   1
  -4  -8  12 804.965 67.2659   1
  -2  -8 -12 15.6325 7.03604   2
  -4  -8 -12 148.941 14.2973   2
  -6  -8 -12 25.3276 8.68254   2
  -8  -8 -12 145.439 15.3266   2
 -10  -8 -12 30.7099 9.73051   2
 -17  -9  12 37.2332 35.5151   1
 -15  -9  12 11.0189 28.6173   1
 -13  -9  12 2.65167 26.5952   1
 -11  -9  12 10.3310 27.0572   1
  -9  -9  12 2.60403 30.4985   1
  -7  -9  12 136.429 40.4785   1
  -5  -9  12 4.70450 28.2750   1
  -3  -9 -12 53.2256 9.37113   2
  -5  -9 -12 71.7873 11.0806   2
  -7  -9 -12 53.2235 10.6244   2
  -9  -9 -12 28.6249 9.29975   2
 -16 -10  12 58.9919 37.0289   1
 -14 -10  12 78.4221 36.4926   1
 -12 -10  12 34.0988 31.7036   1
 -10 -10  12 162.458 42.1146   1
  -8 -10  12 36.3669 34.8944   1
  -6 -10  12 131.606 39.1971   1
  -4 -10 -12 15.7763 8.06129   2
  -6 -10 -12 12.0082 7.80601   2
  -8 -10 -12 77.1470 11.4284   2
 -10 -10 -12 275.012 19.9183   2
 -15 -11  12 34.4574 35.7089   1
 -13 -11  12 43.6920 37.7699   1
 -11 -11  12 3.19945 34.8846   1
  -9 -11  12 60.2278 38.8860   1
  -7 -11 -12 8.56264 7.24493   2
  -9 -11 -12 8.73627 7.71323   2
 -14 -12  12 117.350 45.3733   1
 -12 -12  12 193.461 49.5030   1
 -10 -12  12-9.53915 35.7212   1
  -8 -12 -12 75.4858 11.4597   2
 -21   0  13 18.7648 7.80896   5
 -21   0  13 15.3643 17.0155   1
 -19   0  13 118.523 12.9666   5
 -19   0  13 97.4686 23.2447   1
 -17   0  13 110.666 12.4560   5
 -17   0  13 81.3122 20.6181   1
 -15   0  13 953.569 40.3333   5
 -15   0  13 877.267 55.4768   1
 -13   0  13 794.297 35.0639   5
 -13   0  13 689.331 47.8128   1
 -11   0  13 480.712 25.2550   5
 -11   0  13 440.179 36.5761   1
  -9   0  13 17.6953 14.2764   1
  -7   0  13 485.500 36.3864   1
 -20  -1  13 7.35151 7.64800   5
 -20   1  13-1.02763 6.48165   5
 -20  -1  13 6.55785 19.0731   1
 -20   1  13 2.81556 14.6240   1
 -18  -1  13 180.428 16.2014   5
 -18   1  13 180.936 15.2306   5
 -18   1  13 134.835 22.7447   1
 -18  -1  13 160.218 27.9976   1
 -16   1  13 8.38298 13.8483   1
 -16  -1  13 21.7291 8.03250   5
 -16   1  13 17.0805 6.99123   5
 -16  -1  13 43.9470 18.3801   1
 -14  -1  13 89.3807 12.0551   5
 -14   1  13 73.2156 10.2234   5
 -14   1  13 72.8772 17.9868   1
 -14  -1  13 63.9631 20.7973   1
 -12   1  13 91.7009 10.6601   5
 -12  -1  13 70.2210 20.4790   1
 -12   1  13 65.6531 16.5338   1
 -10  -1  13 47.9874 17.3874   1
 -10   1  13 50.7293 15.3997   1
  -8  -1  13 18.3782 16.2387   1
  -8   1  13 9.56321 12.2063   1
  -8  -1 -13 199.055 18.4017   2
 -10  -1 -13 467.644 28.0715   2
 -12  -1 -13 33.3411 9.67539   2
 -21  -2  13-4.25779 7.58411   5
 -21   2  13 0.50850 6.22745   5
 -19  -2  13 5.27263 18.2607   1
 -19  -2  13 13.1866 8.07357   5
 -19   2  13 15.9343 7.33896   5
 -19   2  13 7.32292 12.8964   1
 -17  -2  13 6.72342 18.3283   1
 -17  -2  13 8.28299 8.00471   5
 -17   2  13 8.69338 6.22306   5
 -15  -2  13 16.0519 19.1747   1
 -15  -2  13 4.08563 7.81987   5
 -15   2  13 17.0223 6.94076   5
 -13  -2  13 112.626 25.7496   1
 -13   2  13 117.636 11.4020   5
 -11  -2  13 18.8653 18.3130   1
  -9  -2  13 15.4667 17.5366   1
  -7  -2  13 56.0730 21.3377   1
  -7  -2 -13 9.21271 8.63576   2
  -9  -2 -13 3.06560 8.20887   2
 -11  -2 -13 38.7743 10.2905   2
 -20  -3  13 90.1520 13.3834   5
 -20   3  13 58.6087 9.98422   5
 -20  -3  13 61.7057 25.7514   1
 -18  -3  13 28.2279 10.0625   5
 -18   3  13 48.0738 8.86464   5
 -18  -3  13 24.8518 22.4149   1
 -16  -3  13 203.432 18.6501   5
 -16   3  13 194.691 14.9168   5
 -16  -3  13 199.672 32.7696   1
 -14   3  13 202.098 14.5656   5
 -14  -3  13 188.579 31.5554   1
 -12  -3  13 15.1201 19.2834   1
 -10  -3  13 93.5567 26.3070   1
  -8  -3  13 17.4472 20.0134   1
  -4  -3 -13 18.3165 9.36671   2
  -6  -3 -13 114.089 14.3096   2
  -8  -3 -13 502.950 29.1020   2
 -10  -3 -13 495.077 29.2545   2
 -21   4  13-0.98597 6.21869   5
 -19  -4  13 6.86614 8.71206   5
 -19   4  13 5.03351 6.12810   5
 -19  -4  13 2.14423 22.8338   1
 -17   4  13 372.285 20.9965   5
 -17  -4  13 369.395 44.8095   1
 -15  -4  13 433.752 47.4158   1
 -13  -4  13 13.3032 23.4181   1
 -11  -4  13 185.461 33.3023   1
  -9  -4  13 17.4128 21.3299   1
  -7  -4  13 21.0324 23.7105   1
  -3  -4 -13 42.5835 10.2634   2
  -5  -4 -13 390.983 24.9799   2
  -7  -4 -13 138.832 15.7778   2
  -9  -4 -13 149.066 16.4273   2
 -11  -4 -13 13.3778 8.47495   2
 -20   5  13 173.022 14.8360   5
 -18   5  13 1840.85 64.5809   5
 -18  -5  13 1741.74 103.502   1
 -16  -5  13 232.108 39.0143   1
 -14  -5  13-4.13896 23.4162   1
 -12  -5  13 488.301 49.6526   1
 -10  -5  13 23.3347 23.2348   1
  -8  -5  13 5.97558 24.6893   1
  -2  -5 -13 28.2706 8.55008   2
  -4  -5 -13 13.0198 8.66891   2
  -6  -5 -13 290.314 21.9759   2
  -8  -5 -13 0.59817 7.75925   2
 -10  -5 -13 19.4030 9.47226   2
 -21   6  13 9.36833 6.99855   5
 -19  -6  13 41.6067 28.5125   1
 -19   6  13 55.1897 9.23075   5
 -17  -6  13 4.75803 25.9394   1
 -15  -6  13 16.1098 23.5023   1
 -13  -6  13 55.8624 28.5510   1
 -11  -6  13 536.104 56.0630   1
  -9  -6  13 71.5242 31.1850   1
  -7  -6  13 106.105 33.7751   1
  -1  -6 -13-1.83810 6.27661   2
  -3  -6 -13 30.0781 9.53123   2
  -5  -6 -13 12.2432 8.49873   2
  -7  -6 -13-1.78186 8.03267   2
  -9  -6 -13 110.023 14.3310   2
 -18  -7  13 365.311 53.3624   1
 -16  -7  13 88.0173 34.2114   1
 -14  -7  13 5.03001 27.4222   1
 -12  -7  13 59.4996 32.2013   1
 -10  -7  13 11.8696 27.2437   1
  -8  -7  13 184.045 38.6994   1
  -6  -7  13 2.23917 27.2540   1
  -2  -7 -13 165.399 15.2153   2
  -4  -7 -13 96.4377 13.0053   2
  -6  -7 -13 37.4320 10.4428   2
  -8  -7 -13 1.78968 7.78048   2
 -10  -7 -13 1.20628 7.56438   2
 -17  -8  13-14.4471 31.0183   1
 -15  -8  13 35.8446 31.2142   1
 -13  -8  13 33.8123 30.6791   1
 -11  -8  13 155.628 40.3997   1
  -9  -8  13 17.4776 28.2552   1
  -7  -8  13 235.508 45.1149   1
  -3  -8 -13 12.8155 7.89535   2
  -5  -8 -13 519.762 28.5920   2
  -7  -8 -13 6.93608 8.08816   2
  -9  -8 -13 22.2050 9.48518   2
 -16  -9  13 2.84769 28.5612   1
 -14  -9  13 13.7366 29.4929   1
 -12  -9  13 554.800 63.1143   1
 -10  -9  13 102.681 38.0844   1
  -8  -9  13 183.952 43.5898   1
  -6  -9  13 612.834 65.4314   1
  -4  -9 -13 12.2076 7.41664   2
  -6  -9 -13 9.89150 7.69239   2
  -8  -9 -13 146.858 15.6978   2
 -15 -10  13 146.177 42.8904   1
 -13 -10  13 29.3494 32.9806   1
 -11 -10  13 159.895 43.2988   1
  -9 -10  13 11.9041 35.0883   1
  -7 -10  13 93.5574 40.3368   1
  -5 -10 -13 65.4587 11.0180   2
  -7 -10 -13 18.3660 8.83060   2
 -14 -11  13 28.8967 35.5513   1
 -12 -11  13 68.5524 40.5067   1
 -10 -11  13 37.6610 38.6821   1
 -11 -12  13 329.400 58.6976   1
 -20   0  14 628.857 32.3878   5
 -18   0  14 5.13284 7.75206   5
 -18   0  14-1.50673 15.9151   1
 -16   0  14 48.9102 19.7129   1
 -16   0  14 59.7929 10.8685   5
 -14   0  14 127.723 23.6165   1
 -14   0  14 127.883 13.8219   5
 -12   0  14 7.88588 16.6755   1
 -10   0  14 16.4975 16.0145   1
 -19  -1  14 148.116 15.5956   5
 -19   1  14 115.058 13.2394   5
 -19  -1  14 86.9385 24.6326   1
 -19   1  14 113.192 24.4327   1
 -17  -1  14 16.2187 18.7414   1
 -17  -1  14 2.40081 7.87217   5
 -17   1  14 10.9373 7.38987   5
 -17   1  14 1.37520 14.8797   1
 -15  -1  14 30.7301 9.41073   5
 -15   1  14 27.4209 8.45908   5
 -15  -1  14 27.9872 18.8245   1
 -15   1  14 27.2917 16.6001   1
 -13  -1  14-5.99385 16.3387   1
 -13   1  14 12.1343 13.5329   1
 -11  -1  14 198.062 29.1438   1
 -11   1  14 180.695 25.4439   1
  -9  -1  14 47.8233 20.3355   1
  -9   1  14 29.6325 15.7513   1
 -20  -2  14 107.860 14.6905   5
 -20   2  14 127.704 13.6706   5
 -18  -2  14 139.863 16.0713   5
 -18   2  14 134.511 13.6273   5
 -18  -2  14 149.793 29.3607   1
 -18   2  14 106.980 21.3850   1
 -16   2  14 41.6633 15.7254   1
 -16   2  14 37.2077 8.76515   5
 -16  -2  14 29.8974 21.9525   1
 -14   2  14 34.8836 15.0958   1
 -14  -2  14 33.8090 21.2226   1
 -12  -2  14 80.2044 24.1497   1
 -10   2  14 54.9166 16.1421   1
 -10  -2  14 89.5744 24.5414   1
 -19  -3  14 34.7456 10.9091   5
 -19   3  14 26.6947 7.83865   5
 -19  -3  14 24.8278 23.9205   1
 -17  -3  14 30.0335 22.8316   1
 -15  -3  14 81.1255 27.7374   1
 -13  -3  14 55.8490 24.9720   1
 -11  -3  14 165.051 31.7821   1
  -9  -3  14 26.5974 22.5074   1
  -7  -3 -14 17.2269 10.0297   2
  -9  -3 -14 13.7719 9.39393   2
 -20   4  14 12.9351 7.19275   5
 -18  -4  14 406.934 48.9066   1
 -16  -4  14 23.4350 25.1262   1
 -14  -4  14 215.875 37.2705   1
 -12  -4  14 115.255 30.0974   1
 -10  -4  14 270.040 39.3044   1
  -8  -4  14 83.7253 29.7666   1
  -6  -4 -14 715.616 36.6226   2
  -8  -4 -14 129.294 15.8873   2
 -17  -5  14-9.14249 26.2296   1
 -15  -5  14 352.425 46.2316   1
 -13  -5  14 104.470 30.3805   1
 -11  -5  14 691.918 61.3701   1
  -9  -5  14 265.186 42.5302   1
  -5  -5 -14 203.559 18.7191   2
  -7  -5 -14 52.0292 11.7123   2
  -9  -5 -14 41.8983 11.5348   2
 -16  -6  14-22.0848 27.5731   1
 -14  -6  14 2.40031 27.3525   1
 -12  -6  14 170.622 37.1262   1
 -10  -6  14 142.104 38.3307   1
  -8  -6  14 30.4079 29.5177   1
  -4  -6 -14 63.0203 11.9668   2
  -6  -6 -14 59.3686 12.1547   2
  -8  -6 -14 47.1390 11.3803   2
 -15  -7  14-10.6357 28.7686   1
 -13  -7  14 10.5313 29.1461   1
 -11  -7  14 9.99912 28.0833   1
  -9  -7  14 316.202 48.5009   1
  -3  -7 -14 4.80587 7.64374   2
  -5  -7 -14 93.3715 13.5654   2
  -7  -7 -14 28.7435 10.4327   2
 -16  -8  14 19.6010 30.2998   1
 -14  -8  14 24.3404 28.3391   1
 -12  -8  14 15.7409 28.1645   1
 -10  -8  14 139.324 39.9364   1
  -8  -8  14 83.7142 36.3280   1
  -4  -8 -14 74.2839 12.1308   2
  -6  -8 -14 314.529 22.7192   2
 -15  -9  14 5.66433 30.8803   1
 -13  -9  14-16.8883 30.9285   1
 -11  -9  14 481.647 60.6389   1
  -9  -9  14 23.1059 34.7234   1
  -5  -9 -14 26.2796 9.13834   2
  -7  -9 -14 47.3579 11.2159   2
 -12 -10  14 105.195 40.3450   1
 -10 -10  14 81.6139 41.6558   1
  -8 -10  14 93.8694 40.1512   1
 -11 -11  14 144.022 47.2271   1
  -9 -11  14 51.9934 37.4828   1
 -19   0  15 147.003 15.8864   5
 -17   0  15 52.7616 10.8395   5
 -17   0  15 33.5088 18.4857   1
 -15   0  15 49.2472 20.2255   1
 -13   0  15 638.466 49.1427   1
 -11   0  15 2.91032 17.1563   1
 -18   1  15 19.5933 17.5382   1
 -18  -1  15 14.1814 19.3318   1
 -18  -1  15 9.10496 8.75965   5
 -18   1  15 17.1059 8.96792   5
 -16  -1  15 3.43038 18.2646   1
 -16   1  15-1.44216 14.8534   1
 -14  -1  15 9.98721 18.8342   1
 -14   1  15-1.38434 14.6223   1
 -12   1  15-5.34582 15.3368   1
 -12  -1  15 22.7526 19.5355   1
 -10  -1  15 75.7983 25.1470   1
 -17  -2  15 9.58291 21.2220   1
 -17   2  15 23.1766 16.8048   1
 -15   2  15 23.2260 14.8209   1
 -15  -2  15 22.3812 21.8534   1
 -13   2  15 9.88309 14.5675   1
 -13  -2  15 9.18130 21.2193   1
 -11   2  15 31.1447 16.1428   1
 -11  -2  15 32.6164 22.7426   1
 -16  -3  15 22.7104 24.3531   1
 -16   3  15 29.4971 15.5224   1
 -14  -3  15 36.4488 24.8189   1
 -12  -3  15 5.95489 24.0109   1
 -10  -3  15 56.2306 26.9158   1
 -17  -4  15 20.2797 24.7631   1
 -15  -4  15 382.302 47.5633   1
 -13  -4  15 671.497 60.0343   1
 -11  -4  15 71.0856 29.0410   1
 -16  -5  15 135.635 35.2781   1
 -14  -5  15 157.233 36.1933   1
 -12  -5  15 118.389 34.8321   1
 -10  -5  15 602.392 61.7859   1
 -15  -6  15-5.11453 28.0966   1
 -13  -6  15 43.2022 30.5709   1
 -11  -6  15 20.8152 31.2809   1
 -14  -7  15 87.4928 35.1634   1
 -12  -7  15 210.949 44.2129   1
 -10  -7  15 65.1552 33.1135   1
  -6  -7 -15 75.1995 13.0329   2
 -13  -8  15 125.802 38.0606   1
 -11  -8  15 101.737 37.2938   1
  -5  -8 -15 215.014 18.4903   2
 -12  -9  15 26.5987 33.9225   1
 -10  -9  15 75.7876 38.7347   1
 -11 -10  15 3.25600 36.5772   1
 -16   0  16 29.0901 20.4543   1
 -14   0  16 252.767 35.1209   1
 -15   1  16-1.54691 16.6052   1
 -15  -1  16 11.0694 19.6461   1
 -13  -1  16 388.520 44.7670   1
 -13   1  16 372.345 38.2954   1
 -16   2  16 58.8128 20.7115   1
 -16  -2  16 36.7941 25.5250   1
 -14  -2  16 143.044 33.3441   1
 -14   2  16 175.998 27.6551   1
 -12  -2  16 22.0473 23.7932   1
 -15  -3  16 15.2816 24.3469   1
 -15   3  16 5.34455 14.1146   1
 -13  -3  16 357.271 46.3733   1
 -13   3  16 290.281 32.2163   1
 -14  -4  16-6.79005 25.0555   1
 -12  -4  16 87.7636 32.4014   1
 -13  -5  16 12.5945 28.7061   1
 -14  -6  16 2.72078 29.2056   1
 -12  -6  16 35.1711 33.3480   1
 -13  -7  16 11.0218 31.6213   1
   0   0   0    0.00    0.00   0
;
_shelx_hkl_checksum   59471
