# Supplementary material for: Effect of temperature and extraframework cation type on CHA framework flexibility
Source: Sci Rep. 2024 Oct 10;14:23778. doi: 10.1038/s41598-024-74638-4 (PMC11467460; doi:10.1038/s41598-024-74638-4)
Supplement: Supplementary file 18 — Supplementary Material 18 [file 41598_2024_74638_MOESM18_ESM.cif]

 
data_shelx
 
_audit_creation_method            SHELXL-2014
_chemical_name_systematic
;
 ?
;
_chemical_name_common             Na-CHA
_chemical_melting_point           ?
_chemical_formula_moiety          ?
_chemical_formula_sum
 'Al4 Na4.28 O36.07 Si8' 
_chemical_formula_weight          1007.78

loop_
 _atom_type_symbol
 _atom_type_description
 _atom_type_scat_dispersion_real
 _atom_type_scat_dispersion_imag
 _atom_type_scat_source
 'O'  'O'   0.0106   0.0060
 'International Tables Vol C Tables 4.2.6.8 and 6.1.1.4'
 'Na'  'Na'   0.0362   0.0249
 'International Tables Vol C Tables 4.2.6.8 and 6.1.1.4'
 'Al'  'Al'   0.0645   0.0514
 'International Tables Vol C Tables 4.2.6.8 and 6.1.1.4'
 'Si'  'Si'   0.0817   0.0704
 'International Tables Vol C Tables 4.2.6.8 and 6.1.1.4'
 
_space_group_crystal_system       trigonal
_space_group_IT_number            166
_space_group_name_H-M_alt         'R -3 m :H'
_space_group_name_Hall            '-R 3 2"'
 
_shelx_space_group_comment
;
The symmetry employed for this shelxl refinement is uniquely defined
by the following loop, which should always be used as a source of
symmetry information in preference to the above space-group names.
They are only intended as comments.
;
 
loop_
 _space_group_symop_operation_xyz
 'x, y, z'
 '-y, x-y, z'
 '-x+y, -x, z'
 'y, x, -z'
 'x-y, -y, -z'
 '-x, -x+y, -z'
 'x+2/3, y+1/3, z+1/3'
 '-y+2/3, x-y+1/3, z+1/3'
 '-x+y+2/3, -x+1/3, z+1/3'
 'y+2/3, x+1/3, -z+1/3'
 'x-y+2/3, -y+1/3, -z+1/3'
 '-x+2/3, -x+y+1/3, -z+1/3'
 'x+1/3, y+2/3, z+2/3'
 '-y+1/3, x-y+2/3, z+2/3'
 '-x+y+1/3, -x+2/3, z+2/3'
 'y+1/3, x+2/3, -z+2/3'
 'x-y+1/3, -y+2/3, -z+2/3'
 '-x+1/3, -x+y+2/3, -z+2/3'
 '-x, -y, -z'
 'y, -x+y, -z'
 'x-y, x, -z'
 '-y, -x, z'
 '-x+y, y, z'
 'x, x-y, z'
 '-x+2/3, -y+1/3, -z+1/3'
 'y+2/3, -x+y+1/3, -z+1/3'
 'x-y+2/3, x+1/3, -z+1/3'
 '-y+2/3, -x+1/3, z+1/3'
 '-x+y+2/3, y+1/3, z+1/3'
 'x+2/3, x-y+1/3, z+1/3'
 '-x+1/3, -y+2/3, -z+2/3'
 'y+1/3, -x+y+2/3, -z+2/3'
 'x-y+1/3, x+2/3, -z+2/3'
 '-y+1/3, -x+2/3, z+2/3'
 '-x+y+1/3, y+2/3, z+2/3'
 'x+1/3, x-y+2/3, z+2/3'
 
_cell_length_a                    13.8312(4)
_cell_length_b                    13.8312(4)
_cell_length_c                    15.1620(6)
_cell_angle_alpha                 90
_cell_angle_beta                  90
_cell_angle_gamma                 120
_cell_volume                      2511.93(18)
_cell_formula_units_Z             3
_cell_measurement_temperature     293(2)
_cell_measurement_reflns_used     7739 
_cell_measurement_theta_min       2.9300 
_cell_measurement_theta_max       35.3890 
 
_exptl_crystal_description        'fragment' 
_exptl_crystal_colour             'clear colourless' 
_exptl_crystal_density_meas       ? 
_exptl_crystal_density_method     ?              
_exptl_crystal_density_diffrn     1.999          
_exptl_crystal_F_000              1498
_exptl_transmission_factor_min    ?                                             
_exptl_transmission_factor_max    ?                                             
_exptl_crystal_size_max           0.140 
_exptl_crystal_size_mid           0.130 
_exptl_crystal_size_min           0.04 
_exptl_absorpt_coefficient_mu     0.605
_shelx_estimated_absorpt_T_min    ? 
_shelx_estimated_absorpt_T_max    ? 
_exptl_absorpt_correction_type    multi-scan 
_exptl_absorpt_correction_T_min   0.57419 
_exptl_absorpt_correction_T_max   1.000 
_exptl_absorpt_process_details     
;
CrysAlisPro 1.171.42.89a (Rigaku Oxford Diffraction, 2023)
Empirical absorption correction using spherical harmonics,
implemented in SCALE3 ABSPACK scaling algorithm.
;
_oxdiff_exptl_absorpt_empirical_full_min           0.664
_oxdiff_exptl_absorpt_empirical_full_max           1.300
_oxdiff_exptl_absorpt_empirical_details
;
Empirical correction (ABSPACK) includes:
- Absorption correction using spherical harmonics
- Frame scaling
;
 
_diffrn_ambient_temperature       293(2)
_diffrn_radiation_wavelength      0.71073
_diffrn_radiation_type            MoK\a
_diffrn_source                    'micro-focus sealed X-ray tube'                       
_diffrn_measurement_device_type   'XtaLAB Synergy-R, Hypix-Arc 100' 
_diffrn_measurement_method        ? 
_diffrn_detector_area_resol_mean  ? 
_diffrn_reflns_number             11389
_diffrn_reflns_av_unetI/netI      0.0233
_diffrn_reflns_av_R_equivalents   0.0469
_diffrn_reflns_limit_h_min        -21
_diffrn_reflns_limit_h_max        21
_diffrn_reflns_limit_k_min        -21
_diffrn_reflns_limit_k_max        22
_diffrn_reflns_limit_l_min        -22
_diffrn_reflns_limit_l_max        24
_diffrn_reflns_theta_min          2.167
_diffrn_reflns_theta_max          35.490
_diffrn_reflns_theta_full         25.242
_diffrn_measured_fraction_theta_max   0.936
_diffrn_measured_fraction_theta_full  1.000
_diffrn_reflns_Laue_measured_fraction_max    0.936
_diffrn_reflns_Laue_measured_fraction_full   1.000
_diffrn_reflns_point_group_measured_fraction_max   0.936
_diffrn_reflns_point_group_measured_fraction_full  1.000
_reflns_number_total              1327
_reflns_number_gt                 1125
_reflns_threshold_expression      'I > 2\s(I)'
_reflns_Friedel_coverage          0.000
_reflns_Friedel_fraction_max      .
_reflns_Friedel_fraction_full     .
 
_reflns_special_details
;
 Reflections were merged by SHELXL according to the crystal
 class for the calculation of statistics and refinement.
 
 _reflns_Friedel_fraction is defined as the number of unique
 Friedel pairs measured divided by the number that would be
 possible theoretically, ignoring centric projections and
 systematic absences.
;
 
_computing_data_collection        'CrysAlisPro 1.171.42.89a (Rigaku OD, 2023)'
_computing_cell_refinement        'CrysAlisPro 1.171.43.111a (Rigaku OD, 2023)'
_computing_data_reduction         ?
_computing_structure_solution     ?
_computing_structure_refinement   'SHELXL-2014 (Sheldrick, 2014)'
_computing_molecular_graphics     ?
_computing_publication_material   ?
 
_refine_special_details
;
 ?
;
_refine_ls_structure_factor_coef  Fsqd
_refine_ls_matrix_type            full
_refine_ls_weighting_scheme       calc
_refine_ls_weighting_details
'w=1/[\s^2^(Fo^2^)+(0.0989P)^2^+2.4087P] where P=(Fo^2^+2Fc^2^)/3'
_atom_sites_solution_primary      ?
_atom_sites_solution_secondary    ?
_atom_sites_solution_hydrogens    .
_refine_ls_hydrogen_treatment     undef
_refine_ls_extinction_method      none
_refine_ls_extinction_coef        .
_refine_ls_number_reflns          1327
_refine_ls_number_parameters      73
_refine_ls_number_restraints      0
_refine_ls_R_factor_all           0.0480
_refine_ls_R_factor_gt            0.0428
_refine_ls_wR_factor_ref          0.1459
_refine_ls_wR_factor_gt           0.1422
_refine_ls_goodness_of_fit_ref    1.086
_refine_ls_restrained_S_all       1.086
_refine_ls_shift/su_max           0.001
_refine_ls_shift/su_mean          0.000
 
loop_
 _atom_site_label
 _atom_site_type_symbol
 _atom_site_fract_x
 _atom_site_fract_y
 _atom_site_fract_z
 _atom_site_U_iso_or_equiv
 _atom_site_adp_type
 _atom_site_occupancy
 _atom_site_site_symmetry_order  
 _atom_site_calc_flag
 _atom_site_refinement_flags_posn
 _atom_site_refinement_flags_adp
 _atom_site_refinement_flags_occupancy
 _atom_site_disorder_assembly
 _atom_site_disorder_group
Si Si 0.66623(3) 0.56028(3) 0.43658(2) 0.01265(16) Uani 0.6667 1 d . . P . .
Al Al 0.66623(3) 0.56028(3) 0.43658(2) 0.01265(16) Uani 0.3333 1 d . . P . .
O1 O 0.6667 0.59815(15) 0.3333 0.0318(4) Uani 1 2 d S T P . .
O2 O 0.64307(14) 0.64307(14) 0.5000 0.0294(4) Uani 1 2 d S T P . .
O3 O 0.78953(9) 0.57907(17) 0.46583(13) 0.0308(4) Uani 1 2 d S T P . .
O4 O 0.57325(8) 0.42675(8) 0.45234(14) 0.0315(4) Uani 1 2 d S T P . .
C1 Na 0.6667 0.3333 0.5255(5) 0.046(2) Uani 0.67(3) 6 d S T P . .
C1A Na 0.6667 0.3333 0.561(3) 0.157(12) Uiso 0.33(3) 6 d S . P . .
C2 Na 0.6667 0.3333 0.7645(8) 0.050(4) Uani 0.224(12) 6 d S T . . .
CW3 Na 0.7993(6) 0.6509(7) 0.6835(5) 0.060 Uiso 0.153(3) 1 d . U . . .
W1 O 0.561(3) 0.2803(17) 0.647(3) 0.064(14) Uiso 0.087(13) 2 d S . . . .
W1A O 0.5435(12) 0.1901(14) 0.6523(11) 0.102(7) Uiso 0.266(18) 1 d . . . . .
W2 O 0.9122(13) 0.824(3) 0.368(2) 0.189(17) Uiso 0.42(4) 2 d S . . . .
W3 O 0.8755(7) 0.7510(14) 0.5488(13) 0.034(8) Uiso 0.14(3) 2 d S . . . .
W3A O 0.9556(11) 0.8411(14) 0.4808(12) 0.130(8) Uiso 0.257(10) 1 d . . . . .
W3B O 0.841(3) 0.7575(16) 0.5588(13) 0.073(7) Uiso 0.159(19) 1 d . . . . .
 
loop_
 _atom_site_aniso_label
 _atom_site_aniso_U_11
 _atom_site_aniso_U_22
 _atom_site_aniso_U_33
 _atom_site_aniso_U_23
 _atom_site_aniso_U_13
 _atom_site_aniso_U_12
Si 0.0117(2) 0.0156(2) 0.0120(2) -0.00207(11) 0.00012(10) 0.00789(14)
Al 0.0117(2) 0.0156(2) 0.0120(2) -0.00207(11) 0.00012(10) 0.00789(14)
O1 0.0483(11) 0.0345(6) 0.0173(7) 0.0002(3) 0.0003(7) 0.0241(6)
O2 0.0340(7) 0.0340(7) 0.0289(8) -0.0057(3) 0.0057(3) 0.0234(7)
O3 0.0217(5) 0.0444(10) 0.0340(9) -0.0130(8) -0.0065(4) 0.0222(5)
O4 0.0234(5) 0.0234(5) 0.0391(10) 0.0008(4) -0.0008(4) 0.0053(6)
C1 0.0340(18) 0.0340(18) 0.069(4) 0.000 0.000 0.0170(9)
C2 0.058(5) 0.058(5) 0.035(6) 0.000 0.000 0.029(3)
 
_geom_special_details
;
 All esds (except the esd in the dihedral angle between two l.s. planes)
 are estimated using the full covariance matrix.  The cell esds are taken
 into account individually in the estimation of esds in distances, angles
 and torsion angles; correlations between esds in cell parameters are only
 used when they are defined by crystal symmetry.  An approximate (isotropic)
 treatment of cell esds is used for estimating esds involving l.s. planes.
;
 
loop_
 _geom_bond_atom_site_label_1
 _geom_bond_atom_site_label_2
 _geom_bond_distance
 _geom_bond_site_symmetry_2
 _geom_bond_publ_flag
Si O2 1.6448(6) . ?
Si O1 1.6498(7) . ?
Si O3 1.6521(6) . ?
Si O4 1.6574(7) . ?
Si C1 3.419(3) . ?
O1 Al 1.6499(7) 18_655 ?
O1 Si 1.6499(7) 18_655 ?
O1 CW3 2.909(7) 4_556 ?
O1 CW3 2.909(7) 14_654 ?
O2 Al 1.6448(6) 4_556 ?
O2 Si 1.6448(6) 4_556 ?
O3 Al 1.6521(6) 23_655 ?
O3 Si 1.6521(6) 23_655 ?
O4 Al 1.6574(7) 22_665 ?
O4 Si 1.6574(7) 22_665 ?
O4 C1 2.498(4) . ?
O4 C1A 2.78(3) . ?
C1 C1A 0.53(5) . ?
C1 W1 2.24(4) 2_655 ?
C1 W1 2.24(4) 3_665 ?
C1 W1 2.24(4) . ?
C1 O4 2.498(4) 2_655 ?
C1 O4 2.498(4) 3_665 ?
C1 W1A 2.673(16) 2_655 ?
C1 W1A 2.673(16) 23_655 ?
C1 W1A 2.673(16) 22_665 ?
C1 W1A 2.673(16) 3_665 ?
C1 W1A 2.673(16) 24 ?
C1A W1 1.83(5) 2_655 ?
C1A W1 1.83(5) 3_665 ?
C1A W1 1.83(5) . ?
C1A W1A 2.32(4) 2_655 ?
C1A W1A 2.32(4) 23_655 ?
C1A W1A 2.32(4) 22_665 ?
C1A W1A 2.32(4) 3_665 ?
C1A W1A 2.32(4) 24 ?
C1A W1A 2.32(4) . ?
C1A O4 2.78(3) 2_655 ?
C1A O4 2.78(3) 3_665 ?
C2 C2 2.09(2) 31_656 ?
C2 W3A 2.103(18) 28_665 ?
C2 W3A 2.103(18) 7_445 ?
C2 W3A 2.103(18) 8_655 ?
C2 W3A 2.103(18) 29_545 ?
C2 W3A 2.103(18) 30_455 ?
C2 W3A 2.103(18) 9_565 ?
C2 W1 2.18(4) 2_655 ?
C2 W1 2.18(4) 3_665 ?
C2 W1 2.18(4) . ?
C2 W2 2.31(3) 7_445 ?
C2 W2 2.31(3) 8_655 ?
CW3 CW3 0.634(14) 11_566 ?
CW3 CW3 0.723(13) 23_655 ?
CW3 CW3 0.961(13) 25_666 ?
CW3 W3B 1.655(19) 11_566 ?
CW3 W3 1.776(19) 25_666 ?
CW3 W3B 1.87(2) 25_666 ?
CW3 W3B 2.29(2) . ?
CW3 W3 2.395(19) . ?
CW3 W3B 2.45(2) 23_655 ?
CW3 W1A 2.497(18) 3_665 ?
CW3 W1 2.62(4) 3_665 ?
CW3 W1A 2.805(18) 22_665 ?
W1 W1A 1.150(19) . ?
W1 W1A 1.150(19) 24 ?
W1 CW3 2.62(4) 2_655 ?
W1 CW3 2.62(4) 22_665 ?
W1 CW3 2.93(4) 26_456 ?
W1 CW3 2.93(4) 10_446 ?
W1A W2 1.10(2) 7_445 ?
W1A W1A 1.43(3) 23_655 ?
W1A CW3 2.498(17) 2_655 ?
W1A CW3 2.805(18) 22_665 ?
W1A CW3 2.813(17) 10_446 ?
W2 W1A 1.10(2) 13_554 ?
W2 W1A 1.10(2) 35_654 ?
W2 W3A 1.79(3) 23_655 ?
W2 W3A 1.79(3) . ?
W2 C2 2.31(3) 13_554 ?
W2 C1A 2.99(5) 13_554 ?
W3 W3B 0.55(3) . ?
W3 W3B 0.55(3) 23_655 ?
W3 W3A 1.57(2) 23_655 ?
W3 W3A 1.57(2) . ?
W3 CW3 1.776(19) 25_666 ?
W3 CW3 1.776(19) 11_566 ?
W3 CW3 2.395(19) 23_655 ?
W3 C2 2.998(17) 25_666 ?
W3A W3A 0.97(3) 23_655 ?
W3A W3A 1.21(3) 6_766 ?
W3A W3B 1.55(2) 23_655 ?
W3A C2 2.103(18) 13_554 ?
W3A C2 2.374(18) 25_666 ?
W3B W3B 1.04(7) 23_655 ?
W3B W3A 1.55(2) 23_655 ?
W3B CW3 1.655(19) 11_566 ?
W3B CW3 1.87(2) 25_666 ?
W3B CW3 2.45(2) 23_655 ?
W3B C2 2.955(19) 25_666 ?
 
loop_
 _geom_angle_atom_site_label_1
 _geom_angle_atom_site_label_2
 _geom_angle_atom_site_label_3
 _geom_angle
 _geom_angle_site_symmetry_1
 _geom_angle_site_symmetry_3
 _geom_angle_publ_flag
O2 Si O1 107.74(7) . . ?
O2 Si O3 106.18(8) . . ?
O1 Si O3 111.42(8) . . ?
O2 Si O4 112.26(10) . . ?
O1 Si O4 111.60(9) . . ?
O3 Si O4 107.54(10) . . ?
O2 Si C1 119.94(12) . . ?
O1 Si C1 131.62(13) . . ?
O3 Si C1 64.09(8) . . ?
O4 Si C1 43.67(7) . . ?
Si O1 Al 143.20(14) . 18_655 ?
Si O1 Si 143.20(14) . 18_655 ?
Al O1 Si 0.00(3) 18_655 18_655 ?
Si O1 CW3 113.37(17) . 4_556 ?
Al O1 CW3 103.35(16) 18_655 4_556 ?
Si O1 CW3 103.35(16) 18_655 4_556 ?
Si O1 CW3 103.35(16) . 14_654 ?
Al O1 CW3 113.37(17) 18_655 14_654 ?
Si O1 CW3 113.37(17) 18_655 14_654 ?
CW3 O1 CW3 12.5(3) 4_556 14_654 ?
Si O2 Al 150.96(13) . 4_556 ?
Si O2 Si 150.96(13) . 4_556 ?
Al O2 Si 0.000(18) 4_556 4_556 ?
Si O3 Al 144.97(12) . 23_655 ?
Si O3 Si 144.97(12) . 23_655 ?
Al O3 Si 0.00(3) 23_655 23_655 ?
Al O4 Si 0.00(4) 22_665 22_665 ?
Al O4 Si 141.88(13) 22_665 . ?
Si O4 Si 141.88(13) 22_665 . ?
Al O4 C1 109.06(7) 22_665 . ?
Si O4 C1 109.06(7) 22_665 . ?
Si O4 C1 109.06(7) . . ?
Al O4 C1A 108.75(9) 22_665 . ?
Si O4 C1A 108.75(9) 22_665 . ?
Si O4 C1A 108.76(9) . . ?
C1 O4 C1A 9.9(8) . . ?
C1A C1 W1 34.5(10) . 2_655 ?
C1A C1 W1 34.5(10) . 3_665 ?
W1 C1 W1 58.8(17) 2_655 3_665 ?
C1A C1 W1 34.5(10) . . ?
W1 C1 W1 58.8(17) 2_655 . ?
W1 C1 W1 58.8(17) 3_665 . ?
C1A C1 O4 116.36(17) . 2_655 ?
W1 C1 O4 96.4(6) 2_655 2_655 ?
W1 C1 O4 150.9(11) 3_665 2_655 ?
W1 C1 O4 96.4(6) . 2_655 ?
C1A C1 O4 116.36(17) . 3_665 ?
W1 C1 O4 96.4(6) 2_655 3_665 ?
W1 C1 O4 96.4(6) 3_665 3_665 ?
W1 C1 O4 150.9(11) . 3_665 ?
O4 C1 O4 101.79(19) 2_655 3_665 ?
C1A C1 O4 116.36(16) . . ?
W1 C1 O4 150.9(11) 2_655 . ?
W1 C1 O4 96.4(6) 3_665 . ?
W1 C1 O4 96.4(6) . . ?
O4 C1 O4 101.79(19) 2_655 . ?
O4 C1 O4 101.79(19) 3_665 . ?
C1A C1 W1A 44.0(4) . 2_655 ?
W1 C1 W1A 25.2(4) 2_655 2_655 ?
W1 C1 W1A 49.9(6) 3_665 2_655 ?
W1 C1 W1A 76.8(11) . 2_655 ?
O4 C1 W1A 113.6(4) 2_655 2_655 ?
O4 C1 W1A 75.2(4) 3_665 2_655 ?
O4 C1 W1A 144.5(4) . 2_655 ?
C1A C1 W1A 44.0(4) . 23_655 ?
W1 C1 W1A 25.2(4) 2_655 23_655 ?
W1 C1 W1A 76.8(11) 3_665 23_655 ?
W1 C1 W1A 49.9(6) . 23_655 ?
O4 C1 W1A 75.2(4) 2_655 23_655 ?
O4 C1 W1A 113.6(4) 3_665 23_655 ?
O4 C1 W1A 144.5(4) . 23_655 ?
W1A C1 W1A 50.0(7) 2_655 23_655 ?
C1A C1 W1A 44.0(4) . 22_665 ?
W1 C1 W1A 49.9(6) 2_655 22_665 ?
W1 C1 W1A 25.2(4) 3_665 22_665 ?
W1 C1 W1A 76.8(11) . 22_665 ?
O4 C1 W1A 144.5(4) 2_655 22_665 ?
O4 C1 W1A 75.2(4) 3_665 22_665 ?
O4 C1 W1A 113.6(4) . 22_665 ?
W1A C1 W1A 30.9(8) 2_655 22_665 ?
W1A C1 W1A 74.0(6) 23_655 22_665 ?
C1A C1 W1A 44.0(4) . 3_665 ?
W1 C1 W1A 76.8(11) 2_655 3_665 ?
W1 C1 W1A 25.2(4) 3_665 3_665 ?
W1 C1 W1A 49.9(6) . 3_665 ?
O4 C1 W1A 144.5(4) 2_655 3_665 ?
O4 C1 W1A 113.6(4) 3_665 3_665 ?
O4 C1 W1A 75.2(3) . 3_665 ?
W1A C1 W1A 74.0(6) 2_655 3_665 ?
W1A C1 W1A 87.1(8) 23_655 3_665 ?
W1A C1 W1A 50.0(7) 22_665 3_665 ?
C1A C1 W1A 44.0(4) . 24 ?
W1 C1 W1A 76.8(11) 2_655 24 ?
W1 C1 W1A 49.9(6) 3_665 24 ?
W1 C1 W1A 25.2(4) . 24 ?
O4 C1 W1A 113.6(4) 2_655 24 ?
O4 C1 W1A 144.5(4) 3_665 24 ?
O4 C1 W1A 75.2(3) . 24 ?
W1A C1 W1A 87.1(8) 2_655 24 ?
W1A C1 W1A 74.0(6) 23_655 24 ?
W1A C1 W1A 74.0(6) 22_665 24 ?
W1A C1 W1A 30.9(8) 3_665 24 ?
C1 C1A W1 136.0(17) . 2_655 ?
C1 C1A W1 136.0(17) . 3_665 ?
W1 C1A W1 74(3) 2_655 3_665 ?
C1 C1A W1 136.0(18) . . ?
W1 C1A W1 74(3) 2_655 . ?
W1 C1A W1 74(3) 3_665 . ?
C1 C1A W1A 126.8(11) . 2_655 ?
W1 C1A W1A 29.2(6) 2_655 2_655 ?
W1 C1A W1A 59.8(13) 3_665 2_655 ?
W1 C1A W1A 95(2) . 2_655 ?
C1 C1A W1A 126.8(11) . 23_655 ?
W1 C1A W1A 29.2(6) 2_655 23_655 ?
W1 C1A W1A 95(2) 3_665 23_655 ?
W1 C1A W1A 59.8(13) . 23_655 ?
W1A C1A W1A 58.3(12) 2_655 23_655 ?
C1 C1A W1A 126.8(11) . 22_665 ?
W1 C1A W1A 59.8(13) 2_655 22_665 ?
W1 C1A W1A 29.2(6) 3_665 22_665 ?
W1 C1A W1A 95(2) . 22_665 ?
W1A C1A W1A 35.8(10) 2_655 22_665 ?
W1A C1A W1A 87.8(16) 23_655 22_665 ?
C1 C1A W1A 126.8(11) . 3_665 ?
W1 C1A W1A 95(2) 2_655 3_665 ?
W1 C1A W1A 29.2(6) 3_665 3_665 ?
W1 C1A W1A 59.8(13) . 3_665 ?
W1A C1A W1A 87.8(16) 2_655 3_665 ?
W1A C1A W1A 105(2) 23_655 3_665 ?
W1A C1A W1A 58.3(12) 22_665 3_665 ?
C1 C1A W1A 126.8(11) . 24 ?
W1 C1A W1A 95(2) 2_655 24 ?
W1 C1A W1A 59.8(13) 3_665 24 ?
W1 C1A W1A 29.2(6) . 24 ?
W1A C1A W1A 105(2) 2_655 24 ?
W1A C1A W1A 87.8(16) 23_655 24 ?
W1A C1A W1A 87.8(16) 22_665 24 ?
W1A C1A W1A 35.8(10) 3_665 24 ?
C1 C1A W1A 126.8(11) . . ?
W1 C1A W1A 59.8(13) 2_655 . ?
W1 C1A W1A 95(2) 3_665 . ?
W1 C1A W1A 29.2(6) . . ?
W1A C1A W1A 87.8(16) 2_655 . ?
W1A C1A W1A 35.8(10) 23_655 . ?
W1A C1A W1A 105(2) 22_665 . ?
W1A C1A W1A 87.8(16) 3_665 . ?
W1A C1A W1A 58.3(12) 24 . ?
C1 C1A O4 53.7(9) . 2_655 ?
W1 C1A O4 98.4(9) 2_655 2_655 ?
W1 C1A O4 170(2) 3_665 2_655 ?
W1 C1A O4 98.4(9) . 2_655 ?
W1A C1A O4 116.0(5) 2_655 2_655 ?
W1A C1A O4 76.0(4) 23_655 2_655 ?
W1A C1A O4 150.1(4) 22_665 2_655 ?
W1A C1A O4 150.1(4) 3_665 2_655 ?
W1A C1A O4 116.0(5) 24 2_655 ?
W1A C1A O4 76.0(4) . 2_655 ?
C1 C1A O4 53.7(9) . 3_665 ?
W1 C1A O4 98.4(9) 2_655 3_665 ?
W1 C1A O4 98.4(9) 3_665 3_665 ?
W1 C1A O4 170(2) . 3_665 ?
W1A C1A O4 76.0(4) 2_655 3_665 ?
W1A C1A O4 116.0(5) 23_655 3_665 ?
W1A C1A O4 76.0(4) 22_665 3_665 ?
W1A C1A O4 116.0(5) 3_665 3_665 ?
W1A C1A O4 150.1(4) 24 3_665 ?
W1A C1A O4 150.1(4) . 3_665 ?
O4 C1A O4 88.6(12) 2_655 3_665 ?
C2 C2 W3A 69.0(5) 31_656 28_665 ?
C2 C2 W3A 69.0(5) 31_656 7_445 ?
W3A C2 W3A 83.9(7) 28_665 7_445 ?
C2 C2 W3A 69.0(5) 31_656 8_655 ?
W3A C2 W3A 26.6(7) 28_665 8_655 ?
W3A C2 W3A 107.9(6) 7_445 8_655 ?
C2 C2 W3A 69.0(5) 31_656 29_545 ?
W3A C2 W3A 107.9(6) 28_665 29_545 ?
W3A C2 W3A 26.6(7) 7_445 29_545 ?
W3A C2 W3A 128.0(10) 8_655 29_545 ?
C2 C2 W3A 69.0(5) 31_656 30_455 ?
W3A C2 W3A 107.9(6) 28_665 30_455 ?
W3A C2 W3A 128.0(10) 7_445 30_455 ?
W3A C2 W3A 83.9(7) 8_655 30_455 ?
W3A C2 W3A 107.9(6) 29_545 30_455 ?
C2 C2 W3A 69.0(5) 31_656 9_565 ?
W3A C2 W3A 128.0(10) 28_665 9_565 ?
W3A C2 W3A 107.9(6) 7_445 9_565 ?
W3A C2 W3A 107.9(6) 8_655 9_565 ?
W3A C2 W3A 83.9(7) 29_545 9_565 ?
W3A C2 W3A 26.6(7) 30_455 9_565 ?
C2 C2 W1 144.4(11) 31_656 2_655 ?
W3A C2 W1 84.9(9) 28_665 2_655 ?
W3A C2 W1 84.9(9) 7_445 2_655 ?
W3A C2 W1 98.3(6) 8_655 2_655 ?
W3A C2 W1 98.3(6) 29_545 2_655 ?
W3A C2 W1 144.9(12) 30_455 2_655 ?
W3A C2 W1 144.9(12) 9_565 2_655 ?
C2 C2 W1 144.4(11) 31_656 3_665 ?
W3A C2 W1 98.3(6) 28_665 3_665 ?
W3A C2 W1 144.9(12) 7_445 3_665 ?
W3A C2 W1 84.9(10) 8_655 3_665 ?
W3A C2 W1 144.9(12) 29_545 3_665 ?
W3A C2 W1 84.9(9) 30_455 3_665 ?
W3A C2 W1 98.3(6) 9_565 3_665 ?
W1 C2 W1 60.6(18) 2_655 3_665 ?
C2 C2 W1 144.4(11) 31_656 . ?
W3A C2 W1 144.9(12) 28_665 . ?
W3A C2 W1 98.3(6) 7_445 . ?
W3A C2 W1 144.9(12) 8_655 . ?
W3A C2 W1 84.9(9) 29_545 . ?
W3A C2 W1 98.3(6) 30_455 . ?
W3A C2 W1 84.9(9) 9_565 . ?
W1 C2 W1 60.6(18) 2_655 . ?
W1 C2 W1 60.6(18) 3_665 . ?
C2 C2 W2 114.5(10) 31_656 7_445 ?
W3A C2 W2 112.3(4) 28_665 7_445 ?
W3A C2 W2 47.6(9) 7_445 7_445 ?
W3A C2 W2 137.9(4) 8_655 7_445 ?
W3A C2 W2 47.6(9) 29_545 7_445 ?
W3A C2 W2 137.9(4) 30_455 7_445 ?
W3A C2 W2 112.3(4) 9_565 7_445 ?
W1 C2 W2 53.0(7) 2_655 7_445 ?
W1 C2 W2 101.1(16) 3_665 7_445 ?
W1 C2 W2 53.0(7) . 7_445 ?
C2 C2 W2 114.5(10) 31_656 8_655 ?
W3A C2 W2 47.6(9) 28_665 8_655 ?
W3A C2 W2 112.3(4) 7_445 8_655 ?
W3A C2 W2 47.6(9) 8_655 8_655 ?
W3A C2 W2 137.9(4) 29_545 8_655 ?
W3A C2 W2 112.3(4) 30_455 8_655 ?
W3A C2 W2 137.9(4) 9_565 8_655 ?
W1 C2 W2 53.0(7) 2_655 8_655 ?
W1 C2 W2 53.0(7) 3_665 8_655 ?
W1 C2 W2 101.1(15) . 8_655 ?
W2 C2 W2 104.0(11) 7_445 8_655 ?
CW3 CW3 CW3 90.003(19) 11_566 23_655 ?
CW3 CW3 CW3 48.7(8) 11_566 25_666 ?
CW3 CW3 CW3 41.3(8) 23_655 25_666 ?
CW3 CW3 W3B 173.4(15) 11_566 11_566 ?
CW3 CW3 W3B 95.6(13) 23_655 11_566 ?
CW3 CW3 W3B 136.7(16) 25_666 11_566 ?
CW3 CW3 W3 165.6(12) 11_566 25_666 ?
CW3 CW3 W3 78.3(2) 23_655 25_666 ?
CW3 CW3 W3 119.1(10) 25_666 25_666 ?
W3B CW3 W3 18.0(13) 11_566 25_666 ?
CW3 CW3 W3B 151.6(11) 11_566 25_666 ?
CW3 CW3 W3B 61.8(11) 23_655 25_666 ?
CW3 CW3 W3B 103.0(14) 25_666 25_666 ?
W3B CW3 W3B 34(2) 11_566 25_666 ?
W3 CW3 W3B 17.1(10) 25_666 25_666 ?
CW3 CW3 W3B 4.7(11) 11_566 . ?
CW3 CW3 W3B 94.0(9) 23_655 . ?
CW3 CW3 W3B 52.8(12) 25_666 . ?
W3B CW3 W3B 170(2) 11_566 . ?
W3 CW3 W3B 170.4(11) 25_666 . ?
W3B CW3 W3B 155.8(4) 25_666 . ?
CW3 CW3 W3 10.6(9) 11_566 . ?
CW3 CW3 W3 81.33(18) 23_655 . ?
CW3 CW3 W3 40.4(7) 25_666 . ?
W3B CW3 W3 175.9(12) 11_566 . ?
W3 CW3 W3 159.5(4) 25_666 . ?
W3B CW3 W3 143.0(11) 25_666 . ?
W3B CW3 W3 13.2(9) . . ?
CW3 CW3 W3B 21.3(8) 11_566 23_655 ?
CW3 CW3 W3B 68.8(9) 23_655 23_655 ?
CW3 CW3 W3B 27.6(11) 25_666 23_655 ?
W3B CW3 W3B 164.4(6) 11_566 23_655 ?
W3 CW3 W3B 146.6(9) 25_666 23_655 ?
W3B CW3 W3B 130.6(19) 25_666 23_655 ?
W3B CW3 W3B 25.2(18) . 23_655 ?
W3 CW3 W3B 13.0(8) . 23_655 ?
CW3 CW3 W1A 113.8(17) 11_566 3_665 ?
CW3 CW3 W1A 107.9(4) 23_655 3_665 ?
CW3 CW3 W1A 119.8(13) 25_666 3_665 ?
W3B CW3 W1A 67.8(10) 11_566 3_665 ?
W3 CW3 W1A 78.2(7) 25_666 3_665 ?
W3B CW3 W1A 80.6(8) 25_666 3_665 ?
W3B CW3 W1A 110.0(7) . 3_665 ?
W3 CW3 W1A 110.6(7) . 3_665 ?
W3B CW3 W1A 116.8(7) 23_655 3_665 ?
CW3 CW3 W1 114.1(19) 11_566 3_665 ?
CW3 CW3 W1 82.07(18) 23_655 3_665 ?
CW3 CW3 W1 99.5(13) 25_666 3_665 ?
W3B CW3 W1 70.2(12) 11_566 3_665 ?
W3 CW3 W1 72.8(11) 25_666 3_665 ?
W3B CW3 W1 67.9(11) 25_666 3_665 ?
W3B CW3 W1 112.2(11) . 3_665 ?
W3 CW3 W1 106.6(10) . 3_665 ?
W3B CW3 W1 107.1(10) 23_655 3_665 ?
W1A CW3 W1 25.9(4) 3_665 3_665 ?
CW3 CW3 W1A 111.0(15) 11_566 22_665 ?
CW3 CW3 W1A 57.9(4) 23_655 22_665 ?
CW3 CW3 W1A 80.6(11) 25_666 22_665 ?
W3B CW3 W1A 75.0(9) 11_566 22_665 ?
W3 CW3 W1A 69.7(7) 25_666 22_665 ?
W3B CW3 W1A 58.3(9) 25_666 22_665 ?
W3B CW3 W1A 111.2(9) . 22_665 ?
W3 CW3 W1A 101.0(6) . 22_665 ?
W3B CW3 W1A 96.4(7) 23_655 22_665 ?
W1A CW3 W1A 50.0(8) 3_665 22_665 ?
W1 CW3 W1A 24.2(4) 3_665 22_665 ?
W1A W1 W1A 158(4) . 24 ?
W1A W1 C1A 100(2) . . ?
W1A W1 C1A 100(2) 24 . ?
W1A W1 C2 93(2) . . ?
W1A W1 C2 93(2) 24 . ?
C1A W1 C2 100(2) . . ?
W1A W1 C1 99(2) . . ?
W1A W1 C1 99(2) 24 . ?
C1A W1 C1 9.5(11) . . ?
C2 W1 C1 109.9(17) . . ?
W1A W1 CW3 71(2) . 2_655 ?
W1A W1 CW3 87(2) 24 2_655 ?
C1A W1 CW3 145(2) . 2_655 ?
C2 W1 CW3 113.2(17) . 2_655 ?
C1 W1 CW3 136.1(17) . 2_655 ?
W1A W1 CW3 87(2) . 22_665 ?
W1A W1 CW3 71(2) 24 22_665 ?
C1A W1 CW3 145(2) . 22_665 ?
C2 W1 CW3 113.2(17) . 22_665 ?
C1 W1 CW3 136.1(17) . 22_665 ?
CW3 W1 CW3 15.9(4) 2_655 22_665 ?
W1A W1 CW3 87(2) . 26_456 ?
W1A W1 CW3 73(2) 24 26_456 ?
C1A W1 CW3 134(2) . 26_456 ?
C2 W1 CW3 124.6(17) . 26_456 ?
C1 W1 CW3 124.9(16) . 26_456 ?
CW3 W1 CW3 18.9(4) 2_655 26_456 ?
CW3 W1 CW3 11.4(4) 22_665 26_456 ?
W1A W1 CW3 73(2) . 10_446 ?
W1A W1 CW3 87(2) 24 10_446 ?
C1A W1 CW3 134(2) . 10_446 ?
C2 W1 CW3 124.6(17) . 10_446 ?
C1 W1 CW3 124.9(16) . 10_446 ?
CW3 W1 CW3 11.4(4) 2_655 10_446 ?
CW3 W1 CW3 18.9(4) 22_665 10_446 ?
CW3 W1 CW3 14.2(3) 26_456 10_446 ?
W2 W1A W1 126(3) 7_445 . ?
W2 W1A W1A 49.6(15) 7_445 23_655 ?
W1 W1A W1A 110(2) . 23_655 ?
W2 W1A C1A 118(2) 7_445 . ?
W1 W1A C1A 51(2) . . ?
W1A W1A C1A 72.1(5) 23_655 . ?
W2 W1A CW3 115.2(14) 7_445 2_655 ?
W1 W1A CW3 83(2) . 2_655 ?
W1A W1A CW3 164.0(5) 23_655 2_655 ?
C1A W1A CW3 123.8(9) . 2_655 ?
W2 W1A C2 66.6(19) 7_445 . ?
W1 W1A C2 60(2) . . ?
W1A W1A C2 73.6(4) 23_655 . ?
C1A W1A C2 79.3(11) . . ?
CW3 W1A C2 106.3(6) 2_655 . ?
W2 W1A C1 122.6(19) 7_445 . ?
W1 W1A C1 56(2) . . ?
W1A W1A C1 74.5(4) 23_655 . ?
C1A W1A C1 9.2(10) . . ?
CW3 W1A C1 121.4(8) 2_655 . ?
C2 W1A C1 88.5(5) . . ?
W2 W1A CW3 122.7(15) 7_445 22_665 ?
W1 W1A CW3 69(2) . 22_665 ?
W1A W1A CW3 170.0(4) 23_655 22_665 ?
C1A W1A CW3 111.7(8) . 22_665 ?
CW3 W1A CW3 14.2(3) 2_655 22_665 ?
C2 W1A CW3 97.7(5) . 22_665 ?
C1 W1A CW3 110.8(7) . 22_665 ?
W2 W1A CW3 123.4(15) 7_445 10_446 ?
W1 W1A CW3 84(2) . 10_446 ?
W1A W1A CW3 165.8(4) 23_655 10_446 ?
C1A W1A CW3 118.1(9) . 10_446 ?
CW3 W1A CW3 11.9(3) 2_655 10_446 ?
C2 W1A CW3 116.7(6) . 10_446 ?
C1 W1A CW3 114.0(7) . 10_446 ?
CW3 W1A CW3 19.7(3) 22_665 10_446 ?
W1A W2 W1A 81(3) 13_554 35_654 ?
W1A W2 W3A 115.4(17) 13_554 23_655 ?
W1A W2 W3A 141(2) 35_654 23_655 ?
W1A W2 W3A 141(2) 13_554 . ?
W1A W2 W3A 115.4(17) 35_654 . ?
W3A W2 W3A 31.3(10) 23_655 . ?
W1A W2 C2 88(2) 13_554 13_554 ?
W1A W2 C2 88(2) 35_654 13_554 ?
W3A W2 C2 60.1(11) 23_655 13_554 ?
W3A W2 C2 60.1(11) . 13_554 ?
W1A W2 C1A 43.3(16) 13_554 13_554 ?
W1A W2 C1A 43.3(16) 35_654 13_554 ?
W3A W2 C1A 126.9(17) 23_655 13_554 ?
W3A W2 C1A 126.9(17) . 13_554 ?
C2 W2 C1A 69.9(12) 13_554 13_554 ?
W3B W3 W3B 144(7) . 23_655 ?
W3B W3 W3A 78(3) . 23_655 ?
W3B W3 W3A 112(3) 23_655 23_655 ?
W3B W3 W3A 112(3) . . ?
W3B W3 W3A 78(3) 23_655 . ?
W3A W3 W3A 35.9(11) 23_655 . ?
W3B W3 CW3 91(3) . 25_666 ?
W3B W3 CW3 68(3) 23_655 25_666 ?
W3A W3 CW3 161.4(14) 23_655 25_666 ?
W3A W3 CW3 145.3(9) . 25_666 ?
W3B W3 CW3 68(3) . 11_566 ?
W3B W3 CW3 91(3) 23_655 11_566 ?
W3A W3 CW3 145.3(9) 23_655 11_566 ?
W3A W3 CW3 161.4(14) . 11_566 ?
CW3 W3 CW3 23.5(5) 25_666 11_566 ?
W3B W3 CW3 72(3) . . ?
W3B W3 CW3 89(3) 23_655 . ?
W3A W3 CW3 149.1(8) 23_655 . ?
W3A W3 CW3 161.9(12) . . ?
CW3 W3 CW3 20.5(4) 25_666 . ?
CW3 W3 CW3 3.8(3) 11_566 . ?
W3B W3 CW3 89(3) . 23_655 ?
W3B W3 CW3 72(3) 23_655 23_655 ?
W3A W3 CW3 161.9(11) 23_655 23_655 ?
W3A W3 CW3 149.1(8) . 23_655 ?
CW3 W3 CW3 3.8(3) 25_666 23_655 ?
CW3 W3 CW3 20.5(4) 11_566 23_655 ?
CW3 W3 CW3 17.3(3) . 23_655 ?
W3B W3 C2 80(3) . 25_666 ?
W3B W3 C2 80(3) 23_655 25_666 ?
W3A W3 C2 51.8(8) 23_655 25_666 ?
W3A W3 C2 51.8(8) . 25_666 ?
CW3 W3 C2 111.8(9) 25_666 25_666 ?
CW3 W3 C2 111.8(9) 11_566 25_666 ?
CW3 W3 C2 114.3(8) . 25_666 ?
CW3 W3 C2 114.3(8) 23_655 25_666 ?
W3A W3A W3A 139.5(11) 23_655 6_766 ?
W3A W3A W3B 91.4(14) 23_655 23_655 ?
W3A W3A W3B 84.2(19) 6_766 23_655 ?
W3A W3A W3 72.0(5) 23_655 . ?
W3A W3A W3 102.8(19) 6_766 . ?
W3B W3A W3 20.3(13) 23_655 . ?
W3A W3A W2 74.3(5) 23_655 . ?
W3A W3A W2 136(2) 6_766 . ?
W3B W3A W2 131.5(17) 23_655 . ?
W3 W3A W2 117.8(14) . . ?
W3A W3A C2 76.7(4) 23_655 13_554 ?
W3A W3A C2 87.1(8) 6_766 13_554 ?
W3B W3A C2 149.7(13) 23_655 13_554 ?
W3 W3A C2 141.9(10) . 13_554 ?
W2 W3A C2 72.4(13) . 13_554 ?
W3A W3A C2 78.2(3) 23_655 25_666 ?
W3A W3A C2 62.2(8) 6_766 25_666 ?
W3B W3A C2 95.4(11) 23_655 25_666 ?
W3 W3A C2 96.9(11) . 25_666 ?
W2 W3A C2 124.9(13) . 25_666 ?
C2 W3A C2 55.2(6) 13_554 25_666 ?
W3 W3B W3B 18(3) . 23_655 ?
W3 W3B W3A 82(3) . 23_655 ?
W3B W3B W3A 88.6(14) 23_655 23_655 ?
W3 W3B CW3 94(4) . 11_566 ?
W3B W3B CW3 84.4(13) 23_655 11_566 ?
W3A W3B CW3 170.0(19) 23_655 11_566 ?
W3 W3B CW3 72(3) . 25_666 ?
W3B W3B CW3 61.8(11) 23_655 25_666 ?
W3A W3B CW3 150(2) 23_655 25_666 ?
CW3 W3B CW3 22.6(5) 11_566 25_666 ?
W3 W3B CW3 95(3) . . ?
W3B W3B CW3 86.0(9) 23_655 . ?
W3A W3B CW3 171.7(16) 23_655 . ?
CW3 W3B CW3 1.8(4) 11_566 . ?
CW3 W3B CW3 24.2(4) 25_666 . ?
W3 W3B CW3 78(3) . 23_655 ?
W3B W3B CW3 68.8(8) 23_655 23_655 ?
W3A W3B CW3 157(2) 23_655 23_655 ?
CW3 W3B CW3 15.6(6) 11_566 23_655 ?
CW3 W3B CW3 7.1(3) 25_666 23_655 ?
CW3 W3B CW3 17.1(3) . 23_655 ?
W3 W3B C2 89(3) . 25_666 ?
W3B W3B C2 79.8(7) 23_655 25_666 ?
W3A W3B C2 53.1(8) 23_655 25_666 ?
CW3 W3B C2 118.3(10) 11_566 25_666 ?
CW3 W3B C2 110.6(10) 25_666 25_666 ?
CW3 W3B C2 119.6(8) . 25_666 ?
CW3 W3B C2 114.2(8) 23_655 25_666 ?
 
_refine_diff_density_max    0.789
_refine_diff_density_min   -0.727
_refine_diff_density_rms    0.114

_shelxl_version_number 2014-1

_shelx_res_file
;
TITL chakreg_na3_a.res in R-3m
REM Old TITL CHAKREG_Na3 in R-3m

REM SHELXT solution in R-3m
REM R1 0.139,  Rweak 0.004,  Alpha 0.038,  Orientation as input
REM Formula found by SHELXT:  O13 Si6

CELL  0.71073  13.8312  13.8312  15.1620   90.000   90.000  120.000
ZERR    3.000   0.0004   0.0004   0.0006    0.000    0.000    0.000
LATT  3
SYMM -Y, X-Y, Z
SYMM -X+Y, -X, Z
SYMM Y, X, -Z
SYMM X-Y, -Y, -Z
SYMM -X, -X+Y, -Z
SFAC O NA AL SI
UNIT 108.11 12.86 12 24
TEMP 20
acta
L.S. 12
BOND $H
EXYZ Si Al
EADP Si Al
rem EADP C3 C3A
LIST 4
FMAP 2
PLAN 20
WGHT    0.098900    2.408700
FVAR       0.20644   0.67067
SI    4    0.666234    0.560282    0.436582    10.66666    0.01174    0.01561 =
         0.01202   -0.00207    0.00012    0.00789
AL    3    0.666234    0.560282    0.436582    10.33333    0.01174    0.01561 =
         0.01202   -0.00207    0.00012    0.00789
O1    1    0.666667    0.598151    0.333333    10.50000    0.04829    0.03446 =
         0.01726    0.00016    0.00033    0.02415
O2    1    0.643073    0.643073    0.500000    10.50000    0.03399    0.03399 =
         0.02888   -0.00574    0.00574    0.02341
O3    1    0.789535    0.579069    0.465829    10.50000    0.02167    0.04439 =
         0.03403   -0.01304   -0.00652    0.02220
O4    1    0.573249    0.426751    0.452343    10.50000    0.02338    0.02338 =
         0.03913    0.00081   -0.00081    0.00535
rem extraframew
C1    2    0.666667    0.333333    0.525492    20.16667    0.03401    0.03401 =
         0.06918    0.00000    0.00000    0.01700
C1A   2    0.666667    0.333333    0.560701   -20.16667    0.15731
C2    2    0.666667    0.333333    0.764469     0.03729    0.05778    0.05778 =
         0.03477    0.00000    0.00000    0.02889
CW3   2    0.799335    0.650914    0.683468     0.15320   10.06000
W1    1    0.560575    0.280287    0.647423     0.04355    0.06394
W1A   1    0.543526    0.190119    0.652302     0.26633    0.10233
W2    1    0.912159    0.824318    0.367833     0.20765    0.18923
W3    1    0.875485    0.750970    0.548764     0.06959    0.03416
W3A   1    0.955571    0.841149    0.480813     0.25678    0.12991
W3B   1    0.840997    0.757477    0.558815     0.15904    0.07347
HKLF 4

REM  chakreg_na3_a.res in R-3m
REM R1 =  0.0428 for    1125 Fo > 4sig(Fo)  and  0.0480 for all    1327 data
REM     73 parameters refined using      0 restraints

END

WGHT      0.1026      2.0451

REM Highest difference peak  0.789,  deepest hole -0.727,  1-sigma level  0.114
Q1    1   0.8249  0.6988  0.6892  11.00000  0.05    0.79
Q2    1   0.6667  0.3333  0.4774  10.16667  0.05    0.72
Q3    1   0.9176  0.8352  0.3199  10.50000  0.05    0.65
Q4    1   0.9182  0.8364  0.4463  10.50000  0.05    0.53
Q5    1   0.8014  0.7446  0.6015  11.00000  0.05    0.41
Q6    1   0.7743  0.5486  0.4700  10.50000  0.05    0.41
Q7    1   0.8850  0.7701  0.5271  10.50000  0.05    0.40
Q8    1   0.8520  0.7039  0.7218  10.50000  0.05    0.36
Q9    1   0.6400  0.6016  0.3449  11.00000  0.05    0.35
Q10   1   0.7692  0.6068  0.7092  11.00000  0.05    0.34
Q11   1   0.6119  0.5979  0.5144  11.00000  0.05    0.34
Q12   1   0.5488  0.4512  0.4296  10.50000  0.05    0.32
Q13   1   0.6465  0.6700  0.5112  11.00000  0.05    0.31
Q14   1   0.8536  0.8237  0.3848  11.00000  0.05    0.30
Q15   1   0.5430  0.3930  0.4583  11.00000  0.05    0.28
Q16   1   0.7292  0.6446  0.6912  11.00000  0.05    0.27
Q17   1   0.9420  0.8233  0.5360  11.00000  0.05    0.26
Q18   1   0.6667  0.3333  0.5990  10.16667  0.05    0.26
Q19   1   0.6099  0.6512  0.5337  11.00000  0.05    0.26
Q20   1   0.6303  0.3151  0.6369  10.50000  0.05    0.23
;
_shelx_res_checksum   58739

_shelx_hkl_file
;
   0   0   3 3211.83  130.23
   0   0  -3 3070.87  130.19
   0   0  -3 3129.51  130.09
   0   0   3 3147.52  130.09
   0   0   6   89.88    4.78
   0   0  -6   95.88    4.69
   0   0   6   90.34    4.60
   0   0  -9 6168.18  257.17
   0   0   9 6130.21  257.04
   0   0   9 6308.04  256.75
   0   0  -9 6110.25  256.83
   0   0 -12   56.73    4.26
   0   0  12   55.81    3.82
   0   0 -15  731.19   34.12
   0   0  15  759.44   33.24
   0   0 -18  517.91   27.28
   0   0  18  602.95   26.36
   0   0 -21  116.60    8.74
   0   0  21  106.47    7.33
   0   1  23   14.88    2.88
   0   1  20   79.26    5.62
  -1   0  20   56.54    4.91
   0  -1 -20   68.85    6.32
   1   0 -20   64.49    6.14
  -1   1 -20   58.33    5.97
   1  -1  17   13.51    2.10
   0   1  17   11.08    2.14
  -1   0  17    7.10    1.78
   1   0 -17    5.96    2.28
  -1   1 -17   11.85    2.60
   0  -1 -17   14.73    2.75
   1   0 -14  236.46   13.42
  -1   1 -14  257.60   13.50
   0  -1 -14  285.94   13.82
  -1   0  14  234.47   12.65
   0   1  14  288.27   13.23
   1  -1  14  282.39   12.97
   0   1  11   97.88    5.41
   1  -1  11   99.23    5.32
  -1   0  11   77.73    5.02
   1   0 -11   76.79    5.07
  -1   1 -11   97.47    5.37
   0  -1 -11   98.91    5.49
  -1   1 -11   95.51    4.18
   0  -1 -11  103.73    5.90
   1   0 -11   78.24    5.56
  -1   0  11   85.09    5.43
  -1   1 -11  102.99    5.89
   0  -1  -8  417.12   16.31
  -1   1  -8  338.70   15.96
   1   0  -8  376.83   16.04
  -1   1  -8  341.10   16.32
   0   1   8  385.67   16.32
  -1   0   8  359.18   16.34
   0  -1  -8  356.27   16.32
  -1   1  -8  363.60   15.27
  -1   0   8  352.62   15.05
   0   1   8  369.02   16.13
   1   0  -8  335.45   16.37
   1  -1   5 2035.20   84.59
  -1   0   5 2168.86   84.58
   1  -1   5 2005.17   85.02
  -1   1  -5 2322.84   85.19
   0   1   5 2116.47   85.17
   0  -1  -5 2053.37   85.17
  -1   0   5 2145.78   85.06
   1   0  -5 1924.97   85.01
  -1   0   5 2095.41   85.30
   0  -1  -5 2066.78   85.26
   0   1   5 2087.94   85.25
  -1   1  -5 1932.24   85.29
  -1   1  -5 2074.96   84.69
  -1   0   5 1981.44   84.55
   1   0  -5 1919.32   85.30
   1   0  -5 1931.03   84.54
  -1   0   2   65.92    3.35
   1   0  -2   79.15    3.36
   1  -1   2   70.04    3.36
  -1   1  -2   80.32    3.43
  -1   0   2   73.02    3.36
   0   1   2   78.32    3.48
   1   0  -2   75.35    3.37
   0  -1  -2   77.49    3.48
  -1   1  -2   76.11    3.37
   1  -1   2   74.36    3.37
  -1   0   2   78.96    3.30
  -1   0   2   81.11    3.56
   1   0  -2   63.33    3.49
   0   1   2   80.26    3.49
   0  -1  -2   75.97    3.46
   1   0   1 1096.57   44.06
  -1   0  -1 1071.21   44.06
   0  -1   1 1138.62   44.08
   1   0   1 1130.88   44.11
  -1   0  -1 1107.27   44.12
  -1   0  -1 1033.90   44.01
   0  -1   4 2724.50  117.19
   1  -1  -4 2973.22  117.14
  -1   0  -4 2965.39  117.16
   0   1  -4 2598.91  117.40
   0  -1   4 2638.00  117.36
   1   0   4 2914.52  117.53
  -1   0  -4 2804.61  117.58
   1  -1  -4 2700.18  117.52
  -1   1   4 2821.71  117.56
  -1   0  -4 2813.07  117.60
   0  -1   4 2805.22  117.61
   0   1  -4 2707.98  117.60
  -1   1   4 2774.61  117.62
   0   1  -4 2764.25  117.19
   1  -1  -4 2657.31  117.65
   1   0   4 3096.69  117.16
   0   1  -7  118.93    5.44
  -1   0  -7  140.30    5.43
   0  -1   7  120.50    5.46
   0  -1   7  121.17    6.23
  -1   1   7  120.04    6.30
  -1   0  -7  138.10    6.25
   1  -1  -7  105.29    5.98
   0   1  -7  105.44    5.90
  -1   1  10  649.13   29.31
   0   1 -10  628.54   29.39
   0  -1  10  648.32   29.26
  -1   0 -10  688.94   29.57
   0   1 -10  654.29   28.95
  -1   0 -10  810.29   29.42
   1  -1 -10  628.18   28.98
   0   1 -10  624.88   27.88
   1  -1 -10  620.15   29.51
  -1   0 -10  710.52   27.81
  -1   1  10  592.04   28.93
   0  -1  10  636.94   28.85
   1   0  10  746.97   29.20
   1   0  13  126.38    7.05
  -1   1  13  129.87    7.06
   0  -1  13  112.91    6.71
   1  -1 -13  131.46    7.71
   0   1 -13  124.37    7.53
  -1   0 -13  137.46    7.70
   1  -1 -16    7.06    2.17
  -1   0 -16    6.13    2.07
   0   1 -16    4.43    2.09
   1   0  16    8.18    1.75
   0  -1  16    5.87    1.58
  -1   1  16    4.80    1.56
   0  -1  19  113.95    7.60
  -1   1  19  128.13    7.99
   1   0  19  147.34    8.37
   1  -1 -19  128.42    8.89
  -1   0 -19  140.47    9.13
   0   1 -19  117.72    8.74
  -1   0 -22   -0.76    2.42
   0   1 -22    0.38    2.44
  -1   1  22   -0.78    1.75
  -1   2   0  397.49   17.20
   1  -2   0  422.93   17.21
   2  -1   0  403.62   17.30
   1   1   0  381.90   17.18
  -1  -1   0  392.80   17.19
  -1  -1   0  403.90   17.25
   1   1   0  400.44   17.25
   1  -2  -3    0.84    0.57
   1   1  -3    0.99    0.56
  -1  -1   3    1.56    0.56
  -1   2   3    0.58    0.53
  -2   1   3    1.89    0.61
  -1  -1  -3    1.02    0.49
  -1   2  -3    2.06    0.57
  -1   2  -3    1.81    0.48
  -1   2   3    1.22    0.29
   1  -2  -3    1.18    0.29
   1  -2   3    1.93    0.47
   1   1  -3    1.30    0.36
  -1  -1   3    1.65    0.42
  -2   1  -3    2.83    0.52
  -2   1   3    2.03    0.49
  -2   1  -3    2.02    0.51
  -1   2  -3    1.91    0.43
  -1  -1   3    1.51    0.44
  -1  -1  -3    1.08    0.40
   2  -1   3    1.41    0.47
   2  -1  -3    1.53    0.47
  -1  -1  -3    1.38    0.54
  -1  -1   3    1.61    0.36
  -1   2   3    1.01    0.57
  -2   1   3    2.19    0.54
   1   1  -3    1.06    0.35
   1  -2  -3    0.57    0.50
   1   1   3    1.14    0.50
   1   1   3    0.96    0.44
   1   1  -6   10.75    0.86
  -2   1   6   10.74    0.66
  -2   1   6   10.68    0.83
  -2   1  -6   12.50    1.27
  -1   2  -6   10.78    1.11
   1  -2   6    9.67    1.07
  -1  -1   6   12.38    1.12
  -1  -1  -6   12.62    1.31
   2  -1  -6    9.17    1.15
   1  -2  -6   10.44    1.28
  -2   1   6   10.97    1.24
   1   1  -6   11.08    1.14
   2  -1   6   14.55    0.91
   2  -1  -6   11.26    0.83
  -1  -1  -6   13.90    0.88
  -1  -1   6   12.24    0.88
   1  -2   6   13.01    1.01
  -2   1  -6   12.97    0.97
  -1  -1   6   10.58    0.86
  -1   2  -6   11.34    0.94
  -1  -1   6   11.33    1.33
  -1   2   6   11.33    1.38
  -2   1   6   10.17    1.32
  -1  -1  -9   35.95    2.18
  -1   2  -9   52.33    2.56
   1   1  -9   62.79    2.52
   1  -2   9   52.87    2.27
   1  -2   9   48.72    3.04
  -1   2   9   54.44    3.36
   2  -1   9   40.85    2.99
   1   1   9   37.22    2.97
  -2   1   9   51.29    3.22
  -1  -1  -9   38.85    3.08
   1  -2  -9   48.71    3.26
   1   1  -9   54.61    3.19
   2  -1  -9   52.24    3.25
  -2   1  -9   46.52    3.18
  -1   2  -9   50.59    3.14
  -1   2  -9   53.33    3.53
  -2   1   9   53.47    3.58
  -2   1  -9   42.79    3.32
  -1   2   9   55.88    3.57
  -1  -1   9   59.99    3.61
  -1  -1  -9   36.88    3.17
   1  -2  -9   49.09    3.47
   2  -1  -9   54.73    3.67
   1   1  -9   59.99    3.72
   1  -2   9   62.20    2.31
   2  -1   9   44.39    2.18
  -2   1  -9   44.70    2.45
  -1  -1  -9   38.88    2.19
  -1  -1   9   61.50    2.50
  -1   2 -12   69.57    4.94
  -2   1 -12   77.74    5.08
  -1  -1 -12   68.08    4.97
   1   1 -12   82.76    4.66
   1  -2 -12   71.67    5.25
   2  -1 -12   79.22    5.32
   1   1 -12   69.38    5.15
   2  -1  12   75.72    4.64
   1  -2  12   71.07    4.43
   1   1  12   70.91    4.66
  -1   2  12   80.82    4.87
  -2   1  12   71.36    4.58
  -1  -1  12   75.58    4.47
  -1   2 -12   71.14    3.55
  -2   1 -12   73.06    3.49
  -2   1 -15   64.21    5.15
  -1  -1 -15   55.20    4.88
  -1   2 -15   71.49    5.35
   1  -2 -15   60.10    5.11
   1   1 -15   74.20    5.47
   2  -1 -15   57.82    5.11
   2  -1  15   63.95    4.60
   1  -2  15   70.93    4.62
   1   1  15   55.12    4.53
  -1   2  15   64.19    4.72
  -2   1  15   74.01    4.79
  -1  -1  15   81.57    4.80
  -1  -1 -18   41.19    4.72
  -2   1 -18   51.09    5.08
   1  -2 -18   51.00    5.09
   1   1 -18   64.60    5.47
   2  -1 -18   55.89    5.37
  -1   2 -18   46.99    4.97
   1   1  18   43.71    4.23
   2  -1  18   49.93    4.28
  -1  -1  18   57.93    4.35
  -2   1  18   60.61    4.55
  -1   2  18   54.91    4.56
  -1   2  21    6.48    2.21
  -1  -1  21    9.65    2.23
  -2   1  21    7.83    2.17
   1   1  21    4.68    2.12
  -1  -1 -21    2.52    2.42
  -1   2 -21    5.07    2.72
   1   1 -21    5.47    2.71
  -2   1 -21    8.29    2.91
  -2   1  24    2.35    1.94
  -2   0  22    2.35    1.68
   0   2  22    1.10    1.82
  -2   2 -22    3.44    2.85
   0  -2 -22   -0.38    2.47
   0   2  19   84.25    6.07
  -2   0  19   66.63    5.34
  -2   2 -19   83.54    6.74
   0  -2 -19   90.08    6.94
   0   2  16   59.00    4.51
  -2   0  16   42.97    3.76
   2   0 -16   47.93    4.60
  -2   2 -16   62.11    5.06
   0  -2 -16   55.45    4.93
   2  -2  13    3.10    1.14
   2   0 -13    2.05    1.28
   0  -2 -13    5.32    1.71
  -2   2 -13    4.03    1.39
  -2   2 -13    5.67    0.70
   0   2  13    6.22    1.45
  -2   0  13    2.46    1.17
  -2   0  10   71.58    3.82
   0   2  10   50.25    3.69
   2  -2  10   50.12    3.53
  -2   2 -10   51.12    3.57
   0  -2 -10   53.10    3.76
   2   0 -10   66.37    3.78
   0  -2 -10   46.68    3.88
   2   0 -10   71.83    4.51
  -2   2 -10   54.17    2.96
  -2   0  10   62.38    2.67
  -2   0  10   65.79    4.18
   0   2  10   52.66    3.84
  -2   2 -10   51.44    3.91
   2   0  -7   36.90    2.10
   0  -2  -7   40.34    2.09
  -2   0   7   36.05    2.09
   2  -2   7   49.06    2.26
  -2   2  -7   45.26    2.69
   2   0  -7   35.84    2.52
  -2   0   7   38.93    2.53
   0  -2  -7   47.55    2.92
   0  -2  -7   44.49    1.93
  -2   0   7   40.16    2.06
   2   0  -7   40.35    2.90
  -2   2  -7   47.19    2.36
   0   2   7   43.62    2.81
  -2   2  -7   44.08    2.87
  -2   0   7   37.28    2.82
   2   0  -4  602.56   26.39
  -2   0   4  638.71   26.45
   2  -2   4  678.29   26.48
  -2   2  -4  707.48   26.64
   2   0  -4  635.25   26.48
   0  -2  -4  637.63   26.69
   0   2   4  602.21   26.69
  -2   0   4  557.66   26.41
  -2   0   4  627.87   26.32
   0  -2  -4  619.37   26.22
   0   2   4  618.90   26.23
  -2   0   4  635.03   26.81
   0  -2  -4  613.95   26.64
   0   2   4  643.88   26.64
  -2   2  -4  639.67   26.46
   0   2   1  519.42   20.56
   0  -2  -1  482.61   20.54
   0   2   1  500.64   20.57
   0  -2  -1  454.86   20.53
  -2   2  -1  478.77   20.60
  -2   0   1  482.98   20.70
   2   0  -1  502.17   20.70
   2  -2   1  494.15   20.70
  -2   2   2  219.14    8.43
  -2   0  -2  183.86    8.55
   2   0   2  193.63    8.58
  -2   0  -2  183.47    8.40
  -2   0  -2  179.43    8.48
   2   0   2  183.57    8.46
   0  -2   2  207.35    8.44
   0   2  -2  196.21    8.43
   0   2  -2  182.90    8.49
   0  -2   2  194.40    8.50
   2  -2  -2  228.81    8.62
   0   2  -5  766.30   30.07
   2   0   5  665.00   29.99
  -2   0  -5  706.07   30.04
   2  -2  -5  757.96   30.03
   0  -2   5  710.30   30.09
   0   2  -5  718.06   30.14
   2   0   5  665.33   30.27
  -2   0  -5  672.11   30.35
  -2   2   5  719.42   30.41
   2  -2  -5  672.53   30.37
   2  -2  -5  657.91   30.54
  -2   2   5  721.10   30.55
   0  -2   5  723.65   30.39
   0   2  -5  699.75   30.41
  -2   2   5  740.52   29.72
   0  -2   5  732.79   30.07
   0   2  -8  488.25   19.46
   0  -2   8  561.29   19.33
  -2   0  -8  410.62   19.20
   2  -2  -8  416.01   19.16
   2   0   8  437.74   19.99
   2  -2  -8  474.88   20.16
  -2   2   8  477.62   20.16
   0   2  -8  526.96   20.00
  -2   0  -8  419.30   20.04
   2  -2  -8  457.02   20.46
   2   0   8  420.27   19.20
   0  -2   8  473.49   19.43
  -2   2   8  462.61   20.34
   0   2  -8  474.26   20.36
  -2   0  -8  402.70   20.22
   0  -2   8  488.20   20.29
  -2   2  11   89.18    5.62
  -2   0 -11  101.14    5.83
   2  -2 -11   91.91    5.42
   0   2 -11   86.21    5.11
   0   2 -11   84.94    5.56
   2  -2 -11   95.86    5.85
  -2   2  11   81.09    5.28
   0  -2  11   81.55    4.96
   2   0  11  107.78    5.53
  -2   0 -11  101.43    4.27
   0   2 -11   86.24    4.32
   2  -2 -14   84.98    6.23
   0   2 -14   89.19    6.19
  -2   0 -14   94.97    6.26
  -2   2  14   80.97    5.55
   0  -2  14   99.06    5.49
   2   0  14   94.07    5.75
  -2   2  17   21.15    2.84
   0  -2  17   29.56    2.89
   2   0  17   30.78    3.19
   0   2 -17   26.27    3.68
   2  -2 -17   18.77    3.11
  -2   0 -17   34.81    3.86
   2   0  20   26.71    3.35
  -2   2  20   27.52    3.38
  -2   0 -20   23.33    4.08
   0   2 -20   33.18    4.48
  -2   2  23    2.15    2.07
  -1   3  23   23.93    3.54
  -3   1  23   18.87    3.10
   1   2  23   21.37    3.32
  -1  -2 -20   92.05    7.47
   1  -3 -20   94.48    7.68
  -3   2 -20   94.46    7.64
  -2   3 -20   97.52    7.67
  -3   1  20   81.77    6.27
  -2  -1  20  100.63    6.47
   1   2  20   98.21    6.91
  -1   3  20  101.01    6.97
  -3   1  17    2.26    1.29
   1   2  17    0.43    1.24
  -2  -1  17    0.34    1.17
  -1   3  17    2.88    1.57
   2   1 -17    0.28    1.73
   1  -3 -17    5.07    2.15
  -2   3 -17    0.82    1.61
  -3   2 -17    1.91    1.82
  -1  -2 -17    0.28    1.71
  -3   1  14  177.89    9.40
   1   2  14  186.34    9.78
  -2  -1  14  155.21    9.02
  -1   3  14  222.13   10.16
  -1  -2 -14  174.14   10.04
   1  -3 -14  201.70   10.47
   2   1 -14  177.43   10.23
  -3   2 -14  166.91    9.95
  -2   3 -14  185.68   10.14
  -2   3 -14  194.04    8.24
  -3   2 -14  173.97    8.09
   3  -2  11  205.92    8.39
   2  -3  11  229.86    8.49
  -2  -1  11  166.26    8.32
  -2  -1  11  182.38    9.27
  -3   1  11  173.80    9.47
  -1   3  11  236.44   10.25
   3  -2  11  199.50    9.63
   1   2  11  183.26    9.70
  -2   3 -11  229.86    9.80
   3  -1 -11  176.09    9.46
   2   1 -11  201.64    9.50
  -3   2 -11  192.84    8.77
  -2  -1  11  187.28    8.52
   2   1 -11  180.85   10.09
   3  -1 -11  162.90   10.00
   1  -3 -11  204.13   10.47
  -3   2 -11  181.04   10.05
  -2   3 -11  208.97   10.20
  -1  -2 -11  185.64   10.05
  -1   3  11  212.93   10.01
  -2   3 -11  212.59    8.87
  -1  -2  -8  581.51   24.38
   3  -1  -8  580.55   24.36
  -2  -1   8  545.36   24.37
   3  -2   8  591.01   24.45
   2  -3   8  559.55   24.47
  -3   1   8  534.88   24.42
  -2   3  -8  653.06   25.06
   1   2   8  596.44   25.20
  -3   2  -8  575.85   25.07
   1  -3  -8  604.91   25.29
  -1   3   8  606.36   25.28
   3  -1  -8  557.92   24.95
   2   1  -8  586.19   24.85
  -1  -2  -8  584.84   25.24
  -3   2  -8  564.72   24.54
  -2   3  -8  606.04   24.59
  -2  -1   8  570.65   24.38
   2   1  -8  548.20   25.43
   1  -3  -8  583.38   25.36
  -1   3   8  600.66   25.37
  -1  -2  -8  583.98   25.31
  -2   3  -8  532.64   25.38
  -2  -1   8  595.79   25.39
  -3   1   8  538.39   25.31
  -3   2  -8  537.33   25.28
  -1  -2  -8  601.51   24.22
  -3   1   8  570.22   24.17
  -1  -2  -5 1218.81   51.48
  -1   3   5 1203.58   51.44
  -1  -2  -5 1239.53   50.98
  -1   3   5 1235.29   50.87
  -2  -1   5 1248.84   51.11
   2   1  -5 1303.58   51.12
  -1  -2  -5 1312.60   51.30
   1   2   5 1228.65   51.47
  -2   3  -5 1274.12   51.31
  -3   2  -5 1183.98   51.39
   1  -3  -5 1187.72   51.48
  -3   1   5 1274.26   51.33
  -1   3   5 1115.98   51.44
  -2  -1   5 1112.46   51.03
   2   1  -5 1100.80   51.05
  -1  -2  -5 1254.87   51.51
  -2   3  -5 1171.44   51.16
  -3   2  -5 1258.28   51.23
   2  -3   5 1195.51   51.22
   1  -3  -5 1221.14   50.86
   1  -3  -5 1169.81   51.46
   2   1  -5 1140.87   51.54
  -2  -1   5 1278.29   51.58
  -3   1   5 1255.37   51.68
  -3   2  -5 1264.83   51.21
  -3   1   5 1159.01   51.18
   3  -2   5 1249.41   51.24
  -2  -1   5 1251.80   51.21
   2   1  -5 1314.65   51.21
   3  -1  -5 1246.28   51.18
  -1  -2  -5 1257.61   51.13
  -1  -2  -2  802.77   32.22
   1   2   2  748.94   32.19
  -1   3   2  732.97   32.10
   1  -3  -2  764.74   32.13
  -3   2  -2  823.74   32.45
  -3   1   2  687.95   32.36
   3  -2   2  773.71   32.45
  -1   3   2  779.15   32.34
   1   2   2  817.51   32.23
  -1  -2  -2  758.91   32.22
  -2  -1   2  772.68   32.26
   1   2   2  753.30   32.22
  -1  -2  -2  754.44   32.20
  -1   3   2  714.92   32.16
  -1   3   2  792.81   32.15
   1  -3  -2  781.96   32.19
  -2   3  -2  776.18   32.31
   2  -3   2  806.10   32.36
  -2  -1   2  727.98   32.34
   2   1  -2  742.18   32.32
  -1  -2  -2  860.57   32.46
   3  -1  -2  767.52   32.43
  -1  -2   1 1952.22   82.41
   2   1   1 1816.33   82.34
  -2  -1  -1 2042.64   82.35
   2   1   1 1885.77   82.11
  -2   3   1 2028.09   81.96
  -3   1  -1 1925.45   81.96
  -2  -1  -1 1885.60   82.06
   2   1   1 2035.21   82.06
   1   2  -1 2047.94   82.26
  -1  -2   1 1945.94   82.24
  -3   2   1 2001.89   82.40
   3  -1   1 1977.18   82.41
  -3   1  -1 2084.98   82.45
   3  -2  -1 1923.84   82.39
  -1   3  -1 2149.78   82.32
   1  -3   1 2038.61   82.29
   2  -3  -1 2018.07   82.20
  -2   3   1 1928.81   82.19
  -2   3   4 1688.70   70.81
   2  -3  -4 1673.09   70.80
  -1   3  -4 1604.33   71.06
   1  -3   4 1641.51   71.07
  -2   3   4 1691.75   71.27
   1   2  -4 1709.50   71.21
  -3   2   4 1745.51   71.47
  -2  -1  -4 1692.66   71.08
   3  -1   4 1701.01   71.12
  -1  -2   4 1774.13   71.25
   2   1   4 1713.36   71.05
  -2  -1  -4 1639.74   71.07
  -1   3  -4 1586.75   70.92
  -2  -1  -4 1707.46   71.24
   2   1   4 1694.74   71.19
  -1  -2   4 1892.43   70.83
  -3   1  -4 1748.59   71.23
   1   2  -4 1739.41   70.81
  -2   3   4 1645.97   71.28
  -3   2   4 1651.33   71.18
   2  -3  -4 1659.07   71.27
  -1  -2   4 1664.29   71.18
  -1   3  -4 1694.09   71.16
  -1  -2   4 1778.56   71.04
   1   2  -4 1817.78   71.07
  -3   2   4 1661.94   71.15
  -3   1  -4 1677.04   71.13
   3  -2  -4 1766.66   71.11
   1   2  -7  171.16    7.56
  -1   3  -7  159.53    7.60
  -3   1  -7  174.81    7.60
   2  -3  -7  156.68    7.50
  -1  -2   7  185.96    7.75
  -3   1  -7  169.67    8.07
  -1   3  -7  156.71    7.76
   2   1   7  166.89    8.03
   1   2  -7  166.23    7.75
  -2  -1  -7  179.67    8.21
   3  -2  -7  168.42    8.03
   2  -3  -7  150.90    8.02
  -1  -2   7  159.01    7.50
   3  -1   7  183.95    7.60
  -2  -1  -7  187.86    7.61
   3  -2  -7  160.01    7.50
   2  -3  -7  138.92    8.06
  -3   2   7  169.97    8.29
  -2   3   7  160.48    8.14
  -3   1  -7  169.43    8.23
  -1  -2   7  183.04    8.38
  -2  -1  -7  144.37    8.04
  -1  -2   7  185.46    7.62
   1  -3   7  163.21    7.62
   1   2 -10  442.74   18.87
  -1   3 -10  398.66   18.89
  -2  -1 -10  475.64   18.72
   1  -3  10  406.12   18.72
  -2  -1 -10  436.70   18.64
   2  -3 -10  427.14   18.57
   3  -1  10  438.51   19.76
   1  -3  10  457.21   19.50
  -1  -2  10  407.29   19.28
   2   1  10  442.88   19.85
  -2   3  10  445.54   19.96
   2  -3 -10  439.15   19.89
  -2  -1 -10  422.97   19.83
  -3   2  10  400.47   19.64
   1   2 -10  517.22   19.70
   3  -2 -10  435.05   19.74
  -1   3 -10  492.96   19.71
  -3   1 -10  442.73   19.85
   1   2 -10  427.40   20.17
   2  -3 -10  467.45   20.34
   3  -2 -10  403.60   20.11
  -2  -1 -10  434.42   20.11
  -2   3  10  467.48   20.20
  -1   3 -10  444.06   20.09
  -3   2  10  414.34   20.05
  -3   1 -10  435.75   20.27
  -1  -2  10  443.63   19.95
  -1  -2  10  415.65   18.65
   3  -1  10  459.58   18.66
   3  -2 -10  452.80   18.59
   1  -3  10  458.43   18.76
  -3   1 -10  450.48   18.91
  -1  -2  10  444.44   18.86
   1  -3  10  464.28   19.05
  -3   1 -13  106.00    4.91
   2  -3 -13  107.01    6.81
   3  -2 -13   95.31    6.57
   1   2 -13   91.37    6.43
  -1   3 -13  115.09    6.77
   1  -3  13  112.91    5.97
   2   1  13  101.02    6.17
   3  -1  13   96.34    6.04
  -1  -2  13   88.22    5.61
  -2   3  13  109.30    6.40
  -3   2  13   96.03    6.06
  -3   1 -13  102.14    6.57
  -2  -1 -13  103.30    6.57
  -1   3 -13  120.11    5.12
  -2   3  16    5.75    1.65
  -3   2  16   12.86    2.06
  -1  -2  16   13.34    1.95
   2   1  16   10.65    1.96
   3  -1  16   12.65    2.08
   2  -3 -16   13.88    2.66
  -1   3 -16    8.12    2.26
  -3   1 -16   11.79    2.34
   1   2 -16   15.15    2.78
  -2  -1 -16   12.51    2.57
   2   1  19   81.05    6.04
  -2   3  19   73.74    5.76
  -3   2  19   75.95    5.72
  -1  -2  19   84.14    5.52
  -2  -1 -19   79.41    6.69
   1   2 -19   72.91    6.51
  -1   3 -19   66.90    6.32
  -3   1 -19   78.17    6.52
  -3   2  22   -0.76    1.72
  -2   3  22    0.55    1.91
  -3   1 -22    0.39    2.42
  -1   3 -22   -1.15    2.42
  -2  -1 -22   -0.38    2.47
   0   3  21   -0.28    1.77
  -3   0  21    0.22    1.60
  -3   3 -21    1.11    2.62
   0  -3 -21   -2.14    2.55
   0  -3 -18   26.22    3.86
  -3   3 -18   30.08    3.88
   0   3  18   32.53    3.60
   0  -3 -15    9.08    2.36
  -3   3 -15    9.06    2.03
   0   3  15    7.93    1.86
   0   3  12  138.06    7.88
  -3   0  12  152.69    7.62
   3   0 -12  152.66    7.69
  -3   3 -12  139.20    8.16
   0  -3 -12  126.38    8.11
   3   0 -12  163.24    8.58
  -3   0  12  157.69    6.38
  -3   3 -12  138.02    6.85
   3  -3  12  140.24    6.36
   0  -3  -9   21.36    1.30
   3  -3   9   20.16    1.39
   0   3   9   22.01    2.05
  -3   3  -9   22.93    1.95
   0  -3  -9   18.34    1.93
   3   0  -9   11.66    1.50
  -3   0   9   13.09    1.08
   0  -3  -9   22.73    2.18
  -3   0   9   10.42    1.74
  -3   3  -9   17.94    1.43
   0  -3  -9   22.92    1.04
   0   3   9   22.97    2.13
  -3   3  -9   22.89    2.15
  -3   3  -6  252.55   11.89
  -3   0   6  264.62   12.41
   0  -3  -6  290.43   12.06
  -3   3  -6  289.49   12.23
   3   0  -6  239.07   11.86
   0  -3  -6  272.68   12.29
  -3   0   6  268.57   11.94
   3   0  -6  247.58   11.79
   0  -3  -6  275.38   11.62
  -3   0   6  278.14   11.74
   0   3   6  275.68   12.26
   3  -3   6  280.40   12.01
  -3   0   6  295.92   12.01
   0   3   3   33.57    2.02
   0  -3  -3   34.27    2.01
   3  -3   3   40.00    2.29
   0  -3  -3   35.79    2.22
   0   3   3   37.67    2.22
  -3   0   3   38.87    1.96
   3   0  -3   41.37    2.35
  -3   0   3   41.46    2.30
   0  -3  -3   33.61    1.98
   0   3   3   36.51    2.00
   0   3   3   36.98    2.02
   0  -3  -3   35.82    2.03
  -3   3  -3   36.49    2.18
   0   3   0  176.14    8.33
  -3   0   0  227.37    8.91
   3   0   0  239.80    8.99
  -3   3   0  198.49    8.63
   0  -3   0  201.88    8.61
   0   3   0  158.98    8.55
   3  -3   0  215.02    8.84
  -3   3   3   29.87    1.73
   0  -3   3   30.76    1.90
  -3   0  -3   28.25    1.73
  -3   0  -3   32.07    1.92
   0   3  -3   31.26    1.56
  -3   0  -3   30.47    1.98
   3   0   3   30.28    1.98
   3  -3  -3   31.08    1.98
   0   3  -3   30.09    1.89
   0  -3   3   31.99    1.77
   0   3  -3   29.21    1.76
   0   3  -6  697.23   28.63
   3  -3  -6  688.11   28.60
  -3   0  -6  669.55   28.63
   0   3  -6  662.44   28.54
  -3   0  -6  629.89   28.91
   3   0   6  719.63   28.62
  -3   3   6  680.77   29.12
  -3   3   6  676.26   28.20
   0  -3   6  653.63   28.58
   0  -3   6  647.42   28.84
   0   3  -9  242.92   10.83
   3  -3  -9  236.75   10.62
  -3   0  -9  248.20   10.71
   3   0   9  245.84   11.49
   0   3  -9  249.20   11.15
   3  -3  -9  210.99   11.35
  -3   0  -9  252.15   11.65
  -3   3   9  210.93   11.38
   0  -3   9  277.01   10.76
   3   0   9  260.01   10.70
   0   3  -9  225.95   11.58
   0  -3   9  242.22   10.84
  -3   0  -9  232.60   11.65
   0  -3   9  229.57   11.52
  -3   3   9  230.73   11.67
   0   3 -12  504.01   15.43
   0  -3  12  437.79   16.11
   3   0  12  417.79   16.56
   0   3 -12  431.56   17.29
   3  -3 -12  444.29   17.53
   0   3 -12  437.90   16.26
  -3   3  12  456.34   16.91
  -3   0 -12  400.94   17.08
  -3   0 -12  431.28   15.07
   0  -3  12  445.54   15.35
   0  -3  15   65.36    4.12
  -3   3  15   64.44    4.61
   3   0  15   48.72    4.19
   0   3 -15   69.61    5.28
  -3   0 -15   46.66    4.48
  -3   0 -18   29.00    3.73
   0   3 -18   35.42    4.18
  -3   3  18   39.15    3.69
   3   0  18   24.49    3.20
   0   3 -21    5.72    2.72
  -3   0 -21    9.54    3.11
  -3   3  21    7.69    2.33
  -2   4   0 1103.27   50.27
   2  -4   0 1238.35   50.35
  -2  -2   0 1232.63   50.32
   2   2   0 1142.69   50.31
   4  -2   0 1216.37   49.78
   2   2   0 1199.79   49.85
  -2  -2   0 1174.39   49.88
  -4   2   0 1218.22   50.55
   4  -2   0 1198.71   50.50
  -2  -2   0 1244.82   50.48
   2   2   0 1278.96   50.50
  -2  -2  -3   79.85    3.84
  -2  -2   3   76.78    3.86
   2   2  -3   73.50    3.83
  -2  -2  -3   77.74    3.96
  -2  -2   3   68.20    3.90
  -2  -2  -3   73.77    3.78
   2   2   3   80.01    3.79
   2  -4  -3   78.09    3.64
   2   2   3   78.69    3.81
  -2   4   3   77.68    4.01
  -2  -2  -3   78.03    3.85
  -2   4   3   76.67    3.83
  -2  -2   3   72.79    3.81
   2   2   3   88.15    4.07
  -4   2  -3   69.48    4.01
   4  -2  -3   75.27    4.05
  -4   2   3   70.76    3.98
   4  -2   3   79.54    4.06
   2  -4  -3   71.16    3.68
   2  -4   3   78.66    3.97
  -2   4   3   78.51    3.76
  -2   4  -3   78.75    3.93
   2  -4  -6   36.91    1.97
  -2   4  -6   34.46    2.27
   2  -4   6   36.23    2.36
  -4   2   6   36.00    2.73
  -2  -2   6   37.19    2.31
   4  -2  -6   27.37    2.15
  -2  -2  -6   37.96    2.27
  -2  -2  -6   39.87    2.45
  -2   4  -6   37.48    2.31
  -4   2  -6   38.83    2.56
  -2  -2   6   37.47    2.07
  -2   4   6   39.20    2.58
  -2  -2   6   38.07    2.60
   2  -4  -6   39.61    2.67
   2   2  -6   38.57    2.13
  -2  -2  -6   36.44    2.54
  -2  -2   6   37.14    2.22
  -2  -2  -6   40.73    2.20
   2   2  -6   40.33    2.30
  -2   4   6   37.47    1.97
  -4   2  -6   37.32    2.34
  -4   2   6   34.17    2.28
   4  -2   6   40.50    2.39
  -2   4   9  215.71   10.72
  -2  -2   9  216.73   10.78
  -4   2  -9  217.06   10.78
  -2   4  -9  216.70   10.73
  -4   2   9  218.68   10.90
  -2  -2  -9  216.25   10.79
  -4   2  -9  213.63   10.50
  -2   4  -9  233.51   10.35
   2   2   9  210.64   10.58
   2  -4  -9  215.07   10.64
  -4   2   9  205.49   10.43
   2   2  -9  222.52   10.16
  -2   4   9  192.97   10.54
  -2  -2  -9  225.19   10.73
   4  -2   9  217.11    9.84
  -2  -2   9  233.47    9.89
   4  -2  -9  217.69    9.81
  -2  -2  -9  242.56    9.93
   2  -4  -9  213.96   10.86
   2   2  -9  224.72   10.88
  -2   4  -9  201.80    9.95
  -2  -2   9  220.64    9.88
  -4   2  -9  215.73    9.97
  -2  -2  -9  217.66    9.68
   2   2  -9  225.03    9.89
  -4   2   9  231.56    9.49
  -2  -2 -12   59.84    2.61
  -2   4 -12   50.82    3.03
  -2  -2 -12   53.22    2.58
  -4   2 -12   57.31    3.07
  -2  -2  12   68.23    3.01
   2  -4 -12   43.52    3.96
   2   2 -12   67.70    4.66
  -4   2  12   61.81    3.96
  -2   4  12   51.86    3.90
   2   2 -12   66.07    3.78
   2  -4  12   51.42    2.73
   2  -4 -12   42.33    2.46
  -2  -2 -12   49.81    2.57
  -2  -2  12   51.21    2.66
   2  -4 -12   48.94    2.49
   4  -2  12   60.55    2.72
   2  -4  12   46.60    2.75
   2   2  12   54.59    3.90
  -2  -2  12   63.08    3.56
  -2   4 -12   53.55    4.09
  -2  -2 -12   52.44    4.09
  -4   2 -12   65.15    4.46
  -4   2  15  192.53    9.22
  -2   4  15  159.06    9.13
   2   2  15  162.34    9.08
  -2  -2  15  174.79    8.56
   2   2 -15  168.01    9.80
   2  -4 -15  139.64    9.58
  -2   4 -15  144.66    9.22
  -4   2 -15  152.23    9.42
  -2  -2 -15  152.72    9.40
  -4   2  18  100.41    6.71
  -2  -2  18  118.99    6.60
  -2   4  18  109.28    7.18
   2   2  18   99.29    6.98
  -4   2 -18  105.41    7.64
  -2  -2 -18   94.00    7.42
  -2   4 -18  105.03    7.57
  -2   4  21    9.31    2.46
  -4   2  21   10.71    2.52
  -2  -2 -21   10.69    3.02
  -4   2 -21   12.53    3.19
  -2   4 -21    9.73    3.17
   2   2  21   14.40    2.77
  -4   2  24   12.67    2.78
  -1   4  22    0.87    1.79
  -1  -3 -22    0.37    2.43
  -4   3 -22    4.71    2.65
  -3   4 -22   -1.15    2.69
   1   3  22    1.18    1.90
  -4   1  22    1.39    1.74
   1   3  19   24.70    3.30
  -3  -1  19   28.75    2.90
  -4   1  19   31.49    3.23
  -1   4  19   14.58    2.72
  -1  -3 -19   20.47    3.49
  -3   4 -19   13.20    3.13
  -4   3 -19   23.06    3.53
   1  -4 -19   14.38    3.18
  -4   1  16    0.17    1.10
   1   3  16    0.86    1.28
  -1   4  16    0.63    1.24
  -3  -1  16   -0.45    1.17
   1  -4 -16   -0.26    1.60
  -1  -3 -16   -0.76    1.59
  -4   3 -16   -0.52    1.54
  -3   4 -16    0.25    1.58
  -4   3 -13   11.16    1.23
  -3  -1  13   11.95    0.92
   1   3  13    9.14    1.66
  -1   4  13    7.29    1.62
  -4   1  13   16.58    1.96
  -3  -1  13   14.94    1.71
  -1  -3 -13    7.87    1.88
  -3   4 -13    7.44    1.81
  -4   3 -13    9.96    1.95
   1  -4 -13    5.12    1.69
   4  -3  13   10.02    0.76
   3  -4  13    8.12    0.74
  -3   4 -13    8.76    1.15
  -1  -3 -10   86.32    4.41
   1  -4 -10   76.43    4.29
   4  -3  10   90.80    4.49
   4  -1 -10   91.68    4.43
  -4   1  10  102.49    4.68
  -3  -1  10   95.04    4.50
   3  -4  10   85.01    4.55
   1   3  10   82.26    5.22
  -4   3 -10   85.04    5.14
  -3  -1  10   91.06    4.85
  -3   4 -10   90.72    5.09
  -1   4  10   78.54    5.23
   3   1 -10   94.07    4.96
   4  -1 -10  110.47    5.28
  -4   1  10   87.64    5.02
  -3   4 -10   80.91    4.59
  -4   3 -10   92.85    4.71
  -3  -1  10  100.20    4.48
   1  -4 -10   78.81    5.31
  -4   1  10  105.90    4.27
  -1  -3 -10   90.73    4.17
  -1  -3 -10   86.70    5.39
  -4   1  10   95.54    5.61
  -4   3 -10   98.10    5.58
  -3   4 -10   82.71    5.47
  -1   4  10   75.73    5.11
  -3  -1  10  105.52    5.70
  -3  -1   7   61.39    2.96
  -4   1   7   41.75    2.65
  -1  -3  -7   53.63    2.74
  -1   4   7   54.15    2.64
   3   1  -7   57.88    3.05
   4  -1  -7   42.75    2.84
  -3  -1   7   57.79    3.05
  -1  -3  -7   55.14    2.94
   1  -4  -7   49.98    3.01
  -1  -3  -7   53.65    3.15
  -3   4  -7   59.93    3.27
   1   3   7   55.69    3.38
  -4   3  -7   58.31    3.36
   3  -4   7   52.95    3.05
  -4   1   7   49.41    2.93
   4  -3   7   54.71    3.07
  -1  -3  -7   53.89    3.43
  -3  -1   7   48.14    2.87
  -1   4   7   50.46    3.36
   1  -4  -7   57.10    3.46
   3   1  -7   47.73    2.89
   1  -4  -7   53.21    2.62
  -3   4  -7   60.77    3.12
  -4   3  -7   55.04    3.07
  -3   4  -7   56.44    3.41
  -1   4   7   55.41    3.39
  -3  -1   7   48.33    3.36
  -4   1   7   52.43    3.54
   1  -4  -4   29.09    2.08
  -3  -1   4   44.45    2.48
   1   3   4   30.95    2.00
  -1  -3  -4   32.67    2.09
   1  -4  -4   30.29    2.00
  -4   1   4   45.61    2.48
   4  -3   4   36.93    2.36
  -1   4   4   28.78    2.18
   1  -4  -4   29.38    2.23
  -1  -3  -4   30.04    2.18
   1   3   4   34.77    2.23
   4  -1  -4   45.17    2.43
   3   1  -4   28.50    2.16
  -1  -3  -4   31.76    2.23
  -3  -1   4   45.47    2.44
  -1  -3  -4   32.20    2.01
  -3  -1   4   51.49    2.33
  -1   4   4   28.42    1.92
   3  -4   4   35.98    2.27
   1  -4  -4   31.51    1.99
  -4   3  -4   37.60    2.28
  -3   4  -4   30.43    2.12
  -1  -3  -4   31.49    2.10
  -1   4   4   28.91    2.07
  -1   4   1  243.43   10.78
  -1  -3  -1  234.54   10.78
   1   3   1  230.91   10.77
  -3  -1   1  243.32   10.83
  -1   4   1  249.31   10.38
  -4   1   1  279.76   11.20
   4  -3   1  240.94   11.05
  -4   3  -1  283.15   11.18
  -1  -3  -1  209.76   10.53
   1   3   1  250.48   10.57
   1  -4  -1  252.29   10.83
   3  -4   1  253.14   10.90
  -3   4  -1  246.93   10.86
   3   1  -1  267.93   11.12
  -3  -1   1  257.53   11.07
   4  -1  -1  225.57   10.95
  -3  -1  -2    2.34    0.58
  -4   3   2    1.39    0.79
   4  -3  -2    1.14    0.78
  -3   4   2    0.72    0.53
  -1   4  -2    1.16    0.66
   3  -4  -2    0.91    0.54
  -1  -3   2    3.33    0.74
   1  -4   2    0.95    0.65
   1   3  -2    3.22    0.71
  -3   4   2    0.66    0.31
  -4   1  -2    2.40    0.47
   3   1   2    2.06    0.54
   4  -1   2    2.31    0.78
  -3  -1  -2    1.14    0.76
  -4   1  -2    3.56    0.89
   3   1   2    1.75    0.74
  -1  -3   2    3.42    0.90
  -1  -3   2    3.10    0.51
  -1   4  -2    0.75    0.40
  -3   4   5   99.84    5.19
   1   3  -5   89.38    4.99
  -4   3   5   93.66    5.25
  -1  -3   5   96.62    4.87
   1   3  -5   92.43    4.84
  -1   4  -5  105.19    4.98
  -3  -1  -5  104.19    4.99
   4  -1   5  105.79    5.06
   3   1   5  111.70    5.02
  -1  -3   5   98.78    5.13
  -3  -1  -5  105.07    4.95
  -4   1  -5  111.42    5.18
  -1   4  -5  109.71    4.76
  -3  -1  -5  110.23    5.19
   1   3  -5   91.75    4.54
  -3   4   5  102.69    4.62
   1  -4   5   98.39    4.95
  -1  -3   5   90.93    4.94
  -1   4  -5   95.70    4.99
  -4   1  -5  103.11    5.05
   4  -3  -5   82.56    4.90
   1   3  -8   53.79    3.07
  -1   4  -8   46.02    3.01
  -3   4   8   56.19    2.58
   4  -1   8   62.89    3.14
  -1  -3   8   59.88    3.14
  -3  -1  -8   66.87    3.24
   3  -4  -8   57.05    3.15
   4  -3  -8   44.30    2.96
  -4   1  -8   60.18    3.16
   3   1   8   66.37    3.67
  -4   1  -8   63.13    3.68
  -1  -3   8   55.97    3.05
  -1   4  -8   52.02    3.17
   1   3  -8   48.72    3.06
   3  -4  -8   50.55    3.51
  -3   4   8   66.83    3.79
  -4   3   8   51.27    3.48
  -3  -1  -8   64.43    3.76
  -1  -3   8   56.01    3.08
  -4   3   8   53.28    2.68
   3   1   8   66.03    3.17
  -3   4   8   53.80    3.62
  -1  -3   8   48.87    3.44
  -1   4  -8   50.61    3.49
  -3  -1  -8   61.77    3.68
  -4   3   8   49.74    3.64
   1   3  -8   49.96    3.59
   1   3 -11  299.95   13.70
  -1   4 -11  351.65   13.93
  -3  -1 -11  343.30   13.61
  -3  -1 -11  323.57   13.53
   3  -4 -11  332.15   13.46
   3   1  11  327.48   14.75
   4  -1  11  304.24   14.55
  -1  -3  11  308.74   14.04
  -4   3  11  276.20   14.48
   1   3 -11  282.62   14.11
  -3   4  11  330.30   14.90
  -1   4 -11  362.33   14.49
  -4   1 -11  306.91   13.68
  -1  -3  11  277.86   13.61
  -3  -1 -11  318.32   15.08
  -1  -3  11  293.83   14.64
  -4   1 -11  312.25   15.05
  -1   4 -11  353.22   15.16
   4  -3 -11  291.67   13.41
   1  -4  11  361.42   13.64
  -1  -3  11  266.13   13.43
   4  -1  11  298.20   13.46
   1   3 -11  296.41   14.91
   1   3 -14   28.80    3.21
  -1   4 -14   32.88    3.31
  -4   3  14   23.63    2.69
  -1  -3  14   27.61    2.44
   3   1  14   30.52    2.92
  -3   4  14   31.25    3.14
  -4   1 -14   22.20    1.74
  -1  -3  14   28.59    1.89
  -3  -1 -14   28.85    3.18
  -4   1 -14   20.22    2.85
  -1   4 -14   38.16    2.13
   1   3 -17    0.56    1.77
  -1   4 -17    0.83    1.64
  -4   1 -17   -0.27    1.86
  -3  -1 -17    2.72    2.01
   3   1  17    2.22    1.56
  -4   3  17    0.61    1.33
  -3   4  17    0.43    1.30
  -4   1 -20   37.23    4.75
  -3  -1 -20   47.74    5.20
  -1   4 -20   52.44    5.32
   1   3 -20   45.66    5.18
  -3   4  20   55.34    4.89
  -4   3  20   48.36    4.48
  -4   3  23    3.46    1.99
  -3   4  23    4.57    2.24
  -4   0  23   48.14    4.41
   0   4  23   40.74    4.83
   0  -4 -20  391.29   20.75
  -4   4 -20  397.20   20.84
   0   4  20  395.27   20.09
  -4   0  20  407.82   19.27
   0   4  17   21.36    2.89
  -4   4 -17   17.14    2.94
   0  -4 -17   16.51    2.91
  -4   0  17   15.93    2.26
  -4   0  14  481.90   21.93
   0   4  14  479.23   22.61
  -4   4 -14  517.48   23.22
  -4   4 -14  493.83   21.21
   0  -4 -14  508.97   23.15
   4  -4  14  483.32   20.39
   0  -4 -11 1458.63   59.08
  -4   0  11 1453.50   59.22
   4  -4  11 1407.52   59.27
   0   4  11 1408.30   60.50
  -4   0  11 1415.69   59.84
   4   0 -11 1519.16   59.94
  -4   0  11 1443.52   58.99
   0  -4 -11 1347.51   58.62
  -4   4 -11 1452.15   59.48
   0  -4 -11 1393.43   60.54
  -4   4 -11 1449.93   60.75
   0  -4  -8  668.67   28.58
  -4   4  -8  656.95   29.04
  -4   0   8  680.09   28.75
   0  -4  -8  718.60   28.99
   4   0  -8  729.27   28.99
   0  -4  -8  665.81   29.17
  -4   4  -8  705.85   29.42
   0   4   8  689.98   29.61
   0  -4  -8  647.61   29.51
   4  -4   8  695.73   29.13
  -4   0   8  643.54   28.93
  -4   0   8  680.64   29.72
   0  -4  -8  635.40   29.38
   0  -4  -5    7.08    1.14
   0  -4  -5    6.32    0.76
  -4   4  -5    6.81    0.98
  -4   0   5    6.40    0.86
   0   4   5    5.24    0.72
   0  -4  -5    6.81    0.89
  -4   0   5    6.30    0.82
   4   0  -5    4.72    0.96
  -4   0   5    6.31    1.05
  -4   0   5    6.03    1.16
   0   4   5    5.45    0.90
   0  -4  -5    6.19    0.96
   4  -4   5    5.19    0.99
   0   4   2  526.57   22.26
   4  -4   2  507.23   22.60
   0   4   2  520.83   22.26
   0  -4  -2  539.90   22.30
  -4   4  -2  487.17   22.41
  -4   0   2  596.62   22.77
   4   0  -2  501.27   22.58
   0   4   2  530.35   22.35
   0  -4  -2  506.04   22.29
   0  -4  -2  523.73   21.93
   0   4  -1 9066.50  401.31
   0  -4   1 9999.00  401.36
  -4   4   1 9839.46  400.67
   4   0   1 9740.94  401.03
  -4   4   1 9492.42  401.27
  -4   0  -1 9638.58  401.55
   4   0   1 9203.93  401.54
   4  -4  -1 9815.40  401.59
  -4   0  -4   95.59    5.26
   4   0   4   99.13    5.23
  -4   0  -4   90.90    4.89
  -4   0  -4   95.99    5.09
   0   4  -4   99.04    4.66
   0  -4   4  115.09    5.03
   0   4  -4  109.41    5.05
   0   4  -4  115.10    5.23
  -4   4   4  109.66    4.96
   0  -4   4  120.23    5.27
   4  -4  -4  100.35    5.28
  -4   4   7   55.00    2.57
   4  -4  -7   50.64    3.01
  -4   0  -7   46.00    2.95
   0   4  -7   46.66    2.74
  -4   0  -7   47.62    3.21
   4   0   7   48.44    3.13
  -4   4   7   42.85    3.14
   4   0   7   49.20    2.92
   0   4  -7   52.91    2.98
  -4   4   7   52.69    3.49
   0  -4   7   52.79    3.19
   4  -4 -10 3802.41  148.12
  -4   0 -10 3508.65  148.12
   4   0  10 3380.72  148.93
   0   4 -10 3445.84  148.42
  -4   4  10 3421.07  149.06
  -4   0 -10 3273.12  149.11
  -4   4  10 3459.16  149.23
   0   4 -10 3273.43  148.20
   0   4 -10 3571.18  149.22
   4   0  10 3662.82  148.11
   0  -4  10 4044.79  148.26
   0  -4  13  105.73    5.33
   4  -4 -13  114.16    5.14
  -4   0 -13  119.78    7.25
  -4   4  13  137.86    7.20
   4   0  13  124.20    6.87
   0   4 -13  135.20    7.51
  -4   0 -13  110.57    5.54
   0   4 -13  143.93    5.94
   0   4 -16  267.37   13.88
  -4   0 -16  253.83   13.76
  -4   4  16  261.05   13.28
   4   0  16  243.33   13.08
  -4   4  19  670.82   31.97
  -4   0 -19  701.71   33.09
   0   4 -19  736.60   33.28
  -4   4  22    0.81    1.83
  -4   0 -22   -0.39    2.25
  -5   2  23    4.20    2.22
  -5   3 -20   31.04    4.46
  -2  -3 -20   36.14    4.54
  -3   5 -20   42.09    4.86
  -5   2  20   39.49    3.88
  -2   5  20   37.54    4.18
   2   3  20   38.45    4.21
  -3  -2  17   10.58    1.80
  -5   3 -17   18.85    3.07
  -2  -3 -17   12.56    2.75
  -3   5 -17    9.30    2.48
  -5   2  17   10.47    2.07
  -2   5  17    9.29    2.16
   2   3  17   14.24    2.40
  -3  -2  14  137.29    5.79
  -5   3 -14  122.58    6.02
   3  -5  14  131.59    5.57
   2   3  14  129.09    7.37
  -2   5  14  128.89    7.47
  -5   2  14  126.34    7.04
  -3  -2  14  147.47    6.76
   5  -3  14  122.29    5.44
   3  -5  14  118.80    5.48
  -3   5 -14  132.14    6.16
   2  -5 -14  129.81    7.79
  -5   3 -14  133.87    7.91
  -3   5 -14  134.50    7.70
  -2  -3 -14  135.50    7.72
  -3   5 -11  274.62   12.65
  -5   3 -11  290.38   12.67
  -5   2  11  296.37   12.00
  -2  -3 -11  293.27   12.19
  -5   3 -11  279.92   13.74
  -3   5 -11  279.29   13.69
  -2  -3 -11  284.13   13.64
   2  -5 -11  261.63   12.36
   3  -5  11  289.15   12.60
  -2   5  11  262.62   13.48
  -5   2  11  240.55   12.95
   3   2 -11  262.53   12.75
   2  -5 -11  247.42   13.51
   5  -2 -11  272.36   12.35
  -3  -2  11  284.63   12.45
  -2  -3 -11  299.34   12.45
   5  -3  11  295.66   12.47
   2   3  11  285.79   13.53
  -3   5 -11  262.80   13.01
  -3  -2  11  257.89   12.60
  -5   2   8    5.20    1.41
  -3   5  -8    3.85    1.06
  -2  -3  -8    0.88    0.88
   2  -5  -8    1.45    1.10
  -3  -2   8    0.69    0.99
  -2   5   8    2.80    1.08
   2  -5  -8    2.28    0.52
  -5   3  -8    0.93    0.76
  -3   5  -8    2.65    0.86
  -2  -3  -8    1.60    0.59
  -5   2   8    3.40    0.59
  -2   5   8    3.83    0.53
  -2  -3  -8    1.29    0.73
   2  -5  -8    3.40    0.81
  -3  -2   8    1.06    0.64
  -2  -3  -8    2.62    0.75
   5  -2  -8    3.06    0.83
   5  -3   8    0.94    0.72
  -3  -2   8    1.42    0.60
  -5   3  -8    1.82    0.99
  -5   2   8    2.89    0.90
  -2   5   8    3.24    1.12
  -3   5  -8    2.77    0.92
   2   3   8    1.89    0.94
  -2  -3  -8    2.61    1.14
   2  -5  -8    2.76    1.17
   3   2  -8    1.59    0.69
  -5   2   8    2.87    0.84
  -3   5  -5   40.08    2.45
   2  -5  -5   43.13    2.23
   3   2  -5   46.88    2.60
  -2  -3  -5   31.91    2.15
  -3  -2   5   36.09    2.34
  -2   5   5   37.87    2.13
   5  -2  -5   34.52    2.46
  -3  -2   5   30.82    2.38
  -2  -3  -5   34.77    2.36
  -2  -3  -5   34.92    2.30
   2  -5  -5   41.51    2.28
  -3  -2   5   38.58    1.91
  -2  -3  -5   34.21    2.43
  -5   2   5   35.88    2.35
  -3  -2   5   35.86    2.48
   5  -3   5   34.62    2.48
  -5   3  -5   34.44    2.47
  -5   2   5   36.79    2.50
  -2  -3  -5   30.51    2.23
  -2   5   5   39.18    2.42
  -2   5   2  162.57    6.76
   3  -5   2  150.89    7.11
   2  -5  -2  157.79    7.00
  -3   5  -2  146.32    7.05
  -2   5   2  150.00    6.77
   2   3   2  148.96    6.78
  -2  -3  -2  132.49    6.75
  -2   5   2  157.23    7.08
   2   3   2  145.25    7.01
  -2  -3  -2  156.06    7.03
  -3  -2   2  139.81    6.97
  -2   5   2  152.75    7.00
  -5   3  -2  166.89    7.42
   5  -3   2  139.44    7.19
  -5   2   2  152.03    7.32
  -2  -3  -2  139.94    7.12
  -3  -2   2  134.56    7.12
   3   2  -2  135.13    7.10
   3   2   1  122.42    6.02
  -3  -2  -1  128.73    6.11
  -2  -3   1  126.43    6.10
  -5   2  -1  130.84    6.28
   5  -3  -1  117.57    6.12
   5  -2   1  126.45    6.20
  -5   3   1  123.18    6.17
  -3  -2  -1  118.88    5.53
   3   2   1  127.22    5.49
  -2   5  -1  107.90    5.86
   2  -5   1  119.98    5.90
   3  -5  -1  110.91    5.80
  -3   5   1  102.86    5.72
  -3  -2  -1  138.31    5.99
  -2  -3   1  135.00    5.99
   2   3  -1  131.02    5.95
  -5   2  -4    7.67    1.20
  -2  -3   4    9.58    1.10
  -3   5   4    6.85    1.06
  -3   5   4    8.70    0.93
   3  -5  -4    8.54    0.94
  -3  -2  -4    8.64    1.09
   5  -2   4    9.04    1.25
   5  -3  -4    7.91    1.19
  -3  -2  -4    8.11    1.18
  -3  -2  -4    7.95    1.02
  -2  -3   4    9.07    1.07
   2   3  -4   10.26    1.13
  -2   5  -4    7.60    1.09
  -3  -2  -4    8.28    0.97
   3  -5  -4    6.79    0.77
   3   2   4    9.47    1.10
   2   3  -4    9.50    0.58
  -5   3   4    8.80    1.22
   3   2   4    9.31    1.22
  -2  -3   4    9.91    1.22
   2   3  -7    0.41    0.90
  -2  -3   7    1.46    0.87
  -3  -2  -7    0.47    0.81
  -5   3   7    2.56    1.15
  -3   5   7    1.19    0.93
  -2   5  -7    0.19    0.78
  -2   5  -7    1.59    0.86
  -3   5   7    0.34    0.36
   2   3  -7    1.47    0.72
  -3  -2  -7    0.62    0.57
   3  -5  -7    0.06    0.54
  -3  -2  -7    0.55    0.65
  -2  -3   7    1.48    0.54
   5  -3  -7    0.77    0.69
  -3  -2  -7    0.15    0.66
   5  -2   7    0.78    0.68
  -2  -3   7    1.48    0.69
  -5   2  -7    1.55    0.87
  -5   3   7    0.40    0.67
  -3   5   7    0.22    0.78
   3   2   7   -0.09    0.73
  -5   2  -7    1.18    0.92
   2   3  -7    0.87    0.51
  -2   5  -7    0.61    0.62
  -3  -2  -7    0.30    0.83
  -5   3   7    1.31    0.86
  -5   2 -10  188.94    8.99
  -5   3  10  237.36    8.54
   2   3 -10  205.32    9.01
  -3  -2 -10  181.05    8.73
  -2   5 -10  153.98    8.85
  -5   3  10  228.06    8.47
  -2  -3  10  227.51   10.04
  -3   5  10  141.69    9.39
  -2   5 -10  150.34    9.46
  -5   2 -10  198.89   10.04
  -3  -2 -10  174.33    9.76
   3  -5 -10  156.53    8.76
   3   2  10  192.38    9.67
  -2   5 -10  186.49    9.25
  -5   3  10  203.42    9.71
  -3   5  10  153.37    9.51
   2   3 -10  218.72    9.21
   2   3 -10  205.68   10.00
  -2  -3  10  202.12    8.96
  -3  -2 -10  189.16    8.94
   5  -3 -10  188.85    8.85
   5  -2  10  197.34    8.95
  -5   2 -13    3.68    0.92
  -2   5 -13    4.13    0.95
  -3  -2 -13    6.08    0.76
   2  -5  13    5.19    0.83
  -3  -2 -13    4.97    0.73
  -2  -3  13    4.15    1.08
   3  -5 -13    4.16    0.67
  -2  -3  13    2.44    0.64
   5  -3 -13    2.01    0.55
  -3  -2 -13    5.84    1.74
  -5   2 -13    3.60    1.57
   2   3 -13    3.24    1.52
  -2   5 -13    5.15    1.69
   5  -2  13    4.64    0.70
   3  -5 -13    4.80    0.66
   2  -5  13    5.54    0.75
  -5   3  13    3.26    1.34
   3   2  13    5.27    1.37
  -3   5  13    4.22    1.46
   2   3 -13    2.97    1.23
  -2  -3  16   38.22    3.09
  -3   5  16   34.80    3.63
   3   2  16   39.27    3.70
  -5   3  16   40.73    3.62
   2   3 -16   38.10    4.10
  -2   5 -16   32.77    3.87
  -5   2 -16   43.32    4.25
  -3  -2 -16   37.81    3.98
   3   2  19   81.56    6.10
  -3   5  19   64.20    5.63
  -5   3  19   87.76    5.92
  -3  -2 -19   80.81    6.59
  -2   5 -19   62.03    6.22
  -5   2 -19   81.93    6.67
  -3   5  22   -0.29    1.88
  -5   3  22    0.25    1.85
  -5   2 -22    1.58    2.57
  -3  -2 -22   -0.75    2.15
  -2   5 -22    0.38    2.32
  -5   4 -21   57.89    6.03
  -4   5 -21   48.13    5.59
  -1  -4 -21   70.92    6.31
  -5   1  21   59.62    4.88
  -4  -1  21   60.76    4.61
  -1   5  21   47.55    5.09
   1   4  21   66.49    5.63
  -4   5 -18   33.53    4.20
  -5   4 -18   46.59    4.65
   1  -5 -18   39.00    4.43
  -1  -4 -18   42.99    4.54
  -1   5  18   34.42    3.93
   1   4  18   42.43    4.24
  -5   1  18   40.22    3.67
  -4  -1  18   39.72    3.45
  -5   4 -15  156.62    9.09
  -4   5 -15  145.97    8.81
  -1  -4 -15  150.55    8.90
   1  -5 -15  136.35    8.76
  -4  -1  15  135.08    7.58
  -1   5  15  132.14    8.33
  -5   1  15  144.79    7.90
   1   4  15  162.58    8.75
  -5   4 -12    0.93    0.87
  -5   1  12    1.79    0.51
  -1  -4 -12    0.66    0.40
  -4  -1  12    1.97    0.64
  -4   5 -12    1.59    0.92
  -5   4 -12    0.38    1.13
  -4   5 -12    1.87    1.37
  -1  -4 -12    0.52    1.24
   1  -5 -12    1.59    1.39
   5  -1 -12    1.36    0.64
  -4  -1  12    1.29    0.64
  -1  -4 -12    0.45    0.61
   1  -5 -12    1.30    0.66
   4  -5  12    1.79    0.67
   5  -4  12    0.52    0.56
  -1   5  12    1.04    1.15
  -5   1  12    0.37    0.93
  -4  -1  12    2.11    1.01
   1   4  12    0.33    1.04
   4   1 -12    2.44    1.04
  -5   1  12    1.52    0.70
   1  -5  -9  586.52   25.54
  -5   1   9  569.29   25.75
  -1  -4  -9  616.51   24.87
   5  -1  -9  510.90   24.76
   1  -5  -9  584.91   25.11
  -1  -4  -9  594.03   25.19
   1   4   9  615.00   25.70
  -5   4  -9  629.34   25.57
  -4   5  -9  651.62   25.46
  -1  -4  -9  596.05   25.61
   1  -5  -9  566.91   25.54
  -1   5   9  566.87   25.61
  -5   1   9  565.45   25.09
  -1  -4  -9  574.40   24.50
  -4  -1   9  542.47   24.65
  -5   1   9  577.71   24.56
   1  -5  -9  575.85   24.37
  -4   5  -9  565.38   24.97
  -5   4  -9  583.96   25.02
  -4  -1   9  556.78   24.87
  -5   1   9  545.17   24.86
   4  -5   9  586.97   25.09
   5  -4   9  602.32   25.06
  -4   5  -9  576.87   25.59
  -1   5   9  579.53   25.42
  -4  -1   9  568.09   25.64
  -1  -4  -9  583.37   25.49
  -4  -1   6  331.04   14.90
  -5   1   6  323.87   15.01
  -1  -4  -6  318.80   14.26
  -4  -1   6  311.43   14.36
  -1   5   6  327.12   14.20
  -1  -4  -6  329.11   14.54
   4   1  -6  307.12   14.46
  -4  -1   6  300.14   14.56
   5  -1  -6  384.28   14.81
   1  -5  -6  330.94   14.47
  -1  -4  -6  325.36   14.52
  -5   4  -6  348.79   14.75
   1   4   6  313.86   14.71
  -1   5   6  326.84   14.83
  -1  -4  -6  308.55   14.68
  -5   1   6  374.49   14.55
  -4  -1   6  332.96   14.16
   1  -5  -6  317.23   14.80
  -4   5  -6  320.50   14.55
  -5   4  -6  326.63   14.60
   1  -5  -6  337.62   14.24
   5  -4   6  323.27   14.68
  -5   1   6  334.69   14.67
   4  -5   6  307.68   14.63
  -1   5   6  315.30   14.55
  -4  -1   3  652.25   26.20
   1   4   3  616.52   26.09
  -1  -4  -3  604.26   26.06
  -1   5   3  617.26   26.03
   5  -4   3  615.78   26.45
  -5   1   3  534.64   26.30
  -1  -4  -3  612.95   26.07
  -1   5   3  635.17   26.20
   1   4   3  600.64   25.99
   1  -5  -3  621.48   26.09
  -5   4  -3  604.24   26.24
  -4   5  -3  593.68   26.20
  -1  -4  -3  619.65   26.35
  -1  -4  -3  610.17   25.77
  -1   5   3  617.80   25.78
  -4  -1   3  577.11   26.28
   5  -1  -3  611.32   26.39
   4   1  -3  630.27   26.34
   1   4   0  947.68   37.88
   1  -5   0  935.61   38.42
   4  -5   0  901.06   38.40
  -4   5   0  827.89   38.30
   4   1   0  897.94   38.64
   5  -1   0  905.28   38.64
  -4  -1   0  868.40   38.56
  -1  -4   0 1020.28   38.47
   1   4   0  888.85   38.35
  -1   5   0  961.33   38.43
  -5   4   0  858.84   38.57
  -5   1   0  760.12   38.50
   5  -4   0  969.86   38.72
  -4  -1  -3   25.48    2.00
   4   1   3   26.53    2.05
   5  -1   3   21.61    1.94
  -5   1  -3   22.84    1.58
  -4  -1  -3   25.27    1.71
   4  -5  -3   28.29    1.49
   1   4  -3   26.83    1.26
  -4  -1  -3   30.25    1.86
   1   4  -3   31.17    2.02
  -1   5  -3   26.63    1.96
  -4   5   3   28.66    1.83
   5  -4  -3   24.57    2.05
  -5   1  -3   22.69    2.05
  -1  -4   3   24.73    1.61
  -1   5  -3   26.28    1.66
  -4   5   6 1800.95   72.90
  -5   4   6 1723.87   73.03
   4   1   6 1730.70   72.56
   5  -1   6 1696.50   72.54
  -4  -1  -6 1778.82   72.61
  -1  -4   6 1415.18   72.57
  -4  -1  -6 1728.99   72.42
   4  -5  -6 1792.08   72.14
  -1   5  -6 1622.96   72.11
  -4  -1  -6 1773.12   72.74
   4   1   6 1727.38   72.60
  -5   1  -6 1707.31   72.67
   1   4  -6 1733.79   71.98
  -4   5   6 1828.36   72.93
  -5   4   6 1749.77   72.77
  -1   5  -6 1672.46   72.45
   1   4  -6 1638.46   72.41
  -5   4   6 1717.54   72.15
  -4   5   6 1807.97   72.09
   4  -5  -6 1932.46   72.67
   5  -4  -6 1698.22   72.55
  -5   1  -6 1766.06   72.63
  -1  -4   6 1790.71   72.58
  -5   4   9 1019.56   45.81
   1   4  -9 1077.51   45.71
  -5   4   9 1038.94   44.41
  -1   5  -9 1052.01   45.04
   1   4  -9 1019.56   44.94
  -4   5   9 1073.31   44.33
  -1   5  -9 1107.33   45.66
  -4  -1  -9 1038.70   45.68
  -4   5   9 1096.11   45.79
  -1  -4   9 1113.39   45.54
  -4  -1  -9 1060.57   45.25
  -1   5  -9 1021.79   44.99
  -5   1  -9 1067.12   45.61
   4   1   9 1079.86   45.52
  -4   5   9 1070.05   45.80
   1   4  -9 1030.78   44.88
  -4  -1  -9 1116.31   45.72
  -5   4   9  987.97   45.52
   5  -4  -9 1087.03   44.99
  -4  -1  -9 1135.37   45.13
   4  -5  -9 1103.14   45.07
  -5   1  -9 1071.95   45.04
   4   1   9 1140.46   45.03
   5  -1   9 1069.01   44.98
  -1  -4   9  968.87   44.92
   1  -5  12    0.70    0.74
  -5   1 -12    0.55    0.70
   1   4 -12   -0.08    0.70
  -1   5 -12   -0.08    0.86
  -5   1 -12   -0.56    1.15
   1   4 -12   -0.72    1.43
  -4  -1 -12    0.74    1.22
  -1   5 -12    0.86    1.22
   4   1  12    0.46    0.89
  -1  -4  12    0.26    0.56
   4  -5 -12   -0.05    0.59
   5  -4 -12    0.11    0.56
   1  -5  12    0.44    0.57
  -4  -1 -12    0.12    0.64
  -4   5  12    0.66    1.04
   1   4 -12    0.62    0.95
  -5   4  12    0.30    0.99
  -1   5 -12   -0.11    0.89
   5  -1  12   -0.06    0.55
  -5   4  15  248.98   14.00
   4   1  15  310.92   14.53
  -4   5  15  300.51   14.65
  -5   1 -15  280.85   14.88
  -4  -1 -15  279.45   14.77
   1   4 -15  287.23   14.86
  -1   5 -15  299.80   14.93
  -5   4  18   63.36    5.37
   4   1  18   85.11    6.01
  -4   5  18   87.02    5.99
  -4  -1 -18   77.18    6.29
  -5   1 -18   74.71    6.30
  -1   5 -18   84.36    6.51
   1   4 -18   69.67    6.16
  -1   5 -21   38.96    4.87
  -5   1 -21   42.46    5.16
  -4  -1 -21   45.40    5.27
  -5   4  21   44.09    4.36
  -4   5  21   44.86    4.54
  -5   5 -22    0.79    2.54
   0   5  22    3.07    2.21
  -5   0  22    3.53    1.79
   0   5  19  293.89   15.57
  -5   0  19  292.80   14.46
   0  -5 -19  292.01   15.92
  -5   5 -19  284.55   15.97
   0   5  16  216.41   11.93
  -5   0  16  227.83   11.11
   0  -5 -16  210.75   12.11
  -5   5 -16  216.62   12.27
  -5   0  13  194.57    9.48
   0   5  13  235.74   11.15
  -5   0  13  204.36   10.16
  -5   5 -13  205.38   11.42
  -5   5 -13  208.54    9.83
  -5   0  13  200.55    9.24
   0  -5 -13  215.78   11.22
   0  -5 -13  208.64    9.32
   5  -5  13  218.00    9.55
   0  -5 -10 1204.36   50.00
  -5   0  10 1213.20   50.12
   0   5  10 1273.56   51.21
  -5   0  10 1155.46   50.21
  -5   0  10 1053.51   49.75
  -5   5 -10 1212.79   50.28
   0  -5 -10 1231.76   49.61
   0  -5 -10 1238.00   50.97
  -5   5 -10 1169.21   51.09
   0  -5  -7  344.24   15.08
  -5   5  -7  352.27   15.29
   0   5   7  343.91   15.45
   0  -5  -7  332.02   15.40
  -5   0   7  327.12   14.82
  -5   0   7  310.54   15.46
  -5   5  -7  319.82   15.07
  -5   0   7  367.40   15.30
   0  -5  -7  337.21   14.74
   0   5   7  343.19   14.76
   0  -5  -4  226.48   10.08
  -5   0   4  184.75   10.08
  -5   5  -4  212.73   10.04
   0  -5  -4  225.48    9.69
   0  -5  -4  221.80    9.84
   0   5   4  224.78    9.88
  -5   5  -1   22.95    1.88
  -5   0   1   27.37    2.18
   0   5   1   24.61    1.66
   0   5   1   27.34    1.94
   5   0   2  759.63   33.86
  -5   0  -2  812.33   34.01
  -5   0  -2  886.37   34.67
  -5   5   2  777.54   34.18
   0   5  -2  814.10   34.36
   0   5  -2  815.70   33.60
   0   5  -5 2124.70   93.03
  -5   0  -5 2270.17   93.04
   0   5  -5 2309.87   92.62
  -5   0  -5 2306.82   93.30
  -5   5   5 2146.28   93.45
  -5   5   5 2126.42   92.90
  -5   0  -5 2473.10   93.57
   0   5  -5 2090.87   93.22
  -5   5   8  174.29    9.14
   0   5  -8  184.27    8.91
  -5   0  -8  201.21    8.71
   0   5  -8  177.69    8.27
  -5   0  -8  201.21    9.09
  -5   5   8  173.58    8.98
  -5   5   8  173.92    8.02
   0  -5   8  158.34    8.44
   0  -5   8  180.44    8.83
  -5   0  -8  193.00    8.73
   0   5  -8  175.50    8.53
   5  -5 -11  652.25   26.70
  -5   0 -11  632.39   26.78
  -5   5  11  607.62   25.83
   0   5 -11  650.18   26.91
   0  -5  11  652.76   26.94
  -5   5  11  620.23   27.81
   0   5 -11  702.03   27.07
  -5   0 -11  621.84   27.95
   0   5 -11  662.40   27.96
   0   5 -14  739.97   29.52
  -5   5  14  659.85   30.80
   0  -5  14  644.41   29.43
   0   5 -14  700.83   31.22
  -5   0 -14  665.62   31.26
  -5   5  17    1.13    1.57
   0   5 -17    0.55    1.84
  -5   0 -17    3.12    2.01
   0   5 -20  250.42   14.62
  -5   5  20  236.11   13.70
  -5   5  23   83.33    6.65
  -3  -3   0  426.58   18.74
  -3   6   0  473.45   19.47
  -6   3   0  436.45   19.77
  -3  -3   0  486.25   19.74
  -3  -3   3 1211.13   53.15
  -3  -3  -3 1287.16   53.14
  -3   6   3 1309.92   52.51
  -6   3  -3 1214.96   52.36
   3   3   3 1204.14   52.64
  -3  -3  -3 1274.31   52.71
   3   3  -3 1321.16   53.00
  -3   6  -3 1247.11   52.98
   3  -6  -3 1242.42   52.81
  -3   6   3 1224.18   52.79
  -6   3  -3 1224.71   53.27
  -6   3   3 1266.05   53.28
  -3  -3   3 1280.85   52.74
  -3   6   3 1283.79   52.71
  -3  -3  -6  802.57   34.41
  -3  -3   6  723.73   34.38
   3  -6  -6  842.93   34.11
  -3  -3  -6  819.00   34.32
  -3  -3   6  828.99   33.59
   3   3   6  768.43   34.38
  -6   3  -6  661.89   34.32
  -3   6   6  798.86   34.73
  -3  -3  -6  801.03   34.51
   3   3  -6  835.72   34.36
  -3   6   6  813.53   33.96
  -3   6  -6  801.75   34.40
   3  -6  -6  801.23   33.99
   3  -6   6  809.41   34.48
  -6   3  -6  784.73   34.52
  -6   3   6  886.52   34.66
  -3  -3   6  818.86   34.53
  -3   6   6  818.84   34.44
  -6   3   9  447.58   20.17
  -3  -3   9  434.82   19.20
  -3  -3  -9  434.35   19.16
   3  -6  -9  416.32   19.08
  -3  -3  -9  438.31   19.38
  -3  -3   9  503.38   18.86
  -3   6  -9  403.80   19.18
   3   3   9  439.36   19.69
  -6   3   9  413.62   19.43
   3   3  -9  504.85   18.99
  -3   6   9  413.59   19.83
   3  -6   9  422.73   19.27
  -3   6  -9  410.18   19.21
  -6   3  -9  419.07   19.17
  -3   6   9  435.39   18.54
  -3   6   9  420.34   19.61
  -3  -3   9  463.41   19.82
  -3   6  -9  416.44   19.77
  -3  -3  -9  416.25   19.72
  -6   3   9  397.78   19.22
  -6   3  -9  434.35   19.18
   3  -6 -12   35.80    2.53
   3   3  12   52.16    3.67
  -3  -3  12   38.77    2.61
  -6   3  12   38.40    3.14
  -3   6  12   43.20    3.52
   3   3 -12   37.11    2.71
  -3  -3  12   39.41    2.55
   6  -3 -12   32.72    2.39
  -3  -3 -12   48.02    2.74
  -3   6 -12   38.29    2.72
  -6   3  12   34.34    1.99
  -3  -3 -12   49.50    2.49
  -6   3  12   38.69    2.06
  -6   3 -12   39.26    2.68
  -3  -3 -12   42.83    3.54
  -3   6 -12   44.31    3.61
  -6   3 -12   37.93    3.50
   3   3  15  280.47   13.31
  -6   3  15  281.84   12.97
  -3   6  15  234.88   13.14
  -3  -3  15  241.20   11.88
  -3  -3 -15  238.00   13.20
  -3   6 -15  234.96   13.15
  -6   3 -15  262.29   13.81
  -3   6  18   51.96    4.77
  -6   3  18   45.27    4.20
   3   3  18   55.52    4.85
  -3   6 -18   52.04    5.08
  -3  -3 -18   56.77    5.24
  -6   3 -18   53.64    5.32
  -3   6 -21   37.01    4.78
  -3  -3 -21   41.16    4.94
  -6   3 -21   35.50    4.84
  -6   3  21   39.62    4.04
  -3   6  21   37.17    4.22
   3   3  21   41.84    4.52
  -6   2  22    0.23    1.71
  -2   6  22    2.14    2.04
  -2  -4 -22   -0.75    2.46
  -4   6 -22    0.39    2.55
   2   4  22    1.85    2.13
  -4  -2  19   62.10    4.35
  -6   2  19   63.66    4.81
  -2   6  19   59.21    5.25
   2   4  19   50.99    5.02
  -4   6 -19   61.15    5.74
  -2  -4 -19   54.33    5.45
  -6   4 -19   52.20    5.47
  -2  -4 -16   17.42    2.80
  -6   4 -16   14.73    2.74
  -4   6 -16   18.70    2.98
  -2   6  16   19.12    2.77
   2   4  16   18.71    2.68
  -6   2  16   20.09    2.51
  -4  -2  16   21.04    2.22
  -4   6 -13    0.57    0.89
  -6   4 -13    1.55    0.93
  -2  -4 -13    1.63    0.53
  -6   2  13    1.33    0.45
  -6   4 -13    1.49    1.35
  -2  -4 -13    1.14    1.34
   2  -6 -13    1.57    1.46
  -4   6 -13    2.44    1.56
   6  -2 -13    1.17    0.71
   2  -6 -13    1.71    0.66
  -4  -2  13    1.74    0.74
  -2  -4 -13    2.67    0.79
   2   4  13    2.39    1.26
  -4  -2  13    1.40    0.93
   4   2 -13    0.75    0.96
  -6   2  13    1.29    1.14
  -2   6  13    2.52    1.30
   2  -6 -13    1.86    0.82
   2  -6 -10  234.48   11.74
  -4  -2  10  261.75   11.11
  -2  -4 -10  237.23   10.95
   2  -6 -10  243.57   11.13
  -4   6 -10  249.03   11.41
   2   4  10  221.07   11.55
  -6   2  10  221.11   11.23
  -2   6  10  219.74   11.77
  -6   2  10  239.77   10.57
  -2  -4 -10  232.93   10.62
  -4   6 -10  228.28   11.09
  -6   4 -10  238.29   11.09
   2  -6 -10  248.17   10.39
  -6   2  10  229.51   11.01
  -4   6 -10  245.75   11.88
  -4  -2  10  237.56   11.74
  -2   6  10  233.87   11.53
  -2  -4 -10  236.85   11.65
  -4  -2   7   60.55    4.00
  -6   2   7   64.00    4.35
   2  -6  -7   73.72    3.52
   4  -6   7   60.70    3.86
  -6   4  -7   61.94    3.81
  -4   6  -7   57.96    3.73
  -2   6   7   69.47    3.46
  -2   6   7   75.03    4.01
  -2  -4  -7   63.69    3.89
   2  -6  -7   76.36    3.80
  -2  -4  -7   60.68    3.73
  -2   6   7   73.72    4.28
  -2  -4  -7   67.72    4.07
   2  -6  -7   72.26    4.19
  -2  -4  -7   71.38    3.87
  -4  -2   7   60.14    3.78
  -6   2   7   64.88    3.90
   2   4   7   60.59    3.88
  -4  -2   7   59.96    3.26
  -6   4  -7   64.83    4.01
  -4   6  -7   61.94    3.76
  -2   6   4    3.37    0.76
   2  -6  -4    3.20    0.78
  -4   6  -4    1.86    0.80
  -2   6   4    3.26    0.73
  -2  -4  -4    0.58    0.57
   2   4   4    1.04    0.64
  -2  -4  -4    1.15    0.86
  -6   2   4    1.51    0.97
  -4  -2   4    0.39    0.77
  -2  -4  -4    1.43    0.74
  -4  -2   4    1.17    0.33
  -6   4  -4   -0.19    0.86
  -4  -2   1   10.76    1.47
  -2  -4  -1   12.65    1.53
  -6   4  -1   17.08    0.81
  -4  -2   1   12.62    0.86
   2   4   1   15.05    1.08
  -2  -4  -1   12.28    1.06
  -4   6  -1   11.11    1.33
  -2   6   1   12.00    1.32
   2   4   1   14.15    1.42
  -6   4  -1   17.65    1.79
  -6   2   1   11.15    1.62
  -2  -4   2  139.67    6.69
  -4  -2  -2  139.24    6.62
  -6   2  -2  132.27    5.86
  -4   6   2  119.69    5.77
  -4  -2  -2  139.41    6.10
   2   4  -2  118.90    6.32
  -2   6  -2  127.11    6.40
  -2  -4   2  141.53    5.91
  -6   4   2  120.42    6.60
  -6   2  -2  112.86    6.52
  -4   6   2  127.88    6.26
   4  -6  -5  208.77    9.92
  -4   6   5  202.71    9.88
  -4   6   5  210.07   10.28
  -4  -2  -5  226.77   10.40
  -2  -4   5  225.36   10.44
   4  -6  -5  205.39    9.74
  -4  -2  -5  228.35   10.15
  -6   2  -5  232.32    9.95
  -4  -2  -5  234.71   10.34
  -6   2  -5  250.38   10.45
   2   4  -5  226.79    9.38
  -4   6   5  201.49   10.46
   2   4  -5  242.77   10.30
  -2   6  -5  207.04   10.21
  -6   2  -5  238.94   10.60
  -6   4   5  223.51   10.44
  -2  -4   5  232.25   10.14
  -2   6  -5  195.04    9.98
   2  -6   8   27.65    2.28
  -6   4   8   31.25    2.90
  -4  -2  -8   33.62    2.41
  -2  -4   8   33.80    2.42
   4  -6  -8   29.06    2.08
  -4  -2  -8   30.84    2.33
   4   2   8   28.36    2.43
  -6   2  -8   31.54    2.59
  -2   6  -8   32.15    2.18
  -4   6   8   25.98    2.48
  -2   6  -8   30.24    2.45
  -2  -4   8   33.33    2.67
  -4  -2  -8   32.91    2.60
  -4   6   8   22.81    2.39
   2   4  -8   33.78    1.96
  -4  -2  -8   27.42    2.51
  -6   4   8   30.93    2.58
  -2  -4   8   30.27    2.26
   2   4  -8   35.36    2.37
  -4   6   8   28.14    1.80
  -2   6  -8   29.01    2.27
  -6   2  -8   33.08    2.46
   2   4 -11   78.77    4.42
  -4   6  11   81.36    3.56
  -2   6 -11   85.08    4.57
  -6   4  11   77.57    3.77
  -4  -2 -11   76.93    4.42
  -6   2 -11   77.49    4.34
  -2   6 -11   88.06    4.74
   4   2  11   70.59    4.93
  -6   4  11   78.70    5.04
   2   4 -11   74.80    4.35
  -4   6  11   78.23    5.22
  -2   6 -11   83.56    5.22
  -4  -2 -11   76.28    5.22
  -6   2 -11   87.38    5.50
  -2  -4  11   81.33    4.43
   2  -6  11   88.19    4.70
  -6   4  11   87.61    3.86
  -6   2 -11   78.30    4.39
  -2  -4  11   75.56    4.34
   2   4 -11   72.93    5.20
  -6   2 -14   42.93    4.16
  -4  -2 -14   36.23    3.67
   4   2  14   34.15    3.48
  -6   4  14   48.94    3.80
  -4   6  14   36.32    3.63
   2   4 -14   47.11    4.20
  -2   6 -14   41.03    3.90
  -2   6 -14   43.34    2.92
  -6   2 -14   41.83    2.73
  -2  -4  14   46.68    2.83
  -6   4  17    1.69    1.41
  -4   6  17    1.22    1.58
   4   2  17    1.17    1.58
  -4  -2 -17    0.27    1.66
  -6   2 -17   -0.59    1.82
  -2   6 -17    2.73    1.93
  -6   4  20   43.01    4.25
  -4   6  20   39.84    4.34
  -6   2 -20   46.30    5.10
  -4  -2 -20   53.78    5.43
  -2   6 -20   46.65    5.08
  -6   4  23    5.32    2.33
  -5  -1  20    0.52    1.45
  -6   1  20    0.60    1.48
   1   5  20    3.17    1.97
  -1   6  20   -0.58    1.94
  -6   5 -20    0.71    2.25
  -5   6 -20    2.09    2.30
  -1  -5 -20    2.99    2.46
   1   5  17    8.92    2.12
  -6   1  17    7.92    1.78
  -1   6  17   11.47    2.42
  -5  -1  17    9.58    1.76
  -1  -5 -17    4.87    2.11
   1  -6 -17    8.72    2.50
  -6   5 -17   11.27    2.55
  -5   6 -17    8.56    2.42
  -5   6 -14    3.22    1.63
   1  -6 -14   10.45    2.11
  -1  -5 -14   13.10    2.24
  -6   5 -14    9.42    2.20
  -6   1  14    6.83    1.49
   1   5  14   11.24    2.04
  -5  -1  14    7.45    1.39
  -1   6  14   10.15    1.99
  -5   6 -14    5.33    1.26
  -6   5 -14    9.74    1.48
   1  -6 -11    1.39    0.54
  -6   5 -11    0.39    0.87
  -5   6 -11    1.12    1.00
  -1  -5 -11    0.05    0.60
   1  -6 -11    1.10    1.20
  -1  -5 -11    0.77    1.12
  -6   5 -11   -0.54    1.11
  -5   6 -11    1.87    1.23
   1  -6 -11    1.77    0.90
  -5  -1  11    0.18    0.74
  -1  -5 -11    0.33    0.76
  -6   1  11    0.54    0.88
   1   5  11   -0.32    1.07
  -1   6  11    0.50    1.03
  -5  -1  11    0.18    0.80
  -6   1  11    1.10    0.77
  -6   1   8  100.51    5.73
   1  -6  -8   81.64    5.08
  -5  -1   8  100.47    5.64
   1  -6  -8   84.22    4.59
  -5   6  -8   89.54    5.07
  -6   5  -8  100.46    5.22
  -1   6   8   83.10    4.57
  -1  -5  -8   86.97    5.11
  -1   6   8   83.57    5.06
   1   5   8   88.17    5.34
  -5   6  -8  109.33    5.40
  -6   5  -8  112.84    5.51
   1  -6  -8   83.01    5.27
  -1   6   8   82.87    5.29
  -1  -5  -8   89.28    5.31
  -5  -1   8  119.44    4.87
  -5  -1   8  125.58    5.46
  -1  -5  -8   96.03    5.06
  -1  -5  -8   98.02    5.12
   1  -6  -8   89.68    4.96
  -6   1   8   88.22    5.05
  -1   6   5    0.99    0.62
  -1  -5  -5    2.42    0.72
  -6   5  -5    2.00    0.87
  -5   6  -5   -0.09    0.76
  -1   6   5    0.67    0.55
   1   5   5    1.89    0.67
  -1   6   5   -0.07    0.54
   1   5   5    2.19    0.73
  -6   1   5    0.85    0.87
  -5  -1   5    1.87    0.96
  -1  -5  -5    1.43    0.88
  -5  -1   5    2.18    0.56
  -6   1   5    1.55    0.68
  -1  -5  -5    2.16    0.94
  -1   6   5   -0.29    0.80
   1  -6  -5   -0.18    0.79
  -6   1   2  273.43   11.90
   1   5   2  267.40   11.09
  -1   6   2  276.07   11.30
  -1  -5  -2  258.20   11.11
  -5  -1   2  306.33   11.90
  -1   6   2  272.93   11.40
   1   5   2  255.62   11.36
  -1  -5  -2  254.53   10.63
  -6   5  -2  257.75   11.52
  -5   6  -2  285.62   11.57
  -5  -1  -1   22.18    2.06
   6  -1   1   28.08    1.61
  -5   6   1   29.88    1.40
  -5  -1  -1   22.85    1.58
   1   5  -1   20.83    1.37
   1   5  -1   22.96    1.91
  -1   6  -1   31.41    2.15
  -6   1  -1   24.53    2.25
  -6   5   1   24.95    1.96
  -5   6   1   30.19    2.05
  -5   6   4   68.08    3.34
  -6   5   4   50.85    3.16
  -1  -5   4   51.45    3.56
  -5  -1  -4   66.08    3.75
   5  -6  -4   72.80    2.92
  -6   1  -4   45.57    2.95
  -5  -1  -4   60.26    3.23
   1   5  -4   51.32    2.55
  -6   1  -4   49.81    3.22
  -5  -1  -4   62.57    3.34
   1   5  -4   51.58    3.30
  -1   6  -4   62.33    3.49
  -6   1  -4   47.46    3.48
  -1  -5   4   57.27    2.99
  -1   6  -4   59.51    3.04
   1  -6   7  123.00    6.65
  -6   5   7  135.85    6.35
  -5   6   7  130.29    6.23
  -1  -5   7  122.99    6.64
  -6   5   7  127.51    7.16
  -5   6   7  125.37    7.00
   1   5  -7  122.01    6.58
  -1   6  -7  125.76    6.64
  -5  -1  -7  143.48    6.91
  -1  -5   7  152.84    7.06
  -6   1  -7  137.66    6.58
   5  -6  -7  133.36    6.28
  -5  -1  -7  135.40    6.65
  -1   6  -7  137.80    6.29
  -5  -1  -7  131.24    6.88
   5   1   7  133.49    6.81
  -6   1  -7  149.72    7.06
   1   5  -7  130.00    6.08
  -6   5   7  124.42    6.92
  -5   6   7  130.77    7.08
  -6   1  -7  139.03    6.91
  -1  -5   7  138.38    6.67
  -5  -1 -10   20.73    2.26
  -1  -5  10   14.16    1.81
  -1  -5  10   12.31    1.48
  -6   5  10   12.17    1.01
  -1   6 -10    9.18    1.30
  -5   6  10   10.86    1.82
  -6   5  10    8.47    1.61
  -5   6  10    9.83    0.88
   1  -6  10    9.51    1.41
  -1   6 -10    7.61    1.33
   1   5 -10    9.75    1.34
   5   1  10   20.37    2.05
   1   5 -10   10.38    1.25
  -1  -5  10   13.50    1.53
  -1   6 -10    6.90    1.56
   1   5 -10   11.69    1.95
  -5  -1 -10   18.88    1.74
  -6   1 -10   12.47    1.54
   1   5 -13   69.64    3.87
  -1   6 -13   66.84    3.87
  -1  -5  13   53.08    3.50
   6  -5 -13   67.38    3.49
   1  -6  13   47.43    3.53
  -5  -1 -13   66.36    3.59
   5  -6 -13   62.61    3.46
   5   1  13   73.48    4.75
  -6   5  13   67.13    4.63
  -5   6  13   65.46    4.76
   1   5 -13   55.88    3.83
  -6   1 -13   66.21    5.02
  -5  -1 -13   77.70    5.26
  -1   6 -13   59.25    4.67
   1   5 -13   69.24    5.02
   1  -6  13   65.72    3.93
  -6   1 -13   62.89    3.61
  -1  -5  13   65.88    3.84
  -5   6  16    2.48    1.49
  -6   5  16    0.21    1.41
  -1   6 -16    1.52    1.79
   1   5 -16   -0.51    1.62
  -6   1 -16    2.21    1.73
  -5  -1 -16    2.11    1.62
  -5   6  19   -0.26    1.75
  -6   5  19   -1.23    1.62
  -1   6 -19    0.31    2.02
  -5  -1 -19    1.29    1.99
  -6   1 -19   -0.67    2.17
  -5   6  22    8.23    2.61
  -6   5  22    5.51    2.23
  -1   6 -22    5.19    2.72
  -5  -1 -22    7.40    2.92
   0   6  21    4.55    2.23
  -6   6 -21    5.62    2.86
   0   6  18   -0.54    1.58
  -6   0  18    0.66    1.29
  -6   6 -18    1.58    2.21
   0  -6 -18    0.29    1.93
   0   6  15   15.09    2.43
  -6   0  15   10.17    1.71
  -6   6 -15   12.17    2.42
   0  -6 -15   12.68    2.30
  -6   0  12   81.43    4.34
  -6   0  12   83.17    4.54
   0   6  12   66.87    5.00
   0  -6 -12   67.36    3.99
   0  -6 -12   70.95    4.97
  -6   6 -12   68.92    5.08
  -6   6 -12   73.24    4.36
   0  -6 -12   72.71    3.61
   0   6   9  375.73   18.50
   0  -6  -9  384.64   18.27
  -6   6  -9  390.41   18.10
   0  -6  -9  400.25   18.04
   6  -6   9  422.54   18.38
  -6   0   9  452.99   18.29
  -6   6  -6  334.29   16.12
   0   6   6  340.85   15.83
  -6   0   6  330.37   16.26
   6  -6   6  369.22   16.50
   0  -6  -6  341.73   16.24
   0   6   6  327.40   16.18
  -6   6  -3   54.73    3.57
   0   6   3   69.47    3.60
  -6   0   3   49.55    3.67
   0   6   3   65.85    3.48
   0   6   0    3.63    0.66
  -6   6   0    3.05    0.99
   0   6   0    2.14    0.92
  -6   0  -3    6.55    1.04
   0   6  -3   13.36    1.48
  -6   0  -3    6.37    1.39
   0   6  -3   13.81    0.98
  -6   6   3   13.46    1.36
   0  -6   3   12.25    1.44
   6  -6  -6   94.92    3.77
  -6   0  -6   59.39    3.86
   0   6  -6   73.40    3.56
  -6   0  -6   55.76    3.99
  -6   6   6   80.70    4.61
   0   6  -6   72.96    4.23
   6   0   6   58.16    4.13
   0  -6   6   77.45    4.32
  -6   6   6   90.50    4.07
  -6   0  -6   61.98    4.24
   0   6  -9  111.24    5.39
   6   0   9   79.15    5.00
   0  -6   9   94.64    5.40
  -6   0  -9   82.21    5.03
  -6   0  -9   83.39    5.16
   0   6  -9   93.63    4.77
  -6   6   9   96.39    5.70
  -6   6   9  101.89    4.66
   0  -6   9   97.29    5.24
  -6   6   9  100.52    5.89
   0   6  -9  100.40    5.61
   0  -6  12    9.59    1.44
   0   6 -12    9.85    1.41
  -6   6  12    8.28    1.79
   0  -6  12   11.27    1.37
   0   6 -12   12.18    2.06
  -6   0 -12   10.42    2.00
  -6   0 -12   10.09    1.38
  -6   6  12    9.96    0.67
   0   6 -12   10.89    1.48
   0  -6  15    1.37    1.02
  -6   6  15    1.27    1.34
  -6   0 -15    4.63    2.03
   0   6 -15    0.46    1.62
  -6   6  18   -0.75    1.44
  -6   0 -18    1.25    2.01
   0   6 -18   -1.44    2.09
  -6   6  21   22.92    3.34
  -6   0 -21   13.84    3.51
  -7   3  23   13.79    2.70
  -3   7  20    7.49    2.41
  -7   3  20    3.97    1.87
   3   4  20    8.47    2.38
  -3  -4 -20    8.42    2.60
  -4   7 -20    6.52    2.77
  -7   4 -20    4.00    2.59
  -7   3  17   24.68    2.93
  -3   7  17   29.80    3.54
   3   4  17   22.53    3.11
  -7   4 -17   26.58    3.77
  -3  -4 -17   23.11    3.34
  -4   7 -17   29.38    3.70
  -3  -4 -14   20.37    2.70
  -7   4 -14   21.75    2.93
   3   4  14   26.90    2.83
  -4  -3  14   15.69    1.72
  -3   7  14   20.11    2.69
  -7   3  14   16.80    2.20
  -4  -3  14   15.07    1.57
  -7   4 -14   19.54    1.91
  -4   7 -14   12.29    2.44
  -4  -3  11    8.78    1.22
  -4   7 -11    4.28    1.15
  -7   4 -11    5.98    1.29
  -7   3  11    6.47    0.83
  -4   7 -11    6.25    1.58
  -3  -4 -11    5.42    1.45
  -4  -3  11    8.09    1.27
  -3  -4 -11    4.33    1.11
   7  -4  11    5.23    1.09
   3   4  11    4.87    1.39
  -7   3  11    5.49    1.33
  -3   7  11    3.48    1.32
   4  -7  11    7.26    1.27
  -7   3   8   22.11    2.50
  -4  -3   8   13.52    1.54
  -3   7   8   17.34    1.38
  -3  -4  -8   16.30    1.76
  -4  -3   8   16.63    1.80
  -3  -4  -8   11.43    1.55
   3  -7  -8   17.27    1.60
  -4  -3   8   17.87    1.25
   3   4   8   12.39    1.68
  -4   7  -8   20.19    1.84
  -3   7   8   18.71    2.15
  -7   3   8   20.24    1.95
   4  -7   8   19.28    1.95
  -4   7  -8   19.70    1.88
   3  -7  -8   17.27    1.45
  -7   4  -8   11.39    1.60
  -3  -4  -8   13.54    1.80
   7  -4   8   14.65    1.74
  -7   3   8   19.33    1.89
  -4   7  -8   18.49    1.92
  -3   7   8   19.70    1.96
  -3  -4  -8   13.51    1.75
  -4  -3   8   16.03    1.89
   7  -3  -5  113.99    6.65
  -4  -3   5  142.20    6.86
  -3  -4  -5  145.68    6.82
   3   4   5  139.74    6.55
   7  -4   5  117.95    6.75
  -7   3   5  128.23    6.79
  -7   4  -5  133.46    6.82
  -3   7   5  132.48    6.83
  -3  -4  -5  138.26    6.58
  -3   7   5  128.22    6.25
  -4  -3   5  128.91    6.54
   4  -7   5  124.70    6.67
  -4   7  -5  120.98    6.52
  -4  -3   5  119.86    6.44
  -3   7   5  125.75    6.29
  -3   7   2   10.17    1.31
  -4  -3   2   15.59    1.55
   3   4   2   12.93    1.12
  -3  -4  -2   15.58    1.26
  -7   4  -2   14.45    1.80
   7  -4   2   14.93    1.79
  -7   3   2   15.80    1.94
   3   4   2   13.29    1.37
  -7   4  -2   15.26    0.95
  -4  -3   2   13.23    1.64
  -3  -4  -2   13.34    1.65
   4   3  -2   15.61    1.76
   4  -7   2   11.35    1.47
  -4   7  -2   10.89    1.39
  -4   7   1  176.40    8.51
   3  -7   1  180.69    8.65
  -3   7  -1  176.15    8.59
  -7   4   1  189.60    9.04
   7  -3   1  178.66    8.94
  -7   3  -1  183.60    9.00
  -4  -3  -1  182.61    8.03
   3   4  -1  187.35    8.66
  -3  -4   1  192.33    8.69
  -4  -3  -1  155.68    8.67
   4   3   1  152.59    8.65
  -3  -4   1  200.84    9.00
  -4  -3  -4    2.07    0.80
  -4   7   4    2.52    1.01
  -7   3  -4    3.33    1.19
  -7   4   4    1.24    1.05
  -3   7  -4    1.24    0.91
  -4   7   4    2.20    0.83
   3  -7   4    1.93    0.99
  -3  -4   4    1.31    0.84
   3   4  -4    1.27    0.81
   4   3   4    1.61    0.71
  -7   3  -4    2.27    0.51
   7  -3   4    1.27    0.97
  -4  -3  -4    1.46    0.84
  -3  -4   4    0.68    0.83
   4   3   4    1.95    0.91
  -4   7   4    1.88    0.79
  -3  -4   4    2.12    0.75
  -4   7   7  217.28   10.41
   3  -7   7  200.47   10.32
   4  -7  -7  212.30    9.87
   3   4  -7  226.22   10.31
  -3   7  -7  212.83   10.32
  -3  -4   7  222.81   10.28
  -4   7   7  210.42    9.81
  -3  -4   7  196.19   10.34
  -4  -3  -7  232.68   10.49
   7  -3   7  218.24   10.48
   4  -7  -7  220.06    9.92
  -4  -3  -7  232.67   10.36
   4   3   7  219.70   10.40
  -3   7  -7  234.83   10.10
  -7   3  -7  222.97   10.55
  -4  -3  -7  227.80   10.52
  -4   7   7  220.96   10.78
  -7   4   7  187.69   10.30
  -3   7  -7  211.83   10.27
  -4  -3  -7  213.34   10.37
  -3  -4   7  224.36   10.39
  -7   3  -7  241.27   10.70
  -7   4   7  209.72   10.43
  -4   7  10    7.91    0.84
  -3  -4  10    2.08    0.97
  -3   7 -10    9.18    1.41
   3  -7  10    6.02    1.32
  -7   3 -10    7.06    1.34
   4  -7 -10    8.18    1.23
  -3  -4  10    3.91    1.09
  -4  -3 -10    9.22    1.37
   7  -3  10    6.15    1.17
  -3  -4  10    2.53    1.34
  -4   7  10    8.59    1.66
  -3   7 -10    7.94    1.53
  -4  -3 -10   10.75    1.75
  -4   7  10    7.04    1.57
  -3   7 -10    6.84    1.31
   4   3  10    8.13    1.49
   3   4 -10    2.69    0.79
  -7   4  10    1.45    1.15
  -3  -4  13   18.01    1.70
  -4  -3 -13   19.67    1.77
   4   3  13   18.24    2.33
  -4   7  13   21.30    2.61
   3   4 -13   18.60    1.82
  -4  -3 -13   18.36    2.46
  -3   7 -13   15.23    2.33
  -7   3 -13   14.53    2.43
  -7   4  13   15.08    2.11
  -3   7 -13   18.64    1.92
  -7   4  13   16.04    1.10
  -7   4  13   17.47    1.13
  -7   3 -13   16.90    1.76
  -3  -4  13   18.70    1.79
  -4   7  16   32.98    3.59
   4   3  16   34.35    3.51
  -7   4  16   24.07    3.01
  -4  -3 -16   39.15    3.98
  -7   3 -16   35.22    4.03
  -3   7 -16   27.65    3.51
  -4  -3 -19    4.13    2.28
  -7   3 -19    2.77    2.20
  -3   7 -19    0.64    2.22
   4   3  19    4.59    1.96
  -7   4  19    0.90    1.55
  -4   7  19    2.19    1.98
  -4  -3 -22    3.04    2.51
  -3   7 -22    1.51    2.59
  -7   4  22    3.55    1.97
  -4   7  22    2.17    2.18
  -2  -5 -21   20.67    4.05
  -5   7 -21   20.45    3.85
  -7   5 -21   13.39    3.46
   2   5  21   13.91    3.05
  -2   7  21   18.47    3.22
  -7   2  21   19.42    2.88
  -7   2  18   42.56    3.76
   2   5  18   40.50    4.20
  -2   7  18   40.44    4.25
  -2  -5 -18   37.63    4.43
  -5   7 -18   37.71    4.35
  -7   5 -18   41.91    4.73
  -5  -2  15   95.59    5.42
  -7   2  15  103.94    6.11
   2   5  15   89.95    6.38
  -2   7  15   99.91    6.71
  -5   7 -15   98.53    6.79
  -7   5 -15   88.74    6.84
  -2  -5 -15   93.96    6.58
  -5   7 -12   17.34    1.93
   2   5  12   13.44    2.07
  -5  -2  12   17.09    1.61
  -7   5 -12   10.91    1.68
  -7   2  12   15.38    1.87
  -5  -2  12   21.53    1.90
   5  -7  12   16.70    1.86
  -5  -2  12   19.08    1.70
  -7   2  12   21.94    2.15
  -2   7  12   16.96    2.39
  -5   7 -12   21.19    2.63
  -7   5 -12   13.30    2.26
  -2  -5 -12   13.07    2.08
  -2  -5 -12   14.23    1.63
   2  -7 -12   21.36    1.81
   7  -5  12   14.31    1.63
  -7   5  -9  129.98    6.31
  -5   7  -9  116.75    6.19
   2  -7  -9  118.70    5.62
  -2   7   9  111.93    5.54
  -5  -2   9  108.79    5.89
  -2   7   9  117.21    6.26
  -2  -5  -9  119.95    6.35
  -5  -2   9  114.71    6.51
  -5   7  -9  122.73    6.59
  -5  -2   9  108.94    5.48
   2   5   9  115.40    6.44
  -5   7  -9  116.29    6.22
   7  -5   9  125.93    6.42
  -7   2   9  111.80    6.23
   5  -7   9  115.09    6.22
  -7   2   9  104.38    5.96
  -2   7   9  124.19    6.78
  -5  -2   9  102.75    6.01
   7  -2  -9   99.49    5.93
  -2  -5  -9  127.50    6.17
   2  -7  -9  124.84    6.08
   5  -7   6    4.07    1.11
  -5   7  -6    5.13    1.11
  -7   5  -6    5.63    1.19
  -5  -2   6    4.76    0.95
  -2   7   6    5.13    0.89
   5   2  -6    4.72    1.15
  -5  -2   6    5.35    0.64
   7  -2  -6    4.25    1.18
   7  -5   6    6.31    1.34
  -7   2   6    2.72    1.13
  -5  -2   6    8.14    1.35
  -2  -5  -6    6.94    1.25
  -2   7   6    4.02    1.22
  -2  -5  -6    6.22    1.26
   2   5   6    6.82    1.21
  -5  -2   6    6.12    1.21
  -2   7   6    5.19    0.96
  -5  -2   3  127.86    6.29
   2   5   3  118.42    6.15
  -2   7   3  122.60    6.10
   2   5   3  120.09    6.10
   2   5   3  122.39    5.92
  -2  -5  -3  133.26    6.05
  -2   7   3  113.99    5.60
  -2  -5  -3  108.87    5.54
  -7   2   3  134.75    6.71
   7  -5   3  133.25    6.71
  -7   5  -3  132.26    6.62
  -2  -5  -3  126.33    6.46
  -5  -2   3  122.50    6.50
   7  -2  -3  123.74    6.54
   5   2  -3  108.18    6.27
  -5   7  -3  129.10    6.31
   5  -7   3  137.86    6.52
   7  -2   0  476.75   19.98
  -5  -2   0  485.47   20.05
   2   5   0  453.05   19.93
   5  -7   0  482.73   20.80
   2  -7   0  476.59   20.74
  -5   7   0  499.04   20.72
  -2   7   0  476.15   20.72
   2   5   0  456.49   20.69
  -5  -2   0  467.27   20.75
  -2  -5   0  445.80   20.67
  -7   5   0  467.90   21.05
  -7   2   0  477.93   21.21
   7  -5   0  469.23   21.11
  -2  -5   0  492.40   21.11
   5   2   0  463.83   20.97
  -5  -2   0  470.32   20.98
   7  -2   0  472.91   21.12
  -2   7  -3   12.56    1.00
  -2  -5   3    6.78    0.87
  -7   5   3    6.35    1.50
   2  -7   3   14.59    1.54
  -5   7   3   11.67    1.28
   7  -5  -3    7.40    1.40
  -7   2  -3    7.85    1.46
   7  -2   3   11.78    1.62
  -2  -5   3    8.97    1.30
  -2   7  -3   11.76    1.42
  -5  -2  -3   11.81    1.39
   2   5  -3    8.13    1.24
   5   2   3   11.55    1.21
  -7   2  -3   11.65    1.00
  -5  -2  -3   12.61    1.26
  -2  -5   3    8.73    1.50
   5   2   3   12.56    1.56
  -5  -2  -3   12.80    1.54
  -2  -5   6  222.07   10.40
   2   5  -6  225.29   10.58
  -2  -5   6  212.91   10.59
  -2   7  -6  225.37   10.61
  -5  -2  -6  225.35   10.57
  -5  -2  -6  236.18   10.53
  -7   2  -6  224.98   10.25
   5  -7  -6  261.06   10.17
   7  -5  -6  217.19   10.79
  -7   2  -6  236.80   10.99
  -7   2  -6  236.44   10.77
  -5  -2  -6  232.86   10.70
   5   2   6  221.48   10.50
  -5   7   6  229.50   11.05
  -7   5   6  187.61   10.58
   2   5  -6  215.75    9.57
  -5   7   6  240.96   10.90
   7  -2   6  220.12   10.76
  -5  -2  -6  220.64   10.73
   5   2   6  226.63   10.75
  -2  -5   6  212.50   10.77
   2  -7   6  235.09   10.77
  -5   7   6  224.98   10.25
   2  -7   9  317.15   14.20
  -7   5   9  291.71   13.50
  -2  -5   9  254.27   13.84
   5  -7  -9  329.97   13.73
  -2   7  -9  348.88   13.90
   5   2   9  289.34   14.30
  -5   7   9  314.30   14.75
   2   5  -9  295.62   13.36
  -7   5   9  270.02   14.32
   5  -7  -9  349.39   14.33
   7  -5  -9  282.62   13.97
  -7   2  -9  315.82   14.20
  -5  -2  -9  307.62   14.12
  -2  -5   9  300.11   14.10
   7  -2   9  289.39   14.00
  -2  -5   9  292.19   14.13
  -5   7   9  317.62   14.54
  -2   7  -9  320.17   14.32
  -5  -2  -9  276.99   14.40
  -5  -2  -9  311.50   13.89
  -5   7   9  324.19   13.41
   2   5  -9  308.65   14.02
  -2   7  -9  323.90   14.12
  -7   5  12   20.25    1.40
   2   5 -12   22.76    2.09
  -5   7  12   25.57    1.25
  -5  -2 -12   25.29    2.01
  -2   7 -12   23.27    2.15
   7  -2  12   22.64    2.00
  -2  -5  12   21.38    1.99
  -7   2 -12   27.07    2.15
  -5  -2 -12   26.41    2.14
   5   2  12   24.71    2.61
  -2   7 -12   23.41    2.19
   2   5 -12   20.91    1.88
  -7   5  12   24.13    2.64
  -5   7  12   24.50    2.76
   2  -7  12   24.32    2.28
  -7   5  12   23.43    1.48
  -2  -5  12   21.41    2.06
  -7   2 -12   22.13    2.01
  -2   7 -12   20.76    2.54
  -7   2 -12   28.37    3.12
  -5  -2 -12   24.97    2.86
   5   2  15  165.99    9.19
  -2   7 -15  158.12    9.39
  -7   5  15  150.28    8.94
  -5   7  15  167.51    9.51
  -2  -5  15  156.27    7.84
  -5  -2 -15  165.49    9.59
  -7   2 -15  155.04    9.75
  -7   2 -18   66.88    5.96
  -5  -2 -18   57.12    5.45
  -5   7  18   65.92    5.49
  -7   5  18   54.85    4.84
  -2   7 -18   56.16    5.47
  -5   7  21    8.36    2.48
  -7   5  21    6.33    2.15
  -7   2 -21    6.91    2.94
  -2   7 -21    7.44    2.72
  -5  -2 -21   13.66    3.48
  -7   6 -19   45.69    5.16
  -6   7 -19   52.14    5.30
  -1  -6 -19   44.19    4.78
   1   6  19   39.62    4.51
  -7   1  19   46.36    4.04
  -1   7  19   57.32    5.14
  -7   6 -16   24.63    3.40
  -1  -6 -16   16.14    2.84
  -6   7 -16   24.38    3.35
   1  -7 -16   26.44    3.41
  -6  -1  16   26.44    2.49
  -7   1  16   28.17    2.75
   1   6  16   21.90    3.03
  -1   7  16   20.43    2.96
  -6  -1  13   67.05    3.73
   1  -7 -13   64.40    3.76
  -1  -6 -13   58.02    3.71
   7  -6  13   70.86    4.13
   6  -7  13   65.46    4.08
  -6  -1  13   73.05    4.06
  -7   1  13   58.13    4.06
  -6  -1  13   71.54    4.10
   1   6  13   66.31    4.90
  -1   7  13   60.80    4.86
  -7   1  13   65.41    4.30
   1  -7 -13   61.34    4.77
  -1  -6 -13   67.58    4.96
  -7   6 -13   70.80    5.21
  -7   1  10  256.97   11.60
  -6  -1  10  245.55   11.69
  -1  -6 -10  266.48   11.96
   7  -1 -10  258.82   11.97
  -6  -1  10  232.06   11.93
   6  -7  10  282.59   12.34
   7  -6  10  284.43   12.37
  -7   1  10  253.38   12.01
   1   6  10  268.44   12.72
  -1   7  10  278.09   12.88
  -7   1  10  238.55   11.80
  -1  -6 -10  248.64   12.30
   1  -7 -10  274.07   12.51
   1  -7 -10  301.41   12.19
  -6   7 -10  290.68   13.00
  -6   7 -10  274.43   12.16
  -7   6 -10  256.88   12.08
  -1   7   7   15.04    1.45
  -7   1   7   17.55    1.67
  -6  -1   7   13.25    1.55
  -1  -6  -7   16.32    1.86
   6   1  -7   19.45    1.89
  -6  -1   7   21.15    2.03
   7  -1  -7   17.88    1.85
  -7   1   7   18.80    2.02
   7  -6   7   19.90    2.08
   6  -7   7   19.05    2.04
   1   6   7   17.28    1.90
   1  -7  -7   17.80    1.94
  -1   7   7   14.14    1.83
  -6  -1   7   17.97    1.40
  -1  -6  -7   16.16    1.87
  -6  -1   7   15.58    1.96
  -7   1   7   17.82    2.20
  -1   7   7   15.26    1.64
  -7   6  -7   17.60    1.86
  -6   7  -7   19.14    1.93
  -1   7   4  514.34   21.44
  -6  -1   4  483.70   21.54
  -1  -6  -4  459.32   21.31
   1   6   4  517.25   21.50
   1   6   4  507.10   21.43
  -1   7   4  485.92   21.27
  -6   7  -4  496.13   21.64
  -7   6  -4  523.63   21.74
  -1  -6  -4  518.19   21.89
  -1  -6  -4  484.12   20.85
  -1   7   4  456.42   20.84
  -1  -6  -4  505.23   21.43
  -1   7   4  470.16   21.46
  -6  -1   4  513.55   21.92
   7  -1  -4  455.16   21.77
   6   1  -4  463.80   21.73
   7  -6   4  494.76   21.99
   6  -7   4  504.83   21.98
  -7   1   4  505.18   21.98
   1  -7  -1  293.51   13.17
  -7   6  -1  296.77   13.19
  -6   7  -1  303.69   13.18
  -1   7   1  296.99   12.77
   1   6   1  298.24   12.59
  -1   7   1  293.37   13.13
   1   6   1  296.98   13.12
  -1  -6  -1  276.11   13.03
  -6  -1   1  285.24   13.42
   7  -1  -1  289.57   13.50
  -7   1   1  278.02   13.52
   7  -6   1  275.60   13.44
   6  -7   1  300.43   13.59
   7  -6  -2  531.76   22.33
  -7   1  -2  494.27   22.23
   6  -7  -2  536.87   22.30
  -6  -1  -2  478.62   21.32
   1   6  -2  490.19   20.87
  -1   7  -2  532.33   20.83
  -1   7  -2  520.15   21.91
  -1  -6   2  447.08   21.73
   1   6  -2  444.15   21.69
   7  -1   2  529.34   22.31
  -6  -1  -2  439.96   21.95
   6   1   2  488.06   22.13
  -7   6   2  471.82   21.70
   1  -7   2  486.39   21.92
  -6   7   2  505.48   21.75
   1  -7   5 1355.44   59.12
  -6   7   5 1405.83   58.75
  -7   6   5 1368.09   58.77
   6   1   5 1394.87   59.29
   7  -1   5 1476.86   59.51
  -6  -1  -5 1335.12   59.20
  -1  -6   5 1490.46   59.54
   7  -6  -5 1392.86   58.04
   6  -7  -5 1447.35   58.25
  -6  -1  -5 1363.18   58.72
  -7   1  -5 1368.54   58.60
  -7   1  -5 1347.44   58.93
   1   6  -5 1412.14   57.96
  -6  -1  -5 1330.01   58.84
  -1  -6   5 1417.45   59.13
  -1   7  -5 1415.07   59.09
   1   6  -5 1300.21   58.98
   6  -7  -5 1406.39   59.39
   7  -6  -5 1351.80   59.33
  -7   1  -5 1455.19   59.42
  -1   7  -5 1377.71   58.53
  -1  -6   5 1436.54   58.49
   1   6  -8  333.55   15.85
  -1   7  -8  394.59   16.12
   7  -1   8  360.59   16.07
   6   1   8  350.44   16.02
  -1  -6   8  356.26   16.23
   6  -7  -8  343.60   15.33
  -6  -1  -8  376.01   15.93
  -7   1  -8  355.53   15.72
  -1   7  -8  325.81   15.30
   1   6  -8  352.27   15.15
  -6   7   8  358.27   16.63
  -7   6   8  348.89   16.40
  -1   7  -8  349.89   15.91
  -7   6   8  355.65   16.65
  -6   7   8  352.84   16.47
   1   6  -8  345.51   16.00
  -6  -1  -8  352.42   16.15
  -7   1  -8  345.42   16.14
   6  -7  -8  386.98   16.28
   7  -6  -8  362.96   16.12
  -7   6   8  332.51   15.43
  -1  -6   8  350.80   16.03
  -6   7   8  332.23   15.36
   1  -7   8  357.37   16.08
  -1   7 -11  133.74    6.73
  -6   7  11  125.22    5.78
   1   6 -11  131.60    6.67
   1  -7  11  153.37    7.00
  -1  -6  11  125.66    6.61
   7  -1  11  121.39    6.54
   6  -7 -11  116.97    6.29
  -6  -1 -11  111.97    7.18
  -1   7 -11  126.09    6.40
  -6   7  11  131.99    7.51
   1   6 -11  151.93    6.46
  -7   6  11  127.85    7.35
  -1   7 -11  121.74    7.20
   1   6 -11  124.63    7.24
   6   1  11  115.50    6.45
  -7   6  11  132.32    5.90
  -1  -6  11  123.12    6.63
   1  -7  11  131.19    6.80
  -7   1 -11  116.82    6.56
  -6  -1 -11  113.20    6.52
   6  -7 -11  127.39    6.60
   7  -6 -11  108.62    6.40
  -1  -6  14  181.54    8.79
   1  -7  14  178.41    8.89
   1   6 -14  187.97    8.79
  -7   6  14  175.12    9.74
  -6   7  14  178.09    9.96
  -7   1 -14  168.17   10.20
  -6  -1 -14  162.54   10.10
  -1   7 -14  158.15    9.69
   1   6 -14  171.22    9.91
  -6  -1 -14  166.67    8.39
   1   6 -14  189.23    8.77
  -7   1 -17    0.31    1.85
  -1   7 -17    0.80    1.81
  -6  -1 -17    2.64    2.10
  -7   6  17   -0.71    1.57
  -6   7  17   -0.25    1.73
  -1   7 -20   84.10    7.11
  -6  -1 -20   84.30    7.17
  -7   1 -20  102.26    7.77
  -6   7  20   86.16    6.70
  -7   6  20   80.56    6.40
  -7   7 -20    3.94    2.48
   0   7  20    2.43    2.01
   0  -7 -17    5.03    2.12
  -7   7 -17    4.60    2.11
  -7   0  17    4.67    1.46
   0   7  17    4.16    1.83
   7  -7  14   60.29    3.82
   0  -7 -14   64.24    4.87
  -7   7 -14   60.17    5.05
   0   7  14   58.44    4.72
  -7   0  14   54.44    3.86
   7   0 -11   31.19    2.53
   0  -7 -11   22.84    2.18
  -7   0  11   34.41    2.57
   7  -7  11   23.53    2.41
   0   7  11   19.64    2.61
  -7   0  11   33.84    2.41
  -7   0  11   29.91    2.19
   0  -7 -11   22.21    2.51
  -7   7 -11   22.39    2.78
   7  -7   8   87.73    5.16
  -7   0   8   73.47    4.79
   0   7   8   84.43    5.07
   0  -7  -8   89.64    4.95
   7   0  -8   65.98    4.63
   0  -7  -8   89.40    4.76
  -7   7  -8   84.79    4.90
  -7   0   8   68.78    4.40
   0   7   8   88.60    4.48
   0  -7  -5  635.39   26.93
   0   7   5  661.53   26.94
  -7   0   5  564.18   26.95
   0   7   5  650.22   26.94
   7  -7   5  612.99   27.58
  -7   0   5  521.60   27.17
   0  -7  -5  653.14   27.09
   0   7   5  634.86   27.08
   7   0  -5  567.70   27.26
  -7   7  -5  623.07   27.16
   0  -7  -5  658.07   26.51
   7  -7   2    3.22    1.25
  -7   0   2    0.93    1.09
   7   0  -2    1.03    0.99
   0  -7  -2    2.40    0.91
  -7   7  -2    1.75    0.96
   0   7   2    1.81    0.92
   0   7  -1   58.65    3.19
  -7   7   1   64.54    3.82
   0  -7   1   64.85    3.90
   0   7  -1   70.60    4.04
   7  -7  -1   65.88    4.24
  -7   0  -1   64.31    4.20
   7   0   1   59.20    4.08
  -7   0  -4  259.59   11.60
   0   7  -4  249.45   11.86
  -7   7   4  248.26   11.61
   0  -7   4  248.98   11.95
  -7   0  -4  266.03   12.24
   7   0   4  282.09   12.33
   7   0   7  169.02    9.06
  -7   0  -7  167.67    8.64
   7  -7  -7  180.99    8.20
   0   7  -7  175.63    8.14
  -7   0  -7  169.41    8.93
  -7   7   7  216.41    9.75
  -7   7   7  199.54    9.65
   0  -7   7  193.11    9.20
  -7   7   7  213.11    8.81
   0   7  -7  172.70    8.95
   7  -7  -7  201.04    9.39
  -7   0  -7  161.70    9.07
   7  -7 -10  109.40    6.25
  -7   0 -10  115.06    6.32
  -7   7  10  104.00    6.71
   0   7 -10  122.52    5.75
   0   7 -10  111.66    6.53
   0  -7  10  121.08    6.36
  -7   7  10  116.15    5.57
   0  -7  10  116.51    6.43
   7   0  10  107.11    6.11
   0   7 -10  111.28    6.20
   0   7 -13   79.05    5.47
   0   7 -13   75.73    4.47
  -7   7  13   75.07    5.53
   7  -7 -13   72.49    4.34
   0  -7  13   75.79    4.71
   0  -7  13   82.05    4.56
  -7   0 -13   86.79    5.88
  -7   7  16   67.07    5.39
   0   7 -16   67.65    5.58
  -7   0 -16   68.94    5.83
  -7   7  19   18.01    3.02
  -7   0 -19   24.79    3.99
   0   7 -19   16.49    3.29
  -7   7  22   15.13    2.98
  -4  -4   0 4018.68  163.82
  -4  -4   0 3984.40  164.73
  -4   8   0 3823.56  164.69
   4  -8   0 3900.46  164.79
  -4  -4   0 4061.93  165.13
   8  -4   0 3867.41  165.17
  -8   4   0 3887.67  165.16
   8  -4  -3   18.40    2.04
  -8   4   3   18.69    2.17
  -8   4  -3   22.90    2.37
   8  -4   3   22.69    2.27
  -4  -4  -3   18.36    1.56
  -4  -4   3   19.58    1.88
  -4  -4  -3   20.39    1.84
   4  -8   3   15.05    1.83
  -4   8  -3   14.70    1.71
   4  -8  -3   16.72    1.72
  -4   8   3   14.94    1.66
  -4  -4  -3   16.91    1.95
  -4  -4   3   18.53    2.10
  -8   4  -3   21.80    1.30
   4   4   3   17.14    1.62
  -8   4  -6  491.75   21.17
  -8   4   6  520.59   21.24
   4   4   6  444.38   20.59
  -4   8   6  451.64   21.18
  -4  -4  -6  455.18   20.74
  -4   8   6  459.82   20.39
  -4  -4  -6  454.83   20.65
  -4  -4   6  484.86   20.89
   4  -8   6  455.97   20.98
  -4   8  -6  457.57   20.83
  -4   8   6  445.32   20.57
  -4  -4   6  490.11   20.72
   8  -4  -6  507.84   21.21
  -4  -4   6  463.28   21.04
  -4  -4  -6  472.24   20.96
   8  -4   6  466.97   21.16
   4  -8   9 1673.52   72.53
  -4   8   9 1671.48   71.67
  -4  -4   9 1725.80   72.28
  -4  -4  -9 1714.39   72.04
  -4   8  -9 1687.10   72.36
  -4  -4   9 1708.44   72.49
   8  -4  -9 1689.29   72.39
  -4  -4  -9 1742.19   72.40
   8  -4   9 1732.68   72.53
   4  -8  -9 1674.60   71.98
   4   4   9 1658.30   72.57
  -4   8  -9 1606.76   72.13
  -8   4   9 1782.40   72.67
  -4   8   9 1614.79   72.99
  -8   4   9 1686.93   72.45
  -8   4  -9 1729.76   72.46
  -4  -4   9 1752.31   72.65
  -4   8   9 1650.86   72.46
  -4  -4  -9 1605.12   72.54
  -4   8  12    8.33    0.81
  -4  -4  12    9.51    1.45
  -4  -4 -12    8.64    1.21
   4  -8  12    7.12    1.40
   4  -8 -12   10.30    1.59
  -4  -4 -12   10.21    1.48
   8  -4 -12    8.60    1.36
   8  -4  12    6.50    1.32
  -4  -4  12    9.75    1.43
  -4   8  12    7.79    1.71
  -8   4  12    5.66    1.52
   4   4  12   11.34    1.89
  -4  -4 -12    7.63    1.75
  -4   8 -12    8.43    1.80
  -8   4  12    9.78    1.10
  -8   4 -15  213.09   11.87
  -4   8 -15  217.16   11.50
  -4  -4 -15  176.95   11.00
   4   4  15  187.38   11.02
  -8   4  15  230.49   11.02
  -4   8  15  201.07   11.45
  -4   8  18  123.15    8.75
  -8   4  18  145.31    8.45
   4   4  18  127.65    8.61
  -8   4 -18  144.88    9.65
  -4   8 -18  145.40    9.20
  -4  -4 -18  137.06    9.08
  -8   4  21   80.94    5.99
  -4   8  21   82.82    6.68
  -4  -4 -21   84.09    7.19
  -4   8 -21   76.52    6.92
  -8   4 -21   65.73    6.79
  -8   3  22    0.23    1.71
  -3   8  19   18.55    3.24
  -8   3  19   17.97    2.71
  -5   8 -19   25.87    3.86
  -8   5 -19   15.71    3.49
  -3  -5 -19   24.16    3.76
   3   5  19   19.24    3.13
  -3   8  16    4.11    1.94
   3   5  16    0.48    1.45
  -8   3  16    0.74    1.40
  -8   5 -16    3.03    2.00
  -3  -5 -16    1.25    1.67
  -5   8 -16   -0.26    1.69
   3   5  13  129.20    7.92
  -5  -3  13  146.03    6.74
  -3   8  13  126.60    8.24
  -8   3  13  144.67    7.65
  -3  -5 -13  126.84    7.83
  -8   5 -13  143.88    8.55
  -5   8 -13  152.24    8.40
  -5  -3  13  140.11    6.99
   8  -3 -13  135.83    6.87
   8  -5  13  122.76    6.96
   5  -8  13  134.49    7.23
  -5  -3  13  138.66    7.07
  -8   3  10  475.20   21.48
   5  -8  10  441.15   21.48
  -5  -3  10  503.70   20.60
   3   5  10  477.25   21.91
  -8   3  10  468.19   21.50
  -3   8  10  494.31   22.33
  -5  -3  10  465.48   21.21
  -3   8  10  502.96   20.77
  -3  -5 -10  503.64   21.11
  -3   8  10  498.45   21.76
  -3  -5 -10  469.42   21.72
  -5   8 -10  512.10   22.04
   8  -3 -10  436.64   21.32
  -3  -5 -10  493.15   21.45
  -5  -3  10  446.75   21.39
   8  -5  10  468.25   21.58
  -3  -5  -7  124.92    6.64
  -5  -3   7  121.63    6.68
   8  -3  -7  131.18    6.76
   8  -5   7  135.02    7.04
  -8   3   7  113.71    6.67
  -5  -3   7  126.22    5.48
   3   5   7  126.53    6.57
  -8   3   7  120.79    6.43
  -3   8   7  120.29    6.85
  -3  -5  -7  121.78    6.59
  -3  -5  -7  127.60    6.38
  -3   8   7  124.46    6.18
  -5  -3   7  117.87    6.46
  -8   5  -7  118.13    6.57
  -5   8  -7  120.54    6.55
   5  -8   7  126.96    6.78
  -5  -3   7  124.36    6.68
  -3   8   7  121.11    6.35
  -3  -5  -7  125.23    6.42
   3   5   4   22.61    1.93
  -3   8   4   19.92    1.68
  -8   5  -4   28.07    2.47
   8  -5   4   23.53    2.39
  -8   3   4   28.28    2.55
  -3  -5  -4   23.47    1.91
  -3   8   4   20.15    2.08
  -5  -3   4   26.81    2.45
  -3  -5  -4   26.34    2.36
   5   3  -4   25.24    2.39
   8  -3  -4   34.86    2.69
  -3  -5  -4   23.40    2.08
  -3   8   4   23.16    1.94
  -5  -3   4   25.70    2.13
  -3   8   4   20.97    1.65
  -3  -5  -4   19.88    1.66
  -5   8  -4   23.17    2.10
   3  -8  -4   22.78    1.98
   5  -8   4   23.18    2.22
  -3  -5  -1  179.90    8.69
  -3   8   1  184.91    8.62
  -5  -3   1  164.44    8.55
   3   5   1  181.12    8.66
   3  -8  -1  182.24    8.66
   5  -8   1  160.19    8.63
  -5   8  -1  182.25    8.65
   8  -3  -1  183.75    7.70
   3   5   1  164.40    7.84
  -5  -3   1  179.50    7.69
  -3  -5  -1  166.62    7.91
   5   3  -1  150.71    8.77
  -3  -5  -1  186.70    8.97
  -5  -3   1  171.65    8.88
   8  -3  -1  203.43    9.21
  -8   5  -1  183.51    9.03
  -8   3   1  203.45    9.28
   8  -5   1  163.50    8.93
  -5  -3  -2    1.47    0.69
  -8   3  -2    1.65    1.20
  -8   5   2    1.84    1.19
  -3   8  -2    2.77    1.04
  -5   8   2    1.40    0.84
   5  -8  -2    1.78    0.94
   3  -8   2    3.18    1.06
   3   5  -2    2.89    0.95
  -3  -5   2    2.14    0.84
  -5  -3  -2    0.63    0.75
  -5   8   2    1.48    0.45
   5   3   2    2.03    0.72
  -3  -5   2    3.22    1.27
  -5  -3  -2    2.22    1.07
   8  -5  -2    1.21    1.01
   8  -3   2    2.26    1.08
   5   3   2    2.13    1.14
  -3  -5   2    2.19    0.64
  -5   8   5   58.89    4.16
   5   3   5   75.57    4.70
  -3  -5   5   93.33    5.04
  -5  -3  -5   68.36    4.54
   8  -3   5   89.90    4.97
   5   3   5   75.47    4.31
  -8   3  -5   86.13    4.04
   5   3   5   75.24    4.21
  -5  -3  -5   75.99    4.37
  -5   8   5   61.46    4.52
  -3  -5   5   86.90    4.67
  -3   8  -5   70.73    4.48
   3   5  -5   77.58    4.51
  -5  -3  -5   75.54    4.45
   3  -8   5   65.86    4.47
  -5   8   5   62.33    4.07
  -8   5   5   80.31    4.86
  -8   3  -5   97.76    5.21
   8  -5  -5   95.73    5.08
  -3  -5   5   86.04    4.24
  -5   8   8   45.45    3.61
   3  -8   8   55.88    3.81
   3   5  -8   59.01    3.70
  -5  -3  -8   61.69    3.65
  -5   8   8   41.02    3.00
  -3  -5   8   64.64    3.84
  -3   8  -8   44.38    3.46
  -5  -3  -8   60.93    3.86
   8  -3   8   65.99    3.97
  -3  -5   8   67.40    4.05
   5  -8  -8   46.86    3.15
  -8   3  -8   70.55    3.53
   5   3   8   62.57    3.85
  -3   8  -8   59.36    3.39
  -8   5   8   55.59    3.87
  -5   8   8   41.12    3.82
   8  -5  -8   60.25    3.88
  -8   3  -8   70.96    4.21
  -5  -3  -8   60.72    3.90
  -3  -5   8   65.19    3.83
  -3   8  -8   53.26    3.60
  -3  -5  11   22.92    2.07
  -8   5  11   22.99    1.62
  -5   8  11   13.42    1.18
   3  -8  11   14.33    1.91
  -5  -3 -11    8.69    1.32
  -3   8 -11   12.15    1.64
  -5   8  11   13.62    2.13
   8  -3  11   13.17    1.73
  -5  -3 -11    8.54    1.51
   5   3  11    8.60    1.63
   3   5 -11   22.69    1.58
  -8   5  11   23.59    2.42
  -5  -3 -11    8.59    1.81
  -3   8 -11   11.80    1.96
   8  -5 -11   19.09    1.90
  -3  -5  11   21.32    2.04
  -8   3 -11   13.96    1.76
   5  -8 -11   12.52    1.77
   5   3  14    4.26    1.46
  -3  -5  14   13.72    1.66
   8  -3  14    8.60    1.37
  -3   8 -14    6.51    1.80
  -5  -3 -14    4.73    1.76
  -8   3 -14   10.68    2.23
  -8   5  14   12.76    2.05
  -5   8  14    4.28    1.66
  -8   3 -17    1.29    1.96
  -3   8 -17    2.45    2.00
  -5  -3 -17    3.91    1.91
  -8   5  17    1.10    1.66
  -5   8  17    0.27    1.62
   5   3  17    2.68    1.61
  -5   8  20   32.96    4.25
  -8   5  20   52.75    4.61
  -8   3 -20   51.81    5.55
  -5  -3 -20   40.55    4.95
  -3   8 -20   40.90    4.83
  -8   2  20   71.17    5.11
  -2   8  20   62.19    5.73
   2   6  20   56.34    5.56
  -8   6 -20   60.90    6.19
  -2  -6 -20   66.69    6.17
  -6   8 -20   57.10    5.90
  -8   2  17    2.52    1.49
  -2   8  17    1.07    1.62
   2   6  17    1.04    1.61
  -2  -6 -17    5.38    2.07
  -8   6 -17    3.84    2.22
  -6   8 -17    3.21    2.16
   6  -8  14   88.89    5.24
  -6  -2  14   95.39    5.08
   2   6  14   89.49    6.26
  -2   8  14   92.60    6.49
  -8   2  14   89.01    5.61
  -8   6 -14   91.41    6.52
  -6   8 -14   92.81    6.58
  -6  -2  14   95.74    5.03
   8  -6  14   97.00    5.25
  -2  -6 -14   83.27    6.06
  -8   2  11  113.23    5.86
  -6  -2  11  126.72    6.00
   8  -6  11  109.95    5.97
   6  -8  11   94.50    5.78
   2   6  11   97.34    6.11
  -2   8  11   82.58    6.03
  -8   2  11   99.17    5.67
  -8   2  11   92.65    5.12
  -2  -6 -11  104.03    5.21
  -6  -2  11  105.95    5.49
  -2  -6 -11   94.69    5.92
  -6   8 -11   90.22    6.04
  -2  -6 -11  104.45    5.58
   8  -2 -11   89.60    5.46
  -6  -2   8  221.71    9.82
  -2  -6  -8  181.85    9.43
   8  -2  -8  175.18    9.46
   6   2  -8  179.49    9.58
  -8   2   8  207.30    9.80
   8  -6   8  189.17    9.79
   6  -8   8  187.52    9.74
  -6  -2   8  193.38    8.60
   2   6   8  191.28    9.62
  -2   8   8  204.09    9.98
  -8   2   8  226.87    9.48
  -6  -2   8  167.21    9.20
  -2  -6  -8  186.50    9.11
  -2   8   8  199.18    9.02
  -8   6  -8  180.42    9.46
  -6  -2   8  187.72    9.80
  -2   8   8  201.26    9.31
  -2  -6  -8  185.95    9.26
  -8   6  -5  239.12   12.07
   2  -8  -5  281.23   11.99
  -6   8  -5  260.03   12.12
   6  -8   5  259.25   12.36
  -2  -6  -5  238.65   11.82
  -2   8   5  271.95   11.89
  -6  -2   5  259.36   12.07
  -2   8   5  255.58   11.50
  -2  -6  -5  234.53   11.41
  -2   8   5  295.74   11.95
   2   6   5  240.50   11.85
   2   6   5  229.03   11.75
   8  -2  -5  249.82   12.30
  -6  -2   5  271.84   12.41
  -2  -6  -5  242.31   12.15
   6   2  -5  224.91   12.09
  -2   8   5  276.18   12.24
  -2  -6  -5  238.35   11.83
  -6  -2   5  288.98   11.07
  -8   2   5  273.94   12.50
   8  -6   5  218.47   12.25
  -2   8   2    0.25    0.34
  -2  -6  -2    0.55    0.39
   6  -8   2    1.30    0.99
  -2  -6  -2    0.50    0.73
   2  -8  -2    2.03    0.89
  -6   8  -2    0.10    0.87
  -2   8   2    0.29    0.83
  -8   6  -2   -0.22    0.99
   2   6   2    0.36    0.63
   2   6   2    0.41    0.81
  -6  -2   2    0.11    0.78
  -2  -6  -2    0.63    1.09
  -6  -2   2    0.12    0.35
  -2  -6  -2    0.75    0.66
   2   6   2   -0.06    0.54
   8  -2  -2    0.54    0.96
  -8   2   2    0.28    1.12
  -6  -2   2   -0.39    1.05
   6   2  -2    0.90    1.02
   8  -6   2    0.14    0.94
   6   2   1 1613.42   63.60
   8  -2   1 1548.36   63.11
  -6   8   1 1370.62   62.92
   2   6  -1 1423.96   62.81
  -6  -2  -1 1470.36   63.19
   2   6  -1 1511.17   63.89
  -2   8  -1 1462.89   63.87
  -6  -2  -1 1433.25   63.89
  -2  -6   1 1446.43   63.87
  -2  -6   1 1559.02   64.42
   6   2   1 1540.88   64.31
   8  -2   1 1473.11   64.27
  -6  -2  -1 1375.94   64.04
   6  -8  -1 1430.01   63.86
  -6   8   1 1500.81   63.79
   2  -8   1 1452.03   63.91
  -8   2  -1 1446.06   64.29
   8  -6  -1 1453.51   64.28
  -2  -6   1 1458.09   62.71
  -2  -6   4  680.04   29.29
  -2   8  -4  724.90   29.35
  -6   8   4  711.01   29.81
   2  -8   4  745.19   30.30
  -2   8  -4  742.15   30.15
   2   6  -4  600.61   29.86
  -2  -6   4  649.62   30.02
  -6  -2  -4  679.99   30.08
  -8   2  -4  727.14   29.45
   6   2   4  731.66   29.87
   8  -6  -4  663.62   28.72
  -6  -2  -4  756.51   29.85
  -8   2  -4  750.29   30.57
   8  -6  -4  646.38   30.32
   8  -2   4  686.21   30.36
  -2  -6   4  717.13   30.47
  -6  -2  -4  696.04   30.30
   6   2   4  731.19   30.42
  -8   6   7   10.96    1.37
  -6   8   7   11.58    1.80
  -8   6   7    8.32    1.60
  -6  -2  -7   13.09    1.66
  -8   2  -7    8.13    1.61
   6  -8  -7    8.19    1.56
  -6   8   7    9.00    1.21
  -2   8  -7    9.78    1.48
  -2  -6   7   10.68    1.50
   2  -8   7   10.95    1.61
  -6  -2  -7    7.88    1.33
   6  -8  -7   10.13    1.10
   2   6  -7    7.61    1.36
  -6  -2  -7   10.46    1.37
  -8   2  -7    8.53    1.20
  -2   8  -7   10.55    1.15
   2   6  -7   11.32    0.75
  -6  -2  -7    7.94    1.53
   8  -6  -7    9.82    1.62
  -2  -6   7   13.88    1.86
   8  -2   7    7.06    1.42
   6   2   7    9.96    1.59
  -2  -6   7    9.68    1.38
  -6   8   7   12.10    1.81
  -2   8  -7    9.46    1.33
   8  -2  10  314.77   15.25
  -2  -6  10  365.03   15.59
   6  -8 -10  341.05   14.86
  -2   8 -10  329.27   14.88
  -6   8  10  313.71   15.98
  -8   6  10  334.89   15.90
   2   6 -10  347.46   14.52
   8  -6 -10  347.27   15.45
  -8   2 -10  325.15   15.43
  -6  -2 -10  346.20   15.49
   6  -8 -10  319.32   15.48
  -6   8  10  324.85   14.51
   2   6 -10  317.87   15.22
  -6  -2 -10  329.31   15.14
  -8   6  10  331.81   14.70
  -2  -6  10  330.88   15.36
   2  -8  10  313.71   15.37
  -2   8 -10  297.11   15.36
  -2  -6  10  354.04   15.49
  -6  -2 -10  330.86   15.92
   8  -2  13   42.20    3.00
   8  -6 -13   37.27    2.79
  -2  -6  13   37.93    2.90
   2  -8  13   37.14    3.13
   6  -8 -13   42.66    2.98
  -2  -6  13   42.18    3.11
   2  -8  13   44.60    3.30
  -6   8  13   41.60    3.88
   2   6 -13   46.16    2.87
  -8   6  13   41.71    3.74
  -6  -2 -13   38.54    2.80
  -6  -2 -13   37.92    3.90
  -8   2 -13   40.78    3.97
  -2   8 -13   42.12    3.77
  -8   2 -16   14.39    3.08
  -6  -2 -16   16.63    2.84
  -2   8 -16   19.09    3.10
  -6   8  16   18.05    2.88
  -8   6  16   12.18    2.39
  -2   8 -19   86.80    6.81
  -6   8  19   79.57    6.42
  -8   6  19   71.34    5.96
  -8   2 -19   77.10    6.93
  -6  -2 -19   88.20    7.02
  -8   6  22   -1.08    1.93
  -7   8 -21    2.26    2.64
  -1   8  21    2.26    2.43
   1   7  21    2.23    2.19
  -8   7 -18   -1.68    2.16
  -7   8 -18    2.25    2.12
  -1  -7 -18    1.99    1.92
  -8   1  18    3.00    1.49
   1   7  18    1.12    1.73
  -1   8  18    3.93    1.94
  -8   7 -15   21.34    3.13
  -1  -7 -15   22.35    2.97
  -8   1  15   19.50    2.32
  -7  -1  15   19.47    2.11
  -1   8  15   23.93    3.07
   1   7  15   24.22    2.99
  -7   8 -15   25.28    3.36
  -7  -1  12    0.10    0.76
  -8   1  12   -0.35    0.71
   8  -1 -12    0.57    0.99
  -8   7 -12   -0.66    1.37
  -1  -7 -12    0.69    1.23
  -7   8 -12    1.62    1.46
   1  -8 -12    1.08    0.90
   8  -7  12   -0.15    1.07
   7  -8  12    1.30    1.22
  -1  -7 -12    0.66    0.87
  -7  -1  12    0.13    1.04
  -8   1  12   -0.25    1.02
  -1   8  12    0.41    1.25
  -8   1  12    1.05    1.00
   1   7  12   -0.38    1.35
  -7  -1  12    0.55    0.84
   1   7   9    9.36    1.72
  -1   8   9    8.02    1.67
  -8   1   9   14.45    1.89
   8  -7   9   12.45    1.88
  -1  -7  -9    9.63    1.54
  -1  -7  -9   12.73    1.67
  -7  -1   9   16.67    1.69
  -8   1   9   14.37    1.59
  -1   8   9    5.85    1.09
  -7  -1   9   18.20    2.02
   7   1  -9   12.95    1.80
  -8   1   9   12.25    1.47
   1  -8  -9    7.07    1.23
  -1  -7  -9   10.76    1.37
   7  -8   9   14.51    1.99
   8  -1  -9   17.41    1.93
   7  -8   6    0.74    1.06
   8  -7   6    0.46    1.07
  -1  -7  -6    0.39    0.80
  -8   7  -6    1.34    1.12
  -7   8  -6    0.84    1.01
   1  -8  -6   -0.10    0.75
  -1   8   6    0.18    0.71
   1   7   6    0.30    0.79
  -7  -1   6    0.56    0.76
   1   7   6    0.54    0.73
  -1   8   6    0.10    0.70
   8  -1  -6    0.14    0.92
  -7  -1   6    0.14    1.08
  -8   1   6    0.86    1.18
   7   1  -6    0.41    0.95
  -1  -7  -6   -0.22    1.02
  -1   8   6   -0.25    0.93
   1   7   6    0.34    0.84
  -7  -1   6    0.71    0.57
  -1  -7  -6    0.41    1.07
  -1   8   3  127.53    6.55
  -1  -7  -3  126.54    6.53
  -7  -1   3  114.60    6.54
   1   7   3  121.09    6.47
  -7  -1   3  127.45    6.97
   7   1  -3  130.52    7.06
   8  -1  -3  136.64    7.12
  -1   8   3  144.49    6.49
   1   7   3  124.71    6.44
   7  -8   3  132.23    7.18
   8  -7   3  122.52    7.05
  -8   1   3  128.74    7.03
  -1   8   3  120.68    6.36
  -1  -7  -3  113.69    6.74
   1  -8  -3  135.39    6.68
  -8   7  -3  119.23    6.66
  -7   8  -3  127.40    6.72
  -1  -7  -3  122.48    5.57
  -8   7   0   18.07    1.83
  -7   8   0   17.28    1.80
   8  -1   0   14.28    1.88
  -8   1   0   13.10    1.93
  -1  -7   0   12.65    1.57
   1   7   0   13.02    1.58
   1  -8   0    9.80    1.47
  -1   8   0   10.84    1.56
  -7  -1   0   15.90    1.26
  -1   8   0   11.11    1.25
   1   7   0   11.08    1.09
   7  -8   0   17.33    2.10
   8  -7   0   16.67    2.06
  -7  -1   0   17.78    2.08
   7   1   0   22.16    2.23
  -1   8  -3    2.54    0.51
  -7   8   3    2.39    0.94
  -1   8  -3    2.29    1.12
  -1  -7   3    5.50    1.16
  -8   7   3    5.65    1.11
   1  -8   3    3.11    1.15
   1   7  -3    5.87    1.21
   7   1   3    2.61    0.76
   1   7  -3    5.92    0.55
  -8   1  -3    2.79    0.93
  -7  -1  -3    1.35    1.15
   8  -1   3    4.51    1.29
   7   1   3    3.67    1.22
  -8   1  -3    3.79    1.35
  -7  -1  -3    2.46    0.82
   8  -7  -3    6.52    1.48
   7  -8  -3    1.91    1.25
   1   7  -6  170.79    8.66
  -1   8  -6  185.82    8.85
  -7   8   6  163.27    8.29
  -8   7   6  173.52    8.43
  -1  -7   6  168.21    8.80
   1  -8   6  175.30    8.83
   8  -7  -6  171.02    7.63
  -8   1  -6  181.68    8.32
   1   7  -6  175.76    7.53
  -8   1  -6  172.04    8.63
  -7  -1  -6  163.79    8.50
  -1   8  -6  177.14    7.86
  -7   8   6  158.55    8.94
  -1  -7   6  180.17    9.06
  -7  -1  -6  169.61    8.92
   7   1   6  175.00    8.95
   8  -1   6  190.18    9.09
  -8   1  -6  181.51    9.11
   7  -8  -6  158.35    8.89
   8  -7  -6  168.32    8.99
   7   1   9    0.26    1.00
   7  -8  -9   -0.07    0.63
  -1  -7   9    1.46    1.08
   1  -8   9    0.94    1.03
  -7   8   9   -0.15    0.72
  -8   7   9    0.41    0.72
  -1  -7   9    0.97    1.12
   8  -7  -9    0.69    1.04
  -7  -1  -9    0.98    1.13
  -8   1  -9    2.41    1.37
   8  -1   9    2.65    1.20
   7  -8  -9   -0.14    1.11
  -1   8  -9    0.37    0.95
  -1   8  -9    1.09    0.67
  -7   8   9    0.73    1.27
   1   7  -9    0.88    0.59
  -8   7   9    0.34    1.18
  -8   1 -12   -0.12    1.04
  -1  -7  12    0.53    1.04
   1  -8  12    0.69    1.02
  -7   8  12    0.10    0.46
  -8   7  12    0.22    0.55
  -7  -1 -12   -0.23    0.83
  -8   1 -12    0.45    1.43
  -1   8 -12   -0.87    1.39
  -7  -1 -12    0.41    1.22
   1   7 -12    0.71    1.30
   8  -7 -12   -0.12    0.94
  -7  -1 -12    0.12    0.97
  -1  -7  12    0.37    1.04
   7  -8 -12   -0.12    0.97
   8  -1  12    0.60    0.93
  -7   8  12    0.43    1.27
   1   7 -12   -0.24    0.68
  -1   8 -12    0.57    0.84
  -8   7  12   -0.39    1.21
   1  -8  12    0.38    1.06
  -7   8  15   75.07    5.74
  -8   7  15   71.62    5.54
  -8   1 -15   78.90    6.21
  -7  -1 -15   70.51    5.86
  -1  -7  15   76.87    4.71
   1  -8  15   69.56    4.69
  -1   8 -15   75.22    5.62
  -8   1 -18   18.09    3.42
  -7  -1 -18   15.26    3.03
  -1   8 -18   11.32    2.80
  -8   7  18   13.49    2.71
  -7   8  18   16.28    3.05
  -7  -1 -21    6.51    3.01
  -8   1 -21    4.70    2.75
  -7   8  21    3.92    2.17
  -8   7  21    5.09    2.36
  -8   8 -19  125.18    9.00
   0   8  19  119.61    8.48
   0   8  16    9.32    2.14
  -8   8 -16   11.02    2.66
   0  -8 -16   10.13    2.36
   0   8  13   92.86    6.62
  -8   0  13  109.50    5.79
   0  -8 -13   94.23    6.34
  -8   0  13  101.96    5.43
  -8   8 -13   93.94    6.74
  -8   0  13  110.73    5.98
   8  -8  13  104.34    6.08
  -8   0  10 1192.82   47.22
   0  -8 -10 1081.87   46.84
  -8   0  10 1081.95   47.53
   8  -8  10 1147.06   47.91
   0   8  10 1094.98   48.03
   0  -8 -10 1117.72   47.42
   8   0 -10 1097.10   47.46
  -8   0  10 1066.32   46.80
   0  -8 -10 1082.96   47.40
   0  -8  -7    3.31    1.03
   0   8   7    2.21    0.89
  -8   0   7    2.36    0.98
   0  -8  -7    3.66    1.39
   8   0  -7    2.33    1.12
  -8   0   7    2.14    1.38
   0   8   7    4.89    1.27
   8  -8   7    1.80    1.28
   0   8   4  159.37    8.32
   8   0  -4  166.02    8.96
   0  -8  -4  161.48    8.51
   0   8   4  171.37    8.45
   0   8   4  162.31    8.40
   0   8   1 1337.96   56.36
   8   0  -1 1496.51   57.16
   0  -8  -1 1247.09   56.38
  -8   8  -1 1277.62   56.33
  -8   0   1 1308.83   56.84
   8  -8   1 1347.90   57.02
   0   8  -2  378.46   16.79
   0  -8   2  350.79   16.74
  -8   8   2  381.15   16.63
   0   8  -2  345.47   15.73
   8   0   2  379.41   16.09
  -8   0  -2  363.79   17.08
   8  -8  -2  375.71   17.27
   8   0   2  348.21   17.12
  -8   0  -2  379.20   16.18
  -8   0  -5  684.16   29.02
   8  -8  -5  645.39   29.01
  -8   0  -5  646.38   28.26
   8   0   5  651.88   28.97
  -8   8   5  652.40   28.26
   0  -8   5  626.35   28.65
  -8   8   8  568.46   25.67
   0  -8   8  559.68   26.32
   8  -8  -8  614.91   25.27
   0   8  -8  611.22   25.19
  -8   8   8  578.37   26.84
   8   0   8  607.16   26.47
   0   8  -8  621.88   25.99
   8  -8  -8  649.80   26.76
  -8   0  -8  576.97   26.49
   8  -8 -11  108.13    6.24
  -8   0 -11  101.57    6.23
  -8   8  11  100.03    6.76
   0   8 -11  107.28    5.50
   8  -8 -11  114.91    5.64
   0   8 -11  110.37    6.49
   0  -8  11  118.90    6.39
   8   0  11  105.48    6.13
   0  -8  11  114.15    6.40
  -8   8  11  111.95    5.47
   0  -8  14   46.79    3.42
  -8   8  14   44.14    4.04
   0   8 -14   38.73    3.76
  -8   0 -14   31.41    2.74
  -8   0 -14   31.34    3.71
  -8   8  17    2.12    1.75
   0   8 -17    2.62    2.11
  -8   0 -17    4.20    2.41
  -8   8  20  167.21   10.54
  -8   0 -20  169.43   11.23
  -4   9  20  152.38    9.85
  -9   4  20  127.56    8.62
   4   5  20  150.75    9.69
  -5   9 -20  166.33   10.44
  -4  -5 -20  152.19   10.11
  -9   5 -20  152.57   10.53
  -5   9 -17    1.96    1.99
  -9   5 -17    4.34    2.34
  -4  -5 -17    3.27    1.87
   4   5  17    4.30    1.87
  -4   9  17    0.57    1.74
  -9   4  17    5.95    1.84
   4   5  14  640.10   29.04
  -4   9  14  622.33   29.36
  -9   4  14  586.23   28.33
   5  -9  14  628.36   27.94
  -5  -4  14  626.09   27.66
   9  -5  14  665.11   27.85
  -5   9 -14  633.12   29.11
  -4  -5 -14  645.03   28.99
  -9   5 -14  635.01   29.56
   9  -4 -11  377.13   18.48
   9  -5  11  410.13   18.85
  -5  -4  11  406.66   18.68
  -4  -5 -11  426.47   18.66
   4   5  11  440.20   19.30
  -4   9  11  415.24   19.65
  -9   4  11  444.68   19.05
   5  -9  11  340.20   18.50
  -4  -5 -11  419.20   19.11
  -5   9 -11  406.97   19.21
  -5  -4  11  343.51   18.28
  -9   4  11  424.03   18.08
  -4  -5 -11  452.06   18.42
  -4   9  11  429.46   17.83
  -4  -5  -8  202.26    9.90
  -5  -4   8  209.73   10.07
   9  -4  -8  184.84    9.84
   9  -5   8  200.40   10.16
  -9   4   8  182.16    9.87
  -9   5  -8  188.41    9.87
   4   5   8  187.31    9.72
  -9   4   8  179.29    9.67
  -4   9   8  198.27   10.26
   5  -9   8  197.37   10.00
   4  -9  -8  205.23    9.33
  -4  -5  -8  199.55    9.59
  -4   9   8  212.50    9.32
  -5  -4   8  196.99    9.72
  -4   9   8  203.22    9.65
  -5  -4   8  183.95    9.63
  -4  -5  -8  175.23    9.50
  -5   9  -8  216.95    9.87
  -5  -4   5 1534.77   65.34
   9  -4  -5 1432.57   65.25
  -4  -5  -5 1495.19   65.17
  -9   5  -5 1523.29   64.10
   4   5   5 1549.02   64.86
   4   5   5 1484.86   64.55
  -4   9   5 1582.64   65.27
  -4  -5  -5 1495.63   64.68
   5  -9   5 1557.55   65.31
   4  -9  -5 1542.05   64.76
  -4   9   5 1525.79   64.43
  -5  -4   5 1499.82   64.62
  -5  -4   5 1674.23   65.20
  -4  -5  -5 1497.91   64.87
  -4   9   5 1582.54   64.67
  -9   5  -5 1537.92   65.38
   9  -5   5 1514.29   65.52
  -9   4   5 1629.64   65.54
  -5  -4   2   80.54    4.64
  -4  -5  -2   68.52    4.37
   9  -4  -2   69.10    4.48
   4   5   2   61.36    3.33
  -4  -5  -2   58.50    3.40
  -9   4   2   71.79    4.58
   9  -5   2   50.72    4.12
  -9   5  -2   48.29    4.11
   5  -9   2   63.00    4.14
  -5   9  -2   58.47    3.95
   4  -9  -2   65.47    4.07
  -4   9   2   66.50    3.95
  -4  -5  -2   64.92    4.05
  -5  -4   2   57.98    3.92
  -4   9   2   65.56    3.53
   9  -4  -2   69.50    2.98
   4   5   2   60.39    3.79
  -9   4  -1 1177.59   51.46
  -9   5   1 1194.21   51.45
   9  -5  -1 1419.21   51.84
  -5  -4  -1 1179.34   50.09
  -4   9  -1 1182.17   50.98
   5  -9  -1 1223.74   51.04
   4  -9   1 1220.35   51.15
  -5   9   1 1170.12   50.84
  -4  -5   1 1138.16   50.96
  -5  -4  -1 1184.21   50.96
  -5  -4  -1 1308.52   51.44
  -4  -5   1 1224.19   51.39
   9  -4   1 1025.68   51.19
   4   5  -4 1411.54   62.08
  -9   4  -4 1485.49   61.23
   5   4   4 1435.39   61.88
   9  -5  -4 1488.48   62.63
  -9   4  -4 1655.27   62.85
  -9   5   4 1384.88   62.43
  -5   9   4 1366.54   62.26
  -5  -4  -4 1498.65   61.72
  -4  -5   4 1447.85   62.22
  -5  -4  -4 1457.94   62.12
   5  -9  -4 1426.10   61.92
  -5   9   4 1448.87   61.88
  -4   9  -4 1421.49   62.14
   4  -9   4 1506.42   62.39
  -4  -5   4 1483.67   61.59
  -5   9   4 1473.09   61.75
  -5  -4  -4 1496.08   62.42
   9  -4   4 1514.27   62.69
  -4  -5   4 1446.11   62.49
  -5   9   7   47.43    3.34
   9  -5  -7   50.63    3.63
  -4  -5   7   56.17    3.86
   9  -4   7   47.19    3.64
  -5  -4  -7   48.75    3.55
  -9   4  -7   44.91    2.88
   5   4   7   47.62    3.27
  -5   9   7   45.11    3.72
  -9   5   7   54.26    3.63
  -5  -4  -7   54.62    3.56
  -5   9   7   47.04    3.01
  -4  -5   7   51.79    3.49
  -5  -4  -7   47.52    3.29
   4  -9   7   41.37    3.42
   5  -9  -7   45.41    3.04
  -9   5   7   47.57    3.63
  -9   4  -7   47.98    3.66
  -4   9  -7   42.43    3.09
  -4  -5   7   49.49    3.31
   9  -4  10  988.52   41.27
  -4  -5  10  863.54   41.02
  -5  -4 -10  950.54   41.09
   9  -5 -10  851.91   40.89
   5  -9 -10  969.98   40.62
   5   4  10  954.40   41.35
  -9   5  10  919.35   41.32
  -5   9  10  988.06   42.06
   4  -9  10  919.69   41.23
  -4  -5  10 1019.83   41.12
  -5  -4 -10  984.62   40.81
  -5   9  10  978.91   40.30
  -5  -4 -10  963.78   41.44
  -4   9 -10  955.98   41.29
  -9   4 -10  934.62   41.09
   5  -9 -13  241.45   11.43
   5   4  13  245.25   12.26
  -5   9  13  222.60   12.50
  -9   5  13  258.40   12.27
  -4   9 -13  240.34   12.23
  -5  -4 -13  235.99   12.31
   9  -4  13  249.69   11.47
   9  -5 -13  236.40   11.20
  -4  -5  13  245.76   11.40
  -5  -4 -13  251.40   11.11
   4  -9  13  212.91   11.57
  -4  -5  13  256.75   11.46
   5   4  16  179.56   10.02
  -9   4 -16  178.61   10.72
  -5  -4 -16  171.62   10.05
  -4   9 -16  156.35    9.85
  -9   5  16  157.70    9.37
  -5   9  16  163.95   10.10
  -5   9  19  288.34   16.22
  -9   5  19  278.59   15.27
  -9   4 -19  325.88   17.15
  -5  -4 -19  307.82   16.46
  -4   9 -19  307.68   16.51
  -9   5  22   10.02    2.57
  -3   9  21    4.55    2.34
  -3  -6 -21   12.40    3.16
  -6   9 -21    6.65    2.88
   3   6  21    4.12    2.28
  -3  -6 -18   -1.16    1.76
  -9   6 -18   -0.70    2.24
  -6   9 -18   -1.23    2.15
  -3   9  18   -0.29    1.66
   3   6  18   -0.28    1.74
  -9   3  18    0.40    1.47
  -9   6 -15    5.78    2.21
  -3  -6 -15    8.01    2.08
  -6   9 -15   10.93    2.35
   3   6  15   11.11    2.19
  -3   9  15   12.68    2.43
  -9   3  15    6.85    1.75
  -6  -3  12    0.34    0.90
  -3  -6 -12    2.23    0.84
  -9   3  12    0.08    0.58
  -9   3  12   -0.54    1.22
   6  -9  12   -0.60    1.08
  -6  -3  12    1.47    1.17
   9  -6  12    0.15    1.14
  -3  -6 -12    1.20    1.04
   9  -3 -12    0.49    1.08
  -3   9  12    0.21    1.15
  -9   3  12   -0.15    1.13
   3   6  12    0.37    1.17
  -3  -6 -12    0.69    1.11
  -6   9 -12    0.20    1.34
  -3   9   9   28.69    2.35
  -3  -6  -9   39.48    2.77
  -6  -3   9   42.50    3.03
  -3   9   9   23.90    2.59
  -3  -6  -9   34.01    2.84
  -6   9  -9   38.90    3.20
   6  -9   9   28.82    2.95
   9  -6   9   46.83    3.52
  -9   3   9   48.06    3.48
  -6  -3   9   46.41    2.12
   3   6   9   31.14    2.91
  -9   3   9   45.87    3.13
  -3   9   9   29.27    3.10
   3  -9  -9   28.50    2.42
   9  -3  -9   47.34    3.32
  -6  -3   9   48.43    3.35
  -3  -6  -9   38.70    3.09
   3   6   6    0.82    0.85
  -3  -6  -6    1.10    1.02
  -3   9   6    1.52    1.12
  -9   3   6   -0.15    1.13
   6  -9   6    0.15    1.02
   3  -9  -6   -0.10    0.84
  -6  -3   6   -0.73    0.95
  -3   9   6    0.96    0.79
  -3  -6  -6    0.79    0.83
   3   6   6    1.40    0.84
  -6  -3   6   -0.29    1.11
  -3  -6  -6    1.21    1.03
   9  -6   6    0.81    1.12
   9  -3  -6   -0.44    1.09
   6   3  -6    0.15    0.98
  -3   9   6    0.17    0.73
  -6  -3   6    0.70    1.04
   6  -9   3   60.12    4.13
   3  -9  -3   56.41    3.82
  -6   9  -3   59.10    3.93
  -3   9   3   60.79    3.80
  -3  -6  -3   57.75    3.93
  -6  -3   3   66.86    4.05
  -9   6  -3   63.31    3.01
  -3   9   3   63.00    3.56
   3   6   3   62.27    3.81
  -6  -3   3   64.27    2.77
  -3   9   3   58.24    3.86
  -3  -6  -3   60.61    3.52
  -3   9   3   63.98    3.20
  -3  -6  -3   54.97    3.14
   9  -6   3   62.16    4.40
  -9   6  -3   60.32    4.32
  -9   3   3   75.37    4.68
   6   3  -3   59.95    4.33
  -3  -6  -3   58.20    4.10
   9  -3  -3   63.67    4.36
  -6  -3   3   66.84    4.35
   6  -9   0    1.35    0.94
  -6   9   0    0.87    0.94
  -3   9   0    1.78    0.93
   3  -9   0    0.84    0.86
  -3  -6   0    0.12    0.87
   3   6   0    0.35    0.85
  -6  -3   0    0.48    0.82
   6   3   0   -0.15    0.96
   9  -3   0    0.63    0.45
   9  -6   0    0.62    1.12
  -3  -6   0    0.70    1.10
  -6  -3   0   -0.86    1.08
  -9   3   0    0.47    1.26
   9  -3   0    0.15    0.99
  -9   6   0    0.29    1.14
  -6  -3   0    0.23    0.52
   3   6   0    0.52    0.39
   6   3   3  126.92    6.90
  -3  -6   3  136.71    6.92
  -6  -3  -3  113.88    6.56
   9  -3   3  120.98    6.79
   6   3   3  111.47    6.01
  -6  -3  -3  119.89    5.92
  -3   9  -3  115.90    6.36
  -6  -3  -3  107.97    6.30
   3   6  -3  106.92    6.24
  -3  -6   3  119.65    6.42
  -6   9   3  108.69    6.10
   6  -9  -3  112.94    6.23
   3  -9   3  106.70    6.34
   9  -6  -3  154.02    7.26
  -9   6   3  123.13    6.82
  -9   3  -3  129.05    7.00
  -3  -6   3  117.51    5.53
  -3   9  -3  114.63    5.46
  -6  -3  -6   28.89    2.69
   9  -3   6   29.47    2.74
   6   3   6   30.84    2.83
  -3  -6   6   27.07    2.81
  -9   3  -6   27.91    2.06
  -9   3  -6   27.73    2.82
   9  -6  -6   28.29    2.82
  -6  -3  -6   32.15    2.54
  -6   9   6   34.97    3.01
  -6  -3  -6   26.84    2.45
  -3  -6   6   27.43    2.52
   3  -9   6   29.75    2.70
  -6   9   6   29.24    2.32
  -6   9   6   40.03    2.89
  -3  -6   6   28.61    2.26
   9  -3   9  117.76    7.46
  -6  -3  -9  141.75    7.69
  -3  -6   9  166.25    8.03
   6  -9  -9  149.40    7.06
  -3   9  -9  153.23    7.19
   6   3   9  133.30    7.53
  -3  -6   9  142.94    7.48
  -3   9  -9  127.10    7.35
  -6  -3  -9  149.29    7.88
  -6  -3  -9  143.10    7.46
  -6   9   9  140.26    6.93
   6  -9  -9  149.38    7.88
  -9   3  -9  128.17    7.66
   9  -6  -9  160.09    7.92
  -6   9   9  152.25    8.32
  -9   6   9  144.40    7.95
  -9   6   9  157.94    7.24
   3  -9   9  127.90    7.61
  -3  -6   9  141.85    7.64
   9  -3  12   16.90    2.10
  -3  -6  12   18.30    2.13
   9  -6 -12   20.70    2.13
  -6  -3 -12   19.84    2.22
   6  -9 -12   26.30    2.53
  -9   3 -12   18.76    2.12
   6   3  12   17.85    2.37
  -6   9  12   31.81    3.28
  -9   6  12   26.36    2.79
  -6  -3 -12   16.18    1.83
  -3   9 -12   17.88    2.38
  -6  -3 -12   16.78    2.54
   3  -9  12   23.17    2.44
  -3  -6  12   22.00    2.22
  -9   6  12   22.73    1.75
  -9   6  15   27.19    3.13
  -6   9  15   17.71    2.92
  -3  -6  15   25.06    2.39
  -9   3 -15   23.50    3.48
  -6  -3 -15   26.57    3.27
  -3   9 -15   16.23    2.78
  -9   6  18    1.22    1.62
  -6   9  18    0.30    1.80
  -9   3 -18   -0.35    2.14
  -6  -3 -18   -1.23    2.31
  -3   9 -18   -0.29    2.08
  -9   6  21    7.09    2.41
  -6   9  21    5.08    2.26
  -3   9 -21    4.17    2.71
  -6  -3 -21    4.10    2.73
  -9   7 -19   37.68    4.84
  -2  -7 -19   28.13    4.07
  -7   9 -19   31.94    4.25
   2   7  19   32.98    4.15
  -2   9  19   31.35    4.18
  -9   7 -16    3.68    2.08
  -2  -7 -16    3.42    1.92
  -7   9 -16    7.08    2.23
   2   7  16    3.79    1.74
  -2   9  16    8.15    2.27
  -9   2  16    5.62    1.71
   7  -9  13   32.02    2.86
   2   7  13   25.18    2.95
  -9   2  13   25.51    2.50
  -2   9  13   33.76    3.38
   9  -2 -13   27.17    2.43
   9  -7  13   25.34    2.60
  -9   2  13   21.90    1.93
  -7  -2  13   26.60    2.27
  -2  -7 -13   20.86    2.69
  -7   9 -13   26.47    3.22
  -9   7 -13   23.48    3.17
  -2  -7 -10  191.60    8.81
  -2   9  10  173.23    8.52
  -9   2  10  202.97    8.96
  -7  -2  10  175.19    8.97
   2  -9 -10  170.26    8.51
  -9   2  10  194.30    9.47
   9  -7  10  182.84    9.62
   7  -9  10  189.27    9.59
   2   7  10  177.33    9.48
  -2  -7 -10  189.14    9.22
   9  -2 -10  177.79    9.20
  -2   9  10  167.52    9.57
  -9   2  10  149.41    8.70
  -2  -7 -10  185.37    9.18
  -7  -2   7    3.16    1.34
  -2   9   7    2.72    0.93
  -2  -7  -7    2.89    1.07
   2  -9  -7    2.75    1.02
  -7  -2   7    5.36    1.24
  -2   9   7    3.21    0.93
   7   2  -7    3.91    1.48
  -2  -7  -7    2.33    1.21
  -7  -2   7    3.77    1.42
   9  -2  -7    4.12    1.36
  -9   2   7    3.59    1.46
   9  -7   7    2.51    1.31
   2   7   7    2.52    1.12
  -9   2   7    4.38    1.12
  -7  -2   7    5.03    0.69
  -2   9   7    3.41    1.31
   7  -9   7    3.62    1.46
  -2  -7  -4  118.88    6.46
   7   2  -4  114.06    6.48
  -7  -2   4  113.56    6.52
   9  -2  -4  112.53    6.54
   2   7   4  111.16    6.03
  -2   9   4  124.29    5.96
   2   7   4  107.02    5.77
  -2  -7  -4  103.84    5.76
  -2   9   4  116.46    6.15
   2  -9  -4  122.44    6.20
  -2   9   4  113.47    5.25
  -2  -7  -4  107.12    5.23
  -9   2   4  111.69    6.55
   9  -7   4  106.96    6.59
   7  -9   4  122.39    6.82
  -7  -2   4  110.46    6.19
  -2  -7  -4  106.05    6.02
   2   7   4  104.18    6.00
  -2   9   4  120.75    6.09
  -2  -7  -1  198.15   10.03
  -2   9   1  197.63    9.98
  -7  -2   1  185.04   10.01
   2   7   1  206.38   10.06
  -7  -2   1  207.54   10.44
   7   2  -1  206.84   10.50
   9  -2  -1  249.96   10.88
  -2  -7  -1  223.72   10.64
   2  -9  -1  172.47    9.89
  -7   9  -1  184.03    9.87
  -9   7  -1  209.75   10.16
  -7  -2   1  201.64    9.09
   2   7   1  231.62    9.37
  -9   2   1  211.10   10.73
   9  -7   1  223.41   10.78
  -7   9   2  133.51    6.83
   7   2   2  159.55    7.62
   2   7  -2  177.27    6.72
  -7  -2  -2  153.85    7.34
  -2  -7   2  177.47    8.21
  -2   9  -2  158.58    8.02
   2   7  -2  148.26    7.91
  -7  -2  -2  146.31    7.95
  -2  -7   2  215.67    9.00
  -7  -2  -2  140.19    8.12
   7   2   2  164.62    8.44
   9  -2   2  188.55    8.76
  -9   7   2  153.32    7.92
  -7   9   2  127.03    7.61
   2  -9   2  135.90    7.89
  -9   2  -2  166.91    8.54
   9  -7  -2  175.81    8.65
  -2   9  -2  145.81    6.69
  -2   9  -5  388.85   17.53
  -2  -7   5  430.33   17.55
  -7  -2  -5  395.39   18.40
  -9   2  -5  425.72   17.79
  -7  -2  -5  392.86   18.06
  -9   2  -5  421.45   18.27
  -2  -7   5  396.53   18.71
   7   2   5  373.01   18.63
   9  -2   5  437.36   18.98
  -7  -2  -5  384.47   18.57
  -2  -7   5  389.26   18.45
   9  -7  -5  407.02   18.84
   7  -9  -5  383.02   18.69
  -9   2  -5  426.64   18.90
  -7   9   5  399.92   18.06
  -9   7   5  406.00   18.16
   2  -9   5  393.80   18.54
  -2  -7   8  305.24   13.76
  -7   9   8  263.60   12.88
  -9   7   8  322.48   13.26
   2  -9   8  272.69   13.63
  -7  -2  -8  278.55   13.41
   7   2   8  299.06   13.95
  -7  -2  -8  276.07   13.69
   9  -2   8  275.63   13.70
  -9   2  -8  288.13   13.04
   7  -9  -8  271.14   12.65
  -2   9  -8  280.32   12.73
  -9   7   8  273.15   13.89
  -7   9   8  257.55   13.96
   2   7  -8  288.63   12.01
   7  -9  -8  257.07   13.67
   9  -7  -8  318.64   14.04
  -9   2  -8  311.61   14.04
  -2   9  -8  260.39   13.04
  -2  -7   8  306.44   13.14
  -2  -7  11   24.13    2.42
   2  -9  11   17.94    2.26
  -9   7  11   25.32    1.94
  -7   9  11   17.60    2.58
  -2   9 -11   16.05    2.22
   9  -2  11   22.39    2.34
   7  -9 -11   20.64    1.89
  -2   9 -11   20.96    1.96
  -9   7  11   26.81    2.90
   2   7 -11   26.08    1.67
   9  -7 -11   24.07    2.45
   7  -9 -11   19.14    2.39
  -7  -2 -11   24.30    2.49
  -7  -2 -11   20.54    2.11
  -7   9  11   19.26    1.63
  -7  -2 -11   24.11    2.73
   2  -9  14   26.48    2.68
  -2  -7  14   28.92    2.65
  -7  -2 -14   25.37    2.27
  -9   7  14   25.26    3.08
  -7   9  14   27.62    3.41
  -2   9 -14   25.73    3.16
  -9   2 -14   29.89    3.56
  -7  -2 -14   26.74    3.43
   9  -2  14   23.69    2.37
  -7   9  17    2.82    1.95
  -9   7  17    1.24    1.68
  -9   2 -17    3.71    2.42
  -2   9 -17    2.62    2.06
  -7  -2 -17    1.81    1.84
  -9   7  20   28.54    3.66
  -7   9  20   21.15    3.53
  -7  -2 -20   17.25    3.51
  -9   2 -20   32.91    4.61
  -2   9 -20   24.15    3.84
  -8   9 -20   69.27    6.68
  -9   8 -20   86.82    7.35
   1   8  20   87.84    6.87
  -1   9  20   81.34    6.78
  -9   8 -17    2.28    2.15
  -8   9 -17    0.93    2.10
  -1  -8 -17    2.58    1.74
  -1   9  17    1.94    1.85
   1   8  17    0.27    1.64
  -8  -1  14  150.47    7.62
   9  -8  14  174.92    8.52
   8  -9  14  140.60    8.16
   1   8  14  142.06    8.91
  -1   9  14  138.72    9.02
  -9   1  14  158.34    8.09
  -1  -8 -14  165.07    9.01
  -9   8 -14  159.37    9.39
  -8   9 -14  141.93    9.15
   9  -1 -11  105.33    6.16
   9  -8  11  109.50    6.55
   8  -9  11  102.68    6.48
  -8  -1  11  120.22    5.61
   1   8  11  109.87    6.75
  -1   9  11  101.93    6.67
  -9   1  11  102.97    5.81
  -1  -8 -11  113.31    6.36
   8   1 -11  113.47    6.39
   1  -9 -11   97.75    5.51
  -1  -8 -11  115.84    5.81
  -9   1  11  102.93    5.79
  -8  -1  11  104.22    5.91
   8  -9   8   57.62    4.20
   9  -8   8   57.91    4.19
   1   8   8   49.09    3.73
  -9   1   8   43.97    3.10
  -8  -1   8   51.69    2.87
  -1   9   8   47.87    3.72
   1  -9  -8   47.71    3.30
  -1  -8  -8   52.13    3.29
   8   1  -8   43.42    3.60
   9  -1  -8   47.60    3.77
  -1  -8  -8   51.07    3.36
  -9   1   8   44.30    3.36
  -1   9   8   50.61    3.30
  -8  -1   8   51.38    3.52
  -1   9   5  565.43   24.44
   1   8   5  516.44   24.45
   9  -8   5  546.35   25.35
   8  -9   5  574.47   25.38
   1   8   5  533.03   24.39
  -1   9   5  568.21   24.70
  -8  -1   5  582.99   23.69
   1  -9  -5  560.54   24.58
  -1  -8  -5  548.51   23.67
   1   8   5  567.01   24.57
  -1  -8  -5  550.11   24.54
  -1   9   5  556.20   24.43
  -8  -1   5  492.46   24.56
   8   1  -5  503.74   24.93
   9  -8   2   14.00    2.24
   8  -9   2   17.13    2.34
  -1   9   2   20.01    1.78
  -8  -1   2   16.52    1.95
   9  -1  -2   17.20    2.30
   8   1  -2   17.85    2.21
   1  -9  -2   21.34    2.15
   1   8   2   15.59    1.88
  -1  -8  -2   18.80    1.98
  -1   9   2   21.98    2.09
  -1  -8   1  362.43   17.84
   1  -9   1  379.33   17.94
  -9   8   1  394.40   17.88
  -8   9   1  422.66   17.97
   1   8  -1  369.64   16.81
  -8  -1  -1  400.06   17.14
   9  -1   1  343.01   16.99
   8   1   1  391.20   17.31
  -8   9   1  415.46   16.51
   9  -1   1  379.06   18.34
   8   1   1  431.71   18.58
   8  -9  -1  422.06   18.71
   9  -8  -1  392.27   18.54
  -8   9   4  564.43   24.27
   1  -9   4  563.79   24.71
  -9   8   4  563.47   24.32
  -1  -8   4  531.13   24.63
  -8  -1  -4  556.04   24.00
  -9   1  -4  525.75   24.05
   1   8  -4  548.57   23.04
   9  -1   4  481.13   24.71
   8   1   4  599.27   25.12
   8   1   4  556.13   24.00
   9  -8  -4  536.11   24.97
   8  -9  -4  595.68   25.20
  -8   9   7    4.83    1.48
  -1   9  -7    4.27    0.76
  -9   8   7    2.35    1.26
   1   8  -7    2.13    0.43
   9  -1   7    3.07    1.40
   9  -8  -7    2.04    1.30
   8   1   7    8.43    1.69
   9  -8  -7    3.77    0.60
  -9   1  -7    2.94    0.91
   8  -9  -7    3.96    1.50
   1  -9   7    3.96    1.31
  -9   8   7    2.90    1.11
  -1  -8   7    2.53    1.13
  -8   9   7    6.30    1.20
   9  -8 -10  261.74   11.85
   8  -9 -10  279.88   12.04
  -1   9 -10  276.81   12.00
  -9   8  10  248.65   13.57
   1   8 -10  261.10   11.66
  -8   9  10  272.60   13.71
   8   1  10  261.86   12.93
   9  -1  10  245.78   12.81
  -1   9 -10  282.88   12.89
   1  -9  10  252.63   12.95
  -9   8  10  261.60   12.14
  -8   9  10  272.22   12.12
  -1  -8  10  272.81   13.02
   8  -9 -10  286.02   13.28
   9  -8 -10  226.20   12.77
   8  -9 -13   68.41    4.60
   9  -8 -13   69.12    4.56
  -1   9 -13   81.33    5.43
  -8   9  13   83.92    5.95
  -9   8  13   68.81    5.51
  -8  -1 -13   70.89    5.54
  -9   1 -13   73.57    5.72
   9  -1  13   66.00    4.56
  -8  -1 -13   77.17    4.61
  -1  -8  13   77.94    4.95
   1  -9  13   78.00    4.99
  -9   1 -16   41.43    4.64
  -8  -1 -16   32.74    4.12
  -1   9 -16   43.10    4.27
   1  -9  16   38.75    3.36
  -1  -8  16   35.78    3.19
  -8   9  16   47.17    4.57
  -9   8  16   36.01    3.94
  -1   9 -19   73.93    6.19
  -9   1 -19   60.16    6.26
  -8  -1 -19   80.37    6.75
  -8   9  19   77.06    6.27
  -9   8  19   55.09    5.43
  -9   9 -18  137.44    9.44
   0   9  18  130.43    8.93
  -9   9 -15  572.25   27.52
   0   9  15  582.98   27.27
  -9   0  12   -0.12    0.92
   9   0 -12    0.15    1.19
   9  -9  12   -0.36    1.30
   0  -9 -12   -0.27    0.82
   0   9  12    0.42    1.37
  -9   0  12    0.10    0.90
   0   9   9 1073.03   48.39
  -9   0   9 1152.19   47.30
  -9   0   9 1109.40   47.89
   9   0  -9 1067.44   48.23
   0  -9  -9 1142.68   47.70
   9  -9   9 1111.93   48.67
   9  -9   6  931.40   38.47
   0   9   6  819.40   37.41
   0   9   6  890.49   37.56
   9   0  -6  878.36   38.02
   0  -9  -6  810.82   37.35
  -9   0   6  898.60   37.67
   0   9   6  859.20   37.32
   0   9   3  827.44   36.57
   9  -9   3  925.15   38.12
   9   0  -3  886.11   37.68
   0  -9  -3  875.70   37.16
   0   9   3  809.58   36.75
   9  -9   0 3706.23  154.70
   9   0   0 3660.98  153.03
   9   0   0 3703.20  154.43
   0  -9   0 3672.26  153.93
   0  -9   3 1020.83   47.78
  -9   9   3 1078.39   47.49
   0   9  -3 1180.35   46.56
   9   0   3 1164.96   47.11
  -9   0  -3 1080.93   47.13
   9   0   3  990.90   48.03
   9  -9  -3 1104.13   48.45
   0   9  -6  486.02   20.70
   9  -9  -6  497.35   22.70
   9   0   6  532.91   22.67
  -9   9   6  511.70   21.85
   9  -9  -9  897.12   36.15
   9  -9  -9  891.66   37.77
   0   9  -9  779.12   35.96
  -9   9   9  852.72   38.06
  -9   9   9  890.38   36.72
   0  -9   9  893.63   37.57
   9   0   9  859.46   37.51
  -9   9  12    1.14    1.47
   9   0  12    0.93    1.16
   0   9 -12   -0.51    1.30
   9  -9 -12   -0.15    1.22
   0  -9  12    1.15    1.23
   0  -9  15  516.62   24.00
  -9   0 -15  557.68   25.86
  -9   9  15  519.12   25.26
  -9   0 -18  151.98   10.03
  -9   9  18  127.09    8.95
   5 -10   0  520.14   24.60
  -5  -5   0  511.52   24.54
  -5  -5   0  586.06   23.46
  10  -5   0  524.95   25.10
  10  -5  -3  305.35   16.33
  10  -5   3  301.63   16.40
  -5  10   3  377.45   16.30
  -5  -5  -3  384.14   15.52
  -5  -5   3  364.70   16.27
  -5  10   3  391.08   16.03
  -5  -5  -3  342.86   16.07
   5 -10  -3  360.61   16.09
   5 -10   3  356.71   16.41
  -5  -5   3  341.24   15.41
   5   5   3  358.52   15.88
  -5  10   3  372.70   15.35
  10  -5  -3  330.65   14.52
 -10   5  -6  250.18   10.97
   5   5   6  246.91   11.72
   5   5   6  248.01   11.47
  -5  10   6  253.24   12.28
  -5  -5  -6  268.96   11.76
  -5  10   6  248.12   11.45
  -5  -5  -6  255.79   11.87
  -5  -5   6  216.26   11.70
   5 -10  -6  244.08   11.56
   5 -10   6  261.58   12.29
  -5  -5   6  232.13   11.41
  -5  10   6  246.48   11.40
  10  -5   6  254.01   12.41
 -10   5  -9  179.70    8.94
   5   5   9  211.92    9.91
 -10   5   9  174.39    9.70
  -5  10   9  180.95   10.17
  10  -5  -9  189.81    9.81
  10  -5   9  192.16   10.06
  -5  -5  -9  217.67    9.68
  -5  -5   9  158.63    9.35
  -5  10   9  188.85    9.04
   5 -10  -9  198.94    9.18
   5 -10   9  181.75    9.88
  -5  10  -9  207.59    9.80
  -5  10   9  181.28    9.46
  -5  -5  -9  205.16    9.77
  -5  -5   9  183.37    9.55
  10  -5 -12   33.41    2.84
  10  -5  12   30.01    2.94
   5 -10 -12   34.79    3.15
   5 -10  12   22.61    2.67
   5   5  12   26.09    2.95
  -5  -5 -12   25.20    2.94
  -5  10 -12   36.46    3.39
  -5  10  12   28.57    3.41
 -10   5  12   37.51    3.26
 -10   5  12   36.17    2.39
  -5  -5 -12   30.20    2.53
   5 -10  12   33.57    3.11
  -5  -5  12   33.61    2.87
  -5  10  15   91.30    6.55
 -10   5  15   62.70    5.27
   5   5  15  113.55    6.65
  -5  -5  15   73.01    4.84
 -10   5 -15   84.35    6.45
  -5  10 -15   75.27    5.88
  -5  -5 -15  101.57    6.42
  -5  10  18   10.68    2.78
 -10   5  18    6.17    2.15
 -10   5 -18    7.91    2.74
  -5  10 -18    6.54    2.42
  -5  -5 -18   14.78    2.90
   5   5  18   13.31    2.63
  -5  -5 -21    3.56    2.58
  -5  10 -21    2.85    2.84
 -10   5  21    2.15    1.94
  -4  10  19    0.64    1.97
 -10   4  19    3.91    1.81
  -6  10 -19    2.58    2.26
 -10   6 -19    1.86    2.58
  -4  -6 -19    0.93    2.07
   4   6  19   -0.29    1.96
 -10   4  16    2.12    1.59
  -4  10  16   -0.29    1.79
 -10   6 -16   -0.61    1.79
  -4  -6 -16    1.25    1.56
  -6  10 -16   -0.27    1.82
   4   6  16    1.99    1.64
  -6  10 -13    0.43    1.55
  -4  -6 -13    2.88    1.56
   6 -10  13    0.16    1.26
  10  -4 -13   -0.51    1.08
  10  -6  13    1.69    1.29
 -10   4  13    0.34    1.29
   4   6  13    2.03    1.44
  -4  10  13    1.42    1.56
  -6  -4  13    1.30    1.11
  -4  -6 -10   11.85    1.69
   4 -10 -10   13.70    1.56
  -4  10  10   12.42    2.13
   4   6  10   10.39    1.81
   6 -10  10   15.32    2.17
 -10   4  10   20.96    2.24
  10  -4 -10   16.89    2.13
  10  -6  10   22.16    2.51
  -6  10 -10   15.10    2.12
  -4  -6 -10    9.41    1.77
  -4  10  10   12.37    1.42
  -6  -4  10   18.54    2.04
  -4  10   7   34.07    2.51
  -6  -4   7   40.28    3.07
  -4  -6  -7   30.44    2.64
  10  -4  -7   32.98    3.01
  10  -6   7   28.99    3.08
  -6  -4   7   33.82    2.85
   4   6   7   28.16    2.53
 -10   4   7   31.59    2.71
  -4  10   7   31.35    3.00
   6 -10   7   32.83    3.02
   4 -10  -7   32.52    2.56
  -4  10   7   33.42    2.50
  -4  -6  -7   29.08    2.46
  -4  -6  -4   15.36    1.87
  -6  -4   4   12.39    1.75
  -4  10   4   20.66    1.94
   6 -10   4   13.13    1.97
   4   6   4   17.43    1.77
  -4  10   4   19.02    1.61
   4   6   4   17.53    1.58
  -4  -6  -4   16.45    1.67
  -4  10   4   20.28    2.11
  10  -4  -4   10.65    1.98
  10  -6   4    9.02    1.89
  -4  10   4   19.35    1.49
   4 -10  -4   22.32    2.13
   6   4  -1    0.50    1.20
   4   6   1    0.18    0.43
  10  -6   1    0.18    1.13
  10  -4  -1   -0.34    1.14
  -4  -6  -1    0.40    0.92
  -6  -4   1    0.40    0.90
   6 -10   1    0.86    0.91
   4 -10  -1    0.93    1.04
  -4  10   1    1.08    1.00
  -4  -6  -1    0.37    0.58
  -6  -4   1    0.09    0.41
  -4  -6   2    4.69    0.89
  -6  10   2    3.52    1.18
   6 -10  -2    4.18    1.19
   4 -10   2    5.91    1.38
  -6  -4  -2    4.77    1.17
  -4  -6   2    4.84    1.24
   6   4   2    5.17    1.09
  10  -6  -2    2.80    1.33
  10  -4   2    2.93    1.29
  -6  -4  -2    3.58    0.84
   6   4   2    3.52    1.34
  10  -4   5   19.62    2.51
   6   4   5   24.72    2.23
 -10   4  -5   23.38    1.73
  10  -6  -5   22.68    2.58
  -6  -4  -5   19.77    2.01
  -6  10   5   27.68    2.70
  -6  10   5   24.62    2.24
  -6  -4  -5   25.52    2.37
  -4  -6   5   22.53    2.32
  -4  -6   5   22.26    1.90
   6 -10  -5   24.57    2.25
  -6  10   5   25.18    2.24
   4 -10   5   25.61    2.53
   4 -10   8   53.97    4.03
  -4  -6   8   48.90    3.75
  -6  -4  -8   52.11    3.68
  -6  10   8   54.78    3.40
  10  -6  -8   48.41    3.95
  10  -4   8   45.41    3.87
 -10   4  -8   48.58    3.19
  -4  10  -8   60.70    3.45
   6   4   8   53.75    3.72
  -6  10   8   61.10    4.45
 -10   6   8   53.13    4.00
  -6  -4  -8   55.40    3.83
  -4  10  -8   54.74    3.64
  -4  -6   8   59.43    3.76
  -6  10   8   52.86    3.79
  -4  10 -11   15.38    2.13
 -10   6  11   16.03    1.70
   4 -10  11   18.59    2.37
  -6  -4 -11   21.88    2.09
  -6  10  11   22.70    1.75
  -4  -6  11   12.90    1.93
   6 -10 -11   19.36    2.48
   6   4  11   22.77    2.49
  -6  10  11   16.60    2.61
 -10   6  11   13.98    2.20
  10  -6 -11   13.60    1.97
  10  -4  11   18.48    2.26
  -6  -4 -11   25.83    2.77
  -4  10 -14    9.91    2.18
  -6  -4 -14   11.61    2.24
 -10   4 -14   15.08    2.74
   6   4  14   14.85    2.33
  10  -4  14   13.33    1.89
 -10   6  14    6.86    2.02
  -6  10  14   12.86    2.47
   4 -10  14   10.38    1.99
  -4  -6  14   11.40    1.76
   4 -10  14    7.79    1.72
 -10   4 -17    1.72    2.41
  -4  10 -17   -0.27    1.83
  -6  -4 -17   -1.42    2.12
  -6  10  17    1.20    2.03
 -10   6  17    2.09    1.70
  -4  10 -20   -1.63    2.39
  -6  -4 -20   -0.34    2.39
 -10   4 -20   -0.39    2.27
  -6  10  20   -0.33    2.09
 -10   6  20    1.81    1.85
 -10   7 -20   58.03    6.12
  -3  -7 -20   66.90    5.97
  -7  10 -20   53.35    5.71
   3   7  20   54.22    5.42
  -3  10  20   55.51    5.53
  -3  10  17   -0.30    1.70
 -10   3  17    0.19    1.45
   3   7  17    0.27    1.70
 -10   7 -17    1.01    2.27
  -3  -7 -17   -1.06    1.79
  -7  10 -17   -0.59    2.11
  10  -7  14  191.69    9.44
   7 -10  14  170.99    9.35
   3   7  14  175.69   10.10
  -3  10  14  152.44   10.10
 -10   3  14  169.78    9.30
  -7  -3  14  182.72    8.97
  -3  -7 -14  177.61    9.91
  -7  10 -14  184.79   10.40
 -10   7 -14  182.36   10.59
   7 -10  11   75.33    5.18
   3   7  11   79.46    5.36
  -3  10  11   80.33    5.61
 -10   3  11   85.46    5.01
  10  -3 -11   80.65    5.07
  10  -7  11   82.15    5.40
  -3  -7 -11   79.75    4.63
  -7  -3  11   80.41    4.87
  -3  10  11   75.64    4.33
 -10   3  11   76.89    4.59
  -7  10 -11   77.13    5.33
  -3  -7 -11   81.31    5.11
   3 -10 -11   75.33    4.38
  10  -7   8  305.84   14.55
   7 -10   8  255.72   14.00
   3   7   8  290.74   13.76
  -7  -3   8  293.33   12.20
 -10   3   8  320.28   13.70
  -3  10   8  283.60   14.18
  10  -3  -8  297.89   14.17
  -7  -3   8  314.36   13.97
  -3  10   8  271.00   13.23
  -3  -7  -8  291.52   13.56
  -3  -7  -8  282.77   13.29
  -3  10   8  262.28   13.16
   3 -10  -8  284.82   13.41
   7 -10   5 1216.45   50.48
   3 -10  -5 1140.13   49.75
  -3  10   5 1140.01   49.44
   3   7   5 1175.19   49.87
   3   7   5 1156.39   49.39
  -3  10   5 1135.57   49.96
  -3  -7  -5 1182.18   49.52
   7   3  -5 1245.69   50.54
  10  -3  -5 1183.16   50.42
  -7  -3   5 1119.40   49.95
  -3  -7  -5 1150.41   49.81
  -3  10   5 1167.13   49.65
  -3  -7  -5 1154.31   48.95
  -3  10   5 1135.17   49.00
  10  -7   5 1266.03   50.85
   7 -10   2  403.99   19.54
   3 -10  -2  418.52   19.34
  10  -3  -2  437.73   18.16
   3   7   2  451.03   19.24
  -3  10   2  421.98   18.83
  -7  -3   2  473.14   18.03
  -3  10   2  410.38   19.04
  10  -3  -2  446.95   19.94
   7   3  -2  449.87   20.01
  -3  -7  -2  414.04   19.30
  -7  -3   2  389.54   19.25
  -3  -7  -2  383.87   17.93
  -3  10   2  425.93   17.98
  10  -7   2  431.07   19.99
   7 -10  -1  178.91    9.98
   3 -10   1  196.49   10.07
   7   3   1  213.61    9.74
  -7  10   1  173.76    8.86
  -7  -3  -1  223.25    9.26
   3   7  -1  207.76    8.62
  -3  -7   1  202.43    8.65
   7   3   1  203.59   10.52
  10  -3   1  197.30   10.46
  -3  -7   1  196.03   10.06
  -7  -3  -1  217.27   10.26
  10  -7  -1  203.47   10.57
  -7  -3  -4  480.29   22.61
  -3  -7   4  461.22   22.48
  10  -3   4  542.79   23.19
   7   3   4  526.69   23.21
   7   3   4  520.62   22.20
  10  -7  -4  434.68   22.76
  -7  -3  -4  537.40   22.08
   3 -10   4  488.58   22.68
  -7  10   4  485.73   22.23
  -3  -7   4  516.50   21.48
  -3  10  -4  495.00   21.44
  -7  -3  -7   16.40    1.98
   3 -10   7   15.03    2.04
  -3  -7   7   13.53    1.96
 -10   3  -7   17.17    1.60
  10  -7  -7   13.94    1.04
  -7  10   7   13.50    2.08
  10  -7  -7   14.36    2.16
  10  -3   7   15.36    2.21
   7   3   7   23.36    2.51
  -7  10   7   16.54    2.29
 -10   7   7   13.23    1.77
  -7  10   7   16.40    1.77
  -3  -7   7   17.29    1.70
   7 -10  -7   14.58    2.24
  -3  10  -7   16.13    1.65
  10  -3  10  126.94    7.21
   7 -10 -10  134.55    6.43
  -3  10 -10  120.06    6.38
  -7  10  10  126.66    7.83
 -10   7  10  120.77    7.44
  10  -7 -10  115.67    7.10
   7 -10 -10  123.89    7.29
  -7  -3 -10  130.53    6.93
  -7  10  10  115.79    6.21
 -10   7  10  125.75    6.51
  -3  -7  10  134.22    7.24
   3 -10  10  119.28    7.14
  -3  10 -10  117.37    6.81
  -7  -3 -10  138.95    7.51
  -3  -7  10  137.28    6.91
  10  -7 -13   37.26    3.07
  10  -3  13   42.59    3.38
   7 -10 -13   39.12    3.35
   3 -10  13   40.97    3.53
  -3  -7  13   43.11    3.40
  -7  -3 -13   35.70    2.96
  -7  10  13   43.29    4.25
 -10   7  13   46.73    4.10
  -7  -3 -13   44.50    4.10
  -3  10 -13   37.54    3.58
  -7  10  16   26.26    3.53
  -7  -3 -16   32.67    3.83
 -10   3 -16   27.79    3.88
  -3  10 -16   25.02    3.45
 -10   7  16   29.31    3.46
 -10   7  19   39.04    4.38
  -7  10  19   42.99    4.90
  -3  10 -19   43.97    4.79
  -7  -3 -19   39.52    4.76
 -10   3 -19   44.43    5.33
  -2  10  18   30.40    4.03
   2   8  18   32.49    4.03
  -8  10 -18   36.99    4.54
 -10   8 -18   28.33    4.16
  -2  -8 -18   31.55    4.06
   2   8  15   36.10    3.83
  -2  10  15   32.63    3.81
  -2  -8 -15   37.27    3.80
 -10   2  15   38.26    3.22
 -10   8 -15   25.68    3.64
  -8  10 -15   39.39    4.13
  -2  -8 -12   -0.62    0.90
  -8  -2  12    0.13    0.94
 -10   2  12    0.44    0.81
  -2  -8 -12   -0.34    1.21
  -8  10 -12   -0.21    1.34
  10  -2 -12    0.29    1.14
  10  -8  12    0.37    1.36
  -2  10  12    1.11    1.43
   2   8  12    0.59    1.26
 -10   2  12    0.79    1.03
   8 -10  12    0.36    1.37
  10  -8   9  176.34   10.05
   8 -10   9  206.54   10.35
  -8  -2   9  195.37    8.44
   2   8   9  187.94    9.82
 -10   2   9  199.35    9.33
  -2  10   9  184.73   10.02
   8   2  -9  148.02    9.57
  10  -2  -9  182.83    9.83
  -2  -8  -9  197.94    9.41
  -8  -2   9  199.32    9.70
 -10   2   9  162.71    9.24
  -2  10   9  191.26    9.21
  -2  -8  -9  198.19    9.34
   2 -10  -9  192.47    9.27
  -2  -8  -6  149.33    7.90
  -2  10   6  149.07    7.76
  -8  -2   6  139.95    7.99
   2 -10  -6  152.76    7.86
   2   8   6  152.01    7.85
  -2  10   6  147.95    8.11
  -8  -2   6  157.71    6.82
  -2  -8  -6  160.66    7.93
  10  -2  -6  161.57    8.57
   8   2  -6  133.39    8.24
   8 -10   6  154.03    8.69
  10  -8   6  157.89    8.74
  -2  10   6  145.72    7.74
   2   8   6  159.17    8.09
  -2  -8  -3    3.43    1.13
   2 -10  -3    5.47    1.32
  -8  -2   3    5.02    1.24
   2   8   3    5.07    1.13
  -2  10   3    5.15    1.07
  -8  -2   3    5.44    0.66
  10  -2  -3    2.91    1.36
  10  -8   3    4.57    1.61
   8   2  -3    5.74    1.57
  -2  10   3    5.40    1.23
   8 -10   3    6.23    1.63
  -8  -2   0  200.54    9.02
   2   8   0  208.70    8.92
  -2  10   0  187.91    9.34
   8   2   0  166.89   10.16
  10  -2   0  219.83   10.72
  -2  -8   0  197.06   10.00
  -8  -2   0  183.78    9.94
   2 -10   0  208.96   10.13
   8 -10   0  197.39   10.63
  10  -8   0  211.85   10.67
  -8  -2  -3   93.60    5.50
  -2  -8   3   83.23    5.37
  -2  10  -3   94.38    4.08
   8   2   3   81.46    4.88
  -8  -2  -3   79.35    4.70
   2 -10   3   90.80    5.50
   8   2   3   82.85    5.66
  10  -2   3  100.13    6.05
   8 -10  -3   82.91    5.77
  10  -8  -3  110.41    6.28
  -8  -2  -6    0.14    0.93
   8 -10  -6    2.92    1.56
  10  -2   6    1.43    1.32
   8   2   6    0.52    1.09
  10  -8  -6   -0.36    1.28
  -8  10   6    1.26    1.17
  -8  10   6    2.58    1.10
 -10   8   6    0.60    1.11
  -2  -8   6    0.48    1.06
   2 -10   6    2.55    1.15
   2 -10   9   26.93    2.84
  -8  10   9   27.40    2.41
 -10   8   9   34.56    2.59
  -2  -8   9   31.70    2.98
  -8  -2  -9   33.46    2.82
  -2  10  -9   30.14    2.61
  10  -8  -9   32.72    1.94
  -2  10  -9   28.57    2.14
 -10   8   9   29.79    3.14
  -8  10   9   26.02    3.09
  10  -2   9   34.44    3.13
   8   2   9   34.94    3.17
   8 -10  -9   23.08    2.93
  10  -8  -9   34.61    3.22
   8 -10 -12    0.67    1.33
  -2  10 -12    1.87    1.46
  -8  -2 -12   -0.22    1.26
  -8  -2 -12    0.97    0.93
  10  -2  12    0.16    1.15
  10  -8 -12    0.31    1.22
  -2  -8  12    3.21    1.37
   2 -10  12    1.73    1.35
 -10   8  12    0.88    1.37
  -8  10  12    1.46    1.41
  -2  -8  15   14.14    2.07
   2 -10  15    6.70    1.84
  -8  10  15    5.53    2.16
 -10   8  15   17.61    2.79
  -8  -2 -15    7.37    2.27
  -2  10 -15    6.80    2.13
 -10   2 -15   10.12    2.57
  -8  10  18    6.21    2.50
 -10   8  18    9.37    2.42
 -10   2 -18    7.66    3.00
  -8  -2 -18    7.34    2.63
  -2  10 -18    7.13    2.48
 -10   8  21    3.58    2.40
  -1  10  19   23.95    3.71
 -10   9 -19   28.39    4.16
  -9  10 -19   24.85    4.04
   1   9  19   36.71    4.33
 -10   9 -16   27.63    3.85
  -1  -9 -16   29.81    3.60
  -1  10  16   31.24    3.88
   1   9  16   39.04    4.08
  -9  10 -16   31.21    4.08
  10  -9  13   61.06    4.47
   9 -10  13   46.95    3.99
   1   9  13   54.87    4.46
  -1  10  13   47.80    4.34
 -10   1  13   49.62    3.50
  10  -1 -13   34.74    3.54
 -10   1  13   45.40    3.35
  -9  -1  13   49.86    3.51
  -1  -9 -13   59.15    4.23
  -9  10 -13   48.04    4.40
 -10   9 -13   55.35    4.71
 -10   1  10   53.19    3.82
  -9  -1  10   55.79    3.96
  -1  -9 -10   74.76    4.17
   1 -10 -10   53.06    3.68
   9 -10  10   51.50    4.41
  10  -9  10   66.21    4.74
  -1  10  10   53.62    4.40
 -10   1  10   50.60    3.56
  -1  -9 -10   69.50    4.11
   9   1 -10   58.96    4.43
  10  -1 -10   48.38    4.05
   1   9  10   72.39    4.80
  -9  -1   7    4.63    1.29
 -10   1   7    5.28    1.34
   9 -10   7    4.93    1.68
  10  -1  -7    2.54    1.44
  10  -9   7    6.01    1.74
   9   1  -7    5.18    1.64
  -9  -1   7    5.28    0.90
   1   9   7    4.71    1.35
 -10   1   7    4.81    1.13
  -1  10   7    4.36    1.35
   1 -10  -7    5.45    1.34
  -1  -9  -7    4.03    1.22
  10  -9   4  416.35   20.36
   9 -10   4  437.45   20.44
   1   9   4  418.11   19.10
  -1  10   4  421.39   19.31
  10  -1  -4  401.45   20.04
  -1  -9  -4  395.01   19.47
  -9  -1   4  389.20   19.58
   1 -10  -4  468.51   19.76
   1   9   4  441.61   19.51
  -1  10   4  444.41   19.41
   1 -10  -1  222.43   10.73
  10  -1  -1  198.35    9.63
  -9  -1   1  221.22    9.61
  -1  10   1  198.57    9.87
  -9  -1   1  216.87   10.70
  10  -1  -1  210.38   11.06
   9   1  -1  240.75   11.34
  -1  -9  -1  220.91   10.71
  10  -9   1  204.77   11.25
   9 -10   1  201.97   11.23
  -1  -9   2   51.44    3.90
   1 -10   2   54.38    3.93
   1   9  -2   51.37    2.72
  -9  -1  -2   52.60    3.23
 -10   1  -2   56.63    3.45
  10  -1   2   48.67    3.09
   9   1   2   55.65    3.36
  10  -1   2   55.81    4.26
   9   1   2   56.79    4.28
  10  -9  -2   47.99    4.22
   9 -10  -2   61.59    4.48
   9 -10  -5  184.82    9.59
  10  -9  -5  149.98    9.15
   1   9  -5  164.02    7.03
   1   9  -5  166.07    7.05
  10  -1   5  157.82    9.09
   9   1   5  191.89    9.48
  -1  -9   5  160.73    8.92
   1 -10   5  178.00    9.09
  -1  10  -8    2.27    1.01
   9 -10  -8    4.05    1.66
   9   1   8    2.98    1.33
  10  -9  -8    1.71    1.63
  10  -1   8    1.96    1.30
 -10   9   8    3.56    1.63
   1   9  -8    3.78    0.44
  -9  10   8    3.10    1.53
  -1  10  -8    2.44    0.68
  -9  10   8    6.69    1.33
  -1  -9   8    3.22    1.47
   1 -10   8    2.91    1.25
 -10   9   8    1.97    1.08
  -1  10 -11   26.51    2.77
  -9  10  11   26.61    3.24
 -10   9  11   29.59    3.33
  10  -9 -11   26.15    2.87
   9 -10 -11   28.98    2.96
  -9  -1 -11   27.40    2.64
   9   1  11   27.19    2.81
  10  -1  11   22.64    2.63
   1 -10  11   21.50    2.64
  -1  -9  11   28.41    2.86
  -1  -9  14  122.27    7.62
   1 -10  14  143.14    7.98
  -9  10  14  136.42    8.84
 -10   9  14  113.22    8.23
  -9  -1 -14  146.34    7.55
  10  -1  14  135.05    7.66
  -9  -1 -14  148.04    8.94
 -10   1 -14  141.48    8.98
  -1  10 -14  140.19    8.22
  -9  10  17    0.30    1.84
 -10   9  17   -0.83    1.90
 -10   1 -17    0.35    2.31
  -9  -1 -17    2.01    2.00
  -9  10  20    7.38    2.64
 -10   9  20    6.88    2.57
  -9  -1 -20    5.33    3.02
   0  10  17   16.23    3.01
 -10  10 -17   10.68    3.13
   0  10  14  105.13    7.06
 -10  10 -14   97.34    7.03
  10 -10  14  105.83    6.65
  10 -10  11   42.61    3.91
   0  10  11   45.36    3.96
 -10   0  11   43.42    3.34
  10   0 -11   41.75    3.67
   0 -10 -11   42.79    3.14
   0  10   8   28.30    2.73
 -10   0   8   20.24    2.35
  10   0  -8   15.85    2.41
   0 -10  -8   29.19    2.53
  10 -10   8   27.79    3.08
  10 -10   5  127.86    8.06
   0  10   5  142.42    7.24
  10   0  -5  123.04    7.74
 -10   0   5  121.67    7.37
   0 -10  -5  150.23    7.61
   0  10   5  141.12    7.34
   0  10   2   19.76    1.82
  10 -10   2   16.16    2.49
  10   0  -2   22.92    2.60
   0  10   2   17.28    1.96
   0 -10  -2   20.34    2.33
   0 -10   1  152.40    7.86
 -10   0  -1  140.86    6.81
  10 -10  -1  126.60    8.04
  10   0   1  155.30    8.27
  10   0   1  122.13    6.64
   0 -10   4  202.83   10.46
  10 -10  -4  182.54   10.69
  10   0   4  185.97   10.68
   0  10  -4  206.79    8.91
  10 -10  -7    5.40    1.80
  10   0   7    6.68    1.82
   0 -10   7    5.36    1.54
 -10  10   7    5.20    1.70
   0  10  -7    5.51    0.69
   0 -10  10   44.79    3.79
 -10  10  10   44.47    3.15
  10   0  10   49.75    3.86
  10 -10 -10   36.46    3.69
 -10  10  10   50.25    4.38
  10 -10 -13   31.15    3.14
 -10   0 -13   40.26    4.07
 -10  10  13   26.17    3.59
   0 -10  13   28.35    3.14
  10   0  13   40.29    3.37
 -10   0 -13   32.24    2.97
 -10   0 -16    1.99    1.92
   0 -10  16    2.77    1.65
 -10  10  16    3.48    2.06
 -10  10  19   15.29    3.06
 -10   0 -19   15.19    3.64
 -11   5  20   18.46    3.01
  -5  11  20   27.24    3.98
  -5  -6 -20   22.35    3.70
  -6  11 -20   14.73    3.36
 -11   6 -17    3.98    2.33
  -6  11 -17    1.95    2.21
  -5  -6 -17    6.23    2.20
  -5  11  17    2.53    2.06
 -11   5  17    3.43    1.86
   5   6  17    2.92    2.01
   5   6  14  140.22    8.39
 -11   5  14  136.03    8.10
   6 -11  14  132.14    7.85
  11  -6  14  158.25    8.05
  -6  -5  14  142.40    7.64
  -6  11 -14  134.42    8.38
  -5  -6 -14  144.15    8.38
  11  -6  11  177.82    9.24
  11  -5 -11  147.03    8.57
 -11   5  11  159.36    8.79
  -5  11  11  171.36    9.66
  -6  -5  11  164.26    8.62
  -5  -6 -11  173.46    8.50
   5   6  11  161.77    8.92
  -5  -6 -11  170.77    8.85
  -6  11 -11  171.19    9.12
  -6  -5   8    0.62    1.01
  -5  11   8    3.07    1.01
   6 -11   8    3.27    1.49
   5 -11  -8    2.25    1.10
  -5  -6  -8    1.15    1.07
 -11   6  -8    1.20    0.66
   5   6   8    1.77    1.15
  11  -5  -8    1.63    1.30
  11  -6   8    3.38    1.57
 -11   5   8    1.80    1.11
  -5  11   8    1.74    1.37
  -5  -6  -8    0.25    1.01
  -5  11   8    3.12    1.18
  -6  11  -8    3.28    1.22
  -6  -5   8    0.13    1.13
   6 -11   5  130.24    7.56
   5 -11  -5  130.61    7.07
 -11   6  -5  132.50    6.12
   5   6   5  127.24    6.94
  -5  11   5  136.54    6.57
   5   6   5  122.23    6.52
  -5  -6  -5  125.25    6.69
  -5  11   5  132.76    7.45
  -5  11   5  138.95    6.54
  -6  -5   5  132.25    6.75
  11  -5  -5  117.36    7.47
  -5  -6  -5  118.64    7.09
  -6  -5   5  127.13    7.26
  11  -6   5  131.55    7.82
  11  -6   2   27.23    3.15
  -5  -6  -2   31.67    2.19
  -5  11   2   37.79    2.41
   5   6   2   34.73    2.72
  11  -5  -2   25.94    2.99
   6 -11   2   38.00    3.17
   5 -11  -2   39.48    3.11
  -6  -5   2   29.31    2.76
  -5  -6  -2   28.88    2.82
  -6  -5  -1  113.92    5.80
  -6  -5  -1  111.21    6.78
  -5  -6   1  121.82    6.92
  11  -5   1  142.83    7.63
   6 -11  -1  138.10    7.16
   5 -11   1  135.33    7.16
  11  -6  -1  127.72    7.53
  -5  -6   4  162.32    8.77
  -6  -5  -4  170.56    8.78
  -5  -6   4  153.38    7.89
  -6  11   4  177.52    8.19
   6   5   4  159.77    8.40
  -6  11   4  176.85    7.88
  11  -6  -4  139.92    8.91
  -6  11   4  171.13    8.98
  -6  -5  -4  173.83    8.15
  11  -5   4  160.95    9.18
   6 -11  -4  159.64    8.56
   5 -11   4  160.77    8.88
  -5  -6   7    1.25    1.11
   5 -11   7   -0.35    1.19
  -6  11   7   -0.65    0.96
   6 -11  -7    0.12    0.99
  -6  -5  -7   -0.14    0.84
 -11   5  -7    0.77    0.68
   6   5   7    0.12    0.91
  11  -5   7    0.20    1.26
  11  -6  -7   -0.19    1.10
  -6  11   7   -0.59    1.27
  -5  11  -7    0.85    0.87
  -6  11   7    0.23    1.04
  -5  -6   7    1.53    1.07
  11  -5  10   91.87    5.91
  11  -6 -10   90.30    5.71
  -6  -5 -10   82.24    5.53
  -5  11 -10   92.47    5.56
   6   5  10   78.31    5.42
 -11   6  10   97.41    5.97
  -6  11  10   86.51    6.17
   5 -11  10   89.63    5.88
  -6  -5 -10   85.80    5.35
  -5  -6  10   92.88    5.62
  -6  11  10   92.72    4.98
  -6  -5 -13    8.26    1.51
  -6  -5 -13    7.39    1.81
  -5  11 -13    2.58    1.69
   6   5  13    5.22    1.64
  -5  -6  13    6.10    1.64
   5 -11  13    5.73    1.76
  11  -6 -13    5.63    1.49
  11  -5  13    5.08    1.60
   6 -11 -13    5.23    1.71
   5 -11  13    1.39    1.56
  -6  11  13    3.69    1.82
 -11   6  13    7.85    1.93
 -11   5 -16   40.09    4.48
  -6  -5 -16   37.48    4.10
  -5  11 -16   39.49    4.19
 -11   6  16   43.00    4.02
  -6  11  16   38.89    4.44
 -11   6  19   60.62    5.23
  -6  11  19   66.87    6.12
 -11   5 -19   52.83    5.89
  -6  -5 -19   51.02    5.43
  -5  11 -19   63.45    5.89
  -4  11  18   23.43    3.77
  -4  -7 -18   24.07    3.55
 -11   7 -18   23.03    3.94
  -7  11 -18   24.05    3.63
 -11   4  18   25.70    3.10
   4   7  18   28.82    3.76
   4   7  15  180.52   10.37
  -4  -7 -15  195.29   10.41
 -11   4  15  164.24    9.48
  -4  11  15  182.09   10.80
  -7  11 -15  181.87   10.52
 -11   7 -15  168.18   10.62
  -4  -7 -12    1.69    1.03
  -7  -4  12    0.58    1.02
 -11   4  12    1.00    0.88
  -4  -7 -12   -0.52    1.34
  -7  11 -12    0.84    1.38
  11  -4 -12   -0.16    1.21
  11  -7  12    1.70    1.44
 -11   4  12    0.65    1.26
   4   7  12    1.17    1.27
  -4  11  12    0.71    1.41
   7 -11  12   -0.55    1.44
   7 -11   9   75.67    5.60
  11  -7   9   97.99    6.13
   4   7   9   93.98    5.52
  -4  11   9   86.90    5.91
 -11   4   9   86.95    5.34
  -4  11   9   85.14    4.91
  -4  -7  -9   88.03    5.25
  -7  -4   9   71.68    5.15
   4 -11  -9   88.23    5.04
  -4  11   9   86.85    5.04
  -4  -7  -9   93.59    5.23
  -7  11  -9   88.07    5.48
  11  -4  -9   81.75    5.53
  -7  -4   6  427.43   19.72
  -7  -4   6  435.08   20.12
  -4  -7  -6  434.66   19.97
  11  -4  -6  382.94   20.19
   4   7   6  462.68   20.11
 -11   7  -6  439.58   18.83
   4   7   6  471.36   19.65
  11  -7   6  434.79   20.80
  -4  11   6  416.44   20.17
  -4  -7  -6  456.03   19.71
  -4  11   6  443.14   19.16
   4 -11  -6  419.05   19.72
   7 -11   6  410.28   20.34
  11  -4  -3   22.77    2.72
  11  -4  -3   27.71    1.57
   4   7   3   29.78    2.46
  -4  11   3   24.65    2.10
  11  -7   3   29.63    3.07
  -4  11   3   20.77    2.31
  -4  -7  -3   26.42    2.09
  -7  -4   3   28.58    2.64
  -4  -7  -3   27.92    2.67
   7   4  -3   25.92    2.81
   4 -11  -3   23.95    2.52
   7 -11   3   25.25    2.68
  -4  11   3   23.47    1.66
  -4  -7  -3   23.76    1.70
  11  -7   0  154.79    8.68
  -7  -4   0  147.75    6.86
  -4  -7   0  162.70    8.22
  -7  -4   0  146.34    8.05
   4 -11   0  153.78    8.15
   7 -11   0  159.67    8.31
   7   4   0  139.70    8.44
  11  -4   0  139.82    8.48
  11  -4   3  404.94   19.66
   7   4   3  423.75   18.76
  11  -7  -3  346.88   19.30
  -7  -4  -3  410.90   18.22
  -7  -4  -3  410.42   19.08
  -4  -7   3  404.82   19.11
  -4  11  -3  425.09   17.79
  -4  -7   3  407.27   17.81
   7 -11  -3  414.03   19.05
   4 -11   3  404.24   19.25
   4 -11   6   24.01    2.68
  -7  -4  -6   25.51    2.55
  -4  -7   6   26.36    2.66
  11  -4   6   23.92    2.89
 -11   4  -6   27.23    2.02
  11  -7  -6   26.91    1.30
  11  -7  -6   31.66    3.21
  -7  11   6   28.20    2.99
  -4  -7   6   29.56    2.22
  -7  11   6   26.69    2.50
  -4  11  -9   11.13    1.73
  -7  -4  -9   15.39    2.13
   4 -11   9   14.71    2.18
  -7  -4  -9   13.70    1.89
  -4  11  -9   16.10    1.69
  11  -4   9   19.65    2.49
  11  -7  -9   18.60    2.35
  -4  -7   9   15.79    2.07
  -7  11   9   11.98    1.56
 -11   7   9   12.98    2.17
  -7  11   9   15.24    2.40
   7 -11  -9   14.49    2.29
  -4  -7   9   14.34    1.93
   4 -11  12   12.30    2.07
  -4  -7  12   13.63    2.01
   7 -11 -12    6.67    1.95
  -7  11  12   14.11    2.57
 -11   7  12    8.71    2.05
  11  -7 -12    8.67    1.77
  11  -4  12   12.05    2.04
  -4  11 -12    9.09    1.90
  -7  -4 -12   13.71    2.35
  -7  -4 -12   14.55    1.84
  -7  11  15   93.52    6.84
 -11   7  15   87.14    6.16
  -4  -7  15   78.87    5.25
  -7  -4 -15   86.39    6.35
 -11   4 -15   82.23    6.59
  -4  11 -15   77.79    5.96
  -4  11 -18    8.56    2.67
 -11   4 -18    7.74    2.99
  -7  -4 -18   11.13    2.74
  -7  11  18    9.13    2.86
 -11   7  18    8.22    2.47
 -11   7  21    0.55    1.97
 -11   8 -19   26.17    4.30
  -3  -8 -19   37.46    4.29
  -8  11 -19   29.47    4.19
  -3  11  19   29.62    4.07
   3   8  19   28.13    3.82
 -11   3  16   30.94    3.22
  -3  -8 -16   34.82    3.75
   3   8  16   30.93    3.72
  -3  11  16   35.60    4.16
  -8  11 -16   32.97    4.02
 -11   8 -16   24.63    3.87
   8 -11  13   71.02    5.30
   3   8  13   81.43    5.77
  -3  11  13   72.60    5.78
 -11   3  13   71.88    4.93
  11  -3 -13   80.23    5.05
  11  -8  13   87.34    5.60
  -8  -3  13   74.93    4.81
 -11   3  13   76.39    4.53
  -3  -8 -13   81.44    5.40
  -8  11 -13   70.53    5.60
  -3  -8 -10   81.21    4.63
  -3  11  10   67.08    4.19
 -11   3  10   66.98    4.41
  -8  -3  10   64.67    4.61
   3 -11 -10   65.15    4.19
  11  -8  10   79.17    5.46
   8 -11  10   61.39    4.91
   3   8  10   83.49    5.17
 -11   3  10   66.02    4.45
  -3  11  10   70.37    5.21
  11  -3 -10   59.62    4.65
  -3  -8 -10   82.32    4.69
  -3  11   7    1.55    1.18
   3   8   7    1.28    1.04
 -11   3   7    0.59    0.99
   8 -11   7    1.86    1.53
  -3  -8  -7    1.53    1.04
   3 -11  -7    1.31    0.98
  -8  -3   7    0.31    0.94
   3   8   7    0.59    0.83
  11  -3  -7    2.87    1.42
  11  -8   7    1.05    1.34
   8   3  -7    0.76    1.24
  -3  11   7    0.99    0.76
   3 -11  -4  808.43   32.72
  -3  11   4  768.46   32.12
   3   8   4  838.78   32.65
 -11   8  -4  778.28   31.11
  -8  -3   4  696.51   30.79
   3   8   4  836.16   31.97
  -3  -8  -4  822.48   32.06
  -8  -3   4  710.41   30.81
  -3  11   4  773.80   32.55
   8   3  -4  801.89   33.42
  11  -3  -4  727.91   33.17
  -3  -8  -4  827.21   32.81
  -8  -3   4  635.38   32.43
  -3  -8  -4  788.11   31.20
  -3  11   4  693.99   31.12
  11  -8   4  751.45   33.47
   8 -11   4  789.00   33.62
   3   8   1  636.91   24.78
  -8  -3   1  584.20   24.63
  -3  11   1  551.90   25.42
  -8  -3   1  545.70   25.93
  -3  -8  -1  591.22   26.04
   3 -11  -1  536.53   25.89
   8   3  -1  593.05   26.65
  11  -3  -1  554.45   26.44
  11  -8   1  529.44   26.46
   3 -11   2  185.66    9.61
   8   3   2  183.84    9.05
  -8  11   2  176.42    8.14
  -8  -3  -2  195.45    8.69
  -3  -8   2  169.38    9.44
  -8  -3  -2  191.42    9.65
   8   3   2  190.92   10.12
  11  -3   2  213.48   10.35
  -3  11  -2  179.91    7.77
  11  -8  -2  182.87   10.07
  -8  -3  -5  159.98    8.87
  -3  -8   5  177.38    9.14
   8   3   5  177.16    9.55
  11  -3   5  165.60    9.37
   8   3   5  173.22    8.58
  11  -8  -5  136.81    9.03
   8 -11  -5  165.62    9.52
  -8  11   5  164.14    9.18
  -8  -3  -5  180.80    8.49
   3 -11   5  164.15    9.09
  -3  11  -5  154.24    7.67
  -3  -8   5  184.24    7.78
  -3  -8   8   19.04    2.47
   3 -11   8   18.87    2.52
  -8  11   8   18.53    2.59
   8   3   8   17.97    2.42
  11  -8  -8   15.80    2.56
  -8  -3  -8   24.01    2.48
  -3  -8   8   19.97    1.90
  -3  11  -8   20.33    1.94
  11  -8  -8   20.92    1.31
  -3  11  -8   21.10    1.82
  11  -3   8   18.03    2.58
 -11   8   8   20.47    2.54
   8 -11  -8   22.05    2.82
   3 -11  11    0.75    1.19
  -3  -8  11    0.17    1.25
  -8  -3 -11    1.18    0.96
  -3  11 -11    1.66    1.24
  -8  -3 -11    2.03    1.35
  11  -8 -11    0.88    1.30
  11  -3  11    1.09    1.26
 -11   8  11   -0.22    1.40
  -3  11 -11    0.29    0.85
  -8  11  11    0.25    1.37
   8 -11 -11    0.79    1.44
  -8  -3 -14   93.61    5.49
  -3  11 -14   80.33    6.04
  -8  11  14   89.43    6.89
 -11   8  14   94.12    6.63
  11  -3  14   91.46    5.79
   3 -11  14   87.86    5.99
  -3  -8  14   90.20    5.77
  -8  -3 -14  102.57    6.94
 -11   3 -14   94.07    6.96
  -8  11  17   -0.31    2.01
 -11   8  17   -0.79    1.92
  -3  11 -17   -1.28    1.95
  -8  -3 -17   -0.31    1.96
 -11   3 -17   -1.04    2.20
 -11   8  20    0.29    2.02
  -3  11 -20    4.59    2.48
  -8  -3 -20    1.44    2.58
   2   9  17    7.86    2.36
  -2  11  17    2.97    1.90
 -11   9 -17    3.95    2.16
  -9  11 -17    6.79    2.56
  -2  -9 -17    5.95    2.14
  11  -9  14   84.43    5.96
   9 -11  14   92.44    6.10
  -2  11  14   94.77    6.81
   2   9  14  101.38    6.67
  -9  -2  14   88.30    5.36
  -2  -9 -14   98.77    6.26
  -9  11 -14   84.59    6.44
 -11   9 -14   83.95    6.56
   9 -11  11   65.51    5.09
  11  -9  11   73.35    5.32
   2   9  11   59.16    4.76
  -2  11  11   62.67    5.10
 -11   2  11   71.40    4.42
  11  -2 -11   68.64    4.87
 -11   2  11   70.97    4.44
  -9  -2  11   69.44    4.61
  -2  -9 -11   66.85    4.52
  -2  -9 -11   67.46    4.36
   2 -11 -11   67.08    4.22
  11  -9   8   46.96    4.38
   9 -11   8   56.52    4.66
   2   9   8   53.57    4.02
  -2  11   8   57.28    4.32
 -11   2   8   57.94    3.70
   9   2  -8   55.99    4.62
  11  -2  -8   64.09    4.61
  -2  -9  -8   55.69    3.95
  -9  -2   8   53.73    4.06
 -11   2   8   59.78    4.10
  -2  -9  -8   58.27    3.54
   2 -11  -8   62.51    4.03
  -9  -2   5  296.85   15.13
  -2  -9  -5  298.60   15.00
   2   9   5  304.68   14.58
  -9  -2   5  329.94   13.66
  -2  11   5  325.38   15.07
   2   9   5  310.30   14.96
  -2  11   5  321.45   14.79
  11  -2  -5  365.97   16.00
   9   2  -5  296.44   15.47
   2 -11  -5  331.67   15.11
   9 -11   5  319.37   15.96
  11  -9   5  278.73   15.62
  -9  -2   2   77.93    5.66
  -2  -9  -2   84.54    5.70
  -9  -2   2   91.28    4.67
  -2  11   2  104.19    5.55
  -2  11   2  105.84    5.62
   2   9   2   84.47    5.53
  11  -2  -2  106.81    4.95
  11  -2  -2  103.09    6.49
   9   2  -2  123.38    6.76
   2 -11  -2  110.26    6.15
   9 -11   2  106.81    6.84
  11  -9   2  100.82    6.55
  -2  -9   1   87.32    5.74
  -9  -2  -1   99.89    5.93
   2   9  -1   91.63    4.45
  -9  -2  -1   99.34    4.93
  -2  11  -1   92.52    5.05
   2 -11   1   88.10    5.80
   9 -11  -1  102.51    6.58
  11  -9  -1   82.89    6.16
  11  -2   1   86.55    6.13
   9   2   1  103.99    6.36
  -9  11   1   99.31    4.39
   9   2   1   99.80    5.32
  11  -2   1   96.11    4.83
  11  -2   4  182.42    9.26
   9   2   4  154.11    8.78
   9   2   4  159.42    7.90
  -9  -2  -4  148.26    7.64
  -2  -9   4  150.93    8.40
  -9  -2  -4  135.48    8.16
   2 -11   4  160.82    8.56
   9 -11  -4  148.65    8.90
  11  -9  -4  147.44    8.84
   9 -11  -7    7.67    2.02
  -2  -9   7    8.36    1.83
  -9  -2  -7    8.98    1.66
  -2  11  -7   12.55    1.22
  11  -2   7   10.18    2.09
  11  -9  -7    7.31    1.95
  -9  11   7   15.03    2.27
   2 -11   7   15.78    2.27
   9   2   7   11.41    2.12
  11  -2  10   34.55    3.40
  -2  11 -10   36.80    2.98
   9 -11 -10   36.72    3.67
  11  -9 -10   30.84    3.40
  -9  11  10   40.18    3.96
 -11   9  10   32.20    3.55
   9   2  10   37.09    3.47
  -9  -2 -10   36.71    3.21
  -2  -9  10   33.67    3.32
  -9  11  10   38.97    2.85
   2 -11  10   44.92    3.76
  -9  -2 -13   -0.45    0.92
  -2  11 -13    0.36    1.34
  -9  -2 -13   -0.99    1.46
  11  -2  13   -0.34    1.30
  11  -9 -13    0.33    1.26
   9 -11 -13    0.54    1.39
   2 -11  13   -0.98    1.54
  -2  -9  13    0.72    1.41
  -9  11  13   -0.28    1.72
 -11   9  13    1.23    1.64
 -11   9  16   22.16    3.42
   2 -11  16   34.48    3.42
  -2  -9  16   28.01    3.00
 -11   2 -16   30.12    4.02
  -9  -2 -16   26.30    3.80
  -2  11 -16   34.59    3.77
  -9  11  16   36.30    4.27
 -11   9  19   32.01    4.22
  -9  11  19   31.07    4.30
 -11   2 -19   32.08    4.62
  -9  -2 -19   25.92    4.07
   1  10  18    4.80    2.23
  -1  11  18    5.83    2.30
 -11  10 -18    2.06    2.36
 -10  11 -18    3.96    2.55
 -10  11 -15   56.02    5.10
 -11  10 -15   51.72    4.93
  -1  11  15   55.99    5.05
   1  10  15   50.24    4.77
 -11   1  12    9.53    1.67
 -10  -1  12    8.45    1.71
   1  10  12    8.92    2.04
  -1  11  12    8.11    2.11
  -1 -10 -12   10.08    1.63
  11  -1 -12    5.80    1.73
  10 -11  12    7.57    2.09
  11 -10  12   10.75    2.30
  10   1  -9   22.94    2.88
  11  -1  -9   24.49    2.89
  10 -11   9   31.67    3.36
   1  10   9   18.48    2.46
 -11   1   9   32.15    2.36
  -1  11   9   29.60    2.99
  11 -10   9   19.94    2.88
  -1 -10  -9   22.26    2.44
   1 -11  -9   31.44    2.63
 -10  -1   9   21.68    2.51
 -11   1   9   26.63    2.65
 -10  -1   6   22.91    2.52
 -11   1   6   22.93    2.48
  10   1  -6   20.55    2.67
  11  -1  -6   27.40    2.99
  -1  11   6   28.64    2.51
   1  10   6   20.14    2.25
  10 -11   6   25.45    3.13
  -1  11   6   24.76    2.46
 -10  -1   6   24.65    1.71
   1  10   6   14.53    2.03
  -1 -10  -6   16.33    2.18
   1 -11  -6   25.57    2.56
  11 -10   6   19.75    2.83
   1  10   3   21.49    2.19
  -1  11   3   17.29    1.98
  11 -10   3   24.05    2.98
  10 -11   3   30.71    3.32
   1  10   3   18.05    1.81
  -1  11   3   17.40    1.95
 -10  -1   3   23.44    2.47
  11  -1  -3   13.25    2.29
  -1 -10  -3   16.12    2.18
   1 -11  -3   17.93    2.25
  10   1  -3   19.02    2.71
  11  -1   0   99.78    6.43
  10   1   0   96.17    6.33
 -10  -1   0   77.70    5.62
  10   1   0   85.68    5.10
 -10  11   0  102.57    4.23
  11  -1   0   88.66    4.90
 -10  -1   0   88.29    4.88
  -1  11   0   99.07    5.12
   1 -11   0  100.20    6.03
  -1 -10   0   82.39    5.75
  11 -10   0   98.53    6.59
  10 -11   0  112.43    6.80
  10   1   3    1.42    0.90
  11  -1   3    1.27    1.31
  10   1   3    3.18    1.52
  10 -11  -3    2.47    1.50
  11 -10  -3   -0.45    1.35
 -10  -1  -3    2.16    1.03
   1  10  -3    2.08    0.47
  -1 -10   3    3.17    1.25
   1 -11   3    2.32    1.30
  -1  11  -6   90.66    4.36
  10 -11  -6   89.12    6.19
  11 -10  -6   97.09    6.29
  10   1   6   76.74    5.76
  11  -1   6  100.67    6.28
   1 -11   6   79.75    5.70
  -1 -10   6   87.38    5.80
  -1 -10   9   60.78    4.58
   1 -11   9   64.94    4.68
 -11  10   9   67.27    5.02
 -10  11   9   52.33    4.71
  10 -11  -9   65.91    4.96
  11 -10  -9   48.11    4.41
  10   1   9   49.15    4.32
  11  -1   9   60.71    4.66
 -10  -1  -9   52.91    4.20
 -10  -1 -12    7.00    1.56
 -11  10  12    6.63    2.09
 -10  11  12    6.91    2.16
  10 -11 -12    7.00    1.91
  11  -1  12    6.78    1.74
  11 -10 -12    5.79    1.80
  10   1  12    9.09    1.95
  -1 -10  12    8.28    1.89
   1 -11  12    6.73    1.89
 -10  11  15   74.14    6.13
 -11  10  15   62.93    5.72
 -11   1 -15   58.11    4.59
 -10  -1 -15   71.21    6.07
 -11   1 -15   75.63    6.09
   1 -11  15   74.41    5.31
  -1 -10  15   67.49    5.06
 -10  11  18   13.24    3.07
 -11  10  18   13.07    2.98
 -11   1 -18   18.29    4.00
 -10  -1 -18   12.27    3.01
 -11  11 -16  110.37    8.10
   0  11  16  122.51    8.15
 -11  11 -13    3.47    1.91
  11 -11  13    2.23    1.86
   0  11  13    3.06    1.69
 -11   0  13    3.40    1.38
   0 -11 -10    5.39    1.50
  11 -11  10    3.77    1.82
 -11   0  10    7.18    1.56
   0  11  10    3.80    1.64
  11   0 -10    5.04    1.73
   0 -11  -7    0.16    1.11
 -11   0   7   -0.17    1.08
   0  11   7   -0.93    0.96
  11   0  -7   -0.64    1.52
   0  11   7   -0.32    1.13
  11 -11   7    0.24    1.61
  11   0  -4  204.38   11.22
   0  11   4  210.48   10.47
   0  11   4  196.89   10.04
  11 -11   4  223.81   11.81
 -11   0   4  193.74   10.66
   0 -11  -4  219.65   10.84
  11 -11   1   31.48    3.42
   0  11   1   26.42    2.03
  11   0  -1   20.09    1.88
   0 -11  -1   28.30    2.80
  11   0  -1   14.29    2.40
  11 -11  -2    1.43    1.35
  11   0   2    1.40    0.81
  11   0   2    2.91    1.46
   0 -11   2    1.84    1.20
 -11   0  -2    1.80    0.94
   0  11  -2    2.18    0.69
  11 -11  -5  182.22   11.05
   0  11  -5  197.47    8.81
   0  11  -5  218.73    8.97
   0 -11   5  191.50   10.74
  11   0   5  188.94   10.94
 -11  11   8    1.39    1.38
   0 -11   8   -0.20    1.18
  11 -11  -8    2.30    1.63
  11   0   8    0.84    1.47
  11   0  11   29.39    3.23
   0 -11  11   30.31    3.36
 -11  11  11   30.57    3.68
  11 -11 -11   32.00    3.45
 -11  11  14  157.33    9.87
   0 -11  14  156.32    8.94
 -11   0 -14  144.66    8.34
 -11   0 -14  149.60    9.59
 -11   0 -17    2.15    2.33
 -11  11  17    0.31    2.15
   6 -12   0  185.90    9.61
  -6  -6   0  171.42    9.44
  -6  -6   0  176.83    7.88
  12  -6   0  181.53   10.01
   6 -12  -3    3.50    1.42
   6 -12   3    2.76    1.27
  -6  -6   3    9.23    1.70
  -6  -6  -3    5.67    1.42
   6   6   3    9.34    1.46
  -6  12   3    5.31    0.99
  12  -6   3    5.22    1.70
  12  -6  -3    7.22    1.94
  -6  12   3    3.41    1.37
  -6  -6  -3    6.73    1.19
  -6  -6   3    8.42    1.28
  -6  12   3    6.41    1.12
   6 -12  -6  263.42   12.28
   6 -12   6  254.88   12.88
 -12   6  -6  247.79   11.18
   6   6   6  234.77   12.18
   6   6   6  240.63   11.68
  -6  12   6  274.32   13.01
  -6  -6  -6  217.47   11.57
  12  -6  -6  249.20   12.89
  12  -6   6  222.15   12.82
  -6  -6  -6  246.09   12.44
  -6  -6   6  264.49   12.70
  -6  12   6  274.56   11.78
  -6  -6   6  256.03   11.75
  12  -6  -9  304.86   15.23
  12  -6   9  307.40   15.56
  -6  12  -9  307.94   14.84
  -6  -6  -9  307.54   14.61
   6   6   9  300.95   14.67
  -6  12   9  342.54   15.84
 -12   6   9  293.23   14.93
   6 -12  -9  320.28   14.45
   6 -12   9  305.93   15.34
  -6  -6  -9  311.06   14.82
  -6  -6   9  278.83   14.76
   6 -12 -12    6.13    1.85
   6 -12  12    1.00    1.51
  -6  12  12    5.29    1.97
 -12   6  12    6.43    1.84
   6   6  12   10.20    1.99
  -6  -6 -12    5.91    1.50
  -6  -6  12    4.73    1.53
  -6  -6 -12    4.36    1.63
  -6  12 -12    4.00    1.68
  12  -6  12    7.90    1.96
  12  -6 -12    7.24    1.69
   6   6  15  107.35    7.07
  -6  -6  15   96.64    6.14
 -12   6 -15  106.15    7.58
  -6  12 -15  104.81    7.03
  -6  -6 -15  101.52    6.98
  -6  12  15  120.98    8.03
 -12   6  15   92.18    6.62
 -12   6 -18   55.75    5.65
  -6  12  18   55.06    5.71
  -6  12 -18   41.77    4.87
  -6  -6 -18   56.31    5.23
 -12   6  18   49.10    4.56
  -5  -7 -19    0.30    1.92
  -7  12 -19    0.63    2.33
  -5  12  19    1.05    2.23
   5   7  19    0.88    1.86
  -5  -7 -16    3.72    1.78
  -7  12 -16    3.18    2.02
 -12   7 -16    2.13    1.90
  -5  12  16    4.03    2.23
 -12   5  16    1.41    1.54
   5   7  16    5.16    2.03
 -12   5  13    4.53    1.67
  -5  12  13    9.29    2.32
  12  -5 -13    4.97    1.62
  12  -7  13    7.56    1.95
   7 -12  13    8.32    2.06
   5   7  13    9.82    2.09
  -5  -7 -13   10.57    2.08
  -7  12 -13    9.65    2.24
  -7  -5  13    7.35    1.67
  -5  -7 -10   26.85    2.60
  -7  -5  10   14.92    2.25
   7 -12  10   19.29    2.84
   5   7  10   25.66    2.67
  -5  12  10   34.20    3.44
  12  -7  10   20.85    2.84
  12  -5 -10   14.18    2.31
 -12   5  10   17.27    2.39
  -7  12 -10   21.79    2.55
  -5  -7 -10   28.08    2.64
   5 -12 -10   27.06    2.38
   7 -12   7   22.83    2.77
   5 -12  -7   25.05    2.45
  -7  -5   7   20.81    2.60
  -5  -7  -7   25.59    2.65
 -12   7  -7   20.27    1.69
   5   7   7   29.12    2.48
  -5  12   7   25.32    2.86
  12  -5  -7   19.78    2.71
  12  -7   7   21.30    3.01
  -5  12   7   25.10    2.12
  -5  -7  -7   25.77    2.24
  -7  -5   7   21.12    2.38
   7 -12   4    3.05    1.35
   5 -12  -4    5.55    1.40
  12  -5  -4    0.41    0.39
   5   7   4    2.44    1.14
  -5  12   4    3.27    0.93
   5   7   4    3.18    0.91
  12  -7   4    1.34    1.38
  12  -5  -4   -0.64    1.34
  -5  12   4    3.53    0.83
  -7  -5   4    0.86    1.05
  -5  12   4    1.63    1.19
  -5  -7  -4    3.23    1.12
  -7  -5   4    0.17    1.09
  -5  -7  -4    2.16    1.19
  12  -5  -1    0.42    1.16
  12  -7   1    0.22    1.16
   5 -12  -1    0.50    1.03
   7 -12   1    1.07    1.10
  -7  -5   1    0.20    0.42
  -7  -5   1    0.17    0.94
  -5  -7  -1    1.19    0.93
  -5  -7   2    6.76    1.47
   5 -12   2    7.06    1.58
   7 -12  -2    4.76    1.43
  -7  -5  -2    6.16    1.46
   7   5   2    5.53    1.25
  -7  12   2    5.55    0.90
  12  -5   2    7.91    1.92
  12  -7  -2    8.93    1.98
  -7  -5  -2    3.67    0.98
  -5  -7   2    7.76    1.03
   7 -12  -5   79.82    5.15
   5 -12   5   81.66    5.57
   7   5   5   76.27    5.01
  12  -7  -5   64.32    5.41
  -7  -5  -5   83.03    4.84
  -7  12   5   84.99    5.66
  -5  -7   5   85.26    4.51
  -7  12   5   89.07    4.95
  12  -5   5   92.80    6.07
  -5  -7   5   80.43    5.38
  -7  -5  -5   84.51    5.39
   5 -12   8   29.90    3.24
  -5  -7   8   38.89    2.88
  -7  -5  -8   30.48    2.93
  -5  12  -8   35.48    2.80
 -12   7   8   31.86    3.22
  -7  12   8   33.41    3.60
  12  -7  -8   37.30    3.68
  12  -5   8   35.02    3.53
  -5  -7   8   35.41    3.24
  -7  -5  -8   35.19    3.09
  -7  -5 -11    1.88    1.09
   7 -12 -11    0.21    1.48
  12  -7 -11    0.74    1.37
  12  -5  11    2.27    1.63
 -12   7  11    1.46    1.48
  -7  12  11    2.07    1.69
  -7  -5 -11    2.28    1.41
  -5  12 -11    3.21    1.33
   5 -12  11    0.41    1.41
  -5  -7  11    1.44    1.32
   5 -12  14    5.48    2.14
  -7  12  14   12.61    2.79
 -12   7  14   11.52    2.37
  12  -5  14   15.91    2.36
  -5  12 -14   11.35    2.38
  -7  -5 -14   15.81    2.60
  -5  -7  14    9.25    1.91
  -7  12  17    2.31    2.34
 -12   7  17    1.21    1.83
 -12   5 -17    1.98    2.18
  -5  12 -17    2.13    2.21
  -7  -5 -17    2.83    1.99
 -12   7  20   -1.33    2.13
  -5  12 -20    1.26    2.51
  -7  -5 -20   -1.02    2.44
 -12   8 -17    0.96    1.98
  -4  -8 -17   -1.02    1.79
  -8  12 -17   -0.88    2.14
   4   8  17    0.54    1.71
  -4  12  17   -1.92    2.00
  -4  12  14   19.16    3.18
   8 -12  14   24.62    3.22
   4   8  14   21.62    3.05
 -12   4  14   31.05    3.07
  12  -8  14   25.72    3.01
  -8  -4  14   32.92    2.87
  -4  -8 -14   23.20    3.00
  -8  12 -14   27.40    3.45
   4 -12 -11  107.69    6.24
 -12   4  11  129.73    6.66
  -4  -8 -11  112.28    6.55
  -8  -4  11  107.30    6.73
  -8  12 -11  112.33    7.05
   8 -12  11  109.79    7.22
   4   8  11  123.77    7.20
 -12   4  11  125.55    6.92
  -4  12  11  104.94    7.38
  -4  -8 -11  111.13    6.65
  12  -4 -11  130.42    7.20
  12  -8  11  134.33    7.77
  -4  12   8   17.23    2.46
   4   8   8   12.40    1.89
  12  -8   8    9.73    2.10
  12  -4  -8   17.52    2.48
 -12   4   8   17.21    2.11
   4 -12  -8   15.12    1.94
  -4  -8  -8   11.93    1.90
  -4  12   8   16.46    1.69
  -4  -8  -8   13.58    1.72
   8 -12   8   16.14    2.54
  -8  -4   8   15.85    2.18
 -12   8  -8   11.61    1.32
   4   8   5    2.71    1.09
  -4  12   5    5.72    1.24
   4 -12  -5    8.54    1.70
  -4  -8  -5    4.52    1.41
  12  -8   5    6.91    1.95
  12  -4  -5   15.90    2.34
  -8  -4   5    9.82    1.75
 -12   8  -5    7.96    0.84
  -4  -8  -5    2.62    1.18
   4   8   5    2.59    0.93
  -4  12   5    6.55    1.60
  -4  12   5    6.24    0.96
  -8  -4   5   10.98    1.72
  -4  -8  -2    0.50    0.49
  -4  12   2    1.01    0.40
   4 -12  -2    1.15    1.24
   8 -12   2    1.13    1.23
  -4  -8  -2    1.16    1.16
  -8  -4   2    1.52    0.98
   4   8   2   -0.28    0.90
  -4  12   2    1.93    0.93
  12  -4  -2    2.18    0.54
  12  -4  -2    1.06    1.27
  12  -8   2    0.45    1.28
  -8  -4   2    1.21    0.43
  -4  12   2    1.78    1.16
   8   4  -2    1.71    1.36
  -8  -4  -1  338.49   16.37
  -4  -8   1  332.35   16.36
   8   4   1  352.39   15.93
  12  -8  -1  387.24   17.38
  -8  -4  -1  336.38   15.06
   8   4   1  316.92   16.75
  12  -4   1  313.98   16.69
   4 -12   1  315.47   16.30
   8 -12  -1  324.87   16.37
  -4  -8   1  328.58   14.49
  -4  12  -1  369.06   14.50
  -8  -4  -4   34.25    3.09
  -4  -8   4   28.42    2.91
  12  -4   4   34.24    3.49
   8   4   4   35.71    2.78
  12  -8  -4   40.97    3.72
  -8  -4  -4   27.04    2.37
   8   4   4   26.59    3.15
  -4  12  -4   29.47    1.95
  -4  -8   4   33.54    2.09
   4 -12   4   28.13    3.01
   4 -12   7   15.01    2.34
  -4  -8   7   22.35    1.90
  -4  12  -7   16.65    1.72
   8 -12  -7   19.50    2.82
  12  -8  -7   18.47    2.70
  12  -4   7   18.67    2.63
  -8  -4  -7   17.79    2.30
  -4  -8   7   19.41    2.42
  -8  12   7   18.55    2.65
  12  -4  10  264.00   12.87
  12  -8 -10  259.04   12.71
  -4  -8  10  251.49   12.53
   4 -12  10  226.68   12.52
   8 -12 -10  239.02   12.71
  -8  12  10  223.36   13.02
 -12   8  10  253.48   12.82
  -4  12 -10  241.38   11.75
  -8  -4 -10  232.98   12.34
  -8  -4 -10  232.34   12.03
  -8  -4 -13    3.36    1.25
   8 -12 -13    2.56    1.68
  -8  12  13    0.87    1.68
 -12   8  13    1.62    1.62
  12  -8 -13    1.66    1.29
  12  -4  13    1.32    1.40
   4 -12  13    1.89    1.62
  -4  -8  13    2.57    1.44
  -8  -4 -13    0.24    1.56
  -4  12 -13    2.41    1.52
  -8  12  16   25.72    3.83
  -4  12 -16   30.45    3.69
  -8  -4 -16   27.05    3.55
 -12   4 -16   31.16    4.08
 -12   8  16   27.85    3.66
  -8  12  19   81.51    6.89
 -12   8  19   70.51    5.99
  -8  -4 -19   62.48    6.17
  -4  12 -19   75.17    6.31
   3   9  18    0.88    1.91
  -3  12  18    0.64    2.01
 -12   9 -18    1.05    2.09
  -9  12 -18    0.94    2.30
   3   9  15   11.80    2.49
  -3  12  15   14.02    2.84
  -9  12 -15   14.71    2.80
 -12   9 -15   11.17    2.68
  -3  -9 -15    8.95    2.17
  -3  -9 -12   10.84    2.01
  -9  12 -12   16.46    2.57
   3   9  12   18.47    2.58
 -12   3  12   14.71    2.05
  -3  12  12   16.29    2.66
  12  -3 -12   11.68    2.12
  12  -9  12   15.70    2.63
 -12   3  12   17.16    1.98
  -9  -3  12   17.42    2.23
  -3  -9 -12   12.45    1.94
   9 -12  12   14.53    2.60
  -3  12   9    3.66    1.60
   3   9   9    4.80    1.58
 -12   3   9    5.69    1.37
  12  -9   9    5.01    1.86
  12  -3  -9    4.48    1.68
   9 -12   9    0.68    1.44
   3 -12  -9    4.19    1.38
  -3  -9  -9    5.02    1.44
  -3  -9  -9    6.05    1.39
  -9  -3   9    5.76    1.51
 -12   3   9    2.48    1.30
   3   9   6    0.48    0.90
  -3  12   6    1.01    1.14
   9 -12   6    0.95    1.48
  -3  -9  -6    0.32    1.12
   3 -12  -6    1.25    1.17
  -9  -3   6    0.34    1.03
   9   3  -6    0.65    1.26
   3   9   6   -0.16    0.95
  -3  12   6    0.39    0.85
 -12   9  -6    0.16    0.48
  12  -3  -6    0.43    1.29
  12  -9   6    0.47    1.42
  -3  -9  -6    0.92    0.79
  -9  -3   3   36.84    3.36
  -3  -9  -3   41.35    3.40
  -9  -3   3   40.89    2.09
   3   9   3   39.40    2.63
  -3  12   3   37.90    3.14
  -3  12   3   37.45    2.92
   3   9   3   41.82    3.24
   9   3  -3   38.52    3.82
  12  -3  -3   45.11    3.95
   3 -12  -3   33.55    3.22
  12  -9   3   46.27    4.12
   9 -12   3   44.36    4.07
  -3  -9   0   49.53    3.78
  -9  -3   0   40.33    3.54
   3 -12   0   45.25    3.71
   9   3   0   37.94    3.12
  -9  -3   0   39.07    2.61
   3   9   0   50.56    2.47
  -3  12   0   44.87    3.18
  12  -9   0   56.72    4.42
   9 -12   0   49.21    4.28
   9   3   0   37.97    3.82
  12  -3   0   48.79    4.15
   3 -12   3    7.95    1.69
  -3  -9   3    8.23    1.63
  -9  -3  -3    1.93    1.10
   9   3   3    3.85    1.51
   9   3   3    5.34    1.21
  12  -3   3    3.58    1.53
  12  -9  -3    9.35    2.05
  -9  -3  -3    5.44    1.18
   9 -12  -3    5.91    1.87
  -3  -9   6   21.58    2.60
  -9  -3  -6   23.69    2.58
  -9  12   6   20.30    2.72
   3 -12   6   15.95    2.44
   9   3   6   24.99    2.96
  12  -3   6   29.31    3.22
   9 -12  -6   19.99    2.81
  12  -9  -6   25.76    3.17
   3 -12   9    9.93    2.00
  -3  -9   9   15.02    2.32
  -9  -3  -9    6.62    1.57
  12  -9  -9    8.46    2.07
  12  -3   9   12.11    2.28
   9 -12  -9    7.36    2.06
  -3  12  -9    8.61    1.48
 -12   9   9   10.88    2.14
  -9  12   9    5.50    1.99
   3 -12  12    1.27    1.43
  -3  -9  12    3.45    1.72
  -9  -3 -12    1.46    1.09
   9 -12 -12    2.77    1.89
  12  -3  12    1.96    1.64
  12  -9 -12    3.22    1.54
  -3  12 -12    3.38    1.55
  -9  -3 -12    2.95    1.70
  -9  12  12    2.50    1.66
 -12   9  12    3.91    1.92
  -9  -3 -15   16.57    3.04
  -3  12 -15   18.16    2.81
 -12   3 -15   20.93    3.50
  -9  12  15   18.56    3.37
 -12   9  15   30.44    3.67
   3 -12  15   16.39    2.81
  -3  -9  15   29.69    3.09
  -3  12 -18    5.47    2.37
 -12   3 -18    8.51    2.89
  -9  -3 -18   12.09    2.99
  -9  12  18    4.13    2.71
 -12   9  18   10.00    2.78
 -10  12 -16   15.07    3.07
 -12  10 -16   12.01    2.93
   2  10  16   13.82    2.81
  -2  12  16    8.84    2.58
 -12   2  13   15.83    2.00
 -10  12 -13   17.20    2.80
  10 -12  13   24.31    3.11
  12 -10  13   14.14    2.64
  12  -2 -13   12.65    2.09
 -10  -2  13   15.40    2.21
   2  10  13   16.82    2.65
  -2  12  13   23.11    3.23
  12  -2 -10  168.15    9.96
  10 -12  10  194.93   10.64
  12 -10  10  188.78   10.59
   2  10  10  173.67    9.76
 -12   2  10  171.47    9.02
  -2  12  10  185.00   10.22
 -10  -2  10  177.53    9.72
 -12   2  10  191.09    9.66
   2 -12 -10  187.58    9.36
  -2 -10 -10  191.87    9.58
  10 -12   7    6.68    2.01
   2 -12  -7    9.56    1.78
  -2 -10  -7    7.30    1.54
 -10  -2   7    6.62    1.67
 -12   2   7    9.20    1.70
   2  10   7    5.50    1.42
  12 -10   7    6.57    2.04
  12  -2  -7    7.72    1.93
  -2  12   7    7.27    1.73
   2  10   7    5.43    1.39
 -12   2   7    8.05    1.47
  10   2  -7    5.32    1.72
   2  10   4   46.16    3.67
 -12  10  -4   44.05    2.44
  -2  12   4   61.80    3.83
 -10  -2   4   55.65    2.66
   2  10   4   47.84    3.32
  -2  12   4   64.95    3.98
  -2 -10  -4   40.87    3.65
 -10  -2   4   47.48    3.92
   2 -12  -4   60.18    4.13
  10   2  -4   45.29    4.29
  12  -2  -4   38.63    3.94
  12 -10   4   46.94    4.39
  10 -12   4   65.39    5.03
  12  -2  -1   97.38    5.00
 -10  -2   1   98.18    4.91
  -2  12   1   98.04    5.47
  -2 -10  -1   91.00    6.03
 -10  -2   1  116.52    6.47
   2 -12  -1   98.90    6.18
  12  -2  -1   96.55    6.59
  10   2  -1  100.90    6.63
  12 -10   1   88.59    6.62
  10 -12   1  102.60    6.93
  10   2   2  110.75    6.04
 -10  -2  -2  111.47    5.73
   2  10  -2  117.30    4.89
  -2  12  -2  110.12    5.71
  12 -10  -2  106.59    7.21
  10 -12  -2  102.20    7.19
   2 -12   2   98.80    6.53
  12  -2   2   95.72    6.99
  10   2   2   97.34    6.97
  -2 -10   2  112.54    6.80
 -10  -2  -2   96.72    6.52
  12 -10  -5  244.35   13.26
  10 -12  -5  270.20   13.56
 -10  -2  -5  224.98   12.58
   2 -12   5  278.69   13.22
  -2 -10   5  225.76   12.79
  12  -2   5  264.93   13.41
  10   2   5  281.28   13.49
 -10  12   8   73.42    5.49
 -12  10   8   63.44    5.12
  12 -10  -8   58.42    5.10
  10 -12  -8   70.23    5.46
 -10  -2  -8   68.73    4.84
  10   2   8   69.66    5.35
  12  -2   8   59.49    4.96
   2 -12   8   72.55    5.22
  -2 -10   8   70.78    5.10
   2 -12  11   65.30    5.09
  -2 -10  11   62.67    4.87
 -10  12  11   69.58    5.71
 -12  10  11   55.61    5.21
  12 -10 -11   58.96    4.92
  10 -12 -11   81.04    5.57
 -10  -2 -11   65.95    4.72
  -2  12 -11   74.51    4.54
  12  -2  11   55.14    4.79
   2 -12  14   55.39    4.54
  -2 -10  14   37.94    3.80
 -12  10  14   37.27    4.37
  12  -2  14   46.89    3.94
  -2  12 -14   49.93    4.11
 -10  -2 -14   43.47    3.60
 -10  -2 -14   43.32    4.53
 -12   2 -14   39.37    4.55
 -12   2 -17    2.10    2.37
 -10  -2 -17   -0.34    2.03
 -12  10  17   -1.20    2.05
 -10  12  17   -0.66    1.97
 -12  11 -17    4.49    2.38
 -11  12 -17    1.89    2.28
   1  11  17    5.25    2.27
  -1  12  17    1.78    2.11
   1  11  14   42.42    4.36
 -11  12 -14   49.12    4.55
 -12  11 -14   42.21    4.43
  12 -11  14   42.27    4.37
  11 -12  14   48.93    4.64
  11   1 -11   12.30    2.62
  12 -11  11   14.21    2.77
  11 -12  11   17.64    2.82
  12  -1 -11   17.45    2.64
 -11  -1  11   12.17    2.04
 -12   1  11   14.85    2.08
   1  11  11   11.08    2.19
  -1  12  11   19.28    2.80
   1 -12 -11   19.43    2.25
  -1 -11 -11   15.58    2.14
  -1 -11  -8    4.68    1.56
   1 -12  -8    3.50    1.43
 -11  -1   8    3.06    1.38
 -12   1   8    3.04    1.37
  11   1  -8    0.89    1.52
  12  -1  -8    2.03    1.62
  12 -11   8    2.51    1.70
 -12   1   8    1.67    1.05
   1  11   8    3.22    1.40
  -1  12   8    2.89    1.46
  11 -12   8    3.59    1.88
  -1 -11  -5  148.30    7.88
   1 -12  -5  147.17    7.88
 -11  -1   5  120.31    7.64
   1  11   5  141.56    7.58
  -1  12   5  146.46    7.56
   1  11   5  129.92    7.15
  -1  12   5  147.91    7.49
  11   1  -5  111.68    7.89
  12  -1  -5  113.80    7.95
 -12   1   5  122.44    7.62
  11 -12   5  140.37    8.69
  12 -11   5  130.54    8.47
   1 -12  -2   -0.74    1.24
  -1 -11  -2   -0.18    1.17
  -1  12   2   -0.43    0.93
 -11  -1   2   -0.75    1.20
   1  11   2    0.15    0.99
  12  -1  -2    0.26    0.69
 -11  -1   2   -0.07    0.72
  11   1  -2    0.23    1.31
  12  -1  -2   -0.48    1.26
   1  11   2   -0.37    0.78
  -1  12   2    0.11    0.94
  11 -12   2    0.53    1.64
  12 -11   2   -0.26    1.51
  11   1   1   49.74    4.42
  12  -1   1   42.29    4.19
 -11  -1  -1   47.69    3.16
  -1  12  -1   50.23    3.15
   1  11  -1   52.30    2.84
 -11  -1  -1   47.87    3.99
  11   1   1   49.98    3.35
  12  -1   1   53.39    3.22
   1 -12   1   53.49    4.21
  -1 -11   1   55.94    4.25
  11 -12  -1   41.31    4.40
  12 -11  -1   49.54    4.59
  -1 -11   4  126.82    7.45
   1 -12   4  120.33    7.31
  11 -12  -4  121.65    7.83
  12 -11  -4  120.62    7.78
  11   1   4  101.05    7.36
  12  -1   4  120.50    7.64
 -12  11   7   17.51    2.56
 -11  12   7   19.69    2.79
  -1 -11   7   15.82    2.42
 -11  -1  -7   17.71    2.41
   1 -12   7   16.91    2.50
  11 -12  -7   12.67    2.56
  11   1   7   16.39    2.68
  12 -11  -7   14.97    2.60
  12  -1   7   18.23    2.69
  12 -11 -10   57.16    4.83
  11 -12 -10   58.08    4.92
 -11  12  10   50.76    4.85
 -12  11  10   54.48    4.88
 -11  -1 -10   48.41    4.19
  11   1  10   59.45    4.88
  12  -1  10   53.33    4.58
   1 -12  10   55.34    4.62
  -1 -11  10   58.06    4.64
 -11  -1 -13   41.75    4.24
  12 -11 -13   28.21    3.35
  11 -12 -13   34.92    3.66
 -11  12  13   35.36    4.19
  -1 -11  13   30.44    3.41
   1 -12  13   40.46    3.83
  12  -1  13   36.25    3.55
 -11  -1 -13   35.93    3.29
 -12  11  13   21.44    3.45
 -12   1 -16   14.09    3.20
 -11  -1 -16   14.21    3.10
 -11  12  16   10.15    2.84
 -12  11  16   15.94    3.21
  -1 -11  16   13.23    2.36
   1 -12  16   14.11    2.58
   0  12  18   12.48    2.90
 -12  12 -15    7.56    2.35
   0  12  15    6.37    2.21
  12 -12  12   -0.76    1.95
 -12   0  12    3.50    1.56
  12   0 -12    1.73    1.53
   0  12  12    1.61    1.67
  12 -12   9  100.89    7.12
   0  12   9   95.80    6.27
 -12   0   9  100.67    6.24
   0 -12  -9   89.97    5.94
  12   0  -9  100.30    6.73
   0 -12  -6    4.87    1.56
   0  12   6    3.88    1.39
  12   0  -6    6.26    2.00
   0  12   6    3.67    1.30
  12 -12   6    4.68    2.11
 -12   0   3   25.87    2.78
   0  12   3   19.57    2.03
   0  12   3   19.76    2.30
   0 -12  -3   18.26    2.44
  12   0  -3   27.88    3.31
  12 -12   3   20.27    3.10
  12   0   0  253.22   11.36
 -12   0   0  262.17   11.38
   0  12   0  220.03   11.00
  12 -12   0  240.46   13.31
   0 -12   0  232.06   12.41
  12   0   0  241.54   13.01
  12   0   3    5.67    1.81
   0 -12   3    2.50    1.40
  12 -12  -3    1.61    1.53
  12   0   6   36.35    3.70
  12 -12  -6   35.97    3.89
   0 -12   6   26.35    3.17
  12   0   9   37.28    3.84
   0 -12   9   38.47    3.83
  12 -12  -9   35.63    3.96
 -12  12   9   41.49    4.28
 -12  12  12   36.07    4.27
  12 -12 -12   34.29    3.78
   0 -12  12   34.95    3.70
 -12   0 -12   36.03    3.59
  12   0  12   39.76    3.96
   0 -12  15   49.14    4.51
 -12   0 -15   44.13    4.90
 -12  12  18   16.50    3.37
  -7  13 -17   -0.55    2.17
  -6  -7 -17    2.40    1.76
 -13   7 -17   -0.63    2.19
  -6  13  17    1.36    2.09
 -13   6  17    1.78    1.83
 -13   6  14   -0.63    1.61
  -6  13  14    0.59    1.69
  13  -7  14   -0.21    1.60
   6   7  14    0.23    1.39
   7 -13  14   -0.21    1.65
  -7  -6  14   -0.18    1.32
  -6  -7 -14    1.49    1.68
  -7  13 -14    0.68    1.68
 -13   6  11    8.04    2.08
  -6  13  11   11.39    2.50
  13  -7  11   14.88    2.63
  13  -6 -11    9.70    2.04
   7 -13  11    9.09    2.47
   6   7  11   13.79    2.13
  -7  13 -11   10.81    2.08
  -6  -7 -11   12.96    2.15
  -6  -7 -11   17.05    2.27
  -7  -6  11    9.42    1.86
  -7  -6   8   17.46    2.45
  -6  -7  -8   21.14    2.54
   7 -13   8   16.40    2.55
 -13   7  -8   16.51    1.59
   6   7   8   21.65    2.26
  13  -6  -8   15.06    2.57
  13  -7   8   20.58    2.88
  -6  13   8   17.65    2.66
 -13   6   8   13.63    2.21
   6 -13  -8   21.88    2.38
  -6  13   8   19.70    2.07
  -7  13  -8   19.84    2.22
  -6  -7  -8   18.99    2.19
  -7  -6   5   28.49    3.10
  -6  -7  -5   31.19    3.15
  -6  13   5   36.77    2.49
  -6  -7  -5   32.88    2.43
  -6  -7  -5   40.94    2.95
  -6  13   5   36.71    3.45
  -7  -6   5   28.66    2.63
   6   7   5   30.82    2.89
  13  -7   5   33.09    3.68
  13  -6  -5   31.49    3.55
   7 -13   5   35.50    3.50
   6 -13  -5   35.78    3.20
  13  -6  -2   36.87    3.74
  13  -7   2   28.29    3.53
  -6  13   2   39.17    2.45
  -6  13   2   37.33    3.29
  -6  -7  -2   37.36    2.47
   7 -13   2   34.22    3.48
   6 -13  -2   38.02    3.43
  -7  -6   2   41.00    3.52
  -6  -7  -2   35.14    3.33
   6   7   2   39.58    3.21
  -6  13   2   38.81    2.68
   7   6   1   21.33    2.27
  -7  13   1   15.97    1.63
   7 -13  -1   16.74    2.46
   6 -13   1   18.30    2.42
  -7  -6  -1   20.84    1.56
  13  -6   1   21.35    2.85
  13  -7  -1   17.90    2.72
  -7  -6  -1   21.36    2.53
  -6  -7   1   25.52    2.78
   7 -13  -4    0.69    1.16
   6 -13   4    3.29    1.46
  -6  -7   4    3.01    1.35
  -7  -6  -4    1.48    1.10
  13  -6   4    2.14    1.53
  13  -7  -4    0.94    1.34
   7   6   4    0.92    0.99
  -7  13   4    1.29    0.76
  -6  -7   4    2.31    0.97
  -7  13   4    1.53    1.01
  -7  13   4    1.93    1.43
  -7  -6  -4    1.56    0.99
 -13   6  -7    0.16    0.73
  -7  -6  -7    0.55    1.25
  -6  13  -7    0.11    0.88
  -7  13   7    0.48    1.11
  -6  -7   7    1.22    1.08
  -7  -6  -7    0.12    1.08
  13  -6   7    0.98    1.41
  13  -7  -7    0.91    1.49
  -6  -7   7    0.38    1.25
   6 -13   7    0.22    1.30
   7 -13  -7   -0.62    1.20
  -7  13   7   -0.23    1.50
  -6  13 -10   43.20    3.57
  -7  -6 -10   46.01    3.80
   6 -13  10   45.95    4.16
 -13   7  10   44.23    4.02
  -7  13  10   42.15    4.31
  13  -7 -10   45.78    4.09
  13  -6  10   49.88    4.43
  -7  -6 -10   49.45    3.91
  -6  -7  10   48.81    4.01
  -6  -7  13    0.94    1.51
  -7  -6 -13    2.22    1.32
  13  -6  13    1.94    1.66
  13  -7 -13    3.77    1.67
   7 -13 -13    4.04    2.00
   6 -13  13    2.38    1.82
  -7  -6 -13    0.63    1.50
  -6  13 -13    4.12    1.81
  -7  13  13    4.44    2.05
 -13   7  13    2.63    1.76
  -6  13 -16   -1.48    2.04
 -13   6 -16    1.23    1.98
  -7  -6 -16    0.51    1.68
 -13   7  16   -0.96    1.85
  -7  13  16   -1.65    2.20
  -7  -6 -19   12.13    3.14
  -6  13 -19   10.28    3.07
 -13   7  19   14.14    2.95
  -8  13 -18   58.90    5.62
   5   8  18   70.05    5.78
  -5  13  18   54.62    5.77
   5   8  15  239.67   12.64
  -5  -8 -15  227.04   12.18
  -5  13  15  224.35   13.14
 -13   5  15  225.27   11.86
  -8  13 -15  223.19   12.48
 -13   8 -15  215.72   12.80
  -5  -8 -12    0.92    1.23
  -8  -5  12    1.77    1.29
 -13   5  12    0.68    1.04
  -5  -8 -12    1.36    1.44
  -8  13 -12    0.21    1.56
   5   8  12    0.60    1.37
  13  -5 -12    0.76    1.47
  13  -8  12   -0.24    1.66
  -5  13  12   -0.26    1.72
 -13   5  12    1.97    1.54
   8 -13  12   -1.13    1.71
   8 -13   9  337.65   18.02
   5   8   9  347.66   17.18
 -13   5   9  413.02   17.60
  -5  13   9  349.36   18.06
  -5  -8  -9  352.97   17.32
  -8  -5   9  409.31   17.89
   5 -13  -9  352.98   17.04
  -8  13  -9  365.31   17.25
  -5  -8  -9  348.56   16.70
  13  -8   9  358.19   18.29
  13  -5  -9  416.47   18.29
  -8  -5   6  396.09   17.37
  13  -5  -6  348.74   18.22
   5   8   6  360.57   17.71
 -13   8  -6  376.36   16.23
   5   8   6  353.14   16.92
  -5  13   6  353.59   17.92
  -5  -8  -6  374.94   17.87
  -8  -5   6  399.45   18.17
   8 -13   6  376.61   18.47
   5 -13  -6  382.31   17.67
  13  -8   6  430.99   19.13
  -5  13   6  364.17   16.55
  13  -5  -3   86.84    6.10
   5   8   3   86.18    5.44
  -5  13   3   87.63    4.98
   5   8   3   85.06    4.53
  13  -8   3   90.33    6.39
  -5  13   3   82.37    5.48
  -5  -8  -3   94.33    4.76
  -8  -5   3   87.63    5.78
  -5  -8  -3   92.02    5.85
   8 -13   3   96.75    6.20
   5 -13  -3   94.26    5.83
  -5  -8  -3   81.90    4.23
  -5  13   3   84.58    4.26
  13  -8   0  610.32   30.42
  -8  -5   0  739.64   28.15
  13  -5   0  613.59   30.35
  -8  -5   0  717.31   30.14
  -5  -8   0  638.89   29.88
  -5  -8   0  629.59   27.99
  -5  13   0  655.64   27.92
   8 -13   0  648.94   30.07
   5 -13   0  665.76   30.00
  -8  13   3  140.30    6.50
   8   5   3  130.35    7.30
  -5  13  -3  142.63    6.20
  -5  -8   3  123.99    6.16
  -8  -5  -3  142.87    6.75
  13  -8  -3  114.89    8.06
  13  -5   3  127.60    8.14
   8 -13  -3  132.26    7.72
   5 -13   3  136.09    7.88
  -5  -8   3  105.37    7.38
  -8  -5  -3  133.22    7.76
  -5  -8   6  216.72   11.67
  -8  -5  -6  231.29   11.72
  -5  13  -6  213.01   10.35
  -8  13   6  241.06   12.29
  13  -8  -6  208.94   12.08
  13  -5   6  229.20   12.29
   5 -13   6  225.13   11.92
  -8  13   6  237.26   11.14
  13  -5   9  186.03   10.76
  13  -8  -9  175.04   10.52
   8 -13  -9  208.15   11.01
  -5  -8   9  189.39   10.40
  -8  -5  -9  189.02   10.14
  -8  13   9  193.03   11.07
 -13   8   9  202.79   10.73
  -8  -5  -9  189.05   10.06
  -5  13  -9  187.27    9.50
   5 -13   9  202.27   10.84
  -5  -8  12   14.86    2.40
   5 -13  12   17.08    2.62
  -5  13 -12   16.23    2.37
  -8  -5 -12   17.77    2.70
  -8  13  12   17.94    2.99
 -13   8  12   15.79    2.60
  13  -8 -12   13.19    2.32
  13  -5  12   14.16    2.52
   8 -13 -12   22.03    2.99
  -8  -5 -12   17.98    2.31
  -8  13  15  245.44   13.61
 -13   8  15  215.86   12.52
  -5  -8  15  207.43   11.63
  -5  13 -15  250.31   12.42
  -8  -5 -15  253.00   12.93
 -13   5 -15  206.99   12.79
  -8  -5 -18   26.88    3.76
  -5  13 -18   26.79    3.84
  -8  13  18   29.82    4.35
 -13   8  18   20.95    3.41
  -9  13 -19  189.01   11.64
 -13   9 -16  118.94    8.77
  -9  13 -16  139.70    8.94
  -4  13  16  142.88    9.47
   4   9  16  137.96    8.74
   4   9  13  149.84    8.87
  -4  13  13  160.31    9.66
 -13   4  13  141.04    8.23
  13  -9  13  166.39    9.23
  13  -4 -13  139.14    8.28
  -9  -4  13  146.41    8.26
  -9  13 -13  146.36    9.25
   9 -13  13  147.58    9.04
  13  -9  10  637.97   29.73
   9 -13  10  608.63   29.43
   4   9  10  649.78   28.85
 -13   4  10  668.17   28.64
  -4  13  10  621.08   29.42
  13  -4 -10  619.35   29.10
  -4  -9 -10  641.12   28.64
 -13   4  10  644.70   28.56
  -9  -4  10  634.03   28.90
  -9  13 -10  639.16   28.87
   4 -13 -10  639.07   28.33
  -9  -4   7   49.53    4.19
  -4  -9  -7   48.67    3.98
   4   9   7   50.55    3.68
  -4  13   7   58.11    4.46
 -13   9  -7   50.05    2.90
   4   9   7   56.00    4.12
  13  -4  -7   61.77    4.80
   4 -13  -7   57.18    4.11
  13  -9   7   51.71    4.77
   9 -13   7   46.09    4.58
  -9  -4   4  770.32   35.88
  -4  -9  -4  762.06   35.78
   4   9   4  814.61   34.69
  -4  13   4  800.12   35.63
  -4  13   4  836.37   35.20
   4   9   4  821.90   35.68
  13  -9   4  769.09   36.74
   9 -13   4  863.40   37.10
  13  -4  -4  834.39   36.67
   4 -13  -4  812.13   35.91
   9   4  -1  770.39   36.12
  13  -4  -1  789.73   36.13
  13  -9   1  867.47   36.53
   4   9   1  827.58   33.62
  -4  13   1  813.85   34.85
  -9  -4   1  765.43   33.51
  -4  -9  -1  780.72   35.41
  -9  -4   1  776.95   35.41
   4 -13  -1  813.37   35.55
   9 -13  -2    5.58    1.91
   4 -13   2    4.16    1.55
  -4  -9   2    7.96    1.70
  -9  -4  -2    7.65    1.61
   9   4   2    6.44    1.37
  13  -9  -2    9.14    2.15
  13  -4   2    5.79    1.88
  -9  -4  -2    7.03    1.19
   9   4   2    7.55    2.01
  13  -9  -5  615.77   30.48
   9 -13  -5  672.78   30.70
  -9  13   5  691.99   30.48
  -9  -4  -5  637.57   29.83
  -4  -9   5  648.73   30.04
   4 -13   5  659.00   30.26
  13  -4   5  697.25   30.83
   9   4   5  680.06   29.50
   9 -13  -8   53.25    4.85
  13  -9  -8   49.58    4.63
  -4  13  -8   52.76    3.42
 -13   9   8   61.25    4.78
  -9  13   8   49.41    4.73
  -9  -4  -8   61.14    4.48
  13  -4   8   63.42    4.97
  -4  -9   8   56.18    4.54
   4 -13   8   58.79    4.72
  -4  13  -8   60.95    3.60
  -9  -4 -11  322.76   15.60
  -4  13 -11  305.78   15.11
  -9  13  11  298.87   16.63
 -13   9  11  332.11   16.50
   9 -13 -11  331.12   16.42
  -9  -4 -11  344.69   16.07
   4 -13  11  311.46   16.14
  -4  -9  11  307.07   15.82
  13  -4  11  336.19   16.31
  13  -9 -11  312.21   15.91
  -4  13 -14  409.61   20.31
  -9  13  14  447.09   22.11
 -13   9  14  401.73   21.07
   4 -13  14  414.62   20.78
  -4  -9  14  425.97   20.38
  -9  -4 -14  478.17   21.69
  13  -4  14  452.25   20.62
 -13   9  17    0.28    1.85
  -9  13  17    0.34    2.27
 -13   4 -17    0.99    2.18
  -9  -4 -17   -0.31    1.87
   3  10  17    1.13    1.72
  -3  13  17    2.60    2.17
 -13  10 -17    0.94    2.10
 -10  13 -17    0.30    2.08
  10 -13  14   16.64    2.99
  13 -10  14   19.32    2.96
 -10  13 -14   18.98    3.05
   3  10  14   22.29    3.08
  -3  13  14   17.94    3.13
 -10  -3  14   15.62    2.33
   3 -13 -11    9.26    1.71
 -10  -3  11    5.02    1.74
  -3 -10 -11    5.03    1.59
 -13   3  11    6.30    1.61
  13  -3 -11    6.88    1.84
  13 -10  11    5.94    2.20
 -10  13 -11    9.69    2.18
 -13   3  11    8.46    1.65
   3  10  11    6.76    1.84
  -3  13  11    9.89    2.20
  10 -13  11    6.70    2.18
 -10  -3   8    7.02    1.67
  -3  13   8    7.59    1.88
   3  10   8    7.08    1.62
 -13   3   8    5.43    1.48
  10 -13   8    6.49    2.03
  13  -3  -8    3.75    1.87
  13 -10   8    6.87    2.18
   3 -13  -8    3.95    1.53
  -3 -10  -8    5.40    1.64
  -3 -10  -5   20.27    2.50
   3 -13  -5   19.17    2.39
   3  10   5   23.01    2.47
  -3  13   5   19.14    2.14
 -10  -3   5   11.85    2.23
   3  10   5   24.03    2.13
  -3  13   5   18.64    2.37
  10 -13   5   20.93    3.09
  13  -3  -5   12.77    2.46
  13 -10   5   16.55    2.80
  10   3  -5    9.10    2.29
  -3 -10  -2   -0.38    1.09
   3 -13  -2    1.13    1.37
   3  10   2   -0.49    0.97
  13  -3  -2    0.06    0.62
  -3  13   2    0.81    0.93
  13 -10   2   -0.26    1.37
  13  -3  -2   -0.25    1.33
 -10  -3   2    0.57    1.02
  -3  13   2    0.14    1.10
  10 -13   2    0.27    1.48
  10   3  -2    0.26    1.35
  -3 -10   1    2.33    1.25
   3 -13   1    1.19    1.18
 -10  -3  -1    1.75    1.11
  10   3   1    1.83    1.01
 -10  13   1    2.61    0.53
  10   3   1    1.52    1.59
  13 -10  -1    2.81    1.64
  13  -3   1    0.25    1.34
 -10  -3  -1    0.95    0.81
  -3  13  -1    2.68    1.12
  10 -13  -1    2.93    1.82
  10   3   4   59.64    4.35
  10 -13  -4   63.26    5.41
  13 -10  -4   74.60    5.60
  -3 -10   4   80.73    5.32
 -10  -3  -4   56.73    4.67
   3 -13   4   68.68    5.04
  10   3   4   68.64    5.44
  13  -3   4   77.36    5.61
  10   3   7    1.68    1.61
  -3 -10   7    1.49    1.44
   3 -13   7    5.34    1.73
 -10  -3  -7    2.53    1.27
  13 -10  -7    1.27    1.74
  13  -3   7    2.89    1.59
  10 -13  -7    4.74    1.99
 -10  13   7    3.95    1.67
  -3 -10  10    0.21    1.41
   3 -13  10   -0.92    1.39
  13  -3  10    0.93    1.45
  13 -10 -10   -0.24    1.66
 -10  -3 -10   -0.19    1.26
 -10  13  10   -0.28    1.62
 -13  10  10    0.24    1.57
  10 -13 -10    0.98    1.78
  10 -13 -13    9.87    2.43
  -3 -10  13   15.91    2.49
   3 -13  13   12.46    2.51
  13  -3  13   21.69    2.95
  13 -10 -13   15.88    2.44
 -10  -3 -13   16.05    2.22
 -10  -3 -13   15.45    2.75
 -10  13  13   11.25    2.86
 -13  10  13   13.76    2.84
   3 -13  16    0.94    1.78
  -3 -10  16   -0.20    1.56
 -10  -3 -16    0.63    1.86
 -13   3 -16   -0.32    2.00
 -10  13  16    0.34    2.07
 -13  10  16    2.07    2.12
 -11  13 -18   19.67    3.55
   2  11  18   17.11    3.29
 -11  13 -15   44.24    4.51
   2  11  15   37.74    4.14
  -2  13  15   48.13    4.77
 -11  -2  12    5.03    1.76
 -13   2  12    3.90    1.45
 -11  13 -12    2.71    1.68
  13  -2 -12    4.74    1.93
  13 -11  12    6.04    2.19
   2  11  12    6.43    2.00
  -2  13  12    4.46    1.98
  11 -13  12    4.54    2.07
  11 -13   9   57.22    5.18
  13 -11   9   61.99    5.35
   2  11   9   61.38    4.47
  -2  13   9   61.06    4.72
  13  -2  -9   61.77    4.96
  11   2  -9   62.27    5.17
   2 -13  -9   59.39    4.42
  -2 -11  -9   60.51    4.46
 -13   2   9   51.55    4.28
 -11  -2   9   57.25    4.52
 -11  -2   6   43.36    3.94
   2 -13  -6   44.09    3.83
  -2 -11  -6   49.89    4.06
   2  11   6   51.52    3.61
  -2  13   6   48.57    3.86
  11   2  -6   41.56    4.49
  13  -2  -6   44.25    4.28
   2  11   6   53.78    4.03
  -2  13   6   48.54    3.72
  11 -13   6   52.03    4.93
  13 -11   6   46.67    4.66
   2 -13  -3    0.94    1.16
  -2 -11  -3   -0.19    1.23
 -11  -2   3    0.20    1.12
  13  -2  -3    0.08    0.66
   2  11   3   -0.66    1.02
  -2  13   3   -0.15    0.96
  11   2  -3   -0.99    1.41
  13  -2  -3    1.00    1.50
  13 -11   3    1.35    1.61
  -2  13   3    1.24    1.15
   2  11   3    0.67    0.86
  11 -13   3    1.39    1.69
 -11  -2   0   44.77    3.86
   2 -13   0   40.79    3.79
  -2 -11   0   46.78    4.01
   2  11   0   40.04    2.51
 -11  -2   0   44.66    2.79
  -2  13   0   40.92    3.07
  11   2   0   52.03    4.43
  13  -2   0   42.93    4.19
  13  -2   0   54.24    3.00
  11   2   0   46.97    3.30
  13 -11   0   44.31    4.37
  11 -13   0   46.25    4.49
  -2 -11   3    4.25    1.51
   2 -13   3    7.37    1.80
 -11  -2  -3    7.00    1.72
  11   2   3    5.59    1.28
  13 -11  -3    6.53    2.02
  13  -2   3    9.08    2.16
  11   2   3    7.46    2.00
  11 -13  -3    6.22    2.12
  -2  13  -3    6.47    1.12
  -2 -11   6   87.44    6.05
   2 -13   6   79.57    5.84
  11 -13  -6   96.79    6.64
  13 -11  -6   79.56    6.07
  11   2   6   75.58    5.99
  13  -2   6   77.14    5.97
 -11  -2  -6   75.28    5.53
 -11  13   6   88.11    6.14
   2 -13   9   82.06    6.11
  -2 -11   9   93.66    6.27
 -13  11   9   80.83    6.26
 -11  13   9   80.73    6.37
  11   2   9   91.59    6.35
  13  -2   9   81.89    6.15
 -11  -2  -9   88.20    5.94
  11 -13  -9   83.18    6.37
  13 -11  -9   90.25    6.56
 -11  -2 -12   13.16    2.22
  -2 -11  12   17.86    2.74
   2 -13  12   13.49    2.54
  13  -2  12   19.67    2.79
  11 -13 -12   12.94    2.71
  13 -11 -12   15.28    2.65
 -11  -2 -12   13.08    2.65
 -11  13  12   13.26    2.90
 -13  11  12   18.62    3.10
 -11  13  15   56.62    5.85
 -13  11  15   70.72    6.05
 -11  -2 -15   61.74    5.77
 -13   2 -15   62.50    5.90
  -2 -11  15   74.03    5.37
   2 -13  15   62.04    5.28
 -11  -2 -18   31.63    4.42
 -13  11  18   30.92    4.28
 -13  12 -16   14.94    3.08
 -12  13 -16   19.98    3.51
   1  12  16   14.70    3.02
  -1  13  16   16.45    3.14
 -13   1  13   15.46    2.23
   1  12  13    8.79    2.35
  -1  13  13    5.94    2.07
 -12  13 -13    9.74    2.41
 -12  -1  13   13.86    2.21
  13  -1 -13   11.03    2.37
  12 -13  13    8.30    2.49
  13 -12  13   13.12    2.81
  12 -13  10   22.55    3.47
   1  12  10   28.84    3.14
  -1  13  10   23.11    3.06
  13 -12  10   26.48    3.57
  -1 -12 -10   30.79    3.08
   1 -13 -10   22.12    2.68
 -12  -1  10   33.45    3.28
 -13   1  10   27.95    2.97
  12   1 -10   26.46    3.46
  13  -1 -10   28.10    3.34
  12 -13   7    1.44    1.95
   1 -13  -7    0.55    1.30
  -1 -12  -7    1.72    1.40
 -12  -1   7    0.40    1.26
 -13   1   7    2.21    1.45
   1  12   7   -0.18    1.13
  -1  13   7   -0.51    1.10
  13  -1  -7    1.02    1.59
  13 -12   7   -0.56    1.83
  12   1  -7   -0.25    1.54
   1  12   7   -0.49    1.29
  -1  13   7    0.18    1.24
  -1 -12  -4  141.14    8.11
   1 -13  -4  130.37    7.92
   1  12   4  116.55    7.44
  -1  13   4  132.98    7.52
   1  12   4  134.12    7.11
  -1  13   4  133.72    7.29
 -13   1   4  133.56    8.06
  12   1  -4  120.47    8.35
  13  -1  -4  119.58    8.35
 -12  -1   4  152.95    8.33
  12 -13   4  154.37    9.29
  13 -12   4  151.57    9.09
 -12  -1   1   65.12    4.95
   1 -13  -1   62.89    4.93
  -1 -12  -1   64.94    5.04
   1  12   1   55.65    3.67
  -1  13   1   74.48    4.22
  12 -13   1   65.73    5.71
  13 -12   1   55.03    5.32
  12   1  -1   83.51    4.43
  13  -1  -1   67.50    3.92
  12   1  -1   79.25    5.79
  13  -1  -1   69.64    5.54
 -12  -1  -2    1.88    1.21
  12   1   2    1.96    0.99
  -1  13  -2    0.86    0.72
  13 -12  -2    2.79    1.75
  12 -13  -2   -0.28    1.58
   1 -13   2    1.94    1.39
  -1 -12   2    0.65    1.26
  12   1   2    1.55    1.64
  13  -1   2   -0.26    1.43
  12 -13  -5   72.14    5.59
  13 -12  -5   56.89    5.17
 -12  -1  -5   57.83    4.65
  -1 -12   5   49.16    4.54
   1 -13   5   63.52    4.98
  12   1   5   54.99    5.02
  13  -1   5   58.98    5.09
  -1 -12   8    0.47    1.51
   1 -13   8    0.95    1.39
 -12  -1  -8    0.43    1.28
 -12  13   8    1.34    1.75
 -13  12   8   -0.51    1.38
  12   1   8    0.98    1.42
  12 -13  -8    0.55    1.80
  13  -1   8    1.51    1.58
  13 -12  -8   -1.08    1.71
 -12  13  11   82.68    6.47
 -13  12  11   69.07    6.08
 -12  -1 -11   80.53    5.57
   1 -13  11   79.58    5.88
  -1 -12  11   61.89    5.33
  12   1  11   76.79    5.75
  13  -1  11   58.69    5.24
  13 -12 -11   63.88    5.63
  12 -13 -11   89.50    6.23
  13  -1  14   62.72    5.11
 -12  13  14   82.45    6.53
 -13  12  14   53.50    5.50
 -12  -1 -14   77.31    6.10
 -13   1 -14   54.27    5.53
   1 -13  14   71.74    5.48
  -1 -12  14   58.27    5.08
 -13   1 -14   59.52    4.92
 -12  -1 -14   66.28    4.90
 -12  13  17    0.35    2.12
 -13  12  17   -0.34    2.27
 -13   1 -17    0.36    2.20
 -12  -1 -17    0.72    2.08
   0  13  17    2.41    2.16
   0  13  14  287.53   15.68
 -13  13 -14  282.23   15.59
   0  13  11  207.61   11.26
  13   0 -11  188.16   11.36
   0 -13 -11  189.53   10.38
  13 -13  11  206.36   11.85
 -13   0  11  214.97   10.93
   0  13   8   62.96    4.67
  13 -13   8   62.79    5.58
  13   0  -8   58.28    5.07
 -13   0   8   57.61    4.61
   0 -13  -8   54.32    4.46
  13   0  -5  531.66   27.25
   0  13   5  538.24   26.32
  13 -13   5  616.86   28.34
   0  13   5  610.10   26.12
   0 -13  -5  575.75   26.83
 -13   0   5  630.88   27.21
 -13   0   2    0.65    1.20
   0  13   2    1.57    1.16
  13   0  -2    4.59    1.09
  13   0  -2   -0.83    1.48
   0 -13  -2    3.62    1.54
   0  13   2    2.60    1.03
  13 -13   2    0.62    1.66
  13 -13  -1  698.97   30.85
  13   0   1  671.93   28.20
   0 -13   1  620.07   29.53
  13 -13  -4  498.57   25.60
   0 -13   4  514.89   25.02
  13 -13  -7  113.30    8.14
 -13  13   7  121.52    8.10
   0 -13   7  119.45    7.86
  13   0   7  132.90    8.26
  13 -13 -10  744.12   34.20
 -13  13  10  740.23   34.54
 -13   0 -10  707.07   33.62
   0 -13  10  767.64   34.13
  13   0  10  744.06   33.93
 -13  13  13  168.64   11.18
   0 -13  13  205.79   11.00
  13   0  13  186.24   10.56
 -13   0 -13  186.00   10.33
  13 -13 -13  162.21   10.30
 -13   0 -16  111.33    8.26
   0 -13  16  113.47    7.49
 -13  13  16  103.99    8.31
  14  -7   0   86.80    6.21
  -7  -7   0   83.54    5.76
   7 -14   0   74.60    5.62
  -7  -7   3   16.22    2.40
  -7  14   3   14.64    1.61
   7   7   3   15.05    2.09
  -7  14   3   19.10    1.75
  14  -7  -3   16.35    2.73
  14  -7   3   16.23    2.75
  -7  14   3   14.39    2.33
  -7  -7  -3   19.39    2.59
   7 -14  -3   18.15    2.49
   7 -14   3   18.86    2.68
  14  -7   6   71.58    5.75
  14  -7  -6   82.24    5.93
  -7  14   6   73.43    5.53
  -7  14   6   66.61    4.17
  -7  14  -6   73.91    4.31
  -7  -7  -6   69.83    4.27
   7   7   6   74.95    5.06
  -7  -7  -6   75.09    5.31
  -7  -7   6   82.20    5.50
   7 -14  -6   64.75    4.86
   7 -14   6   59.51    5.17
   7 -14   9   25.69    3.36
  -7  14   9   32.74    3.77
 -14   7   9   37.97    3.55
  -7  -7   9   36.79    3.51
  -7  -7  -9   35.43    3.48
  -7  -7  -9   35.90    3.10
  -7  14  -9   25.67    2.92
  14  -7  -9   35.72    3.72
  14  -7   9   35.43    3.95
  -7  -7 -12   14.75    2.34
  -7  14 -12   12.60    2.29
   7 -14 -12    9.77    2.52
   7 -14  12    5.87    2.36
  14  -7 -12   13.80    2.36
  14  -7  12   13.98    2.67
  -7  -7 -12   14.99    2.20
  -7  -7  12   11.99    2.24
  -7  14  12   10.97    2.63
 -14   7  12   11.61    2.38
  -7  14  15   89.21    7.35
 -14   7  15  102.01    6.89
  -7  -7  15   92.80    6.20
  -7  14 -15   99.76    6.75
  -7  14 -18    9.28    2.81
 -14   7  18   12.15    2.59
 -14   8 -16    5.13    2.33
  -8  14 -16   11.08    2.78
 -14   6  16   10.19    2.35
   6   8  13   44.71    4.23
  -6  14  13   51.89    5.00
 -14   6  13   49.37    4.31
   8 -14  13   53.15    4.77
   6 -14 -13   53.38    4.78
  14  -6 -13   50.88    4.22
  14  -8  13   51.74    4.70
  -8  -6  13   47.31    4.12
  -8  14 -13   55.35    4.52
  -8  -6  10   47.07    4.15
  -6  -8 -10   55.98    4.27
  14  -6 -10   57.66    4.71
  14  -8  10   54.25    4.99
   8 -14  10   46.52    4.66
   6   8  10   50.94    4.05
  -6  14  10   49.47    4.70
 -14   6  10   48.40    4.20
   6 -14 -10   51.39    3.92
  -8  14 -10   55.07    4.16
   6   8   7   20.32    2.12
   6 -14  -7   15.84    2.29
   8 -14   7   20.60    2.90
  14  -8   7   15.42    2.87
  14  -6  -7    8.72    2.28
  -6  14   7   19.12    2.72
  -8  -6   7   20.17    2.60
  -6  -8  -7   18.98    2.55
   6   8   4    0.17    1.07
  -6  14   4    1.96    0.91
  -8  -6   4    1.39    1.26
  -8  -6   4    3.54    1.49
  14  -8   4    1.34    1.55
  14  -6  -4    0.51    1.67
  -6  -8  -4    1.36    1.04
  -6  14   4    2.49    1.48
   8 -14   4    2.07    1.54
   6 -14  -4    1.16    1.29
  -6  -8  -4    1.01    1.33
  -6  14   1    1.04    0.60
  14  -6  -1    2.34    1.53
  14  -8   1    0.53    1.40
  -8  -6   1    3.54    1.34
   6   8   1    1.55    1.12
  -6  14   1    1.44    0.90
  -6  14   1    2.50    1.36
   8 -14   1    3.25    1.48
   6 -14  -1    1.02    1.37
  -6  -8  -1    0.20    1.11
   8   6   2    0.80    1.02
  -8  14   2    0.41    0.63
  -8  -6  -2    0.61    1.10
  14  -6   2    2.36    1.59
  14  -8  -2    0.26    1.50
   8 -14  -2    0.40    1.28
  -6  -8   2    1.03    1.23
   6 -14   2   -0.22    1.23
   8   6   5   12.73    1.90
  -8  14   5   10.31    1.65
  -8  14   5   11.91    2.25
  14  -8  -5    4.15    1.91
  14  -6   5    6.86    2.06
   8 -14  -5   10.23    2.02
  -6  -8   5    3.34    1.52
   6 -14   5    8.24    2.01
  -8  -6  -5    9.93    1.93
  -6  14  -8    1.97    1.02
  -8  -6  -8    4.46    1.44
  -8  14   8    2.06    1.87
 -14   8   8   -0.21    1.47
  14  -6   8    4.73    1.98
  14  -8  -8    2.24    1.65
  -6  -8   8    2.54    1.36
   6 -14   8    1.21    1.49
  -8  -6  -8    3.80    1.50
  -8  -6 -11    3.03    1.56
   8 -14 -11    2.26    1.99
  14  -8 -11    1.56    1.54
  14  -6  11    2.06    1.98
 -14   8  11    1.39    1.63
  -8  14  11    1.45    1.70
  -8  -6 -11    2.30    1.56
  -6  14 -11    1.56    1.37
   6 -14  11    1.97    1.71
  -6  -8  11    2.80    1.56
   6 -14  14    0.92    1.86
  -8  14  14    2.30    2.22
 -14   8  14    0.25    1.73
  14  -6  14    0.22    1.70
  -6  14 -14   -0.20    1.66
  -8  -6 -14   -0.23    1.77
  -6  -8  14    0.60    1.53
  -8  -6 -17    4.14    2.24
 -14   6 -17    3.46    2.19
  -8  14  17    3.25    2.45
 -14   8  17    2.32    2.01
  -5  14  17    0.35    2.21
   5   9  17   -0.27    1.81
  -9  14 -17   -0.84    2.22
   9 -14  14  235.26   12.81
  -5  14  14  257.96   13.81
 -14   5  14  218.14   12.06
   5   9  14  239.38   12.79
  -9  -5  14  220.97   11.99
  -9  14 -14  241.42   12.90
  14  -9  14  250.05   12.98
   9 -14  11   97.29    7.22
   5   9  11  122.37    7.03
 -14   5  11  110.72    6.71
  -5  14  11  121.36    7.80
  -5  -9 -11  117.96    6.79
 -14   5  11   99.82    6.31
  -9  -5  11  109.19    6.89
  -9  14 -11  107.07    6.81
  14  -5 -11   94.62    6.77
  14  -9  11  110.36    7.57
   5   9   8   47.43    3.66
  -5  14   8   45.68    4.30
 -14   5   8   48.16    3.88
  -5  -9  -8   52.73    4.18
  -9  -5   8   51.10    4.32
   5 -14  -8   44.77    3.83
  14  -9   8   57.15    5.01
  14  -5  -8   50.12    4.55
   9 -14   8   46.08    4.62
  -5  14   5  680.41   27.76
   5   9   5  639.77   28.29
   5   9   5  604.54   27.17
  -5  14   5  638.05   28.47
  -9  -5   5  593.78   28.53
  -5  -9  -5  623.97   28.47
   5 -14  -5  633.63   28.41
  14  -5  -5  634.28   29.25
   9 -14   5  615.74   29.49
  14  -9   5  558.89   29.11
  14  -9   2   77.54    6.06
  -5  14   2   72.25    5.00
   5 -14  -2   80.56    5.52
  -9  -5   2   79.16    5.53
  -5  -9  -2   73.40    5.34
  -5  14   2   75.24    4.66
   5   9   2   81.20    5.21
  14  -5  -2   69.43    5.68
  14  -9  -1   78.46    6.40
  -5  -9   1   83.75    5.93
  -9  -5  -1   90.29    6.07
   5 -14   1   86.33    6.06
   9   5   1   99.12    5.77
  -9  14   1   93.50    4.67
  14  -5   1   91.05    6.59
  -9  14   4  287.71   14.28
  -9  -5  -4  284.98   12.78
  -5  -9   4  269.69   13.96
  -9  -5  -4  273.64   13.97
   5 -14   4  272.09   14.14
   9   5   4  279.74   13.42
  14  -5   4  284.91   14.66
  -9  14   7   55.04    4.71
  14  -5   7   44.34    4.42
  14  -9  -7   35.94    4.09
  -5  -9   7   43.60    4.00
  -9  -5  -7   47.20    4.06
   9 -14  -7   43.61    4.40
   5 -14   7   49.15    4.41
  -9  -5 -10  267.20   13.56
 -14   9  10  246.96   13.96
  -9  14  10  274.19   14.86
  14  -5  10  275.00   14.45
  14  -9 -10  259.89   14.10
  -9  -5 -10  268.68   13.69
   9 -14 -10  292.73   14.57
   5 -14  10  276.26   14.43
  -5  -9  10  271.81   14.06
  -9  -5 -13  100.97    6.92
 -14   9  13   95.52    6.98
  -9  14  13  112.99    8.01
  14  -9 -13   84.44    6.19
  14  -5  13   96.75    6.76
   5 -14  13   99.53    7.02
  -5  -9  13   97.66    6.56
   9 -14 -13  110.36    7.18
  -9  -5 -13  104.55    6.46
 -14   5 -16   49.73    5.20
  -9  14  16   49.87    5.56
 -14   9  16   51.17    5.08
 -10  14 -18   11.40    2.98
 -10  14 -15   46.83    4.63
  -4  14  15   51.09    5.08
   4  10  15   39.48    4.22
 -10  -4  12    1.37    1.49
  -4 -10 -12   -1.03    1.54
 -14   4  12    0.48    1.14
 -10  14 -12   -0.43    1.68
  14  -4 -12   -1.27    1.59
  14 -10  12   -0.27    1.74
   4  10  12    0.64    1.69
  -4  14  12    0.53    1.65
  10 -14  12    0.78    1.80
   4  10   9  129.04    6.97
  -4  14   9  117.49    7.45
 -14   4   9   87.51    6.23
  -4 -10  -9  132.83    7.22
 -10  -4   9  104.16    7.03
  14  -4  -9  117.48    7.54
   4 -14  -9  117.92    6.81
  14 -10   9  126.93    8.12
  10 -14   9   98.67    7.44
 -10  -4   6  119.48    7.80
  -4 -10  -6  135.79    7.89
   4 -14  -6  147.69    7.99
   4  10   6  131.81    7.02
  -4  14   6  133.49    7.81
  14  -4  -6  121.13    8.23
  10 -14   6  140.44    8.88
  14 -10   6  116.30    8.44
  -4  14   6  131.57    7.21
   4  10   6  128.55    7.69
  10 -14   3    1.14    1.69
   4 -14  -3    4.47    1.67
  -4 -10  -3    4.02    1.62
 -10  -4   3    2.50    1.45
   4  10   3    2.64    1.28
  -4  14   3    5.64    1.38
   4  10   3    4.94    0.94
  14 -10   3    1.68    1.63
  14  -4  -3    2.15    1.66
  -4  14   3    5.61    1.52
  10   4  -3    2.66    1.67
  14  -4   0  133.00    9.14
  14 -10   0  130.93    9.14
  10 -14   0  166.41    9.92
  -4  14   0  149.75    8.08
  10   4   0  189.44   10.10
   4 -14   0  163.21    9.04
  -4 -10   0  171.63    9.13
 -10  -4   0  135.37    8.63
  10   4   0  158.13    8.30
  14  -4   3   58.12    5.14
  14 -10  -3   55.14    5.04
  10 -14  -3   55.59    5.15
  10   4   3   55.04    4.05
  10   4   3   67.22    5.37
 -10  -4  -3   54.65    4.50
  -4 -10   3   54.78    4.60
   4 -14   3   66.03    4.93
   4 -14   6   29.58    3.44
  10 -14  -6   29.10    3.66
  14 -10  -6   32.79    3.82
  14  -4   6   33.24    3.77
 -10  -4  -6   29.88    3.20
  -4 -10   6   30.10    3.33
 -10  14   6   28.31    3.44
  -4 -10   9   83.51    5.99
   4 -14   9   76.35    5.89
  14 -10  -9   66.87    5.85
  10 -14  -9   87.99    6.34
 -10  -4  -9   80.16    5.56
 -10  14   9   79.36    6.39
 -14  10   9   68.65    5.72
  14  -4   9   83.96    6.16
 -10  -4 -12    5.09    1.64
  10 -14 -12    5.65    2.21
 -10  -4 -12    3.97    1.89
  14 -10 -12    3.62    1.77
  14  -4  12    3.13    1.96
   4 -14  12    9.36    2.31
  -4 -10  12    5.67    1.96
 -14  10  12    4.32    1.90
 -10  14  12    5.30    2.47
 -10  -4 -15   19.03    3.09
 -14   4 -15   15.67    3.19
   4 -14  15    8.10    2.42
  -4 -10  15   12.47    2.49
 -10  14  15   10.09    3.05
 -14  10  15   13.49    2.95
 -14  10  18    5.38    2.41
 -10  -4 -18    4.24    2.42
  -3  14  16   23.46    3.83
   3  11  16   24.97    3.46
 -11  14 -16   27.34    3.68
 -14  11 -16   19.88    3.40
  11 -14  13    3.68    2.10
  14 -11  13    8.01    2.37
  14  -3 -13    6.14    1.95
 -11  14 -13    4.63    1.95
 -11  -3  13    3.80    1.64
   3  11  13    3.26    1.69
  -3  14  13    1.90    1.85
  11 -14  10   14.23    2.94
  14  -3 -10   23.59    3.04
  14 -11  10   22.45    3.33
   3 -14 -10   11.25    2.14
   3  11  10   19.74    2.58
  -3  14  10   13.70    2.56
  -3 -11 -10   22.20    2.70
 -14   3  10   19.92    2.58
 -11  -3  10   25.01    2.95
   3 -14  -7    3.75    1.52
  -3 -11  -7    3.55    1.60
 -11  -3   7    2.99    1.36
   3  11   7    2.91    1.35
  14 -11   7    2.90    2.08
  14  -3  -7    1.57    1.73
 -14   3   7    1.46    1.19
   3  11   7    2.20    1.19
  -3  14   7    2.54    1.46
  11 -14   7    6.52    2.39
  -3 -11  -4  137.92    8.23
 -11  -3   4  139.96    8.34
   3  11   4  146.94    7.17
  -3  14   4  139.18    7.79
  14 -11   4  146.38    9.26
  11 -14   4  156.72    9.51
   3  11   4  144.82    8.12
  -3  14   4  143.64    7.72
  14  -3  -4  109.69    8.30
  11   3  -4  124.53    8.80
   3 -14  -4  139.75    8.28
  14  -3  -1   62.26    5.31
  11   3  -1   72.44    5.85
  11   3  -1   73.42    4.47
  14  -3  -1   63.51    3.57
  -3  14   1   60.88    4.34
   3  11   1   68.23    4.78
  14 -11   1   62.46    5.56
  11 -14   1   73.81    5.89
  -3  14   1   57.56    4.12
  -3 -11  -1   65.53    4.97
 -11  -3   1   63.76    4.90
   3 -14  -1   54.02    4.75
  11   3   2   14.56    1.94
 -11  -3  -2   14.31    2.33
  11 -14  -2   14.12    2.71
  11   3   2   11.19    2.63
  14  -3   2   12.20    2.59
  14 -11  -2   16.75    2.84
  -3 -11   2   16.22    2.46
   3 -14   2   13.63    2.35
  -3  14  -2   12.52    1.68
  14 -11  -5   86.76    6.84
  11 -14  -5   99.51    7.17
  14  -3   5   96.93    6.96
  11   3   5  112.39    7.34
 -11  -3  -5   99.68    6.60
   3 -14   5   92.12    6.59
  -3 -11   5   97.58    6.69
 -11  -3  -8    1.69    1.38
 -14  11   8    1.49    1.72
 -11  14   8    2.21    1.75
   3 -14   8    4.01    1.84
  -3 -11   8    2.62    1.67
  11 -14  -8    1.43    1.76
  14  -3   8    3.99    1.91
  14 -11  -8    2.52    1.94
 -11  -3 -11  135.71    8.24
 -11  14  11  127.07    8.78
 -14  11  11  132.40    8.51
  11 -14 -11  123.74    8.32
  14 -11 -11  110.42    7.92
  14  -3  11  138.75    8.30
  -3 -11  11  125.10    8.03
   3 -14  11  121.95    8.10
 -11  -3 -11  115.04    7.49
 -11  -3 -14  138.74    9.07
 -11  14  14  133.30    9.53
 -14  11  14  139.32    9.25
  14  -3  14  130.75    8.26
 -11  -3 -14  138.61    8.05
  -3 -11  14  143.05    8.55
   3 -14  14  134.13    8.67
   3 -14  17    1.74    2.09
 -11  -3 -17    2.68    2.18
 -14  11  17    5.10    2.41
 -12  14 -17    2.10    2.13
   2  12  17    3.45    2.23
  12 -14  14   19.03    3.20
  14 -12  14   16.09    3.04
   2  12  14   22.44    3.21
  -2  14  14   17.24    3.21
 -12  14 -14   17.38    2.90
 -12  -2  11   17.87    2.59
 -14   2  11   16.30    2.39
  14 -12  11   15.18    3.11
  14  -2 -11   15.58    2.66
  12 -14  11   17.08    3.08
   2  12  11   16.17    2.65
  -2  14  11   16.92    2.82
  -2 -12 -11   15.75    2.38
   2 -14 -11   13.47    2.16
  -2 -12  -8   10.78    2.20
   2 -14  -8   13.56    2.34
 -12  -2   8   13.85    2.26
 -14   2   8   13.16    2.21
  12   2  -8   14.15    2.79
  14  -2  -8   11.50    2.66
  14 -12   8   11.51    2.66
   2  12   8   12.39    2.08
  -2  14   8   15.83    2.49
  12 -14   8   15.08    3.05
  -2 -12  -5   35.54    3.56
   2 -14  -5   24.79    3.08
 -12  -2   5   26.42    3.16
  -2  14   5   29.19    2.88
   2  12   5   35.08    3.24
   2  12   5   40.51    2.92
  -2  14   5   29.03    2.97
  12 -14   5   22.02    3.75
  14  -2  -5   43.01    4.20
  14 -12   5   40.45    4.33
  12   2  -5   26.64    3.63
  12 -14   2    2.85    1.95
   2 -14  -2    2.56    1.50
  -2 -12  -2    2.20    1.58
 -12  -2   2    2.44    1.40
  12   2  -2    1.92    1.07
   2  12   2    1.84    1.12
  -2  14   2    1.81    1.16
  14  -2  -2    1.86    0.92
  14  -2  -2    1.68    1.62
  14 -12   2    0.59    1.66
  -2  14   2    1.35    1.15
   2  12   2    1.23    0.79
  12   2  -2    1.65    1.74
  12   2   1   64.67    4.08
  12 -14  -1   47.39    5.16
  14 -12  -1   64.11    5.50
  -2  14  -1   54.46    3.61
 -12  -2  -1   55.04    4.61
  12   2   1   52.32    5.13
  14  -2   1   59.12    5.19
  -2 -12   1   68.96    5.06
   2 -14   1   56.58    4.76
  12 -14  -4   19.82    3.30
  14 -12  -4   28.54    3.56
  12   2   4   20.39    3.30
  14  -2   4   23.51    3.28
   2 -14   4   17.07    2.72
  -2 -12   4   20.12    2.93
 -12  -2  -4   19.76    2.80
  -2 -12   7    7.55    2.09
   2 -14   7    3.52    1.75
 -12  -2  -7    3.81    1.66
  12   2   7    3.68    1.99
  14  -2   7    3.00    1.94
  14 -12  -7    8.71    2.51
  12 -14  -7    0.87    1.80
 -12  14   7    2.73    1.78
  -2 -12  10   62.55    5.10
   2 -14  10   53.35    4.92
  14 -12 -10   58.77    5.25
  12 -14 -10   36.21    4.54
 -12  14  10   48.40    5.05
 -14  12  10   57.06    5.24
 -12  -2 -10   53.56    4.54
  14  -2  10   76.03    5.64
  14  -2  13    7.84    2.29
  12 -14 -13    2.77    2.16
  14 -12 -13    7.50    2.42
 -12  -2 -13    3.36    1.90
 -12  14  13    0.65    1.93
 -14  12  13    8.53    2.58
   2 -14  13    3.09    2.06
  -2 -12  13    6.99    2.15
 -12  -2 -13    5.52    1.82
 -12  -2 -16    7.82    2.56
 -14   2 -16    7.65    2.63
   2 -14  16    5.28    2.23
  -2 -12  16    9.52    2.49
 -12  14  16    4.66    2.69
 -14  12  16    8.29    2.84
 -13  14 -15   57.16    5.30
 -14  13 -15   59.29    5.37
  -1  14  15   65.54    5.73
   1  13  15   69.10    5.73
  14 -13  12    1.47    2.28
  13 -14  12    1.15    1.87
 -13  -1  12    0.82    1.40
 -14   1  12   -0.19    1.32
   1  13  12   -0.23    1.69
  -1  14  12    0.25    1.77
  14  -1 -12    2.28    1.73
   1  13   9   48.78    4.09
  -1  14   9   48.77    4.27
  13   1  -9   51.60    4.95
  14  -1  -9   34.24    4.12
  -1 -13  -9   56.99    4.39
   1 -14  -9   42.59    3.91
 -14   1   9   42.43    3.99
 -13  -1   9   50.73    4.30
  14 -13   9   49.88    5.03
  13 -14   9   43.40    4.79
  -1  14   6   63.66    4.65
   1  13   6   59.61    4.60
   1  13   6   63.38    4.37
  -1  14   6   57.14    4.37
  13   1  -6   54.83    5.16
  14  -1  -6   54.54    5.18
  -1 -13  -6   65.22    4.98
   1 -14  -6   63.45    4.83
  13 -14   6   62.39    5.73
  14 -13   6   57.06    5.44
 -13  -1   6   62.83    4.91
 -14   1   6   51.12    4.62
 -13  -1   3   65.53    5.13
  13   1  -3   67.60    4.27
  14  -1  -3   66.69    3.95
   1  13   3   63.72    4.71
  -1  14   3   65.73    4.70
   1  13   3   62.81    4.00
  -1  14   3   62.11    4.23
   1 -14  -3   65.96    5.07
  -1 -13  -3   65.59    5.11
  13   1  -3   53.00    5.15
  14  -1  -3   64.47    5.54
 -14   1   3   62.17    5.05
  13 -14   3   63.19    5.91
  14 -13   3   63.25    5.88
  13   1   0  144.69    7.54
  14  -1   0  147.20    7.32
  13 -14   0  141.20    9.53
  14 -13   0  112.31    8.89
  -1  14   0  145.28    7.24
  13   1   0  155.13    9.38
  14  -1   0  153.17    9.41
 -13  -1   0  135.56    8.54
   1 -14   0  151.82    8.79
  -1 -13   0  134.05    8.56
  13 -14  -3   11.02    2.63
 -13  -1  -3   10.59    2.11
   1 -14   3   14.31    2.46
  -1 -13   3   12.27    2.42
  13   1   3   16.47    2.79
  14 -13  -3   10.55    2.69
  14  -1   3   10.84    2.55
  -1 -13   6  206.41   11.46
   1 -14   6  212.62   11.55
  13 -14  -6  212.06   12.09
  14 -13  -6  169.63   11.35
  13   1   6  207.14   11.75
  14  -1   6  177.20   11.41
 -13  -1  -6  202.03   11.15
   1 -14   9  132.26    8.68
  -1 -13   9  123.91    8.42
 -13  14   9  138.34    9.11
 -14  13   9  122.51    8.74
 -13  -1  -9  142.76    8.56
  14 -13  -9  132.54    8.91
  13 -14  -9  156.76    9.42
  13   1   9  149.83    9.13
  14  -1   9  126.78    8.56
 -13  -1 -12   -0.93    1.66
 -14   1 -12   -0.51    1.59
 -13  14  12    1.95    2.31
 -14  13  12   -0.31    1.90
  14 -13 -12    1.11    2.13
  13 -14 -12    0.28    1.94
  14  -1  12    0.77    1.76
   1 -14  12    0.27    1.83
  -1 -13  12   -0.26    1.61
   1 -14  15   91.73    6.69
  -1 -13  15   76.99    6.24
 -14   1 -15   76.67    6.67
 -13  -1 -15  103.39    7.50
 -13  14  15   95.77    7.58
 -14  13  15   87.32    7.28
   0  14  16   18.04    3.34
   0  14  13   39.30    4.05
  14 -14  13   37.53    4.43
 -14   0  13   30.62    3.43
   0  14  10  198.58   10.18
   0 -14 -10  179.36    9.67
  14   0 -10  143.08   10.13
 -14   0  10  163.35    9.66
  14 -14  10  174.58   10.84
  14   0  -7   12.60    2.70
  14 -14   7   14.50    3.14
   0 -14  -7   18.19    2.70
   0  14   7   16.24    2.37
   0  14   7   19.84    2.51
 -14   0   7   13.65    2.48
  14   0  -4   62.82    4.07
   0  14   4   62.96    4.72
   0  14   4   69.61    4.35
 -14   0   4   62.06    5.10
   0 -14  -4   66.16    5.18
  14   0  -4   46.10    5.09
  14 -14   4   59.68    5.83
 -14   0   1   26.50    3.19
  14 -14   1   30.69    4.11
  14   0  -1   22.35    3.43
   0  14   1   28.61    3.08
  14   0  -1   28.07    2.40
   0 -14  -1   24.32    3.23
   0 -14   2  137.94    8.57
  14 -14  -2  128.30    9.14
  14   0   2  126.13    8.73
 -14   0  -2  136.65    8.42
   0 -14   5  431.81   20.83
 -14   0  -5  380.42   20.41
  14 -14  -5  443.07   21.59
  14   0   5  430.38   21.20
 -14  14   8   57.87    5.54
   0 -14   8   66.95    5.74
 -14   0  -8   68.42    5.52
  14   0   8   69.30    5.77
  14 -14  -8   74.10    6.17
 -14  14  11   67.99    6.49
  14 -14 -11   77.24    6.39
  14   0  11   97.95    6.84
   0 -14  11   67.05    5.98
 -14   0 -11   91.15    6.37
 -14   0 -14  120.61    8.56
 -14   0 -14  137.23    8.20
 -14  14  14  113.92    8.74
   0 -14  14  114.39    8.05
   8 -15  14   52.89    5.27
  -7  15  14   63.03    5.93
 -15   7  14   58.26    4.98
  -8  15 -14   60.91    4.96
  15  -8  14   69.53    5.51
  -8  -7  14   59.42    4.93
  -8  15 -11   23.62    2.87
   8 -15  11   24.35    3.59
 -15   7  11   26.71    3.38
  -7  15  11   33.32    3.99
  -8  -7  11   21.89    2.98
  -7  -8 -11   27.43    3.12
  15  -7 -11   28.99    3.49
  15  -8  11   22.67    3.53
  -8  15  -8    0.84    1.12
  15  -8   8    0.30    1.79
  15  -7  -8    0.27    1.55
  -7  -8  -8    1.49    1.44
  -8  -7   8    1.13    1.49
   8 -15   8    0.53    1.50
   7 -15  -8    0.18    1.29
 -15   7   8    0.60    1.44
  -7  15   8    2.78    1.87
   7   8   5  161.54    8.64
   8 -15   5  134.99    8.99
   7 -15  -5  142.22    8.58
  15  -7  -5  128.44    9.02
  15  -8   5  157.09    9.63
  -7  15   5  140.85    8.79
  -8  -7   5  168.65    9.18
  -7  -8  -5  158.89    9.02
  -8  -7   2    2.28    1.47
  15  -8   2   -0.29    1.54
  15  -7  -2    0.57    1.56
   7   8   2    0.91    1.11
  -7  15   2    2.09    0.89
   8 -15   2    2.63    1.52
   7 -15  -2    2.23    1.60
  -7  -8  -2    1.13    1.36
  -7  15   2    1.57    1.48
  15  -7   1   12.79    2.65
  15  -8  -1    9.58    2.33
  -7  -8   1   11.16    2.20
   8 -15  -1   14.41    2.38
   7 -15   1   12.91    2.44
   8   7   1   16.28    2.25
  -8  15   1   12.91    1.50
  -8  -7  -1   13.44    2.31
  -8  15   4   64.28    5.04
   8   7   4   63.92    4.61
  15  -8  -4   52.80    5.11
  15  -7   4   58.32    5.35
   8 -15  -4   55.97    4.69
   7 -15   4   55.78    4.97
  -8  -7  -4   64.95    5.01
  -7  -8   4   66.23    5.06
  15  -7   7   69.78    5.78
  15  -8  -7   65.17    5.52
   7 -15   7   64.15    5.41
  -8  -7  -7   67.59    5.16
  -7  -8   7   64.67    5.17
  -8  15   7   63.85    5.42
 -15   8  10   62.52    5.23
  -8  15  10   69.03    5.85
   8 -15 -10   66.41    5.73
  15  -8 -10   67.68    5.52
  15  -7  10   73.37    5.96
   7 -15  10   67.15    5.70
  -7  -8  10   61.10    5.16
  -8  -7 -10   87.11    5.64
   7 -15  13   16.93    3.43
   8 -15 -13   27.57    3.77
 -15   8  13   34.73    3.82
  -8  15  13   32.33    4.30
  -8  -7 -13   31.09    3.16
  15  -7  13   36.30    3.97
  15  -8 -13   30.19    3.41
  -7  -8  13   31.16    3.51
  -8  15  16   26.70    4.16
 -15   8  16   36.91    4.09
  -6  15  15   10.34    2.91
  -9  15 -15    8.85    2.38
 -15   6  12    1.45    1.30
   9 -15  12    2.98    2.09
   6   9  12    1.42    1.45
  -9  -6  12    0.86    1.41
  -6  -9 -12    3.52    1.63
  15  -9  12    1.11    2.03
  15  -6 -12    1.13    1.70
  -6  15  12    2.05    1.90
 -15   6  12    1.20    1.55
  -9  15 -12    2.30    1.78
   9 -15   9    7.41    2.50
   6   9   9    4.75    1.50
  15  -9   9   12.21    2.78
  15  -6  -9    6.59    2.23
  -9  15  -9    8.48    1.81
  -6  -9  -9    3.89    1.61
   6 -15  -9    5.29    1.63
  -9  -6   9   10.13    2.09
  -6  15   9    4.67    2.01
 -15   6   9    9.59    2.01
  -9  -6   6    9.09    2.09
  15  -9   6   10.95    2.58
  15  -6  -6   16.11    2.79
   6   9   6    7.78    1.89
   6 -15  -6   10.87    2.10
  -6  -9  -6   11.27    2.13
  -6  15   6   11.47    2.26
  -9  -6   3    1.36    1.36
  15  -9   3    0.88    1.79
  15  -6  -3    1.39    1.64
   6   9   3    1.32    1.23
  -6  15   3    1.11    0.97
   6 -15  -3   -0.43    1.37
   9 -15   3    0.75    1.45
  -6  -9  -3    1.10    1.28
  -6  15   3    1.15    1.33
  -9  -6   0    5.61    1.68
   9   6   0    5.69    1.56
  15  -6   0    5.02    1.88
  15  -9   0    5.22    1.95
  -9  15   0    5.98    1.05
  -6  -9   0    6.24    1.81
   9 -15   0    5.41    1.86
   6 -15   0    6.41    1.96
  -6  15   0    4.88    1.53
   9   6   3    0.35    1.00
  -9  15   3    0.79    0.65
  -9  -6  -3    1.78    1.33
  15  -6   3    0.57    1.50
  15  -9  -3    0.29    1.58
  -6  -9   3   -0.22    1.28
   6 -15   3    0.96    1.58
   6 -15   6   28.66    3.48
  -9  15   6   29.08    3.53
  15  -9  -6   33.71    3.88
  15  -6   6   33.41    4.00
  -9  -6  -6   30.47    3.41
  -6  -9   6   29.68    3.35
  -9  -6  -9   13.95    2.44
  -6  -9   9   15.89    2.76
   6 -15   9   17.76    2.91
  15  -9  -9   22.69    3.20
  15  -6   9   20.44    3.27
   9 -15  -9   17.47    3.09
  -9  -6  -9   15.10    2.30
 -15   9   9   21.82    3.01
  -9  15   9   14.42    2.94
  -9  -6 -12   -0.40    1.50
   9 -15 -12   -0.27    1.88
   6 -15  12   -0.54    1.85
  -6  -9  12    1.17    1.68
 -15   9  12   -0.77    1.83
  -9  15  12   -0.98    1.99
  15  -6  12    1.59    1.93
  15  -9 -12    0.23    1.65
  -9  -6 -12   -0.85    1.66
  -9  15  15    3.19    2.40
 -15   9  15    3.26    2.09
  -6  -9  15    1.70    1.70
 -15   9  18    0.82    2.12
  -5  15  16   -0.69    2.19
   5  10  16   -0.79    2.02
 -10  15 -16   -0.27    2.01
  10 -15  13    6.86    2.52
   5  10  13    5.58    1.93
 -10  -5  13    5.16    1.73
  15  -5 -13    5.92    1.90
  15 -10  13    6.41    2.46
  -5  15  13    4.41    2.17
 -10  15 -13    8.89    2.54
 -15   5  10    9.68    2.01
  10 -15  10    9.16    2.50
   5  10  10    8.84    1.87
   5 -15 -10   11.22    2.06
  -5 -10 -10    5.99    1.88
 -10  -5  10    8.24    2.06
  15 -10  10    7.97    2.50
  15  -5 -10    9.31    2.43
  -5  15  10    8.51    2.28
 -15   5  10    8.51    2.01
 -10  15 -10    9.37    2.08
   5 -15  -7    1.57    1.57
  -5 -10  -7    0.21    1.30
   5  10   7    0.20    1.16
   5  10   7    0.66    1.11
  15  -5  -7   -0.28    1.70
  15 -10   7   -0.61    1.66
  10 -15   7   -0.30    1.90
  -5  15   7    0.22    1.49
 -10  -5   7    1.16    1.36
   5 -15  -4   14.96    2.47
  -5 -10  -4   13.79    2.46
 -10  -5   4   16.59    2.60
  -5  15   4   17.79    2.07
  15 -10   4   20.00    3.19
  15  -5  -4   14.27    2.92
   5  10   4   17.36    2.38
   5  10   4   16.14    1.63
  10 -15   4   20.13    3.26
  -5  15   4   15.09    2.32
   5  10   1    3.81    1.40
 -10  -5   1    1.56    1.23
  10   5  -1    3.57    1.19
  -5  15   1    4.05    1.21
 -10  15  -1    3.49    0.81
  15 -10   1    3.61    1.88
  15  -5  -1    6.26    2.05
  10 -15   1    6.17    2.24
  -5  15   1    5.53    1.64
   5 -15  -1    5.38    1.76
  -5 -10  -1    1.56    1.34
 -10  -5  -2    7.13    1.85
  10   5   2    8.02    1.73
  10 -15  -2   11.88    2.67
   5 -15   2    6.58    1.90
  -5 -10   2    5.44    1.79
  15 -10  -2    7.12    2.26
  15  -5   2    6.61    2.21
  15  -5   5   61.83    5.28
  10   5   5   51.39    4.08
  15 -10  -5   51.25    4.98
  10 -15  -5   51.82    5.06
 -10  15   5   54.19    4.80
  -5 -10   5   50.05    4.53
 -10  -5  -5   52.65    4.47
   5 -15   5   50.10    4.68
  10 -15  -8   12.98    2.80
 -10  15   8    8.86    2.46
 -15  10   8   13.50    2.63
  15 -10  -8   11.41    2.53
  15  -5   8   14.97    2.86
 -10  -5  -8    9.67    2.16
   5 -15   8   13.84    2.56
  -5 -10   8   12.13    2.51
  10 -15 -11   -0.28    1.97
 -10  -5 -11    1.68    1.58
 -15  10  11    0.26    1.77
 -10  15  11   -0.94    2.04
  15  -5  11   -0.27    1.79
  15 -10 -11    1.03    1.78
   5 -15  11   -1.36    1.73
  -5 -10  11   -0.97    1.80
 -10  -5 -11   -1.25    1.38
  15  -5  14    1.21    1.81
 -10  15  14    3.54    2.37
 -15  10  14   -1.12    2.09
  -5 -10  14    0.23    1.67
   5 -15  14    2.72    2.01
 -10  -5 -14   -0.78    1.88
 -15  10  17   -0.30    2.13
 -11  15 -17   -0.85    2.06
  15 -11  14   46.46    4.80
   4  11  14   47.25    4.50
  -4  15  14   44.59    4.84
 -11  -4  14   53.25    4.34
 -11  15 -14   50.66    4.83
  11 -15  14   47.57    4.89
  -4 -11 -11    1.97    1.75
 -11  -4  11    0.66    1.56
 -15   4  11    0.75    1.26
  15  -4 -11   -0.97    1.76
  15 -11  11    1.78    2.08
  11 -15  11    3.50    2.04
   4  11  11   -0.20    1.43
  -4  15  11    0.77    1.77
 -11  -4   8   10.67    2.18
  11 -15   8   11.39    2.68
  15 -11   8    9.91    2.68
  15  -4  -8   17.68    2.94
  -4  15   8    9.56    2.22
 -15   4   8   11.17    1.94
   4  11   8   12.95    1.99
   4 -15  -8   11.08    2.19
  -4 -11  -8   13.45    2.34
  -4 -11  -5  175.11    9.95
 -11  -4   5  174.66   10.07
   4 -15  -5  163.18    9.82
   4  11   5  181.35    8.71
  -4  15   5  164.29    9.50
  15  -4  -5  203.29   10.98
   4  11   5  174.28    9.69
  -4  15   5  162.13    9.10
  15 -11   5  181.37   11.02
  11 -15   5  182.63   11.10
  -4 -11  -2    0.45    1.37
   4 -15  -2   -0.46    1.42
 -11  -4   2   -0.46    1.23
   4  11   2    0.20    1.09
  -4  15   2    0.31    0.98
  15 -11   2   -0.31    1.73
  15  -4  -2   -0.87    1.56
  -4  15   2   -0.48    1.30
  11 -15   2    2.25    2.15
  11   4   1   28.60    2.81
  11 -15  -1   30.80    4.01
  15 -11  -1   31.98    3.95
  -4  15  -1   26.29    2.59
  11   4   1   35.91    4.08
  15  -4   1   29.22    3.71
   4 -15   1   26.43    3.22
  -4 -11   1   27.52    3.25
 -11  -4  -1   26.95    3.13
  11 -15  -4   93.69    7.39
  15 -11  -4   98.62    7.38
  11   4   4  106.63    6.37
   4 -15   4   92.96    6.95
  15  -4   4  111.35    7.70
  -4 -11   4  105.41    7.02
 -11  -4  -4  101.68    6.85
 -11  15   7   45.49    4.55
 -11  -4  -7   38.26    3.80
  -4 -11   7   41.77    4.19
   4 -15   7   32.76    3.86
  15  -4   7   37.65    4.21
  15 -11  -7   46.13    4.65
  11 -15  -7   35.83    4.18
 -15  11  10   61.47    5.42
 -11  15  10   66.92    5.97
 -11  -4 -10   61.43    4.96
   4 -15  10   61.77    5.40
  -4 -11  10   62.89    5.31
  15 -11 -10   73.87    5.90
  15  -4  10   58.63    5.37
  11 -15 -10   66.05    5.75
  11 -15 -13   47.10    4.74
   4 -15  13   43.49    4.59
  -4 -11  13   43.49    4.26
 -15  11  13   39.00    4.57
 -11  15  13   44.96    5.10
 -11  -4 -13   43.93    3.98
 -11  -4 -13   43.74    4.46
  15  -4  13   43.65    4.60
  15 -11 -13   40.22    4.15
   4 -15  16   16.40    3.01
 -11  -4 -16   15.90    3.19
 -15  11  16   25.49    3.79
 -12  15 -15   46.80    5.18
 -15  12 -15   54.55    5.20
  -3  15  15   54.33    5.43
 -12  -3  12    0.64    1.65
 -15   3  12    1.65    1.45
 -12  15 -12    1.33    1.60
  15  -3 -12    0.71    1.65
  15 -12  12    2.40    2.13
   3  12  12    0.89    1.48
  -3  15  12   -0.53    1.79
  12 -15  12    4.14    2.36
  12 -15   9   58.35    5.60
  15 -12   9   71.11    6.15
   3  12   9   75.49    4.96
  -3  15   9   57.77    4.97
  15  -3  -9   63.17    5.41
  -3 -12  -9   60.75    4.97
   3 -15  -9   60.09    4.84
 -12  -3   9   70.75    5.33
 -15   3   9   62.76    4.87
 -12  -3   6   67.95    5.66
  -3  15   6   78.50    5.42
   3  12   6   86.91    5.90
   3  12   6   90.74    5.21
  -3  15   6   81.89    5.68
   3 -15  -6   85.98    5.98
  -3 -12  -6   87.06    6.14
  12   3  -6   94.79    6.99
  15  -3  -6   88.51    6.72
  15 -12   6   80.05    6.73
  12 -15   6   84.36    7.02
   3  12   3   51.63    4.15
  -3  15   3   46.04    3.75
  -3  15   3   45.23    3.68
  15 -12   3   50.05    5.02
  12 -15   3   50.80    5.22
   3 -15  -3   44.00    4.14
  -3 -12  -3   52.53    4.44
  15  -3  -3   41.14    4.58
  12   3  -3   48.13    4.89
 -12  -3   3   42.32    4.09
  12   3   0   90.35    5.34
  15 -12   0   78.34    6.55
  12 -15   0   76.89    6.62
  -3  15   0   79.09    4.95
 -12  -3   0   83.76    5.95
   3 -15   0   79.31    5.97
  -3 -12   0   78.70    5.99
  15  -3   0   74.89    6.35
  12   3   0   94.16    6.87
  -3 -12   3    3.74    1.79
   3 -15   3    0.75    1.47
 -12  -3  -3    2.56    1.46
  12   3   3    3.71    1.37
  12 -15  -3    1.28    1.86
  12   3   3    3.94    2.12
  15  -3   3    5.04    2.03
  15 -12  -3    2.78    2.02
   3 -15   6  246.41   13.35
  -3 -12   6  244.54   13.28
  15 -12  -6  250.10   13.82
  12 -15  -6  263.35   14.12
  12   3   6  221.27   13.38
  15  -3   6  248.83   13.68
 -12  -3  -6  225.46   12.72
 -12  15   6  229.31   13.31
  -3 -12   9  138.36    8.84
   3 -15   9  145.22    9.12
  12 -15  -9  130.42    9.06
  15 -12  -9  157.09    9.49
 -12  -3  -9  130.67    8.30
 -15  12   9  137.00    9.03
 -12  15   9  125.29    9.07
  15  -3   9  144.91    9.14
  -3 -12  12    3.75    2.03
   3 -15  12    0.83    1.85
 -12  -3 -12    0.22    1.46
  12 -15 -12    3.12    2.18
  15 -12 -12    1.61    1.90
  15  -3  12    1.33    1.92
 -12  -3 -12    0.52    1.61
 -15  12  12    2.14    1.94
 -12  15  12    2.35    2.07
 -12  15  15   83.74    7.40
 -15  12  15   89.71    7.20
 -12  -3 -15   86.59    6.90
 -15   3 -15   77.55    6.58
  -3 -12  15   82.86    6.24
   3 -15  15   77.19    6.37
   2  13  16    1.10    1.93
  15  -2 -13    9.11    2.61
 -13  15 -13   10.20    2.38
  13 -15  13    4.67    2.40
  15 -13  13    9.29    2.69
 -13  -2  13    8.94    2.19
   2  13  13    9.18    2.50
  -2  15  13    7.90    2.35
  15  -2 -10   40.54    4.19
  15 -13  10   33.91    4.33
  13 -15  10   31.39    4.26
   2  13  10   39.81    3.73
  -2  15  10   36.46    3.81
 -13  -2  10   34.25    3.73
 -15   2  10   36.93    3.65
  -2 -13 -10   36.98    3.68
   2 -15 -10   32.00    3.52
  13 -15   7    0.34    2.05
  -2 -13  -7    0.68    1.51
   2 -15  -7    0.65    1.49
 -13  -2   7    0.23    1.44
 -15   2   7    1.15    1.39
   2  13   7    0.21    1.25
  15  -2  -7    1.46    1.72
  15 -13   7    2.30    2.12
  13   2  -7   -0.61    1.81
   2  13   7    2.18    1.40
  -2  15   7   -0.19    1.39
 -13  -2   4   34.39    3.65
 -15   2   4   30.88    3.48
  -2  15   4   32.74    3.19
   2  13   4   34.17    3.41
  13 -15   4   35.53    4.42
  15 -13   4   31.62    4.15
  -2  15   4   31.57    3.03
   2 -15  -4   34.01    3.60
  -2 -13  -4   34.22    3.69
  15  -2  -4   26.78    3.75
  13   2  -4   42.48    4.56
  -2 -13  -1   15.57    2.66
   2 -15  -1    9.10    2.16
   2  13   1   12.14    2.11
 -13  -2   1   10.13    2.15
  -2  15   1   10.75    1.96
  13   2  -1   14.48    2.95
  13   2  -1   13.96    1.88
  -2  15   1   11.20    1.75
  15  -2  -1   13.02    2.65
  15 -13   1   15.07    3.08
  13 -15   1   15.51    3.13
  13   2   2   44.28    3.46
  13 -15  -2   39.77    4.68
  15 -13  -2   37.20    4.44
 -13  -2  -2   36.31    3.92
  13   2   2   54.80    5.14
  15  -2   2   36.78    4.34
  -2 -13   2   45.24    4.31
   2 -15   2   43.18    4.20
  13 -15  -5  100.13    8.22
  15 -13  -5  152.54    9.29
  13   2   5  129.63    8.86
  15  -2   5  143.44    8.90
 -13  -2  -5  107.34    7.72
   2 -15   5  121.70    8.13
  -2 -13   5  123.49    8.17
  15  -2   8   29.85    3.89
  13 -15  -8   21.81    3.67
  15 -13  -8   32.18    4.17
  13   2   8   23.80    3.57
 -15  13   8   29.72    3.79
 -13  15   8   21.79    3.65
   2 -15   8   31.29    3.83
  -2 -13   8   28.83    3.65
 -13  -2  -8   32.06    3.57
  15 -13 -11   10.16    2.88
  15  -2  11   11.79    2.68
  13 -15 -11   13.66    3.13
 -13  15  11   13.98    3.26
 -15  13  11    9.65    2.69
 -13  -2 -11   11.27    2.35
   2 -15  11   11.72    2.58
  -2 -13  11    9.80    2.48
 -13  -2 -14   18.94    2.72
 -15   2 -14   21.00    3.33
 -13  -2 -14   16.94    2.96
 -13  15  14   14.73    3.45
 -15  13  14   24.46    3.77
   2 -15  14   14.48    3.05
  -2 -13  14   18.19    3.08
  14 -15  14    7.17    2.63
  15 -14  14    3.56    2.37
 -15  14 -14    4.75    2.18
 -14  15 -14    6.77    2.24
   1  14  14    2.87    1.98
  -1  15  14    4.86    2.24
 -14  -1  11    0.92    1.60
 -15   1  11    2.98    1.68
  15 -14  11    1.29    2.26
  14 -15  11    0.31    2.02
  15  -1 -11    1.12    1.96
  -1 -14 -11    0.78    1.58
   1  14  11    2.41    1.70
  -1  15  11    0.96    1.72
 -14  -1   8    6.52    1.99
 -15   1   8    6.27    1.99
  14   1  -8    3.43    2.15
  15  -1  -8    4.98    2.22
  14 -15   8    7.41    2.55
  15 -14   8    4.06    2.41
   1  14   8    6.29    1.78
  -1  15   8    6.78    2.13
  -1 -14  -8    6.50    2.01
   1 -15  -8    6.11    1.99
  14   1  -5   52.38    4.91
  15  -1  -5   42.95    4.68
   1  14   5   41.27    3.80
  -1  15   5   35.86    3.54
   1  14   5   44.58    3.33
  -1  15   5   37.30    3.36
 -14  -1   5   36.83    3.94
 -15   1   5   48.60    4.36
  -1 -14  -5   35.17    3.89
   1 -15  -5   37.43    3.90
  14 -15   5   46.61    5.08
  15 -14   5   39.41    4.73
  15  -1  -2   14.47    3.03
  15 -14   2   13.02    3.08
  14   1  -2    8.39    2.61
 -14  -1   2   13.80    2.48
 -15   1   2   14.56    2.49
   1 -15  -2   11.40    2.44
  -1 -14  -2   17.52    2.80
   1  14   2   15.63    2.36
  -1  15   2   10.95    2.02
  14   1  -2   10.43    1.69
  15  -1  -2   11.01    1.56
  14 -15   2    5.05    2.49
  15  -1   1    0.63    1.69
  15 -14  -1    0.35    1.90
  14   1   1    1.56    1.71
 -14  -1  -1    0.75    1.48
   1 -15   1    0.76    1.72
  -1 -14   1    0.26    1.63
  14   1   1    0.14    1.05
  14 -15  -1   -0.35    2.08
 -14  -1  -4    9.13    2.23
  -1 -14   4   10.31    2.38
   1 -15   4    8.84    2.28
  14 -15  -4    9.31    2.68
  14   1   4    7.70    2.49
  15  -1   4   10.41    2.87
  15 -14  -4   10.60    2.76
  -1 -14   7   -1.11    1.83
   1 -15   7   -1.13    1.76
  15  -1   7    3.05    1.96
  15 -14  -7    0.33    2.09
  14   1   7    0.31    1.81
 -14  -1  -7   -0.52    1.55
 -14  15   7    0.30    1.72
 -15  14   7    0.88    1.81
  14 -15  -7   -0.99    2.27
 -14  -1 -10   -0.52    1.63
 -15   1 -10    0.57    1.72
  15  -1  10    1.15    1.90
  15 -14 -10   -2.23    2.35
  14 -15 -10    0.31    1.90
  14   1  10   -0.59    2.01
   1 -15  10    0.86    1.82
  -1 -14  10    1.40    1.92
 -14  15  10   -0.66    2.05
 -15  14  10    0.32    1.98
 -14  -1 -13    0.25    1.69
 -15   1 -13   -0.55    2.04
  15  -1  13    0.28    1.94
 -14  -1 -13   -0.30    1.75
 -14  15  13   -0.35    2.08
 -15  14  13   -0.67    2.14
   1 -15  13   -0.28    1.89
  -1 -14  13   -0.55    1.81
  -1 -14  16    2.83    2.12
   1 -15  16    1.09    1.98
   0  15  15   28.73    3.84
 -15   0  12    0.45    1.63
   0  15  12   -0.96    1.73
  15 -15  12    0.98    2.28
  15   0  -9   17.19    3.44
  15 -15   9   11.99    3.16
   0 -15  -9   11.07    2.41
 -15   0   9    9.40    2.30
   0  15   9    6.90    1.99
   0  15   6   76.14    5.60
   0  15   6   83.10    5.23
 -15   0   6   75.37    5.84
   0 -15  -6   74.73    5.74
  15   0  -6   56.98    5.91
  15 -15   6   73.79    6.79
 -15   0   3   -0.78    1.51
  15   0  -3    1.28    1.97
  15 -15   3   -0.37    2.12
   0 -15  -3    1.79    1.75
  15   0  -3    0.37    0.99
   0  15   3   -0.85    1.36
  15   0   0    4.38    1.25
  15   0   0    3.87    2.27
  15 -15   0    3.28    2.14
   0 -15   0    3.44    1.80
   0  15   0    2.37    1.48
 -15   0   0    3.14    1.67
 -15   0  -3   31.20    3.60
  15   0   3   25.73    3.81
  15 -15  -3   19.07    3.62
   0 -15   3   28.22    3.58
 -15   0  -6   10.16    2.48
   0 -15   6   21.33    3.14
  15   0   6   16.45    3.15
  15 -15  -6   17.59    3.44
  15   0   9   -0.93    2.27
   0 -15   9    6.78    2.43
  15 -15  -9    2.68    2.51
 -15   0  -9    1.40    1.68
 -15  15   9    6.50    2.30
  15   0  12    2.05    2.01
  15 -15 -12    1.57    2.23
 -15  15  12    1.04    2.17
 -15   0 -12    2.52    1.96
   0 -15  12    0.30    2.10
   0 -15  15    8.58    2.46
   8   8   0  142.11    8.04
  -8  16   0  132.75    6.97
   8 -16   0  123.55    8.32
  16  -8   0  141.56    9.11
  -8  -8   0  130.03    8.41
  -8  16   3   28.82    2.38
   8   8   3   29.30    3.16
   8 -16  -3   31.73    3.51
   8 -16   3   34.47    3.82
  -8  -8   3   29.38    3.42
  -8  -8  -3   29.59    3.52
  16  -8  -3   34.73    4.12
  16  -8   3   32.74    4.12
  -8  16   3   28.14    3.43
   8 -16  -6    3.04    1.67
   8 -16   6    4.14    2.02
  -8  -8   6    1.72    1.58
  16  -8   6   -0.95    2.03
  16  -8  -6    0.30    1.85
   8   8   6    1.89    1.29
  -8  -8  -6    1.94    1.62
  -8  16   6    0.26    1.76
 -16   8   9   12.60    2.55
  -8  16   9    8.23    2.43
  16  -8  -9   13.92    2.72
  16  -8   9   12.38    2.79
   8 -16   9    6.03    2.31
  -8  -8   9   13.00    2.51
  -8  -8  -9    7.23    2.15
  -8  -8 -12   -0.83    1.70
  -8  -8  12   -1.22    1.87
  -8  16  12    0.33    2.10
 -16   8  12   -0.24    1.79
  16  -8 -12    0.25    1.74
  16  -8  12   -0.30    1.95
   8 -16 -12   -0.57    2.19
   8 -16  12   -1.75    2.20
 -16   8  15   -0.25    1.95
  -8  16  15    0.70    2.17
  -8  -8  15    1.74    1.76
  -9  -7  13    4.82    1.98
  16  -7 -13    2.99    1.91
  16  -9  13    4.65    2.42
 -16   7  13    3.94    1.97
  -7  16  13    2.25    2.09
   9 -16  13    4.62    2.38
   7 -16 -13    4.91    2.38
  -7  -9 -10   23.28    3.07
 -16   7  10   28.93    3.30
  16  -9  10   21.92    3.58
  16  -7 -10   26.50    3.53
  -9  -7  10   19.13    3.00
  -7  16  10   26.86    3.62
   9 -16  10   25.35    3.80
   7 -16  -7    7.53    1.97
  -9  -7   7    1.97    1.69
  -7  -9  -7    4.67    1.78
  16  -9   7    1.57    1.89
  16  -7  -7    3.57    2.11
  -7  16   7    5.52    2.06
  16  -7  -4    0.30    1.74
  16  -9   4    0.94    1.73
   7   9   4    1.43    1.22
  -7  16   4    1.14    1.02
  -7  -9  -4    1.44    1.52
   9 -16   4    1.37    1.50
  -9  -7   4    1.74    1.58
   7 -16  -4    0.23    1.51
  -7  16   4    1.11    1.54
  -9  -7   1    3.66    1.61
   9   7  -1    6.97    1.70
  16  -7  -1    2.41    1.89
  16  -9   1    4.03    2.10
   7   9   1    2.42    1.27
  -7  16   1    2.49    1.07
  -7  -9  -1    1.45    1.40
   9 -16   1    2.34    1.58
   7 -16  -1    3.95    1.81
  -7  16   1    1.78    1.57
   9   7   2   13.80    2.14
  16  -7   2   14.01    2.84
  16  -9  -2   11.65    2.78
   9 -16  -2   11.93    2.35
   7 -16   2   15.28    2.66
  -7  -9   2    6.82    2.06
  -9  -7  -2   16.78    2.60
  -9  16   2   13.48    1.47
   9   7   5   27.63    3.04
   7 -16   5   25.37    3.39
  -9  16   5   30.82    3.63
  -9  -7  -5   25.84    3.18
  16  -7   5   23.53    3.56
  16  -9  -5   16.34    3.14
  -7  -9   5   14.53    2.73
   9 -16  -8   10.80    2.82
  16  -9  -8   11.70    2.90
  16  -7   8    8.79    2.52
 -16   9   8   10.59    2.49
  -9  16   8   15.54    2.90
  -9  -7  -8   11.50    2.38
  -7  -9   8    8.78    2.28
   7 -16   8   10.96    2.56
   9 -16 -11    2.66    2.19
  16  -7  11    0.91    2.14
  16  -9 -11    1.06    2.01
 -16   9  11    0.51    1.80
  -9  16  11    3.24    2.51
  -9  -7 -11    2.46    1.69
   7 -16  11    0.87    1.74
  -7  -9  11    0.75    1.72
   7 -16  14    1.12    2.25
  16  -7  14    1.63    2.11
  -9  16  14    3.58    2.36
 -16   9  14    0.26    1.85
  -7  -9  14    0.23    1.67
 -16   9  17    1.35    2.15
 -10  -6  14   43.56    4.21
  10 -16  14   53.27    5.19
  -6  16  14   56.23    5.46
  16 -10  14   47.27    4.96
  16  -6 -11   31.06    3.75
  10 -16  11   29.94    4.15
   6  10  11   34.57    3.40
 -16   6  11   32.07    3.44
  -6  16  11   41.21    4.35
  16 -10  11   30.81    4.14
 -10  16 -11   20.70    3.67
  -6 -10 -11   30.28    3.36
 -10  -6  11   31.48    3.62
 -16   6  11   33.90    3.32
  10 -16   8   91.51    7.49
  -6  16   8   89.83    6.72
 -16   6   8   93.16    6.26
  -6 -10  -8  105.35    6.78
 -10  -6   8   96.72    6.78
  16  -6  -8   94.75    7.06
  16 -10   8   88.20    7.22
   6 -16  -8   89.15    6.28
 -10  16  -8  106.24    6.04
  16 -10   5  274.58   14.96
  16  -6  -5  246.04   14.37
  -6  16   5  262.06   13.62
  10 -16   5  280.24   15.18
  -6  16   5  270.37   12.64
   6  10   5  241.32   13.27
  -6 -10  -5  229.56   13.47
 -10  -6   5  293.56   14.30
   6 -16  -5  258.15   13.67
  16  -6  -2   69.59    6.03
  -6  16   2   71.55    5.14
  16 -10   2   74.71    6.30
  10 -16   2   61.69    6.18
   6  10   2   78.79    5.39
  -6  16   2   71.63    4.59
 -10  -6   2   73.52    5.67
  -6 -10  -2   64.02    5.36
   6 -16  -2   65.53    5.45
  16  -6   1  141.64    9.22
  -6  16  -1  148.87    7.90
  16 -10  -1  138.41    9.26
  10   6   1  136.49    7.92
 -10  -6  -1  137.46    8.54
  -6 -10   1  122.60    8.30
   6 -16   1  127.25    8.49
  16 -10  -4  129.15    8.96
  16  -6   4  143.27    9.23
  10   6   4  126.12    7.78
  10 -16  -4  145.11    9.49
 -10  16   4  138.97    8.70
 -10  -6  -4  121.78    8.18
  -6 -10   4  132.90    8.48
   6 -16   4  145.53    8.87
 -10  -6  -7    3.09    1.63
 -10  16   7    2.88    1.99
  -6 -10   7    3.31    1.83
   6 -16   7    1.40    1.65
  10 -16  -7    2.54    2.15
  16 -10  -7    2.76    2.10
  16  -6   7    2.54    2.02
  -6 -10  10   91.03    6.61
   6 -16  10   79.56    6.57
  10 -16 -10   89.07    6.88
 -10  -6 -10   83.49    6.13
 -10  16  10   93.57    7.19
 -16  10  10   80.84    6.48
  16  -6  10   91.86    7.04
  16 -10 -10   84.13    6.71
  10 -16 -13   13.30    3.08
 -10  -6 -13    7.30    2.08
  16  -6  13    8.66    2.51
  16 -10 -13    6.24    2.16
 -10  16  13    8.14    2.69
 -16  10  13    5.31    2.38
   6 -16  13   10.82    2.69
  -6 -10  13    6.09    2.28
 -16  10  16   12.33    2.90
  -5  16  15   17.11    3.38
   5  11  15   13.54    2.85
 -11  16 -15   17.65    3.15
 -11  -5  12    3.42    1.74
 -16   5  12    3.87    1.66
 -11  16 -12    3.08    1.94
   5  11  12    4.90    1.85
  16 -11  12    5.22    2.41
  16  -5 -12    4.39    2.02
  -5  16  12    3.70    2.16
  11 -16  12    7.34    2.69
   5  11   9   98.92    6.05
  -5  16   9  107.46    7.14
 -16   5   9   90.35    6.05
  11 -16   9   97.69    7.55
  16  -5  -9   84.25    6.87
  16 -11   9  104.32    7.69
  -5 -11  -9   98.93    6.61
 -11  -5   9   85.84    6.56
   5 -16  -9  100.59    6.44
  16  -5  -6   75.27    6.67
   5  11   6   92.02    6.38
  11 -16   6   93.35    7.42
  16 -11   6   97.44    7.51
  -5  16   6  108.04    6.69
   5 -16  -6  106.64    6.71
 -11  -5   6   81.70    6.40
  -5 -11  -6   88.67    6.42
  -5 -11  -3   -0.48    1.49
   5 -16  -3    1.91    1.60
 -11  -5   3    0.74    1.30
   5  11   3   -0.21    1.23
  -5  16   3    1.22    1.17
  16 -11   3    2.65    2.07
  16  -5  -3    2.18    1.74
  -5  16   3    2.42    1.49
  11 -16   3    3.78    2.27
  11   5   0   84.47    5.64
  -5  16   0   97.90    5.67
   5  11   0   89.12    6.08
  16 -11   0   92.02    7.15
  11 -16   0   87.75    7.25
  -5  16   0   83.37    5.49
  16  -5   0   95.70    7.10
  -5 -11   0   94.09    6.51
 -11  -5   0   71.42    5.91
   5 -16   0   80.61    6.22
  16  -5   3   29.85    4.01
  11   5   3   25.54    2.82
  11 -16  -3   28.60    3.98
  -5  16  -3   33.81    2.87
  -5 -11   3   25.03    3.31
 -11  -5  -3   28.79    3.40
   5 -16   3   27.24    3.43
  16 -11  -3   25.25    3.71
 -11  -5  -6   19.24    2.82
 -11  16   6   21.08    3.24
   5 -16   6   21.63    3.17
  -5 -11   6   18.89    2.98
  11 -16  -6   22.25    3.45
  16  -5   6   14.20    3.02
  16 -11  -6   22.97    3.60
  16  -5   9   44.55    4.78
  16 -11  -9   39.91    4.70
  -5 -11   9   48.77    4.69
   5 -16   9   50.82    4.96
  11 -16  -9   53.79    5.31
 -11  16   9   50.44    5.16
 -16  11   9   40.67    4.47
 -11  -5  -9   45.21    4.23
 -11  -5  -9   46.26    4.22
 -16  11  12    1.77    2.16
 -11  16  12    3.80    2.53
  16  -5  12    4.02    2.23
  16 -11 -12    3.53    2.26
 -11  -5 -12    3.36    1.74
  11 -16 -12    3.60    2.35
  -5 -11  12    1.81    1.98
   5 -16  12    4.65    2.36
 -16  11  15   16.74    3.30
   5 -16  15   12.43    2.95
  -5 -11  15   17.10    3.00
   4  12  16    0.54    1.94
 -12  16 -16    0.54    2.03
  -4  16  13    0.29    1.89
  16  -4 -13    0.46    1.70
  16 -12  13   -0.30    2.12
   4  12  13    1.37    1.67
 -12  -4  13   -0.22    1.65
 -12  16 -13    2.13    1.98
  12 -16  13    1.53    2.33
  16  -4 -10    1.92    1.91
  16 -12  10    0.98    2.05
  12 -16  10    1.63    2.25
   4 -16 -10    1.57    1.58
 -12  -4  10    4.88    2.02
  -4 -12 -10    2.19    1.59
   4  12  10    1.13    1.43
  -4  16  10    1.74    1.80
 -16   4  10    3.79    1.61
 -12  -4   7   -0.51    1.61
  16 -12   7   -1.02    2.15
  16  -4  -7   -0.30    1.76
   4  12   7    1.77    1.48
   4 -16  -7    1.55    1.70
  -4 -12  -7   -0.24    1.48
   4  12   7    0.56    1.23
  -4  16   7    0.43    1.50
  12 -16   7    0.70    2.33
 -12  -4   4    2.25    1.56
  16 -12   4    1.72    2.11
  16  -4  -4    2.16    1.93
   4  12   4   -0.21    1.36
  -4  16   4    2.34    1.29
  -4 -12  -4    0.98    1.71
   4 -16  -4    1.22    1.78
  -4  16   4    0.56    1.33
  12 -16   4    2.77    2.34
  12   4  -1   17.27    2.25
 -12  -4   1   15.60    2.58
  16 -12   1   16.30    3.24
  16  -4  -1   14.67    2.86
   4  12   1   13.91    2.32
  -4  16   1   14.72    2.19
   4 -16  -1   16.04    2.72
  -4 -12  -1   13.72    2.52
  -4  16   1   10.28    1.96
  12 -16   1   17.00    3.31
 -12  -4  -2    4.40    1.72
  16 -12  -2    2.01    2.00
  16  -4   2    0.94    1.91
  12   4   2    2.54    1.34
   4 -16   2    2.96    1.73
  -4 -12   2    3.11    1.71
  -4  16  -2    3.16    1.28
  12 -16  -2    3.07    2.16
  12 -16  -5   12.35    2.87
   4 -16   5    8.34    2.32
  -4 -12   5   13.79    2.63
 -12  16   5   11.72    2.78
  16 -12  -5   11.39    2.86
  16  -4   5    3.16    2.19
 -12  -4  -5    8.76    2.04
  12 -16  -8    4.00    2.34
  16  -4   8    3.15    2.08
  16 -12  -8    3.57    2.33
  -4 -12   8    4.40    1.91
   4 -16   8    4.29    2.08
 -16  12   8    4.74    2.25
 -12  16   8    4.70    2.39
 -12  -4  -8    3.58    1.70
  12 -16 -11    6.62    2.51
  16  -4  11    9.37    2.53
  16 -12 -11   10.63    2.73
  -4 -12  11    8.38    2.34
   4 -16  11    8.29    2.54
 -16  12  11    5.69    2.38
 -12  16  11    5.82    2.55
 -12  -4 -11    8.09    2.38
 -12  -4 -11    4.59    1.76
 -12  -4 -14    2.30    2.06
 -12  16  14   -1.11    2.41
 -16  12  14   -1.25    2.21
   4 -16  14    1.17    2.06
  -4 -12  14   -1.01    2.00
 -13  16 -14    3.02    1.95
   3  13  14    0.75    1.83
  -3  16  14   -0.59    1.90
  16  -3 -11   -0.54    1.79
  16 -13  11    1.63    2.29
 -16   3  11    0.62    1.38
  -3 -13 -11    1.05    1.67
 -13  -3  11    2.91    1.88
   3  13  11    2.08    1.76
  -3  16  11    1.79    1.97
  13 -16  11    1.65    2.15
  16 -13   8    4.51    2.49
  16  -3  -8    2.70    2.18
 -13  -3   8    3.60    1.85
 -16   3   8    3.98    1.81
  -3 -13  -8    5.49    2.16
   3 -16  -8    2.90    1.86
   3  13   8    4.93    1.65
  -3  16   8    3.45    1.91
  13 -16   8    3.15    2.37
  13 -16   5    1.45    2.39
   3  13   5    3.45    1.58
  -3  16   5    0.56    1.23
  16  -3  -5    0.94    1.97
  16 -13   5    3.16    2.35
 -13  -3   5    3.76    1.84
  -3 -13  -5    2.73    1.95
   3 -16  -5   -0.24    1.63
  -3  16   5    0.55    1.39
  13   3  -5    1.30    1.97
  13 -16   2    2.97    2.26
  13   3  -2    1.95    1.28
   3  13   2    3.24    1.58
  -3  16   2    5.67    1.58
  16  -3  -2    0.97    1.84
  16 -13   2    0.70    1.81
  13   3  -2    2.97    2.26
 -13  -3   2    2.51    1.50
  -3  16   2    1.23    1.25
  -3 -13  -2    1.04    1.69
   3 -16  -2    1.01    1.57
  16  -3   1   10.07    2.72
  16 -13  -1    8.95    2.80
  13   3   1   15.32    3.18
  13   3   1   16.16    2.12
 -13  -3  -1   14.95    2.55
  -3 -13   1   13.43    2.62
   3 -16   1   14.17    2.59
  13 -16  -1   14.29    3.22
  16  -3   4   -1.95    1.82
  16 -13  -4    1.36    1.83
  13   3   4    0.98    2.05
 -13  -3  -4    0.75    1.47
  -3 -13   4    0.28    1.68
   3 -16   4    1.37    1.66
  13 -16  -4    0.36    2.02
  13 -16  -7   -0.68    2.02
 -13  -3  -7    0.75    1.42
  16 -13  -7    0.68    2.02
  16  -3   7   -0.96    2.11
 -13  16   7   -0.63    1.82
  -3 -13   7   -1.12    1.89
   3 -16   7    1.18    1.91
  13 -16 -10    3.30    2.37
 -13  16  10    5.94    2.59
 -16  13  10    0.31    1.98
 -13  -3 -10    5.62    1.96
  -3 -13  10    4.49    2.16
   3 -16  10    7.40    2.49
  16  -3  10    2.15    2.25
  16 -13 -10    3.86    2.43
  16  -3  13   -0.83    1.94
 -13  -3 -13   -0.27    1.74
 -13  16  13    2.16    2.35
 -16  13  13    0.33    2.13
 -13  -3 -13    0.70    1.49
   3 -16  13    1.49    1.96
  -3 -13  13   -0.54    1.93
   3 -16  16    1.42    2.16
  -3 -13  16    1.79    2.26
   2  14  15   14.74    2.95
 -16   2  12    2.08    1.66
  16  -2 -12    0.27    1.84
 -14  16 -12    0.92    1.79
 -14  -2  12    1.43    1.71
  14 -16  12    0.64    2.09
  16 -14  12    0.66    2.29
   2  14  12   -1.38    1.75
  -2  16  12    3.67    2.18
  16 -14   9   62.84    6.02
  14 -16   9   57.93    5.84
  -2  16   9   51.39    4.66
   2  14   9   60.57    4.62
 -14  -2   9   65.31    5.25
 -16   2   9   53.02    4.75
  -2 -14  -9   61.28    5.03
   2 -16  -9   55.28    4.75
  16  -2  -9   52.39    5.21
  -2 -14  -6   23.99    3.21
   2 -16  -6   19.70    3.01
   2  14   6   29.81    3.31
  -2  16   6   21.98    2.79
 -16   2   6   13.72    2.71
  14   2  -6   25.44    4.01
  -2  16   6   25.92    2.92
  14 -16   6   29.40    4.29
  16  -2  -6   16.16    3.26
  16 -14   6   17.58    3.65
 -14  -2   6   25.24    3.39
  -2 -14  -3    6.55    2.15
   2 -16  -3   11.95    2.54
 -14  -2   3    9.81    2.27
 -16   2   3   10.85    2.41
  14   2  -3   13.03    1.98
   2  14   3    6.69    1.91
  -2  16   3   12.51    2.14
  14   2  -3    8.74    3.03
  16 -14   3    8.09    2.67
  16  -2  -3   12.36    2.86
  -2  16   3   10.60    1.85
  14 -16   3    8.36    2.84
  14 -16   0  103.38    8.31
  16 -14   0  100.77    8.02
 -14  -2   0   96.32    7.16
   2  14   0  104.17    6.91
  14   2   0  109.48    6.25
  -2  16   0  108.36    6.80
  14   2   0  101.76    7.95
  16  -2   0  110.12    8.03
   2 -16   0  101.26    7.23
  -2 -14   0   93.03    7.10
 -14  -2  -3    1.32    1.53
  14   2   3    1.74    2.08
  -2 -14   3   -0.28    1.71
   2 -16   3    2.23    1.82
  14 -16  -3   -0.37    2.05
  16  -2   3   -0.33    1.90
  16 -14  -3    1.42    2.02
   2 -16   6   57.15    5.36
  -2 -14   6   47.11    4.98
  14 -16  -6   68.45    6.24
  16 -14  -6   41.48    5.22
  14   2   6   53.03    5.55
  16  -2   6   61.17    5.76
 -14  -2  -6   60.90    5.19
 -14  16   6   64.89    5.77
  -2 -14   9   79.57    6.48
   2 -16   9   81.65    6.69
 -16  14   9   67.92    6.45
 -14  16   9   89.80    7.17
  16  -2   9   86.51    6.85
 -14  -2  -9   86.39    6.38
  16 -14  -9   70.66    6.71
  14 -16  -9   90.22    7.14
 -14  -2 -12   -0.25    1.62
 -16   2 -12    2.87    2.21
 -16  14  12    0.34    2.35
 -14  16  12    0.36    2.11
 -14  -2 -12    0.28    1.80
  14 -16 -12    0.94    2.35
  16 -14 -12    0.93    2.24
  16  -2  12    0.87    1.99
   2 -16  12    0.30    2.08
  -2 -14  12   -0.29    1.91
   2 -16  15   25.86    3.73
  -2 -14  15   16.69    3.29
  15 -16  13   26.92    4.10
  16 -15  13   19.15    3.75
 -15  -1  13   17.75    2.88
 -15  16 -13   19.76    3.08
   1  15  13   19.35    3.11
  -1  16  13   23.26    3.32
  16 -15  10   73.18    6.83
  15 -16  10   72.67    6.74
   1  15  10   82.30    5.79
  -1  16  10   88.39    6.16
   1 -16 -10   87.13    5.98
  -1 -15 -10   77.44    5.81
 -15  -1  10   80.39    6.13
 -16   1  10   77.71    5.93
  16  -1 -10   70.37    6.49
 -15  -1   7   21.15    3.13
 -16   1   7   22.21    3.15
   1  15   7   20.62    2.88
  15   1  -7   20.25    3.64
  16 -15   7   21.95    3.91
  16  -1  -7   15.82    3.32
  15 -16   7   18.79    3.75
  -1  16   7   24.16    2.92
  -1 -15  -7   24.32    3.30
   1 -16  -7   25.65    3.34
  16 -15   4   46.82    5.37
  15 -16   4   48.04    5.58
  15   1  -4   42.66    5.16
  16  -1  -4   35.96    4.66
 -15  -1   4   41.42    4.32
 -16   1   4   47.66    4.67
   1  15   4   47.85    4.24
  -1  16   4   55.56    4.39
  15   1  -4   49.39    3.62
  -1 -15  -4   40.33    4.35
   1 -16  -4   46.79    4.54
  16 -15   1   45.86    5.36
  15 -16   1   49.55    5.65
 -16   1   1   44.22    4.56
 -15  -1   1   48.36    4.65
  -1 -15  -1   39.23    4.45
   1 -16  -1   57.03    5.01
   1  15   1   50.19    4.33
  -1  16   1   52.32    4.31
  15   1  -1   45.33    3.54
  15   1  -1   44.84    4.95
  16  -1  -1   47.72    5.09
  15   1   2    7.42    2.59
  15 -16  -2   11.53    3.11
 -15  -1  -2    4.70    1.87
 -16   1  -2    7.33    2.25
  -1 -15   2    8.28    2.26
   1 -16   2    8.19    2.40
  16  -1   2    5.42    2.50
  16 -15  -2   10.26    3.09
 -16   1  -5  126.72    8.76
   1 -16   5  147.30    9.19
  -1 -15   5  131.47    8.93
  16 -15  -5  122.65    9.30
  15 -16  -5  151.14    9.94
  15   1   5  124.96    9.23
  16  -1   5  134.64    9.32
 -15  -1  -5  125.91    8.65
 -15  -1  -8   30.66    3.93
  15   1   8   32.92    4.41
  16  -1   8   34.04    4.37
 -16  15   8   32.83    4.31
  15 -16  -8   24.71    4.02
  16 -15  -8   22.78    3.93
 -15  16   8   27.36    4.06
   1 -16   8   37.06    4.31
  -1 -15   8   32.25    4.06
 -16   1  -8   33.41    4.02
  16  -1  11   12.79    3.15
  15 -16 -11    7.07    2.75
  16 -15 -11    7.12    2.89
 -15  -1 -11    8.77    2.43
 -16   1 -11    9.34    2.71
 -15  16  11    8.30    3.09
 -16  15  11   11.19    3.07
   1 -16  11    8.41    2.95
  -1 -15  11    6.66    2.42
 -15  -1 -14   27.64    3.68
 -16   1 -14   34.14    4.28
   1 -16  14   35.56    4.33
  -1 -15  14   29.09    4.02
  16 -16  11    4.99    2.66
  16   0 -11   -0.31    2.23
   0  16  11    4.07    1.94
 -16   0  11    3.68    2.06
 -16   0   8   -1.04    1.58
  16 -16   8    0.38    2.43
  16   0  -8   -0.35    2.22
   0  16   8    0.57    1.54
   0 -16  -8   -0.74    1.93
   0 -16  -5    5.00    2.11
   0  16   5    7.73    2.13
  16   0  -5    3.08    2.41
 -16   0   5    4.11    2.06
  16 -16   5    6.68    2.94
 -16   0   2    2.56    1.78
  16 -16   2    3.23    2.49
  16   0  -2    4.18    2.33
   0 -16  -2    1.66    1.88
   0  16   2    1.36    1.48
  16   0   1    0.35    2.09
  16 -16  -1   -0.40    2.55
 -16   0  -1   -0.29    1.66
   0 -16   1   -0.86    1.79
  16   0   4    4.17    2.44
  16 -16  -4    3.43    2.49
   0 -16   4    4.79    2.06
 -16   0  -4    4.39    2.13
 -16   0  -7    1.51    1.83
  16 -16  -7    0.37    2.26
  16   0   7    1.37    2.01
   0 -16   7    0.94    1.86
 -16  16   7    0.68    2.14
 -16   0 -10    0.62    1.89
  16 -16 -10    0.35    2.56
 -16  16  10    2.13    2.40
   0 -16  10    2.20    2.26
  16   0  10   -1.00    2.14
 -16   0 -13    1.50    2.11
   0 -16  13    2.74    2.30
  -9  -8  14   79.46    6.13
  -8  17  14   81.55    7.02
  17  -8 -11   42.96    4.49
  17  -9  11   39.29    4.79
  -9  -8  11   40.88    4.27
  -8  -9 -11   39.65    3.99
   9 -17  11   36.19    4.89
   8 -17 -11   42.32    4.90
 -17   8  11   40.48    4.20
  -8  17  11   44.81    4.93
  -8  17   8   46.67    4.94
 -17   8   8   59.30    4.90
  17  -9   8   59.22    5.65
  17  -8  -8   57.97    5.42
  -9  -8   8   47.41    4.70
  -8  -9  -8   60.89    5.09
   9 -17   5  352.79   17.80
   8 -17  -5  317.16   16.88
  -8  17   5  332.10   17.21
   8   9   5  344.71   16.86
  17  -8  -5  332.31   17.85
  17  -9   5  364.33   18.49
  -9  -8   5  327.16   17.21
  -8  -9  -5  318.69   17.02
   9 -17   2   22.13    3.33
  -8  17   2   23.11    2.27
   8   9   2   28.40    3.15
  -8  17   2   25.68    3.25
   8 -17  -2   22.70    3.38
  17  -9   2   24.64    3.79
  17  -8  -2   28.63    3.84
  -8  -9  -2   23.09    3.24
  -9  -8   2   25.44    3.31
   9   8   1  166.19    9.33
  -9  17   1  154.91    7.93
  -8  17  -1  170.80    8.42
   8   9  -1  176.87    9.58
   9 -17  -1  147.15    9.68
   8 -17   1  146.35    9.66
  17  -9  -1  158.61   10.36
  17  -8   1  167.16   10.49
  -8  -9   1  170.43    9.94
  -9  -8  -1  150.27    9.68
  -9  17   1  151.16    9.38
   9   8   4  217.16   11.32
   9 -17  -4  185.90   11.40
   8 -17   4  210.94   12.09
  17  -8   4  230.22   12.82
  17  -9  -4  205.14   12.47
  -8  -9   4  202.38   11.76
  -9  -8  -4  202.32   11.77
  -9  17   4  201.81   11.68
  17  -9  -7   13.15    2.79
  17  -8   7    8.41    2.58
  -9  -8  -7   10.61    2.43
   8 -17   7   13.52    2.91
  -8  -9   7   10.62    2.40
  -9  17   7   15.60    2.97
   9 -17 -10  193.94   11.78
   8 -17  10  169.71   11.39
  17  -8  10  209.66   12.15
  17  -9 -10  213.92   11.77
  -8  -9  10  199.25   11.27
  -9  -8 -10  177.81   10.73
 -17   9  10  196.18   11.13
  -9  17  10  181.02   11.58
  -8  -9  13   64.40    5.47
  17  -8  13   66.53    5.92
 -17   9  13   63.98    5.55
  -9  17  13   63.13    6.21
   8 -17  13   51.67    5.83
   9 -17 -13   71.33    6.09
  17  -7 -12   -1.06    1.83
  17 -10  12    1.92    2.27
 -10  -7  12    0.25    1.68
  -7 -10 -12   -0.22    1.66
  -7  17  12    0.95    2.05
  10 -17  12    1.28    2.23
  17 -10   9   16.37    3.44
  17  -7  -9   19.54    3.32
 -10  -7   9   19.76    3.06
   7 -17  -9   18.96    2.83
  -7 -10  -9   20.57    2.97
  -7  17   9   16.64    3.11
 -17   7   9   17.66    2.74
  10 -17   9   12.93    3.24
  10 -17   6    5.56    2.49
  17 -10   6    2.71    2.03
  17  -7  -6    0.65    1.91
   7  10   6    1.86    1.51
  -7 -10  -6    3.80    1.86
   7 -17  -6    2.13    1.86
 -10  -7   6    3.43    1.77
  -7  17   6    2.98    1.93
 -10  -7   3    2.43    1.76
   7  10   3   -0.22    1.25
  -7  17   3    1.47    1.06
  17 -10   3    0.68    1.86
  17  -7  -3    2.62    2.19
   7 -17  -3    3.37    1.99
  -7 -10  -3    2.85    1.69
  -7  17   3    1.33    1.72
  -7  17   0   33.39    2.96
  10   7   0   38.55    3.61
   7  10   0   33.46    3.52
   7 -17   0   29.62    3.89
  -7  17   0   34.26    3.51
  17 -10   0   37.91    4.48
  17  -7   0   34.40    4.27
 -10  -7   0   39.70    4.13
  -7 -10   0   32.02    3.73
 -10  17   3    9.16    2.40
  17 -10  -3    7.32    2.43
  17  -7   3    7.65    2.48
  10   7   3    8.02    1.80
   7 -17   3    7.97    2.37
  -7 -10   3    8.18    2.17
 -10  -7  -3    7.33    2.13
 -10  -7  -6   -0.26    1.54
  17 -10  -6    2.95    2.24
  17  -7   6    0.34    1.96
  10 -17  -6    0.34    1.99
   7 -17   6   -0.89    1.83
  -7 -10   6    1.08    1.57
 -10  17   6   -0.29    1.78
 -10  -7  -9    2.48    1.78
   7 -17   9    0.92    2.02
  -7 -10   9    2.19    1.88
 -17  10   9    2.39    2.06
 -10  17   9    2.88    2.32
  17 -10  -9   -1.90    2.24
  17  -7   9    2.02    2.20
  10 -17  -9    6.65    2.70
   7 -17  12    3.43    2.30
 -10  -7 -12    1.14    1.71
  -7 -10  12    1.07    1.82
 -17  10  12   -0.56    2.07
 -10  17  12    0.71    2.33
  17  -7  12    2.47    2.24
  17 -10 -12    1.10    1.94
  10 -17 -12    1.57    2.15
 -17  10  15   -0.29    2.14
  -7 -10  15    0.48    1.82
 -11  -6  13    6.00    2.11
  17 -11  13    4.99    2.50
  11 -17  13    6.65    2.77
  -6  17  13    8.50    2.63
  11 -17  10   43.42    5.03
  -6  17  10   50.52    4.93
  -6 -11 -10   52.55    4.61
 -11  -6  10   51.26    4.79
 -17   6  10   44.41    4.17
  17 -11  10   47.07    5.14
  17  -6 -10   44.72    4.73
  11 -17   7    1.76    2.11
  17 -11   7    0.35    2.19
  17  -6  -7    0.32    2.03
 -11  -6   7    1.87    1.62
   6 -17  -7    0.23    1.64
  -6 -11  -7    0.75    1.54
  -6  17   7    0.25    1.81
  17  -6  -4  120.07    8.75
  17 -11   4  115.95    8.89
  -6  17   4  129.87    7.94
  11 -17   4  129.83    9.34
   6  11   4  132.89    8.02
  -6  17   4  124.49    7.13
  -6 -11  -4  131.02    8.35
 -11  -6   4  119.21    8.21
   6 -17  -4  129.91    8.31
  17  -6  -1  169.91   11.64
  11   6  -1  207.54   10.70
   6  11   1  196.38   10.92
  -6  17   1  211.08   10.19
  17 -11   1  190.10   12.07
  11 -17   1  180.51   12.08
  -6  17   1  204.13   10.55
   6 -17  -1  186.33   11.23
 -11  -6   1  177.85   11.17
  -6 -11  -1  199.02   11.32
  -6 -11   2    6.17    2.07
   6 -17   2    4.16    2.00
 -11  -6  -2    6.53    2.04
  11   6   2    6.94    1.78
  17  -6   2    5.42    2.25
  17 -11  -2    5.85    2.68
  11 -17  -2    6.43    2.65
  -6  17  -2    3.88    1.60
  17 -11  -5   28.74    4.04
 -11  -6  -5   22.03    3.23
  11   6   5   31.59    3.26
  11 -17  -5   40.84    4.80
 -11  17   5   32.29    4.00
  -6 -11   5   27.36    3.58
   6 -17   5   30.47    3.93
  17  -6   5   30.80    4.18
  11 -17  -8   24.86    3.89
  17 -11  -8   22.90    3.59
  17  -6   8   15.75    3.33
 -11  -6  -8   23.27    3.16
   6 -17   8   20.92    3.45
  -6 -11   8   21.05    3.25
 -11  17   8   26.10    3.97
 -17  11   8   20.94    3.30
  11 -17 -11    7.28    2.68
 -11  -6 -11   12.25    2.52
  17 -11 -11   10.82    2.66
  17  -6  11   13.86    3.21
 -17  11  11   12.43    3.01
 -11  17  11   10.70    3.04
   6 -17  11   11.45    2.81
  -6 -11  11   14.10    2.90
 -17  11  14   21.90    3.59
  -6 -11  14   22.25    3.43
   6 -17  14   20.42    3.54
 -12  -5  14   34.78    3.80
  -5  17  14   27.44    3.99
   5  12  14   22.13    3.27
 -17   5  11   14.27    2.45
   5  12  11   11.09    2.33
  17  -5 -11   14.73    3.00
  17 -12  11   13.35    3.14
  12 -17  11   13.55    3.32
 -12  -5  11   20.23    3.09
  -5 -12 -11   11.12    2.41
  -5  17  11   10.19    2.56
 -12  -5   8    8.18    2.36
  12 -17   8    6.89    2.70
  17  -5  -8    6.98    2.68
  17 -12   8   13.03    3.19
  -5 -12  -8    9.69    2.45
   5 -17  -8    5.71    2.03
  -5  17   8    7.11    2.14
  17  -5  -5   53.62    5.26
  -5  17   5   54.07    4.14
   5  12   5   41.60    4.27
  17 -12   5   58.83    5.80
  12 -17   5   63.05    5.97
  -5  17   5   47.32    4.37
   5 -17  -5   44.71    4.53
 -12  -5   5   58.19    5.11
  -5 -12  -5   55.96    4.95
  -5 -12  -2    1.33    1.62
   5 -17  -2    0.26    1.60
 -12  -5   2    1.33    1.61
  12   5  -2   -0.57    1.23
   5  12   2   -0.23    1.42
  -5  17   2    1.02    1.22
  17 -12   2    1.08    1.78
  17  -5  -2   -0.67    1.76
  -5  17   2    2.55    1.64
  12 -17   2    3.33    2.59
  12   5   1   76.58    5.29
  -5  17  -1   73.59    4.97
  12 -17  -1   71.33    6.69
  17 -12  -1   92.73    7.24
  -5 -12   1   71.78    5.87
 -12  -5  -1   79.15    5.95
  17  -5   1   66.92    6.28
   5 -17   1   68.87    5.90
  12   5   4   49.28    4.13
  17 -12  -4   53.31    5.39
  12 -17  -4   55.41    5.61
 -12  17   4   49.79    5.03
  17  -5   4   54.78    5.44
 -12  -5  -4   42.11    4.43
  -5 -12   4   36.58    4.36
   5 -17   4   53.55    5.07
  17  -5   7   26.33    3.89
  17 -12  -7   19.17    3.59
   5 -17   7   19.36    3.39
  -5 -12   7   22.00    3.36
  12 -17  -7   30.47    4.22
 -12  -5  -7   25.39    3.34
 -12  17   7   31.89    4.07
   5 -17  10   88.29    7.06
  -5 -12  10   78.94    6.52
  12 -17 -10   94.43    7.41
 -12  -5 -10   83.52    6.28
 -17  12  10   76.67    6.59
 -12  17  10   88.75    7.32
  17 -12 -10   82.13    6.86
  17  -5  10   98.07    7.36
 -12  -5 -13   27.04    3.34
  17  -5  13   19.18    3.50
 -12  17  13   27.70    4.32
 -17  12  13   18.89    3.57
  -5 -12  13   18.31    3.13
   5 -17  13   23.24    3.74
 -13  -4  12    0.25    1.72
 -17   4  12    0.20    1.53
  -4  17  12    0.84    2.05
  17  -4 -12    0.27    1.94
  17 -13  12    1.33    2.30
 -13  17 -12    0.86    1.76
  13 -17  12    1.35    2.11
   4  13  12    0.85    1.58
  -4  17   9  240.97   13.43
  17 -13   9  244.08   14.75
  13 -17   9  248.96   14.81
  17  -4  -9  266.40   14.37
 -17   4   9  250.99   13.46
 -13  -4   9  264.78   14.06
  -4 -13  -9  271.17   13.83
   4 -17  -9  237.94   13.23
  17  -4  -6  323.19   15.43
  -4  17   6  219.30   12.96
  17 -13   6  261.07   15.17
  13 -17   6  234.30   14.92
   4  13   6  274.97   13.92
 -13  -4   6  238.42   13.86
   4 -17  -6  252.96   13.71
  -4 -13  -6  279.27   14.20
  17  -4  -3   60.80    5.78
  -4  17   3   52.45    4.38
  17 -13   3   58.86    6.09
  13 -17   3   63.24    6.41
  13   4  -3   60.17    4.50
   4  13   3   57.25    4.79
  -4  17   3   62.53    4.58
 -13  -4   3   57.59    5.13
  -4 -13  -3   56.11    5.22
   4 -17  -3   57.41    5.15
  17  -4   0  395.52   21.38
  -4  17   0  413.56   19.03
   4  13   0  415.86   20.13
  -4  17   0  445.81   19.72
  13   4   0  413.69   19.43
  -4 -13   0  425.23   20.83
   4 -17   0  396.58   20.62
 -13  -4   0  397.73   20.45
  17 -13   0  353.15   21.15
  13 -17   0  439.30   22.23
  17  -4   3   73.72    6.95
  17 -13  -3   74.08    6.79
  13 -17  -3   74.41    6.90
  13   4   3   81.07    5.45
 -13  -4  -3   73.34    5.92
  -4 -13   3   75.42    6.20
   4 -17   3   86.90    6.61
  -4 -13   6  211.58   12.04
   4 -17   6  190.40   11.82
  17 -13  -6  224.22   12.85
  13 -17  -6  206.87   12.76
  17  -4   6  196.66   12.34
 -13  -4  -6  185.49   11.30
 -13  17   6  192.03   12.08
  -4 -13   9  227.40   12.87
   4 -17   9  212.33   12.93
 -17  13   9  224.11   13.03
 -13  17   9  226.62   13.48
  17 -13  -9  200.74   12.93
  17  -4   9  253.37   13.62
 -13  -4  -9  207.63   12.21
  13 -17  -9  214.97   13.29
  13 -17 -12   -1.30    2.29
  17  -4  12    1.54    2.16
  17 -13 -12   -0.30    2.09
 -13  -4 -12   -0.25    1.52
 -17  13  12    1.65    2.36
 -13  17  12    0.37    2.25
  -4 -13  12   -0.28    2.01
   4 -17  12   -0.32    2.33
  -4 -13  15  103.74    7.44
 -14  17 -13   29.03    3.42
  -3  17  13   30.65    3.92
  17 -14  13   23.05    3.94
  14 -17  13   30.36    4.17
   3  14  13   27.04    3.49
 -14  -3  13   23.90    3.28
  -3 -14 -10   40.98    4.23
  17 -14  10   43.54    5.14
  14 -17  10   46.93    5.38
  -3  17  10   55.73    4.69
 -17   3  10   38.83    4.08
 -14  -3  10   41.09    4.39
  17  -3 -10   39.61    4.61
  -3 -14  -7   21.54    3.28
   3 -17  -7   24.40    3.36
  17 -14   7   20.85    3.83
  17  -3  -7   16.01    3.36
 -14  -3   7   15.37    2.83
   3  14   7   22.31    3.01
 -17   3   7   12.72    2.67
  -3  17   7   18.83    2.72
  14 -17   7   21.26    3.95
  14 -17   4    6.70    2.85
   3  14   4   12.52    2.29
  -3  17   4    8.89    2.01
  -3 -14  -4   10.30    2.61
   3 -17  -4    7.45    2.35
  17  -3  -4   10.62    2.88
  17 -14   4   13.84    3.42
 -14  -3   4    8.67    2.27
  14   3  -4   11.25    1.96
 -17   3   4   12.63    2.54
  -3  17   4    7.36    1.84
  14   3  -4    8.47    3.03
  -3 -14  -1   12.09    2.60
   3 -17  -1   14.63    2.77
 -14  -3   1    9.77    2.26
  14 -17   1   11.04    3.09
   3  14   1   14.26    2.49
  -3  17   1    8.55    2.02
  14   3  -1   10.44    1.97
  14   3  -1    7.16    2.91
  17  -3  -1   11.45    2.97
  17 -14   1    9.92    2.99
  -3 -14   2    1.17    1.85
   3 -17   2    0.29    1.64
 -14  -3  -2    0.54    1.46
  14   3   2   -0.18    1.17
  14 -17  -2    1.55    2.42
  17  -3   2   -1.05    1.95
  17 -14  -2    1.50    2.17
  14   3   2    0.36    2.07
 -14  -3  -5   24.70    3.45
  14 -17  -5   33.89    4.69
  17 -14  -5   40.66    4.91
 -14  17   5   38.94    4.57
  -3 -14   5   40.16    4.39
   3 -17   5   36.23    4.39
  17  -3   5   36.21    4.56
  14 -17  -8    6.22    2.79
  17 -14  -8    9.74    3.10
  17  -3   8   10.61    2.98
 -14  -3  -8   11.87    2.58
 -14  17   8    7.21    2.72
 -17  14   8   12.12    3.13
  -3 -14   8    8.82    2.64
   3 -17   8   10.68    2.72
  14 -17 -11    2.06    2.35
  17  -3  11   -0.63    2.06
  17 -14 -11    0.33    2.23
 -14  -3 -11    2.63    1.80
 -17  14  11   -0.34    2.10
 -14  17  11    1.47    2.26
  -3 -14  11   -0.59    2.00
   3 -17  11   -0.64    2.06
 -14  -3 -11    0.27    1.81
  -3 -14  14    8.17    2.69
 -17   3 -14   12.05    3.27
   2  15  11   14.99    2.64
  -2  17  11   17.08    3.05
  17  -2 -11   15.54    3.19
 -15  -2  11   24.07    3.30
 -17   2  11   16.25    2.78
  17 -15  11   15.87    3.62
  15 -17  11   10.94    3.19
  15 -17   8   19.51    3.81
  17  -2  -8   14.81    3.14
  17 -15   8   14.58    3.45
 -15  -2   8   15.32    2.99
 -17   2   8   15.89    2.79
  -2  17   8   16.85    2.78
  -2 -15  -8   15.46    2.98
   2 -17  -8   16.11    2.84
  17 -15   5   59.38    6.25
  15 -17   5   67.09    6.71
 -17   2   5   60.28    5.47
 -15  -2   5   57.22    5.35
   2 -17  -5   77.11    5.81
  -2 -15  -5   64.60    5.59
  15   2  -5   69.09    6.50
  17  -2  -5   49.58    5.62
  15   2  -5   62.45    4.53
   2  15   5   59.44    5.04
  -2  17   5   70.30    5.20
 -15  -2   2    4.74    1.90
 -17   2   2    8.33    2.32
  15   2  -2    6.24    2.64
   2  15   2    3.81    1.65
  -2  17   2    6.91    1.87
  15   2  -2    5.37    1.58
  -2 -15  -2    5.12    2.18
   2 -17  -2    2.82    1.94
  17 -15   2    7.59    2.90
  17  -2  -2    9.26    2.72
  15 -17   2    9.50    3.19
  15   2   1   55.67    4.15
  -2  17  -1   54.56    4.58
   2  15  -1   58.78    4.85
  15 -17  -1   52.52    5.90
  17 -15  -1   57.79    6.08
   2 -17   1   50.21    4.97
  -2 -15   1   45.46    4.96
  15   2   1   48.61    5.56
  17  -2   1   51.73    5.50
 -15  -2  -1   49.06    4.82
  15 -17  -4   59.21    6.03
  17 -15  -4   38.25    4.93
 -15  -2  -4   50.16    4.74
   2 -17   4   46.78    4.87
  -2 -15   4   40.89    4.66
  15   2   4   45.69    5.45
  17  -2   4   35.95    4.69
  -2 -15   7    0.31    2.05
   2 -17   7   -0.33    2.03
 -15  -2  -7   -0.29    1.62
  15   2   7   -0.35    2.21
  17  -2   7    2.80    2.36
  17 -15  -7   -0.37    2.27
  15 -17  -7    2.61    2.46
 -15  17   7   -0.35    2.32
 -17  15   7    0.66    2.33
  -2 -15  10   37.01    4.48
   2 -17  10   42.24    4.78
  17 -15 -10   38.78    4.97
  15 -17 -10   31.68    4.68
 -15  17  10   38.84    5.07
 -17  15  10   36.89    4.77
 -15  -2 -10   32.43    4.11
  17  -2  10   42.94    4.83
 -17   2 -10   49.09    5.16
 -15  -2 -13    9.12    2.60
 -15  -2 -13    7.51    2.48
 -17   2 -13    6.88    2.77
  17  -2  13    9.45    2.80
  17 -16  12   -0.72    2.47
  16 -17  12    2.14    2.61
   1  16  12    1.40    1.97
  -1  17  12   -0.24    1.90
 -16  -1  12   -0.75    2.01
 -17   1  12    1.68    1.72
  17  -1 -12    0.30    2.04
  17 -16   9   -1.54    2.41
  16 -17   9   -0.76    2.45
   1 -17  -9   -0.25    1.85
  -1 -16  -9    0.50    2.00
  -1  17   9   -0.86    1.95
 -16  -1   9   -0.27    1.81
 -17   1   9   -0.52    1.83
  17  -1  -9   -1.73    2.25
  17 -16   6   -2.04    2.65
  17  -1  -6   -1.41    2.23
  16 -17   6    1.64    2.34
   1  16   6    0.75    1.57
  -1  17   6    0.94    1.57
  -1 -16  -6    1.10    1.99
   1 -17  -6    1.36    1.93
  16   1  -6    1.46    2.44
 -16  -1   6    0.85    1.74
 -17   1   6   -0.28    1.61
 -16  -1   3    3.72    1.92
 -17   1   3    5.61    2.10
  17  -1  -3    5.38    2.55
  17 -16   3    7.04    2.91
   1  16   3    4.83    1.85
  -1  17   3    5.06    1.81
  -1 -16  -3    5.23    2.31
   1 -17  -3    3.72    2.19
  16 -17   3    6.26    2.93
  16   1  -3    5.67    2.72
 -16  -1   0    3.26    1.74
 -17   1   0    2.39    1.76
  17  -1   0   -0.36    1.95
  17 -16   0   -0.82    2.48
   1  16   0    1.96    1.70
  -1  17   0    2.81    1.58
  16 -17   0    3.32    2.44
  -1 -16   0    2.71    2.22
   1 -17   0   -0.89    1.86
  16   1   0    3.72    2.32
  -1 -16   3    1.54    1.98
   1 -17   3    1.85    1.96
  16   1   3    1.87    2.20
 -16  -1  -3    0.30    1.70
 -17   1  -3    0.61    1.71
  17  -1   3    0.36    2.02
  16 -17  -3   -0.40    2.25
  17 -16  -3    0.40    2.06
  16 -17  -6    1.95    2.47
  17  -1   6    0.36    2.11
  17 -16  -6    2.33    2.50
  16   1   6    2.99    2.44
  -1 -16   6    0.95    2.09
   1 -17   6    2.28    2.06
 -16  -1  -6    4.89    2.22
 -17   1  -6    1.60    1.95
 -16  17   6    2.09    2.32
  16 -17  -9    0.37    2.43
  17 -16  -9    1.88    2.64
  16   1   9   -0.35    2.28
  17  -1   9   -1.39    2.17
   1 -17   9   -0.67    2.13
  -1 -16   9    0.65    2.17
 -16  -1  -9   -0.31    2.00
 -17   1  -9   -0.34    1.91
 -16  17   9    1.09    2.18
 -17  16   9   -1.07    2.29
  17  -1  12   -0.66    2.34
 -16  -1 -12   -0.30    1.77
 -17   1 -12    0.68    2.44
  16 -17 -12   -0.35    2.41
  17 -16 -12    1.38    2.40
 -17   0  10  173.53   10.45
  17   0 -10  190.41   11.49
  17 -17  10  154.85   11.34
   0 -17  -7   17.86    3.17
 -17   0   7   25.40    3.50
  17 -17   7   23.60    4.33
  17   0  -7   19.17    3.92
  17 -17   4  145.21   10.47
   0  17   4  134.13    8.41
  17   0  -4  117.09    9.44
 -17   0   4  136.07    8.95
   0 -17  -4  131.02    8.86
  17 -17   1  111.40    9.25
  17   0  -1  118.13    8.88
   0  17   1  121.37    7.66
 -17   0   1  107.28    7.95
   0 -17  -1  101.91    7.82
   0 -17   2    9.77    2.65
  17   0   2   11.24    3.24
  17 -17  -2   10.37    3.42
 -17   0  -2    9.06    2.59
  17 -17  -5  201.83   13.20
  17   0   5  216.24   13.16
 -17   0  -5  218.14   12.69
   0 -17   5  196.54   12.45
 -17  17   8   35.95    4.92
  17   0   8   49.10    5.46
  17 -17  -8   34.47    4.97
   0 -17   8   41.65    4.90
 -17   0  -8   42.86    4.89
  17 -17 -11   20.39    4.00
  -9  18   0  472.87   21.90
   9 -18   0  486.34   22.77
   9   9   0  481.71   21.92
  -9  -9   0  429.19   22.19
  -9  18   3   94.34    6.82
   9 -18  -3   86.41    6.76
   9 -18   3   87.46    7.02
   9   9   3   89.65    6.40
  -9  -9   3   97.36    7.04
  -9  -9  -3   91.77    6.88
  18  -9  -3   97.76    7.51
  18  -9   3   89.54    7.44
  -9  18   6  199.57   11.62
   9 -18   6  208.45   12.15
  -9  -9   6  181.63   11.26
  -9  -9  -6  208.46   11.53
   9   9   6  190.44   10.95
  18  -9  -6  171.28   11.63
  18  -9   6  185.75   12.03
 -18   9   9  222.87   12.05
  -9  18   9  198.28   12.41
  -9  -9   9  243.09   12.66
  -9  -9  -9  237.65   12.23
   9 -18  -9  208.27   12.87
  18  -9  -9  203.15   12.56
  18  -9   9  239.56   13.35
   9 -18 -12    3.92    2.63
   9 -18  12   -0.68    2.43
  -9  18  12   -1.05    2.33
 -18   9  12   -1.54    2.04
  18  -9 -12    1.42    1.95
  18  -9  12   -1.02    2.27
  -9  -9  12   -0.56    2.07
  -9  -9 -12    0.46    1.77
  10 -18  13    6.07    2.67
  18 -10  13    6.02    2.79
  -8  18  13    9.20    3.02
 -10  -8  13    2.40    2.10
  10 -18  10   36.72    4.78
  -8  18  10   38.97    4.55
 -18   8  10   30.38    3.72
  -8 -10 -10   34.79    3.85
  18  -8 -10   26.13    3.93
  18 -10  10   27.78    4.21
 -10  -8  10   25.85    3.65
  10 -18   7    2.20    2.12
  18 -10   7    0.73    2.17
  18  -8  -7    2.07    2.22
  -8 -10  -7    0.27    1.72
   8 -18  -7    1.23    1.86
 -10  -8   7    1.41    1.69
  -8  18   7    1.93    2.08
   8  10   4   44.14    4.24
   8 -18  -4   50.62    4.77
  18  -8  -4   46.53    5.21
  18 -10   4   37.57    4.93
  -8 -10  -4   52.96    4.86
 -10  -8   4   41.80    4.57
  -8  18   4   53.86    4.89
  10   8  -1   53.25    4.58
   8  10   1   61.96    4.95
  -8  18   1   62.08    4.04
   8 -18  -1   52.09    5.09
  18 -10   1   45.95    5.31
  18  -8  -1   53.26    5.51
  -8  18   1   69.04    5.19
  -8 -10  -1   52.03    5.09
 -10  -8   1   45.38    4.84
  10   8   2    0.22    1.33
  18 -10  -2    1.77    2.21
  18  -8   2    1.06    2.02
 -10  -8  -2    0.86    1.71
  -8 -10   2   -0.84    1.58
   8 -18   2    2.10    1.95
 -10  18   2    0.79    1.85
  10 -18  -5   24.69    4.11
  18 -10  -5   22.05    3.81
  18  -8   5   20.18    3.69
 -10  -8  -5   18.69    3.20
  10   8   5   27.88    3.26
 -10  18   5   22.66    3.51
   8 -18   5   29.26    3.92
  -8 -10   5   31.58    3.86
  18 -10  -8    4.06    2.40
  18  -8   8    2.54    2.37
 -10  -8  -8    4.58    1.92
  -8 -10   8    4.04    2.12
   8 -18   8    2.28    2.05
 -18  10   8    4.24    2.28
 -10  18   8    4.16    2.22
  10 -18  -8    4.29    2.57
  18  -8  11   24.03    3.75
  18 -10 -11   23.81    3.63
  10 -18 -11   18.74    3.71
 -18  10  11   17.96    3.23
 -10  18  11   19.91    3.68
 -10  -8 -11   18.20    2.93
  -8 -10  11   22.67    3.43
 -18  10  14   19.09    3.29
  -8 -10  14   19.59    3.20
 -11  -7  14   38.07    4.11
 -18   7  11    8.66    2.17
  11 -18  11    7.45    2.92
  18 -11  11    5.52    2.74
  18  -7 -11    9.26    2.73
  -7  18  11    5.24    2.37
  -7 -11 -11    8.91    2.32
 -11  -7  11    7.54    2.38
  11 -18   8   18.80    3.83
 -18   7   8   23.43    3.20
  18 -11   8   24.15    3.88
  18  -7  -8   22.39    3.68
  -7  18   8   26.20    3.57
  -7 -11  -8   24.49    3.33
 -11  -7   8   15.80    2.96
   7 -18  -8   25.40    3.39
  18  -7  -5  135.71    9.53
  18 -11   5  132.26    9.66
   7  11   5  146.95    8.77
  11 -18   5  128.92    9.89
  -7  18   5  126.42    8.46
   7 -18  -5  137.50    8.83
  -7 -11  -5  140.70    9.04
 -11  -7   5  149.12    9.19
   7 -18  -2   10.80    2.66
  -7 -11  -2   13.72    2.80
  11   7  -2   19.70    2.64
 -11  -7   2   17.69    3.02
   7  11   2   14.19    2.51
  -7  18   2   13.61    2.01
  18 -11   2   12.41    3.14
  18  -7  -2    7.47    2.79
  -7  18   2   15.72    2.69
  11 -18   2   16.77    3.60
  11 -18  -1   28.62    4.41
  -7  18  -1   33.52    3.47
   7 -18   1   29.99    3.93
  -7  18  -1   36.39    3.21
   7  11  -1   35.90    3.89
  11   7   1   31.78    3.47
 -11  -7  -1   31.80    3.90
  -7 -11   1   30.81    3.85
  18  -7   1   34.97    4.50
  18 -11  -1   40.40    4.84
  18 -11  -4   73.65    6.67
  18  -7   4   84.57    7.19
  11   7   4   80.06    5.88
  11 -18  -4   82.65    7.21
 -11  18   4   75.64    6.34
   7 -18   4   73.76    6.44
 -11  -7  -4   84.69    6.41
  -7 -11   4   75.60    6.31
 -11  18   7    0.33    2.28
  18 -11  -7    2.12    2.12
  18  -7   7   -0.36    2.11
  11 -18  -7    2.59    2.38
 -11  -7  -7   -0.27    1.82
  -7 -11   7    2.35    1.94
   7 -18   7   -0.32    1.94
 -11  18  10   31.51    4.46
 -18  11  10   26.25    3.82
  18 -11 -10   30.61    4.17
  18  -7  10   25.25    4.01
 -11  -7 -10   31.42    3.89
   7 -18  10   30.36    4.16
  -7 -11  10   29.75    3.98
  11 -18 -10   36.24    4.72
  18  -7  13   26.73    3.99
  -7 -11  13   23.92    3.63
 -18  11  13   19.94    3.55
  18 -12  12   -0.34    2.26
  18  -6 -12   -0.28    1.90
  12 -18  12   -2.10    2.56
 -12  -6  12   -0.26    1.80
  -6  18  12    1.83    2.03
  -6  18   9    2.18    2.00
  18 -12   9    0.36    2.22
  18  -6  -9   -0.65    2.07
  12 -18   9    0.38    2.29
  -6 -12  -9    1.03    1.72
   6 -18  -9    0.69    1.74
 -12  -6   9    0.56    1.82
 -18   6   9    0.48    1.67
 -12  -6   6    3.51    2.01
  -6  18   6    2.19    2.00
  18  -6  -6    6.20    2.60
  18 -12   6    2.99    2.47
   6  12   6    3.79    2.00
  -6 -12  -6    7.99    2.49
   6 -18  -6    4.97    2.18
  12 -18   6    2.29    2.46
 -12  -6   3    6.29    2.08
  12   6  -3    5.29    1.77
  -6  18   3    3.77    1.81
  18  -6  -3    6.73    2.52
  18 -12   3    6.04    2.53
   6  12   3    6.79    2.00
  -6  18   3    6.26    1.61
  -6 -12  -3    4.53    2.11
   6 -18  -3    3.63    1.90
  12 -18   3    9.42    3.11
 -12  -6   0   -0.29    1.60
  -6  18   0    0.19    1.55
  18  -6   0   -0.36    2.10
  18 -12   0    0.38    2.28
   6  12   0    0.73    1.48
  -6  18   0    0.69    1.20
  12   6   0    0.63    1.38
  -6 -12   0    0.29    1.69
   6 -18   0    1.17    1.85
  12 -18   0   -0.40    2.51
 -12  -6  -3    0.28    1.57
 -12  18   3    2.36    2.07
  18  -6   3    1.44    2.12
  18 -12  -3    1.48    2.31
  12   6   3    0.43    1.35
  -6 -12   3    0.29    1.66
   6 -18   3    0.92    1.88
  12 -18  -3    1.55    2.49
  12 -18  -6    4.85    2.70
  18 -12  -6    1.08    2.33
  18  -6   6   -0.36    2.02
   6 -18   6    3.52    2.11
  -6 -12   6    1.84    1.80
 -12  -6  -6    4.99    1.99
 -12  18   6    3.55    2.32
  12 -18  -9    1.10    2.36
  18 -12  -9    1.38    2.25
  18  -6   9   -0.36    2.28
   6 -18   9    0.33    2.16
  -6 -12   9    0.31    1.96
 -12  -6  -9    1.89    1.85
 -18  12   9    0.30    2.05
 -12  18   9    1.05    2.19
  12 -18 -12    1.02    2.39
  18 -12 -12   -2.43    2.22
  18  -6  12    1.98    2.31
   6 -18  12   -0.33    2.30
  -6 -12  12    1.17    2.10
 -12  -6 -12   -0.25    1.86
 -18  12  12    1.27    2.37
 -12  18  12   -1.13    2.35
  13 -18  13   52.62    5.64
  18 -13  13   56.83    5.70
 -13  -5  13   54.44    4.93
  -5 -13 -10  161.15    9.43
  -5  18  10  129.22    9.01
  18  -5 -10  137.15    9.41
  18 -13  10  150.09   10.28
 -18   5  10  146.99    8.94
 -13  -5  10  143.61    9.29
  13 -18  10  157.07   10.52
 -13  -5   7   -0.88    1.88
 -18   5   7   -1.06    1.67
  13 -18   7    3.20    2.61
  18  -5  -7   -0.69    2.06
  18 -13   7    0.38    2.18
   5 -18  -7    0.51    1.82
  -5 -13  -7   -0.84    1.89
  -5  18   7   -0.95    1.79
   5  13   4  358.16   17.90
  -5  18   4  369.00   17.13
  13   5  -4  377.87   17.41
  -5  18   4  345.51   17.28
  18 -13   4  390.03   19.90
  13 -18   4  395.66   20.11
   5 -18  -4  343.31   18.09
  18  -5  -4  306.39   18.49
  -5 -13  -4  334.18   18.17
 -13  -5   4  322.28   18.12
   5  13   1  285.26   13.92
  -5  18   1  253.06   12.89
  13   5  -1  279.22   13.27
  18 -13   1  293.85   15.85
  13 -18   1  256.38   15.27
  -5  18   1  234.65   12.64
  18  -5  -1  235.91   14.56
   5 -18  -1  230.57   13.88
  -5 -13  -1  244.49   14.08
 -13  -5   1  238.39   13.92
 -13  -5  -2   12.06    2.59
  13   5   2   13.69    2.22
  18  -5   2   12.23    2.98
  18 -13  -2   14.57    3.30
   5 -18   2    9.92    2.62
  -5 -13   2    6.69    2.32
  13 -18  -2   12.74    3.50
 -13  18   5  365.48   18.25
 -13  -5  -5  322.97   17.23
   5 -18   5  326.01   17.70
  -5 -13   5  322.65   17.55
  18 -13  -5  304.33   18.03
  13 -18  -5  384.37   19.18
  18  -5   5  308.69   18.17
 -18  13   8   58.09    5.71
 -13  18   8   66.05    6.31
 -13  -5  -8   72.97    5.80
   5 -18   8   61.87    5.96
  -5 -13   8   58.59    5.70
  13 -18  -8   66.62    6.51
  18 -13  -8   72.41    6.46
  18  -5   8   65.45    6.18
 -13  18  11   51.78    5.83
 -18  13  11   59.97    5.74
 -13  -5 -11   52.15    4.95
  -5 -13  11   53.41    5.31
   5 -18  11   52.47    5.50
  13 -18 -11   57.83    5.93
  18  -5  11   57.16    5.72
  18 -13 -11   50.62    5.59
  -4  18  11   53.96    4.98
 -18   4  11   44.15    4.33
 -14  -4  11   49.62    4.80
  14 -18  11   48.39    5.56
  18 -14  11   40.75    5.20
  18  -4 -11   48.38    4.86
  -4  18   8   52.13    4.70
 -18   4   8   55.39    4.99
 -14  -4   8   56.52    5.22
   4 -18  -8   47.25    4.64
  -4 -14  -8   61.39    5.34
  18  -4  -8   48.08    5.33
  14 -18   8   51.02    5.82
  18 -14   8   45.69    5.58
 -18   4   5  206.69   12.84
  -4  18   5  250.16   12.43
   4  14   5  243.85   12.89
  14   4  -5  227.98   12.05
  18 -14   5  216.61   14.05
  14 -18   5  229.29   14.49
  -4  18   5  248.80   12.33
 -14  -4   5  221.87   13.14
  18  -4  -5  196.56   13.41
  -4 -14  -5  238.18   13.31
   4 -18  -5  254.67   13.33
 -14  -4   2   23.55    3.40
  -4  18   2   24.35    2.98
  14   4  -2   21.99    2.72
   4  14   2   20.53    3.09
   4 -18  -2   20.17    3.40
  -4 -14  -2   23.70    3.68
  18 -14   2   22.90    4.18
  18  -4  -2   26.18    3.97
  14 -18   2   19.61    4.11
  18  -4   1  184.11   11.97
  18 -14  -1  194.94   12.58
  14 -18  -1  210.68   13.03
  -4  18  -1  203.87   10.69
   4  14  -1  204.55   11.26
  14   4   1  180.68   10.09
 -14  -4  -1  154.37   10.80
  -4 -14   1  197.85   11.73
   4 -18   1  185.55   11.45
   4 -18   4  241.52   13.69
  -4 -14   4  240.66   13.68
 -14  18   4  238.98   13.85
  18  -4   4  230.64   13.99
 -14  -4  -4  205.70   12.99
  18 -14  -4  253.22   14.66
  14 -18  -4  235.92   14.48
 -14  -4  -7    2.57    1.96
 -18  14   7    1.29    1.98
 -14  18   7   -0.35    2.40
  -4 -14   7    1.58    2.00
   4 -18   7    0.98    2.13
  14 -18  -7    1.17    2.40
  18  -4   7    1.45    2.31
  18 -14  -7    3.00    2.41
   4 -18  10  121.17    8.69
  -4 -14  10  131.80    8.70
  14 -18 -10   97.51    8.52
 -14  18  10  118.04    8.94
 -18  14  10  101.79    8.27
 -14  -4 -10  109.42    7.79
  18 -14 -10  112.18    8.77
  18  -4  10  144.27    9.35
 -14  -4 -13   41.71    4.43
  18  -4  13   45.75    5.03
  -3  18  12   -0.54    1.95
 -15  -3  12    1.03    1.81
  18 -15  12    0.36    2.70
  15 -18  12    1.79    2.44
  18  -3 -12   -0.30    2.22
  18  -3  -9   -1.66    2.28
  18 -15   9   -0.39    2.57
 -15  -3   9    1.42    2.04
 -18   3   9    2.31    1.86
  -3  18   9    0.96    1.91
  15 -18   9    2.74    2.62
  -3 -15  -9    0.27    1.99
   3 -18  -9    0.98    1.92
   3  15   6    6.50    2.14
  18 -15   6    3.71    2.48
  18  -3  -6    6.15    2.76
 -15  -3   6    6.46    2.09
  15   3  -6    6.18    1.79
 -18   3   6    6.28    2.27
  -3  18   6    4.41    1.85
  15 -18   6    3.36    2.85
  -3 -15  -6    8.55    2.44
   3 -18  -6    5.26    2.30
  18  -3  -3    2.58    2.52
  18 -15   3    0.42    2.34
  15   3  -3    1.23    1.36
   3  15   3    0.25    1.62
  -3  18   3    0.43    1.62
 -15  -3   3   -0.29    1.76
 -18   3   3    1.20    1.74
  15 -18   3   -0.43    2.54
  -3 -15  -3    1.20    1.74
   3 -18  -3    1.48    2.05
  -3 -15   0    0.92    2.05
   3 -18   0   -0.61    1.94
  18  -3   0    1.11    2.17
  18 -15   0   -1.24    2.47
   3  15   0    0.26    1.63
  -3  18   0    0.22    1.53
  15   3   0    3.30    1.57
 -15  -3   0    1.45    1.75
  15 -18   0    1.29    2.48
  15   3   0    2.69    2.43
  18  -3   3   -0.37    2.04
  18 -15  -3    1.62    2.60
 -15  -3  -3    2.33    1.79
  15 -18  -3    1.26    2.70
  -3 -15   3    0.31    1.99
   3 -18   3    1.30    2.12
  18 -15  -6    7.58    2.83
  18  -3   6    5.63    2.78
 -15  -3  -6    7.31    2.26
 -15  18   6    3.19    2.57
  15 -18  -6    6.47    2.97
  -3 -15   6    4.55    2.39
   3 -18   6    5.01    2.43
 -15  18   9   -1.50    2.56
 -18  15   9   -0.70    2.36
  -3 -15   9   -0.32    2.02
   3 -18   9   -1.35    2.02
  18  -3   9    0.36    2.31
  15 -18  -9   -1.51    2.49
  18 -15  -9   -1.12    2.53
 -15  -3  -9    2.88    1.97
 -15  -3 -12   -0.55    1.88
  18  -3  12    1.32    2.26
  18 -15 -12   -0.34    2.51
  15 -18 -12   -1.39    2.47
  18 -16  10   22.74    4.30
  16 -18  10   19.60    4.10
 -16  -2  10   18.13    3.19
 -18   2  10   24.50    3.50
  -2  18  10   25.19    3.44
  18  -2 -10   20.61    3.74
  -2 -16 -10   26.18    3.51
 -16  -2   7    1.47    1.84
 -18   2   7    0.29    1.88
  -2 -16  -7    1.70    2.01
   2 -18  -7   -0.28    2.04
  18  -2  -7    2.87    2.31
  18 -16   7    0.42    2.45
  16 -18   7    0.42    2.67
  -2 -16  -4   24.53    3.72
   2 -18  -4   15.21    3.08
  18  -2  -4   13.75    3.45
  18 -16   4   18.84    3.99
   2  16   4   15.45    2.67
  -2  18   4   14.78    2.53
 -16  -2   4   11.45    2.64
 -18   2   4   15.49    3.07
  16 -18   4   14.43    3.80
  16   2  -4    6.20    3.09
  -2 -16  -1   22.02    3.47
   2 -18  -1   18.37    3.24
  18  -2  -1   16.62    3.49
  18 -16   1   21.35    4.34
   2  16   1   18.96    3.05
  -2  18   1   17.87    2.79
  16   2  -1   16.96    2.35
  16   2  -1   14.90    3.66
  16 -18   1   19.58    4.32
 -16  -2   1   17.36    3.04
 -18   2   1   17.97    3.19
 -16  -2  -2    4.20    1.96
 -18   2  -2    5.15    2.16
  16   2   2    4.31    2.66
  18  -2   2    4.56    2.41
  18 -16  -2    5.84    3.02
  -2 -16   2    7.69    2.58
   2 -18   2    5.09    2.29
  16 -18  -2    0.43    2.51
 -16  -2  -5   21.92    3.46
 -18   2  -5   28.81    3.97
  16   2   5   32.32    4.60
  18  -2   5   25.59    4.41
  18 -16  -5   24.04    4.16
  -2 -16   5   34.11    4.30
 -16  18   5   17.75    3.56
   2 -18   5   24.21    3.89
  16 -18  -5   17.22    3.73
 -18  16   8   17.77    3.67
 -16  18   8   10.86    3.10
 -16  -2  -8   10.47    2.73
 -18   2  -8   13.74    3.21
  18  -2   8    8.07    3.14
  18 -16  -8   14.40    3.79
  16 -18  -8    9.05    3.44
   2 -18   8   12.49    3.06
  -2 -16   8   14.31    3.20
  18  -2  11    0.72    2.40
  16 -18 -11    0.74    2.57
  18 -16 -11    2.20    2.57
  17 -18   8    5.41    2.90
  18 -17   8    6.29    3.05
  18  -1  -8    5.75    3.04
 -17  -1   8    7.90    2.51
 -18   1   8    5.63    2.20
   1 -18  -8    8.77    2.57
  -1 -17  -8    7.50    2.56
  18 -17   5   93.85    8.33
  17 -18   5   94.63    8.24
  17   1  -5   69.94    7.11
  18  -1  -5   60.49    6.72
   1 -18  -5   87.27    6.82
  -1 -17  -5   80.25    6.59
 -18   1   5   73.92    6.43
 -17  -1   5   86.23    6.78
   1  17   5   78.02    6.21
  -1  18   5   96.31    6.58
   1  17   2    8.32    2.26
  -1  18   2    2.96    1.78
  17 -18   2    3.62    2.92
  18  -1  -2    9.26    3.14
  18 -17   2    5.37    3.28
 -17  -1   2    6.79    2.23
 -18   1   2    8.59    2.46
  -1 -17  -2    9.06    2.73
   1 -18  -2    7.19    2.55
  17   1  -2    8.98    3.35
  18  -1   1   33.35    4.99
   1 -18   1   38.93    4.70
  -1 -17   1   37.78    4.66
  17   1   1   30.85    5.23
  18 -17  -1   55.84    6.17
  17 -18  -1   45.48    5.87
 -17  -1  -1   42.16    4.65
 -18   1  -1   41.68    4.80
   1  17  -1   34.86    4.10
  -1  18  -1   48.55    4.51
  18 -17  -4   58.66    6.67
  17 -18  -4   78.06    7.32
   1 -18   4   69.37    6.45
  -1 -17   4   77.65    6.68
  17   1   4   70.56    7.08
  18  -1   4   74.71    6.95
 -17  -1  -4   80.48    6.64
 -18   1  -4   68.63    6.27
  17   1   7   -0.39    2.28
  18  -1   7    0.38    2.39
  18 -17  -7   -1.64    2.56
  17 -18  -7   -1.63    2.81
   1 -18   7    1.39    2.27
  -1 -17   7   -0.34    2.01
 -17  -1  -7   -0.99    2.26
 -18   1  -7   -0.70    2.11
 -17  18   7    0.38    2.52
 -18  17   7    0.37    2.22
  18 -17 -10   17.29    4.00
  17 -18 -10   30.10    4.70
   0 -18  -9  158.51    9.94
   0 -18  -6  165.47    9.97
 -18   0   6  145.20    9.61
  18 -18   6  149.32   11.06
   0  18   3    7.57    2.29
  18 -18   3    4.60    2.88
  18   0  -3    7.45    3.04
   0 -18  -3    7.00    2.62
 -18   0   3    5.07    2.23
   0  18   0  226.67   12.60
 -18   0   0  227.21   13.28
  18 -18   0  225.88   14.59
  18   0   0  213.05   13.80
   0 -18   0  214.41   13.19
 -18   0  -3   60.49    6.00
  18   0   3   79.29    7.27
  18 -18  -3   75.70    7.38
   0 -18   3   76.53    6.59
  18 -18  -6   35.03    5.09
  18   0   6   35.08    5.05
  19  -9 -11    4.45    2.52
  19 -10  11    4.06    2.81
  10 -19  11    2.94    2.75
   9 -19 -11    6.81    2.99
  -9  19  11    5.50    2.75
 -19   9  11    3.15    2.21
 -10  -9  11    2.92    2.34
  -9 -10 -11    4.81    2.16
  19  -9  -8    3.63    2.40
  19 -10   8    1.14    2.37
  10 -19   8   -0.38    2.52
  -9  19   8    0.93    2.07
 -19   9   8    0.51    1.97
  -9 -10  -8    3.60    2.01
 -10  -9   8    1.50    1.73
 -10  -9   5    1.20    1.85
  -9 -10  -5    5.85    2.38
  19 -10   5    3.05    2.52
  19  -9  -5    3.35    2.33
  -9  19   5    2.84    2.08
   9  10   5    7.00    2.14
   9 -19  -2    0.30    1.82
  -9 -10  -2    0.30    1.89
 -10  -9   2   -0.30    1.70
  19 -10   2    0.76    2.16
  19  -9  -2   -0.75    2.16
  10   9  -2   -0.24    1.41
   9  10   2    1.74    1.70
  -9  19   2    0.26    1.94
  19 -10  -1    4.52    2.61
  19  -9   1    8.26    2.66
   9  10  -1   12.13    2.41
  10   9   1    9.47    2.25
  -9 -10   1   10.75    2.65
   9 -19   1   10.85    2.87
 -10  -9  -1   11.86    2.71
 -10  19   1   12.22    2.90
  -9  19  -1   12.42    2.71
  19 -10  -4    6.31    2.52
  19  -9   4    5.32    2.55
  10   9   4    5.00    1.94
   9 -19   4    5.33    2.35
 -10  -9  -4    9.39    2.47
  -9 -10   4    5.71    2.24
 -10  19   4    7.82    2.48
  19  -9   7    0.38    2.22
  19 -10  -7    0.73    2.18
  10 -19  -7   -0.39    2.47
 -10  -9  -7    2.28    2.04
   9 -19   7    0.69    2.12
  -9 -10   7   -0.61    1.99
 -10  19   7    0.64    2.15
  19  -9  10    7.13    3.05
  19 -10 -10    2.06    2.27
  10 -19 -10    2.96    2.68
   9 -19  10    4.10    2.79
 -10  -9 -10    4.52    2.22
  -9 -10  10    4.01    2.49
 -10  19  10    4.21    2.49
 -19  10  10    3.29    2.13
  19  -9  13    3.03    2.47
   9 -19  13    2.06    2.90
 -19  10  13    3.27    2.20
  11 -19  12    5.55    3.08
   8 -19 -12    2.71    2.56
 -11  -8  12    3.93    2.18
  19  -8 -12    1.49    2.06
  19 -11  12    3.21    2.72
  -8  19   9   18.25    3.49
  11 -19   9   21.06    3.93
 -11  -8   9   25.93    3.64
  -8 -11  -9   29.18    3.72
  19 -11   9   27.68    4.25
  19  -8  -9   17.56    3.46
  19  -8  -6   45.09    5.30
  19 -11   6   41.89    5.18
   8  11   6   41.33    4.25
  11 -19   6   41.83    5.39
  -8  19   6   44.87    4.60
   8 -19  -6   32.77    4.11
  -8 -11  -6   46.46    4.64
 -11  -8   6   37.70    4.45
  11   8  -3    8.79    2.13
   8  11   3   16.74    2.80
   8 -19  -3   11.50    2.74
 -11  -8   3   11.66    2.65
  -8 -11  -3   14.84    2.98
  19 -11   3   12.84    3.30
  19  -8  -3   12.02    3.14
  -8  19   3   12.59    2.73
  11 -19   3    9.66    3.14
   8  11   0   25.52    3.32
  -8  19   0   21.82    2.53
  11   8   0   34.05    3.52
  11 -19   0   18.37    4.13
  -8  19   0   27.31    3.39
   8 -19   0   22.70    3.63
  -8 -11   0   24.27    3.48
  19 -11   0   28.30    4.37
  19  -8   0   26.03    4.18
 -11  -8   0   31.16    3.91
   8 -19   3    9.07    2.62
  -8 -11   3   13.68    2.80
 -11  -8  -3   12.72    2.77
  11   8   3    9.82    2.27
  19 -11  -3   12.99    3.16
  19  -8   3    7.65    2.92
  11 -19  -3   11.71    3.42
 -11  19   3   16.94    3.14
  -8  19  -3    8.54    2.13
   8 -19   6   48.28    5.40
  11 -19  -6   57.63    6.15
  19 -11  -6   54.72    5.81
  19  -8   6   63.05    6.26
  -8 -11   6   50.87    5.20
 -11  -8  -6   56.34    5.36
 -11  19   6   56.53    5.55
  -8 -11   9   44.11    4.95
   8 -19   9   42.71    5.15
 -11  19   9   46.47    5.25
 -19  11   9   49.63    5.06
 -11  -8  -9   49.82    4.89
  11 -19  -9   42.54    5.33
  19  -8   9   52.98    5.73
  19 -11  -9   42.98    5.12
  -8 -11  12   14.30    3.10
 -11  -8 -12   12.04    2.75
  19  -8  12   14.21    3.44
  19 -11 -12    7.90    2.76
  11 -19 -12   10.37    3.17
   8 -19  12    7.05    3.17
 -19  11  12    7.45    2.86
  19 -12  13   24.63    4.08
  -7  19  10   60.68    5.65
  -7 -12 -10   63.39    5.44
 -12  -7  10   63.10    5.71
 -19   7  10   59.04    5.10
  12 -19  10   56.41    6.32
  19 -12  10   63.54    6.32
  19  -7 -10   57.12    5.67
  12 -19   7    5.97    2.74
  19 -12   7   10.10    3.19
  19  -7  -7   12.23    3.03
   7 -19  -7    7.14    2.31
  -7 -12  -7   10.63    2.63
 -12  -7   7    8.13    2.52
  -7  19   7    4.05    2.12
  19  -7  -4   80.03    7.17
  19 -12   4   75.20    7.19
  -7  19   4   75.54    6.04
  12 -19   4   77.47    7.45
   7  12   4   98.57    6.74
  -7  19   4   84.02    5.45
  12   7  -4   89.44    6.19
  -7 -12  -4   98.78    7.15
 -12  -7   4   79.35    6.65
   7 -19  -4   89.70    6.83
  19  -7  -1   51.29    5.47
  19 -12   1   42.34    5.34
  12   7  -1   51.06    4.40
   7  12   1   50.02    4.66
  -7  19   1   39.54    3.59
  12 -19   1   50.32    5.83
  -7  19   1   42.83    4.21
   7 -19  -1   38.19    4.60
  -7 -12  -1   52.46    5.17
 -12  -7   1   55.78    5.19
  -7 -12   2    2.77    2.11
   7 -19   2    5.50    2.40
   7  12  -2    3.15    1.89
 -12  -7  -2    2.39    1.88
  -7  19  -2    4.80    1.63
  12   7   2    5.18    1.90
  19 -12  -2    2.71    2.36
  19  -7   2    4.61    2.60
  12 -19  -2    5.01    2.90
 -12  19   2    4.77    2.34
   7 -19   5  131.78   10.08
  12 -19  -5  147.31   10.81
 -12  19   5  146.29   10.20
 -12  -7  -5  167.57   10.20
  -7 -12   5  183.24   10.71
  19 -12  -5  174.37   11.24
  19  -7   5  169.23   11.14
   7 -19   8   32.80    4.38
  -7 -12   8   34.19    4.35
  12 -19  -8   24.83    4.51
 -19  12   8   32.91    4.23
 -12  19   8   27.92    4.31
  19  -7   8   40.68    5.03
 -12  -7  -8   34.03    4.06
  19 -12  -8   29.58    4.49
 -19  12  11    0.62    2.26
  12 -19 -11    2.19    2.64
  -7 -12  11    2.46    2.18
 -12  -7 -11    3.22    2.02
  19  -7  11    3.62    2.73
  19 -12 -11    3.70    2.61
  19 -13  11    0.37    2.40
  19  -6 -11    3.77    2.48
  13 -19  11    4.22    2.53
  -6  19  11    2.64    2.44
 -13  -6  11    2.25    1.95
 -19   6  11    3.23    1.91
  19  -6  -8   -0.36    2.09
  19 -13   8    0.78    2.42
  13 -19   8    0.83    2.66
  -6  19   8   -0.26    2.11
 -13  -6   8   -0.60    1.82
   6 -19  -8   -0.51    1.94
  -6 -13  -8    1.16    2.08
 -19   6   8   -0.27    1.70
 -13  -6   5    1.56    2.11
  19  -6  -5    2.99    2.46
  19 -13   5    3.22    2.62
   6  13   5    0.80    1.55
  -6  19   5    0.23    1.82
  -6 -13  -5    1.80    1.90
   6 -19  -5   -0.87    1.93
  13 -19   5    0.83    2.61
 -13  -6   2    0.91    1.90
  19  -6  -2    0.37    2.02
  19 -13   2    1.22    2.50
  13   6  -2   -0.21    1.51
   6  13   2   -0.26    1.52
  -6  19   2    0.54    1.27
  -6  19   2   -0.20    1.53
  -6 -13  -2    0.61    1.81
   6 -19  -2   -0.31    1.96
  13 -19   2    0.84    2.70
 -13  -6  -1    2.13    1.96
   6  13  -1    1.32    1.62
  19  -6   1    0.75    2.29
  19 -13  -1    0.40    2.16
  -6  19  -1   -0.19    1.38
  13   6   1    0.86    1.51
   6 -19   1    1.59    2.01
  -6 -13   1    0.63    1.97
  13 -19  -1    1.26    2.46
  19  -6   4    0.76    2.13
  19 -13  -4   -0.39    2.30
  13 -19  -4    5.81    3.07
 -13  19   4   -0.33    2.09
   6 -19   4    0.33    2.16
  -6 -13   4    0.32    1.94
 -13  -6  -4    1.50    1.77
  19 -13  -7    0.38    2.28
  19  -6   7    0.78    2.39
  13 -19  -7    5.32    3.12
 -13  19   7    3.89    2.59
   6 -19   7    1.73    2.14
  -6 -13   7    0.66    2.26
 -13  -6  -7    0.30    1.82
  19 -13 -10    0.36    2.30
  19  -6  10    0.74    2.31
  13 -19 -10   -0.38    2.46
 -19  13  10   -0.65    2.22
   6 -19  10   -0.70    2.37
  -6 -13  10    0.32    2.23
 -13  -6 -10    0.84    1.93
  19  -5  -9   16.29    3.48
  19 -14   9   17.59    3.93
  14 -19   9   21.26    4.26
  -5  19   9   23.69    3.30
   5 -19  -9   15.88    2.95
  -5 -14  -9   16.80    3.15
 -14  -5   9   20.02    3.32
 -19   5   9   17.57    3.02
 -14  -5   6    4.01    2.16
 -19   5   6    0.87    1.85
  19  -5  -6    1.12    2.33
  19 -14   6    0.83    2.47
   5  14   6    4.32    1.92
  -5  19   6    3.39    1.96
   5 -19  -6    1.13    2.00
  -5 -14  -6    3.34    2.18
  14 -19   6    2.12    2.61
 -14  -5   3   15.54    3.23
  14   5  -3   18.51    2.63
   5  14   3   21.20    3.11
  -5  19   3   17.39    2.65
   5 -19  -3   18.59    3.22
  -5 -14  -3   18.00    3.36
  19  -5  -3   16.83    3.62
  19 -14   3   12.50    3.62
  14 -19   3   16.91    4.08
  14   5   0   99.13    6.41
   5  14   0   96.22    7.02
  -5  19   0   91.15    6.18
  19 -14   0   83.14    7.75
  14 -19   0   82.72    7.96
  -5 -14   0  101.64    7.44
   5 -19   0   89.46    7.10
  19  -5   0   85.89    7.82
 -14  -5   0   89.13    7.03
  14 -19  -3   35.37    5.08
  19  -5   3   29.26    4.58
  19 -14  -3   31.71    4.78
  -5 -14   3   37.87    4.61
   5 -19   3   30.30    4.23
 -14  19   3   31.98    4.32
  14   5   3   30.89    3.42
 -14  -5  -3   33.65    4.07
  19  -5   6    0.39    2.23
  19 -14  -6   -1.98    2.41
  14 -19  -6    1.23    2.33
 -14  19   6    1.42    2.29
  -5 -14   6    0.33    2.04
   5 -19   6   -0.69    2.14
 -14  -5  -6    0.60    1.66
  19  -5   9   20.55    3.97
  19 -14  -9   17.31    3.82
  14 -19  -9   24.94    4.40
 -19  14   9   20.71    3.68
 -14  19   9   18.81    4.04
 -14  -5  -9   18.59    3.31
  -5 -14   9   21.64    3.65
   5 -19   9   19.90    3.77
  19 -14 -12    2.38    2.49
  14 -19 -12    3.21    2.79
  -4  19  10   -0.52    1.87
 -19   4  10   -1.01    1.72
  -4 -15 -10    3.77    2.24
 -15  -4  10   -0.58    1.95
  19  -4 -10   -0.66    2.46
  19 -15  10    1.17    2.56
  19  -4  -7    8.17    3.03
  19 -15   7    4.56    2.99
  15 -19   7    5.18    3.21
  -4  19   7    6.95    2.25
  -4 -15  -7    8.59    2.59
   4 -19  -7    8.08    2.53
 -15  -4   7    6.77    2.29
 -19   4   7    6.93    2.32
 -15  -4   4    0.31    1.77
 -19   4   4    0.93    1.79
  15   4  -4    1.92    1.56
   4  15   4    0.79    1.69
  -4  19   4    0.22    1.45
  -4 -15  -4    0.32    1.94
   4 -19  -4   -1.50    1.98
  15 -19   4   -1.33    2.61
  19 -15   4   -0.43    2.70
  19  -4  -4    1.52    2.24
 -15  -4   1    3.06    2.10
   4  15   1    1.34    1.82
  -4  19   1    4.36    1.91
  15   4  -1    2.32    1.54
  -4 -15  -1    1.94    2.30
   4 -19  -1    4.37    2.29
  15 -19   1    5.35    3.05
  19 -15   1    3.05    2.87
  19  -4  -1    6.59    2.90
  -4  19  -2    1.14    1.57
   4  15  -2    0.28    1.74
 -15  -4  -2   -0.91    1.63
  19 -15  -2   -2.12    2.37
  19  -4   2    0.39    2.26
  15   4   2   -0.20    1.49
  -4 -15   2   -0.66    1.93
   4 -19   2    0.98    2.21
  15 -19  -2    0.44    2.45
  15 -19  -5   14.17    3.91
 -15  19   5   13.99    3.30
  19  -4   5   10.51    3.33
  19 -15  -5   11.15    3.36
 -15  -4  -5   11.47    2.77
  -4 -15   5   11.67    3.03
   4 -19   5   18.06    3.38
  15 -19  -8   -0.41    2.81
  19  -4   8   -0.77    2.30
  19 -15  -8   -0.40    2.45
  -4 -15   8    0.67    2.14
   4 -19   8    0.71    2.27
 -15  -4  -8    0.30    1.75
 -15  19   8    0.38    2.47
 -19  15   8   -1.05    2.19
  19  -3  -8    8.35    2.92
  16 -19   8   11.15    3.67
  19 -16   8   12.64    3.72
  -3 -16  -8    8.99    2.63
   3 -19  -8    6.25    2.28
 -16  -3   8   11.60    2.93
 -19   3   8   12.97    2.78
  19 -16   5  116.59    9.32
  16 -19   5   86.54    8.33
  -3 -16  -5  114.88    7.91
   3 -19  -5   79.30    6.88
  19  -3  -5   88.82    7.74
   3  16   5  112.64    7.40
  -3  19   5   82.72    6.39
 -16  -3   5   94.36    7.37
 -19   3   5   95.67    7.39
   3  16   2   10.62    2.47
  -3  19   2   10.65    2.38
  16   3  -2    7.53    1.90
 -16  -3   2    9.93    2.62
 -19   3   2    6.76    2.36
  16 -19   2    4.15    3.28
  -3 -16  -2    8.76    2.68
   3 -19  -2    7.74    2.62
  19  -3  -2    9.48    3.17
  19 -16   2    9.46    3.48
   3  16  -1   42.76    4.33
  -3  19  -1   27.04    3.40
  16   3   1   34.98    3.30
 -19   3  -1   25.03    3.97
  -3 -16   1   39.16    4.59
  19  -3   1   29.21    4.53
  19 -16  -1   24.80    4.71
   3 -19   1   24.16    3.91
  16 -19  -1   24.62    4.66
 -16  -3  -1   32.21    4.16
  -3 -16   4   75.32    6.58
   3 -19   4   70.59    6.54
  19 -16  -4   73.28    7.31
  16 -19  -4   73.34    7.23
 -16  19   4   59.16    6.27
  19  -3   4   71.33    6.91
 -16  -3  -4   70.75    6.14
  19  -3   7   -0.39    2.39
  16 -19  -7    2.07    2.81
  19 -16  -7   -0.41    2.47
 -16  -3  -7    0.32    1.91
 -19   3  -7    0.38    2.21
 -19  16   7    2.54    2.60
  -3 -16   7   -1.02    2.10
  -2 -17  -9   28.44    3.87
 -17  -2   6   18.89    3.42
 -19   2   6   14.71    3.10
  -2 -17  -6   15.61    3.31
   2 -19  -6   13.77    3.07
   2  17   3    1.64    1.75
  -2  19   3    0.98    1.64
  19  -2  -3    3.17    2.61
  19 -17   3   -0.46    2.80
  17 -19   3    0.94    2.75
  -2 -17  -3    3.58    2.36
   2 -19  -3    0.64    2.13
 -17  -2   3    1.61    2.10
 -19   2   3    2.30    2.17
  17   2  -3   -0.41    2.35
   2  17   0   15.98    2.99
  -2  19   0   12.92    2.69
 -17  -2   0   14.41    2.99
 -19   2   0   26.97    3.72
  17   2   0   21.63    4.27
  -2 -17   0   19.44    3.50
   2 -19   0   14.63    3.29
  19  -2   0   17.95    3.97
  17 -19   0   14.31    3.96
  19 -17   0   15.08    4.07
 -17  -2  -3   -0.32    1.87
 -19   2  -3    5.53    2.25
  19  -2   3    6.01    2.81
  19 -17  -3    2.23    2.91
  17 -19  -3    2.72    2.83
  17   2   3    1.24    2.55
  -2 -17   3    2.73    2.42
   2 -19   3    2.44    2.18
  19 -17  -6    5.18    3.13
  17 -19  -6    3.44    3.09
   1 -19  -4    4.50    2.59
  -1 -18  -4    4.22    2.50
  -1 -18  -1   32.06    4.26
   1 -19  -1   25.87    3.95
 -10  20   0   45.85    4.69
  20 -10   0   46.89    5.55
  10  10   0   44.64    4.41
 -10 -10   0   42.88    4.79
  10  10  -3    0.26    1.63
  20 -10  -3   -1.58    2.24
  20 -10   3    0.40    2.33
  10  10   3    0.77    1.54
 -10  20   3    1.72    2.12
 -10 -10  -3   -1.25    2.01
 -10 -10   3    0.63    1.73
  20 -10  -6    9.39    2.81
  20 -10   6    9.74    3.24
  10 -20  -6   13.42    3.57
  10 -20   6    7.53    3.28
 -10  20   6   20.62    3.46
 -10 -10  -6    7.89    2.50
 -10 -10   6   12.16    3.04
  20 -10  -9   11.63    3.32
  20 -10   9   14.40    3.41
  10 -20  -9   14.81    3.78
  10 -20   9   13.33    3.75
 -10  20   9   20.00    3.73
 -20  10   9   19.53    3.32
 -10 -10  -9   12.71    2.83
 -10 -10   9   14.57    3.23
   9 -20 -10    8.80    3.35
  20  -9 -10    4.53    2.54
  20 -11  10   10.11    3.30
  -9 -11 -10    8.04    2.42
  20  -9  -7   -0.78    2.62
  20 -11   7   -0.40    2.47
  11 -20   7   -1.69    2.78
  -9  20   7   -0.60    2.09
 -20   9   7   -0.25    2.08
  -9 -11  -7   -0.60    1.99
 -11  -9   7    0.63    1.80
   9 -20  -4   20.99    3.49
 -11  -9   4   14.59    3.24
  -9 -11  -4   17.11    3.20
  11   9  -4   21.37    3.10
   9  11   4   15.84    2.90
  20 -11   4   17.77    3.94
  20  -9  -4   21.48    4.06
  -9  20   4   24.18    3.61
  11 -20   4   20.29    4.26
  11   9  -1   27.58    3.51
   9  11   1   39.55    4.07
  -9 -11  -1   36.30    4.28
 -11  -9   1   28.74    3.93
 -11  20  -1   30.44    3.84
  -9  20   1   35.10    3.94
   9 -20  -1   35.61    4.46
  11 -20   1   25.43    4.83
  20 -11   1   23.03    4.22
  20  -9  -1   21.48    4.14
   9 -20   2    0.69    2.17
 -11  -9  -2    0.94    1.92
  -9 -11   2   -0.95    1.99
  20 -11  -2    3.98    2.52
  20  -9   2    0.80    2.29
  11 -20  -2    1.73    2.78
  -9  20  -2    0.69    1.88
 -11  20   2    0.30    2.07
   9  11  -2    0.26    1.53
  11   9   2    1.76    1.74
   9 -20   5   22.81    3.95
  -9 -11   5   21.35    3.60
 -11  -9  -5   26.67    3.75
  11   9   5   25.27    3.32
  20 -11  -5   25.08    4.14
  20  -9   5   24.50    4.32
  11 -20  -5   21.63    4.23
 -11  20   5   30.05    4.29
  20  -9   8    7.25    2.78
  20 -11  -8    9.19    3.10
  11 -20  -8    9.43    3.34
 -11  -9  -8   11.74    2.87
  -9 -11   8    8.76    2.72
 -11  20   8    7.56    2.81
 -20  11   8    8.42    2.70
 -11  -9 -11   11.24    2.55
 -20  11  11    8.60    2.97
  -8 -12 -11    1.88    2.16
  20 -12   8    2.39    2.60
  20  -8  -8    6.66    2.71
  12 -20   8    2.47    2.79
  -8 -12  -8    4.43    2.19
 -12  -8   8    2.51    2.12
  -8  20   8    4.20    2.42
   8  12   5   26.98    3.56
   8 -20  -5   15.69    3.19
 -12  -8   5   17.51    3.28
  20 -12   5   13.40    3.65
  20  -8  -5   15.70    3.45
  12 -20   5   16.36    4.12
  -8  20   5   18.05    3.13
  -8 -12  -5   28.49    3.88
  12 -20   2   -0.88    2.67
  20 -12   2    0.41    2.52
  20  -8  -2   -0.40    2.35
  12   8  -2    0.24    1.70
   8  12   2    1.63    1.92
  -8  20   2    1.21    1.84
   8 -20  -2    0.32    2.05
  -8 -12  -2   -0.32    2.00
 -12  -8   2    0.95    1.76
   8 -20   1   19.76    3.64
  -8 -12   1   22.94    3.74
 -12  -8  -1   25.20    3.73
  12   8   1   23.74    3.24
   8  12  -1   22.32    3.33
  20 -12  -1   23.76    4.14
  20  -8   1   18.61    3.79
  -8  20  -1   20.85    3.04
 -12  20   1   21.51    3.60
  12 -20  -1   25.23    4.62
  20  -8   4   44.27    5.54
  20 -12  -4   40.81    5.32
  12   8   4   48.40    4.49
  12 -20  -4   48.41    6.00
 -12  20   4   36.73    4.71
   8 -20   4   42.00    4.96
  -8 -12   4   42.40    4.83
 -12  -8  -4   37.83    4.54
 -12  20   7    9.87    3.08
  12 -20  -7    5.37    2.94
   8 -20   7    7.64    2.78
  -8 -12   7    6.08    2.49
 -12  -8  -7    5.80    2.30
  20 -12  -7   10.17    3.29
  20  -8   7    6.43    2.96
 -20  12  10    4.34    2.62
  12 -20 -10    3.98    3.01
 -12  -8 -10    1.96    2.01
  20 -12 -10    4.03    2.74
  -7  20   9   21.82    3.61
 -20   7   9   21.73    3.22
  20  -7  -9   17.34    3.57
  -7 -13  -9   28.34    3.91
  -7  20   6    5.51    2.19
  20 -13   6    5.78    2.84
  20  -7  -6    1.55    2.26
  13 -20   6    6.49    3.27
  -7 -13  -6    4.04    2.31
 -13  -7   6   13.05    2.92
   7 -20  -6    7.57    2.62
  13   7  -3    6.96    1.98
   7  13   3    6.87    2.29
  -7  20   3    4.99    1.69
  20 -13   3    4.63    3.05
  20  -7  -3    3.53    2.60
  -7  20   3    3.43    2.01
  -7 -13  -3    3.53    2.15
   7 -20  -3    5.71    2.56
 -13  -7   3    1.63    1.93
  13 -20   3    4.39    2.86
   7  13   0   49.72    4.75
  -7  20   0   47.61    3.99
  13   7   0   48.73    4.40
  13 -20   0   42.21    5.67
  20  -7   0   34.58    4.95
  -7 -13   0   45.73    4.93
 -13  -7   0   53.47    5.29
   7 -20   0   40.19    4.94
  20 -13   0   41.62    5.49
 -13  -7  -3    0.95    1.86
   7  13  -3    3.09    1.86
  20 -13  -3    3.68    2.56
  20  -7   3    7.21    2.97
  13   7   3    5.13    2.00
   7 -20   3    1.04    2.02
  -7 -13   3    3.39    2.09
 -13  20   3    3.31    2.22
  13 -20  -3    2.18    2.57
  13 -20  -6    6.01    3.24
   7 -20   6    4.65    2.48
  -7 -13   6    4.37    2.42
 -13  -7  -6    6.50    2.43
 -13  20   6    2.13    2.37
  20 -13  -6    2.01    2.59
  20  -7   6    4.02    2.55
  13 -20  -9   11.92    3.61
  20 -13  -9    8.06    2.99
 -20  13   9   16.04    3.35
 -13  -7  -9   12.34    3.02
 -20   6  10   24.99    3.43
  -6 -14 -10   18.07    3.26
  14 -20   7   -0.44    2.84
  20  -6  -7    0.77    2.50
  20 -14   7    2.50    2.53
   6 -20  -7    1.42    1.92
  -6 -14  -7    1.85    2.16
 -14  -6   7    0.63    1.98
 -20   6   7    0.59    1.97
  -6  20   7    0.50    1.85
  20  -6  -4   22.78    4.32
  20 -14   4   24.93    4.55
  14 -20   4   31.77    5.05
  -6 -14  -4   29.44    4.16
   6 -20  -4   39.54    4.54
 -14  -6   4   30.77    4.09
  14   6  -4   28.74    3.37
   6  14   4   29.74    3.78
  -6  20   4   34.38    3.44
 -14  -6   1   28.60    3.98
   6  14   1   27.78    3.79
  -6  20   1   38.50    3.57
  14   6  -1   31.81    3.54
  14 -20   1   37.92    5.42
  20 -14   1   30.61    4.80
  -6 -14  -1   31.78    4.33
   6 -20  -1   38.54    4.60
  20  -6  -1   39.71    5.07
   6 -20   2    5.83    2.51
  -6 -14   2    8.42    2.64
 -14  -6  -2    9.96    2.72
   6  14  -2   11.85    2.54
  -6  20  -2    8.78    2.08
  20  -6   2    8.59    3.11
  20 -14  -2   13.93    3.62
  14   6   2    8.13    2.17
  14 -20  -2   11.52    3.79
 -14  20   2   10.26    3.01
 -14  -6  -5   25.47    3.83
  20  -6   5   22.96    4.06
  20 -14  -5   23.90    4.29
  14 -20  -5   30.63    4.92
 -14  20   5   35.06    4.63
   6 -20   5   28.66    4.26
  -6 -14   5   19.17    3.73
  14 -20  -8   -0.83    2.79
  20 -14  -8    0.79    2.40
 -14  -6  -8    2.14    2.07
   5 -20  -8    3.36    2.35
  -5 -15  -8    0.90    2.45
  -5  20   8    2.22    1.97
 -20   5   8    2.60    2.09
   5 -20  -5   26.88    3.85
  -5 -15  -5   16.37    3.40
  15   5  -5   19.08    2.78
  15 -20   5   17.89    4.21
  20  -5  -5   13.79    3.53
  20 -15   5   24.22    4.38
 -15  -5   5   10.08    2.95
 -20   5   5   21.05    3.38
   5 -20  -2    4.57    2.34
  -5 -15  -2    2.40    2.08
   5  15   2    2.54    2.02
  15   5  -2    0.62    1.56
  -5  20   2    1.91    1.53
  15 -20   2    1.39    2.72
  20  -5  -2    0.81    2.30
  20 -15   2    1.34    2.50
 -15  -5   2   -0.99    2.03
   5 -20   1   27.56    4.11
  -5 -15   1   19.97    3.63
  -5  20  -1   24.78    3.09
 -15  -5  -1   26.68    3.82
  15   5   1   27.10    3.25
   5  15  -1   24.36    3.46
  15 -20  -1   20.24    4.32
  20  -5   1   21.61    4.09
  20 -15  -1   21.62    4.18
 -15  -5  -4   18.83    3.24
  20  -5   4   17.64    3.69
  20 -15  -4   18.94    3.97
  15 -20  -4   21.63    4.31
 -15  20   4   25.25    4.08
  -5 -15   4   17.70    3.59
   5 -20   4   17.67    3.49
  -4 -16  -6   10.91    2.92
   4 -20  -6   13.07    3.07
  -4 -16  -3    0.33    2.18
   4 -20  -3   -0.32    2.10
  16   4  -3    0.20    1.69
  -4  20   3    0.90    1.64
  16 -20   3    0.48    3.03
  20  -4  -3   -0.82    2.33
  20 -16   3   -0.92    2.72
 -16  -4   3    2.31    2.26
 -20   4   3    0.33    1.88
  -4 -16   0   17.46    3.39
   4 -20   0   15.21    3.35
 -16  -4   0   12.72    2.91
  -4  20   0   21.74    3.10
 -20   4   0   13.69    3.19
  16   4   0   17.55    2.59
  20 -16   0   15.12    3.86
  20  -4   0    8.63    3.22
  16 -20   0   14.85    4.19
  20 -16  -3    8.49    3.33
  16 -20  -3   10.73    3.68
 -16  20   3    9.06    3.23
  -4  20  -3   11.99    2.57
 -16  -4  -3   12.95    2.96
  -3  20   1   41.99    4.30
 -21  10   8   -0.27    2.07
  21 -10  -5    7.93    3.15
 -10 -11  -5   12.85    3.13
 -10  21   5   16.77    3.38
  10 -21  -5    9.86    3.82
  11 -21   2    4.06    3.20
  21 -10  -2    2.93    2.84
  21 -11   2    3.81    2.88
  11  10  -2    4.76    2.12
  10  11   2    7.71    2.21
 -11  21  -2    8.77    2.64
 -10  21   2    6.83    2.61
 -11 -10   2    6.24    2.56
 -10 -11  -2    5.27    2.45
  11 -21  -1    1.82    2.68
  21 -10   1    3.80    2.75
  21 -11  -1    2.10    2.39
  10  11  -1    3.54    1.80
  11  10   1    5.40    2.12
 -11  21   1    4.94    2.57
 -10  21  -1    3.87    2.24
 -11 -10  -1    3.62    2.29
 -10 -11   1    3.65    2.28
  21 -10   4   -2.13    2.85
  21 -11  -4    3.32    2.66
 -11 -10  -4    3.89    2.38
 -10 -11   4    2.36    2.28
  11 -21  -4    6.28    3.32
 -11  21   4    3.25    2.81
 -21  11   7    3.18    2.31
  -9  21   6   15.45    3.20
  -9 -12  -6   11.90    2.99
  12 -21   3    9.19    3.48
  21 -12   3    7.29    3.19
  21  -9  -3   11.30    3.41
  12   9  -3    9.50    2.42
  -9  21   3    5.66    2.44
   9 -21  -3    7.01    2.71
  -9 -12  -3    9.99    2.90
 -12  -9   3    8.64    2.78
  12   9   0   32.82    3.79
  21 -12   0   29.90    4.69
  21  -9   0   20.82    4.31
  12 -21   0   33.91    5.20
  -9  21   0   23.03    3.41
 -12  21   0   24.03    3.74
   9 -21   0   17.27    3.52
  -9 -12   0   25.01    4.01
 -12  -9   0   24.12    3.77
  12   9   3   -0.82    1.69
   9 -21   3    2.20    2.19
  -9 -12   3    2.38    2.46
 -12  -9  -3    1.31    1.92
 -12  21   3    1.93    2.25
  21 -12  -3   -0.42    2.46
  21  -9   3   -0.43    2.56
  12 -21  -3    3.24    3.09
 -12  21   6   24.74    4.16
  -8  21   7    7.48    2.72
   8 -21  -7    7.65    2.58
  13   8  -4   33.19    3.69
  -8  21   4   27.95    3.77
  -8 -13  -4   23.32    3.94
   8 -21  -4   28.95    4.23
  13   8  -1   23.75    3.28
  13 -21   1   26.20    4.80
  21 -13   1   28.24    4.85
  21  -8  -1   31.24    4.74
  -8 -13  -1   25.49    3.83
   8 -21  -1   23.28    3.91
 -13  -8   1   26.77    4.06
  13   8   2    3.09    1.81
  13 -21  -2    6.88    3.11
  21 -13  -2    3.92    2.68
  21  -8   2    3.37    2.92
  -8 -13   2    4.83    2.45
   8 -21   2    2.14    2.20
 -13  -8  -2    2.67    2.29
 -13  21   2    2.96    2.46
 -13  21   5   53.21    5.69
   7 -21  -8   12.23    3.00
   7 -21  -5    5.71    2.60
   7 -21  -2    0.34    2.06
  14   7  -2    0.24    1.78
   7 -21   1    4.63    2.60
  -7  21  -1    8.69    2.13
  14   7   1    6.77    2.08
 -14  21   1    5.91    2.66
  15   6  -3   13.71    2.61
  -6  21   3   11.54    2.36
  15   6   0   49.41    4.53
  -6  21   0   55.70    4.56
  -6  21  -3    1.08    1.63
  -5  21   1   -0.45    1.79
  16   5  -1    2.11    1.70
  -5  21  -2    1.16    1.88
 -11  22   0    1.12    2.22
 -11  22   3    0.31    2.41
 -10  22   4   23.45    3.70
 -10  22   1   11.55    2.84
 -12  22  -1   15.19    3.31
 -12  22   2    0.63    2.35
 -13  22  -2    8.85    2.91
   0   0   0    0.00    0.00


TITL CHAKREG_Na3 in R-3m
REM R-3m (#166 in standard setting)
CELL 0.71073  13.831236  13.831236  15.162026  90.0000  90.0000 120.0000
ZERR    3.00   0.000441   0.000441   0.000606   0.0000   0.0000   0.0000
LATT  3
SYMM -y, x-y, z
SYMM -x+y,-x, z
SYMM  y, x,-z
SYMM  x-y,-y,-z
SYMM -x,-x+y,-z
SFAC O Na Al Si
UNIT 90.00 12.00 24.00 36.00
REM  CrysAlisPro recorded range (K): Min=263.2; max=263.6; aver:263.4
TEMP -10
TREF
HKLF 4
END
_computing_structure_solution     'SHELXT 2014/5 (Sheldrick, 2014)'
;
_shelx_hkl_checksum   25715
