# Supplementary material for: Effect of temperature and extraframework cation type on CHA framework flexibility
Source: Sci Rep. 2024 Oct 10;14:23778. doi: 10.1038/s41598-024-74638-4 (PMC11467460; doi:10.1038/s41598-024-74638-4)
Supplement: Supplementary file 19 — Supplementary Material 19 [file 41598_2024_74638_MOESM19_ESM.cif]

 
data_shelx
 
_audit_creation_method            SHELXL-2014
_chemical_name_systematic
;
 ?
;
_chemical_name_common             Cu-chabazite
_chemical_melting_point           ?
_chemical_formula_moiety          ?
_chemical_formula_sum
 'Al12 Cu5.95 O98.26 Si24' 
_chemical_formula_weight          2948.14

loop_
 _atom_type_symbol
 _atom_type_description
 _atom_type_scat_dispersion_real
 _atom_type_scat_dispersion_imag
 _atom_type_scat_source
 'O'  'O'   0.0106   0.0060
 'International Tables Vol C Tables 4.2.6.8 and 6.1.1.4'
 'Si'  'Si'   0.0817   0.0704
 'International Tables Vol C Tables 4.2.6.8 and 6.1.1.4'
 'Cu'  'Cu'   0.3201   1.2651
 'International Tables Vol C Tables 4.2.6.8 and 6.1.1.4'
 'Al'  'Al'   0.0645   0.0514
 'International Tables Vol C Tables 4.2.6.8 and 6.1.1.4'
 
_space_group_crystal_system       trigonal
_space_group_IT_number            166
_space_group_name_H-M_alt         'R -3 m :H'
_space_group_name_Hall            '-R 3 2"'
 
_shelx_space_group_comment
;
The symmetry employed for this shelxl refinement is uniquely defined
by the following loop, which should always be used as a source of
symmetry information in preference to the above space-group names.
They are only intended as comments.
;
 
loop_
 _space_group_symop_operation_xyz
 'x, y, z'
 '-y, x-y, z'
 '-x+y, -x, z'
 'y, x, -z'
 'x-y, -y, -z'
 '-x, -x+y, -z'
 'x+2/3, y+1/3, z+1/3'
 '-y+2/3, x-y+1/3, z+1/3'
 '-x+y+2/3, -x+1/3, z+1/3'
 'y+2/3, x+1/3, -z+1/3'
 'x-y+2/3, -y+1/3, -z+1/3'
 '-x+2/3, -x+y+1/3, -z+1/3'
 'x+1/3, y+2/3, z+2/3'
 '-y+1/3, x-y+2/3, z+2/3'
 '-x+y+1/3, -x+2/3, z+2/3'
 'y+1/3, x+2/3, -z+2/3'
 'x-y+1/3, -y+2/3, -z+2/3'
 '-x+1/3, -x+y+2/3, -z+2/3'
 '-x, -y, -z'
 'y, -x+y, -z'
 'x-y, x, -z'
 '-y, -x, z'
 '-x+y, y, z'
 'x, x-y, z'
 '-x+2/3, -y+1/3, -z+1/3'
 'y+2/3, -x+y+1/3, -z+1/3'
 'x-y+2/3, x+1/3, -z+1/3'
 '-y+2/3, -x+1/3, z+1/3'
 '-x+y+2/3, y+1/3, z+1/3'
 'x+2/3, x-y+1/3, z+1/3'
 '-x+1/3, -y+2/3, -z+2/3'
 'y+1/3, -x+y+2/3, -z+2/3'
 'x-y+1/3, x+2/3, -z+2/3'
 '-y+1/3, -x+2/3, z+2/3'
 '-x+y+1/3, y+2/3, z+2/3'
 'x+1/3, x-y+2/3, z+2/3'
 
_cell_length_a                    13.9192(4)
_cell_length_b                    13.9192(4)
_cell_length_c                    14.3936(5)
_cell_angle_alpha                 90
_cell_angle_beta                  90
_cell_angle_gamma                 120
_cell_volume                      2415.04(15)
_cell_formula_units_Z             1
_cell_measurement_temperature     299(2)
_cell_measurement_reflns_used     7573 
_cell_measurement_theta_min       2.194 
_cell_measurement_theta_max       34.8260 
 
_exptl_crystal_description        'fragment' 
_exptl_crystal_colour             'pale blue' 
_exptl_crystal_density_meas       ? 
_exptl_crystal_density_method     ?              
_exptl_crystal_density_diffrn     2.027          
_exptl_crystal_F_000              1451
_exptl_transmission_factor_min    ?                                             
_exptl_transmission_factor_max    ?                                             
_exptl_crystal_size_max           0.160 
_exptl_crystal_size_mid           0.120 
_exptl_crystal_size_min           0.060 
_exptl_absorpt_coefficient_mu     1.830
_shelx_estimated_absorpt_T_min    ? 
_shelx_estimated_absorpt_T_max    ? 
_exptl_absorpt_correction_type    multi-scan 
_exptl_absorpt_correction_T_min   0.86212 
_exptl_absorpt_correction_T_max   1.00000 
_exptl_absorpt_process_details     
;
CrysAlisPro 1.171.43.111a (Rigaku Oxford Diffraction, 2024)
Empirical absorption correction using spherical harmonics,
implemented in SCALE3 ABSPACK scaling algorithm.
;
_oxdiff_exptl_absorpt_empirical_full_min           0.892
_oxdiff_exptl_absorpt_empirical_full_max           1.190
_oxdiff_exptl_absorpt_empirical_details
;
Empirical correction (ABSPACK) includes:
- Absorption correction using spherical harmonics
- Frame scaling
; 
_diffrn_ambient_temperature       299(2)
_diffrn_radiation_wavelength      0.71073
_diffrn_radiation_type            MoK\a
_diffrn_source                    'micro-focus sealed X-ray tube'                       
_diffrn_measurement_device_type   'XtaLAB Synergy R, HyPix-Arc 100' 
_diffrn_measurement_method        ? 
_diffrn_detector_area_resol_mean  ? 
_diffrn_reflns_number             12400
_diffrn_reflns_av_unetI/netI      0.0174
_diffrn_reflns_av_R_equivalents   0.0498
_diffrn_reflns_limit_h_min        -16
_diffrn_reflns_limit_h_max        21
_diffrn_reflns_limit_k_min        -21
_diffrn_reflns_limit_k_max        21
_diffrn_reflns_limit_l_min        -22
_diffrn_reflns_limit_l_max        22
_diffrn_reflns_theta_min          2.204
_diffrn_reflns_theta_max          33.139
_diffrn_reflns_theta_full         25.242
_diffrn_measured_fraction_theta_max   1.000
_diffrn_measured_fraction_theta_full  1.000
_diffrn_reflns_Laue_measured_fraction_max    1.000
_diffrn_reflns_Laue_measured_fraction_full   1.000
_diffrn_reflns_point_group_measured_fraction_max   1.000
_diffrn_reflns_point_group_measured_fraction_full  1.000
_reflns_number_total              1138
_reflns_number_gt                 1024
_reflns_threshold_expression      'I > 2\s(I)'
_reflns_Friedel_coverage          0.000
_reflns_Friedel_fraction_max      .
_reflns_Friedel_fraction_full     .
 
_reflns_special_details
;
 Reflections were merged by SHELXL according to the crystal
 class for the calculation of statistics and refinement.
 
 _reflns_Friedel_fraction is defined as the number of unique
 Friedel pairs measured divided by the number that would be
 possible theoretically, ignoring centric projections and
 systematic absences.
;
 
_computing_data_collection        'CrysAlisPro system (CCD 43.105a 64-bit (release 11-01-2024))'
_computing_cell_refinement        'CrysAlisPro 1.171.43.111a (Rigaku OD, 2024)'
_computing_data_reduction         'CrysAlisPro 1.171.43.111a (Rigaku OD, 2024)'
_computing_structure_solution     ?
_computing_structure_refinement   'SHELXL-2014 (Sheldrick, 2014)'
_computing_molecular_graphics     ?
_computing_publication_material   ?
 
_refine_special_details
;
 ?
;
_refine_ls_structure_factor_coef  Fsqd
_refine_ls_matrix_type            full
_refine_ls_weighting_scheme       calc
_refine_ls_weighting_details
'w=1/[\s^2^(Fo^2^)+(0.1212P)^2^+10.4969P] where P=(Fo^2^+2Fc^2^)/3'
_atom_sites_solution_primary      ?
_atom_sites_solution_secondary    ?
_atom_sites_solution_hydrogens    .
_refine_ls_hydrogen_treatment     undef
_refine_ls_extinction_method      none
_refine_ls_extinction_coef        .
_refine_ls_number_reflns          1138
_refine_ls_number_parameters      71
_refine_ls_number_restraints      0
_refine_ls_R_factor_all           0.0657
_refine_ls_R_factor_gt            0.0612
_refine_ls_wR_factor_ref          0.1923
_refine_ls_wR_factor_gt           0.1880
_refine_ls_goodness_of_fit_ref    1.062
_refine_ls_restrained_S_all       1.062
_refine_ls_shift/su_max           0.001
_refine_ls_shift/su_mean          0.000
 
loop_
 _atom_site_label
 _atom_site_type_symbol
 _atom_site_fract_x
 _atom_site_fract_y
 _atom_site_fract_z
 _atom_site_U_iso_or_equiv
 _atom_site_adp_type
 _atom_site_occupancy
 _atom_site_site_symmetry_order  
 _atom_site_calc_flag
 _atom_site_refinement_flags_posn
 _atom_site_refinement_flags_adp
 _atom_site_refinement_flags_occupancy
 _atom_site_disorder_assembly
 _atom_site_disorder_group
Si Si 0.66672(4) 0.55713(5) 0.44411(4) 0.0186(2) Uani 0.6667 1 d . . P . .
Al Al 0.66672(4) 0.55713(5) 0.44411(4) 0.0186(2) Uani 0.3333 1 d . . P . .
O1 O 0.6667 0.5794(4) 0.3333 0.0513(9) Uani 1 2 d S T P . .
O2 O 0.6534(2) 0.6534(2) 0.5000 0.0419(7) Uani 1 2 d S T P . .
O3 O 0.78754(15) 0.5751(3) 0.4807(2) 0.0383(7) Uani 1 2 d S T P . .
O4 O 0.56815(14) 0.43185(14) 0.4749(2) 0.0410(7) Uani 1 2 d S T P . .
C1 Cu 0.6667 0.3333 0.6072(15) 0.157(9) Uiso 0.235(14) 6 d S . . . .
C1A Cu 0.6667 0.3333 0.545(2) 0.049(11) Uiso 0.041(7) 6 d S . . . .
C3 Cu 0.7948(19) 0.6667 0.6667 0.121(9) Uiso 0.084(6) 2 d S . . . .
C3A Cu 0.741(2) 0.6667 0.6667 0.040(9) Uiso 0.022(4) 2 d S . . . .
C3B Cu 0.870(3) 0.836(3) 0.477(2) 0.121(3) Uiso 0.036(2) 1 d . . . . .
C3B1 Cu 0.829(3) 0.776(3) 0.534(2) 0.092(13) Uiso 0.030(4) 1 d . . . . .
W3 O 0.8190(5) 0.7159(6) 0.5659(4) 0.052(2) Uani 0.455(12) 1 d . . . . .
W1 O 0.952(3) 0.905(6) 0.609(5) 0.150 Uiso 0.150(19) 2 d S U . . .
W1A O 0.839(3) 0.805(3) 0.639(3) 0.150 Uiso 0.199(13) 1 d . U . . .
 
loop_
 _atom_site_aniso_label
 _atom_site_aniso_U_11
 _atom_site_aniso_U_22
 _atom_site_aniso_U_33
 _atom_site_aniso_U_23
 _atom_site_aniso_U_13
 _atom_site_aniso_U_12
Si 0.0145(3) 0.0203(3) 0.0228(4) -0.00447(18) -0.00002(17) 0.0102(2)
Al 0.0145(3) 0.0203(3) 0.0228(4) -0.00447(18) -0.00002(17) 0.0102(2)
O1 0.050(2) 0.0719(19) 0.0248(12) 0.0010(6) 0.0020(11) 0.0250(10)
O2 0.0318(10) 0.0318(10) 0.0651(18) -0.0111(6) 0.0111(6) 0.0182(11)
O3 0.0260(8) 0.0494(18) 0.0472(15) -0.0140(13) -0.0070(7) 0.0247(9)
O4 0.0304(9) 0.0304(9) 0.0569(18) 0.0023(7) -0.0023(7) 0.0111(11)
W3 0.055(3) 0.061(4) 0.051(3) -0.043(3) -0.033(2) 0.036(3)
 
_geom_special_details
;
 All esds (except the esd in the dihedral angle between two l.s. planes)
 are estimated using the full covariance matrix.  The cell esds are taken
 into account individually in the estimation of esds in distances, angles
 and torsion angles; correlations between esds in cell parameters are only
 used when they are defined by crystal symmetry.  An approximate (isotropic)
 treatment of cell esds is used for estimating esds involving l.s. planes.
;
 
loop_
 _geom_bond_atom_site_label_1
 _geom_bond_atom_site_label_2
 _geom_bond_distance
 _geom_bond_site_symmetry_2
 _geom_bond_publ_flag
Si O1 1.6243(11) . ?
Si O2 1.6508(12) . ?
Si O4 1.6515(13) . ?
Si O3 1.6577(11) . ?
O1 Al 1.6244(11) 18_655 ?
O1 Si 1.6244(11) 18_655 ?
O1 C3A 2.25(3) 14_654 ?
O2 Al 1.6508(12) 4_556 ?
O2 Si 1.6508(12) 4_556 ?
O2 C3B1 2.22(3) 4_556 ?
O2 C3B1 2.22(3) . ?
O3 Al 1.6577(11) 23_655 ?
O3 Si 1.6577(11) 23_655 ?
O4 Al 1.6516(12) 22_665 ?
O4 Si 1.6516(12) 22_665 ?
C1 C1A 0.89(3) . ?
C1 W1 2.03(7) 27_546 ?
C1 W1 2.03(7) 25_666 ?
C1 W1 2.03(7) 26_456 ?
C3 C3A 0.75(3) . ?
C3 C3 1.07(5) 25_666 ?
C3 W3 1.568(8) . ?
C3 W3 1.568(8) 11_566 ?
C3 W1A 1.75(4) . ?
C3 W1A 1.75(4) 11_566 ?
C3 C3A 1.83(5) 25_666 ?
C3 W3 1.902(17) 23_655 ?
C3 W3 1.903(17) 25_666 ?
C3 W1A 2.23(4) 25_666 ?
C3 W1A 2.23(4) 23_655 ?
C3 C3B1 2.34(4) 11_566 ?
C3A W3 1.737(16) 11_566 ?
C3A W3 1.737(16) . ?
C3A W1A 1.77(4) 11_566 ?
C3A W1A 1.77(4) . ?
C3A C3 1.83(5) 25_666 ?
C3A O1 2.25(3) 9_565 ?
C3A C3B1 2.36(4) 11_566 ?
C3A C3B1 2.36(4) . ?
C3A W3 2.41(3) 23_655 ?
C3A W3 2.41(3) 25_666 ?
C3A C3A 2.58(6) 25_666 ?
C3B C3B 1.06(6) 4_556 ?
C3B C3B1 1.11(5) . ?
C3B C3B1 1.26(5) 4_556 ?
C3B C3B 1.34(6) 23_655 ?
C3B C3B1 1.86(5) 23_655 ?
C3B W1A 1.90(5) 4_556 ?
C3B W1 1.90(6) 20_566 ?
C3B W3 1.94(4) . ?
C3B W3 2.12(3) 4_556 ?
C3B W1 2.19(7) . ?
C3B C3B 2.19(4) 21_656 ?
C3B C3B 2.19(4) 20_566 ?
C3B1 W3 0.91(4) . ?
C3B1 C3B 1.26(5) 4_556 ?
C3B1 W1A 1.54(5) . ?
C3B1 C3B1 1.60(9) 4_556 ?
C3B1 W3 1.62(4) 23_655 ?
C3B1 C3B1 1.66(7) 23_655 ?
C3B1 C3B 1.86(5) 23_655 ?
C3B1 W1 2.06(8) . ?
C3B1 W1A 2.30(5) 23_655 ?
W3 W3 1.085(11) 23_655 ?
W3 W1A 1.54(4) . ?
W3 C3B1 1.62(4) 23_655 ?
W3 C3 1.903(17) 25_666 ?
W3 C3B 2.12(3) 4_556 ?
W3 C3B 2.28(4) 23_655 ?
W3 C3A 2.41(3) 25_666 ?
W3 C3B1 2.41(4) 4_556 ?
W1 W1A 1.55(6) 23_655 ?
W1 W1A 1.55(6) . ?
W1 C3B 1.90(6) 4_556 ?
W1 C3B 1.90(6) 21_656 ?
W1 C1 2.03(7) 25_666 ?
W1 C3B1 2.06(8) 23_655 ?
W1 C3B 2.19(7) 23_655 ?
W1A W1A 1.77(7) 23_655 ?
W1A C3B 1.90(5) 4_556 ?
W1A C3 2.23(4) 25_666 ?
W1A C3B1 2.30(5) 23_655 ?
 
loop_
 _geom_angle_atom_site_label_1
 _geom_angle_atom_site_label_2
 _geom_angle_atom_site_label_3
 _geom_angle
 _geom_angle_site_symmetry_1
 _geom_angle_site_symmetry_3
 _geom_angle_publ_flag
O1 Si O2 108.22(18) . . ?
O1 Si O4 112.69(16) . . ?
O2 Si O4 110.78(15) . . ?
O1 Si O3 112.36(13) . . ?
O2 Si O3 103.89(12) . . ?
O4 Si O3 108.56(17) . . ?
Si O1 Al 158.0(3) . 18_655 ?
Si O1 Si 158.0(3) . 18_655 ?
Al O1 Si 0.00(4) 18_655 18_655 ?
Si O1 C3A 101.00(17) . 14_654 ?
Al O1 C3A 101.00(17) 18_655 14_654 ?
Si O1 C3A 101.00(17) 18_655 14_654 ?
Al O2 Si 0.00(2) 4_556 4_556 ?
Al O2 Si 139.1(2) 4_556 . ?
Si O2 Si 139.1(2) 4_556 . ?
Al O2 C3B1 102.0(10) 4_556 4_556 ?
Si O2 C3B1 102.0(10) 4_556 4_556 ?
Si O2 C3B1 116.3(9) . 4_556 ?
Al O2 C3B1 116.3(9) 4_556 . ?
Si O2 C3B1 116.3(9) 4_556 . ?
Si O2 C3B1 102.0(10) . . ?
C3B1 O2 C3B1 42(2) 4_556 . ?
Al O3 Si 0.00(5) 23_655 23_655 ?
Al O3 Si 139.81(19) 23_655 . ?
Si O3 Si 139.81(19) 23_655 . ?
Si O4 Al 141.2(2) . 22_665 ?
Si O4 Si 141.2(2) . 22_665 ?
Al O4 Si 0.00(6) 22_665 22_665 ?
C1A C1 W1 146(2) . 27_546 ?
C1A C1 W1 146(2) . 25_666 ?
W1 C1 W1 58(3) 27_546 25_666 ?
C1A C1 W1 146(2) . 26_456 ?
W1 C1 W1 58(3) 27_546 26_456 ?
W1 C1 W1 58(3) 25_666 26_456 ?
C3A C3 C3 179.99(2) . 25_666 ?
C3A C3 W3 89.7(10) . . ?
C3 C3 W3 90.3(10) 25_666 . ?
C3A C3 W3 89.7(10) . 11_566 ?
C3 C3 W3 90.2(10) 25_666 11_566 ?
W3 C3 W3 179.5(19) . 11_566 ?
C3A C3 W1A 78.6(15) . . ?
C3 C3 W1A 101.4(15) 25_666 . ?
W3 C3 W1A 54.9(13) . . ?
W3 C3 W1A 125.0(13) 11_566 . ?
C3A C3 W1A 78.6(15) . 11_566 ?
C3 C3 W1A 101.4(15) 25_666 11_566 ?
W3 C3 W1A 125.0(13) . 11_566 ?
W3 C3 W1A 54.9(13) 11_566 11_566 ?
W1A C3 W1A 157(3) . 11_566 ?
C3A C3 C3A 180.00(2) . 25_666 ?
C3 C3 C3A 0.002(5) 25_666 25_666 ?
W3 C3 C3A 90.3(10) . 25_666 ?
W3 C3 C3A 90.3(10) 11_566 25_666 ?
W1A C3 C3A 101.4(15) . 25_666 ?
W1A C3 C3A 101.4(15) 11_566 25_666 ?
C3A C3 W3 124.5(7) . 23_655 ?
C3 C3 W3 55.5(7) 25_666 23_655 ?
W3 C3 W3 34.8(5) . 23_655 ?
W3 C3 W3 145.7(16) 11_566 23_655 ?
W1A C3 W3 68.8(13) . 23_655 ?
W1A C3 W3 125.8(14) 11_566 23_655 ?
C3A C3 W3 55.5(7) 25_666 23_655 ?
C3A C3 W3 124.5(7) . 25_666 ?
C3 C3 W3 55.5(7) 25_666 25_666 ?
W3 C3 W3 145.7(16) . 25_666 ?
W3 C3 W3 34.8(5) 11_566 25_666 ?
W1A C3 W3 125.8(14) . 25_666 ?
W1A C3 W3 68.8(13) 11_566 25_666 ?
C3A C3 W3 55.5(7) 25_666 25_666 ?
W3 C3 W3 111.0(14) 23_655 25_666 ?
C3A C3 W1A 129.5(12) . 25_666 ?
C3 C3 W1A 50.5(12) 25_666 25_666 ?
W3 C3 W1A 117.1(14) . 25_666 ?
W3 C3 W1A 63.3(11) 11_566 25_666 ?
W1A C3 W1A 151.9(14) . 25_666 ?
W1A C3 W1A 51(2) 11_566 25_666 ?
C3A C3 W1A 50.5(12) 25_666 25_666 ?
W3 C3 W1A 90.7(14) 23_655 25_666 ?
W3 C3 W1A 42.8(10) 25_666 25_666 ?
C3A C3 W1A 129.5(12) . 23_655 ?
C3 C3 W1A 50.5(12) 25_666 23_655 ?
W3 C3 W1A 63.3(11) . 23_655 ?
W3 C3 W1A 117.0(14) 11_566 23_655 ?
W1A C3 W1A 51(2) . 23_655 ?
W1A C3 W1A 151.9(14) 11_566 23_655 ?
C3A C3 W1A 50.5(12) 25_666 23_655 ?
W3 C3 W1A 42.8(10) 23_655 23_655 ?
W3 C3 W1A 90.7(14) 25_666 23_655 ?
W1A C3 W1A 101(2) 25_666 23_655 ?
C3A C3 C3B1 82.8(11) . 11_566 ?
C3 C3 C3B1 97.2(11) 25_666 11_566 ?
W3 C3 C3B1 165.4(12) . 11_566 ?
W3 C3 C3B1 14.3(9) 11_566 11_566 ?
W1A C3 C3B1 134.6(15) . 11_566 ?
W1A C3 C3B1 41.2(14) 11_566 11_566 ?
C3A C3 C3B1 97.2(11) 25_666 11_566 ?
W3 C3 C3B1 150.4(15) 23_655 11_566 ?
W3 C3 C3B1 43.4(9) 25_666 11_566 ?
W1A C3 C3B1 60.5(13) 25_666 11_566 ?
W1A C3 C3B1 130.7(15) 23_655 11_566 ?
C3 C3A W3 64.5(10) . 11_566 ?
C3 C3A W3 64.5(10) . . ?
W3 C3A W3 129.0(19) 11_566 . ?
C3 C3A W1A 76.7(15) . 11_566 ?
W3 C3A W1A 52.1(12) 11_566 11_566 ?
W3 C3A W1A 114.6(16) . 11_566 ?
C3 C3A W1A 76.7(15) . . ?
W3 C3A W1A 114.6(17) 11_566 . ?
W3 C3A W1A 52.1(12) . . ?
W1A C3A W1A 153(3) 11_566 . ?
C3 C3A C3 0.003(1) . 25_666 ?
W3 C3A C3 64.5(10) 11_566 25_666 ?
W3 C3A C3 64.5(10) . 25_666 ?
W1A C3A C3 76.7(15) 11_566 25_666 ?
W1A C3A C3 76.7(15) . 25_666 ?
C3 C3A O1 180.0 . 9_565 ?
W3 C3A O1 115.5(10) 11_566 9_565 ?
W3 C3A O1 115.5(10) . 9_565 ?
W1A C3A O1 103.3(15) 11_566 9_565 ?
W1A C3A O1 103.3(15) . 9_565 ?
C3 C3A O1 180.0 25_666 9_565 ?
C3 C3A C3B1 78.8(12) . 11_566 ?
W3 C3A C3B1 18.6(9) 11_566 11_566 ?
W3 C3A C3B1 141.3(19) . 11_566 ?
W1A C3A C3B1 40.6(14) 11_566 11_566 ?
W1A C3A C3B1 132.0(17) . 11_566 ?
C3 C3A C3B1 78.8(12) 25_666 11_566 ?
O1 C3A C3B1 101.2(12) 9_565 11_566 ?
C3 C3A C3B1 78.8(13) . . ?
W3 C3A C3B1 141.3(19) 11_566 . ?
W3 C3A C3B1 18.6(9) . . ?
W1A C3A C3B1 132.0(17) 11_566 . ?
W1A C3A C3B1 40.6(14) . . ?
C3 C3A C3B1 78.8(12) 25_666 . ?
O1 C3A C3B1 101.2(12) 9_565 . ?
C3B1 C3A C3B1 158(2) 11_566 . ?
C3 C3A W3 40.5(5) . 23_655 ?
W3 C3A W3 105.1(15) 11_566 23_655 ?
W3 C3A W3 24.0(5) . 23_655 ?
W1A C3A W3 101.3(17) 11_566 23_655 ?
W1A C3A W3 56.9(13) . 23_655 ?
C3 C3A W3 40.5(5) 25_666 23_655 ?
O1 C3A W3 139.5(5) 9_565 23_655 ?
C3B1 C3A W3 118.3(16) 11_566 23_655 ?
C3B1 C3A W3 39.6(10) . 23_655 ?
C3 C3A W3 40.5(5) . 25_666 ?
W3 C3A W3 24.0(5) 11_566 25_666 ?
W3 C3A W3 105.1(15) . 25_666 ?
W1A C3A W3 56.9(13) 11_566 25_666 ?
W1A C3A W3 101.3(17) . 25_666 ?
C3 C3A W3 40.5(5) 25_666 25_666 ?
O1 C3A W3 139.5(5) 9_565 25_666 ?
C3B1 C3A W3 39.6(10) 11_566 25_666 ?
C3B1 C3A W3 118.3(16) . 25_666 ?
W3 C3A W3 81.1(10) 23_655 25_666 ?
C3 C3A C3A 0.002(4) . 25_666 ?
W3 C3A C3A 64.5(10) 11_566 25_666 ?
W3 C3A C3A 64.5(10) . 25_666 ?
W1A C3A C3A 76.7(15) 11_566 25_666 ?
W1A C3A C3A 76.7(15) . 25_666 ?
C3 C3A C3A 0.001(4) 25_666 25_666 ?
O1 C3A C3A 180.0 9_565 25_666 ?
C3B1 C3A C3A 78.8(12) 11_566 25_666 ?
C3B1 C3A C3A 78.8(12) . 25_666 ?
W3 C3A C3A 40.5(5) 23_655 25_666 ?
W3 C3A C3A 40.5(5) 25_666 25_666 ?
C3B C3B C3B1 71(3) 4_556 . ?
C3B C3B C3B1 56(3) 4_556 4_556 ?
C3B1 C3B C3B1 85(4) . 4_556 ?
C3B C3B C3B 132(3) 4_556 23_655 ?
C3B1 C3B C3B 98(3) . 23_655 ?
C3B1 C3B C3B 172(2) 4_556 23_655 ?
C3B C3B C3B1 114(4) 4_556 23_655 ?
C3B1 C3B C3B1 62(4) . 23_655 ?
C3B1 C3B C3B1 146(3) 4_556 23_655 ?
C3B C3B C3B1 36.2(15) 23_655 23_655 ?
C3B C3B W1A 103(4) 4_556 4_556 ?
C3B1 C3B W1A 127(3) . 4_556 ?
C3B1 C3B W1A 54(2) 4_556 4_556 ?
C3B C3B W1A 119.1(14) 23_655 4_556 ?
C3B1 C3B W1A 142(2) 23_655 4_556 ?
C3B C3B W1 91(4) 4_556 20_566 ?
C3B1 C3B W1 160(4) . 20_566 ?
C3B1 C3B W1 79(3) 4_556 20_566 ?
C3B C3B W1 100(2) 23_655 20_566 ?
C3B1 C3B W1 135(3) 23_655 20_566 ?
W1A C3B W1 48(2) 4_556 20_566 ?
C3B C3B W3 85(3) 4_556 . ?
C3B1 C3B W3 14(2) . . ?
C3B1 C3B W3 96(3) 4_556 . ?
C3B C3B W3 86.2(9) 23_655 . ?
C3B1 C3B W3 50.4(16) 23_655 . ?
W1A C3B W3 129(2) 4_556 . ?
W1 C3B W3 174(3) 20_566 . ?
C3B C3B W3 65(3) 4_556 4_556 ?
C3B1 C3B W3 91(3) . 4_556 ?
C3B1 C3B W3 9.6(18) 4_556 4_556 ?
C3B C3B W3 162.3(8) 23_655 4_556 ?
C3B1 C3B W3 149(2) 23_655 4_556 ?
W1A C3B W3 44.6(14) 4_556 4_556 ?
W1 C3B W3 74(2) 20_566 4_556 ?
W3 C3B W3 100.5(15) . 4_556 ?
C3B C3B W1 60(3) 4_556 . ?
C3B1 C3B W1 69(3) . . ?
C3B1 C3B W1 116(3) 4_556 . ?
C3B C3B W1 72.2(9) 23_655 . ?
C3B1 C3B W1 60.6(18) 23_655 . ?
W1A C3B W1 155(3) 4_556 . ?
W1 C3B W1 110(4) 20_566 . ?
W3 C3B W1 72(2) . . ?
W3 C3B W1 125.4(14) 4_556 . ?
C3B C3B C3B 111(4) 4_556 21_656 ?
C3B1 C3B C3B 91(4) . 21_656 ?
C3B1 C3B C3B 167(3) 4_556 21_656 ?
C3B C3B C3B 21.0(14) 23_655 21_656 ?
C3B1 C3B C3B 35.1(17) 23_655 21_656 ?
W1A C3B C3B 136(3) 4_556 21_656 ?
W1 C3B C3B 103(2) 20_566 21_656 ?
W3 C3B C3B 83(2) . 21_656 ?
W3 C3B C3B 174.6(14) 4_556 21_656 ?
W1 C3B C3B 51.4(16) . 21_656 ?
C3B C3B C3B 27(2) 4_556 20_566 ?
C3B1 C3B C3B 98(3) . 20_566 ?
C3B1 C3B C3B 58(2) 4_556 20_566 ?
C3B C3B C3B 128.9(10) 23_655 20_566 ?
C3B1 C3B C3B 130(2) 23_655 20_566 ?
W1A C3B C3B 87(2) 4_556 20_566 ?
W1 C3B C3B 64.2(19) 20_566 20_566 ?
W3 C3B C3B 112(2) . 20_566 ?
W3 C3B C3B 63.8(15) 4_556 20_566 ?
W1 C3B C3B 69.7(19) . 20_566 ?
C3B C3B C3B 111.0(16) 21_656 20_566 ?
W3 C3B1 C3B 148(5) . . ?
W3 C3B1 C3B 157(4) . 4_556 ?
C3B C3B1 C3B 53(3) . 4_556 ?
W3 C3B1 W1A 73(3) . . ?
C3B C3B1 W1A 126(4) . . ?
C3B C3B1 W1A 85(3) 4_556 . ?
W3 C3B1 C3B1 147(2) . 4_556 ?
C3B C3B1 C3B1 52(3) . 4_556 ?
C3B C3B1 C3B1 44(2) 4_556 4_556 ?
W1A C3B1 C3B1 119(4) . 4_556 ?
W3 C3B1 W3 39.5(17) . 23_655 ?
C3B C3B1 W3 112(3) . 23_655 ?
C3B C3B1 W3 144(3) 4_556 23_655 ?
W1A C3B1 W3 82(2) . 23_655 ?
C3B1 C3B1 W3 158(4) 4_556 23_655 ?
W3 C3B1 C3B1 71(2) . 23_655 ?
C3B C3B1 C3B1 82(3) . 23_655 ?
C3B C3B1 C3B1 116(2) 4_556 23_655 ?
W1A C3B1 C3B1 92.0(19) . 23_655 ?
C3B1 C3B1 C3B1 132.9(18) 4_556 23_655 ?
W3 C3B1 C3B1 32.0(13) 23_655 23_655 ?
W3 C3B1 C3B 106(3) . 23_655 ?
C3B C3B1 C3B 46(3) . 23_655 ?
C3B C3B1 C3B 87(3) 4_556 23_655 ?
W1A C3B1 C3B 112(3) . 23_655 ?
C3B1 C3B1 C3B 97(2) 4_556 23_655 ?
W3 C3B1 C3B 67.3(18) 23_655 23_655 ?
C3B1 C3B1 C3B 36.2(15) 23_655 23_655 ?
W3 C3B1 W1 102(3) . . ?
C3B C3B1 W1 81(3) . . ?
C3B C3B1 W1 65(3) 4_556 . ?
W1A C3B1 W1 48(2) . . ?
C3B1 C3B1 W1 108(2) 4_556 . ?
W3 C3B1 W1 81.4(19) 23_655 . ?
C3B1 C3B1 W1 66.3(14) 23_655 . ?
C3B C3B1 W1 67.7(19) 23_655 . ?
W3 C3B1 O2 78(2) . . ?
C3B C3B1 O2 111(3) . . ?
C3B C3B1 O2 105(3) 4_556 . ?
W1A C3B1 O2 110(2) . . ?
C3B1 C3B1 O2 68.9(12) 4_556 . ?
W3 C3B1 O2 111(2) 23_655 . ?
C3B1 C3B1 O2 135.3(10) 23_655 . ?
C3B C3B1 O2 137(2) 23_655 . ?
W1 C3B1 O2 155(2) . . ?
W3 C3B1 W1A 64(2) . 23_655 ?
C3B C3B1 W1A 106(3) . 23_655 ?
C3B C3B1 W1A 106(3) 4_556 23_655 ?
W1A C3B1 W1A 50(2) . 23_655 ?
C3B1 C3B1 W1A 148.2(18) 4_556 23_655 ?
W3 C3B1 W1A 41.9(14) 23_655 23_655 ?
C3B1 C3B1 W1A 41.9(12) 23_655 23_655 ?
C3B C3B1 W1A 68.4(18) 23_655 23_655 ?
W1 C3B1 W1A 41.1(17) . 23_655 ?
O2 C3B1 W1A 141(2) . 23_655 ?
W3 C3B1 C3 25.4(15) . . ?
C3B C3B1 C3 163(3) . . ?
C3B C3B1 C3 131(3) 4_556 . ?
W1A C3B1 C3 48.6(19) . . ?
C3B1 C3B1 C3 144(2) 4_556 . ?
W3 C3B1 C3 53.9(13) 23_655 . ?
C3B1 C3B1 C3 82.8(11) 23_655 . ?
C3B C3B1 C3 119(2) 23_655 . ?
W1 C3B1 C3 87(2) . . ?
O2 C3B1 C3 83.9(14) . . ?
W1A C3B1 C3 57.4(15) 23_655 . ?
C3B1 W3 W3 109(2) . 23_655 ?
C3B1 W3 W1A 73(2) . . ?
W3 W3 W1A 102.8(14) 23_655 . ?
C3B1 W3 C3 140(2) . . ?
W3 W3 C3 89.7(10) 23_655 . ?
W1A W3 C3 68.7(15) . . ?
C3B1 W3 C3B1 76(3) . 23_655 ?
W3 W3 C3B1 32.0(13) 23_655 23_655 ?
W1A W3 C3B1 94(2) . 23_655 ?
C3 W3 C3B1 115.2(15) . 23_655 ?
C3B1 W3 C3A 124(2) . . ?
W3 W3 C3A 115.5(10) 23_655 . ?
W1A W3 C3A 64.9(16) . . ?
C3 W3 C3A 25.7(10) . . ?
C3B1 W3 C3A 138.8(15) 23_655 . ?
C3B1 W3 C3 144(2) . 25_666 ?
W3 W3 C3 55.5(7) 23_655 25_666 ?
W1A W3 C3 80.0(14) . 25_666 ?
C3 W3 C3 34.3(16) . 25_666 ?
C3B1 W3 C3 82.7(14) 23_655 25_666 ?
C3A W3 C3 60.0(14) . 25_666 ?
C3B1 W3 C3B 18(2) . . ?
W3 W3 C3B 93.8(9) 23_655 . ?
W1A W3 C3B 85.0(18) . . ?
C3 W3 C3B 153.6(10) . . ?
C3B1 W3 C3B 62.3(17) 23_655 . ?
C3A W3 C3B 141.3(11) . . ?
C3 W3 C3B 140.8(11) 25_666 . ?
C3B1 W3 C3B 13(2) . 4_556 ?
W3 W3 C3B 113.2(9) 23_655 4_556 ?
W1A W3 C3B 59.9(16) . 4_556 ?
C3 W3 C3B 126.8(10) . 4_556 ?
C3B1 W3 C3B 81.9(16) 23_655 4_556 ?
C3A W3 C3B 111.7(10) . 4_556 ?
C3 W3 C3B 135.6(10) 25_666 4_556 ?
C3B W3 C3B 29.7(16) . 4_556 ?
C3B1 W3 C3B 51(3) . 23_655 ?
W3 W3 C3B 57.9(8) 23_655 23_655 ?
W1A W3 C3B 93.2(19) . 23_655 ?
C3 W3 C3B 139.3(11) . 23_655 ?
C3B1 W3 C3B 26.7(13) 23_655 23_655 ?
C3A W3 C3B 156.2(9) . 23_655 ?
C3 W3 C3B 109.0(11) 25_666 23_655 ?
C3B W3 C3B 35.9(17) . 23_655 ?
C3B W3 C3B 59.6(15) 4_556 23_655 ?
C3B1 W3 C3A 138(2) . 25_666 ?
W3 W3 C3A 40.5(5) 23_655 25_666 ?
W1A W3 C3A 86.1(13) . 25_666 ?
C3 W3 C3A 49.2(13) . 25_666 ?
C3B1 W3 C3A 68.6(14) 23_655 25_666 ?
C3A W3 C3A 74.9(15) . 25_666 ?
C3 W3 C3A 14.9(6) 25_666 25_666 ?
C3B W3 C3A 129.2(11) . 25_666 ?
C3B W3 C3A 133.4(11) 4_556 25_666 ?
C3B W3 C3A 95.2(9) 23_655 25_666 ?
C3B1 W3 C3B1 21.0(18) . 4_556 ?
W3 W3 C3B1 124.8(9) 23_655 4_556 ?
W1A W3 C3B1 83.5(16) . 4_556 ?
C3 W3 C3B1 140.3(12) . 4_556 ?
C3B1 W3 C3B1 93.6(18) 23_655 4_556 ?
C3A W3 C3B1 116.5(13) . 4_556 ?
C3 W3 C3B1 162.7(9) 25_666 4_556 ?
C3B W3 C3B1 31.4(11) . 4_556 ?
C3B W3 C3B1 27.4(11) 4_556 4_556 ?
C3B W3 C3B1 67.1(13) 23_655 4_556 ?
C3A W3 C3B1 158.7(10) 25_666 4_556 ?
W1A W1 W1A 70(4) 23_655 . ?
W1A W1 C3B 115(4) 23_655 4_556 ?
W1A W1 C3B 66(2) . 4_556 ?
W1A W1 C3B 66(2) 23_655 21_656 ?
W1A W1 C3B 115(4) . 21_656 ?
C3B W1 C3B 93(4) 4_556 21_656 ?
W1A W1 C1 102(4) 23_655 25_666 ?
W1A W1 C1 102(4) . 25_666 ?
C3B W1 C1 132(2) 4_556 25_666 ?
C3B W1 C1 132(2) 21_656 25_666 ?
W1A W1 C3B1 78(4) 23_655 . ?
W1A W1 C3B1 48(2) . . ?
C3B W1 C3B1 36.8(17) 4_556 . ?
C3B W1 C3B1 77(3) 21_656 . ?
C1 W1 C3B1 149(3) 25_666 . ?
W1A W1 C3B1 48(2) 23_655 23_655 ?
W1A W1 C3B1 78(4) . 23_655 ?
C3B W1 C3B1 77(3) 4_556 23_655 ?
C3B W1 C3B1 36.8(17) 21_656 23_655 ?
C1 W1 C3B1 149(3) 25_666 23_655 ?
C3B1 W1 C3B1 47(3) . 23_655 ?
W1A W1 C3B 76(3) 23_655 23_655 ?
W1A W1 C3B 97(4) . 23_655 ?
C3B W1 C3B 64(2) 4_556 23_655 ?
C3B W1 C3B 28.9(19) 21_656 23_655 ?
C1 W1 C3B 159(2) 25_666 23_655 ?
C3B1 W1 C3B 52(2) . 23_655 ?
C3B1 W1 C3B 30.1(16) 23_655 23_655 ?
W1A W1 C3B 97(4) 23_655 . ?
W1A W1 C3B 76(3) . . ?
C3B W1 C3B 28.9(19) 4_556 . ?
C3B W1 C3B 64(2) 21_656 . ?
C1 W1 C3B 159(2) 25_666 . ?
C3B1 W1 C3B 30.1(16) . . ?
C3B1 W1 C3B 52(2) 23_655 . ?
C3B W1 C3B 35.6(19) 23_655 . ?
C3B1 W1A W3 34.2(17) . . ?
C3B1 W1A W1 84(4) . . ?
W3 W1A W1 104(4) . . ?
C3B1 W1A C3 90(3) . . ?
W3 W1A C3 56.4(13) . . ?
W1 W1A C3 134(3) . . ?
C3B1 W1A C3A 91(3) . . ?
W3 W1A C3A 62.9(16) . . ?
W1 W1A C3A 158(3) . . ?
C3 W1A C3A 24.7(12) . . ?
C3B1 W1A W1A 88.0(19) . 23_655 ?
W3 W1A W1A 77.2(14) . 23_655 ?
W1 W1A W1A 55(2) . 23_655 ?
C3 W1A W1A 78.6(15) . 23_655 ?
C3A W1A W1A 103.3(15) . 23_655 ?
C3B1 W1A C3B 41.5(18) . 4_556 ?
W3 W1A C3B 75.6(17) . 4_556 ?
W1 W1A C3B 66(3) . 4_556 ?
C3 W1A C3B 130(2) . 4_556 ?
C3A W1A C3B 122(2) . 4_556 ?
W1A W1A C3B 105.1(15) 23_655 4_556 ?
C3B1 W1A C3 89(2) . 25_666 ?
W3 W1A C3 57.2(11) . 25_666 ?
W1 W1A C3 106(3) . 25_666 ?
C3 W1A C3 28.1(14) . 25_666 ?
C3A W1A C3 52.8(16) . 25_666 ?
W1A W1A C3 50.5(12) 23_655 25_666 ?
C3B W1A C3 129(2) 4_556 25_666 ?
C3B1 W1A C3B1 46(2) . 23_655 ?
W3 W1A C3B1 44.6(13) . 23_655 ?
W1 W1A C3B1 61(3) . 23_655 ?
C3 W1A C3B1 81.9(17) . 23_655 ?
C3A W1A C3B1 100(2) . 23_655 ?
W1A W1A C3B1 41.9(12) 23_655 23_655 ?
C3B W1A C3B1 71.8(17) 4_556 23_655 ?
C3 W1A C3B1 62.1(14) 25_666 23_655 ?
C3B1 W1A C3B 22.3(18) . . ?
W3 W1A C3B 54.6(14) . . ?
W1 W1A C3B 64(3) . . ?
C3 W1A C3B 111.0(19) . . ?
C3A W1A C3B 113(2) . . ?
W1A W1A C3B 84.9(11) 23_655 . ?
C3B W1A C3B 25.8(16) 4_556 . ?
C3 W1A C3B 103.8(16) 25_666 . ?
C3B1 W1A C3B 46.9(13) 23_655 . ?
 
_refine_diff_density_max    0.802
_refine_diff_density_min   -0.532
_refine_diff_density_rms    0.136

_shelxl_version_number 2014-1

_shelx_res_file
;
TITL CuCHANEW_Rehy28 in R-3m
REM R-3m (#166 in standard setting)
CELL 0.71073  13.919159  13.919159  14.393567  90.0000  90.0000 120.0000
ZERR    1.00   0.000379   0.000379   0.000481   0.0000   0.0000   0.0000
LATT  3
SYMM -y, x-y, z
SYMM -x+y,-x, z
SYMM  y, x,-z
SYMM  x-y,-y,-z
SYMM -x,-x+y,-z
SFAC O Si Cu Al
UNIT 98.26  24.00 5.95 12.00
REM  CrysAlisPro recorded range (K): Min=173.0; max=173.0; aver:173.0
TEMP 27

acta
L.S. 14
LIST 3
SHEL 100 0.65
BOND
EADP C3 C3B
EXYZ Si Al
EADP Si Al
FMAP 2
PLAN 20

WGHT    0.121200   10.496900
FVAR       0.82056   1.02901
SI    2    0.666717    0.557126    0.444112    10.66666    0.01454    0.02035 =
         0.02275   -0.00447   -0.00002    0.01019
AL    4    0.666717    0.557126    0.444112    10.33333    0.01454    0.02035 =
         0.02275   -0.00447   -0.00002    0.01019
O1    1    0.666667    0.579369    0.333333    10.50000    0.05006    0.07186 =
         0.02482    0.00102    0.00203    0.02503
O2    1    0.653380    0.653380    0.500000    10.50000    0.03180    0.03180 =
         0.06512   -0.01109    0.01109    0.01821
O3    1    0.787536    0.575071    0.480720    10.50000    0.02601    0.04942 =
         0.04716   -0.01402   -0.00701    0.02471
O4    1    0.568151    0.431849    0.474947    10.50000    0.03036    0.03036 =
         0.05686    0.00228   -0.00228    0.01107
rem extraframew
C1    3    0.666667    0.333333    0.607229     0.03921    0.15714
C1A   3    0.666667    0.333333    0.545326     0.00681    0.04949
C3    3    0.794850    0.666667    0.666667     0.04205    0.12090
C3A   3    0.740669    0.666667    0.666667     0.01104    0.04004
C3B   3    0.869771    0.835902    0.476628     0.03608    0.12090
C3B1  3    0.828575    0.776402    0.534438     0.03007    0.09223
W3    1    0.818973    0.715901    0.565870     0.45507    0.05538    0.06067 =
         0.05126   -0.04309   -0.03313    0.03643
W1    1    0.952484    0.904968    0.609494     0.07503   10.15000
W1A   1    0.839172    0.805243    0.638527     0.19928   10.15000

HKLF 4

REM  CuCHANEW_Rehy28 in R-3m
REM R1 =  0.0612 for    1024 Fo > 4sig(Fo)  and  0.0657 for all    1138 data
REM     71 parameters refined using      0 restraints

END

WGHT      0.1211     10.5067

REM Highest difference peak  0.802,  deepest hole -0.532,  1-sigma level  0.136
Q1    1   0.8522  0.7043  0.5774  10.50000  0.05    0.80
Q2    1   0.7948  0.5896  0.4348  10.50000  0.05    0.80
Q3    1   0.8230  0.7167  0.6516  11.00000  0.05    0.77
Q4    1   0.5681  0.4319  0.4271  10.50000  0.05    0.69
Q5    1   0.8210  0.8431  0.6276  11.00000  0.05    0.68
Q6    1   0.6667  0.3333  0.5039  10.16667  0.05    0.68
Q7    1   0.9047  0.8095  0.6952  10.50000  0.05    0.60
Q8    1   0.7721  0.6707  0.6019  11.00000  0.05    0.55
Q9    1   0.8228  0.9114  0.6328  10.50000  0.05    0.49
Q10   1   0.6303  0.6211  0.5317  11.00000  0.05    0.49
Q11   1   0.6238  0.5831  0.3357  11.00000  0.05    0.47
Q12   1   0.9084  0.8169  0.4188  10.50000  0.05    0.46
Q13   1   0.8439  0.8330  0.5835  11.00000  0.05    0.45
Q14   1   0.6640  0.5644  0.3907  11.00000  0.05    0.44
Q15   1   0.6293  0.2586  0.6437  10.50000  0.05    0.40
Q16   1   0.7026  0.4051  0.6334  10.50000  0.05    0.38
Q17   1   0.9677  0.9354  0.5909  10.50000  0.05    0.36
Q18   1   0.8110  0.8110  0.5000  10.50000  0.05    0.35
Q19   1   0.8944  0.7889  0.5473  10.50000  0.05    0.32
Q20   1   0.6816  0.6047  0.2988  11.00000  0.05    0.31
;
_shelx_res_checksum   13281

_shelx_hkl_file
;
   0   0  -3 94504.2 2126.49   6
   0   0   3 93826.2 2126.18   6
   0   0  -6 9335.27 226.137   6
   0   0   6 9249.53 226.533   6
   0   0  -6 9472.96 224.772   5
   0   0   6 9609.78 225.554   4
   0   0  -9 54671.5 1237.34   6
   0   0   9 54080.1 1240.70   7
   0   0   9 52668.4 1234.81   4
   0   0   9 54804.2 1237.98   6
   0   0  12 347.109 26.9088   4
   0   0 -12 336.949 25.5244   5
   0   0  12 355.416 28.9315   6
   0   0  15 1363.42 62.7909   6
   0   0 -15 1492.82 59.3957   5
   0   0  18 7516.87 216.535   6
   0   0 -18 7696.17 227.564   2
   0   0  21 28.1488 29.4838   6
   0   0 -21 41.7346 35.4200   2
  -1   0  20 102.157 33.6493   6
   1  -1  20 80.0998 28.9775   6
   0   1  20 123.905 33.9166   6
   1   0 -20 154.118 40.1425   2
  -1   1 -20 74.7931 35.2712   2
   0  -1 -20 125.406 39.6253   2
   1   0 -17 740.017 42.0331   5
  -1   1 -17 450.319 46.4615   2
   0  -1 -17 635.612 52.4477   2
  -1   0  17 771.716 50.4989   6
   1  -1  17 533.497 43.8195   6
   0   1  17 798.004 49.1925   6
  -1   1 -14 495.942 35.1475   5
   1   0 -14 630.706 35.5462   5
   0   1  14 648.264 40.1727   6
  -1   0  14 690.013 41.5698   6
   1  -1  14 517.268 37.8586   6
  -1   1 -14 499.806 41.6068   2
   0   1  11 18.5684 13.8806   4
   1  -1  11 36.7241 17.2992   4
  -1   0  11 14.5417 14.3082   4
   1   0 -11 31.2979 14.4982   5
  -1   1 -11 53.5965 17.5470   5
   0  -1 -11 27.3780 13.8790   5
   1  -1  11 32.5073 16.0904   6
   0   1  11 36.1622 15.9613   6
  -1   1 -11 24.6596 14.7053   6
  -1   0  11 15.5260 16.8766   6
   0  -1 -11 31.4548 14.9487   6
   1  -1   8 12029.1 305.639   4
  -1   0   8 12853.0 303.529   4
  -1   0   8 13120.2 310.246   7
   0   1   8 12635.7 309.981   7
  -1   1  -8 11703.2 303.911   6
   1   0  -8 13218.0 307.579   6
   0  -1  -8 13244.0 305.691   6
  -1   0   8 13446.5 308.677   6
   0  -1  -5 10910.6 253.023   5
  -1   0   5 10368.6 257.242   7
   0   1   5 11000.8 245.783   3
  -1   1  -5 10884.8 255.035   6
   1  -1   5 11036.5 255.594   6
   0   1   5 10336.6 254.119   6
  -1   0   5 10564.4 256.250   6
   1   0  -5 10792.4 256.507   6
   0  -1  -5 10442.8 254.084   6
  -1   0   5 10733.0 253.402   4
  -1   1  -5 10976.9 255.630   5
   1  -1   2 804.566 20.6472   6
  -1   1  -2 754.951 20.4109   6
   1   0  -2 524.878 20.2088   7
  -1   0   2 531.474 19.7505   7
   0   1   2 497.166 18.2614   6
   0  -1  -2 470.175 18.0613   6
  -1   0   2 585.410 20.2464   6
   1   0  -2 588.622 20.2117   6
   0  -1   1 10001.7 204.023   6
   0   1  -1 10017.7 203.710   6
   1   0   1 9567.90 203.692   2
   1  -1  -1 6639.00 202.183   1
   1  -1  -1 11173.2 203.925   7
  -1   1   1 10808.9 203.847   7
  -1   0  -1 9894.87 203.742   2
  -1   0  -4 35935.9 815.459   5
  -1   1   4 37109.2 812.161   4
   1  -1  -4 37734.1 811.878   5
   1   0   4 34908.8 815.110   5
   0  -1   4 34058.8 815.703   4
   1   0   4 35533.4 814.087   6
  -1   1   4 37784.6 816.391   6
   1  -1  -4 37859.0 816.494   6
   0   1  -4 34989.1 808.540   3
   0  -1   4 35250.5 816.416   6
   0   1  -4 34417.0 816.125   6
  -1   0  -4 35012.5 813.746   6
   0  -1   4 34207.5 816.271   7
  -1   1   4 36898.8 817.928   7
  -1   0  -7 13018.1 316.148   6
   0   1  -7 12928.5 318.482   6
   1  -1  -7 13649.2 313.977   5
  -1   1   7 13758.4 314.544   4
   0  -1   7 12294.4 316.898   4
   0  -1   7 12751.9 319.707   7
  -1   1   7 14305.8 322.173   7
   1  -1  -7 14525.0 320.039   6
  -1   0 -10 822.678 37.5059   6
   0   1 -10 803.062 39.0596   6
   1  -1 -10 1034.69 41.3903   6
   0  -1  10 733.477 39.6126   7
  -1   1  10 1000.00 45.1512   7
  -1   1  10 973.917 41.6416   6
   0  -1  10 751.730 38.5196   6
   1   0  10 818.979 37.9432   6
  -1   0 -10 888.170 38.3587   5
  -1   1  10 1041.24 38.0398   4
   0  -1  10 816.935 38.2576   4
   0   1 -10 804.169 37.2937   5
   1   0  10 822.175 37.8303   4
  -1   1  13 1559.91 61.4772   6
   1   0  13 1409.72 58.9836   6
   0  -1  13 1328.64 60.1113   6
  -1   1  13 1493.96 54.4044   4
   0   1 -13 1346.19 55.7400   5
   1  -1 -13 1526.95 54.5462   5
  -1   0 -13 1370.64 55.9649   5
  -1   0 -16 29.1936 27.3726   2
   0  -1  16 37.5912 23.5346   6
   1   0  16 39.8854 22.7080   6
  -1   1  16 39.7787 22.9139   6
   0   1 -16 31.3420 20.8690   5
   0  -1  19 627.862 50.9448   6
  -1   1  19 859.328 56.8099   6
   1   0  19 641.707 48.6923   6
  -1   0 -19 554.495 54.0446   2
   1  -1 -19 876.198 62.9322   2
   0   1 -19 595.011 55.5684   2
  -1   0 -22 197.422 46.5765   2
   0  -1  22 239.184 41.1747   6
   1   0  22 213.928 39.2099   6
   0   1 -22 217.922 47.4317   2
   1  -1 -22 248.185 48.0799   2
  -1   2   0 15633.1 400.062   1
   1   1   0 17725.5 399.603   1
  -1  -1   0 18045.7 399.781   1
   1  -2   0 16320.8 400.420   1
   1   1   0 18713.0 398.243   2
  -1   2   0 18217.1 400.100   4
   1  -2   0 17678.3 401.241   3
  -1   2   0 17358.6 401.050   3
  -1   2   3 1429.25 55.6326   1
   1  -2  -3 1455.58 56.9387   1
   1   1   3 1763.70 57.3554   1
   1  -2  -3 2112.63 57.0414   6
   1   1   3 2375.41 54.6066   6
  -1  -1   3 2483.55 59.6490   6
   2  -1  -3 2276.56 58.8250   6
  -2   1   3 2152.00 58.1522   6
  -1  -1  -3 2413.49 54.6880   6
  -1   2   3 2217.00 52.9446   5
   1  -2   3 2160.80 59.6438   4
   2  -1   3 2322.08 59.5967   5
  -2   1  -3 2422.26 59.8876   5
  -1   2  -3 2139.37 57.7569   2
   2  -1   3 2203.63 58.7787   2
  -1  -1  -3 2434.23 58.7837   2
  -2   1  -3 2255.98 59.1014   2
  -1   2  -3 2108.48 54.4880   3
   1  -2  -3 2226.19 54.9842   3
  -1   2   3 2068.91 54.4641   3
   1  -2   3 2293.98 55.0615   3
  -2   1  -3 2241.78 56.1994   6
   2  -1   3 2386.46 56.2996   6
   1  -2   3 2187.60 58.1445   6
   1   1  -3 2444.11 59.2689   6
  -1   2  -3 2144.25 58.1136   6
  -1   2   3 2053.90 57.6614   7
   1   1  -3 2582.20 59.7352   7
  -2   1   3 2128.67 58.7492   7
  -1  -1   3 2337.33 58.2726   7
   2  -1  -3 2214.10 58.8907   7
   1   1   6 1052.07 35.8115   5
   1   1  -6 1040.67 36.8596   4
   1  -2   6 1094.31 39.6962   4
   1  -2  -6 1054.22 36.4926   6
  -1   2   6 1040.61 36.7818   6
   1   1   6 1008.03 34.9449   6
   2  -1  -6 1025.86 37.5426   6
  -2   1   6 1037.04 39.0873   7
  -1   2   6 1062.01 39.2642   7
  -1  -1   6 1044.49 39.0333   7
   1   1  -6 1007.63 37.6971   6
  -1  -1  -6 1006.84 34.5066   6
  -1   2  -6 1080.40 37.6486   6
   2  -1   6 1050.94 35.8238   6
  -2   1  -6 1042.40 35.6141   6
  -1   2  -9 2982.64 86.4558   6
   1   1  -9 3020.78 87.7405   6
  -1  -1  -9 3035.77 83.4811   6
  -2   1  -9 3164.34 85.1655   6
   1  -2  -9 2588.73 83.3404   6
   1  -2   9 3118.33 88.1881   6
  -1   2   9 2478.94 82.7741   6
   2  -1   9 3208.00 85.8078   6
  -1  -1   9 3092.45 88.7826   6
  -2   1   9 2663.30 85.4255   6
   2  -1  -9 2773.36 86.0403   6
   1   1   9 3110.01 84.5489   6
  -1   2  -9 3032.74 86.8173   5
  -2   1  -9 3223.58 88.0159   5
  -1   2   9 2532.27 78.2941   4
   1  -2   9 3094.79 88.3726   4
  -2   1   9 2597.86 79.1616   4
   1  -2   9 3094.29 88.7223   7
  -1  -1   9 3043.51 89.6511   7
  -1   2   9 2552.32 86.1712   7
  -2   1   9 2649.83 87.3161   7
  -2   1  -9 2970.01 90.4739   2
  -2   1 -12 110.068 20.8278   5
  -1   2  12 129.196 17.5891   4
  -1   2 -12 135.260 20.9693   5
   2  -1 -12 158.042 17.8164   5
   1   1 -12 91.5968 18.5158   5
  -2   1  12 154.252 22.8249   6
  -1   2  12 134.826 20.7732   6
  -2   1 -12 140.460 25.0043   2
   1   1  12 91.0023 19.3305   4
   1   1  12 110.443 19.0235   6
  -1  -1  12 87.5143 20.4605   6
   1  -2  12 111.357 21.2184   6
   2  -1  12 106.817 19.9852   6
  -1   2 -15 147.382 25.1956   5
   2  -1 -15 148.286 21.6536   5
   1   1 -15 164.570 23.9143   5
   2  -1  15 185.609 27.1622   6
  -1   2 -15 163.589 31.2801   2
  -1  -1 -15 152.517 31.0113   2
  -2   1 -15 162.295 31.1000   2
  -1   2  15 120.651 25.3494   6
  -2   1  15 135.945 26.8359   6
   1   1  15 147.451 25.1883   6
   1  -2  15 120.448 26.4430   6
  -1  -1  15 164.806 28.0565   6
   2  -1  18 466.275 41.7687   6
   1  -2  18 485.455 43.0694   6
  -1  -1  18 418.266 43.4179   6
  -1   2  18 332.296 39.6920   6
   1   1  18 441.176 40.4457   6
  -1   2 -18 440.933 39.9743   5
   1   1 -18 468.107 37.5948   5
  -2   1  18 248.699 37.7859   6
  -2   1 -18 540.718 50.6651   2
  -1   2 -18 483.690 49.0410   2
  -1  -1 -18 412.943 47.4616   2
   1  -2 -21 25.0262 34.0582   2
   1   1 -21 17.2873 35.3330   2
   2  -1 -21 9.75015 35.6004   2
   1  -2  21 10.9371 28.7421   6
  -1   2 -21 46.6129 35.6370   2
  -2   1 -21 13.7237 36.1534   2
  -1  -1 -21 54.5127 38.7366   2
   2  -1  21 15.7936 27.5121   6
  -1  -1  21 10.0282 32.8266   6
  -2   2 -22 186.725 46.9895   2
   2  -2  22 182.316 37.3553   6
  -2   0  22 173.696 41.4108   6
   0  -2 -22 151.195 43.3289   2
   2   0 -22 146.113 44.3278   2
  -2   0  19 286.685 39.5040   6
   2  -2  19 271.362 37.9941   6
   0  -2 -19 295.850 44.2176   2
  -2   2 -19 284.147 44.2504   2
  -2   2 -16 101.223 29.5262   2
   0  -2 -16 140.316 31.9405   2
  -2   2 -16 135.092 26.4572   5
   2   0 -16 121.246 22.0899   5
   0   2  16 149.049 28.0569   6
  -2   0  16 90.0482 27.5090   6
   2  -2  16 131.092 26.7315   6
  -2   2 -13 740.040 45.8881   2
   0   2  13 641.300 37.7791   6
   2  -2  13 723.695 40.4286   6
  -2   0  13 695.458 42.0040   6
  -2   2 -13 786.749 42.2897   5
   0   2  13 653.191 34.7298   4
   2   0 -13 683.254 35.5124   5
  -2   0  10 36.0938 16.4785   6
   0   2  10 47.0002 14.9326   6
  -2   2 -10 35.8546 14.4819   6
   2   0 -10 31.4044 14.8818   6
   0  -2 -10 50.5540 14.3923   6
   2  -2  10 43.1047 15.7168   6
  -2   2 -10 60.0435 16.6737   5
  -2   2 -10 97.7898 21.6712   2
   2  -2  10 67.0532 17.4470   4
   0   2   7 920.017 40.5987   1
   0   2   7 900.400 31.5612   5
   2  -2   7 900.149 37.6967   4
  -2   2  -7 890.893 34.4894   6
   2   0  -7 1036.67 38.4760   6
   0   2   7 796.765 24.9568   3
   2  -2   7 856.660 25.1661   3
  -2   0   7 986.409 38.6797   7
   0  -2  -7 892.370 33.5732   6
  -2   0   7 977.605 38.1506   6
   2   0  -4 5500.73 136.628   6
  -2   0   4 5404.62 137.057   6
   0  -2  -4 5348.73 132.915   6
  -2   2  -4 5027.82 134.307   6
   2  -2   4 4963.99 134.114   6
  -2   2  -4 5546.28 137.009   2
  -2   2  -4 5166.32 136.415   5
   0   2   4 5515.76 130.882   3
   2   0  -4 5786.93 133.843   4
   2   0  -4 5733.38 138.131   7
  -2   0   4 5582.68 136.936   7
   2  -2   1 1362.78 25.7315   1
   0  -2  -1 1268.98 27.3720   1
   0   2   1 1304.85 27.6255   1
  -2   2  -1 1039.37 26.0611   5
  -2   2  -1 1201.48 26.4020   2
   2  -2   1 1203.58 26.3509   2
   2  -2  -2 334.160 13.1158   1
  -2   2   2 228.193 11.1790   1
   0  -2   2 121.081 9.81035   6
   0   2  -2 102.038 9.30233   6
   2   0   2 218.066 7.14451   6
  -2   0  -2 210.184 7.15027   6
   2   0   2 305.360 12.6322   2
   0  -2   2 177.740 10.7643   1
   0   2  -2 93.4766 7.88779   7
   0  -2   2 117.398 8.02299   7
  -2   0  -2 300.954 12.6709   2
   0  -2   5 945.182 32.5901   6
   0   2  -5 882.411 32.3127   6
  -2   0  -5 972.424 28.7773   6
   2  -2  -5 644.109 23.6785   5
   0   2  -5 1030.05 34.2975   4
   2   0   5 1019.40 32.6610   5
  -2   2   5 688.008 24.3867   4
  -2   0  -5 1237.32 36.6494   2
   0   2  -5 1024.97 26.0487   3
   0  -2   5 1056.90 34.8219   4
  -2   2   5 666.931 30.9229   7
   0  -2   5 947.936 32.7353   7
   2  -2  -5 679.716 30.9214   7
  -2   2   5 694.159 30.6616   6
   2  -2  -5 698.139 30.3604   6
   2   0   5 991.975 29.3072   6
   0   2  -8 2754.32 76.1011   6
  -2   0  -8 2696.67 71.6017   6
  -2   0  -8 2851.91 80.0226   2
  -2   2   8 2268.05 66.2020   4
   2  -2  -8 2196.66 65.6281   5
   2  -2  -8 2305.54 59.3985   3
   0  -2   8 2890.60 77.3995   4
  -2   2   8 2268.58 75.5446   7
   0  -2   8 2832.56 77.9957   7
   2  -2  -8 2347.39 73.2131   6
   0  -2   8 2903.29 78.6211   6
  -2   2   8 2219.02 72.7351   6
   0   2 -11 159.674 20.7178   5
  -2   0 -11 149.102 17.8912   6
  -2   0 -11 64.1261 21.0622   2
   0  -2  11 142.303 20.6461   4
  -2   2  11 100.123 14.8038   4
   2   0  11 146.529 19.1660   6
   0  -2  11 188.190 23.5268   6
  -2   2  11 150.048 21.3868   6
   2   0  14 279.682 28.2414   6
  -2   2  14 283.596 31.1192   6
   0  -2  14 300.017 32.3008   6
  -2   0 -14 338.199 35.7843   2
   0   2 -14 291.571 28.9240   5
   2   0  17 246.675 31.6413   6
  -2   2  17 324.931 37.2060   6
   0  -2  17 305.198 37.4663   6
   0   2 -17 233.991 38.2595   2
  -2   0 -17 210.651 37.9968   2
   0   2 -17 290.635 32.5370   5
   0  -2  20 25.0682 29.8271   6
   0   2 -20 66.8933 36.8943   2
   2  -2 -20 54.1010 38.6068   2
  -2   0 -20 75.5706 38.2196   2
   2   0  20 32.2406 27.3110   6
   3  -2  23 102.825 35.8084   6
   2  -3  20 121.554 32.4837   6
   3  -2  20 119.679 32.4195   6
  -3   1  20 188.092 38.2863   6
  -2  -1  20 167.288 38.4875   6
  -3   2 -20 108.351 38.0936   2
  -2   3 -20 87.9823 38.1345   2
  -1  -2 -20 178.244 41.1710   2
   1  -3 -20 167.636 41.2456   2
   2   1 -20 213.472 43.3116   2
   2  -3  17 661.872 48.5007   6
   1   2  17 736.566 46.3989   6
  -2  -1  17 734.587 52.6470   6
  -3   1  17 724.581 52.2861   6
   3  -2  17 658.800 46.2973   6
   2   1 -17 707.559 42.8384   5
  -2   3 -17 529.461 43.0942   5
  -3   2 -17 579.570 50.9154   2
  -2   3 -17 656.877 53.4745   2
  -1  -2 -17 707.776 53.7599   2
   3  -1 -17 656.911 37.7047   5
  -2  -1  14 1256.59 60.1513   6
  -1   3  14 1210.33 55.2890   6
   3  -2  14 1021.20 51.3172   6
   1   2  14 1291.83 53.6793   6
  -3   1  14 1166.40 57.7817   6
   2  -3  14 1082.21 55.0576   6
  -2   3 -14 1047.96 54.2220   5
   3  -1 -14 1125.52 45.8647   5
  -1   3  14 1148.13 46.1064   4
   2   1 -14 1254.43 51.8736   5
  -2   3 -14 1084.06 58.9696   2
  -3   2 -14 1113.60 59.2533   2
  -1  -2 -14 1220.16 61.0670   2
  -3   2 -14 1038.86 53.4546   5
  -1   3  11 933.753 37.0068   4
  -2   3 -11 883.248 44.3487   5
  -3   2 -11 907.691 44.3394   5
  -1  -2 -11 1091.75 41.6215   6
  -3   2 -11 791.685 38.9167   6
   2  -3  11 915.638 43.6574   6
  -2  -1  11 1246.64 51.3573   6
   1  -3 -11 929.565 41.6310   6
  -3   1  11 954.597 46.0425   6
   1   2  11 1075.42 42.5197   6
   3  -2  11 904.055 41.9567   6
  -1   3  11 925.423 43.0788   6
  -3   2 -11 781.944 44.8320   2
  -2   3 -11 845.683 46.3257   2
  -3   1   8 8421.29 210.880   6
   3  -1  -8 8460.72 210.430   6
  -2  -1   8 8997.84 212.680   6
   1  -3  -8 8737.03 207.647   6
  -2   3  -8 7875.99 209.850   2
  -3   2  -8 7808.63 211.348   2
   1   2   8 9005.30 205.975   5
  -3   2  -8 8111.57 209.774   5
   2  -3   8 8234.02 211.276   4
  -2   3  -8 8178.24 209.788   5
   2  -3   8 8118.40 208.264   6
   2   1  -8 8759.01 211.078   6
  -1  -2  -8 9113.52 205.439   6
  -2   3  -8 8059.22 207.421   6
  -3   2  -8 7794.96 204.691   6
   1   2   8 8568.02 195.456   3
  -1   3   8 8379.07 210.922   7
  -3   1   8 7885.33 209.407   7
   3  -1  -8 7964.68 212.490   7
  -2  -1   8 8793.11 211.866   7
  -1   3   8 7589.76 211.967   1
   1   2   8 8292.28 213.789   1
   1  -3  -5 6704.86 168.229   6
   3  -1  -5 6732.43 171.253   6
  -1  -2  -5 6441.08 165.215   6
   1   2   5 6617.65 165.467   6
  -2   3  -5 7289.93 171.620   6
   3  -2   5 6861.97 167.727   6
   2   1  -5 6631.67 171.253   6
   2  -3   5 6609.36 169.811   6
  -3   2  -5 7058.45 168.680   6
  -2   3  -5 7420.90 172.184   2
  -1   3   5 6700.39 163.709   5
   2  -3   5 7145.02 173.786   4
   3  -1  -5 6948.49 165.371   4
  -1   3   5 6775.98 164.738   3
   2   1  -5 6850.55 169.453   4
   2  -3   5 7341.75 165.207   3
  -1   3   5 8904.26 176.893   1
   1   2   5 9292.15 177.531   1
  -3   1   5 6774.98 172.170   7
  -1   3   5 6730.55 170.639   7
   2   1  -5 6557.04 171.501   7
  -2  -1   5 6604.78 170.533   7
  -2   3  -2 15989.3 374.459   2
  -3   2  -2 15786.5 376.344   2
   3  -2   2 15698.2 376.298   2
   3  -1  -2 16438.7 375.867   6
  -2  -1   2 16295.8 375.207   6
   2  -3   2 15611.2 376.056   6
   2   1  -2 16658.2 375.451   6
   2  -3   2 15732.5 374.361   2
  -1  -2  -2 17278.8 373.404   2
   2  -3   2 15607.9 377.274   4
  -3   2  -2 16022.7 376.904   5
   3  -2   2 15604.8 376.696   5
   2  -3   2 15628.9 375.673   1
   1  -3  -2 16781.9 375.681   3
  -1   3   2 16737.7 375.908   3
   2  -3   2 15588.9 375.185   3
   1   2   2 18323.7 377.055   1
   1  -3  -2 17463.9 377.001   1
  -1   3   2 17383.9 377.183   1
  -1  -2  -2 17492.6 376.392   1
   3  -1  -2 16274.1 376.821   7
  -1   3   2 15673.4 373.189   7
  -2  -1   2 15933.4 375.522   7
  -3   1   2 16213.4 376.815   7
   2   1  -2 15863.5 375.348   7
  -3   2   1 38138.1 851.190   7
  -1  -2   1 38624.2 848.518   7
  -3   2   1 36527.9 846.785   1
   2   1   1 36282.4 848.573   1
  -2   3   1 36852.7 850.444   1
  -2  -1  -1 36821.5 848.652   1
   3  -2  -1 34773.2 846.612   1
   2  -3  -1 36378.2 850.270   1
  -1  -2   1 38731.8 849.193   6
   1   2  -1 38255.9 849.231   6
   1  -3   1 37207.3 846.750   2
  -2   3   1 38698.2 847.604   4
   1  -3   1 35607.5 851.166   1
  -1  -2   1 36903.3 850.502   1
  -1   3  -1 35946.1 851.607   1
   1   2  -1 37153.4 850.764   1
  -1   3  -1 37794.3 851.954   4
   2  -3  -1 38101.1 851.747   3
   1  -3   1 37420.8 851.507   3
  -1   3  -1 36859.2 851.520   3
  -3   1  -1 37116.2 851.381   2
  -2  -1  -1 38476.4 848.964   2
   3  -1   1 36165.1 851.301   2
  -1   3  -1 37353.6 846.752   2
   2   1   1 38969.4 849.318   2
   3  -2  -1 38456.5 851.089   7
   1   2  -1 38857.3 848.444   7
  -2   3   1 38744.7 847.839   7
   2  -3  -1 39235.3 847.834   7
  -1   3  -4 31006.3 709.416   6
  -3   1  -4 31648.1 704.534   6
   1  -3   4 32055.1 709.300   6
   3  -1   4 30595.6 703.964   6
  -1  -2   4 29905.4 708.983   6
  -2  -1  -4 30181.2 701.847   6
   1   2  -4 29788.9 708.749   6
   3  -1   4 29804.8 709.493   2
  -2  -1  -4 30602.3 708.457   2
  -3   1  -4 32365.2 710.525   2
   3  -1   4 31722.8 710.574   5
   3  -2  -4 31180.2 700.420   4
  -1   3  -4 31627.4 711.180   4
  -2   3   4 31077.9 699.106   5
   2   1   4 30880.3 702.124   6
   2  -3  -4 31527.9 708.416   6
   3  -2  -4 31144.0 709.292   6
   1  -3   4 30990.9 711.046   4
   1   2  -4 29513.1 709.094   4
  -1   3  -4 31065.5 704.290   3
   2  -3  -4 31595.0 704.652   3
   3  -2  -4 31794.5 710.326   7
  -3   2   4 30725.3 709.826   7
   1  -3   4 31180.6 706.696   7
   1   2  -4 29892.0 707.652   7
  -2   3   4 31309.8 709.224   7
  -1  -2   4 28493.8 706.383   7
   2   1   4 31165.0 710.150   1
  -2   3   4 32544.0 709.861   1
  -1   3  -7 7483.75 176.663   6
   1   2  -7 6694.39 175.414   6
   1  -3   7 7496.04 176.764   6
  -3   1  -7 7211.34 171.108   6
  -2  -1  -7 6625.69 168.940   6
  -3   1  -7 6923.33 177.823   2
  -2   3   7 7027.26 165.835   4
   2   1   7 6529.84 172.139   5
   3  -1   7 7233.58 176.484   5
   1  -3   7 7297.52 178.292   4
  -3   2   7 7027.08 176.101   6
  -1  -2   7 6789.60 176.169   6
   2  -3  -7 7171.54 174.655   6
   2   1   7 6843.22 169.694   6
   3  -2  -7 7204.85 176.561   6
   2  -3  -7 7126.17 164.676   3
  -2   3   7 7150.31 177.897   7
  -1  -2   7 6634.04 175.190   7
   3  -2  -7 7122.61 178.655   7
   1  -3   7 7520.81 176.762   7
  -3   2   7 7042.99 177.515   7
  -3   2  10 2049.22 72.0967   6
  -2   3  10 2226.39 72.4665   6
   2   1  10 2103.80 66.6982   6
  -1  -2  10 2096.98 73.5373   6
   2  -3 -10 2213.49 70.8209   6
   3  -1  10 2095.35 67.7654   6
   1  -3  10 2183.26 73.2230   6
  -3   1 -10 2108.31 71.9511   5
   1  -3  10 2063.75 72.0508   4
  -2   3  10 2249.49 62.7191   4
   3  -2 -10 2085.62 61.6624   5
  -3   1 -10 2069.05 74.4558   2
  -2  -1 -10 2238.40 76.4391   2
   3  -2 -10 2176.97 53.0829   3
   2   1  10 2096.84 52.5546   3
  -3   1 -10 2084.64 66.4783   6
  -2  -1 -10 2164.86 66.2536   6
   1  -3  10 2105.58 72.1850   7
  -1  -2  10 1895.61 70.8578   7
  -3   2  13 1524.37 65.2612   6
  -2   3  13 1559.38 63.3317   6
   3  -1  13 1524.54 59.6289   6
   1  -3  13 1632.48 66.6506   6
  -1  -2  13 1513.88 65.3799   6
   2   1  13 1434.64 57.2585   6
  -1   3 -13 1607.89 68.5373   2
  -3   1 -13 1571.25 68.0473   2
  -2  -1 -13 1477.01 66.1770   2
  -1   3 -13 1561.60 63.2746   5
   1   2 -13 1418.49 58.4496   5
  -2   3  13 1484.96 51.7943   4
   3  -2 -13 1510.64 52.1354   5
   1   2 -16 138.337 24.9767   5
  -1   3 -16 125.806 27.0695   5
  -1  -2  16 172.513 31.6752   6
   1  -3  16 118.285 29.1166   6
   3  -1  16 107.708 24.7989   6
  -3   2  16 170.151 30.8852   6
   2   1  16 142.993 25.0402   6
  -3   1 -16 102.612 30.2500   2
  -1   3 -16 88.1072 29.5570   2
  -2  -1 -16 97.5093 29.5948   2
  -1   3 -19 790.821 60.3733   2
  -2  -1 -19 619.058 56.0455   2
  -3   1 -19 781.207 60.4959   2
   1   2 -19 657.904 57.0499   2
  -1  -2  19 634.102 53.1025   6
   2   1  19 569.371 46.0074   6
   3  -1  19 718.669 49.1824   6
   1  -3  19 840.013 57.2805   6
  -1   3 -19 767.093 51.5699   5
   1   2 -19 624.720 45.4376   5
   1  -3  22 235.429 40.8919   6
   2  -3 -22 210.709 47.3180   2
   1   2 -22 132.247 42.4620   2
  -1   3 -22 189.391 46.3961   2
  -2  -1 -22 127.044 43.3347   2
   3  -1  22 230.337 39.3055   6
  -1  -2  22 155.633 39.3463   6
   3  -3  21-1.50415 28.1467   6
   0  -3 -21 24.5483 36.5108   2
  -3   3 -21 44.9883 37.5619   2
  -3   0  21-17.5757 34.5922   6
   3  -3  18 110.545 29.3009   6
  -3   0  18 51.2560 30.8214   6
  -3   3 -18 97.0232 34.8615   2
   0  -3 -18 51.2050 33.5395   2
  -3   3 -15 14.3915 25.0115   2
  -3   0  15 18.0976 22.3059   6
   3  -3  15 21.7777 20.6801   6
   3   0 -15 20.1473 17.4197   5
  -3   3 -15 13.2743 22.7516   5
  -3   3 -12 1147.80 52.5910   5
  -3   3 -12 1173.92 55.1371   2
   0   3  12 1035.52 46.9754   6
  -3   0  12 1075.00 52.1912   6
   3  -3  12 1164.35 50.7728   6
   3   0  -9 545.107 30.2655   6
  -3   3  -9 313.110 23.7418   6
   3  -3   9 349.803 25.1953   6
  -3   3  -9 344.286 28.0461   2
   0   3   9 529.059 23.8845   5
   3  -3   9 348.558 27.1348   4
  -3   3  -9 339.909 26.5240   5
   0   3   9 479.987 31.2164   1
   3  -3   9 352.501 15.7716   3
  -3   0   9 512.430 30.5952   6
   0   3   9 540.736 27.0240   6
   0  -3  -9 541.755 26.7463   6
  -3   0   9 460.128 29.1188   7
   0   3   6 293.609 16.3771   5
   3   0  -6 264.849 17.4547   4
   0  -3  -6 285.342 17.0195   6
   3   0  -6 303.143 20.2603   6
   0   3   6 307.145 15.2387   3
  -3   0   6 279.107 20.5312   7
  -3   3  -3 3491.83 85.1638   2
   3   0  -3 3269.86 84.5627   6
  -3   0   3 3180.38 83.6324   6
   3  -3   3 3552.94 84.4061   6
   3  -3   3 3488.13 84.9508   2
  -3   3  -3 3463.45 86.1964   5
   0   3   3 3289.00 82.5910   3
  -3   0   3 3223.11 85.2151   7
   3   0  -3 3155.69 84.6589   7
   0  -3  -3 2673.61 82.9488   1
   0   3   3 3034.05 84.6186   1
   3   0   0 183.695 9.45182   6
   3  -3   0 412.345 13.4887   7
   0  -3   0 158.663 12.1234   1
   3   0   0 196.087 8.53601   1
  -3   3   0 459.270 13.6450   1
   0   3   0 149.200 12.2416   1
  -3   3   0 408.229 13.7969   5
  -3   0   0 273.053 9.08616   1
   3   0   0 150.602 11.4053   2
   3  -3   0 356.624 14.0114   2
   0   3  -3 24.1088 7.97659   7
   0  -3   3 47.1156 7.95560   7
   0  -3   3 41.1099 10.0040   1
   3   0   3 34.1763 5.10075   6
   0   3  -3 21.5360 8.59355   6
   0  -3   3 37.0895 9.56784   6
  -3   3   3 98.0971 10.9608   7
   3  -3  -3 87.4987 11.3695   7
   0   3  -3 34.6410 11.5792   4
   0   3  -3 29.0444 8.92578   3
  -3   0  -3 26.4527 10.1736   2
   3   0   3 37.2080 9.80657   2
   3  -3  -3 157.438 13.0579   1
  -3   3   3 137.583 11.0364   1
   3   0   3 73.7287 10.6660   1
  -3   0  -6 1998.58 56.5098   6
   0   3  -6 2055.99 63.5911   6
   3  -3  -6 2051.09 52.1257   5
   3   0   6 2087.74 63.2043   5
   3  -3  -6 2145.94 63.5248   6
   3   0   6 2110.79 57.3447   6
   0   3  -6 2053.74 55.9180   3
   0  -3   6 2173.67 63.0261   7
  -3   3   6 2216.93 64.8969   7
  -3   3   6 1928.94 64.7103   1
  -3   3   9 536.104 31.6464   1
   3  -3  -9 362.268 26.6620   6
   0  -3   9 297.897 25.2945   6
  -3   3   9 406.224 28.1403   6
   3  -3  -9 416.014 18.4533   5
   3   0   9 269.844 23.2305   5
   3  -3  -9 414.585 15.9471   3
  -3   0  -9 331.474 27.3169   2
  -3   3   9 372.105 27.8975   7
   0  -3   9 283.842 25.1113   7
  -3   0  -9 288.992 20.2845   6
   0   3  -9 288.151 24.4601   6
  -3   0 -12 280.941 30.0118   2
   3   0  12 268.297 23.8750   6
   0  -3  12 232.775 27.1149   6
  -3   3  12 322.519 29.0986   6
  -3   0 -12 256.594 22.3575   6
   0   3 -15 59.7508 22.8858   5
  -3   0 -15 61.6834 27.4457   2
   0  -3  15 42.6961 22.7570   6
   3   0  15 59.0470 19.8262   6
   0  -3  18 224.005 37.2270   6
   0   3 -18 243.573 41.0566   2
   0   3 -18 191.112 31.7221   5
   3   0  18 202.846 30.6120   6
  -3   0 -18 202.791 39.4716   2
   0  -3  21 42.3778 35.0700   6
   0   3 -21-1.30144 26.6057   5
   3   0  21 14.6393 27.0410   6
   0   3 -21 16.9159 34.9177   2
  -3   0 -21 49.0305 36.2558   2
  -2  -2   0 15145.6 387.521   6
   2   2   0 15034.1 387.310   6
  -2   4   0 17622.9 394.919   3
   2  -4   0 18555.8 395.697   3
  -2  -2   0 17370.3 391.298   1
  -2   4   0 20121.1 394.693   1
   2   2   0 16594.5 391.257   1
   2  -4   0 20037.1 394.836   1
  -2   4   0 18204.8 392.790   4
   4  -2   0 17512.5 394.328   7
   2   2   0 16083.3 388.194   2
   4  -2   0 17093.9 393.408   2
   2  -4   0 18557.7 388.927   2
  -4   2  -3 6031.00 157.834   2
   4  -2   3 5909.08 157.267   2
  -2  -2   3 6657.38 157.512   6
   4  -2  -3 7382.66 159.326   6
  -2  -2  -3 6171.10 148.318   6
   4  -2   3 5801.57 153.168   6
   2  -4   3 6063.97 157.218   6
   2   2  -3 6565.14 157.121   6
  -2   4  -3 6381.02 154.785   2
  -2  -2  -3 6443.75 155.102   2
   2  -4   3 6185.23 154.737   2
   2   2   3 6345.94 155.005   2
   2  -4   3 6017.60 159.072   4
   4  -2   3 5908.80 157.997   5
  -2   4  -3 6173.81 159.190   4
  -2  -2   3 6473.12 156.631   1
   2  -4   3 6311.64 157.920   1
   2  -4   3 6325.22 156.585   3
  -2   4   3 7160.53 157.344   3
   2  -4  -3 7532.79 158.411   3
  -2   4  -3 5897.66 155.397   3
   4  -2  -3 7481.16 160.657   7
  -2  -2   3 6507.52 156.381   7
  -4   2   3 7436.93 160.391   7
   2   2  -3 6448.69 156.029   7
  -2   4   3 7170.14 156.154   7
   2  -4  -3 7202.62 159.477   1
  -2  -2  -3 5827.21 155.469   1
   2   2   3 6453.81 156.845   1
  -2   4   3 7457.13 159.358   1
   2   2   6 578.971 30.2559   1
  -2   4   6 833.146 34.3370   1
   4  -2   6 643.346 27.0314   6
  -2  -2  -6 710.525 25.2584   6
  -2   4  -6 655.091 30.6406   6
  -4   2  -6 628.632 27.2560   6
   2   2  -6 821.549 33.4367   6
   2   2   6 674.813 30.1661   5
   4  -2   6 669.592 32.2870   5
   2  -4   6 641.804 32.8199   4
  -2   4   6 801.777 23.5116   5
   4  -2  -6 866.104 26.0444   4
   2   2   6 703.797 25.6119   6
   4  -2  -6 886.657 34.1659   6
   2  -4  -6 769.700 30.8454   6
   2  -4   6 642.664 25.1695   3
   2  -4  -6 821.757 27.1054   3
  -2   4   6 781.766 32.8045   7
  -4   2   6 856.949 34.7251   7
  -2  -2   6 766.915 32.0009   7
   4  -2   6 628.060 31.4789   2
   2   2   9 2811.14 87.5205   1
  -2   4   9 2725.95 84.8950   1
   4  -2  -9 2783.04 84.5235   6
  -2  -2   9 2644.94 84.2641   6
   2  -4  -9 2689.45 80.4012   6
  -4   2   9 2800.92 86.2160   6
  -4   2  -9 2594.28 84.0655   5
   2   2   9 2552.86 78.6865   5
   2   2  -9 2629.24 81.1811   4
   2  -4   9 2675.73 85.4008   4
  -4   2  -9 2779.96 87.6109   2
  -2   4  -9 2677.86 84.4808   2
  -2  -2  -9 2600.84 83.9478   2
   4  -2  -9 2858.92 88.1488   7
  -2   4   9 2785.44 85.4573   7
   2  -4   9 2768.74 82.8627   7
  -4   2   9 2637.11 84.3614   7
  -2  -2   9 2454.43 81.0992   7
   2  -4   9 2751.57 83.9981   6
   2   2  -9 2577.90 83.0401   6
  -4   2  -9 2565.26 77.8411   6
  -2   4  -9 2633.79 82.3189   6
  -2  -2  -9 2532.98 74.8777   6
   4  -2   9 2746.72 79.1403   6
  -2  -2 -12 316.886 31.3637   2
  -4   2 -12 235.087 29.8503   2
  -2   4 -12 224.222 28.3114   2
  -2   4  12 345.910 20.9171   4
  -2   4 -12 305.879 29.7148   5
  -2  -2 -12 433.615 26.1096   6
   4  -2 -12 288.996 10.6756   3
   2  -4  12 299.333 29.1649   6
   4  -2  12 287.072 25.7653   6
   2   2  12 424.123 27.4162   6
  -2  -2  12 509.778 35.5495   6
  -4   2  12 366.166 32.4746   6
   4  -2  15 202.180 26.6547   6
   2  -4  15 173.726 29.5685   6
   4  -2 -15 168.894 19.9706   5
   2   2 -15 123.772 23.5752   5
  -2   4 -15 217.259 30.3582   5
  -2  -2  15 155.497 29.8481   6
  -4   2  15 197.755 30.4163   6
   2   2  15 136.183 23.8529   6
  -2  -2 -15 170.131 31.1499   2
  -4   2 -15 296.128 37.9507   2
  -2   4 -15 303.182 34.9189   2
   2  -4  18 852.199 56.5728   6
  -2  -2  18 729.418 55.7455   6
   4  -2  18 825.133 50.8903   6
  -2   4 -18 761.212 58.5906   2
  -4   2 -18 896.463 62.7648   2
  -2  -2 -18 742.654 58.0811   2
  -2   4 -18 830.694 54.6960   5
   2   2 -18 766.148 48.0502   5
   2  -4  21 54.7882 32.1548   6
   2   2 -21 111.602 39.8276   2
   2  -4 -21 61.8665 37.9071   2
  -2  -2  21 93.3860 36.2912   6
   4  -2  21 48.8952 28.7317   6
  -4   2 -21 36.0272 38.4575   2
  -2   4 -21 17.3615 36.0337   2
  -2  -2 -21 56.2337 39.4164   2
   3  -4  22 38.7496 33.6742   6
   4  -3  22 35.5345 29.4688   6
  -3   4 -19 127.698 32.3953   5
   3  -4  19 154.642 34.3587   6
   4  -3  19 131.681 30.9386   6
  -4   1  19 79.4951 34.1888   6
  -3  -1  19 56.9618 32.3829   6
   1  -4 -19 138.958 38.4116   2
  -1  -3 -19 93.7839 35.3026   2
  -4   3 -19 133.646 38.6317   2
  -3   4 -19 146.831 38.8700   2
  -3   4 -16-15.8886 23.2569   5
   3   1 -16 22.0107 19.6378   5
   4  -1 -16 15.9731 16.3629   5
   3  -4  16 29.7089 24.8766   6
  -3  -1  16-9.30073 24.8054   6
   4  -3  16 47.6345 23.6060   6
  -4   1  16 28.1110 25.6494   6
  -4   3 -16 34.6973 27.6373   2
  -3   4 -16 22.5050 28.0463   2
  -1  -3 -16 4.12804 26.6678   2
  -4   1  13 403.822 34.1091   6
   1   3  13 265.285 25.7026   6
   3  -4  13 455.750 34.0408   6
  -3  -1  13 286.823 31.3074   6
   4  -3  13 463.064 32.0812   6
  -4   3 -13 465.139 36.5426   5
  -3   4 -13 500.694 36.5188   5
  -1   4  13 379.792 24.2902   4
   4  -1 -13 401.004 25.7980   5
  -1  -3 -13 213.374 30.4070   2
  -4   3 -13 446.478 38.5374   2
  -3   4 -13 401.387 35.9411   2
  -4   3 -10 761.631 40.2944   2
  -3   4 -10 809.907 40.7373   2
  -4   3 -10 818.939 39.6240   5
   3   1 -10 502.921 30.2020   4
   1   3  10 427.665 26.4811   5
  -3   4 -10 822.305 39.5649   5
  -3  -1  10 451.922 33.0900   6
  -4   1  10 570.546 34.7426   6
   1   3  10 422.081 27.0908   6
   1  -4 -10 595.844 30.9087   6
   1   3  10 469.773 20.3933   3
   4  -3  10 735.267 22.5228   3
   4  -3  10 749.865 34.6334   6
  -4   3 -10 744.186 33.9008   6
   3  -4  10 747.629 36.7669   6
  -1  -3 -10 442.779 26.8947   6
  -1   4   7 887.496 38.6460   1
   1   3   7 682.825 35.1957   1
  -4   1   7 848.632 37.9533   6
   1  -4  -7 830.871 33.7106   6
  -1  -3  -7 743.278 30.1546   6
  -3  -1   7 842.192 37.6609   6
   4  -1  -7 909.708 38.3811   6
   3   1  -7 868.184 37.4221   6
  -3   4  -7 999.105 38.2673   6
  -4   3  -7 903.000 35.2078   6
   3  -4   7 1017.83 38.1215   6
   1   3   7 785.508 32.2648   5
  -3   4  -7 1005.81 40.3627   5
  -1   4   7 830.808 29.1665   5
   4  -1  -7 881.439 32.0664   4
   3  -4   7 1027.66 41.1421   4
  -4   3  -7 930.325 39.1645   5
   1   3   7 752.940 28.6375   3
   3  -4   7 1039.81 31.2039   3
  -1   4   7 843.199 29.5972   3
  -4   3  -7 1045.94 41.0284   2
  -3   4  -7 1062.92 39.9799   2
  -4   1   7 877.630 38.4754   7
   4  -1  -7 853.888 39.4150   7
  -1   4   7 814.970 36.5436   7
  -3  -1   7 854.812 37.4119   7
   3   1  -7 823.141 37.6489   7
   1   3   4 77.1009 12.7527   1
  -1   4   4 38.4384 11.4196   1
   3   1  -4 77.9300 12.4305   7
  -4   1   4 43.7862 12.6101   7
  -3  -1   4 85.4922 12.8665   7
  -1  -3  -4 121.492 8.62586   6
  -4   1   4 44.0868 11.6708   6
  -1  -3  -4 115.341 11.7257   2
   4  -3   4 38.4750 10.8960   2
  -3   4  -4 35.0755 10.6639   2
   4  -1  -4 43.4958 11.2073   6
   3  -4   4 36.9985 10.7717   6
  -3  -1   4 81.3610 12.1982   6
   3   1  -4 81.7833 12.0223   6
   4  -3   4 45.1755 9.24104   6
   3  -4   4 26.5216 11.0052   2
   3  -4   4 26.9632 12.3317   4
  -1   4   4 44.3370 10.2496   3
   3  -4   4 39.2925 8.74152   3
  -1   4   1 837.373 29.5031   3
   1  -4  -1 803.330 28.5449   3
  -3  -1   1 951.799 24.9904   1
   3  -4   1 1244.01 29.7402   1
   4  -3   1 1105.40 24.7535   1
  -3   4  -1 1222.26 29.8237   1
   1   3   1 1076.70 29.6226   1
   3   1  -1 840.562 24.3648   1
   4  -1  -1 556.239 25.9232   7
   3   1  -1 462.344 24.3812   7
  -4   1   1 533.953 25.9461   7
   3   1  -1 483.999 22.6593   6
   4  -1  -1 522.344 23.7427   6
  -3  -1   1 468.639 22.4115   6
   1   3   1 831.581 21.8346   2
  -4   3  -1 699.444 26.5653   5
   3  -4   1 828.994 27.9724   4
   4  -3   1 711.000 26.7018   5
  -1  -3  -1 1233.65 30.8055   1
  -1  -3  -1 683.608 20.9905   2
  -3   4  -1 950.984 26.8755   2
   3  -4   1 976.300 27.1755   2
  -4   3  -1 796.227 27.7511   2
   4  -3   1 829.426 28.0542   2
   1  -4   2 270.692 11.8028   7
   3  -4  -2 467.091 17.4903   7
   1   3  -2 511.953 16.7274   7
  -3   4   2 456.452 16.9722   7
   4  -3  -2 442.026 18.9384   7
  -1   4  -2 251.678 17.2741   3
  -1   4  -2 249.791 18.2795   4
   3  -4  -2 458.212 19.8498   3
   1   3  -2 461.438 19.6706   1
   1  -4   2 215.632 16.5122   1
  -1   4  -2 209.325 16.3099   1
  -1  -3   2 445.371 19.0328   1
  -4   3   2 466.360 19.6512   7
  -1  -3   2 488.370 16.8441   7
   1  -4   2 254.436 16.4840   6
  -1  -3   2 519.523 19.0559   6
   1   3  -2 524.299 19.1333   6
   4  -3  -2 472.418 14.0018   5
  -1   4  -2 236.568 12.8752   2
   4  -3  -2 356.624 15.9188   1
  -3   4   2 408.201 17.9962   1
   3   1   2 376.225 15.8684   1
   3  -4  -2 326.400 16.5263   1
  -3  -1  -2 332.941 15.1218   1
  -4   3   2 387.502 15.2885   1
  -3  -1  -2 559.690 19.4338   2
   4  -1   2 291.864 17.6766   2
   3   1   2 572.477 19.8083   2
  -4   1  -2 275.599 17.4453   2
   3  -4  -5 220.693 17.5761   6
   3   1   5 313.473 13.0051   6
   4  -3  -5 182.249 16.9567   6
  -4   1  -5 369.904 15.8823   6
   4  -1   5 374.082 15.3703   6
  -1   4  -5 413.766 22.2345   6
   1   3  -5 287.585 19.4910   6
  -3  -1  -5 303.516 12.7296   6
   4  -1   5 323.775 21.0385   2
   4  -3  -5 193.341 9.43377   4
   4  -1   5 415.489 22.3844   5
  -1   4  -5 405.191 17.5407   3
   3  -4  -5 233.271 14.9572   3
  -3   4   5 132.125 15.8313   1
  -4   3   5 90.7982 15.0418   1
   3   1   5 192.520 16.5447   1
  -3   4   5 228.534 17.7187   7
   1   3  -5 267.565 17.7273   7
  -1  -3   5 256.269 17.1535   7
  -4   3   5 171.245 17.1242   7
   1  -4   5 426.174 19.2833   7
   3   1   8 119.583 20.4631   1
  -4   3   8 56.6412 18.4986   1
  -3   4   8 74.1658 16.0523   1
  -1  -3   8 143.608 18.7674   7
   1  -4   8 180.445 19.4827   7
   1  -4   8 211.500 22.4503   4
   1   3  -8 157.285 11.6094   3
  -1   4  -8 179.885 18.3417   6
  -4   1  -8 177.602 15.0595   6
   1  -4   8 213.074 20.7023   6
   1   3  -8 146.453 18.0237   6
  -3  -1  -8 142.950 12.8020   6
   3  -4  -8 64.6669 15.1067   6
   4  -3  -8 57.0964 16.3773   6
   4  -3  -8 70.7538 9.06381   5
   4  -1   8 182.839 19.3203   5
  -3   4   8 61.0989 8.52088   4
   1   3  -8 143.773 18.9267   4
   3   1   8 169.906 17.6990   5
  -1  -3   8 137.725 18.6638   6
   3   1   8 140.357 14.0505   6
  -3   4   8 55.9355 16.9247   7
   4  -3  -8 49.3639 17.4635   7
  -4   3   8 63.9926 16.5284   7
  -4   1  -8 209.020 22.0706   2
  -3  -1  -8 169.935 20.7983   2
   3  -4  -8 65.3307 9.76635   3
  -4   1 -11 496.450 36.8676   2
  -3  -1 -11 902.227 43.4815   2
  -4   1 -11 373.837 26.5855   6
  -3  -1 -11 710.606 31.1472   6
  -3   4  11 645.758 25.4724   4
   4  -3 -11 601.810 20.4097   3
   4  -1  11 402.677 28.4303   6
  -1  -3  11 767.524 40.4950   6
  -4   3  11 530.593 36.0247   6
   1  -4  11 391.737 32.3060   6
   3   1  11 741.335 32.2496   6
   4  -3 -11 568.357 24.6519   5
   4  -1  14 331.435 29.5351   6
   3   1  14 552.253 33.4397   6
  -1  -3  14 578.141 42.3207   6
   1  -4  14 373.711 35.9454   6
  -3  -1 -14 563.394 42.6898   2
  -1   4 -14 437.886 39.1768   2
  -4   1 -14 401.554 38.3563   2
   1   3 -14 558.356 36.6775   5
  -1   4 -14 401.141 34.7028   5
  -1  -3  17 404.003 42.0969   6
   1  -4  17 280.620 37.9617   6
   3   1  17 376.960 33.8653   6
   4  -1  17 253.612 30.1023   6
  -3  -1 -17 383.606 44.7154   2
  -1   4 -17 276.944 40.6493   2
  -4   1 -17 279.548 41.2833   2
   1   3 -17 439.380 37.5482   5
  -1   4 -17 245.550 35.2632   5
   1   3 -20-44.8718 27.3678   5
  -1   4 -20-4.20326 28.2304   5
   4  -1  20 3.67785 23.6501   6
   1  -4  20 8.07754 31.4469   6
  -1  -3  20 3.33551 30.5218   6
   1   3 -20 5.40944 34.4670   2
  -4   1 -20 15.0966 34.3607   2
  -1   4 -20-3.63489 34.0088   2
  -3  -1 -20 9.27346 35.6976   2
  -4   4 -20 385.424 50.1871   2
   0  -4 -20 433.812 50.7445   2
   4  -4  20 331.480 41.0686   6
  -4   0  20 330.530 47.1428   6
   4  -4  17 4318.79 135.578   6
  -4   0  17 4029.99 139.085   6
  -4   4 -17 4282.05 138.560   5
   4   0 -17 3843.65 119.677   5
  -4   4 -17 4240.39 144.534   2
   0  -4 -17 3936.52 140.038   2
   4  -4  14 6454.89 180.321   6
  -4   0  14 6193.93 185.110   6
   4   0 -14 6178.33 169.327   5
  -4   4 -14 6768.47 186.754   5
  -4   4 -14 6737.89 189.849   2
  -4   4 -11 8305.48 210.705   2
  -4   4 -11 7876.33 207.453   5
   4  -4  11 7834.49 202.748   6
   4  -4  11 7497.72 182.432   3
  -4   0  11 7872.67 207.601   6
   0  -4 -11 7790.37 196.945   6
   4   0  -8 19010.9 447.345   6
  -4   0   8 18045.5 446.237   6
   0  -4  -8 18306.0 438.587   6
  -4   4  -8 18978.4 447.962   2
  -4   4  -8 19492.8 449.572   5
   4  -4   8 19394.4 450.051   4
   0   4   8 18507.3 436.866   5
   0   4   8 18501.7 434.026   3
   4  -4   8 19326.8 434.003   3
   0   4   8 17448.5 446.870   1
   4   0  -8 18120.3 447.833   7
  -4   0   8 18233.7 446.781   7
   4  -4   8 19556.8 444.292   6
  -4   4  -8 19684.6 444.822   6
   0   4   5 6654.70 177.231   1
   4  -4   5 6737.81 176.467   2
   0   4   5 7154.79 173.010   3
   0  -4  -5 7035.81 170.889   6
   4   0  -5 7654.19 178.741   6
  -4   0   5 7605.48 179.493   7
  -4   0   2 7090.58 153.479   6
   4   0  -2 7091.37 153.895   6
  -4   0   2 6988.79 156.581   7
   0   4   2 6434.38 155.432   1
   0  -4  -2 6083.22 154.619   1
  -4   4  -2 5636.09 153.969   5
   4  -4   2 5698.38 151.191   1
   0   4   2 6490.74 155.006   3
  -4   4  -2 5835.65 153.363   2
   4  -4   2 5739.26 153.204   2
   4   0  -2 6863.70 156.240   7
  -4   0  -1 106712. 2490.49   2
   4   0   1 111182. 2491.48   2
   0  -4   1 112606. 2490.66   6
   0   4  -1 115164. 2484.48   7
   4  -4  -1 110254. 2489.71   7
  -4   4   1 106733. 2488.44   1
   0  -4   1 106806. 2492.15   1
   0   4  -1 110987. 2492.45   1
  -4   0  -1 110842. 2484.93   1
   4  -4  -1 104377. 2487.91   1
   4   0   1 110881. 2484.94   1
  -4   4   1 108224. 2489.54   7
  -4   4   1 111529. 2486.92   5
   4   0   4 10086.5 233.610   2
   4   0   4 11728.4 224.101   6
   0   4  -4 11054.1 234.990   6
   0   4  -4 10526.3 231.079   3
   0  -4   4 11156.1 229.068   7
  -4   4   4 10359.5 233.357   7
   4  -4  -4 10340.4 233.439   7
  -4   4   4 6518.27 226.383   1
   4   0   4 6635.94 226.257   1
   4   0   7 1760.05 44.5938   6
   4  -4  -7 1393.75 49.5384   6
  -4   0  -7 1472.03 52.4139   2
   0   4  -7 1605.45 53.7921   4
   4   0   7 1754.74 53.0369   5
   0  -4   7 1633.35 53.1100   6
  -4   0  -7 1727.48 43.9482   6
   0   4  -7 1186.24 48.1662   6
   0   4  -7 1570.69 43.9250   3
   4  -4  -7 1304.25 42.0949   3
  -4   4   7 1414.38 50.2450   7
   0  -4   7 1658.21 50.3978   7
   4  -4  -7 1501.68 52.3351   7
   0  -4  10 37349.5 842.637   6
   4   0  10 35983.4 829.088   6
  -4   0 -10 37015.4 844.170   2
   4   0  10 36072.2 837.147   5
   4  -4 -10 35651.2 821.202   3
   0  -4  10 35727.5 836.859   7
  -4   4  10 35482.7 840.881   1
  -4   0 -10 35796.0 828.191   6
   4   0  13 9595.69 241.002   6
   0  -4  13 9560.88 254.080   6
  -4   0 -13 9383.73 255.199   2
   0  -4  16 863.445 54.0786   6
   4   0  16 851.532 45.0887   6
   0   4 -16 688.846 51.6690   2
  -4   0 -16 746.950 54.6060   2
   0   4 -16 760.272 48.7668   5
   0  -4  19 2324.48 100.477   6
   4   0  19 2281.27 88.2024   6
  -4   0 -19 2430.75 107.544   2
   0   4 -19 2412.31 104.398   2
   0   4 -19 2222.25 92.1581   5
  -3   5 -20-10.6003 29.2802   5
   5  -3  20 19.4426 25.6785   6
   3  -5  20 17.5920 31.9546   6
  -3  -2  20 5.13375 32.0997   6
  -2  -3 -20-12.7923 35.4144   2
  -5   3 -20 36.3144 34.5349   2
  -3   5 -20 43.9875 35.3576   2
   2  -5 -20 1.82465 33.4782   2
  -2  -3 -17 684.623 54.5482   2
  -3   5 -17 685.080 53.6899   2
  -5   3 -17 731.154 57.3539   2
   3   2 -17 738.582 45.0925   5
  -3   5 -17 684.401 50.2801   5
   5  -3  17 751.052 47.3564   6
   3  -5  17 778.641 52.9945   6
  -3  -2  17 752.342 54.6816   6
  -5   3 -14 1667.16 74.6890   2
  -2  -3 -14 1644.63 71.5895   2
  -3   5 -14 1694.03 73.1424   2
  -3  -2  14 1687.22 73.6177   6
   5  -3  14 1690.35 65.7916   6
  -5   2  14 1537.56 71.5764   6
   3  -5  14 1687.65 70.6124   6
  -2   5  14 1460.92 51.7636   4
  -3   5 -14 1659.89 70.7459   5
   5  -2 -14 1461.38 52.6819   5
  -5   3 -11 522.295 30.8967   6
   3  -5  11 609.979 37.2824   6
  -2  -3 -11 543.174 28.3803   6
  -3   5 -11 659.734 39.1380   2
  -5   3 -11 632.095 40.2661   2
  -2  -3 -11 668.695 39.1977   2
  -5   3 -11 547.322 37.5429   5
   3   2 -11 582.264 34.5036   4
  -3   5 -11 553.351 36.7141   5
   2   3  11 542.306 31.5423   5
   5  -3  11 538.066 21.8376   3
   2   3  11 591.008 22.7914   3
  -5   2  11 578.046 38.0290   6
  -3  -2  11 582.721 37.8757   6
   5  -3  11 524.866 31.7199   6
  -5   2   8 1356.60 52.4638   7
  -2   5   8 1325.65 50.4870   7
   3   2  -8 1496.28 53.9094   7
   5  -2  -8 1282.66 52.9448   7
  -3  -2   8 1513.63 52.2096   7
   3  -5   8 1411.50 42.0082   3
  -5   2   8 1363.07 53.0516   6
   2  -5  -8 1323.79 47.5360   6
  -3  -2   8 1432.25 52.6612   6
   5  -2  -8 1387.92 52.4336   6
   3   2  -8 1491.36 52.6994   6
   5  -3   8 1540.33 48.0683   6
  -3   5  -8 1477.19 52.0456   6
  -2  -3  -8 1534.40 43.7520   6
  -5   3  -8 1546.83 48.7938   6
   3  -5   8 1517.23 52.1143   6
  -5   3  -8 1584.84 56.1990   5
  -2  -3  -8 1231.93 48.9525   2
  -3   5  -8 1315.63 50.3911   2
   2   3   8 1509.42 48.8384   5
   3  -5   8 1454.71 55.3638   4
   5  -2  -8 1255.89 41.3123   4
   3   2  -8 1477.45 51.2083   4
  -2   5   8 1221.16 38.3911   5
  -5   3  -8 1392.67 53.7735   2
   5  -2  -5 458.947 24.3313   6
  -2  -3  -5 444.912 16.4129   6
   3   2  -5 453.745 23.6527   6
   5  -3   5 393.252 19.5129   6
  -2  -3  -5 379.405 21.2849   2
   5  -3   5 366.621 22.8482   2
   5  -3   5 405.405 25.0156   5
   3  -5   5 389.982 25.4638   4
   3  -5   5 396.777 20.3267   3
   2  -5  -5 404.353 21.0313   3
  -2   5   5 398.680 21.2289   3
  -2   5   5 405.035 24.2714   1
   2   3   5 329.670 21.7819   1
   2  -5  -5 368.224 24.2052   1
  -5   2   5 441.220 25.3491   7
  -2   5   5 425.194 22.3046   7
  -3  -2   5 474.277 23.9480   7
   3   2  -2 1844.54 54.2387   7
   5  -2  -2 1748.03 55.5586   7
  -2   5   2 1720.95 49.1529   7
   3  -5   2 1590.02 54.5505   3
   2  -5  -2 1924.76 56.5486   3
  -2   5   2 1879.67 56.1996   3
   5  -3   2 1762.62 48.7387   1
  -3  -2   2 2107.72 53.7969   1
  -3   5  -2 1875.70 55.0623   1
   3  -5   2 1873.90 55.1478   1
  -5   2   2 1752.73 55.7492   7
  -3  -2   2 1832.98 54.3190   7
   5  -2  -2 1801.26 54.3676   6
  -3  -2   2 1854.20 52.6934   6
   3   2  -2 1841.93 52.9515   6
   2   3   2 1992.78 50.7909   2
   5  -3   2 1577.40 54.3747   5
  -3   5  -2 1478.26 54.6620   4
   3  -5   2 1486.63 54.3044   4
  -2   5   2 2506.88 59.3779   1
   2   3   2 2462.42 57.5046   1
  -2  -3  -2 2656.07 58.5417   1
  -2  -3  -2 2032.60 50.7402   2
   5  -3   2 1660.01 54.8002   2
  -3   5  -2 1630.49 50.8782   2
  -5   3  -2 1697.00 55.4958   2
   3  -5   2 1672.26 51.3026   2
  -3   5   1 2646.92 58.9397   7
  -5   3   1 2906.72 67.7361   7
   2   3  -1 2830.12 63.2679   7
   5  -3  -1 2893.85 67.3472   7
  -3  -2  -1 2547.76 55.6754   6
   2   3  -1 2766.53 62.1226   6
  -2  -3   1 2796.68 62.5298   6
   3  -5  -1 2797.59 59.3915   7
   2  -5   1 2365.68 66.3172   3
   3  -5  -1 2571.36 67.4849   3
  -2   5  -1 2236.43 65.3724   3
   2   3  -1 2535.00 64.4519   1
  -2   5  -1 2184.16 64.0813   1
   2  -5   1 1950.07 63.1760   1
  -2  -3   1 2365.73 63.6421   1
  -3   5   1 2185.82 63.7955   1
   3   2   1 2168.64 61.2408   1
  -5   3   1 2221.32 56.6047   1
   5  -2   1 2237.76 65.0098   2
  -2   5  -1 2257.64 57.7897   2
   2  -5   1 2227.18 57.9729   2
  -3  -2  -1 2400.35 60.4326   2
   3   2   1 2449.20 61.0046   2
  -3   5   1 2541.02 62.2067   4
  -2   5  -1 2340.14 65.6833   4
   3  -5  -1 1840.25 61.9793   1
  -3  -2  -1 1926.64 59.8858   1
   5  -3  -1 1600.70 55.8324   1
   5  -3  -4 443.669 22.3778   6
   2   3  -4 248.125 17.6893   6
  -3  -2  -4 209.018 8.63995   6
   5  -2   4 227.131 13.7823   6
   5  -2   4 228.706 19.0034   2
   3   2   4 181.894 16.2267   2
  -2   5  -4 253.877 15.7786   2
   5  -2   4 260.113 19.7557   5
  -3  -2  -4 196.830 16.3990   2
   3  -5  -4 456.872 21.0176   3
  -2   5  -4 266.826 16.9457   3
   2  -5   4 257.747 16.6508   3
  -3   5   4 359.554 18.3941   7
  -5   3   4 467.582 22.9497   7
   2   3  -4 244.741 16.8624   7
  -2  -3   4 231.979 16.2193   7
   2  -5   4 240.417 13.6990   7
   3   2   4 170.249 15.1087   1
  -3   5   4 448.745 21.8302   1
  -5   3   4 474.901 19.4365   1
  -5   3   7 1691.85 55.4909   7
  -3   5   7 1510.17 51.6364   7
  -2  -3   7 1477.64 50.6737   7
   2   3  -7 1412.85 50.6775   7
   2  -5   7 1491.14 49.2509   7
   5  -3  -7 1669.97 56.9267   7
   2  -5   7 1520.47 54.9669   4
   3  -5  -7 1550.14 45.5431   3
  -2  -3   7 1500.48 53.3055   6
   3   2   7 1267.33 41.5469   6
   3  -5  -7 1459.72 49.9978   6
   5  -3  -7 1684.03 54.5355   6
   2  -5   7 1534.28 53.4186   6
  -3  -2  -7 1306.25 41.2718   6
  -2   5  -7 1529.67 53.0565   6
   2   3  -7 1394.40 50.9106   6
   3   2   7 1295.98 48.4941   5
   5  -3  -7 1604.24 41.0268   4
   2   3  -7 1499.51 52.5786   4
   5  -2   7 1459.02 53.8738   5
  -5   3   7 1328.18 51.5197   1
  -3   5   7 1330.42 51.3262   1
   3   2   7 942.029 46.0194   1
  -2   5  -7 1439.80 50.0169   2
   5  -2   7 1452.88 54.1492   2
  -3  -2  -7 1302.65 49.7845   2
  -5   2  -7 1525.66 54.7540   2
  -2  -3  10 4022.20 125.266   6
   5  -2  10 5184.90 120.503   6
  -3  -2 -10 3769.85 122.760   2
  -5   2 -10 5264.71 134.959   2
  -2   5 -10 4976.92 127.979   2
   3   2  10 3865.55 117.775   5
   5  -3 -10 4318.21 107.905   5
  -3   5  10 4239.42 106.514   4
   2   3 -10 4076.94 122.004   4
   2  -5  10 5044.25 129.145   6
  -3  -2 -10 3751.02 110.812   6
  -5   2 -10 5153.60 119.895   6
   2   3 -10 4053.16 107.143   3
   2  -5  10 4908.25 124.375   7
   5  -3 -10 4283.92 128.142   7
   3   2  10 3247.88 118.482   1
  -5   2 -13 693.942 45.5245   2
  -2   5 -13 650.283 42.6768   2
  -3  -2 -13 420.155 37.2402   2
  -2   5 -13 629.801 41.1792   5
  -3  -2 -13 452.825 28.6538   6
  -3   5  13 504.357 24.2754   4
   5  -3 -13 498.934 17.5096   3
   2  -5  13 722.201 43.0565   6
   3   2  13 466.266 29.8834   6
  -2  -3  13 445.127 38.2867   6
   5  -2  13 724.446 37.4680   6
  -2   5 -16 136.697 29.8022   5
   2   3 -16 100.946 24.6285   5
   5  -2  16 152.400 26.2758   6
  -2  -3  16 94.3900 30.8360   6
   2  -5  16 129.140 29.8214   6
   3   2  16 84.7834 22.1630   6
  -2   5 -16 75.5218 30.3483   2
  -5   2 -16 123.471 33.9284   2
  -3  -2 -16 63.8884 29.6400   2
  -5   2 -19 169.023 41.3259   2
  -3  -2 -19 80.3946 36.2435   2
  -2   5 -19 143.178 38.0307   2
   2  -5  19 91.2471 34.8158   6
  -2  -3  19 87.8082 34.0637   6
   5  -2  19 132.053 28.6273   6
   2   3 -19 99.3501 28.2680   5
  -2   5 -19 140.904 34.2685   5
   2   3 -19 79.5178 36.7551   2
   2  -5  22 34.6094 35.5943   6
   5  -4  21 165.157 34.7219   6
   4  -5  21 126.345 35.1188   6
  -4  -1  21 141.521 40.9945   6
  -4   5 -21 119.758 42.0448   2
  -5   4 -21 115.180 42.4661   2
  -1  -4 -21 112.193 40.1429   2
   1  -5 -21 136.008 41.7261   2
   4   1 -18 1742.76 72.6529   5
  -5   1  18 2416.05 98.7930   6
   5  -4  18 2150.87 85.9644   6
  -4  -1  18 1879.60 89.1801   6
   4  -5  18 2062.87 88.4515   6
  -5   4 -18 2056.11 96.4898   2
   1  -5 -18 2292.59 97.0955   2
  -1  -4 -18 1737.97 87.3636   2
  -4   5 -18 2053.52 93.9250   2
  -4   5 -18 1984.82 89.1467   5
  -4   5 -15 595.896 45.9258   5
   5  -1 -15 634.705 33.9975   5
  -5   4 -15 613.184 46.3454   5
  -5   1  15 583.080 46.0714   6
  -4  -1  15 519.934 44.0395   6
   4  -5  15 649.320 43.4475   6
   5  -4  15 566.184 40.4100   6
  -4   5 -15 659.780 47.9170   2
  -5   4 -15 655.543 49.8551   2
  -1  -4 -15 627.688 46.3967   2
  -5   4 -12 1617.31 70.2494   2
  -1  -4 -12 1423.00 64.4955   2
  -4   5 -12 1605.10 68.6475   2
  -4   5 -12 1700.48 69.6544   5
  -5   4 -12 1751.86 70.6709   5
  -5   1  12 1792.15 69.9847   6
   5  -4  12 1845.82 65.8803   6
  -4  -1  12 1704.88 69.9914   6
   5  -4  12 1633.38 46.6347   3
   4  -5  12 1780.77 67.1891   6
  -1  -4 -12 1723.26 58.3979   6
  -5   4  -9 10892.7 259.613   6
   5  -4   9 10628.9 258.847   6
   4  -5   9 10695.3 262.566   6
  -4   5  -9 10815.6 261.907   6
  -5   4  -9 10599.2 265.738   2
  -1  -4  -9 9438.63 259.807   2
  -4   5  -9 10529.8 263.763   2
   1   4   9 9899.92 253.442   5
  -1   5   9 11174.3 250.848   5
   4   1  -9 10027.8 256.803   4
  -4   5  -9 10484.4 266.089   5
  -5   4  -9 10716.6 266.546   5
  -4  -1   9 10043.4 264.240   6
   1  -5  -9 11419.5 257.542   6
  -1  -4  -9 9837.61 251.838   6
  -5   1   9 11524.4 266.538   6
   1   4   9 9968.42 248.566   3
   4  -5   9 10751.4 249.053   3
  -1   5   9 11514.9 264.111   7
   4   1  -9 9965.42 263.768   7
  -4  -1   9 9698.90 261.254   7
   5  -1  -9 11347.4 269.009   7
   1   4   9 9384.10 262.206   1
  -1   5   9 10910.1 264.961   1
  -5   4  -6 1425.27 49.2776   2
  -4  -1   6 991.723 44.0981   6
  -1  -4  -6 1121.28 38.7549   6
   5  -1  -6 1295.32 47.6750   6
  -5   1   6 1211.83 46.5489   6
   1  -5  -6 1273.27 42.3643   6
   4  -5   6 1222.97 45.0763   6
   4   1  -6 1033.40 44.8911   6
   5  -4   6 1332.62 47.8948   2
   4  -5   6 1303.21 49.6613   4
  -4   5  -6 1274.04 48.6727   5
  -5   4  -6 1229.05 48.5565   5
  -1   5   6 1400.45 43.3667   3
   4  -5   6 1346.45 42.6316   3
  -4  -1   6 980.905 44.2180   7
   4   1  -6 1001.91 44.6721   7
   5  -1  -6 1201.58 48.0970   7
  -5   1   6 1181.80 46.8797   7
  -1   5   6 2113.53 56.1066   1
  -1  -4  -6 2312.69 60.6536   1
   1   4   6 1839.79 52.7396   1
  -4  -1   3 2917.17 79.0217   6
   4   1  -3 2964.99 79.2407   6
   5  -1  -3 3375.43 81.4801   6
   1   4   3 2872.87 80.8033   1
  -1   5   3 3225.79 83.2491   1
  -1  -4  -3 2806.68 74.1935   2
   4  -5   3 2830.44 78.8416   2
   4  -5   3 2818.99 81.8537   4
  -4   5  -3 2908.05 78.8065   2
   5  -4   3 2866.81 80.7708   2
   4  -5   3 2797.80 78.7764   1
   5  -4   3 2734.98 75.6724   1
  -4  -1   3 2871.92 76.4291   1
   4  -5   3 2833.43 79.8373   3
  -1   5   3 3116.54 81.4619   3
  -5   1   3 3376.09 84.5646   7
  -4  -1   3 2949.08 81.0678   7
   4  -5   0 22676.7 530.734   7
   1   4   0 23618.6 530.371   7
   5  -1   0 22840.2 538.110   7
   4   1   0 23703.8 536.974   7
   5  -4   0 22980.0 534.782   7
   4   1   0 23292.5 529.268   6
  -4  -1   0 23782.9 529.207   6
  -1  -4   0 23927.1 532.177   6
  -1   5   0 21910.6 537.346   3
   4  -5   0 22854.4 534.116   1
   4   1   0 23511.2 530.268   1
   1   4   0 23641.7 536.635   1
  -1  -4   0 23528.4 536.318   1
  -5   4   0 23415.9 530.107   1
  -4   5   0 23635.0 534.360   1
  -1   5   0 22814.7 537.014   1
   4  -5   0 23364.9 534.032   4
   5  -4   0 23268.3 533.652   5
   4   1   0 23494.3 533.953   2
   5  -1   0 22136.7 535.979   2
   4  -5   0 22727.0 533.562   2
   5  -4   0 22585.2 536.037   2
   5  -4   0 22769.4 529.907   1
  -4  -1   0 24086.1 530.346   1
  -5   4   3 1396.36 46.7569   1
   5  -4  -3 1092.63 46.3411   1
  -4   5   3 1538.44 49.7863   1
  -4  -1  -3 1130.14 46.5874   1
   5  -1   3 1176.55 44.6063   1
   4  -5  -3 1244.98 47.9782   1
   4   1   3 1356.90 46.7023   1
  -1  -4   3 1707.32 51.4192   6
   1   4  -3 1696.31 51.1085   6
   4   1   3 1677.37 50.7972   2
  -1   5  -3 1969.81 47.2896   2
  -4   5   3 1940.15 41.6867   5
   5  -4  -3 1898.54 43.0675   5
   4  -5  -3 1851.92 53.1639   3
  -1   5  -3 2080.70 55.1692   3
   1   4  -3 1792.18 48.0124   7
  -4   5   3 1865.38 50.6086   7
  -5   4   3 1887.15 52.6117   7
  -1  -4   3 1738.52 47.4210   7
   4  -5  -3 2005.47 51.7326   7
   1  -5   3 2198.77 45.9978   7
   5  -4  -3 1884.64 52.9479   7
   5  -1   3 2029.52 55.1041   2
  -4  -1  -3 1719.34 51.0240   2
  -5   1  -6 12997.3 296.901   2
   4   1   6 12747.0 282.028   6
   4  -5  -6 10970.9 291.070   6
   5  -4  -6 10572.7 292.002   6
   1   4  -6 12173.7 293.636   6
  -1  -4   6 12405.3 294.571   6
   1  -5   6 11863.5 294.529   6
  -4  -1  -6 12622.1 281.365   6
   5  -1   6 12400.2 284.628   6
  -1   5  -6 12313.9 294.380   6
   5  -1   6 12239.8 294.984   2
  -1   5  -6 12194.5 297.063   4
   1   4  -6 12472.0 296.651   4
   5  -1   6 12613.8 295.382   5
   1  -5   6 12508.1 296.002   1
  -1   5  -6 11986.0 287.692   3
   4  -5  -6 11319.6 287.247   3
   5  -4  -6 11247.3 294.136   7
  -5   4   6 11125.1 292.876   7
  -4   5   6 10871.6 290.626   7
   1  -5   6 11844.4 288.909   7
  -1  -4   6 12172.2 290.130   7
  -4   5   6 12879.7 294.267   1
  -5   4   6 13221.2 292.286   1
   4   1   6 13617.5 293.630   1
  -4   5   9 17240.9 438.440   1
  -5   4   9 17340.6 439.967   1
   4   1   9 17764.0 440.209   1
  -1  -4   9 20129.3 446.184   6
   4  -5  -9 18458.0 439.810   6
   5  -4  -9 17617.7 420.545   5
   5  -1   9 16962.6 439.175   5
   1   4  -9 20257.7 444.646   4
   4   1   9 19991.2 440.190   5
   1   4  -9 20456.6 428.380   3
   4  -5  -9 19090.0 428.118   3
  -4  -1  -9 19585.0 428.837   6
   1  -5   9 17373.2 440.759   6
  -5   1  -9 17151.0 429.664   6
  -4   5   9 18116.8 440.259   7
  -1  -4   9 19296.8 438.376   7
   1  -5   9 17170.7 436.294   7
   5  -4  -9 18283.0 444.332   7
  -5   1  -9 17671.6 443.375   2
  -1   5  -9 17113.9 438.279   2
  -4  -1  -9 20226.3 445.440   2
  -4  -1 -12 1515.22 65.8791   2
  -1   5 -12 1395.07 62.4759   2
  -5   1 -12 1405.23 66.2031   2
  -4  -1 -12 1707.08 54.1307   6
  -5   1 -12 1391.67 53.0553   6
   5  -4 -12 1493.14 44.0308   3
  -1  -4  12 1863.01 69.7586   6
   5  -1  12 1468.68 54.7568   6
   4   1  12 1734.77 55.7375   6
   1  -5  12 1500.82 65.0098   6
   1  -5  15 187.729 31.2760   6
   5  -1  15 174.339 24.3047   6
   4   1  15 224.088 24.7283   6
  -1  -4  15 228.997 32.7867   6
  -1   5 -15 249.166 32.7286   2
  -5   1 -15 227.453 36.0970   2
  -1   5 -15 181.784 29.4494   5
  -1  -4  18 1667.32 81.4567   6
   1  -5  18 1264.87 72.7042   6
   5  -1  18 1249.61 61.8259   6
   4   1  18 1574.04 65.2836   6
  -1   5 -18 1202.87 71.9746   2
  -4  -1 -18 1697.14 83.3968   2
   1   4 -18 1721.97 82.4631   2
  -5   1 -18 1364.99 79.4457   2
   1   4 -18 1658.68 72.5405   5
  -1   5 -18 1206.22 67.8727   5
  -1  -4  21 134.626 39.5939   6
   1  -5  21 92.4954 36.9962   6
   1   4 -21 92.4857 38.0072   2
  -4  -1 -21 106.386 43.3326   2
  -5   1 -21 39.8361 35.9435   2
  -1   5 -21 83.6111 39.3548   2
  -1   5 -21 73.2882 32.7194   5
   1   4 -21 65.0432 30.3270   5
   5  -5  22 646.353 53.8559   6
  -5   0  19 1719.62 87.6067   6
   5  -5  19 1622.40 79.0683   6
   0  -5 -19 1733.12 87.7396   2
  -5   5 -19 1803.97 91.3896   2
  -5   5 -16 335.863 39.1561   5
   5   0 -16 384.171 29.7281   5
   0  -5 -16 293.878 38.6817   2
  -5   5 -16 248.180 37.8813   2
  -5   0  16 381.458 41.1141   6
   5  -5  16 296.429 35.5594   6
  -5   5 -13 5128.43 156.711   5
   5  -5  13 5201.41 151.516   6
  -5   0  13 5509.93 159.400   6
  -5   5 -13 5166.15 158.680   2
  -5   5 -10 16592.5 417.554   2
   5   0 -10 17661.5 421.104   7
   5  -5  10 16096.2 398.161   3
   0   5  10 17219.3 399.316   3
  -5   5 -10 16779.2 419.129   5
   5   0 -10 17572.1 407.164   4
   0   5  10 17246.4 403.217   5
   0  -5 -10 18044.4 406.790   6
  -5   0  10 17675.6 419.468   6
   5  -5  10 16898.4 412.388   6
   5  -5   7 371.935 23.1825   6
   5   0  -7 172.491 22.1182   7
  -5   0   7 202.363 22.4786   7
   5  -5   7 371.513 27.8143   4
  -5   5  -7 375.404 26.9746   5
   0  -5  -7 190.236 16.1622   6
   5   0  -7 236.212 21.8991   6
  -5   0   7 227.148 22.2023   6
  -5   5  -7 487.773 28.8504   2
   0   5   7 296.499 19.3831   3
   0   5   4 1160.71 42.4725   1
   0  -5  -4 1080.00 40.9843   1
   5  -5   4 1238.88 41.8614   2
   0   5   4 1147.06 40.1624   3
   5   0  -4 1079.22 39.7526   6
  -5   0   4 1139.96 42.2659   7
   0   5   1 8340.87 198.192   3
   0   5   1 7344.82 196.220   1
  -5   5  -1 8973.33 193.036   1
  -5   0   1 6842.78 186.331   1
   5  -5   1 8093.36 192.120   1
  -5   5  -1 9640.91 197.197   5
   5  -5   1 9127.49 196.806   2
   5   0  -1 8754.96 192.438   6
   0  -5   2 15193.3 346.053   7
  -5   5   2 14350.4 352.601   7
   5  -5  -2 14161.0 350.566   1
  -5   5   2 14601.3 350.747   1
   5   0   2 15637.7 347.610   1
   0  -5   2 15263.9 354.012   6
   0   5  -2 15630.6 345.044   2
   5  -5  -2 14297.4 346.606   4
   0   5  -2 15109.8 356.544   1
   0   5  -2 15108.6 356.222   3
   0   5  -2 16084.2 346.594   7
   5  -5  -2 14716.1 352.611   7
  -5   0  -2 15147.3 354.627   2
   5   0   2 15243.7 354.732   2
   5   0   5 33333.4 783.015   6
   0   5  -5 34046.5 796.166   6
   0  -5   5 34560.8 795.987   6
   5   0   5 33475.5 795.435   2
   0   5  -5 34393.7 799.044   4
   0  -5   5 35050.1 797.909   1
   0   5  -5 33931.5 792.407   3
  -5   5   5 38396.1 794.419   1
   5   0   5 33944.1 791.332   1
   0  -5   5 33568.2 789.074   7
  -5   5   5 37796.6 796.263   7
   0   5  -8 26421.2 606.709   6
  -5   0  -8 26281.6 592.985   6
   0  -5   8 27224.6 608.447   6
  -5   5   8 29824.8 609.438   7
   0  -5   8 27021.3 601.858   7
   5  -5  -8 30778.7 612.547   7
   5   0   8 26274.4 606.459   5
   0   5  -8 26714.4 609.836   4
  -5   0  -8 24934.7 606.574   2
   0   5  -8 26357.8 595.561   3
   5   0   8 27067.6 594.115   6
   5  -5  -8 28877.0 607.299   6
   5   0   8 16946.3 598.138   1
  -5   5   8 21202.1 599.835   1
  -5   0 -11 532.412 37.3320   2
   5  -5 -11 483.762 22.0517   3
  -5   0 -11 441.462 25.0002   6
   5   0  11 445.512 25.8657   6
   0  -5  11 464.578 35.1331   6
   0  -5  14 5189.03 161.475   6
   5   0  14 4940.93 143.936   6
   0   5 -14 5767.97 163.524   2
  -5   0 -14 5756.55 166.543   2
   0  -5  17 3820.51 131.823   6
   5   0  17 3479.34 112.295   6
   0   5 -17 3521.82 128.348   2
  -5   0 -17 3798.90 135.393   2
   0   5 -17 3602.50 124.019   5
   0  -5  20 19.0704 31.4120   6
   0   5 -20 24.2550 28.2712   5
  -5   0 -20 51.0009 37.1009   2
   0   5 -20 23.0175 33.6929   2
   3  -6   0 3441.53 87.2745   2
   3   3   0 3928.97 88.0065   2
   6  -3   0 3311.08 93.9345   2
  -3  -3   0 3579.34 86.6617   6
   3   3   0 3613.14 86.6267   6
  -3  -3   0 4427.07 93.6934   1
  -3   6   0 3315.68 92.1158   4
  -3   6   0 3894.20 94.9565   1
   3   3   0 4289.99 93.3274   1
  -3   6   0 3309.04 94.8736   3
   3   3   0 3581.39 91.7783   7
   3  -6   0 3135.45 82.3877   7
  -3   6   3 17859.3 416.360   7
   3   3  -3 17831.4 420.613   7
  -3  -3   3 17521.4 420.388   7
  -6   3   3 18134.2 424.772   7
   6  -3  -3 17916.0 423.095   6
  -3  -3   3 17657.7 420.819   6
   3   3  -3 17841.3 420.251   6
   3   3   3 17465.1 417.478   2
   3  -6   3 18673.1 418.094   2
   6  -3   3 19781.6 426.197   5
  -3  -3  -3 17852.1 417.911   2
   6  -3   3 19137.3 425.664   2
  -3   6  -3 19283.2 418.473   2
   3   3   3 18853.1 421.589   1
  -3   6   3 17816.5 423.202   1
  -6   3   3 17007.3 414.303   1
  -6   3  -6 16316.3 380.405   2
   3  -6  -6 15530.5 374.318   6
  -3  -3   6 16287.4 377.807   6
   6  -3  -6 15554.1 377.508   6
   3  -6   6 16090.4 378.038   6
   3   3  -6 16422.5 377.370   6
  -3  -3  -6 16158.5 362.973   6
   6  -3   6 16116.4 379.202   2
   6  -3   6 16398.3 380.439   5
   3  -6   6 15913.4 379.082   1
   3  -6   6 16241.9 381.470   4
  -3   6   6 15153.4 377.634   1
   3  -6  -6 14804.0 380.120   1
   3   3   6 15114.0 375.322   1
  -6   3   6 14851.4 374.191   1
   6  -3  -6 15538.9 379.559   7
  -3  -3   6 16492.4 376.217   7
  -3   6   6 15273.8 373.619   7
  -6   3   6 15746.7 379.162   7
  -6   3  -9 18425.4 451.900   2
   6  -3   9 18566.6 439.011   6
   3  -6   9 19250.8 449.445   6
  -3  -3  -9 18955.2 433.532   6
  -3  -3  -9 17980.0 446.035   2
  -3   6  -9 17790.7 445.398   2
   3   3   9 18919.8 443.127   5
   3   3  -9 19050.1 447.589   4
   3  -6  -9 18846.1 443.579   6
  -3  -3   9 19497.1 451.063   6
   3   3  -9 19778.1 448.787   7
  -3   6   9 18703.2 445.873   7
   6  -3  -9 19420.7 452.334   7
   3  -6   9 18856.8 443.037   7
  -3  -3   9 19350.1 447.049   7
  -3  -3 -12 804.611 33.6630   6
   3  -6  12 688.819 43.0022   6
  -3  -3 -12 686.252 43.0767   2
  -3   6 -12 597.611 40.5368   2
  -3  -3  12 841.999 46.5189   6
   6  -3  12 767.860 38.2936   6
   3   3  12 760.442 27.6605   3
   3   3 -12 695.566 26.9672   3
   3   3 -12 769.017 42.6050   4
  -3   6  12 701.741 27.4278   4
  -3   6 -12 735.006 45.2315   5
  -6   3 -12 650.442 44.0672   2
   6  -3  15 257.834 28.4302   6
  -3  -3  15 260.163 36.0792   6
   3  -6  15 211.487 33.3616   6
  -6   3 -15 320.945 38.3669   2
  -3   6 -15 237.793 35.0447   5
  -3  -3 -15 360.227 38.1699   2
  -3   6 -15 347.757 37.7050   2
   6  -3  18 1395.29 65.3729   6
   3  -6  18 1243.34 70.0902   6
  -3  -3  18 1387.39 75.4050   6
  -6   3 -18 1393.38 78.4837   2
  -3   6 -18 1430.07 77.3082   2
  -3  -3 -18 1445.60 78.6412   2
   3   3 -18 1367.10 65.0814   5
  -3   6 -18 1353.75 72.8115   5
  -3   6 -21 116.580 35.9977   5
   3  -6  21 115.920 38.0583   6
   6  -3  21 82.6550 28.8933   6
  -3  -3  21 126.269 38.5940   6
   3  -6 -21 109.594 41.4577   2
   3   3 -21 112.743 39.7542   2
  -3   6 -21 65.1647 37.7103   2
  -6   3 -21 108.109 40.9928   2
  -3  -3 -21 104.364 40.8293   2
   6  -4  22 39.3873 28.9988   6
  -4   6 -19 135.276 36.4790   5
   4  -6  19 149.486 34.9589   6
   6  -4  19 214.445 34.1446   6
  -4  -2  19 100.760 34.2799   6
  -4   6 -19 193.499 40.6777   2
  -6   4 -19 179.351 40.5376   2
  -2  -4 -19 135.040 38.0062   2
   2  -6 -19 85.6717 37.1723   2
  -2  -4 -16 248.838 37.0319   2
  -4   6 -16 173.683 33.1764   2
   6  -4  16 195.419 29.0446   6
   4  -6  16 213.301 33.1744   6
  -4  -2  16 252.231 36.4865   6
  -4   6 -16 173.604 34.8262   5
   4  -6  13 1138.74 56.1036   6
  -2  -4 -13 1307.54 47.6167   6
  -2  -4 -13 1107.73 55.9485   2
  -4   6 -13 1083.00 57.4708   2
  -2   6  13 994.495 39.3418   4
  -4   6 -13 1116.20 58.8754   5
   4   2 -13 1194.96 35.8047   3
  -6   4 -13 1041.09 57.8399   2
  -4  -2  13 1312.65 62.0187   6
   6  -4  13 1171.99 52.0345   6
  -6   2  13 1012.74 57.4349   6
  -6   2  10 2416.87 91.3728   6
   2  -6 -10 2498.03 83.9410   6
  -4  -2  10 2888.19 94.4791   6
   6  -4  10 2919.07 86.9135   6
   4  -6  10 2907.10 92.2791   6
  -2  -4 -10 3028.67 81.3238   6
  -6   4 -10 2927.63 96.7668   5
   2   4  10 2843.51 85.5176   5
  -4   6 -10 2900.65 95.5044   5
   4   2 -10 2819.60 89.1853   4
   6  -2 -10 2471.58 93.5168   7
   4   2 -10 2880.27 93.8873   7
   2   4  10 2916.92 78.7317   3
  -4   6 -10 3164.36 95.2467   2
  -2  -4 -10 2886.61 91.2315   2
  -6   4 -10 3076.30 97.8554   2
   2  -6  -7 262.387 25.0002   1
   2   4   7 322.323 23.0823   1
  -2   6   7 228.212 21.9344   1
  -4  -2   7 201.996 20.2938   7
   4   2  -7 164.135 20.9961   7
  -2   6   7 148.387 18.5928   7
   6  -2  -7 87.9500 18.9782   7
  -6   2   7 112.621 18.4954   7
  -2  -4  -7 272.575 14.7919   6
  -4  -2   7 174.375 20.3165   6
   2  -6  -7 120.225 15.9233   6
   6  -4   7 237.375 17.5275   6
   4   2  -7 183.602 20.2747   6
   4  -6   7 201.563 20.7525   6
  -6   4  -7 226.697 24.0035   5
   6  -2  -7 110.753 18.0832   6
   4  -6   7 195.422 23.5602   4
  -2  -4  -7 260.838 20.6539   2
   6  -4   7 205.927 20.9866   2
  -6   4  -7 230.780 22.8836   2
  -4   6  -7 218.149 20.1917   2
   2   4   4 142.279 15.5754   1
  -2   6   4 92.7914 14.4142   1
   2  -6  -4 80.3401 14.2990   1
  -2   6   4 70.5695 11.1546   7
   4  -6   4 58.0297 13.8343   4
   4  -6   4 49.8864 11.8945   2
  -4  -2   4 137.309 15.7753   7
   6  -2  -4 41.2701 14.3558   7
  -2  -4  -4 193.258 9.28631   6
  -6   2   4 54.0894 14.2177   7
   4   2  -4 150.520 15.0691   6
   6  -2  -4 57.2051 13.1040   6
   4  -6   4 51.0384 12.9873   6
   6  -4   4 75.2168 14.2530   5
  -6   4  -4 62.6911 14.8362   2
   6  -4   4 54.8359 12.9054   2
  -2  -4  -4 162.322 13.0446   2
  -2   6   4 61.6670 13.3887   3
   4   2  -1 201.729 16.9574   7
   4  -6   1 437.986 14.8141   7
  -4  -2   1 221.820 14.1628   6
   4   2  -1 230.329 14.3653   6
  -2  -4  -1 242.262 13.1532   6
   2   4   1 282.394 12.8592   2
   6  -4   1 451.645 21.5596   5
   2   4   1 353.124 19.4698   1
  -4  -2   1 342.054 16.7490   1
   6  -4   1 528.262 15.1044   1
  -4   6  -1 561.693 22.6414   1
  -2   6   1 581.228 24.7169   1
   4   2  -1 305.379 16.2191   1
   4  -6   1 464.606 21.4703   4
  -2   6   1 463.618 23.7944   3
  -2   6   1 389.694 11.7683   7
   6  -4   1 446.266 21.6759   2
   4  -6   1 491.457 19.1887   2
  -6   4   2 3800.80 103.846   7
  -2  -4   2 3573.55 98.5122   7
  -4  -2  -2 3678.14 99.1938   1
   6  -2   2 4350.90 94.9152   1
   6  -4  -2 5263.31 100.718   1
   4   2   2 3630.10 99.1319   1
  -6   4   2 4369.44 96.9802   1
  -2  -4   2 3520.13 100.232   6
   2   4  -2 3522.51 99.8022   6
   6  -4  -2 3994.02 98.1204   5
  -4   6   2 3876.30 97.2701   4
  -2   6  -2 4191.35 106.429   1
   2   4  -2 3664.45 102.332   1
  -4   6   2 4477.77 105.097   1
  -2   6  -2 4083.90 105.881   3
   2   4  -2 3442.98 97.9646   7
   4  -6  -2 3933.57 98.4327   7
  -4   6   2 3862.36 97.7071   7
  -2   6  -2 4289.64 96.3791   2
   4   2   2 3560.45 99.7812   2
  -4  -2  -2 3642.15 99.6820   2
   6  -2   2 4126.10 105.839   2
  -6   2  -5 508.622 27.3509   2
   6  -4  -5 554.028 27.5962   6
   2   4  -5 301.296 21.9360   6
   6  -2   5 452.042 19.0823   6
   2  -6   5 477.166 25.6485   6
  -2  -4   5 324.586 22.8761   6
  -2   6  -5 516.617 22.7940   2
   4   2   5 282.817 21.3023   2
   6  -2   5 508.336 27.8945   2
   6  -2   5 468.199 27.9211   5
  -2   6  -5 466.315 28.6232   4
  -2  -4   5 326.277 23.3023   1
   2  -6   5 514.169 27.8557   1
  -2   6  -5 527.106 24.9010   3
  -4   6   5 667.909 28.1478   1
  -6   4   5 689.031 25.3145   1
   4   2   5 354.759 21.4895   1
   4  -6  -5 653.993 29.6841   1
  -6   4   5 583.490 28.4030   7
  -4   6   5 514.598 24.0957   7
   6  -4  -5 527.025 27.3675   7
  -2  -4   5 331.975 20.9253   7
   2  -6   5 472.953 20.2265   7
   2  -6   8 772.005 33.0119   7
  -2  -4   8 537.763 30.1553   7
   6  -4  -8 912.190 41.5508   7
  -6   4   8 882.117 38.5509   7
  -4   6   8 858.081 36.2090   7
   2   4  -8 618.254 32.4464   7
  -6   2  -8 694.537 37.4642   2
   2  -6   8 805.425 37.4316   6
  -4  -2  -8 470.135 21.1521   6
   2   4  -8 571.088 32.7620   6
   4   2   8 480.161 30.3263   5
   6  -2   8 726.919 36.9331   5
   2   4  -8 530.814 34.0404   4
  -6   4   8 492.145 29.8631   1
   4   2   8 292.766 26.6371   1
  -4   6   8 589.224 32.5073   1
  -2   6  -8 686.824 32.7504   2
  -4  -2  -8 452.306 31.1276   2
  -2  -4   8 547.585 32.9104   6
   4   2   8 492.524 22.2210   6
   4  -6  -8 816.712 35.1319   6
   2  -6  11 425.849 34.2545   6
  -6   2 -11 461.513 27.1132   6
  -4  -2 -11 446.546 23.4256   6
  -2  -4  11 466.396 34.8933   6
   4   2  11 433.315 24.7849   6
   6  -2  11 435.151 27.0413   6
  -6   2 -11 511.695 37.2413   2
   2   4 -11 467.208 34.6334   4
   6  -4 -11 449.862 18.9356   5
   2   4 -11 426.715 21.8193   3
  -2   6 -11 488.550 34.2042   2
  -4  -2 -11 482.903 35.3022   2
  -6   2 -14 893.051 54.4274   2
  -4  -2 -14 758.196 49.7766   2
  -2   6 -14 882.916 51.5328   2
  -2   6 -14 905.475 52.8793   5
   2  -6  14 841.663 51.0826   6
  -2  -4  14 712.244 48.7994   6
   4   2  14 708.567 37.6116   6
   6  -2  14 882.265 42.7331   6
  -6   2 -17 535.777 50.4823   2
  -2   6 -17 582.752 50.2635   2
  -4  -2 -17 473.166 48.2736   2
   6  -2  17 623.818 40.6862   6
  -2  -4  17 502.671 48.3106   6
   2  -6  17 597.451 48.8781   6
   2   4 -17 477.569 40.7527   5
  -2   6 -17 539.611 46.9461   5
  -2   6 -20 8.99843 33.5949   2
  -6   2 -20-1.94471 35.9479   2
  -4  -2 -20 9.47406 34.5014   2
   2   4 -20-15.6075 27.1183   5
  -2   6 -20-26.3662 31.0539   5
   2   4 -20 23.2939 33.6104   2
   2  -6  20-5.17324 34.0132   6
  -2  -4  20 10.5420 32.7185   6
   5  -6  20 64.7388 31.9744   6
   6  -5  20 18.5749 29.8752   6
  -5  -1  20 64.3219 36.3490   6
   1  -6 -20 67.3278 35.5718   2
  -1  -5 -20 69.6371 35.4701   2
  -6   5 -20 67.6307 36.8709   2
  -5   6 -20 48.4709 35.6566   2
   5  -6  17 71.4707 28.8520   6
   6  -5  17 105.361 27.1585   6
   5   1 -17 108.972 23.8747   5
  -5   6 -17 98.0696 32.7700   5
  -5  -1  17 87.7286 30.7593   6
   1  -6 -17 130.367 34.2258   2
  -1  -5 -17 91.3371 31.9223   2
  -6   5 -17 72.0257 33.2629   2
  -5   6 -17 103.549 33.8615   2
  -6   5 -14 538.410 42.9870   5
  -5   6 -14 544.926 43.2809   5
  -6   5 -14 497.572 42.8620   2
  -5   6 -14 527.513 43.0528   2
  -1  -5 -14 458.054 39.6778   2
   5  -6  14 534.705 40.0614   6
  -5  -1  14 452.178 41.8955   6
   6  -5  14 558.075 38.8227   6
   5   1 -11 54.0541 21.2484   7
   6  -1 -11 8.19693 19.8692   7
   5   1 -11 49.0513 17.8507   4
   6  -1 -11 31.4130 14.4206   4
  -1  -5 -11 24.9094 18.8078   2
  -1  -5 -11 56.0171 14.4111   6
   5  -6  11 19.5217 18.0531   6
  -5  -1  11 48.0060 20.0323   6
   1  -6 -11 10.3072 14.4093   6
   6  -5  11 23.5050 16.1608   6
  -6   5 -11 16.5349 22.3012   5
   1   5  11 52.3320 15.0529   5
  -1   6  11 11.3529 11.0075   5
  -5   6 -11 26.2275 20.4229   5
   1   5  11 69.8029 12.3824   3
  -6   5 -11 17.1242 19.5778   2
  -5   6 -11 20.0902 20.1918   2
  -6   1  11 33.8614 19.0141   6
  -5  -1   8 295.696 25.7300   7
   5   1  -8 309.328 27.5760   7
   6  -1  -8 191.791 25.4669   7
  -1   6   8 261.162 23.1744   7
  -1   6   8 222.908 18.1107   3
   1   5   8 287.402 19.1993   3
  -5   6  -8 153.412 21.5848   2
  -6   5  -8 187.196 23.3133   2
  -5  -1   8 328.701 26.4097   6
   1  -6  -8 213.487 18.3249   6
  -6   1   8 216.255 23.7896   6
  -1  -5  -8 318.434 18.2679   6
   5   1  -8 341.109 25.8188   6
   6  -5   8 125.585 17.9777   6
   5  -6   8 176.369 20.0628   6
  -1   6   8 203.873 15.7809   5
  -5   6  -8 176.658 24.4437   5
  -6   5  -8 180.854 24.0845   5
  -1  -5  -8 284.315 23.2719   2
  -1   6   8 185.059 22.2675   1
   1   5   8 220.516 23.1881   1
   5   1  -5 1117.88 43.5478   7
   6  -1  -5 1075.93 44.2559   7
  -1   6   5 1242.32 42.8177   3
   5  -6   5 1154.37 42.5296   1
  -5  -1   5 1074.19 41.5091   6
  -6   1   5 1161.97 43.4873   6
  -1  -5  -5 1110.20 35.3124   6
   6  -1  -5 1192.51 43.5855   6
   5   1  -5 1169.11 43.0757   6
   5  -6   5 1105.53 42.4149   6
   6  -5   5 1074.73 42.7733   2
  -1  -5  -5 1180.69 38.6817   2
   5  -6   5 1103.58 41.9726   2
  -6   5  -5 1042.52 44.6330   5
  -5   6  -5 1103.34 45.0799   5
   5  -6   5 1083.19 44.4678   4
  -6   1   5 1161.19 44.7602   7
  -5  -1   5 1133.46 43.5357   7
  -6   5  -5 1114.85 43.8830   2
   1  -6  -5 1174.14 44.7727   1
   1   5   5 1285.97 45.2371   1
  -1   6   5 1334.74 46.4030   1
  -1  -5  -5 1194.48 43.9942   1
  -6   1   2 1737.03 54.2119   7
  -1   6   2 1497.41 52.5026   3
  -6   1   2 1374.09 41.2986   1
  -5  -1   2 1539.29 45.3696   1
   6  -5   2 1788.79 47.1161   1
  -5   6  -2 1818.83 50.6503   1
  -1   6   2 1381.06 50.7042   1
   1   5   2 1518.16 51.3096   1
   5  -6   2 1843.22 54.4440   4
  -1  -5  -2 1576.32 41.7839   2
   5  -6   2 1835.74 51.4807   2
   6  -5   2 1809.80 53.1241   2
  -5   6  -2 1818.33 51.0426   2
   6  -1  -2 1695.49 49.7771   6
  -5  -1   2 1742.19 48.5112   6
   5   1  -2 1804.28 49.2143   6
  -5   6   1 65.1753 10.1421   7
   5   1   1 110.418 7.80527   6
  -1  -5   1 121.651 12.5516   6
   1   5  -1 106.221 9.37191   7
   6  -5  -1 90.3444 11.7680   7
  -1   6  -1 187.309 17.2398   3
   5   1   1 259.448 12.6604   1
  -5   6   1 251.654 15.4462   1
  -6   5   1 272.957 12.8546   1
   1   5  -1 236.303 17.6841   1
   6  -1   1 321.153 8.46701   1
  -1   6  -1 274.040 18.3766   1
  -5   6   1 95.7016 10.8038   5
   5  -6  -1 102.431 11.8160   4
   6  -1   1 225.572 17.1625   2
   5   1   1 149.472 14.0674   2
   6  -5  -1 503.201 16.6634   1
   5  -6  -1 373.017 17.8572   1
  -6   5   4 348.048 20.3206   1
  -5   6   4 447.147 23.9437   1
   5   1   4 391.336 21.2421   1
   1   5  -4 492.671 25.2006   6
   1  -6   4 661.041 28.1074   6
   6  -1   4 536.013 18.2982   6
  -1   6  -4 562.186 21.1601   2
   5   1   4 478.550 25.1012   2
   6  -1   4 474.999 26.3590   2
  -1   6  -4 588.115 30.3409   4
  -1  -5   4 404.928 25.3302   1
   1  -6   4 513.928 27.0827   1
  -1   6  -4 624.743 27.9339   3
   1   5  -4 532.930 22.3946   7
  -6   5   4 597.361 27.1129   7
  -5   6   4 683.062 26.2735   7
   1  -6   4 654.955 20.8230   7
  -1  -5   4 503.251 21.5002   7
  -6   1  -4 490.813 26.3040   2
  -6   5   7 233.930 22.2577   7
   6  -5  -7 213.846 23.1756   7
  -1  -5   7 225.081 18.9887   7
   5  -6  -7 223.234 22.0811   7
   1  -6   7 247.552 19.4288   7
  -5   6   7 220.611 20.7499   7
   1   5  -7 256.572 18.8667   3
  -1   6  -7 270.112 19.0479   3
   1  -6   7 294.630 25.4316   1
  -1  -5   7 317.665 24.8603   1
  -6   1  -7 308.397 24.7602   2
  -5  -1  -7 274.368 23.5676   2
   5   1   7 212.266 12.8177   6
   6  -5  -7 226.902 22.0846   6
   5  -6  -7 223.682 21.1333   6
   6  -1   7 253.473 15.3759   6
   1   5  -7 250.963 21.7686   6
   1  -6   7 252.141 23.5579   6
  -1   6  -7 233.457 22.1068   6
  -5  -1  -7 216.372 12.5577   6
  -1  -5   7 231.151 22.5511   6
   5   1   7 230.335 22.1035   5
   6  -1   7 274.564 24.1781   5
   1   5  -7 239.169 25.6473   4
  -1   6  -7 278.708 26.0012   4
  -6   5   7 476.076 25.9775   1
   6  -1   7 423.411 26.8889   1
   5   1   7 445.521 25.0326   1
  -5   6   7 439.364 25.5754   1
   6  -1   7 313.756 24.5341   2
  -6   1 -10 69.0430 22.5702   2
  -5  -1 -10 75.4205 20.8282   2
   1  -6  10 105.529 21.7969   6
  -5  -1 -10 67.5236 11.4789   6
   6  -1  10 65.3770 13.0163   6
  -1  -5  10 89.3660 20.6980   6
   1   5 -10 65.0308 21.0811   4
  -1   6 -10 94.2543 20.4535   2
  -1  -5  10 74.0625 17.8292   7
   1  -6  10 53.3543 17.5175   7
   1   5 -10 86.3319 13.0145   3
   5   1  10 82.2872 18.5640   1
  -5  -1 -13 606.543 31.0808   6
  -5  -1 -13 659.327 45.5628   2
  -1   6 -13 592.984 41.3435   2
  -6   1 -13 665.698 46.3703   2
  -1  -5  13 633.110 44.6861   6
   6  -1  13 609.417 33.5159   6
   1  -6  13 650.244 44.9359   6
   5   1  13 627.301 32.2780   6
   6  -5 -13 696.395 25.6352   3
  -1   6 -16 23.3879 27.5646   5
   5   1  16 24.6915 18.1558   6
  -1   6 -16 17.2493 26.1184   2
   6  -1  16 29.3250 19.0980   6
   1  -6  16 10.0128 26.3787   6
  -1  -5  16 25.7016 28.2283   6
  -6   1 -16-13.5054 28.2182   2
  -5  -1 -16 17.9570 28.8704   2
   1   5 -19-8.31208 30.9577   2
  -6   1 -19-7.24585 32.9001   2
  -1   6 -19 10.0908 30.8570   2
  -5  -1 -19 24.8944 34.5363   2
   1   5 -19 13.5908 27.2128   5
  -1   6 -19 38.4230 30.3298   5
  -1  -5  19 13.7157 31.1385   6
   1  -6  19-11.7904 32.1219   6
  -1   6 -22 12.7245 32.0491   5
   6  -6  21 3.10689 30.1149   6
  -6   6 -21 63.0486 40.9875   2
   0  -6 -21 71.2180 39.3882   2
  -6   0  18 5.02903 31.3684   6
   0  -6 -18 23.0920 30.7588   2
   6  -6  18-5.42662 26.6430   6
  -6   6 -18-1.69160 30.3262   2
  -6   6 -15 77.9811 31.5545   5
  -6   0  15 52.7135 26.2860   6
   0  -6 -15 76.6380 27.6666   2
   6  -6  15 45.2521 23.3961   6
  -6   6 -15 57.8827 27.9737   2
   0   6  12 154.017 17.7845   5
   6   0 -12 163.340 21.0497   4
  -6   6 -12 198.361 29.8172   5
  -6   6 -12 220.485 29.5003   2
   6   0 -12 189.266 30.0702   7
  -6   0  12 164.920 26.7167   6
   6  -6  12 179.919 24.3950   6
   0  -6  -9 1159.47 44.2787   6
  -6   0   9 1183.10 53.5181   6
   6  -6   9 1609.29 55.0893   6
   0   6   9 1114.90 43.4590   5
  -6   6  -9 1695.50 62.8466   5
   6   0  -9 1246.41 47.8062   4
   0   6   9 1179.84 44.0180   3
   6   0  -9 1144.10 55.5553   7
  -6   6  -9 1818.43 62.6153   2
   6  -6   6 94.3324 15.2920   1
   0   6   6 134.007 18.4529   1
   6  -6   6 59.2299 18.6387   4
   6  -6   6 84.5363 15.9823   2
   6   0  -6-0.63509 14.0253   7
  -6   0   6 3.86129 14.4798   7
  -6   0   6 14.5878 13.7980   6
   0  -6  -6 10.2617 9.11833   6
   6   0  -6 9.94007 13.8680   6
   6  -6   6 51.2906 13.8856   6
  -6   6  -6 46.7502 17.6837   5
   0   6   6 12.9908 12.2512   3
  -6   6  -6 69.9301 16.4273   2
   6   0  -3 52.2089 14.2016   7
  -6   0   3 44.5342 13.3940   7
   6  -6   3 36.3737 12.8071   2
   0  -6  -3 55.4841 8.07141   2
   6   0  -3 37.6123 11.5713   6
   0   6   3 47.8207 13.4317   3
  -6   0   3 43.3426 7.88511   1
   0  -6   0 108.512 14.7224   1
   6  -6   0 47.0364 10.1053   1
  -6   6   0 24.1878 9.13337   1
   0   6   0 116.669 16.0420   3
   6   0   0 151.961 8.20624   1
   0   6   0 130.582 15.2996   1
   0   6   0 132.396 7.71202   7
   6   0   0 165.478 11.3011   6
   6  -6   0 19.0240 8.49865   7
   0  -6   0 134.588 13.2162   6
   6  -6   0 27.7864 11.4888   2
  -6   6   0 20.8933 10.2618   5
  -6   0   0 153.773 7.99789   1
   6   0   0 163.329 15.6321   2
   0  -6   3 1658.83 44.5409   7
  -6   6   3 1246.14 48.5419   7
   6   0   3 1851.99 54.7466   2
   6   0   3 1841.66 41.1618   6
   0   6  -3 1711.47 43.7971   2
   6  -6  -3 1221.67 41.4858   4
   0  -6   3 1775.06 55.9939   1
   0   6  -3 1725.02 54.9927   1
   0   6  -3 1620.99 53.9664   3
  -6   6   3 1521.24 48.7100   1
   6   0   3 2031.71 47.2839   1
   0   6  -3 1595.89 44.5048   7
   0  -6   6 161.408 15.1914   7
   0   6  -6 122.292 20.8424   4
   0   6  -6 151.338 16.8322   3
   0  -6   6 194.204 21.0970   1
  -6   6   6 98.8125 16.6806   7
   6  -6  -6 73.1666 17.4876   7
   6   0   6 146.792 9.78337   6
   0   6  -6 138.616 18.4959   6
   0  -6   6 148.502 18.5231   6
   6  -6  -6 95.2408 17.5755   6
   6   0   6 143.046 19.3623   2
   6   0   6 122.888 18.4534   5
  -6   0  -6 179.816 20.1424   2
   6   0   6 297.406 19.0526   1
  -6   6   6 223.645 19.0171   1
   6   0   9 496.078 23.8831   6
   0  -6   9 514.203 35.2046   6
  -6   0  -9 651.553 38.6490   2
   0   6  -9 569.239 37.2492   4
   0   6  -9 602.507 28.4487   3
   6   0   9 1209.97 43.4530   1
  -6   6   9 1010.87 40.5883   1
   6  -6  -9 340.134 32.0138   7
   0  -6   9 446.976 28.8999   7
   0  -6   9 740.009 40.6802   1
   6   0  12 36.0904 13.4610   6
  -6   0 -12 3.56255 11.9201   6
   0  -6  12 10.8464 19.7024   6
  -6   0 -12 13.0629 21.2873   2
  -6   0 -15 57.0681 28.1741   2
   0   6 -15 29.8063 26.6524   2
   0  -6  15 19.3009 25.2442   6
   6   0  15 40.7527 17.0906   6
  -6   0 -18-18.7230 32.0800   2
   0   6 -18 18.5571 27.5998   5
   0   6 -18-9.14034 31.2647   2
   0  -6  18 21.1583 31.2542   6
  -6   0 -21 57.2806 41.5678   2
   0   6 -21 42.3909 34.7454   2
   0   6 -21 38.0735 31.7623   5
   0  -6  21 3.72267 34.8380   6
   4  -7  20 26.5655 31.7403   6
   7  -4  20 25.0750 25.9406   6
  -4  -3  20 36.0583 34.6245   6
  -4   7 -20 38.4101 35.4470   2
  -3  -4 -20 16.3495 36.4525   2
  -7   4 -20 17.8710 36.8889   2
  -4   7 -20 8.54263 32.8872   5
   3  -7 -20-10.8934 34.2216   2
  -4   7 -17 126.197 33.9855   5
  -7   4 -17 175.160 38.0044   2
  -4   7 -17 130.179 34.8113   2
  -3  -4 -17 138.275 35.4849   2
   7  -4  17 122.218 26.6112   6
   4  -7  17 150.084 34.8186   6
  -4  -3  17 142.066 34.4593   6
  -4   7 -14 716.635 48.9062   5
  -4  -3  14 758.625 50.2548   6
   4  -7  14 686.607 46.5713   6
   7  -4  14 671.200 40.2846   6
  -7   4 -14 659.413 49.2538   2
  -3  -4 -14 714.023 47.6824   2
  -4   7 -14 671.891 47.1756   2
  -3  -4 -11 205.968 16.8204   6
   7  -4  11 174.018 19.7968   6
   4  -7  11 143.107 23.5993   6
   4   3 -11 225.088 26.3327   4
  -4   7 -11 175.439 28.6348   5
   7  -3 -11 120.564 27.3305   7
   3   4  11 227.768 18.0002   3
  -3  -4 -11 228.831 26.7412   2
  -4   7 -11 172.218 24.8756   2
  -7   4 -11 184.762 28.6046   2
  -4  -3  11 247.848 28.2690   6
   4   3  -8 40.5232 17.6455   4
   7  -3  -8 36.1806 11.1524   4
   7  -3  -8 28.7259 19.7664   7
   4   3  -8 26.4721 17.0359   7
  -3   7   8 37.3401 16.5593   7
  -4  -3   8 32.1202 16.6117   7
   4  -7   8 89.3624 19.1423   1
   3  -7  -8 14.3743 13.6014   6
  -3  -4  -8 38.3420 8.69135   6
   4  -7   8 55.4327 17.4436   6
   7  -4   8 47.3491 12.5054   6
  -4  -3   8 34.5131 16.3790   6
  -3   7   8 37.9401 7.81113   5
  -3  -4  -8 53.1802 16.5327   2
  -4   7  -8 74.1560 17.5810   2
  -7   4  -8 86.6178 20.7098   2
  -3   7   8 107.262 19.6252   1
   3   4   8 80.6462 17.9991   1
   7  -3  -5 971.155 43.1835   7
   4   3  -5 1135.53 40.9405   7
  -3   7   5 1060.90 37.8232   7
   4  -7   5 923.553 42.8357   4
   3  -7  -5 980.550 39.7847   3
  -4  -3   5 1161.09 41.4774   1
   4  -7   5 909.604 41.4396   1
  -4  -3   5 1177.97 42.2618   7
  -7   3   5 1024.74 43.0006   7
  -4  -3   5 1148.55 42.3721   6
   7  -3  -5 977.891 40.9269   6
  -3  -4  -5 1209.27 29.5941   6
   4   3  -5 1138.89 41.7168   6
   4  -7   5 878.259 40.1562   6
   7  -4   5 938.101 41.8009   2
   7  -4   5 996.844 42.9644   5
  -3  -4  -5 1147.98 42.9844   1
  -7   3   5 981.419 36.7369   1
   3  -7  -5 938.135 41.2814   1
   3   4   5 1292.41 44.0663   1
  -3   7   5 1035.74 42.6236   1
  -7   4  -5 971.869 43.5392   2
  -3   7   2 1531.39 38.1133   7
   7  -3  -2 1535.19 49.2907   7
  -3   7   2 1472.29 49.4664   3
   3   4   2 1491.13 46.0185   1
  -3   7   2 1309.28 46.7228   1
  -4   7  -2 1289.52 45.7865   1
   4   3  -2 1525.76 44.6732   1
   4  -7   2 1097.38 44.0681   1
   7  -4   2 1178.62 36.2794   1
  -7   3   2 1612.96 50.1946   7
  -4  -3   2 1701.93 44.7053   6
   4   3  -2 1695.35 44.4211   6
  -3  -4  -2 1686.72 36.6187   6
   3   4   2 1632.48 41.1670   2
   7  -4   2 1348.73 46.8587   5
   3  -7  -2 1048.15 44.1234   1
  -7   3   2 1070.65 33.9331   1
   7  -4   2 1219.41 46.0912   2
  -3  -4  -2 1658.28 40.9934   2
  -4   7  -2 1243.07 40.4756   2
   4  -7   2 1215.09 40.8210   2
   4  -7  -1 1653.96 45.6277   7
  -3   7  -1 2061.97 59.5201   3
   3   4  -1 1779.86 53.9280   1
  -4   7   1 1975.70 56.1847   1
   3  -7   1 2557.16 62.7988   1
  -7   4   1 1843.26 43.6256   1
  -3   7  -1 2393.24 59.6814   1
   4   3   1 1817.21 51.9708   1
  -4   7   1 1640.14 45.1534   7
   3   4  -1 1496.74 49.8988   7
  -4  -3  -1 1495.39 43.2905   6
  -3  -4   1 1497.87 48.1193   6
   3   4  -1 1548.14 48.4126   6
   7  -4  -1 1642.71 51.1378   5
  -4   7   1 1606.39 51.0202   4
  -4  -3  -1 2031.00 53.1062   1
   7  -3   1 2203.24 59.4208   2
   3  -7   1 2291.81 48.9865   2
   4   3   1 1629.56 48.7930   2
   3   4  -1 1536.65 45.8006   2
  -4   7   4 416.716 19.7519   7
   7  -4  -4 481.382 26.5321   7
   3  -7   4 466.782 16.9982   7
  -3   7  -4 443.514 24.8085   3
  -3  -4   4 295.991 21.1857   1
   3  -7   4 383.187 24.7418   1
  -7   4   4 458.566 26.1576   7
  -3  -4   4 365.504 21.5135   7
   7  -4  -4 463.704 25.6429   6
   3  -7   4 459.417 25.5785   6
   3   4  -4 358.881 21.7141   6
   4   3   4 295.660 19.2320   2
   7  -3   4 479.472 25.9472   5
  -4   7   4 365.188 15.4309   4
  -3   7  -4 473.612 27.8592   4
   7  -3   4 437.932 25.7719   2
  -7   3  -4 425.518 26.2944   2
  -3   7  -4 425.464 19.6851   2
  -4   7   4 238.286 20.7326   1
   4  -7  -4 165.524 19.0055   1
   4   3   4 252.687 19.4674   1
  -7   4   4 203.033 15.0409   1
  -4  -3  -7 1038.67 42.0693   2
  -7   3  -7 864.222 44.1959   2
   7  -4  -7 1088.19 44.3832   6
   4  -7  -7 1075.94 42.7850   6
  -3  -4   7 862.933 41.5661   6
   3  -7   7 847.458 41.8324   6
  -4  -3  -7 832.589 28.3281   6
   3   4  -7 857.308 41.3197   6
   7  -3   7 857.606 43.0227   2
  -3   7  -7 1024.14 40.5837   2
   7  -3   7 769.867 42.3356   5
   3  -7   7 1026.92 46.1549   1
  -3  -4   7 1132.43 45.3860   1
   4  -7  -7 1201.87 41.4673   3
   7  -4  -7 1095.34 31.1465   4
  -4   7   7 1969.41 55.0574   1
   4   3   7 1554.79 47.9875   1
  -3  -4   7 767.255 38.4487   7
   7  -4  -7 1030.58 46.3518   7
   3   4  -7 818.375 39.7827   7
   3  -7   7 732.690 35.0878   7
  -4   7   7 1031.47 40.9336   7
  -7   4   7 1020.19 44.9226   7
   7  -3  10 759.428 38.5409   6
   3  -7  10 870.754 48.4949   6
  -4  -3 -10 1135.18 37.1606   6
  -3   7 -10 864.242 45.8158   2
  -4  -3 -10 1199.32 51.7823   2
  -4   7  10 1270.66 29.5854   4
   3   4 -10 1147.55 52.3632   4
  -3  -4  10 1164.37 52.9569   6
  -7   3 -10 787.140 48.4791   2
  -7   4  10 1165.69 49.5671   1
   3  -7  10 850.282 42.7072   7
   7  -4 -10 1362.07 58.2721   7
  -3   7 -13 1860.17 78.4631   5
   3  -7  13 1978.04 78.6300   6
  -4  -3 -13 1853.22 59.4696   6
  -4  -3 -13 1838.74 76.1210   2
  -3   7 -13 1710.90 73.5184   2
  -3  -4  13 1835.89 78.0998   6
   7  -3  13 1797.55 65.5639   6
  -7   3 -13 1881.45 80.2761   2
  -3   7 -16 105.803 32.5919   5
  -3  -4  16 115.797 32.7330   6
   3  -7  16 103.123 29.8502   6
   7  -3  16 109.255 24.0622   6
  -7   3 -16 107.298 32.7223   2
  -4  -3 -16 77.2221 30.5333   2
  -3   7 -16 88.7867 31.2306   2
   3   4 -19 25.4301 26.6687   5
  -3   7 -19 1.58736 31.2448   5
  -7   3 -19 9.47094 34.8428   2
  -4  -3 -19 26.6424 34.4993   2
  -3   7 -19 20.4067 31.5153   2
   3  -7  19 18.0119 31.5189   6
   7  -3  19 7.78554 22.5999   6
  -3  -4  19 55.1012 33.3707   6
  -5   7 -21 52.7770 36.5965   2
  -2  -5 -21 42.8462 37.8650   2
   2  -7 -21 31.5288 35.8787   2
   7  -5  21 71.8958 30.6985   6
   5  -7  21 57.3789 33.3088   6
  -5   7 -18 1011.93 65.0587   5
   5   2 -18 835.833 48.5061   5
  -2  -5 -18 869.812 61.8023   2
   2  -7 -18 842.873 61.8404   2
  -5   7 -18 928.849 63.5914   2
  -7   5 -18 969.987 67.5826   2
   5  -7  18 1027.96 62.3120   6
  -5  -2  18 823.665 61.3340   6
   7  -5  18 877.127 53.9800   6
  -5   7 -15 667.489 50.0745   5
   7  -5  15 595.799 40.8212   6
   5  -7  15 552.992 43.9498   6
  -5  -2  15 539.541 46.8326   6
  -7   5 -15 610.267 49.9290   2
  -5   7 -15 589.692 47.2519   2
  -2  -5 -15 656.692 48.0658   2
  -5  -2  12 166.002 27.0693   6
   5  -7  12 168.898 25.3638   6
  -5   7 -12 181.106 28.4916   5
   7  -2 -12 218.408 31.7602   7
   2   5  12 121.868 14.8095   3
   5   2 -12 137.793 22.9179   4
  -2  -5 -12 93.7076 23.0183   2
  -7   5 -12 115.732 25.9236   2
  -5   7 -12 100.452 25.1173   2
  -2  -5 -12 172.059 17.9265   6
   7  -5  12 164.422 22.4810   6
  -5   7  -9 2888.49 91.0860   2
  -7   5  -9 2891.19 94.4466   2
  -5  -2   9 2843.82 92.6518   6
  -2  -5  -9 2802.77 77.7643   6
   2  -7  -9 2800.09 83.9745   6
   7  -5   9 2628.78 83.8890   6
   5  -7   9 2647.68 88.4155   6
  -7   5  -9 2712.24 94.1499   5
   2   5   9 2745.32 84.1080   5
  -2   7   9 2916.80 75.9633   5
  -5   7  -9 2734.49 94.1434   5
   5   2  -9 2894.18 88.9159   4
   5  -7   9 2869.86 81.3175   3
   2   5   9 2811.01 80.8854   3
  -2  -5  -9 2798.88 87.6372   2
   7  -2  -9 2950.69 96.3285   7
  -2   7   9 2809.43 87.8221   7
   5   2  -9 2964.55 93.5590   7
   2   5   6 131.993 17.7059   1
  -2  -5  -6 58.9292 17.4485   1
  -2   7   6 39.1304 14.8585   1
   2  -7  -6 20.4187 14.5375   1
  -5  -2   6 231.747 21.2311   7
   5   2  -6 221.088 20.4945   7
   7  -2  -6 161.083 20.1784   7
  -2   7   6 147.558 16.4956   7
   5  -7   6 218.001 18.4053   3
   5  -7   6 169.484 19.8662   1
  -5  -2   6 177.736 17.5055   1
  -7   2   6 132.227 18.6147   7
  -5  -2   6 251.368 21.3638   6
  -2  -5  -6 249.545 13.1932   6
   7  -2  -6 154.685 18.9841   6
   5   2  -6 245.523 20.6503   6
   5  -7   6 235.342 21.5497   6
   7  -5   6 272.850 18.8928   6
  -7   5  -6 240.429 23.3793   5
   5  -7   6 222.171 24.2708   4
   7  -5   6 193.535 20.6713   2
   5  -7   6 148.465 18.4078   2
  -2   7   6 90.6655 15.7968   3
  -7   5  -6 227.098 22.2094   2
  -5   7  -6 206.176 19.4210   2
   7  -2  -3 8129.60 194.252   7
  -2   7   3 7953.37 181.785   7
  -2   7   3 7492.09 190.770   3
   5  -7   3 7876.90 191.960   3
  -5  -2   3 7005.33 183.993   1
   5  -7   3 7025.07 187.936   1
   7  -5   3 7626.83 182.800   1
  -7   2   3 8377.22 194.648   7
  -5  -2   3 8036.69 191.419   7
   7  -2  -3 8237.70 189.746   6
   5   2  -3 7850.16 186.835   6
   5  -7   3 7632.49 186.781   2
   7  -5   3 8110.63 192.805   5
   5  -7   3 7949.60 193.080   4
  -2  -5  -3 6719.32 188.023   1
  -2   7   3 7059.23 190.473   1
   2  -7  -3 6836.03 190.270   1
   2   5   3 7233.97 189.342   1
   7  -5   3 7839.78 191.788   2
  -2  -5  -3 7634.86 180.558   2
  -7   5  -3 8083.26 192.752   2
   2   5   0 12315.6 285.534   7
   7  -2   0 11926.4 293.783   7
  -5  -2   0 12536.8 281.855   6
   5   2   0 12952.7 282.281   6
  -2  -5   0 12591.0 285.358   6
   7  -5   0 11464.6 281.300   1
   2  -7   0 11664.5 292.668   1
  -5  -2   0 12859.2 285.766   1
   7  -5   0 11622.8 288.412   5
  -5   7   0 11674.8 289.611   1
  -7   5   0 11668.6 281.520   1
   2   5   0 12553.9 291.899   1
  -2   7   0 11948.8 292.924   1
   5   2   0 12800.1 285.805   1
  -2   7   0 11372.9 293.550   3
   5  -7   0 11048.3 293.179   3
   5  -7   0 11115.3 282.355   7
   2  -7   0 12120.8 278.646   2
   2   5   0 13095.0 279.092   2
   7  -2   0 12443.1 292.851   2
   5  -7   0 11818.3 287.401   2
   7  -5   0 11579.4 291.826   2
   5   2   0 13887.5 289.717   2
  -7   5   3 427.204 26.4400   7
  -2  -5   3 569.917 24.5523   7
   5  -7  -3 486.492 26.0976   1
  -5   7   3 552.400 27.5612   1
  -7   5   3 537.604 22.4576   1
   7  -2   3 724.920 21.1438   1
   5   2   3 658.423 25.9644   1
   2   5  -3 593.281 27.3538   6
   2  -7   3 791.681 32.2449   6
   5   2   3 622.242 27.3500   2
   7  -5  -3 440.290 20.6303   5
  -2   7  -3 801.094 34.9642   4
  -2   7  -3 799.387 32.6669   1
   2  -7   3 779.960 33.3748   1
  -2  -5   3 573.458 28.6662   1
   5  -7  -3 465.466 27.8711   3
  -2   7  -3 796.937 32.8143   3
   5  -7  -3 469.469 24.1833   7
  -5   7   3 454.816 22.9136   7
   2  -7   3 804.691 19.5491   7
   2   5  -3 572.040 24.4034   7
  -7   2  -3 835.255 33.7670   2
  -2   7  -3 807.277 23.6202   2
   7  -2   3 835.465 33.6039   2
   2  -7   6 938.944 33.9192   7
  -7   5   6 882.096 39.7673   7
   7  -5  -6 866.770 41.0882   7
  -2  -5   6 1039.25 38.1550   7
  -5   7   6 873.888 37.5582   7
   5  -7  -6 965.032 38.9784   3
  -2   7  -6 992.101 38.5862   3
   2  -7   6 1051.25 44.9492   1
  -2  -5   6 1075.50 43.9986   1
  -5  -2  -6 1150.56 42.0990   2
  -7   2  -6 1023.09 43.7290   2
   7  -5  -6 948.566 41.2777   6
   7  -2   6 967.310 32.2775   6
   2   5  -6 1089.36 41.8182   6
   2  -7   6 947.738 41.9453   6
  -2  -5   6 1057.76 42.1007   6
   7  -5  -6 872.393 24.8702   5
  -2   7  -6 957.627 45.1508   4
   7  -2   6 966.190 43.2983   5
   7  -5  -6 831.373 24.7278   4
   5   2   6 1078.89 41.5121   2
   7  -2   6 947.638 42.4148   2
  -7   5   6 1037.19 37.0045   1
   5   2   6 1156.62 40.3306   1
   5  -7  -6 1018.31 43.9046   1
  -5   7   6 974.513 40.0797   1
  -7   2  -9 4793.07 139.815   2
  -5  -2  -9 5478.86 139.361   2
  -2  -5   9 5149.27 139.365   6
  -5  -2  -9 5020.66 118.196   6
   2  -7   9 4662.20 137.017   6
  -2   7  -9 4747.26 131.706   2
   2   5  -9 5014.56 139.759   4
   2   5  -9 5029.17 125.911   3
   5  -7  -9 4223.94 123.792   3
   2  -7   9 4437.89 127.304   7
   7  -5  -9 4213.37 135.738   7
  -2  -5   9 4942.38 132.285   7
   5   2   9 5086.10 134.122   1
  -7   5   9 4075.21 127.666   1
  -2  -5   9 5089.71 139.457   1
   2  -7   9 4548.34 138.435   1
  -2  -5  12 156.610 27.7171   6
   2  -7  12 159.795 27.1348   6
  -5  -2 -12 143.287 15.0361   6
   7  -2  12 216.861 20.6939   6
   5   2  12 154.823 16.8967   6
  -7   2 -12 176.553 29.7838   2
  -2   7 -12 148.535 24.8287   2
  -5  -2 -12 100.529 24.5446   2
   2   5 -12 118.434 25.4178   4
   2   5 -12 116.248 14.3291   3
   7  -2  15 185.619 24.4775   6
  -2  -5  15 276.865 36.8168   6
  -7   2 -15 189.410 35.4426   2
  -2   7 -15 221.615 33.5538   2
  -5  -2 -15 305.869 37.5701   2
   2  -7  15 186.216 32.7717   6
  -2   7 -15 198.995 34.4088   5
  -2  -5  18 503.286 49.4283   6
   2  -7  18 475.456 48.0738   6
   2   5 -18 544.465 51.2215   2
  -2   7 -18 447.260 48.0445   2
  -5  -2 -18 546.844 51.9691   2
  -7   2 -18 473.984 51.9851   2
   2   5 -18 527.399 44.9627   5
  -2   7 -18 411.421 45.6646   5
   2   5 -21 56.9469 35.5225   2
  -5  -2 -21 1.94384 35.3083   2
  -2   7 -21-5.52545 33.2837   2
   2  -7  21 25.8718 34.5848   6
   2   5 -21 33.7840 29.8088   5
  -2   7 -21 39.8383 34.6817   5
   7  -6  22 140.959 36.3643   6
  -1  -6 -19 607.346 53.7889   2
   1  -7 -19 495.418 51.4681   2
  -6  -1  19 532.148 54.1147   6
   7  -6  19 499.170 46.1965   6
   6  -7  19 518.360 48.2877   6
  -6   7 -19 576.658 55.7323   2
  -7   6 -19 546.308 55.1194   2
  -6   7 -19 592.406 55.2949   5
   6  -7  16-12.8258 25.4630   6
   7  -6  16 8.22072 24.1024   6
  -6   7 -16 34.8012 30.4872   5
   1  -7 -16 20.4122 27.4760   2
  -1  -6 -16-1.34818 26.0079   2
  -6  -1  16-8.80027 25.2355   6
  -7   1  16 4.55705 27.3040   6
  -7   6 -16 3.12653 28.5372   2
  -6   7 -16 16.4418 28.7689   2
  -7   6 -13 360.044 37.3080   2
  -6   7 -13 321.846 35.6134   2
   6  -7  13 324.331 31.5305   6
   7  -6  13 304.465 30.5440   6
  -7   6 -13 321.216 37.0238   5
  -6   7 -13 356.104 37.3112   5
   6   1 -13 306.502 28.7400   4
   7  -1 -13 280.858 35.7899   7
  -6  -1  13 301.124 34.1674   6
  -7   1  13 314.059 35.8208   6
  -1  -6 -13 334.979 32.6362   2
  -7   1  10 1314.88 60.6413   6
  -1  -6 -10 1633.02 50.7824   6
   1  -7 -10 1404.19 52.0328   6
  -6  -1  10 1558.38 63.2393   6
   7  -6  10 1304.46 55.3371   6
   6  -7  10 1428.03 59.2949   6
  -1  -6 -10 1582.82 59.0320   2
   6   1 -10 1604.74 57.3964   4
   7  -1 -10 1375.02 51.0295   4
   1   6  10 1675.72 54.3136   5
  -6   7 -10 1442.17 64.2734   5
  -7   6 -10 1412.08 64.0066   5
  -1   7  10 1386.38 47.4719   5
  -1   7  10 1361.83 49.3242   3
   6  -7  10 1396.13 50.1242   3
   1   6  10 1732.12 52.6471   3
   7  -6  10 1364.77 49.5606   3
  -7   6 -10 1461.66 62.7670   2
  -6   7 -10 1486.33 62.0239   2
   6   1 -10 1529.86 64.4192   7
   7  -1 -10 1369.45 63.3978   7
  -7   6  -7 1085.54 46.4875   2
  -6   7  -7 1162.36 45.7615   2
  -1  -6  -7 956.687 34.6553   6
   1  -7  -7 942.766 37.4051   6
  -7   1   7 924.624 43.4050   6
   7  -1  -7 849.499 41.7226   6
  -6  -1   7 878.362 42.0826   6
   6  -7   7 1014.36 42.9017   6
   6   1  -7 927.169 42.6127   6
   7  -6   7 1077.72 41.7918   6
   7  -6   7 1014.82 43.8921   2
   6  -7   7 1067.89 44.8373   2
  -6   7  -7 1088.70 48.5192   5
  -7   6  -7 1119.34 48.5381   5
   6  -7   7 1118.65 45.0084   1
  -1   7   7 962.414 39.6277   3
   1   6   7 969.227 39.5698   3
   6  -7   7 1124.50 41.3091   3
   6   1  -7 916.544 44.7570   7
  -1   7   7 926.048 40.1291   7
  -6  -1   7 951.118 44.0089   7
   7  -1  -7 842.505 43.9880   7
  -1  -6  -7 1215.62 51.5240   1
   1   6   7 1132.71 46.4089   1
  -1   7   7 1188.88 48.2427   1
   1  -7  -7 1226.33 51.7132   1
  -6  -1   4 3324.81 107.310   7
  -7   1   4 3300.48 107.922   7
   6   1  -4 3492.25 105.381   6
   7  -1  -4 3376.63 105.194   6
  -1  -6  -4 5265.04 116.015   1
   1  -7  -4 5286.83 117.172   1
  -1   7   4 4990.97 115.860   1
   1   6   4 4850.15 114.266   1
  -1  -6  -4 3910.59 99.5294   2
   6  -7   4 4269.35 109.089   2
   6  -7   4 4069.20 112.261   4
  -7   6  -4 3908.00 111.106   5
  -6   7  -4 3912.68 111.011   5
   6  -7   4 4618.97 109.186   1
   6  -7   4 4073.20 110.041   3
  -1   7   4 3834.11 109.102   3
   7  -1  -4 3099.26 107.075   7
   6   1  -4 3212.33 106.705   7
   7  -6   4 3996.93 109.495   2
  -7   6  -4 4233.29 111.959   2
  -6   7  -4 4250.25 109.154   2
   6   1  -1 7939.27 196.343   7
   6  -7   1 7651.21 188.105   7
   7  -1  -1 8290.00 198.591   7
   6   1  -1 8199.19 188.211   6
   7  -1  -1 8131.90 189.998   6
  -1  -6  -1 7995.26 189.157   6
  -1   7   1 8243.63 198.608   3
   7  -6   1 7361.77 186.646   1
  -7   6  -1 7653.89 187.238   1
  -6  -1   1 7453.11 185.288   1
  -6   7  -1 7958.05 191.981   1
   1   6   1 7479.50 194.636   1
  -1   7   1 8342.22 197.273   1
   6  -7   1 8245.09 194.880   4
  -7   1   1 7937.60 179.713   1
   1  -7  -1 7981.73 197.192   1
  -1  -6  -1 7284.42 194.473   1
   6  -7   1 8003.66 192.919   2
   7  -6   1 7721.51 194.538   2
   6   1   2 3190.83 83.1949   2
  -1   7  -2 2645.16 69.8428   2
   7  -1   2 2729.81 83.2495   2
   6   1   2 3044.46 69.1618   6
   6  -7  -2 2622.10 78.0933   7
   1   6  -2 3259.49 75.8630   7
  -1   7  -2 2611.29 84.4507   3
  -7   6   2 2985.80 77.5116   1
  -1   7  -2 2684.52 84.4762   1
   1   6  -2 3366.97 86.8775   1
   6   1   2 3303.53 76.8945   1
  -6   7   2 2935.61 81.3184   1
  -1  -6   2 3379.44 87.4713   1
   1  -7   2 2750.54 85.0071   1
  -6   7   2 2603.77 74.5589   5
  -6   7   2 2684.21 78.0548   7
  -7   6   2 2911.31 82.6521   7
   7  -1   2 2840.50 71.3074   1
  -6  -1  -2 3695.05 78.3158   1
   7  -6  -2 3215.37 78.6846   1
  -7   1  -5 8829.61 221.582   2
  -6  -1  -5 8682.23 219.168   2
  -7   6   5 9679.47 216.446   1
   6   1   5 10366.0 217.161   1
   7  -1   5 9810.42 213.094   1
   6  -7  -5 10879.4 224.291   1
  -6   7   5 9794.14 219.842   1
  -1  -6   5 8359.50 219.095   6
   1   6  -5 8190.09 218.391   6
   7  -1   5 8714.48 206.295   6
   1  -7   5 8960.52 221.601   6
   7  -1   5 8759.67 222.829   5
  -1   7  -5 8650.16 225.577   4
  -1  -6   5 8732.12 222.363   1
   1  -7   5 8974.49 223.739   1
   6  -7  -5 8454.79 218.623   3
   1   6  -5 8128.92 216.895   3
  -1   7  -5 8806.72 219.098   3
   7  -1   5 8859.50 221.235   2
  -1   7  -5 9099.17 211.530   2
   6   1   5 8473.47 218.436   2
  -7   6   5 8036.22 217.714   7
   7  -6  -5 8436.36 218.958   7
   1  -7   5 8820.20 209.515   7
  -6   7   5 8380.39 216.303   7
  -1  -6   5 7782.50 210.492   7
   1   6  -5 8175.69 211.888   7
  -6  -1  -8 7817.95 195.954   2
  -7   1  -8 7738.01 197.268   2
   6   1   8 7442.93 174.699   6
   7  -1   8 7968.63 179.578   6
   1  -7   8 8245.59 198.326   6
  -1  -6   8 7906.52 197.116   6
   7  -6  -8 7881.12 197.652   7
  -6   7   8 7902.23 193.094   7
  -1  -6   8 7628.33 187.752   7
   1  -7   8 7518.92 184.656   7
   1   6  -8 7460.14 185.886   3
  -1   7  -8 7588.02 186.016   3
   6  -7  -8 7587.29 186.848   3
   1  -7   8 7715.26 199.253   1
  -1  -6   8 7581.61 198.234   1
   1   6  -8 7526.98 198.677   4
  -1   7  -8 7879.94 200.618   4
  -6   7   8 7175.59 191.053   1
   6   1   8 6754.64 187.353   1
  -7   6   8 6594.78 187.028   1
  -1   7  -8 7525.38 187.435   2
  -1  -6  11 12.4215 20.4675   6
   7  -1  11 21.1262 12.2148   6
  -6  -1 -11 20.6765 10.1457   6
   1  -7  11-3.10194 19.8160   6
   6  -7 -11 14.9799 11.3405   3
   1   6 -11 21.1113 12.0132   3
   7  -6 -11 16.6235 11.2606   3
   1   6 -11 25.0629 23.3328   4
  -1  -6  11 46.1931 22.5243   1
   1  -7  11 25.7918 21.1566   1
  -6  -1 -11 54.0321 22.2713   2
  -7   1 -11 44.6475 22.4269   2
  -1   7 -11 28.1990 18.2169   2
   7  -1  14 1177.97 47.2307   6
  -1  -6  14 967.570 59.8620   6
   6   1  14 946.966 42.4430   6
   1  -7  14 1235.21 63.5298   6
  -1   7 -14 1194.53 58.5511   2
  -6  -1 -14 1096.90 60.9245   2
  -7   1 -14 1299.94 67.3160   2
   1  -7  17 670.089 53.0853   6
  -1  -6  17 563.112 51.1252   6
  -6  -1 -17 564.668 52.0080   2
  -7   1 -17 589.034 53.1726   2
  -1   7 -17 657.800 51.0639   2
   1   6 -17 477.526 47.2163   2
  -1   7 -17 544.254 48.0030   5
   1   6 -17 530.987 46.1255   5
   1   6 -20 83.7994 36.0626   2
  -7   1 -20 134.506 41.3743   2
  -1   7 -20 73.2845 36.8614   2
  -6  -1 -20 85.2488 40.4498   2
   1   6 -20 75.4888 32.6225   5
  -1   7 -20 105.654 35.1480   5
  -1  -6  20 84.3663 36.8579   6
   1  -7  20 108.232 39.0405   6
   7  -7  20-4.50134 29.6610   6
  -7   7 -20 29.1321 38.4748   2
   0  -7 -20 24.3676 35.0707   2
  -7   7 -17 106.489 34.1513   5
   0  -7 -17 46.9308 30.1723   2
   7  -7  17 85.3292 29.1900   6
  -7   7 -17 47.9596 33.0996   2
   0  -7 -14 711.533 47.5500   2
  -7   7 -14 810.930 54.3700   5
   7  -7  14 812.628 47.8806   6
  -7   0  14 845.682 53.9119   6
  -7   7 -14 701.262 51.4212   2
  -7   0  11 194.554 28.1036   6
   0  -7 -11 191.957 19.9119   6
   7  -7  11 237.110 26.3557   6
   0  -7 -11 167.156 24.6868   2
  -7   7 -11 280.524 32.9323   5
   0   7  11 168.543 18.2412   5
   7   0 -11 179.336 21.8629   4
   7  -7  11 245.171 20.3160   3
   0   7  11 167.243 18.5353   3
  -7   7 -11 239.717 29.6655   2
   7   0 -11 202.531 28.9859   7
  -7   7  -8 1667.55 65.8808   2
  -7   0   8 2097.96 69.7423   6
   0  -7  -8 1976.78 57.9185   6
   7  -7   8 1653.85 62.6643   6
   0  -7  -8 1975.80 61.9618   2
  -7   7  -8 1655.53 68.6285   5
   7  -7   8 1605.02 62.4315   1
   0   7   8 2095.84 62.8772   3
   7  -7   8 1702.07 59.5448   3
   0  -7  -8 1550.84 70.0247   1
   7   0  -8 2071.74 72.8680   7
   7   0  -5 5197.74 142.082   7
   0   7   5 5391.46 138.817   3
   7  -7   5 5056.63 135.174   1
  -7   0   5 5510.70 138.794   6
   7   0  -5 5522.32 138.630   6
   7  -7   5 4799.47 137.128   6
   0   7   5 5644.71 142.598   1
   0  -7  -5 5727.83 144.247   1
  -7   7  -5 4630.14 139.850   5
   7  -7   5 4834.74 140.999   4
  -7   7  -5 4864.76 137.602   2
  -7   0   5 5266.92 141.452   7
   7  -7   5 4736.87 136.997   2
   0  -7  -5 5316.89 129.433   2
   7   0  -2 318.070 18.5067   6
   0  -7  -2 113.152 16.8151   1
   0   7   2 246.456 21.0080   3
  -7   0   2 175.860 10.9353   1
   0   7   2 152.265 18.6093   1
   7  -7   2 430.824 24.4740   4
   7   0  -2 284.482 22.0353   7
   7  -7   2 396.946 22.5969   2
   7   0   1 3100.00 72.6741   6
   0   7  -1 2929.15 68.8830   7
  -7   7   1 2568.85 74.9561   5
   7  -7  -1 2605.42 75.4219   4
   0  -7   1 2834.36 83.5066   1
  -7   7   1 2588.15 75.3320   1
   0   7  -1 2983.61 83.5892   1
   7   0   1 3015.88 70.1905   1
  -7   0  -1 2544.67 69.7249   1
   0   7  -1 3089.82 85.6984   3
   7  -7  -1 2513.55 78.5967   2
   7   0   1 3326.92 83.9218   2
   0  -7   4 8060.57 202.203   6
   7   0   4 8040.17 185.276   6
   0   7  -4 8113.07 203.343   3
   0  -7   4 8498.41 206.681   1
   0  -7   4 7898.29 191.250   7
  -7   7   4 8349.82 198.639   1
   7   0   4 8242.86 193.374   1
  -7   0  -4 8551.16 204.358   2
   7   0   4 8192.31 202.800   2
   0   7  -4 8031.81 190.521   2
   7  -7  -7 30.5255 17.0571   7
   0  -7   7 20.9361 12.0259   7
  -7   7   7 36.8222 16.6887   7
  -7   7   7 13.4320 14.0353   1
   7   0   7 88.9686 15.3348   1
   0  -7   7 14.0427 17.3973   1
  -7   0  -7 27.3942 16.7971   2
   0  -7   7 17.2409 15.4542   6
   7   0   7 14.3410 6.51340   6
   0   7  -7 21.8244 20.4748   4
   7  -7  -7 25.4882 14.2660   3
   0   7  -7 6.37883 13.5433   3
   7   0  10 792.674 38.5448   1
   0  -7  10 705.816 42.8276   6
  -7   0 -10 847.733 45.9177   2
   0   7 -10 748.001 46.3086   4
   0   7 -10 760.655 33.4232   3
   0  -7  10 654.174 34.8683   7
   0   7 -10 788.215 39.3950   2
   0  -7  10 830.789 46.7594   1
  -7   0 -13 1272.42 63.7373   2
   0  -7  13 1265.03 64.6091   1
   0   7 -13 1276.28 59.1523   2
   0  -7  13 1285.41 64.1085   6
   7   0  13 1241.50 44.9741   6
   7  -7 -13 1061.17 41.5084   3
  -7   0 -16 12.4903 30.4598   2
   0  -7  16 1.51181 28.2902   6
   0   7 -16 13.1606 25.9595   2
   0  -7  16 9.39831 27.4089   1
   0  -7  19-8.94880 33.0898   6
   0   7 -19 38.8888 30.6891   5
   0  -7  19 37.2990 34.9034   1
   0   7 -19 17.9911 31.9144   2
  -7   0 -19 63.2863 36.7997   2
   8  -4   0 25407.0 610.453   7
  -4  -4   0 25601.0 599.136   6
   4  -8   0 26961.7 610.501   1
   8  -4   0 26647.8 608.054   5
  -4   8   0 27155.5 610.769   1
   4   4   0 26770.0 606.453   1
   4  -8   0 25158.3 612.736   3
   4   4   0 26353.9 600.405   2
   8  -4   0 26596.3 611.624   2
   4  -8   0 26105.5 600.179   2
  -4  -4   3 90.1347 14.4450   1
  -4   8   3 166.409 11.7502   7
   8  -4  -3 159.102 18.7317   7
   4  -8   3 147.659 18.0305   3
  -4   8  -3 112.793 18.4135   4
   4  -8  -3 147.277 18.7928   3
  -4   8   3 139.524 17.5468   1
  -4   8  -3 120.522 16.5270   1
   4   4   3 108.476 14.8686   1
   4  -8   3 118.595 16.9149   1
   8  -4   3 132.675 9.79307   1
  -8   4   3 160.392 18.2889   7
   8  -4  -3 158.435 17.8354   6
   4   4  -3 121.310 13.8389   6
   4  -8   3 144.850 18.6909   6
   4   4   3 133.106 13.0385   2
   4  -8   3 113.873 12.7644   2
   8  -4   3 175.264 17.9366   5
  -4   8   3 141.466 12.6597   4
  -4  -4  -3 106.994 14.9069   1
  -8   4   3 127.864 8.91529   1
   4  -8  -3 159.681 17.8729   1
  -4   8  -3 128.483 12.1823   2
  -8   4  -3 166.493 19.2458   2
  -4  -4  -3 138.623 13.4036   2
   8  -4   3 152.442 19.3671   2
  -4  -4   6 1891.79 61.4941   7
  -8   4   6 1406.61 60.5388   7
  -4  -4   6 1895.78 63.0229   6
   8  -4  -6 1499.30 60.1751   6
  -4  -4  -6 1699.34 43.6309   6
   4  -8   6 1680.15 62.6503   6
   4   4  -6 1971.81 62.9589   6
   8  -4  -6 1390.05 61.3708   7
   4  -8   6 1657.83 53.4958   7
   4   4  -6 1945.52 62.0957   7
  -4   8   6 1296.71 53.6449   7
   4  -8  -6 1421.14 57.8214   3
   4  -8   6 1807.60 60.7111   3
  -4  -4   6 2301.64 66.4266   1
   4  -8   6 2260.16 70.0890   1
   8  -4   6 1824.53 65.9174   5
  -4   8  -6 1833.13 58.6985   2
  -8   4  -6 1939.38 67.2133   2
  -4  -4  -6 2001.34 59.9351   2
   4   4   6 2562.42 67.2107   1
  -8   4   6 2492.80 60.2684   1
   4  -8  -6 2584.82 71.1687   1
  -4   8   6 2166.30 66.9050   1
  -4  -4   9 13938.9 348.843   6
   8  -4   9 14476.4 337.895   6
   4  -8   9 14402.5 350.483   6
  -4  -4  -9 13257.0 325.940   6
   8  -4  -9 13668.5 352.855   7
   4  -8   9 14142.7 339.019   7
  -4   8   9 12192.9 339.785   7
   4   4  -9 13931.8 346.622   7
   4   4  -9 14100.0 349.307   4
  -4  -4   9 14959.2 349.616   1
   4  -8   9 15628.6 355.410   1
   8  -4  -9 13533.8 327.005   4
  -4   8  -9 15186.4 346.072   2
  -4  -4  -9 14840.1 345.916   2
  -8   4  -9 15540.5 356.208   2
  -8   4   9 15185.6 343.937   1
  -4  -4  12 454.388 38.0981   6
   8  -4  12 571.974 32.2109   6
  -4  -4 -12 446.608 23.5191   6
   4  -8  12 520.169 38.4502   6
  -8   4 -12 491.154 40.1791   2
   4   4 -12 406.077 34.5788   4
  -4   8 -12 546.149 41.8299   5
   4  -8  12 460.156 39.3401   1
   4   4 -12 435.235 24.3111   3
   4   4  12 415.615 24.7727   3
   8  -4 -12 472.099 40.5832   7
  -4  -4 -12 392.820 34.9716   2
  -4   8 -12 498.388 37.5784   2
  -4   8 -15 253.366 36.3819   5
  -4   8 -15 255.640 36.0848   2
  -4  -4 -15 253.809 35.2873   2
  -4  -4  15 227.143 36.4053   6
   8  -4  15 195.266 26.8827   6
   4  -8  15 206.779 33.8612   6
  -8   4 -15 277.069 40.0467   2
   4  -8  18 1637.78 83.4699   6
  -4  -4  18 1506.85 83.2180   6
   8  -4  18 1635.73 71.1992   6
  -8   4 -18 1778.73 90.2737   2
  -4   8 -18 1650.05 84.1405   5
  -4   8 -18 1727.56 84.6981   2
  -4  -4 -18 1563.34 82.7773   2
   4   4 -21 24.5369 36.8230   2
   4  -8 -21-1.90325 36.3810   2
  -4   8 -21 52.1284 36.3694   5
  -4   8 -21-3.73621 35.2935   2
  -4  -4 -21-13.2277 36.4544   2
   8  -5  19 58.6358 26.3767   6
   5  -8  19 31.3312 31.9798   6
   3  -8 -19 22.1935 33.2550   2
  -3  -5 -19 100.632 37.4050   2
  -5   8 -19 51.5797 34.3023   2
  -8   5 -19 61.2043 37.6645   2
  -5   8 -19 69.7704 35.5309   5
  -5  -3  19 63.5907 36.0548   6
  -5   8 -16 27.0489 28.4024   2
  -3  -5 -16 71.4182 29.3694   2
  -8   5 -16 46.5852 31.5637   2
  -5   8 -16 47.2108 31.0201   5
   8  -5  16 29.2796 23.1433   6
  -5  -3  16 67.3853 29.2317   6
   5  -8  16 41.6982 28.7723   6
  -5  -3  13 654.547 46.3601   6
   8  -5  13 597.792 36.7092   6
  -3  -5 -13 630.162 30.1585   6
   5  -8  13 563.283 42.1113   6
  -3  -5 -13 568.487 41.2821   2
  -5   8 -13 613.216 47.3373   5
   5   3 -13 630.310 41.1703   4
   8  -3 -13 476.862 43.8435   7
  -5   8 -13 599.039 43.2983   2
  -8   5 -13 646.185 47.6409   2
  -5  -3  10 1355.51 58.7311   6
   8  -5  10 1125.85 47.6586   6
  -3  -5 -10 1272.33 40.8609   6
   5  -8  10 1005.44 52.7003   6
   8  -3 -10 1265.43 60.6024   7
   5   3 -10 1339.70 57.7403   7
   3   5  10 1388.72 47.0064   3
  -3   8  10 1159.98 37.2141   5
  -5   8 -10 1108.25 57.4747   5
   5   3 -10 1318.21 55.4133   4
  -3  -5 -10 1374.92 54.5493   2
  -8   5 -10 1181.59 57.7195   2
  -5   8 -10 1253.74 54.5669   2
   5  -8  10 1310.25 58.6310   1
   8  -3  -7 21.9859 17.8378   7
  -3   8   7 27.6047 14.2960   7
   5   3  -7 88.9292 19.2682   7
  -5  -3   7 77.1156 16.5906   7
  -3  -5  -7 95.2084 9.26726   6
  -8   5  -7 93.2639 21.6835   2
  -5   8  -7 60.6418 16.2834   2
  -3  -5  -7 73.2075 15.1095   2
   5   3  -7 85.4795 17.2134   6
   5  -8   7 80.0345 18.0031   6
   8  -5   7 84.2096 13.4523   6
  -5  -3   7 65.4416 17.0630   6
  -3  -5  -7 44.5937 19.3859   1
   5  -8   7 28.9698 17.7430   1
   3  -8  -7 61.4916 19.6289   1
  -5  -3   7 40.5899 15.6551   1
   3   5   7 28.7659 15.2666   1
   5  -8   7 70.4691 14.4283   3
   3  -8  -4 44.1488 15.7117   1
  -8   3   4 51.8483 8.63185   1
  -3   8   4 61.9180 15.3814   1
   5   3  -4 196.477 18.9643   7
  -3   8   4 101.054 11.7977   7
   8  -3  -4 136.482 18.3814   7
   5  -8   4 227.218 21.7298   4
   5  -8   4 260.154 21.7285   3
   5  -8   4 223.118 20.5446   1
   8  -5   4 241.756 13.9704   1
  -5  -3   4 183.340 17.8460   7
  -8   3   4 137.712 19.2012   7
  -3  -5  -4 161.860 8.52148   6
   8  -3  -4 130.168 17.3206   6
   5   3  -4 174.856 16.7276   6
   5  -8   4 232.915 21.5203   6
   5  -8   4 245.975 18.3581   2
   8  -5   4 278.818 22.3778   5
   3   5   4 154.778 17.3006   1
  -3  -5  -4 117.029 16.5240   1
   8  -5   4 242.461 21.0583   2
  -8   5  -4 302.728 23.4457   2
  -3  -5  -4 151.698 13.3058   2
  -3   8   4 97.8067 16.8731   3
   5  -8   1 2058.13 57.9413   7
   5  -8   1 2257.51 73.4055   3
   3  -8  -1 2331.22 73.6970   3
  -3   8   1 2305.32 72.8173   3
   3   5   1 2553.51 70.0875   1
  -3   8   1 2631.67 73.3493   1
  -5   8  -1 2434.62 70.4903   1
   5  -8   1 2378.88 70.2067   1
   5   3  -1 2436.31 66.1840   1
   8  -5   1 2261.31 71.1147   7
   8  -3  -1 2352.84 73.0188   7
  -5  -3   1 2137.27 62.0218   6
  -3  -5  -1 2110.06 59.8157   6
   5   3  -1 2143.22 61.7587   6
   3  -8  -1 2616.43 73.7391   1
   8  -5   1 2554.21 58.5726   1
  -3  -5  -1 2645.58 70.9350   1
   8  -5   1 2289.29 69.0795   5
   8  -5   1 2325.20 71.0687   2
   5   3  -1 2277.50 64.3867   2
   8  -3  -1 2341.28 71.1430   2
   3  -8  -1 2369.94 59.6961   2
   5  -8   1 2187.49 64.0723   2
   3   5   1 2400.19 60.0349   2
  -5   8   2 20.8499 9.43784   4
  -3   8  -2 14.5793 14.7763   4
   3  -8   2 24.2424 14.4591   3
   3  -8   2 23.9755 8.16603   2
   5  -8  -2 17.3863 9.18810   7
   3   5  -2 21.5447 9.89832   7
   8  -5  -2 29.6662 13.2851   7
  -5   8   2 28.9133 7.97556   7
   8  -3   2 14.6026 13.9666   2
   5   3   2 29.1321 10.3349   2
   3  -8   2 13.8754 12.9450   6
   3   5  -2 25.3637 10.9481   6
   8  -5  -2 22.2008 10.0935   5
  -8   5   2 22.3822 6.67331   1
   5   3   2 50.2131 11.5101   1
  -3   8  -2 20.3584 13.2914   1
  -5   8   2 35.1930 13.3875   1
  -3  -5   2 38.1323 12.3515   1
   3  -8   2 30.4024 13.6775   1
   5  -8  -2 18.7670 11.5216   1
   3   5  -2 32.9938 12.7275   1
   5  -8  -2 19.5749 13.8371   3
  -3   8  -2 13.9235 14.8731   3
  -5   8   5 326.285 23.4559   1
   5   3   5 162.888 18.2137   1
  -5  -3  -5 200.010 20.4557   1
  -8   5   5 375.262 18.7105   1
   5  -8  -5 283.159 22.7673   1
   3  -8   5 248.801 14.2469   7
  -5   8   5 226.297 17.5293   7
   8  -5  -5 290.797 24.5625   7
   5  -8  -5 256.802 21.7814   3
  -3   8  -5 298.584 22.2500   3
   3  -8   5 305.521 25.3336   1
  -3  -5   5 175.860 19.5961   1
  -8   5   5 306.651 24.3865   7
  -3  -5   5 107.822 15.8778   7
  -3  -5   5 134.563 18.2592   6
   8  -5  -5 322.863 24.0958   6
   8  -3   5 240.892 16.1304   6
   3  -8   5 293.855 23.5276   6
   3   5  -5 103.814 16.6499   6
   8  -3   5 242.199 23.6425   5
  -3   8  -5 290.411 26.2347   4
   5   3   5 131.005 17.5162   2
   8  -3   5 249.776 22.9315   2
  -8   3  -5 311.293 25.4729   2
  -5  -3  -8 355.179 27.8613   2
  -8   3  -8 796.144 41.4898   2
  -3  -5   8 356.563 29.2840   6
  -5  -3  -8 290.015 14.2011   6
   3  -8   8 720.585 36.6538   6
  -3   8  -8 721.538 32.6881   2
   8  -5  -8 511.624 16.1616   4
  -3  -5   8 412.955 31.2736   1
   3  -8   8 780.076 40.7808   1
   3   5  -8 343.632 31.8938   4
   5  -8  -8 480.498 28.0656   3
   3  -8   8 736.198 30.1475   7
   3   5  -8 325.418 26.6139   7
  -5   8   8 471.646 28.7712   7
   8  -5  -8 516.202 35.9078   7
  -3  -5   8 319.513 25.7587   7
  -8   5   8 546.935 29.2467   1
   5   3   8 395.089 28.2340   1
   8  -5 -11 77.5745 25.5745   7
   8  -3  11 134.978 17.5035   6
  -5  -3 -11 73.4821 11.0604   6
  -5  -3 -11 104.734 22.7785   2
  -8   3 -11 157.195 29.1497   2
  -3   8 -11 172.196 24.3728   2
  -3  -5  11 75.0174 22.9437   6
   3  -8  11 152.243 25.6696   6
   8  -5 -11 66.8654 6.32626   5
   3  -8  11 192.966 28.2800   1
   3   5 -11 79.9200 24.6137   4
   3   5 -11 84.4741 15.1911   3
  -3  -5  11 131.115 24.3897   1
  -3  -5  14 114.018 30.1947   6
  -3   8 -14 244.013 34.7949   5
   8  -3  14 262.529 25.9528   6
   3  -8  14 255.402 34.7608   6
  -8   3 -14 299.141 38.0441   2
   3  -8  14 275.609 36.5107   1
  -5  -3 -14 79.1387 27.1399   2
  -3   8 -14 257.105 32.6206   2
  -3   8 -17 211.409 39.5224   5
   8  -3  17 204.489 27.6877   6
   3  -8  17 174.797 38.4120   1
  -3   8 -17 193.706 36.7593   2
  -5  -3 -17 41.6976 30.8036   2
  -8   3 -17 183.430 38.8483   2
   3  -8  17 160.045 35.5911   6
  -3  -5  17 133.707 35.6042   6
   3   5 -20-9.69743 28.3187   5
  -3   8 -20 25.6041 32.0962   5
   3  -8  20 9.76801 35.7541   1
   3   5 -20 26.4811 33.3539   2
   3  -8  20 35.2481 34.4603   6
  -3  -5  20-9.24560 33.2385   6
  -3   8 -20 34.1282 34.4942   2
  -5  -3 -20 18.5908 35.0402   2
  -8   3 -20 2.01167 35.9703   2
  -6   8 -20 101.397 38.4446   5
  -6  -2  20 44.2558 36.6478   6
   2  -8 -20 76.4299 35.4018   2
  -6   8 -20 83.3364 38.1988   2
  -2  -6 -20 98.5828 37.9365   2
  -8   6 -20 71.9298 38.3174   2
   6  -8  20 68.9481 31.8770   6
   8  -6  20 63.7357 30.0301   6
   2  -8 -17 615.888 51.4597   2
  -2  -6 -17 590.098 50.7890   2
   6  -8  17 727.284 53.4388   6
   8  -6  17 624.230 45.8474   6
  -6  -2  17 650.148 54.0468   6
  -6   8 -17 706.456 55.2204   2
  -8   6 -17 642.471 55.2253   2
  -6   8 -17 619.305 54.9931   5
   6  -8  14 1506.36 68.5946   6
   8  -6  14 1512.86 63.5036   6
  -2  -6 -14 1114.28 61.7688   2
  -6   8 -14 1545.23 74.2733   5
   6   2 -14 1267.57 59.0252   4
  -8   6 -14 1552.14 74.0032   2
  -6   8 -14 1472.42 70.4907   2
  -6  -2  14 1299.42 68.0084   6
  -8   6 -11 333.719 33.9940   2
  -6   8 -11 415.485 34.8234   2
  -6  -2  11 274.145 30.5557   6
   8  -6  11 399.002 29.5338   6
   6  -8  11 421.858 33.6626   6
  -2  -6 -11 274.778 20.0415   6
  -8   6 -11 367.238 35.6517   5
   8  -2 -11 334.076 23.2475   4
   6   2 -11 245.968 26.9554   4
  -6   8 -11 433.772 38.3828   5
  -2   8  11 387.658 20.5841   5
   6  -8  11 420.479 34.7759   1
   2   6  11 254.914 22.0167   3
   6  -8  11 385.562 23.8923   3
  -2  -6 -11 267.290 27.5907   2
   6   2 -11 270.960 32.0001   7
   8  -2 -11 340.250 35.7929   7
  -2   8   8 2969.54 91.1337   7
   6   2  -8 3273.33 99.3105   7
   8  -2  -8 2932.56 100.288   7
  -2   8   8 2908.66 89.1225   3
   6  -8   8 3277.75 91.8972   3
   2   6   8 3256.15 90.6832   3
   6  -8   8 3131.52 97.5879   1
  -6   8  -8 3148.64 95.6621   2
  -8   6  -8 3064.56 99.0624   2
   2  -8  -8 2866.61 88.0014   6
  -2  -6  -8 3209.82 82.4691   6
  -6  -2   8 3197.33 97.3496   6
   8  -6   8 3047.44 91.1210   6
   6  -8   8 3188.81 97.3894   6
  -8   6  -8 3132.47 101.257   5
  -6   8  -8 3007.33 99.8012   5
  -2  -6  -8 3161.66 90.9709   2
   2  -8  -8 2598.14 98.5987   1
   2  -8  -5 1668.51 59.4975   1
  -2  -6  -5 1821.92 59.5540   1
   2   6   5 1672.93 57.3647   1
  -2   8   5 1605.41 58.3563   1
   6   2  -5 1396.33 54.5411   7
   8  -2  -5 1425.70 57.6194   7
  -2   8   5 1450.48 48.4391   7
  -2   8   5 1393.51 53.8555   3
   6  -8   5 1757.14 57.2312   3
  -6  -2   5 1436.35 50.3875   1
   6  -8   5 1826.93 57.5689   1
  -6  -2   5 1480.57 55.3326   7
  -8   2   5 1461.12 56.6069   7
  -2  -6  -5 1370.61 43.1798   6
   8  -2  -5 1523.13 54.9161   6
  -6  -2   5 1354.48 52.0456   6
   6   2  -5 1354.66 51.7748   6
   6  -8   5 1740.20 59.1003   6
   8  -6   5 1676.18 54.3166   6
  -8   6  -5 1680.25 60.1672   5
   6  -8   5 1748.42 61.0675   4
   8  -6   5 1688.44 58.3467   2
   6  -8   5 1746.40 55.8189   2
  -8   6  -5 1827.60 61.2440   2
  -2  -6  -5 1464.61 47.3130   2
  -6   8  -5 1833.01 56.2117   2
   6  -8   2 208.186 13.7886   7
  -6  -2   2 292.664 16.4177   6
   8  -2  -2 390.126 20.8332   6
   6   2  -2 295.721 17.1940   6
  -2  -6  -2 234.723 13.4993   6
   6   2  -2 305.986 21.6076   7
  -2   8   2 394.151 12.5159   7
   8  -2  -2 394.041 24.6061   7
   6  -8   2 206.885 20.9284   3
  -2   8   2 315.604 23.6461   3
  -6   8  -2 162.143 16.7375   1
   2   6   2 127.662 17.4478   1
  -6  -2   2 150.743 12.9835   1
   6  -8   2 145.592 16.4939   1
  -2   8   2 234.980 20.7124   1
   8  -6   2 128.423 11.2381   1
   6  -8   2 201.599 18.7658   4
   2  -8  -2 173.428 18.8568   1
  -2  -6  -2 100.499 16.1562   1
   6  -8   2 179.073 16.4220   2
   8  -6   2 192.499 18.4245   2
   8  -6  -1 24626.0 582.462   2
   6   2   1 24768.7 578.150   2
   6  -8  -1 26121.4 578.362   2
   8  -2   1 25187.2 583.361   2
   2   6  -1 24007.4 565.847   2
   6   2   1 25192.0 567.343   6
   2   6  -1 24776.3 573.448   7
   6  -8  -1 27098.4 574.187   7
   6  -8  -1 26468.3 588.244   3
  -2   8  -1 25782.9 586.596   3
   2  -8   1 25178.1 585.502   1
   6   2   1 23871.9 573.782   1
  -2  -6   1 23607.1 581.341   1
  -6   8   1 26223.8 580.879   1
   2   6  -1 23870.4 581.749   1
  -2   8  -1 25643.3 584.535   1
  -8   6   1 25793.2 571.907   1
   8  -6  -1 25603.5 576.821   5
   8  -2   1 26292.7 587.250   7
   8  -6  -1 23962.4 571.214   1
  -6  -2  -1 24383.8 574.004   1
   6  -8  -1 25672.5 580.615   1
   2   6  -4 12877.8 313.546   7
  -6   8   4 13830.3 315.937   7
   2  -8   4 12894.4 305.808   7
   8  -6  -4 13770.7 322.431   7
   6  -8  -4 14415.1 325.093   3
  -2   8  -4 13156.4 322.134   3
  -2  -6   4 12957.1 323.067   1
   2  -8   4 13345.0 325.101   1
  -2  -6   4 13042.3 313.564   7
  -8   6   4 13587.9 322.246   7
   6  -8  -4 14259.4 322.268   1
   6   2   4 13201.7 315.211   1
  -6   8   4 14419.2 321.218   1
  -8   6   4 13627.2 313.502   1
   8  -2   4 13109.3 309.162   1
  -2  -6   4 13282.1 319.584   6
   8  -2   4 12944.7 309.671   6
   2   6  -4 13115.6 319.209   6
   2  -8   4 13351.0 322.555   6
   8  -2   4 13017.4 324.502   5
  -6   8   4 13246.9 305.410   5
   8  -6  -4 13184.0 307.527   5
  -2   8  -4 13563.2 327.834   4
   6   2   4 12808.2 318.196   2
  -8   2  -4 13499.0 324.473   2
   8  -2   4 13072.3 323.239   2
  -6  -2  -4 13548.7 319.448   2
  -2   8  -4 13573.3 310.164   2
   8  -2   7 629.741 38.6223   1
  -6   8   7 1042.36 46.2888   1
   6   2   7 1138.08 45.6275   1
  -8   6   7 838.404 40.1863   1
  -2  -6   7 1556.76 54.6381   6
   8  -2   7 1206.90 38.4479   6
   2  -8   7 1161.07 49.4559   6
  -2   8  -7 1119.70 42.4493   2
  -2   8  -7 1250.88 55.6921   4
  -2  -6   7 1358.07 53.7373   1
   2  -8   7 1216.30 53.6828   1
   6  -8  -7 1343.72 48.5978   3
  -2   8  -7 1226.86 46.1865   3
   2   6  -7 1404.36 57.0005   4
   2   6  -7 1514.10 48.2435   7
   8  -6  -7 1310.63 52.9824   7
  -2  -6   7 1457.99 47.1518   7
  -6   8   7 1343.82 47.6950   7
   2  -8   7 1189.62 40.2105   7
  -6  -2  -7 1316.25 50.0350   2
  -8   2  -7 1161.94 51.8861   2
  -8   2 -10 1948.92 75.1128   2
  -6  -2 -10 2010.54 73.0047   2
   8  -2  10 1729.49 56.9690   6
  -2  -6  10 1884.53 72.9476   6
   2  -8  10 1925.92 73.9034   6
  -2   8 -10 1897.38 67.1198   2
   2   6 -10 1797.22 73.9958   4
   2   6 -10 1792.87 60.2525   3
   6  -8 -10 2114.14 63.2104   3
  -2  -6  10 2054.98 75.6665   1
   2  -8  10 2016.21 77.3635   1
   2  -8  10 1754.90 62.4772   7
   8  -6 -10 2004.28 76.2550   7
   2  -8  13 990.683 57.4945   6
  -8   2 -13 958.519 57.3439   2
  -6  -2 -13 1006.86 56.4834   2
   8  -6 -13 974.150 37.8868   3
  -2  -6  13 1036.18 57.5293   1
   2  -8  13 943.110 57.5022   1
  -2   8 -13 981.459 52.1077   2
  -2  -6  13 919.103 55.2281   6
   8  -2  13 937.491 41.1661   6
  -2   8 -16 139.395 34.9849   5
  -2   8 -16 119.220 31.9202   2
  -6  -2 -16 169.593 36.4143   2
  -8   2 -16 154.372 36.7373   2
   2  -8  16 168.543 35.7358   1
  -2  -6  16 138.923 35.0621   6
   2  -8  16 158.382 33.6221   6
  -2   8 -19 233.538 40.3433   5
   2   6 -19 289.906 39.0173   5
  -2  -6  19 302.780 46.9196   6
   2  -8  19 305.719 44.7854   6
   2  -8  19 339.136 48.1767   1
  -2  -6  19 344.103 46.6344   1
  -6  -2 -19 307.460 47.3150   2
   2   6 -19 295.965 43.4663   2
  -8   2 -19 254.423 45.8836   2
  -2   8 -19 301.157 43.0694   2
  -1  -7 -21 43.1515 36.6146   2
   1  -8 -21 41.8106 36.8677   2
   8  -7  21 54.8241 32.1456   6
   7  -8  21 29.0384 31.0646   6
   7  -8  18 47.6708 30.6683   6
   8  -7  18 42.6450 27.9762   6
   1  -8 -18 75.4147 32.1987   2
  -7   8 -18 52.0235 34.3761   5
  -7  -1  18 42.3234 34.2735   6
  -1  -7 -18 106.788 34.5365   2
  -8   7 -18 26.9259 33.9361   2
  -7   8 -18 62.3290 34.9801   2
   8  -7  15 45.2108 23.6167   6
   7  -8  15 39.1356 25.6026   6
  -7   8 -15 81.9962 31.8313   5
   1  -8 -15 101.635 28.3454   2
  -7   8 -15 107.089 31.5643   2
  -8   7 -15 74.5512 30.5893   2
  -1  -7 -15 91.7009 27.8776   2
  -7  -1  15 121.610 32.1160   6
   8  -1 -12 28.6645 25.4234   7
   7   1 -12 4.76869 23.1029   7
  -7  -1  12 16.0099 22.0107   6
  -8   1  12-10.7198 22.1264   6
   7  -8  12 10.3216 19.2680   6
   8  -7  12 3.74442 18.6644   6
  -1  -7 -12 12.4647 13.0585   6
  -1   8  12-8.39393 11.9289   5
  -8   7 -12 15.4012 24.2474   5
  -7   8 -12 8.89389 23.7755   5
   1   7  12 10.5390 13.9623   3
   8  -7  12 17.3946 14.0338   3
   7  -8  12 12.9609 13.0845   3
  -1  -7 -12 2.78437 19.5394   2
   7   1 -12 4.09939 18.3154   4
   8  -1 -12 0.64188 14.9346   4
  -8   7 -12 1.21155 23.9496   2
  -7   8 -12-2.27040 22.4403   2
   7   1  -9 23.7547 19.4611   7
   8  -1  -9 40.3402 21.2949   7
   7  -8   9 118.203 17.6583   3
   1   7   9 32.4447 15.8126   3
  -1   8   9 28.4288 14.9276   3
  -8   1   9 30.4587 18.9444   6
  -1  -7  -9 20.5071 10.9699   6
   7  -8   9 92.8458 20.3442   6
   8  -7   9 101.490 18.5066   6
  -7  -1   9 29.1962 18.1989   6
   1  -8  -9 15.1783 13.1529   6
  -7   8  -9 125.272 24.9880   5
  -8   7  -9 99.2433 24.0306   5
  -8   7  -9 136.455 24.0879   2
  -7   8  -9 118.996 22.1999   2
  -1  -7  -9 33.0927 15.7006   2
   7  -8   9 143.868 22.5916   1
   1   7   6 172.441 21.4915   1
  -1  -7  -6 140.706 21.3086   1
   1  -8  -6 103.798 19.3308   1
   8  -1  -6 145.250 22.1092   7
  -1   8   6 116.912 16.0308   7
   1   7   6 108.059 18.3479   3
   7  -8   6 131.109 18.0219   3
  -7  -1   6 160.772 15.9894   1
   7  -8   6 137.778 19.3581   1
   7  -8   6 108.609 18.6379   2
   8  -7   6 139.195 16.9351   1
   7   1  -6 116.576 20.1018   7
  -1  -7  -6 105.706 12.0496   6
  -7  -1   6 128.742 18.5871   6
   7   1  -6 129.876 18.9865   6
   8  -7   6 122.667 17.3654   6
   8  -1  -6 118.647 18.7547   6
   7  -8   6 113.318 18.4151   6
  -7   8  -6 121.044 21.7630   5
  -8   7  -6 150.730 23.2729   5
  -7   8  -6 143.444 19.9726   2
  -1   8   6 123.749 18.9745   3
  -8   7  -6 119.316 19.9398   2
   7  -8   3 2116.84 69.0868   2
  -1  -7  -3 2443.16 58.0443   2
  -7   8  -3 2058.40 67.5986   2
   8  -7   3 2160.81 71.4132   2
   8  -1  -3 1996.52 66.7256   6
   7   1  -3 2111.31 66.6333   6
   1  -8  -3 2388.09 58.2152   2
  -8   7  -3 2116.15 71.7256   5
  -7   8  -3 1946.02 69.9107   5
   7  -8   3 2073.77 71.3995   4
  -1   8   3 2649.14 76.6086   1
   1   7   3 2833.76 76.6948   1
   7  -8   3 2221.45 67.7493   1
  -7  -1   3 2441.97 63.7260   1
  -8   1   3 2272.46 58.8022   1
   7  -8   3 2116.61 72.9571   3
   1   7   3 2320.88 73.5787   3
  -1   8   3 2328.32 74.4082   3
  -1  -7  -3 3065.03 79.5131   1
   1  -8  -3 2691.70 76.9133   1
   7   1  -3 1942.45 70.8445   7
   8  -1  -3 1986.52 72.8352   7
   7   1   0 1551.36 42.5454   6
   8  -1   0 1316.41 43.3542   6
   7   1   0 1585.72 53.8973   7
   1   7   0 1838.87 43.0439   7
   8  -1   0 1354.59 52.6818   7
   1  -8   0 1235.51 50.6994   1
   8  -7   0 1252.17 42.5043   1
  -7  -1   0 1310.07 40.4778   1
  -1  -7   0 1572.85 53.1610   1
   7  -8   0 1461.00 48.3252   4
  -1   8   0 1455.75 53.8992   3
   7  -8   0 1424.99 49.1861   2
   8  -7   0 1503.43 52.0562   2
   8  -1   0 1354.60 50.4004   2
   7   1   0 1521.94 50.1040   2
   7  -8   0 1438.42 44.5152   7
  -1   8   0 1370.40 51.6717   1
   7   1   0 1486.33 41.5479   1
  -8   7   0 1458.54 43.9874   1
   1   7   0 1692.01 54.2665   1
  -7   8   0 1315.19 46.0712   1
  -8   7   3 1038.42 36.2082   7
  -7   8   3 940.251 31.4727   7
   7   1   3 609.890 24.3747   1
   7  -8  -3 502.507 26.9890   1
   1  -8   3 551.153 29.8309   6
  -1  -7   3 949.160 34.2697   6
   1   7  -3 837.071 21.5040   2
  -1   8  -3 399.419 28.4393   1
  -8   7   3 719.207 26.9494   1
   1   7  -3 768.566 34.4419   1
  -1  -7   3 699.962 34.0629   1
  -7   8   3 630.179 28.7421   1
   1  -8   3 434.178 29.8620   1
   1   7  -3 904.583 37.3141   3
  -1   8  -3 512.675 32.3416   3
   7  -8  -3 850.395 37.4287   3
   1   7  -3 1041.69 27.5757   7
   8  -7  -3 1113.53 37.2445   7
   7   1   3 752.801 32.7452   2
  -8   1  -3 521.197 29.9975   2
   8  -1   3 473.588 29.7227   2
  -1   8  -3 482.629 18.7749   2
  -7  -1  -3 727.722 31.4316   2
   7   1   6 187.346 17.8190   1
  -7   8   6 265.491 21.7425   1
   8  -1   6 263.468 18.8609   1
  -8   7   6 196.335 18.2261   1
   7  -8  -6 284.575 24.8605   1
  -1  -7   6 230.971 22.6443   6
   8  -1   6 263.792 13.5519   6
   1   7  -6 206.972 22.0246   6
   1  -8   6 250.212 23.0392   6
   7   1   6 157.237 20.9651   2
  -1   8  -6 274.450 28.2441   4
  -1  -7   6 188.875 22.7254   1
   1  -8   6 273.069 26.5380   1
   1   7  -6 200.824 26.2282   4
   7  -8  -6 243.724 22.9128   3
  -1   8  -6 273.110 23.1972   3
   1   7  -6 202.778 20.6398   3
  -7   8   6 271.737 22.1406   7
  -1  -7   6 219.489 17.2931   7
   7  -8  -6 292.329 24.0679   7
   8  -7  -6 278.712 24.7039   7
   1  -8   6 282.182 17.0312   7
  -8   7   6 249.364 22.5980   7
  -7  -1  -6 194.731 22.2813   2
  -8   1  -6 245.005 24.6337   2
  -8   1  -9 699.155 41.5242   2
  -7  -1  -9 558.396 37.7037   2
   7   1   9 632.243 22.2682   6
   8  -1   9 784.016 27.1823   6
   1  -8   9 836.034 43.1043   6
  -1  -7   9 674.363 40.6747   6
  -1   8  -9 709.361 34.4166   2
   1   7  -9 644.923 42.7103   4
  -1   8  -9 805.575 45.9610   4
   1  -8   9 686.173 42.5979   1
  -1  -7   9 565.470 38.6356   1
  -1   8  -9 772.874 34.6241   3
   1   7  -9 625.256 32.7433   3
   7  -8  -9 810.517 36.3208   3
   1  -8   9 820.419 34.0338   7
   8  -7  -9 893.924 45.3677   7
  -1  -7   9 685.825 33.5149   7
   8  -1   9 362.515 27.9504   1
   7   1   9 294.353 26.9082   1
  -8   7   9 482.721 31.1197   1
   1  -8  12 312.953 35.2785   6
  -8   1 -12 335.589 35.5126   2
  -7  -1 -12 340.896 35.1599   2
   1   7 -12 367.481 37.0082   4
   1  -8  12 304.136 35.5599   1
  -1  -7  12 325.114 36.1295   1
  -1   8 -12 288.787 29.6075   2
   8  -7 -12 394.480 24.6424   3
   1   7 -12 314.738 22.3702   3
   7  -8 -12 428.068 25.2529   3
  -1  -7  12 377.583 36.5763   6
   8  -1  12 311.343 21.6527   6
  -7  -1 -15 10.0986 28.2766   2
  -1   8 -15 21.9483 24.5254   2
  -8   1 -15 51.0307 30.3737   2
  -1  -7  15 11.6662 27.2952   6
   1  -8  15 20.2079 27.9154   6
   1   7 -15 41.5424 26.9288   2
  -1  -7  15 35.9108 29.3917   1
   1  -8  15 38.0764 26.7311   1
   1  -8  18 50.3123 34.5068   6
  -1  -7  18 32.8591 33.1537   6
  -1   8 -18 77.6992 35.6201   5
   1   7 -18 61.2900 31.1287   5
  -7  -1 -18 27.9722 33.4372   2
  -1   8 -18 57.9577 31.3854   2
  -8   1 -18 63.2221 37.3119   2
   1   7 -18 52.0905 30.7492   2
  -1  -7  18 34.0335 32.8840   1
   1  -8  18 54.5775 33.7313   1
   1   7 -21 63.0077 32.5344   5
  -1   8 -21 39.3542 34.4155   5
  -1   8 -21 8.86555 34.6800   2
   1   7 -21 46.6549 35.9400   2
   8  -8  19 727.132 54.7438   6
   0  -8 -19 656.260 55.9183   2
   8  -8  16 80.1095 28.3216   6
  -8   8 -16 76.7754 33.0942   5
  -8   0  16 114.970 33.9779   6
   0  -8 -16 73.5924 28.7018   2
  -8   8 -16 41.4076 30.3490   2
  -8   0  13 318.299 37.4630   6
   8  -8  13 508.840 38.3909   6
   0  -8 -13 409.908 35.1604   2
   8   0 -13 360.114 29.7398   4
  -8   8 -13 503.849 45.9133   5
  -8   8 -13 506.402 42.4158   2
   8   0 -13 301.947 37.8805   7
  -8   8 -10 3280.16 103.830   2
  -8   0  10 2873.38 100.338   6
   0  -8 -10 2727.83 84.6650   6
   8  -8  10 2921.44 96.3504   6
   0   8  10 2803.03 85.5009   5
  -8   8 -10 3024.00 104.851   5
   8  -8  10 3457.16 100.738   1
   8  -8  10 3135.44 90.4261   3
   0   8  10 2993.20 88.6272   3
   8   0 -10 2836.03 90.7546   4
   0  -8 -10 2958.18 92.2190   2
   8   0 -10 2805.77 102.123   7
  -8   0   7 1366.50 55.0492   6
   0  -8  -7 1338.76 45.9698   6
   8  -8   7 1403.76 54.6389   6
   8   0  -7 1319.39 56.9246   7
   0   8   7 1397.15 52.9314   3
   8  -8   7 1430.58 53.1445   3
   8  -8   7 1444.22 53.7876   1
  -8   8  -7 1471.16 60.1773   5
  -8   8  -7 1493.05 57.8233   2
  -8   0   4 3426.34 105.538   7
   8   0  -4 3362.74 99.6483   6
   0  -8  -4 4482.07 111.027   1
   0  -8  -4 3653.97 89.8711   2
  -8   8  -4 3156.93 103.841   5
   8  -8   4 3349.14 105.147   4
   8  -8   4 3933.85 100.739   1
   0   8   4 4152.05 109.171   1
  -8   0   4 3905.97 93.8303   1
   0   8   4 3386.86 103.868   3
  -8   8  -4 3541.99 103.825   2
   8  -8   4 3487.44 103.011   2
   8   0  -4 3063.34 103.461   7
   8   0  -1 15863.2 384.185   6
   0   8   1 15553.8 394.909   3
  -8   8  -1 16987.1 386.399   1
   0   8   1 17091.2 395.593   1
   0  -8  -1 18026.2 397.945   1
  -8   0   1 18180.4 377.520   1
   8  -8   1 15493.6 389.388   4
   8   0  -1 15616.1 395.599   7
   0   8   1 15181.9 377.474   7
   8   0  -1 16331.0 391.491   2
   8  -8   1 16356.9 391.684   2
   0  -8   2 668.582 32.0601   6
   0   8  -2 567.026 21.8769   7
   0   8  -2 752.460 37.6133   3
   0   8  -2 1003.85 40.4557   1
   0  -8   2 1157.23 44.7054   1
  -8   8   2 1094.23 34.1964   1
   8   0   2 1059.34 26.4648   1
   8  -8  -2 699.127 28.2631   4
   8   0   2 853.064 36.3027   2
   8   0   2 635.830 23.1775   6
   8  -8  -5 3549.25 112.349   7
   0   8  -5 4135.28 116.838   3
   0   8  -5 4146.89 123.606   4
   0  -8   5 4478.09 123.172   1
   0  -8   5 3994.70 104.195   7
  -8   8   5 3567.19 111.899   7
   8   0   5 3868.19 95.4113   6
   0  -8   5 4072.36 116.486   6
   8   0   5 4224.19 117.752   2
   0   8  -5 4305.41 104.543   2
  -8   0  -5 4471.21 119.990   2
   8   0   5 4732.10 108.335   1
  -8   8   5 4414.82 112.994   1
  -8   0  -8 8952.75 223.940   2
   8   0   8 8324.44 197.471   6
   0  -8   8 8426.49 222.330   6
   0   8  -8 8286.96 209.862   2
   0   8  -8 8621.05 228.463   4
   0   8  -8 8605.20 214.946   3
   8  -8  -8 8184.27 215.169   3
   8   0   8 8356.02 211.659   1
  -8   8   8 9070.97 216.660   1
   8  -8  -8 8307.54 220.460   7
   0  -8   8 8139.53 208.423   7
   0  -8   8 8908.63 228.399   1
   0   8 -11 223.090 21.2457   3
   0   8 -11 208.725 31.1372   4
   8  -8 -11 195.783 21.0371   3
   0  -8  11 319.870 34.1192   1
   0  -8  11 205.031 29.9137   6
   0   8 -11 273.762 26.5022   2
  -8   0 -11 286.147 31.9540   2
   0   8 -14 602.530 42.4213   2
   0  -8  14 641.263 50.3673   1
  -8   0 -14 622.718 49.8682   2
   0  -8  14 531.715 45.6169   6
   0   8 -17 341.779 40.4890   2
   0  -8  17 408.628 45.8233   6
  -8   0 -17 386.033 46.3436   2
   0  -8  17 358.801 46.9560   1
  -8   0 -20 399.705 54.0322   2
   0   8 -20 338.929 45.8666   2
   0  -8  20 276.612 48.2396   6
   0   8 -20 316.990 44.3049   5
  -5   9 -20 126.465 40.1641   5
  -5  -4  20 97.8879 38.7655   6
   4  -9 -20 93.5301 37.3390   2
  -5   9 -20 82.0613 37.6313   2
  -4  -5 -20 109.411 38.1160   2
  -9   5 -20 85.5474 40.2279   2
   5  -9  20 55.7437 33.6671   6
   5  -9  17 1710.58 83.7371   6
  -5  -4  17 1770.86 86.4598   6
   9  -5  17 1612.95 70.3784   6
  -4  -5 -17 1784.41 83.3314   2
  -9   5 -17 1592.76 85.3142   2
  -5   9 -17 1751.09 83.6066   2
   5  -9  17 1626.26 85.5793   1
  -5   9 -17 1714.79 86.3939   5
   9  -5  14 3479.05 110.710   6
  -5  -4  14 3652.59 126.564   6
  -4  -5 -14 3715.41 122.073   2
  -5   9 -14 3575.37 128.271   5
   5   4 -14 3587.46 119.385   4
  -9   5 -14 3557.09 128.025   2
  -5   9 -14 3571.63 120.895   2
   5  -9  14 3793.58 128.381   1
   5  -9  14 3399.69 122.207   6
   9  -5  11 890.035 41.5120   6
   5  -9  11 914.253 50.6520   6
  -4  -5 -11 915.085 32.4410   6
  -5   9 -11 933.813 48.4918   2
  -9   5 -11 999.739 54.4827   2
  -4  -5 -11 990.604 48.3355   2
   5   4 -11 910.504 49.8200   4
  -5   9 -11 943.792 54.0302   5
   9  -4 -11 806.089 52.8793   7
   5   4 -11 894.903 50.0283   7
  -5  -4  11 1007.74 51.1568   1
   5  -9  11 1024.27 54.2904   1
  -5  -4  11 907.645 50.7623   6
  -5  -4   8 11557.6 275.608   6
  -4  -5  -8 10898.9 249.633   6
   5  -9   8 10925.4 275.892   6
   9  -5   8 10405.3 263.434   6
  -9   4   8 8665.47 260.763   1
   4  -9  -8 9799.05 277.283   1
  -4   9   8 11088.6 251.145   5
   5  -9   8 10866.5 267.561   3
  -4  -5  -8 11673.5 269.352   2
  -9   5  -8 10677.0 278.894   2
  -5   9  -8 10660.5 268.527   2
   5  -9   8 10757.2 277.284   1
  -5  -4   8 11415.9 273.804   1
   5  -9   8 10812.6 262.590   7
   5   4  -8 11964.7 276.039   7
   9  -4  -8 11177.1 280.288   7
  -4   9   8 10809.7 265.667   7
  -5  -4   5 20731.2 477.473   7
   9  -4  -5 19342.8 477.897   6
  -5  -4   5 19931.1 475.969   6
   9  -5   5 20597.7 473.167   6
   5   4  -5 20592.0 476.159   6
   5  -9   5 20347.1 482.189   6
   4   5   5 21530.3 478.935   1
  -4   9   5 20602.6 480.730   1
  -9   4   5 19819.1 465.757   1
   4  -9  -5 20011.7 481.998   1
  -4  -5  -5 20559.1 477.824   1
   5  -9   5 20436.7 482.394   1
  -5  -4   5 20266.0 476.323   1
   4  -9  -5 19779.0 479.468   3
   5  -9   5 20124.3 479.924   3
  -4   9   5 19394.5 468.488   7
   9  -4  -5 19158.3 481.903   7
   5   4  -5 20173.9 476.650   7
  -9   5  -5 20683.4 485.096   2
  -4   9   2 3069.74 80.1508   7
   9  -5   2 3503.58 98.2158   2
   5  -9   2 3331.37 87.9080   2
   5   4  -2 3468.02 88.4178   6
  -4  -5  -2 3569.40 80.7696   6
   4  -9  -2 2682.21 92.7963   1
  -4  -5  -2 3294.65 92.9075   1
   9  -5   2 3692.88 97.7626   5
  -5   9  -2 3439.35 97.3187   4
   4   5   2 3517.16 93.9681   1
   5   4  -2 3244.39 90.5703   1
  -5   9  -2 3261.02 94.9044   1
   5  -9   2 3201.19 96.3021   1
  -5  -4   2 3420.64 92.3910   1
   9  -5   2 3205.61 79.6388   1
  -4   9   2 3032.04 94.7203   1
   5  -9   2 3418.32 100.528   3
   4  -9  -2 3000.90 97.3264   3
   5  -9   2 3281.81 78.8549   7
   9  -4  -2 3009.34 96.0096   7
   5   4  -2 3447.51 93.0485   7
   4   5   2 3619.31 86.4047   2
   9  -5  -1 22994.8 534.222   7
   9  -4   1 24082.2 537.330   7
  -5  -4  -1 22364.5 516.379   6
  -4  -5   1 22507.6 523.445   6
   5  -9  -1 22362.9 532.230   1
   9  -4   1 23250.7 532.597   5
  -4   9  -1 23470.7 533.213   4
   9  -5  -1 23290.5 528.519   5
   5   4   1 21497.1 526.379   1
   4  -9   1 22649.1 533.643   1
  -5   9   1 22769.2 531.766   1
   4   5  -1 22454.2 529.237   1
  -4   9  -1 23337.6 533.730   1
  -4  -5   1 22053.4 528.801   1
   5  -9  -1 23365.8 539.062   3
   4  -9   1 22951.0 537.046   3
   5  -9  -1 23087.5 516.876   7
   9  -4   1 22457.4 533.269   2
   4  -9   1 22976.7 520.193   2
   5   4   1 22155.6 522.980   2
   9  -5  -1 21806.9 532.812   2
   5  -9  -1 22949.9 523.219   2
   4   5  -1 21976.0 520.035   2
   4   5  -4 17141.6 423.929   7
   4  -9   4 18406.5 413.216   7
  -5   9   4 18942.6 420.631   7
   9  -5  -4 18749.7 434.201   7
   5  -9  -4 19219.2 434.210   3
   4  -9   4 18740.5 432.896   3
  -5   9   4 18881.4 431.755   1
   4  -9   4 18190.8 433.143   1
  -4  -5   4 17530.8 428.337   1
  -4  -5   4 18319.1 426.223   7
  -9   5   4 19290.7 433.872   7
   9  -5  -4 19243.0 432.260   6
  -4  -5   4 17479.5 425.892   6
   4   5  -4 17575.1 425.218   6
   4  -9   4 18720.9 433.712   6
   5   4   4 16593.1 422.162   2
   9  -4   4 18367.1 434.027   5
  -5   9   4 18236.5 417.547   4
  -4   9  -4 18219.3 435.356   4
   5  -9  -4 17518.3 430.368   1
  -9   5   4 17784.9 416.239   1
   5   4   4 17061.6 425.322   1
  -5  -4  -4 16596.2 424.377   1
  -4   9  -4 18160.7 420.450   2
   9  -4   4 17655.1 432.485   2
  -9   4  -4 18321.1 434.116   2
   4  -9   7 1307.10 40.8902   7
   4   5  -7 1539.99 51.3814   7
  -5   9   7 1434.64 46.4001   7
   9  -5  -7 1528.92 56.4444   7
   5  -9  -7 1339.24 48.9416   3
  -4  -5   7 1574.60 50.5837   7
  -4  -5   7 1588.63 54.0069   6
   9  -4   7 1263.40 41.1917   6
   4  -9   7 1264.86 51.3409   6
  -5   9   7 1204.51 28.6314   5
  -5   9   7 1168.37 28.7224   4
   4  -9   7 877.514 46.9601   1
  -4  -5   7 1169.14 49.4762   1
  -9   4  -7 1154.19 52.1044   2
  -5  -4  -7 1282.91 46.5084   2
  -4   9  -7 1044.60 42.2753   2
   5   4   7 688.166 39.9664   1
   9  -4  10 9619.76 228.318   6
   4  -9  10 9979.60 245.955   6
  -5  -4 -10 8170.06 213.135   6
  -5  -4 -10 9157.48 237.630   2
  -4   9 -10 9916.14 237.139   2
  -9   4 -10 9849.75 248.257   2
   4   5 -10 8843.62 241.258   4
   4   5 -10 9017.88 237.420   7
   9  -5 -10 9893.28 249.233   7
   4  -9  10 9696.27 231.161   7
  -4  -5  10 9395.03 242.447   1
   4  -9  10 10253.3 249.490   1
  -9   5  10 8939.62 229.964   1
  -4  -5  10 8989.48 241.382   6
   4  -9  13 6243.90 181.072   6
  -4   9 -13 6180.48 174.242   2
  -4   9 -13 6176.91 183.110   5
   4   5 -13 5611.50 173.580   4
   9  -5 -13 6077.18 183.463   7
  -9   4 -13 6262.56 184.145   2
  -5  -4 -13 5813.05 174.481   2
  -4  -5  13 5717.34 176.595   1
   4  -9  13 6397.64 185.087   1
  -4  -5  13 5837.81 179.122   6
   9  -4  13 5986.67 162.365   6
  -5  -4 -16 242.759 37.5213   2
  -9   4 -16 276.159 42.0544   2
  -4   9 -16 231.069 35.2411   2
  -4   9 -16 251.264 39.6967   5
   4  -9  16 153.387 37.3119   1
  -4  -5  16 319.299 41.3778   6
   4  -9  16 283.342 40.6165   6
   9  -4  16 306.694 29.6722   6
  -4   9 -19 1351.20 75.9730   2
  -9   4 -19 1332.92 81.6675   2
  -5  -4 -19 1303.85 76.9077   2
  -4  -5  19 1208.58 76.9474   6
   4  -9  19 1337.14 78.1025   6
   4  -9  19 1397.65 82.2446   1
  -4  -5  19 1335.02 78.7001   1
  -4   9 -19 1265.14 77.3095   5
   4   5 -19 1163.58 65.8999   5
   6  -9  18-7.00226 31.4667   1
  -6   9 -18-3.52984 33.5019   5
   9  -6  18 1.19622 24.5513   6
   6  -9  18 11.0605 29.6393   6
  -6  -3  18 48.2548 34.8694   6
  -3  -6 -18-6.37646 30.8925   2
  -9   6 -18 71.9827 37.4982   2
  -6   9 -18 26.7367 31.6455   2
   3  -9 -18-4.74599 30.6576   2
  -6  -3  15 53.9343 29.5388   6
   9  -6  15 75.8317 23.0666   6
   6  -9  15 77.6055 28.9273   6
  -6   9 -15 33.7755 28.9137   5
   6  -9  15 75.9306 31.3072   1
  -6   9 -15 70.1262 29.3775   2
  -3  -6 -15 123.949 29.1029   2
  -9   6 -15 74.2737 32.4925   2
   3   6  12 52.1400 15.6093   3
  -6   9 -12 30.0253 23.5889   2
  -3  -6 -12 6.75974 19.7023   2
  -9   6 -12-7.56177 22.7155   2
   9  -6  12 6.62057 15.9326   6
   6  -9  12-13.5412 21.3218   6
  -6  -3  12 29.3028 22.6142   6
  -6   9 -12-1.30373 24.2804   5
   6   3 -12 41.6157 22.5091   4
   6   3 -12 33.0234 23.5602   7
   9  -3 -12 10.3002 24.2694   7
   6  -9  12-4.74943 22.1675   1
  -9   6  -9 132.783 26.1810   2
  -6   9  -9 132.985 21.9687   2
  -3  -6  -9 59.3101 17.6233   2
  -6  -3   9 44.8503 19.2222   6
   9  -6   9 118.559 17.3456   6
   6  -9   9 132.117 23.4852   6
  -3  -6  -9 21.0243 9.18812   6
  -6   9  -9 152.304 26.8255   5
  -3   9   9 57.9738 10.2863   5
   6  -9   9 165.594 24.7117   1
   9  -3  -9 62.3266 23.2965   7
   6   3  -9 13.0028 19.6520   7
   6  -9   9 136.007 18.3746   3
  -6  -3   9 66.4752 19.3737   1
   6  -9   6 18.2984 15.8743   1
  -6  -3   6 24.4514 14.5547   1
   3   6   6 6.29147 16.0615   1
   3  -9  -6 8.63195 15.8790   1
  -3  -6  -6-3.71585 15.7959   1
  -9   3   6 12.4547 10.8827   1
   6  -9   6 23.4490 15.2129   2
  -3   9   6 10.2580 11.6678   7
   6   3  -6 11.1522 15.0899   7
   9  -3  -6 8.28388 17.2739   7
  -6  -3   6 10.9891 14.9762   7
  -9   6  -6 5.87476 18.1028   2
  -6   9  -6 22.1339 14.5372   2
   6  -9   6 6.96125 15.0918   6
  -3  -6  -6 11.3728 6.50698   6
   6   3  -6 12.5363 14.1930   6
  -6  -3   6 0.66762 14.6610   6
   9  -6   6 17.9232 12.1045   6
   9  -6   6 8.50085 10.0822   1
  -3   9   6 7.69730 15.2943   3
   6  -9   6 11.8757 14.6242   3
   9  -6   3 1222.65 46.7638   2
  -3  -6  -3 1163.98 34.5340   2
   9  -3  -3 1129.50 42.9826   6
   6   3  -3 1194.22 40.3026   6
  -3  -6  -3 1099.97 32.2970   6
   6  -9   3 1230.75 41.8264   2
   9  -6   3 1232.01 46.3422   5
  -9   3   3 1026.92 29.1170   1
   9  -6   3 1143.67 34.8834   1
  -3   9   3 1071.56 45.9123   1
   6  -9   3 1173.32 44.8108   1
   3   6   3 1195.95 45.2991   1
   6  -9   3 1252.01 47.3930   4
   6  -9   3 1148.42 47.8230   3
  -3   9   3 1025.64 44.8168   3
   3  -9  -3 982.602 44.8511   1
  -9   3   3 1061.94 29.1602   1
  -3  -6  -3 1114.45 44.2445   1
  -3   9   3 1010.75 32.2670   7
   6   3  -3 1241.22 45.6571   7
   9  -3  -3 1043.85 46.7529   7
   3   6   0 45.1395 13.9542   1
   6  -9   0 33.0296 13.4546   1
   3  -9   0 40.3901 15.0455   1
   9  -6   0 13.0781 6.63651   1
   6   3   0 42.2425 11.2812   1
  -3  -6   0 36.7129 13.4007   1
  -3   9   0 64.2535 15.6247   1
  -6   9   0 23.7749 13.3010   1
  -3   9   0 92.3165 16.5371   4
   6  -9   0 29.9470 7.22545   7
   9  -6   0 49.0799 14.5486   7
   9  -3   0 84.4669 16.5531   7
   6   3   0 73.7417 14.7198   7
  -6  -3   0 56.9732 8.08884   6
   6   3   0 62.2590 8.31131   6
  -3  -6   0 68.6012 10.5428   6
   9  -6   0 35.7223 12.8790   5
   6  -9   0 24.2875 11.1650   2
   6   3   0 51.4753 11.6751   2
   9  -6   0 37.5232 13.7713   2
   9  -3   0 63.2195 17.2820   2
   6  -9   0 26.2060 16.5374   3
  -3   9   0 75.7167 17.1371   3
   3  -9   0 61.4416 7.34812   2
   3   6   0 57.2227 6.99881   2
   6  -9  -3 288.893 18.1832   7
   9  -6  -3 299.152 23.4217   7
  -3   9  -3 211.325 21.5764   3
   6  -9  -3 271.002 24.7811   3
   3   6  -3 275.928 21.7277   1
  -3   9  -3 234.170 22.2622   1
   6   3   3 263.647 18.5374   1
  -6   9   3 300.852 22.7011   1
  -3  -6   3 247.337 21.6847   1
   3  -9   3 263.443 23.9769   1
  -9   6   3 318.096 15.3043   1
  -6   9   3 251.843 15.9834   7
  -9   6   3 301.297 23.3444   7
   9  -3   3 229.426 22.8718   2
  -3   9  -3 209.812 13.3333   2
  -3  -6   3 236.715 18.6729   6
   3   6  -3 213.661 18.3815   6
   3  -9   3 201.834 21.9481   6
   9  -3   3 224.101 21.8831   5
   9  -6  -3 301.023 17.5116   5
  -3   9  -3 219.311 24.2594   4
   9  -3   3 344.955 11.8026   1
   6  -9  -3 364.108 24.0490   1
   6   3   3 229.066 19.0727   2
  -3   9  -6 79.3185 20.9373   4
   6   3   6 58.4084 15.9755   2
   9  -6  -6 36.4954 17.3802   7
   3   6  -6 46.2793 14.5739   7
   3  -9   6 61.6354 10.0625   7
  -6   9   6 44.2032 13.2003   7
  -3  -6   6 64.2665 14.2870   7
  -9   3  -6 61.4977 19.8347   2
  -6  -3  -6 67.7138 16.0919   2
   3  -9   6 88.6399 18.7217   6
  -3  -6   6 46.7422 16.1560   6
   3   6  -6 45.4003 15.0903   6
   9  -6  -6 37.2310 7.57468   5
  -3  -6   6 22.1087 16.0365   1
   6  -9  -6 8.85322 15.4402   1
  -9   6   6 15.7221 10.6534   1
   9  -3   6 4.67227 11.1285   1
   3  -9   6 64.4902 19.2013   1
  -6   9   6 8.99677 14.8189   1
   6   3   6 24.5054 13.2291   1
   6  -9  -6 55.0371 17.5811   3
  -3   9  -6 72.0943 17.2316   3
  -3  -6   9 219.533 26.5753   6
   9  -3   9 196.985 17.3207   6
   3  -9   9 204.513 27.2868   6
   3  -9   9 204.584 20.2364   7
   9  -6  -9 236.476 29.4883   7
   3   6  -9 233.363 24.9014   7
   3   6  -9 240.762 29.4499   4
  -3  -6   9 305.105 30.6055   1
   3  -9   9 288.473 30.5651   1
   6  -9  -9 247.345 23.2750   3
  -6  -3  -9 305.385 27.4613   2
  -9   3  -9 267.596 30.5217   2
  -3   9  -9 259.042 23.2628   2
   9  -3   9 296.856 25.9257   1
  -9   6   9 350.544 24.4052   1
  -6  -3 -12 90.3503 24.9319   2
  -3   9 -12 88.6545 23.1769   2
  -9   3 -12 88.5334 27.1205   2
  -3  -6  12 73.0561 25.6857   6
   9  -3  12 41.2751 14.4835   6
   3  -9  12 59.4968 23.3568   6
   3   6 -12 67.4395 15.5684   3
   9  -6 -12 27.3727 25.1660   7
   3   6 -12 102.188 27.5593   4
  -3  -6  12 84.6453 26.8085   1
   3  -9  12 66.4937 26.2859   1
   3  -9  15 118.801 30.3016   6
  -3  -6  15 107.558 31.0506   6
  -3   9 -15 80.2887 30.7902   5
  -6  -3 -15 86.4604 30.6046   2
  -3   9 -15 139.277 30.2656   2
  -9   3 -15 117.986 34.8783   2
   3  -9  15 90.0886 30.6635   1
  -3  -6  15 109.824 32.1838   1
  -3  -6  18 15.9043 32.5050   6
   3  -9  18 42.7692 32.3983   6
  -3   9 -18-8.47805 32.1113   5
  -3  -6  18 29.8369 32.6049   1
   3   6 -18 3.12746 30.5761   2
  -3   9 -18 28.2462 31.6855   2
  -6  -3 -18-15.2357 32.2100   2
  -9   3 -18 20.3686 35.4780   2
   3  -9  18 25.8556 33.2843   1
   3   6 -21 8.89967 29.6995   5
  -7  -2  19 222.050 43.4248   6
  -7   9 -19 194.348 43.1936   5
   7  -9  19 242.589 39.0710   6
   9  -7  19 232.280 35.9434   6
   2  -9 -19 161.092 37.8408   2
   7  -9  19 251.273 43.6150   1
  -2  -7 -19 148.486 37.6097   2
  -9   7 -19 245.068 45.2184   2
  -7   9 -19 237.896 42.5907   2
  -7  -2  16 60.3183 31.4301   6
  -9   7 -16 14.7593 29.7172   2
  -2  -7 -16 33.3429 28.0338   2
  -7   9 -16 62.0572 31.0726   2
   7  -9  16 37.0973 29.9894   6
   9  -7  16 14.0356 23.7741   6
   7  -9  16 4.54889 27.4075   1
  -7   9 -16 65.8984 33.8193   5
   2  -9 -16 37.6355 28.4142   2
  -7  -2  13 879.017 54.0418   6
   9  -7  13 807.296 44.8969   6
   7  -9  13 748.741 48.9296   6
  -2  -7 -13 774.008 46.7998   2
   7   2 -13 866.478 46.9810   4
  -7   9 -13 763.299 53.6532   5
   7  -9  13 762.170 50.6692   1
   9  -2 -13 805.674 54.2493   7
   7   2 -13 908.276 55.4111   7
  -9   7 -13 799.140 53.0396   2
  -7   9 -13 801.454 50.8634   2
  -2  -7 -10 1318.28 46.0343   6
  -7  -2  10 1350.44 61.8015   6
   9  -7  10 1353.35 56.2019   6
   7  -9  10 1384.86 60.8056   6
  -2  -7 -10 1479.55 57.4090   2
  -7   9 -10 1452.21 67.2579   5
  -2   9  10 1466.40 47.1106   5
   7  -9  10 1675.06 66.0172   1
   9  -2 -10 1504.69 51.9887   4
   7   2 -10 1383.93 58.9453   4
   7  -9  10 1524.87 54.9226   3
   2   7  10 1367.91 52.8032   3
   7   2 -10 1263.01 62.6770   7
   9  -2 -10 1389.71 66.0075   7
  -9   7 -10 1625.79 67.5657   2
  -7   9 -10 1644.04 64.3033   2
  -2  -7  -7 487.614 25.8872   2
  -9   7  -7 466.089 33.7091   2
  -7   9  -7 438.913 30.4181   2
  -2  -7  -7 558.395 21.8577   6
  -7  -2   7 479.757 31.6215   6
   7  -9   7 474.675 32.4882   6
   9  -7   7 528.780 29.9190   6
  -9   7  -7 496.212 35.6751   5
  -7   9  -7 414.150 33.7011   5
   9  -7   7 442.409 26.7046   1
  -7  -2   7 448.637 27.5706   1
   7  -9   7 420.436 30.7964   1
  -2   9   7 415.994 28.6155   3
   2   7   7 556.779 31.4420   3
   7  -9   7 458.968 29.9057   3
   2  -9  -7 242.616 28.0371   1
  -2  -7  -7 297.633 30.7540   1
  -2   9   7 457.604 26.8154   7
   9  -2  -7 432.374 32.9291   7
   7   2  -7 480.613 32.7493   7
  -2  -7  -4 4442.33 102.349   2
  -9   7  -4 4050.08 116.747   2
  -7   9  -4 3967.65 111.378   2
  -7  -2   4 4281.90 110.900   6
   9  -2  -4 4072.87 112.964   6
   7   2  -4 4487.92 111.858   6
   7  -9   4 3978.38 111.700   2
  -7   9  -4 3921.32 116.455   5
   7  -9   4 3916.42 116.779   4
  -9   2   4 3914.50 99.8048   1
   7  -9   4 3949.17 112.756   1
   2   7   4 4394.96 117.051   1
  -2   9   4 3953.93 116.404   1
   7  -9   4 3985.57 117.162   3
  -2   9   4 3886.87 115.323   3
  -2  -7  -4 4100.45 116.055   1
   2  -9  -4 3707.17 115.483   1
  -2   9   4 3982.89 103.393   7
   9  -2  -4 3770.47 117.592   7
   7   2  -4 4300.36 117.143   7
   9  -2  -1 3818.50 106.005   7
   2   7   1 3450.36 90.6813   7
   7   2  -1 3713.97 102.077   7
   9  -7   1 3038.60 95.3322   7
   9  -2  -1 3825.26 95.3870   6
   7   2  -1 3747.96 90.6771   6
  -2  -7  -1 3333.73 90.0509   6
   7  -9   1 2952.45 88.0460   7
   7  -9   1 3116.36 102.026   3
  -2   9   1 3673.00 104.305   3
   7  -9   1 3266.59 96.9431   4
  -2   9   1 3876.90 103.169   1
  -7   9  -1 3446.71 96.6919   1
   7  -9   1 3408.32 96.6348   1
   2   7   1 3584.83 99.9776   1
  -7   9  -1 3072.28 94.7535   5
   9  -7   1 3294.66 99.1790   2
   9  -2  -1 3993.78 102.911   2
   7  -9   1 3238.05 94.4304   2
   7   2  -1 3852.40 97.0365   2
  -2  -7  -1 3498.31 100.531   1
   2  -9  -1 3981.32 105.271   1
  -7  -2   1 3618.26 90.4088   1
   9  -7   1 3361.16 88.1694   1
   2  -9   2 188.534 19.4802   6
   9  -7  -2 180.796 19.3927   7
   2   7  -2 178.097 13.6814   7
   7  -9  -2 143.809 14.4100   7
   7  -9  -2 170.017 22.7775   3
  -2   9  -2 199.155 22.8254   4
  -2   9  -2 222.514 23.2529   3
   2   7  -2 226.125 21.3175   1
  -2   9  -2 235.659 21.8855   1
  -9   7   2 245.650 14.2128   1
   2  -9   2 266.747 25.4124   1
   7   2   2 180.791 14.2573   1
  -2  -7   2 241.256 22.6363   1
  -7   9   2 204.897 18.3711   1
  -7   9   2 170.979 14.0167   5
   9  -7  -2 353.512 16.9157   1
   7  -9  -2 210.256 19.2169   1
   7   2   2 177.430 17.7861   2
   9  -2   2 235.581 21.9764   2
   2   7  -2 184.119 8.72912   2
  -2  -7   5 2119.01 64.3513   7
  -9   7   5 2019.27 71.1704   7
  -9   2  -5 2477.77 78.2554   2
  -2   9  -5 2324.28 62.2436   2
  -7  -2  -5 2204.31 71.6211   2
   2  -9   5 2142.33 73.7134   6
  -2  -7   5 2030.17 70.4591   6
   9  -2   5 2206.99 59.8683   6
   2   7  -5 2165.75 71.3057   6
   7   2   5 2137.88 70.3488   2
  -2   9  -5 2231.55 79.2905   4
  -2  -7   5 2397.04 76.6446   1
   2  -9   5 2455.71 79.1250   1
  -2   9  -5 2160.57 72.6449   3
   7  -9  -5 2034.35 72.5589   3
   7  -9  -5 1953.97 66.7487   7
   9  -7  -5 1963.12 71.3486   7
  -7   9   5 1866.79 65.5454   7
   2  -9   5 2052.38 57.5379   7
  -9   7   5 2429.53 66.5389   1
   7   2   5 2421.57 67.8363   1
  -7   9   5 2331.28 71.6286   1
   7  -9  -5 2520.07 73.6990   1
   9  -2   5 2585.98 62.7229   1
  -9   2  -8 3283.44 102.369   2
  -7  -2  -8 2680.31 92.4113   2
   2  -9   8 3284.82 100.393   6
  -2  -7   8 2697.17 94.3994   6
   9  -2   8 2774.79 85.2020   1
   7   2   8 3011.52 89.8997   1
  -9   7   8 3392.07 91.2580   1
   2   7  -8 2697.68 98.1217   4
  -2   9  -8 2966.70 101.382   4
  -2  -7   8 2935.05 98.7701   1
   2  -9   8 3386.34 104.181   1
   7  -9  -8 3099.60 92.7148   3
   2   7  -8 2732.63 88.4120   3
  -2   9  -8 3026.87 90.3851   3
  -2   9  -8 3108.96 87.6067   2
   9  -7  -8 3027.23 98.8292   7
   2  -9   8 3045.38 83.6041   7
  -2  -7   8 2614.82 85.5887   7
  -9   2 -11 7.11488 24.7726   2
  -7  -2 -11-5.30005 21.3581   2
  -2   9 -11 18.9706 17.8865   2
  -2  -7  11 1.13286 20.6804   6
   2  -9  11 7.81905 20.6481   6
   9  -2  11-1.39094 10.5662   6
   2   7 -11-9.40547 23.7381   4
   2  -9  11-7.37912 22.2793   1
  -2  -7  11 9.34848 21.9721   1
   9  -7 -11 8.02574 22.3679   7
   7  -9 -11 16.4055 14.7089   3
   2   7 -11 9.38670 14.8301   3
   9  -7 -11 3.93452 14.6985   3
  -2  -7  14 311.416 38.9485   6
   2  -9  14 252.294 36.4343   6
  -9   2 -14 283.418 38.9074   2
  -7  -2 -14 318.302 37.7169   2
  -2   9 -14 315.871 34.0794   2
  -2  -7  14 268.791 37.4888   1
   2  -9  14 272.719 38.5450   1
  -2  -7  17 100.740 34.0858   6
   2  -9  17 151.465 37.7436   6
   2  -9  17 164.249 39.2994   1
  -2  -7  17 109.973 34.1553   1
  -2   9 -17 137.907 35.3401   5
  -2   9 -17 116.257 32.1452   2
  -9   2 -17 118.876 37.7399   2
  -7  -2 -17 138.769 35.8294   2
   2   7 -17 102.016 32.0937   2
  -2   9 -20 40.1298 35.0937   5
   2   7 -20 45.4212 32.0280   5
   2   7 -20 1.65693 33.1184   2
  -2   9 -20 96.3427 38.1808   2
  -7  -2 -20 38.2161 36.7889   2
   8  -9  20 98.0818 35.3889   6
   9  -8  20 107.273 32.6749   6
   1  -9 -20 83.8998 37.4207   2
  -1  -8 -20 111.932 37.6352   2
  -8   9 -20 80.8488 38.9281   2
  -9   8 -17 373.376 46.8196   2
  -8   9 -17 342.659 46.0456   2
  -8  -1  17 262.183 43.7765   6
  -8   9 -17 393.796 49.3724   5
   8  -9  17 331.160 40.5247   6
   9  -8  17 366.627 39.9932   6
   8  -9  17 280.726 41.6225   1
  -1  -8 -17 269.521 37.9659   2
   1  -9 -17 345.094 40.9652   2
  -9   8 -14 1335.73 69.3876   2
  -8   9 -14 1384.14 68.4535   2
  -8  -1  14 1064.76 64.4588   6
   9  -8  14 1250.32 59.5291   6
   8  -9  14 1296.59 63.1826   6
  -9   8 -14 1260.07 69.7310   5
  -8   9 -14 1390.80 72.4910   5
   8   1 -14 1009.66 52.1344   4
   8  -9  14 1233.01 64.5850   1
  -1  -8 -14 956.599 55.6675   2
   1  -9 -14 1184.13 59.4274   2
   8   1 -14 1104.36 65.4882   7
   9  -1 -14 1296.84 70.2421   7
   8   1 -11 57.3621 25.0923   7
   9  -1 -11 77.7557 27.4099   7
   8  -9  11 167.387 27.0229   1
  -8  -1  11 86.0081 24.5102   6
   9  -8  11 95.0756 22.1176   6
   8  -9  11 151.910 25.5636   6
  -1  -8 -11 82.9473 15.4866   6
  -9   8 -11 147.016 29.5437   5
  -1   9  11 95.1214 15.1021   5
  -8   9 -11 156.999 31.2482   5
   9  -8  11 182.821 26.0750   1
   1  -9 -11 113.365 23.1948   2
  -1  -8 -11 84.9404 20.5053   2
  -9   8 -11 143.490 28.2945   2
  -8   9 -11 166.829 28.0479   2
   9  -1 -11 86.8560 18.7057   4
   9  -8  11 154.956 20.2273   3
   8  -9  11 145.545 20.6638   3
   8   1 -11 77.9157 21.7207   4
  -8   9  -8 5518.34 150.311   2
  -9   8  -8 5490.07 152.792   2
  -1  -8  -8 5078.86 132.925   6
  -8  -1   8 5202.49 148.134   6
   1  -9  -8 5394.62 137.968   6
   8  -9   8 5472.78 149.559   6
   9  -8   8 5214.44 145.503   6
  -1  -8  -8 4963.06 137.348   2
  -8   9  -8 5516.50 155.589   5
  -9   8  -8 5386.05 155.394   5
   9  -8   8 5236.49 143.532   1
  -8  -1   8 5062.19 140.392   1
   8  -9   8 5386.65 148.340   1
   8  -9   8 5564.73 145.607   3
  -1   9   8 5407.00 141.901   7
   8   1  -8 5351.19 152.908   7
   9  -1  -8 5418.91 153.630   7
  -1  -8  -8 4721.47 152.691   1
   1  -9  -8 4454.45 150.754   1
   8   1  -5 6584.13 181.126   7
   9  -1  -5 6561.27 183.004   7
  -1   9   5 6455.75 166.798   7
   8  -9   5 7121.10 181.318   3
  -9   1   5 6468.76 164.079   1
   9  -8   5 6968.84 171.682   1
   8  -9   5 7268.24 176.908   1
  -1  -8  -5 6591.17 163.320   2
  -9   8  -5 7192.29 181.794   2
  -8   9  -5 7036.96 178.033   2
   9  -1  -5 6785.84 175.716   6
  -8  -1   5 6528.56 174.215   6
   9  -8   5 6917.56 178.503   6
   8  -9   5 6979.49 181.124   6
   8   1  -5 6636.99 174.303   6
  -9   8  -5 6904.70 183.046   5
  -8   9  -5 6528.25 180.319   5
   8  -9   5 6830.74 176.793   2
   1  -9  -5 6526.38 163.326   2
  -1  -8  -5 7090.21 182.427   1
   1  -9  -5 6872.64 182.458   1
  -1   9   2 41.3366 15.3943   1
   1  -9  -2 52.2766 16.6138   1
  -1   9   2 64.7229 8.37801   7
   8  -9   2 128.933 19.0720   4
   8  -9   2 122.633 16.0227   1
   1   8   2 149.555 19.3111   1
  -8  -1   2 120.197 10.5509   1
   9  -8   2 123.524 15.0385   7
   8   1  -2 91.4159 18.3250   7
   9  -1  -2 60.0206 18.0149   7
   8   1  -2 108.803 14.0366   6
   9  -1  -2 62.8024 13.5603   6
  -9   8  -2 155.750 18.8768   5
  -8   9  -2 125.616 17.5785   5
  -8   9  -2 121.862 15.1770   1
  -1  -8  -2 152.053 20.2669   1
  -9   1   2 46.6959 5.59708   1
   8  -9   2 137.178 17.6934   2
   8  -9   2 132.573 21.3163   3
   9  -8   2 149.831 18.9901   2
   8   1   1 11865.4 277.924   7
   9  -1   1 11094.9 277.585   7
   9  -1   1 10666.2 259.431   6
   8   1   1 11716.3 256.341   6
   1  -9   1 11006.7 269.585   6
  -1  -8   1 11203.5 266.167   6
   8  -9  -1 10624.6 265.292   1
  -8  -1  -1 11049.3 257.741   1
   8  -9  -1 11082.4 264.381   4
  -8   9   1 11258.5 266.874   1
  -1  -8   1 10904.6 274.060   1
   1  -9   1 10794.4 274.659   1
   8   1   1 11712.7 258.730   1
   1   8  -1 11196.9 273.407   1
  -1   9  -1 10864.7 273.624   1
  -9   8   1 10340.4 261.150   1
   8  -9  -1 10746.6 277.184   3
   9  -8  -1 10240.7 266.735   7
   1   8  -1 10806.4 256.635   7
   8  -9  -1 10671.3 268.219   2
   9  -1   1 11049.2 272.292   2
   9  -8  -1 10418.5 270.563   2
   8   1   1 11586.2 270.094   2
  -9   8   4 5936.99 165.317   7
  -8   9   4 5946.13 162.090   7
   9  -8  -4 7247.31 165.564   1
   9  -1   4 6475.18 153.970   1
   8   1   4 6952.34 158.874   1
   8  -9  -4 6637.57 165.330   1
  -1  -8   4 6675.84 168.207   6
   9  -1   4 6229.13 151.168   6
   1  -9   4 6068.20 167.530   6
   1   8  -4 6714.00 152.177   2
   8   1   4 6889.54 168.924   2
   9  -8  -4 6005.75 151.950   4
  -9   8   4 6410.61 160.983   1
  -1  -8   4 6910.80 174.006   1
   1  -9   4 6297.68 172.869   1
  -8   9   4 6583.92 164.949   1
  -1   9  -4 6174.34 174.772   4
   8  -9  -4 6278.89 172.162   3
   1   8  -4 6667.62 156.887   7
   8  -9  -4 6199.30 163.702   7
   9  -8  -4 5865.55 165.145   7
  -9   1  -4 6064.90 168.322   2
  -8  -1  -4 6910.29 168.831   2
  -1   9  -4 6123.32 151.273   2
   1  -9   7 587.918 37.2930   6
  -1  -8   7 844.734 41.3867   6
   9  -1   7 572.043 22.0134   6
   8  -9  -7 650.243 36.4099   7
  -1  -8   7 820.235 32.0641   7
   9  -8  -7 659.073 38.7053   7
   1  -9   7 614.620 27.2966   7
  -8   9   7 629.406 34.0222   7
   8  -9  -7 680.887 37.3162   3
   1   8  -7 806.613 46.3761   4
  -1  -8   7 893.652 44.8194   1
   1  -9   7 636.689 40.4012   1
  -1   9  -7 593.461 42.0614   4
  -9   1  -7 547.853 36.9129   2
  -8  -1  -7 823.524 40.7816   2
   9  -1   7 498.257 27.5245   1
  -9   8   7 613.360 32.0320   1
  -8   9   7 654.370 34.7809   1
   8   1   7 756.107 32.9418   1
   9  -1  10 1760.56 65.2519   1
   1  -9  10 1821.04 74.9271   6
  -1  -8  10 2277.64 81.5371   6
   1  -9  10 1711.06 62.7307   7
   9  -8 -10 1699.00 73.9561   7
   1   8 -10 2188.59 84.5232   4
  -1   9 -10 1904.94 80.7518   4
  -1  -8  10 2338.65 84.2859   1
   1  -9  10 2088.17 81.7982   1
  -1   9 -10 1855.53 66.5143   2
   1   8 -10 2155.27 69.7872   2
   8  -9 -10 1793.82 66.4019   3
   9  -8 -10 1779.93 65.9419   3
  -9   1 -10 1921.08 77.7864   2
  -8  -1 -10 2204.96 79.2729   2
  -8  -1 -13 927.689 55.7502   2
  -9   1 -13 779.441 53.6177   2
   9  -8 -13 688.286 35.9927   3
   8  -9 -13 685.216 35.8767   3
   1  -9  13 743.312 52.1392   6
  -1  -8  13 946.886 55.8434   6
  -1   9 -13 779.217 45.4206   2
   1   8 -13 956.412 49.2386   2
  -1  -8  13 979.011 58.9235   1
   1  -9  13 792.957 54.2982   1
   1  -9  16 19.1392 30.6278   6
  -1  -8  16-19.1450 30.3547   6
   1  -9  16-5.12681 30.1495   1
  -1  -8  16-3.37543 30.0970   1
   1   8 -16 5.11685 25.0117   2
  -1   9 -16 12.8895 26.1865   2
  -9   1 -16 4.90718 31.1943   2
  -8  -1 -16 30.3858 31.1305   2
  -1   9 -19 463.939 50.6112   5
   1   8 -19 703.248 56.9177   5
  -1  -8  19 641.286 58.5665   6
   1  -9  19 460.512 52.2600   6
   1  -9  19 555.169 58.3506   1
  -1  -8  19 681.269 62.0895   1
  -1   9 -19 422.249 48.9343   2
   1   8 -19 672.032 55.3649   2
  -8  -1 -19 687.433 60.5615   2
  -9   1 -19 414.779 54.3213   2
   9  -9  18 2960.91 113.825   6
  -9   9 -18 3161.37 124.663   2
   9  -9  18 2913.64 118.956   1
   0  -9 -18 2942.52 114.471   2
   9  -9  15 916.051 57.1012   1
   9  -9  15 853.519 53.6942   6
  -9   9 -15 800.668 60.7247   5
   0  -9 -15 847.202 52.2182   2
  -9   9 -15 898.736 59.7764   2
  -9   0  12 1116.06 60.9908   6
   9  -9  12 1229.67 58.4148   6
   0  -9 -12 1062.79 51.9640   2
   9   0 -12 1159.09 52.0131   4
  -9   9 -12 1353.92 69.1403   5
   9  -9  12 1162.67 58.4601   1
   9  -9  12 1182.48 49.1813   3
  -9   9 -12 1179.15 61.7608   2
   9   0 -12 1103.36 63.3858   7
  -9   9  -9 12894.4 317.245   2
   0  -9  -9 12320.4 297.131   6
  -9   0   9 12050.4 313.761   6
   9  -9   9 11977.3 310.024   6
   0  -9  -9 11701.7 300.043   2
  -9   9  -9 12170.3 320.376   5
   9  -9   9 12541.3 310.325   1
   9  -9   9 12427.9 306.827   3
   9   0  -9 12428.3 319.146   7
   9  -9   6 947.871 44.4173   6
   9  -9   6 1029.07 42.2231   1
  -9   9  -6 989.683 46.2073   2
  -9   9  -6 876.706 46.6520   5
   9   0  -3 16354.9 410.387   7
  -9   0   3 16814.5 390.117   1
   9  -9   3 17469.3 400.312   1
   0  -9  -3 17062.0 410.451   1
  -9   9  -3 16952.1 406.701   5
   9  -9   3 16887.7 406.669   4
   9   0  -3 16651.8 399.464   6
   9  -9   3 16933.2 405.393   2
   9  -9   3 16849.0 399.674   7
   9   0   0 68717.8 1581.62   7
   9   0   0 69306.5 1564.77   6
   0  -9   0 70304.5 1572.20   6
   0  -9   0 68850.8 1581.00   1
   9  -9   0 67768.6 1568.86   1
  -9   0   0 69200.1 1558.08   1
   9  -9   0 70665.2 1572.60   4
   9   0   0 68537.4 1575.78   2
   9  -9   0 70364.2 1576.67   2
  -9   9   0 70024.3 1569.63   1
   0   9   0 69913.7 1579.76   1
   0   9   0 67580.8 1557.15   7
   9   0   3 15569.3 370.867   6
   0  -9   3 15794.4 389.202   6
   9  -9  -3 17647.6 386.359   1
  -9   9   3 17182.1 385.462   1
   0  -9   3 17121.8 398.469   1
   9   0   3 16478.1 375.556   1
   9  -9  -3 16081.0 377.137   4
   9   0   3 16267.9 391.151   2
   9  -9  -3 16219.8 386.858   7
  -9   9   6 670.191 37.1082   7
   0  -9   6 666.270 29.0701   7
   9  -9  -6 724.792 39.6639   7
   0  -9   6 967.156 47.5133   1
   0  -9   6 695.774 40.0334   6
   0   9  -6 820.805 30.2032   2
   0   9  -6 676.437 44.9365   4
   9   0   6 1132.39 36.3248   1
  -9   9   6 1244.27 42.6584   1
  -9   0  -6 738.222 41.0160   2
   9  -9  -9 11463.2 279.437   7
   0  -9   9 10573.4 262.964   7
   0  -9   9 11013.0 280.162   6
   0   9  -9 10434.9 263.843   2
   0   9  -9 11130.5 287.725   4
  -9   0  -9 11268.4 281.905   2
   0  -9   9 11440.1 285.438   1
   9  -9  -9 11303.1 272.564   3
   0   9 -12 615.702 38.2748   2
   0   9 -12 612.509 49.4101   4
   0  -9  12 690.509 50.6704   1
   0  -9  12 634.366 47.2486   6
   9  -9 -12 693.907 36.8320   3
  -9   0 -12 663.484 47.3023   2
   0   9 -15 1412.05 67.4113   2
   0  -9  15 1304.69 72.3987   6
   0  -9  15 1525.47 80.2202   1
  -9   0 -15 1437.70 75.9092   2
   0   9 -18 3023.70 115.082   2
   0   9 -18 2937.08 119.036   5
   0  -9  18 3134.65 128.242   1
   0  -9  18 2927.33 121.619   6
  -9   0 -18 3039.51 124.087   2
  -5  -5   0 9633.95 219.196   6
   5 -10   0 8999.66 237.127   3
  -5  10   0 8766.52 230.916   1
   5   5   0 9411.83 227.452   1
  -5  -5   0 9488.40 228.118   1
   5 -10   0 8220.99 230.804   1
  10  -5   0 9547.03 230.607   5
  -5  10   0 8946.65 228.880   4
  10  -5   0 9494.40 235.479   7
   5   5   0 9604.93 228.373   7
   5   5   0 9594.73 220.508   2
   5 -10   0 8797.50 219.466   2
  -5  10   3 2354.64 64.2705   7
  10  -5  -3 2476.23 77.2494   6
   5 -10   3 2587.44 81.8800   6
   5   5  -3 2545.02 72.1392   6
   5 -10   3 2403.57 68.7646   2
   5   5   3 2607.80 69.9269   2
  10  -5   3 2632.46 81.0157   5
  -5  10  -3 2473.15 81.6249   4
   5 -10   3 2496.72 80.6075   1
  -5  -5   3 2598.17 76.5036   1
  -5  10  -3 2441.89 77.8129   1
 -10   5   3 2277.22 60.3674   1
  -5  10   3 2446.25 79.0976   1
   5   5   3 2748.76 77.5257   1
  10  -5   3 2386.22 60.6309   1
   5 -10   3 2455.48 81.8409   3
   5 -10  -3 2418.42 81.5572   3
  -5  -5  -3 2615.28 75.5994   1
   5 -10  -3 2230.21 78.8523   1
   5   5  -3 2548.45 74.7102   7
  10  -5  -3 2454.37 81.1077   7
  -5  -5   6 1583.51 61.6953   7
  -5  -5   6 1574.52 62.8256   6
   5   5  -6 1572.27 61.1998   6
   5 -10   6 1740.35 68.3340   6
  10  -5   6 1748.42 58.8993   6
  10  -5  -6 1808.79 70.0762   7
   5 -10   6 1591.65 52.8436   7
   5   5  -6 1505.40 61.1099   7
  -5  10   6 1941.37 59.8088   7
   5 -10   6 1931.58 67.8284   3
   5 -10  -6 2194.61 70.6202   3
   5 -10   6 2128.95 73.7740   1
  -5  -5   6 1880.87 66.1088   1
  -5  10   6 2003.54 52.7096   4
  -5  -5  -6 1813.33 60.4534   2
  -5  10  -6 1921.88 60.7890   2
 -10   5  -6 1893.07 72.2932   2
  -5  -5  -6 2399.92 72.8955   1
   5   5   6 2053.94 66.5744   1
 -10   5   6 2374.80 58.1488   1
   5 -10  -6 2582.85 75.8857   1
  -5  -5   9 5244.01 148.949   6
  10  -5   9 5034.05 135.655   6
   5 -10   9 5187.12 150.910   6
   5   5  -9 5257.60 146.636   7
   5 -10   9 5125.37 135.168   7
  10  -5  -9 5465.51 154.813   7
   5   5  -9 5050.42 150.992   4
  10  -5  -9 5252.86 125.768   4
  -5  -5   9 5031.67 147.417   1
   5 -10   9 5274.76 154.170   1
  -5  -5  -9 5171.72 142.782   2
  -5  10  -9 5271.93 142.618   2
 -10   5  -9 5291.35 153.960   2
  -5  10 -12 1570.38 66.8412   2
  -5  -5 -12 1502.81 66.1818   2
 -10   5 -12 1728.39 76.9234   2
  -5  10 -12 1611.68 75.2988   5
   5   5 -12 1492.01 70.0725   4
  10  -5 -12 1493.86 74.2607   7
  -5  -5  12 1457.76 68.9507   1
   5 -10  12 1632.60 74.7341   1
  -5  -5  12 1625.57 73.0552   6
  10  -5  12 1582.48 58.9249   6
   5 -10  12 1678.19 74.0903   6
  10  -5  15 138.646 23.5427   6
  -5  -5  15 179.071 35.0717   6
   5 -10  15 180.841 34.4897   6
  -5  10 -15 174.608 37.9984   5
  -5  -5  15 205.202 35.0476   1
   5 -10  15 219.043 37.7227   1
  -5  10 -15 205.582 33.9095   2
  -5  -5 -15 191.965 33.6758   2
 -10   5 -15 144.626 35.0823   2
  -5  10 -18 652.103 58.4574   5
  -5  10 -18 651.516 54.5257   2
  -5  -5 -18 709.399 56.7112   2
 -10   5 -18 690.877 60.7555   2
   5 -10  18 706.668 56.9310   6
  -5  -5  18 627.692 56.6189   6
  -5  -5  18 696.060 57.4580   1
   5 -10  18 651.185 58.4954   1
  -6  -4  19 1.74225 31.8059   1
   6 -10  19 41.1885 34.2911   6
  -6  10 -19-9.44238 35.5942   5
  -6  -4  19 22.0986 34.2105   6
   6 -10  19 30.8342 34.8218   1
   4 -10 -19 26.7907 33.2433   2
  -4  -6 -19 26.6071 33.3678   2
 -10   6 -19-31.8268 37.0431   2
  -6  10 -19 17.2271 31.6084   2
  -6  -4  16 11.1386 28.6765   6
  10  -6  16 9.27684 21.1968   6
   6 -10  16-26.2005 30.5971   6
  -6  10 -16 10.0762 31.1199   5
   6 -10  16 31.3250 30.5512   1
  -6  -4  16-13.1428 27.3918   1
  -6  10 -16 28.8166 27.4133   2
 -10   6 -16-23.9018 31.6368   2
  -4  -6 -16-19.0020 26.7135   2
 -10   6 -13 27.0439 28.2148   2
  -4  -6 -13 67.0827 24.6387   2
  -6  10 -13 13.7971 22.7008   2
  -6  -4  13 66.4995 26.9397   6
  10  -6  13 19.8111 16.8341   6
   6 -10  13 23.0240 24.4706   6
  -6  10 -13 55.4156 27.6992   5
   6   4 -13 83.7800 27.0519   4
   6 -10  13 31.1698 27.5507   1
  10  -4 -13 103.239 31.7740   7
  -6  -4  13 65.4115 25.3422   1
  10  -6  10 56.5983 15.7514   6
  -4  -6 -10 6.72719 7.40692   6
   6 -10  10 71.5218 22.1186   6
  -6  -4  10 30.2747 22.4825   6
  -4  10  10 13.4369 7.74428   5
  -6  10 -10 68.5589 25.9953   5
   6 -10  10 94.9069 18.4841   7
   6   4 -10 4.97633 20.5568   7
  10  -4 -10 37.0919 23.8629   7
   6   4 -10 8.09765 20.2324   4
  -4  -6 -10 8.87685 17.5408   2
 -10   6 -10 49.4823 24.4757   2
  -6  10 -10 69.9691 20.8592   2
   6 -10  10 79.3810 24.4690   1
 -10   4  10 27.3734 16.2034   1
  -6  -4  10 15.0375 17.6810   1
  10  -6   7 2.37349 11.8330   6
  -6  -4   7 14.0665 16.2002   6
   6 -10   7 6.14036 17.2285   6
  -4  -6  -7 10.5807 3.99819   6
   6   4  -7 18.7963 17.9359   7
  10  -4  -7 8.38033 18.0458   7
  -4  10   7 9.81937 11.9321   7
   6 -10   7 19.8685 16.1505   3
  -6  10  -7-0.65258 14.8489   2
  -4  -6  -7 17.9504 13.7203   2
 -10   6  -7 17.6569 19.3921   2
  -6  -4   7 31.8716 16.9070   1
   4 -10  -7 15.2413 18.6218   1
 -10   4   7 7.94784 9.76561   1
   6 -10   7 8.80860 17.3762   1
  -4  -6  -7 2.69491 18.3634   1
   6 -10   4 21.5731 12.3663   2
   6   4  -4 46.4248 15.6230   7
  -4  10   4 28.5025 8.65273   7
  10  -4  -4 8.02034 16.3103   7
  -4  -6  -4 51.3640 4.99605   6
  -4  -6  -4 45.1161 4.94252   6
  -6  10  -4-0.93902 11.3162   2
  -4  -6  -4 58.2696 11.5274   2
  -6  -4   4 40.4697 13.4275   6
   6 -10   4 11.9929 16.1259   6
  10  -4  -4 9.58807 15.0739   6
   6   4  -4 42.1955 13.8649   6
  -4  -6  -4 34.9637 15.2211   1
   4 -10  -4 29.4094 16.8609   1
 -10   4   4 12.7132 5.99993   1
  10  -6   4 9.30108 8.16351   1
   6 -10   4 11.5336 15.5925   1
   4   6   4 37.4056 16.0480   1
  -6  -4   4 32.7209 13.5331   1
   6 -10   4 22.2706 19.3667   3
   4 -10  -1 112.087 19.0879   1
   4   6   1 56.0138 15.0619   1
  -4  10   1 87.9395 17.8973   1
   6 -10   1 107.075 17.8123   1
  -4  -6  -1 80.5138 15.8412   1
   6   4  -1 78.9559 13.6465   1
  -6  10  -1 99.9976 17.4351   1
   4 -10  -1 55.0072 18.4129   3
  -4  10   1 52.6304 15.2976   4
   6 -10   1 48.1173 6.48597   7
   6   4  -1 40.1604 15.0806   7
  10  -6   1 46.1265 16.0031   7
  10  -4  -1 51.9142 17.1111   7
   4   6   1 39.6989 8.97482   2
   6 -10   1 75.2056 12.9985   2
   6   4  -1 60.1707 12.3069   2
  -6  -4   1 31.7477 9.53648   6
   6   4  -1 32.6885 9.87552   6
  -4  -6  -1 18.5341 7.82712   6
  10  -6   1 35.0245 15.6953   5
  -6  -4   1 116.564 14.4736   1
  10  -6   1 125.693 6.98263   1
   6 -10   1 55.2138 18.4653   3
   4 -10  -1 68.4072 9.27688   2
  10  -6  -2 404.274 27.4652   7
   6 -10  -2 415.112 17.3479   7
   6 -10  -2 344.455 28.3931   3
   4 -10   2 243.833 25.4709   3
  -4  -6   2 218.026 20.5305   1
   4   6  -2 189.781 19.5650   1
   6   4   2 208.281 17.9230   1
  -4  10  -2 215.218 22.3103   1
  -6  10   2 351.991 24.1310   1
 -10   6   2 316.591 12.2583   1
   4 -10   2 212.209 23.4133   1
  10  -4   2 253.600 24.8264   7
   6 -10  -2 338.473 19.7039   2
   4   6  -2 185.377 13.1117   2
   6   4   2 210.428 17.4951   2
   4 -10   2 256.748 23.1002   6
  10  -4   2 231.174 22.7416   5
  10  -6  -2 368.880 21.4999   5
  -4  10  -2 225.617 23.9960   4
   4 -10   2 222.600 14.7879   2
   6 -10  -2 314.221 23.8875   1
  -6  -4  -2 181.731 17.0030   1
 -10   6   5 146.731 12.9192   1
   6   4   5 161.374 18.0097   1
   6 -10  -5 106.105 20.1073   1
  -6  -4  -5 104.853 18.6578   1
  10  -4   5 56.5083 10.9278   1
  -6  10   5 139.727 14.9643   7
  10  -6  -5 167.605 22.1907   7
   4   6  -5 198.177 18.9337   7
   4 -10   5 117.045 9.67311   7
  -4  -6   5 214.030 19.3010   7
  -4  -6   5 204.105 20.6434   6
   4   6  -5 199.790 20.2198   6
   4 -10   5 125.318 20.1272   6
  10  -6  -5 184.402 14.2823   5
  -4  10  -5 130.696 23.2340   4
   6 -10  -5 146.256 22.7222   3
  -4  -6   5 231.045 22.9000   1
   4 -10   5 135.043 21.6995   1
   6   4   5 163.439 18.2473   2
 -10   4  -5 126.926 21.8065   2
  -6  -4  -5 213.299 19.4257   2
  -6  -4  -8 30.0394 17.2988   2
  -4  10  -8 39.4151 15.6184   2
 -10   4  -8 41.2178 20.4167   2
  10  -6  -8 65.8130 8.40930   4
   4   6  -8 48.5334 18.7305   7
  -6  10   8 73.4304 17.3280   7
  10  -6  -8 105.673 24.5271   7
   4 -10   8 54.8535 13.3305   7
  10  -4   8 57.7755 12.5735   6
   4 -10   8 63.9978 21.2983   6
  -4  -6   8 36.7536 18.4958   6
  10  -6  -8 65.2814 8.17407   5
   6 -10  -8 61.0618 18.5115   3
  -4  -6   8 39.0194 20.3054   1
   4 -10   8 33.0173 20.1525   1
   6 -10  -8 11.3560 19.6321   1
 -10   6   8 21.1336 12.3114   1
  -4  10 -11 28.1707 19.1990   2
 -10   4 -11 51.1951 25.2158   2
  -6  -4 -11 13.8778 20.8338   2
  -4  -6  11 9.04700 21.3702   6
  10  -4  11 24.4441 13.3943   6
   4 -10  11 25.7896 22.0992   6
  10  -6 -11 16.0729 25.6322   7
  -4  -6  11 5.66590 21.6658   1
   4 -10  11 16.4445 23.2134   1
   4   6 -11 22.2837 23.4381   4
 -10   4 -14 191.128 37.9682   2
  -4  10 -14 195.869 29.8415   2
  -6  -4 -14 220.388 33.5202   2
  -4  -6  14 248.701 36.7997   6
   4 -10  14 195.649 33.3143   6
  -4  10 -14 186.591 35.6820   5
  10  -4  14 188.564 22.9335   6
  -4  -6  14 298.132 37.8626   1
   4 -10  14 182.164 35.5166   1
   4   6 -14 214.637 35.6967   4
  -6  -4 -17 79.6716 32.9618   2
  -4  10 -17 82.8473 30.8314   2
 -10   4 -17 130.162 37.9772   2
  -4  10 -17 84.6906 37.2079   5
  -4  -6  17 108.854 34.0252   1
   4 -10  17 106.048 36.4341   1
  -4  -6  17 90.9216 33.3176   6
   4 -10  17 116.657 35.5524   6
   4   6 -20 80.1751 31.5354   5
  -4  10 -20 96.0546 39.3002   5
   4   6 -20 44.6680 33.9956   2
  -4  10 -20 50.3534 33.9844   2
  -6  -4 -20 80.6468 38.5432   2
   3 -10 -20 105.934 37.4624   2
   7 -10  20 34.9446 33.9657   6
  -3  -7 -20 50.4850 34.4979   2
  -7  10 -20 74.7284 37.2760   2
   3 -10 -17 326.020 41.7111   2
  -3  -7 -17 231.219 38.0673   2
  -7  10 -17 229.960 43.6234   5
  -7  -3  17 262.352 42.4291   6
  10  -7  17 270.913 33.9545   6
   7 -10  17 285.761 41.5218   6
  -7  10 -17 372.416 44.5360   2
 -10   7 -17 355.860 47.0355   2
   7 -10  17 342.114 45.8400   1
  -7  -3  14 245.557 35.9482   6
  10  -7  14 367.001 32.8483   6
   7 -10  14 325.633 38.0446   6
  10  -3 -14 257.205 40.4925   7
  -7  10 -14 346.371 44.1903   5
   7   3 -14 294.401 33.1955   4
  -7  10 -14 389.082 39.6393   2
 -10   7 -14 437.026 44.7820   2
  -3  -7 -14 336.569 35.6244   2
  -7  -3  14 298.176 35.0066   1
   7 -10  14 419.692 42.2072   1
  10  -3 -11 51.1199 14.9379   4
   7   3 -11 66.8979 22.6224   4
   7 -10  11 19.0169 15.2171   3
 -10   7 -11 49.6632 25.0841   2
  -7  10 -11 31.4959 21.7712   2
  -3  -7 -11 28.6865 19.0273   2
  -7  -3  11 43.4100 22.8611   6
  10  -7  11 35.4081 17.4286   6
   7 -10  11 32.0970 21.6107   6
  -7  10 -11 43.2055 25.8959   5
   7 -10  11 30.0932 22.1930   1
  -7  -3  11 46.1785 21.0308   1
   7   3 -11 23.8277 23.0215   7
  10  -3 -11 92.4692 28.2566   7
  -7  -3   8 5588.76 160.009   6
  -3  -7  -8 5540.59 140.046   6
   7 -10   8 6045.19 165.251   6
  10  -7   8 5811.20 155.700   6
 -10   3   8 5025.02 149.977   1
  -3  -7  -8 5388.97 165.984   1
   3 -10  -8 5858.62 169.453   1
  -7  10  -8 5946.79 168.271   5
   7 -10   8 6327.93 160.695   3
 -10   7  -8 6351.26 169.379   2
  -3  -7  -8 5775.35 152.228   2
  -7  10  -8 6187.99 160.746   2
  10  -7   8 5829.46 153.242   1
  -7  -3   8 5962.43 158.168   1
   7 -10   8 6074.05 164.643   1
  -3  10   8 6034.66 153.901   7
   7   3  -8 5705.59 162.783   7
  10  -3  -8 6122.98 168.596   7
  -3  -7  -5 9128.53 217.666   6
  -7  -3   5 8696.57 231.009   6
  -3  -7  -5 9006.78 217.971   6
   7   3  -5 9055.73 231.623   6
   7 -10   5 9378.32 240.947   6
   3 -10  -5 10573.5 244.332   1
  -3  -7  -5 10761.7 242.353   1
 -10   3   5 9944.46 221.163   1
   7 -10   5 9609.52 232.631   2
   7 -10   5 9826.85 241.299   3
  -3  -7  -5 8785.78 222.668   2
 -10   7  -5 9834.78 242.819   2
  -7  10  -5 9510.93 232.406   2
  -7  -3   5 9644.87 231.104   1
   7 -10   5 10112.9 239.766   1
   7   3  -5 8991.94 236.702   7
  10  -3  -5 8986.85 241.883   7
  -3  10   5 8515.48 222.594   7
  10  -7   2 4719.77 120.716   7
  10  -3  -2 4055.96 112.485   6
   7   3  -2 4108.26 107.989   6
  -3  -7  -2 4253.11 104.755   6
  -3  -7  -2 3957.58 115.800   1
  10  -7   2 4245.74 103.520   1
   3 -10  -2 3892.60 118.650   1
   7 -10   2 4294.28 116.951   1
  -7  10  -2 4389.92 116.539   1
   3   7   2 3927.67 115.410   1
   7 -10   2 4422.14 124.598   3
   7 -10   2 4481.73 113.164   2
   7   3  -2 3971.21 110.515   2
   3 -10  -2 3818.66 99.8296   2
   7   3  -2 4226.15 117.518   7
   7 -10   2 4454.05 104.430   7
  10  -3  -2 4043.06 121.322   7
   7   3   1 3437.72 101.128   7
  10  -3   1 3788.55 106.425   7
  10  -7  -1 3657.86 85.8608   1
   7 -10  -1 3449.54 98.4011   1
  -3  -7   1 3516.99 100.233   1
  10  -7  -1 3144.81 92.6269   5
  -7  10   1 3456.13 97.8653   1
 -10   7   1 3294.46 84.9244   1
   3 -10   1 3906.30 106.294   1
   3   7  -1 3501.56 99.6333   1
  -3  10  -1 3741.39 103.288   1
   7   3   1 3407.52 91.2783   1
   7 -10  -1 3262.27 104.710   3
  -3  10  -1 3760.89 103.500   4
   7 -10  -1 3209.53 87.0965   7
  10  -7  -1 3048.03 97.2716   7
   7   3   1 3353.28 93.6130   2
   3   7  -1 3258.25 80.8708   2
   7 -10  -1 3315.02 93.5171   2
  -7  10   4 5203.67 138.353   7
  -7  -3  -4 5269.88 142.425   2
  -3  10  -4 5246.21 132.830   2
  -3  -7   4 5439.48 144.742   6
   3 -10   4 5098.16 148.293   6
   3   7  -4 5409.79 144.496   6
   7   3   4 5410.96 143.545   2
  -7  10   4 5063.25 131.294   5
  10  -7  -4 5064.69 133.712   5
  -3  10  -4 5223.58 153.628   4
  -7  10   4 5749.28 148.107   1
 -10   7   4 5582.51 136.092   1
  -3  -7   4 5548.74 149.611   1
   3 -10   4 5337.17 152.053   1
   7   3   4 5576.71 140.959   1
   7 -10  -4 5360.94 152.150   3
   7 -10  -4 6122.86 149.964   1
  10  -3   4 5750.94 130.096   1
  10  -7  -4 5336.47 149.322   7
  -3  -7   7 1136.39 43.8047   7
  -3  -7   7 1109.81 49.2730   6
   3 -10   7 988.240 49.5946   6
   3   7  -7 1147.04 44.5881   7
   3 -10   7 1006.70 35.4787   7
  -7  10   7 1184.99 45.3608   7
  10  -7  -7 1169.70 52.6023   7
   7 -10  -7 1293.59 52.2213   3
   3 -10   7 1068.41 53.0256   1
  -3  -7   7 1153.67 51.8900   1
  -3  10  -7 984.373 53.2728   4
  -7  -3  -7 1124.11 47.7623   2
  -3  10  -7 1018.87 39.8353   2
 -10   3  -7 1106.40 54.1894   2
  10  -3   7 767.668 36.1805   1
   7   3   7 1159.27 45.6967   1
 -10   7   7 1155.01 41.5365   1
   7 -10  -7 1083.42 52.4513   1
  -3  -7  10 1117.16 55.2288   6
   3 -10  10 1146.95 57.4388   6
  10  -3  10 1074.50 39.4733   6
  10  -7 -10 1035.90 55.9090   7
   3 -10  10 1042.02 41.8395   7
   3   7 -10 1118.00 58.8988   4
  -3  -7  10 1116.68 56.9437   1
   3 -10  10 1194.75 59.9720   1
   7 -10 -10 945.991 45.8544   3
 -10   3 -10 1201.99 59.5349   2
  -7  -3 -10 1087.89 52.1415   2
  -3  10 -10 1110.04 47.0263   2
   3 -10  13 292.623 36.0207   6
  -7  -3 -13 325.698 36.5329   2
 -10   3 -13 300.720 38.1139   2
   3   7 -13 295.545 37.2169   4
  10  -7 -13 261.787 23.6648   3
  -3  -7  13 298.979 37.5296   1
   3 -10  13 248.863 36.5847   1
  -3  10 -13 183.541 28.1036   2
  -3  -7  13 308.220 36.6397   6
  -3  10 -16 6.55610 32.4064   5
   3 -10  16 29.5514 32.6136   1
  -3  -7  16 34.6407 31.4653   1
 -10   3 -16 36.1452 31.2676   2
  -7  -3 -16 35.0497 30.8399   2
  -3  10 -16 43.3299 28.4816   2
  -3  -7  16 14.6224 30.0404   6
   3 -10  16 40.1908 31.0907   6
  -3  10 -19 595.878 56.4754   5
  -3  -7  19 636.577 58.9497   6
   3 -10  19 658.341 59.8250   6
  -3  -7  19 600.326 59.5800   1
   3 -10  19 650.713 62.0666   1
  -3  10 -19 561.657 52.3486   2
  -7  -3 -19 643.489 57.8211   2
 -10   3 -19 620.265 60.9065   2
   3   7 -19 612.613 53.9179   2
  -8  -2  18 107.993 37.2813   6
  10  -8  18 128.581 31.3523   6
   8 -10  18 118.492 34.9124   6
  -8  10 -18 129.373 39.0586   5
   8 -10  18 147.314 38.2597   1
   2 -10 -18 71.6103 32.7547   2
  -2  -8 -18 111.060 35.9344   2
 -10   8 -18 141.947 40.5348   2
  -8  10 -18 125.288 36.4347   2
  10  -2 -15 26.3438 30.5995   7
   8 -10  15 57.5191 28.0758   1
  -8  -2  15 36.1292 27.9110   6
   8 -10  15 62.9686 28.5564   6
  10  -8  15 68.2522 24.7396   6
  -8  10 -15 76.4128 33.8985   5
   2 -10 -15 1.21108 24.6216   2
   8   2 -15 2.11646 22.6343   4
  -2  -8 -15 36.2253 24.4485   2
 -10   8 -15 73.5876 33.6259   2
  -8  10 -15 60.3267 29.3147   2
  10  -2 -12 158.013 32.1576   7
  -8  -2  12 232.013 32.9044   6
  -2  -8 -12 224.854 26.7934   2
 -10   8 -12 162.677 32.3970   2
  -8  10 -12 158.513 29.0151   2
   8 -10  12 166.309 29.7439   6
  10  -8  12 168.258 25.1904   6
  10  -2 -12 143.640 20.6072   4
   8   2 -12 260.044 30.3361   4
  -8  10 -12 170.975 32.9266   5
  -8  -2  12 242.116 29.2382   1
  10  -8  12 172.741 22.9548   3
   8 -10  12 164.723 21.1803   3
   8   2 -12 209.078 34.1483   7
   8 -10  12 181.990 30.8322   1
 -10   8  -9 2757.91 94.5189   2
  -8  10  -9 2692.88 89.9729   2
  -8  -2   9 2601.51 89.7647   6
  -2  -8  -9 2643.10 72.3482   6
  10  -8   9 2633.60 85.4671   6
   8 -10   9 2656.23 91.6072   6
  -2  -8  -9 2472.26 79.9379   2
  -8  10  -9 2633.51 96.0492   5
  10  -8   9 2565.92 83.6612   1
  -8  -2   9 2559.16 84.2967   1
   8 -10   9 2610.22 90.7309   1
   8 -10   9 2719.31 86.3327   3
   8   2  -9 2652.24 93.5694   7
  10  -2  -9 2408.44 92.9597   7
  -2  -8  -6 371.604 18.9137   6
  -8  -2   6 344.968 26.8270   6
   8 -10   6 427.242 31.5937   6
  10  -8   6 444.120 28.8965   6
   2 -10  -6 420.399 32.6125   1
  -2  -8  -6 505.684 33.4041   1
  -8  10  -6 367.171 32.4014   5
   8 -10   6 415.273 29.8936   1
  10  -8   6 456.790 25.0721   1
  -8  -2   6 353.657 23.2898   1
   8 -10   6 363.019 29.1705   3
 -10   8  -6 461.323 33.2202   2
  -8  10  -6 437.960 30.2007   2
  -2  10   6 317.136 21.8692   7
   8   2  -6 364.046 30.3845   7
  10  -2  -6 361.126 31.9810   7
   8 -10   3 578.374 29.3337   2
  10  -2  -3 747.557 31.6368   6
  -8  -2   3 767.091 28.5586   6
  -2  -8  -3 729.985 24.5894   6
   8   2  -3 738.816 28.8115   6
   2 -10  -3 515.856 15.4749   2
  -8  10  -3 668.091 34.1631   5
   8 -10   3 642.718 33.8512   4
   2   8   3 448.797 29.7439   1
   8 -10   3 464.804 28.2275   1
   8 -10   3 656.555 37.0149   3
   2 -10  -3 359.487 28.7389   1
  -2  -8  -3 289.589 26.8868   1
  10  -2  -3 712.713 37.8719   7
  -2  10   3 695.050 19.4002   7
   8   2  -3 821.406 37.7635   7
   2   8   0 5869.95 145.199   7
   8   2   0 5651.07 158.498   7
  10  -2   0 6275.58 164.073   7
  10  -8   0 6783.02 158.671   7
  10  -2   0 6261.75 149.830   6
   8   2   0 5673.65 142.342   6
   2 -10   0 5723.19 160.450   1
  -2  -8   0 5248.47 156.423   1
   8 -10   0 5798.23 153.913   1
  10  -8   0 5887.72 145.031   1
  -8  10   0 6047.56 152.300   5
 -10   8   0 6254.70 145.706   1
   8   2   0 5412.91 144.625   1
  -8  10   0 6023.99 153.977   1
   2   8   0 5630.09 156.976   1
   8 -10   0 6135.61 165.285   3
   8 -10   0 6262.65 147.221   7
   8 -10   0 6195.25 154.087   2
   8   2   0 5602.71 152.396   2
   8   2   3 1211.95 45.5379   2
  -2  -8   3 1081.54 43.9541   6
   2 -10   3 1132.38 47.6643   6
   8 -10  -3 1128.85 44.9675   1
  -8  10   3 991.705 34.9357   5
  -2  -8   3 1308.87 51.7423   1
  -8  10   3 1103.75 44.3066   1
   2   8  -3 1186.50 48.4859   1
  10  -2   3 1182.90 29.1555   1
   2 -10   3 1338.00 54.4528   1
 -10   8   3 1248.70 39.1936   1
   8   2   3 1210.26 39.6435   1
   8 -10  -3 1023.51 49.7155   3
  -2  10  -3 1141.28 52.0449   4
  10  -8  -3 1073.38 46.2594   7
   2   8  -3 1018.20 36.3424   7
  -8  10   3 907.903 38.3235   7
   2 -10   6 109.710 11.1732   7
  10  -8  -6 89.4214 20.6700   7
  -2  -8   6 158.138 16.6051   7
   8 -10  -6 67.0103 18.4868   7
  -8  10   6 78.4676 16.3777   7
  -2  -8   6 149.112 20.9186   6
  10  -2   6 173.568 12.5877   6
 -10   8   6 151.114 16.4290   1
   8   2   6 227.417 19.2201   1
  10  -2   6 198.560 15.5181   1
   8 -10  -6 134.603 21.8865   1
  -8  10   6 116.241 19.4069   1
   8 -10  -6 98.5335 20.5709   3
 -10   2  -6 182.498 25.1190   2
  -8  -2  -6 228.599 23.5941   2
  -2  -8   6 197.566 24.2977   1
   2 -10   6 159.562 24.6948   1
  -2  10  -6 137.053 25.3488   4
   2 -10   6 120.963 22.0824   6
   2 -10   9 46.9275 14.0718   7
  10  -8  -9 33.6017 23.6696   7
   2 -10   9 53.1101 21.3741   6
  -2  -8   9 14.3025 19.6361   6
  -2  -8   9 14.1060 21.6044   1
  10  -2   9 40.4002 14.6129   1
   2 -10   9 54.3513 23.9885   1
 -10   2  -9 54.0302 22.6340   2
  -8  -2  -9 17.9717 19.2350   2
  -2  10  -9 59.2787 15.9783   2
  -2  -8   9 22.4502 15.1784   7
   8 -10  -9 34.9430 19.2471   3
  -2  10  -9 59.8584 24.7815   4
   2   8  -9 15.2385 25.1114   4
  10  -8 -12 131.380 20.7080   3
  -2  10 -12 127.567 23.7448   2
 -10   2 -12 143.839 31.3004   2
  -8  -2 -12 160.912 29.6584   2
  10  -8 -12 173.164 33.3079   7
   2   8 -12 148.729 33.3355   4
   8 -10 -12 142.815 20.6808   3
  -2  -8  12 179.040 30.6316   6
   2 -10  12 158.224 29.4938   6
   2 -10  12 121.569 30.1046   1
  -2  -8  12 133.636 31.5731   1
  -2  10 -15 174.960 31.2709   2
 -10   2 -15 235.090 39.2939   2
  -8  -2 -15 126.759 32.4766   2
   2   8 -15 124.956 30.2346   2
  -2  -8  15 138.559 33.7636   6
   2 -10  15 211.316 37.5506   6
   2 -10  15 216.823 38.2899   1
  -2  -8  15 121.120 34.4507   1
  -2  10 -18 200.491 41.6623   5
   2   8 -18 155.282 36.5785   2
  -2  -8  18 209.664 42.9520   6
   2 -10  18 265.163 44.2874   6
   2 -10  18 231.029 45.2681   1
  -2  -8  18 171.688 41.2988   1
 -10   2 -18 228.546 44.3250   2
  -8  -2 -18 157.173 40.2997   2
  -2  10 -18 189.535 38.6363   2
  10  -9  19 139.739 34.2197   6
   9 -10  19 214.057 38.5680   6
  10  -9  19 121.999 36.9119   1
   9 -10  19 163.013 40.5518   1
  -1  -9 -19 204.327 37.6736   2
 -10   9 -19 161.722 43.0429   2
  -9  10 -19 203.071 42.2980   2
   1 -10 -19 232.821 40.1058   2
  10  -9  16 8.47412 26.6825   1
  -9  -1  16 25.0129 30.3629   6
 -10   9 -16-1.68149 31.3122   2
  -9  10 -16 7.98622 29.7434   2
  -1  -9 -16-8.91039 25.1076   2
   9 -10  16 15.6704 26.8497   6
  10  -9  16 1.31182 25.3638   6
  -9  10 -16-10.7751 33.3601   5
   1 -10 -16 1.26734 25.3216   2
   9 -10  16-19.8753 29.0884   1
 -10   9 -13 1110.87 64.4487   2
  -9  10 -13 1134.38 62.3027   2
  -9  -1  13 1141.97 63.4260   6
   9 -10  13 1158.50 61.6083   6
  10  -9  13 1214.75 58.8503   6
 -10   9 -13 1140.71 67.0425   5
  -9  10 -13 1199.74 68.8969   5
   9   1 -13 1068.79 53.6170   4
  10  -9  13 1028.53 56.6984   1
   9 -10  13 1078.86 60.1482   1
  -1  -9 -13 1070.71 54.3425   2
   1 -10 -13 1143.01 55.4324   2
   9   1 -13 1192.34 67.8064   7
  10  -1 -13 1379.99 71.8697   7
 -10   9 -10 824.234 49.8945   2
  -9  10 -10 859.849 49.0835   2
  -9  -1  10 745.797 47.3048   6
  -1  -9 -10 783.717 33.6542   6
   9 -10  10 815.398 47.3164   6
  10  -9  10 793.366 44.2016   6
 -10   9 -10 743.187 50.8888   5
  -9  10 -10 805.768 51.2562   5
  -9  -1  10 760.317 40.6563   1
  10  -9  10 755.134 42.7261   1
   9 -10  10 822.079 46.9383   1
   9 -10  10 825.433 42.2279   3
  10  -9  10 793.581 41.6889   3
  -1  -9 -10 745.010 38.5916   2
   1 -10 -10 899.949 41.0060   2
   9   1 -10 811.488 51.3444   7
 -10   9  -7 435.030 34.7578   2
  -9  10  -7 430.732 33.2883   2
  -9  -1   7 530.123 34.0043   6
  -1  -9  -7 491.880 23.0812   6
   9 -10   7 451.348 33.3483   6
  10  -9   7 495.806 32.9571   6
 -10   9  -7 530.028 37.7003   5
  -9  10  -7 390.539 35.0021   5
 -10   1   7 452.232 24.3126   1
  -9  -1   7 385.110 25.4060   1
  10  -9   7 373.180 26.4632   1
   9 -10   7 356.735 28.7452   1
   9 -10   7 484.196 32.9365   3
   1 -10  -7 222.854 28.9421   1
  -1  -9  -7 225.096 28.0712   1
  -1  10   7 591.887 29.1964   7
   9   1  -7 542.864 36.2358   7
  10  -1  -7 577.333 38.8434   7
   1 -10  -4 8258.44 185.006   2
  -1  -9  -4 7675.95 184.621   2
  10  -1  -4 8876.95 204.328   6
   9   1  -4 8346.67 201.282   6
 -10   9  -4 8023.23 208.809   5
  -9  10  -4 7951.49 208.713   5
 -10   1   4 7367.80 186.800   1
  10  -9   4 7463.85 196.320   1
   9 -10   4 7837.25 201.575   1
   9 -10   4 8301.84 212.362   3
  -1  -9  -4 6875.28 205.463   1
   1 -10  -4 7558.04 209.936   1
   9   1  -4 7924.22 209.629   7
  10  -1  -4 8491.37 214.119   7
  -1  10   4 8802.98 192.595   7
   9   1  -1 5556.93 156.920   7
   1   9   1 5331.53 137.267   7
  10  -9   1 5742.32 149.259   7
  10  -1  -1 6015.29 160.469   7
  10  -1  -1 5942.57 144.708   6
   1 -10  -1 6330.85 151.611   6
   9   1  -1 5572.83 141.556   6
  -1  -9  -1 5410.68 144.251   6
   9 -10   1 5864.44 148.181   1
   1 -10  -1 5802.51 157.691   1
  -1  -9  -1 5228.33 154.457   1
  -9  -1   1 5183.58 136.514   1
  -9  10  -1 5924.61 149.942   5
  10  -9   1 5771.85 151.188   4
   9 -10   1 6096.81 152.153   4
  -9  10  -1 6035.01 148.361   1
   9 -10   1 5925.02 161.198   3
   9 -10   1 5922.63 151.431   2
   9   1  -1 5477.22 150.493   2
  10  -1   2 189.458 25.0371   7
  10  -1   2 169.189 12.9431   6
   9   1   2 139.396 8.33146   6
   1 -10   2 227.617 21.8625   6
  -1  -9   2 124.020 17.7853   6
   9 -10  -2 333.739 22.6168   1
  10  -9  -2 157.312 15.8371   4
 -10   9   2 192.011 15.8815   1
  -9  10   2 230.011 19.3581   1
   1 -10   2 255.278 25.1809   1
  -1  -9   2 177.381 22.9930   1
   9   1   2 187.303 13.0897   1
   9 -10  -2 224.528 26.7573   3
   9 -10  -2 213.120 17.8740   7
   1   9  -2 111.308 10.9212   7
  10  -9  -2 131.111 17.8886   7
   9   1   2 161.058 19.9912   2
   9 -10  -2 225.433 21.9419   2
   9 -10  -5 3834.96 105.421   7
  10  -9  -5 3482.36 105.322   7
   9 -10  -5 3821.55 112.921   3
 -10   9   5 3673.55 99.9749   1
  -9  10   5 3801.74 103.936   1
  -1  -9   5 3820.45 113.242   1
   1 -10   5 3707.42 113.156   1
  -9  10   5 3575.04 102.135   7
  10  -1   5 3299.87 86.5225   6
  -1  -9   5 3774.44 108.424   6
  10  -1   5 3439.50 86.4464   6
   1 -10   5 3535.68 108.058   6
   1   9  -5 3684.88 90.0697   2
  -1  10  -5 3656.45 115.893   4
  10  -1   5 3523.09 92.1554   1
   9   1   5 3770.14 96.4941   1
   9 -10  -5 4040.30 107.658   1
 -10   1  -5 3551.59 108.697   2
  -9  -1  -5 3665.70 107.382   2
  -1  10  -5 3432.76 89.2014   2
   9 -10  -8 1774.33 65.7299   7
  10  -9  -8 1683.79 67.8800   7
   1 -10   8 1629.20 51.2671   7
   9 -10  -8 1868.58 66.1688   3
  -1  -9   8 1755.44 70.6358   1
   1 -10   8 1699.83 71.3413   1
  -1  -9   8 1644.86 54.7046   7
  10  -1   8 1493.42 42.8698   6
   1 -10   8 1769.87 69.7192   6
  -1  -9   8 1650.87 66.4391   6
   9   1   8 1541.37 55.2991   1
  10  -1   8 1342.36 52.1103   1
   1   9  -8 1671.36 73.4640   4
  -1  10  -8 1744.52 74.4369   4
  -9  -1  -8 1741.66 67.0168   2
 -10   1  -8 1726.01 70.0282   2
   1   9  -8 1558.87 53.1696   2
  -1  10  -8 1629.44 53.8395   2
 -10   1 -11 21.5158 25.2351   2
  -9  -1 -11-3.48797 21.8623   2
  -1  10 -11 28.4561 18.4187   2
  -1  -9  11-7.33446 23.5292   6
   1 -10  11 4.91739 22.6695   6
  10  -9 -11-1.17969 24.4058   7
   1   9 -11 1.54237 17.0824   2
  10  -9 -11 18.4583 17.2479   3
   9 -10 -11 12.1910 16.8152   3
  -1  -9  11 22.3968 23.7440   1
   1 -10  11 29.7046 25.0830   1
   1   9 -11 4.03657 27.6154   4
  -1  10 -11 18.1431 27.2283   4
 -10   1 -14 620.758 53.1262   2
  -9  -1 -14 689.853 52.1472   2
  -1  -9  14 753.871 55.8076   1
   1 -10  14 739.164 55.9321   1
   1 -10  14 640.266 52.1955   6
  -1  -9  14 643.154 51.2704   6
  -1  10 -14 571.643 42.0742   2
   1   9 -14 660.863 43.4220   2
  -1  -9  17 305.322 43.3456   6
  -1  10 -17 272.875 38.1099   2
   1   9 -17 335.763 39.9227   2
 -10   1 -17 254.143 43.4620   2
  -9  -1 -17 381.428 46.4743   2
   1 -10  17 234.619 44.0700   1
   1 -10  17 290.059 44.3563   6
  -1  -9  17 384.873 49.3208   1
  -1  10 -20 16.2249 32.2803   2
   1   9 -20-1.59519 31.6011   2
   0 -10 -20-15.9000 33.3465   2
  10 -10  17 217.121 37.3099   6
  10 -10  17 159.637 37.0220   1
 -10  10 -17 236.970 42.9629   2
   0 -10 -17 316.461 38.8783   2
  10 -10  14 262.208 35.6368   6
  10   0 -14 348.163 43.8857   7
 -10  10 -14 260.196 41.9445   5
 -10  10 -14 269.395 39.2828   2
  10 -10  14 300.617 36.5884   1
  10   0 -11 31.2046 27.6857   7
  10   0 -11 49.3857 20.4032   4
 -10  10 -11 46.6001 25.9743   2
   0 -10 -11 15.3806 17.8513   2
  10 -10  11 32.4746 22.1835   6
 -10  10 -11 36.7726 27.1694   5
  10 -10  11 36.4599 18.5007   3
  10 -10  11 23.1004 22.1593   1
 -10  10  -8 1656.40 70.8841   2
   0 -10  -8 1921.75 58.7305   6
  10 -10   8 1555.87 67.7127   6
   0 -10  -8 1977.52 59.1453   2
 -10  10  -8 1617.55 73.6245   5
 -10   0   8 1886.20 61.5127   1
  10 -10   8 1669.58 65.1172   1
  10 -10   8 1595.52 67.0143   3
  10   0  -8 1686.54 72.2685   7
   0  10   8 1896.08 63.7819   7
   0 -10  -8 2162.68 80.8150   1
 -10  10  -5 2696.99 95.6593   5
  10   0  -5 2907.55 97.6186   7
  10 -10   5 2700.94 86.2704   1
  10 -10   5 2713.66 94.2988   6
  10   0  -2 246.448 25.5370   7
  10   0  -2 225.325 18.5661   6
   0 -10  -2 230.139 19.3118   6
 -10  10  -2 239.529 23.4706   5
 -10   0   2 132.567 9.64434   1
  10 -10   2 163.905 17.6067   1
  10 -10   2 258.355 24.6340   4
   0 -10  -2 139.050 22.5596   1
  10 -10   2 291.017 20.7218   7
   0  10   2 234.556 12.8017   7
  10   0   1 2199.49 60.3784   6
   0 -10   1 2362.72 72.0228   6
  10 -10  -1 2024.45 66.6478   4
 -10  10   1 2168.66 66.3357   1
  10 -10  -1 1873.88 66.2322   7
  10 -10  -1 2469.25 69.4895   1
   0 -10   1 2624.24 81.7642   1
  10   0   1 2262.76 79.4705   7
   0 -10   4 6964.83 184.206   6
  10 -10  -4 7344.45 181.351   7
 -10  10   4 7183.12 178.280   1
  10   0   4 6610.84 167.647   1
   0 -10   4 6898.05 190.267   1
 -10  10   4 7370.51 181.295   7
  10 -10  -4 6690.67 177.867   1
 -10   0  -7 2113.25 76.9778   2
   0 -10   7 2139.77 77.1904   6
   0  10  -7 2090.04 82.5850   4
  10 -10  -7 2259.19 77.6801   3
   0 -10   7 2097.80 59.4294   7
   0 -10   7 1883.63 77.6823   1
  10 -10  -7 2432.92 78.1824   7
   0 -10  10 170.165 28.3941   6
   0 -10  10 191.759 31.2497   1
  10 -10 -10 183.265 24.9553   3
   0  10 -10 174.222 34.4477   4
 -10   0 -10 197.001 29.8374   2
   0  10 -10 182.526 20.9139   2
  10 -10 -10 197.044 30.6432   7
   0 -10  13 1215.56 67.9515   6
   0 -10  13 1214.58 70.0462   1
   0  10 -13 1109.71 54.6292   2
 -10   0 -13 1172.59 66.3263   2
   0 -10  16 78.2647 32.3352   6
   0 -10  16 78.8465 35.7288   1
   0  10 -16 59.8786 26.6906   2
 -10   0 -16 75.7846 34.8764   2
 -10   0 -19 87.4651 39.6264   2
   0  10 -19 101.397 34.7859   2
   0  10 -19 95.2504 37.7504   5
   5 -11 -20 20.8164 34.1422   2
  -6  11 -20-7.06127 33.9777   2
  -5  -6 -20 13.9037 34.7988   2
  -5  -6 -17 198.634 36.1515   2
 -11   6 -17 289.539 44.7845   2
  -6  11 -17 234.156 38.4750   2
  -6  11 -17 293.198 45.5007   5
   6 -11  17 294.097 44.9283   1
   6 -11  17 241.849 41.8408   6
  -6  -5  17 229.012 40.9064   6
  -6  -5  17 162.760 38.4730   1
   6 -11  14 522.303 45.8712   6
  -6  11 -14 590.300 51.4628   5
   6   5 -14 485.317 43.7247   4
  11  -5 -14 424.769 47.1583   7
  -6  -5  14 587.738 46.8004   1
   6 -11  14 693.669 53.6129   1
  11  -6  14 550.660 36.4637   6
  -6  -5  14 513.957 45.8468   6
  -5  -6 -14 503.139 41.9595   2
 -11   6 -14 538.535 50.0443   2
  -6  11 -14 614.938 45.6720   2
  11  -6  11 268.560 25.0218   6
   6 -11  11 247.942 34.0080   6
   6   5 -11 310.071 33.6040   7
  11  -5 -11 292.051 37.8066   7
   6   5 -11 385.357 36.7087   4
  -6  11 -11 304.928 37.6893   5
  -6  -5  11 361.858 36.3733   6
  -6  -5  11 494.928 38.3150   1
   6 -11  11 396.951 38.7349   1
 -11   6 -11 270.924 37.1213   2
  -5  -6 -11 485.919 35.0871   2
  -6  11 -11 300.552 30.0756   2
  -6  11  -8 99.1331 19.1467   2
  -5  -6  -8 86.1469 18.0045   2
 -11   6  -8 99.8245 26.5314   2
  11  -6   8 101.643 16.4531   6
   6 -11   8 106.305 23.7289   6
  -6  -5   8 118.289 22.8757   6
  11  -5  -8 86.5288 25.1460   7
   6 -11   8 89.2675 14.3485   7
   6   5  -8 111.337 22.7127   7
  -5  11   8 67.5117 16.0107   7
  -5  11   8 62.3083 9.42784   4
   6 -11   8 130.323 21.6082   3
   5 -11  -8 15.3763 21.8270   1
   6 -11   8 98.0748 23.3323   1
 -11   5   8 43.4593 12.3017   1
  -6  -5   8 56.4564 19.0615   1
  -6  -5   5 381.940 26.6870   6
   6   5  -5 405.635 26.5966   6
   6 -11   5 397.880 31.2028   6
 -11   5   5 515.387 19.3948   1
   5 -11  -5 573.140 35.6546   1
  -5  -6  -5 690.751 34.3679   1
  -6  -5   5 525.771 30.0949   1
   6 -11   5 477.984 32.8364   1
  11  -6   5 469.841 20.7077   1
   5   6   5 541.006 31.1158   1
   6 -11   5 474.986 34.6262   3
   6   5  -5 401.626 28.4183   7
  -5  11   5 316.539 19.8602   7
  11  -5  -5 332.446 30.7212   7
   6 -11   5 352.131 17.4490   7
 -11   6  -5 455.050 33.2333   2
  -6  11  -5 423.129 24.5350   2
  11  -5  -2 420.343 31.9701   7
   6   5  -2 513.040 29.3604   7
   6 -11   2 473.155 34.7359   3
   5 -11  -2 453.216 34.0310   3
   5   6   2 616.839 31.0493   1
   6 -11   2 540.678 33.1411   1
  -6  -5   2 583.624 29.7169   1
  11  -5  -2 448.699 29.0050   6
  -5  -6  -2 574.942 18.4029   6
   6   5  -2 536.461 25.3895   6
   6 -11   2 498.549 24.8800   2
   5   6   2 630.694 24.3254   2
  11  -6   2 502.448 31.4459   5
  -5  11   2 469.095 27.4770   4
   6   5  -2 592.253 25.8356   2
   5 -11  -2 445.333 22.0804   2
  11  -6   2 526.385 33.9922   7
   5 -11  -2 455.765 31.7024   1
  -5  -6  -2 654.211 33.0485   1
   6   5   1 499.234 29.7714   7
   5   6  -1 471.063 27.0630   7
  11  -5   1 508.652 33.2013   7
  11  -6  -1 465.978 32.3557   7
  -6  -5  -1 501.624 18.2015   6
  -5  -6   1 696.449 32.8738   1
   6 -11  -1 611.205 34.3271   1
  -6  -5  -1 788.131 31.9683   1
   5 -11   1 606.529 35.1457   1
   5 -11   1 518.889 22.4865   2
  -5  11  -1 498.899 32.0745   4
  11  -6  -1 462.134 28.2317   5
  -6  11   1 433.112 26.8811   4
  11  -5   1 471.248 31.0230   5
  -6  11   1 490.555 31.5414   1
   5   6  -1 637.022 31.6797   1
   6   5   1 628.365 29.5277   1
   5 -11   1 470.087 34.7865   3
   6 -11  -1 453.792 33.8930   3
   6 -11  -1 460.209 23.8328   2
   6   5   1 624.283 26.0520   2
   5   6  -1 568.796 22.5774   2
   5   6  -4 317.366 23.6446   7
  11  -6  -4 218.280 25.9364   7
  -6  11   4 221.788 16.5659   7
  -5  -6   4 313.109 23.3640   6
   5 -11   4 338.458 28.6156   6
   5   6  -4 341.007 23.6236   6
  11  -6  -4 258.559 20.3051   5
  -6  11   4 264.878 18.4671   4
  -5  11  -4 329.129 31.4700   4
 -11   6   4 349.600 15.6033   1
   6   5   4 554.696 29.4119   1
  -5  -6   4 494.028 29.9284   1
  11  -5   4 374.772 14.7553   1
   5 -11   4 416.890 31.5810   1
   6 -11  -4 541.558 33.0137   1
  11  -5   4 530.300 16.5203   1
  -6  -5  -4 748.363 32.3653   1
   5 -11   4 303.405 28.8463   3
   6 -11  -4 290.257 28.8836   3
   6   5   4 434.974 24.1512   2
  -6  -5  -7 46.6546 15.5598   2
  -5  11  -7 32.4820 13.8761   2
 -11   5  -7 7.34182 20.8290   2
  -5  -6   7 36.1383 17.9021   6
   5 -11   7 8.61855 18.5648   6
  11  -5   7 17.6095 12.3224   6
   5   6  -7 35.0220 17.5829   7
   5 -11   7 31.6862 10.6985   7
  -6  11   7 14.7625 13.4843   7
  11  -6  -7 13.4918 19.6659   7
   5 -11   7 20.3247 19.8768   1
  -5  -6   7 33.1374 18.5323   1
 -11   6   7 11.6610 10.6898   1
   6 -11  -7 24.0967 19.8680   1
   6 -11  -7 25.4913 19.6214   3
  -5  -6  10 790.087 48.0647   6
  11  -5  10 921.542 38.8840   6
   5 -11  10 783.099 49.5093   6
   5   6 -10 721.098 44.5345   7
  11  -6 -10 761.160 52.0496   7
   5 -11  10 783.416 36.6393   7
   5   6 -10 828.506 50.6284   4
  -5  -6  10 886.809 50.3272   1
   5 -11  10 979.306 54.5075   1
 -11   5 -10 948.509 53.7377   2
  -5  11 -10 897.570 43.8673   2
  -6  -5 -10 810.881 43.9295   2
 -11   6  10 807.866 38.7019   1
  11  -6 -13 329.264 42.6784   7
   5   6 -13 418.700 42.2225   4
  -5  11 -13 426.540 45.8985   5
  11  -5  13 442.767 30.5792   6
  -5  -6  13 396.312 41.4172   6
  -5  -6  13 382.406 39.9281   1
   5 -11  13 483.992 45.4542   1
 -11   5 -13 540.199 47.6719   2
  -6  -5 -13 343.658 36.3662   2
  -5  11 -13 428.885 37.1230   2
   5 -11  13 437.540 41.7929   6
   5 -11  16-3.52306 31.5077   1
  -5  -6  16 38.1724 30.4138   1
  -5  -6  16 67.4370 32.0279   6
   5 -11  16 60.3807 32.0593   6
  -5  11 -16 38.6014 33.7814   5
  -5  11 -16 34.0057 27.4767   2
 -11   5 -16 51.4424 35.6019   2
  -6  -5 -16 20.0939 29.0513   2
  -5  -6  19 151.932 41.2001   1
   5 -11  19 95.0235 37.3785   6
  -5  -6  19 111.810 39.6088   6
 -11   5 -19 133.001 43.4908   2
  -6  -5 -19 109.235 37.8381   2
  -5  11 -19 146.496 37.6744   2
  -5  11 -19 115.541 41.1698   5
  -7  -4  18 243.326 42.8055   6
   7 -11  18 101.958 35.8933   6
  -7  11 -18 128.117 41.2394   5
  -4  -7 -18 249.726 40.0258   2
 -11   7 -18 152.272 40.6914   2
  -7  11 -18 212.542 40.4046   2
   4 -11 -18 229.708 39.1120   2
   7 -11  18 184.866 42.4221   1
  -7  -4  18 235.642 42.1066   1
   7   4 -15 117.339 31.2936   4
  -4  -7 -15 143.701 30.9975   2
 -11   7 -15 133.872 35.7232   2
  -7  11 -15 115.648 30.7073   2
  -7  11 -15 116.769 36.3954   5
  11  -4 -15 57.6060 35.2144   7
  11  -7  15 86.5764 24.1400   6
   7 -11  15 116.809 33.4084   6
  -7  -4  15 138.782 34.0743   6
  -7  -4  15 125.073 31.5161   1
   7 -11  15 130.599 35.7315   1
   7 -11  12 742.237 48.9934   6
  11  -7  12 668.776 38.8035   6
  -4  -7 -12 612.318 40.6558   2
 -11   7 -12 703.080 51.8365   2
  -7  11 -12 666.545 44.0235   2
  -7  11 -12 641.335 51.5567   5
   7   4 -12 645.633 45.0955   4
  -7  -4  12 620.947 43.7544   1
   7 -11  12 748.443 50.8547   1
  11  -4 -12 637.672 52.1431   7
   7   4 -12 594.508 46.2981   7
  -7  -4  12 562.787 44.8573   6
  -7  -4   9 2498.85 85.5911   6
   7 -11   9 2269.49 85.9019   6
  11  -7   9 2318.74 76.9541   6
   4 -11  -9 2337.61 92.6439   1
  -7  11  -9 2286.96 89.6686   5
   7 -11   9 2259.33 79.3098   3
 -11   7  -9 2436.09 91.2919   2
  -4  -7  -9 2484.20 77.4067   2
  -7  11  -9 2451.01 81.2044   2
  11  -7   9 2240.40 74.0807   1
  -7  -4   9 2635.40 84.9755   1
   7 -11   9 2395.27 86.7245   1
   7   4  -9 2559.51 87.6175   7
  11  -4  -9 2586.43 93.5353   7
  -7  -4   6 967.460 44.1020   6
  -4  -7  -6 863.045 25.0419   6
  11  -7   6 1085.44 43.8039   6
  -4  -7  -6 881.755 25.0787   6
   7 -11   6 1113.22 51.9794   6
  -4  -7  -6 1518.33 54.2308   1
 -11   4   6 1367.18 36.1973   1
   4 -11  -6 1570.15 59.4048   1
   7 -11   6 1187.77 45.3238   2
  -7  -4   6 1226.53 46.2822   1
   7 -11   6 1291.94 53.0139   1
  11  -7   6 1192.77 39.4027   1
   7 -11   6 1123.89 50.0877   3
  -4  11   6 1040.62 37.4420   7
  11  -4  -6 976.197 50.6021   7
   7   4  -6 1015.53 46.8643   7
 -11   7  -6 1236.19 54.8775   2
  -7  11  -6 1174.33 45.1417   2
   7   4  -3 1801.99 60.9724   7
  -4  11   3 1424.51 40.8888   7
  11  -4  -3 1761.60 65.2627   7
  -4  11   3 1524.05 53.6255   4
   7 -11   3 1596.33 64.6682   3
  11  -7   3 1493.11 43.7356   1
   7 -11   3 1612.00 61.4214   1
  -7  -4   3 1689.11 54.4209   1
   4   7   3 1627.97 58.2637   1
   7 -11   3 1463.80 43.1883   7
  11  -7   3 1553.82 60.0491   7
  11  -4  -3 1713.42 57.7890   6
  -7  -4   3 1698.06 52.3690   6
   7   4  -3 1765.61 52.8352   6
  -4  -7  -3 1661.17 43.1747   6
   7 -11   3 1523.34 52.4667   2
   4 -11  -3 1606.60 62.3913   1
  -4  -7  -3 1584.00 58.7558   1
   4 -11  -3 1476.79 44.4484   2
   7 -11   0 4799.87 120.288   7
   7 -11   0 4936.94 145.269   3
   7   4   0 5514.61 132.060   1
   4   7   0 5018.29 135.940   1
  -7  11   0 4762.99 135.501   1
  11  -7   0 4882.74 139.279   7
   4   7   0 5081.52 130.800   7
  11  -4   0 5386.66 145.033   7
   7   4   0 5412.88 139.429   7
  -7  -4   0 5447.26 122.508   6
   7   4   0 5496.02 122.857   6
   4 -11   0 5119.50 119.774   2
   4   7   0 5210.55 120.265   2
  11  -7   0 4959.75 134.700   5
  -4  11   0 5123.58 138.453   4
   4 -11   0 4701.89 140.130   1
   7 -11   0 4465.16 135.612   1
  -4  -7   0 4979.93 137.330   1
  11  -7   0 4277.27 117.942   1
  -7  -4   0 4898.90 129.463   1
   7 -11   0 4907.87 129.391   2
   7   4   0 5465.58 131.161   2
  -7  11   3 4622.94 118.369   7
   4   7  -3 4498.96 115.505   2
   4 -11   3 4750.08 134.779   6
  -4  -7   3 4640.64 125.820   6
  -7  -4  -3 4803.72 125.269   1
   7 -11  -3 5076.06 134.512   1
  11  -7  -3 4646.98 121.944   5
  -4  11  -3 4646.03 137.279   4
 -11   7   3 4556.78 114.282   1
   4 -11   3 5060.66 140.162   1
  -4  -7   3 5024.93 135.186   1
   7   4   3 4851.48 125.276   1
   7 -11  -3 4955.34 139.971   3
  11  -7  -3 4488.06 132.560   7
   4   7  -3 4640.91 123.807   7
   7   4   3 4727.41 124.778   2
  -4  11  -6 28.5668 21.1038   4
   7   4   6 8.91261 15.6783   2
   4   7  -6 16.4367 13.9765   7
   4 -11   6 40.4610 7.86980   7
  -7  11   6 50.9772 13.4601   7
  11  -7  -6 58.3485 20.3407   7
  -4  -7   6 23.2266 14.4762   7
 -11   4  -6 9.87721 20.7232   2
  -7  -4  -6 23.2088 15.8208   2
  11  -4   6 17.5966 11.0830   6
   4 -11   6 32.8992 17.9969   6
  -4  -7   6 29.2463 16.4900   6
  11  -7  -6 28.5558 9.04283   5
  -7  11   6 42.0484 4.89212   5
  11  -4   6 7.63452 8.49127   1
   7   4   6-1.25074 13.5753   1
   4 -11   6 10.8432 17.2117   1
 -11   7   6 8.74834 10.0096   1
   7 -11  -6 18.5690 17.2986   1
  -4  -7   6 4.31168 17.3498   1
   7 -11  -6 30.6455 19.7340   3
  -4  -7   9 347.987 32.7786   6
  11  -4   9 217.975 22.8533   1
 -11   7   9 419.912 26.7299   1
  11  -7  -9 372.485 36.3023   7
   4   7  -9 410.351 31.2643   7
   4 -11   9 328.846 21.6322   7
  -4  -7   9 408.741 35.0027   1
   4 -11   9 393.381 36.7936   1
   7 -11  -9 374.816 30.4783   3
   4   7  -9 387.613 38.3428   4
  11  -4   9 376.424 23.1250   6
   4 -11   9 357.036 34.0628   6
  -4  11  -9 374.803 27.1796   2
  -7  -4  -9 373.179 30.8124   2
 -11   4  -9 381.955 37.0243   2
  -4  11 -12 80.7961 22.6214   2
 -11   4 -12 68.8282 30.2300   2
  -7  -4 -12 55.3040 23.7802   2
   4 -11  12 62.3353 26.2667   6
  -4  -7  12 102.019 27.8463   6
   4   7 -12 54.7270 28.4660   4
  11  -7 -12 92.7153 31.0066   7
   4 -11  12 106.383 30.9546   1
  -4  -7  12 36.6837 27.0439   1
   4   7 -15 447.220 45.6725   4
  -4  11 -15 339.920 45.1863   5
  -4  -7  15 425.633 45.6785   6
  -7  -4 -15 410.024 42.4577   2
 -11   4 -15 407.993 47.1694   2
  -4  11 -15 352.473 38.5628   2
  -4  -7  15 387.712 45.0058   1
   4 -11  15 455.380 49.0837   1
   4 -11  15 361.104 43.9615   6
  -4  -7  18 337.421 46.3157   1
  -4  11 -18 354.064 49.5983   5
  -7  -4 -18 359.342 46.2831   2
  -4  11 -18 317.139 43.2067   2
 -11   4 -18 329.028 48.7218   2
   4 -11  18 294.078 48.4825   1
   4   7 -18 330.674 43.5993   2
  -4  -7  18 355.821 47.4162   6
   4 -11  18 358.711 48.0005   6
   8 -11  19 39.7106 33.4680   6
   3 -11 -19 27.5281 30.5676   2
  -8  -3  19 36.7465 32.6685   1
  -3  -8 -19 50.2291 32.3538   2
  -8  11 -19 30.0663 33.5811   2
  -8  -3  16 136.723 35.6588   6
 -11   8 -16 82.6386 35.5475   2
  -3  -8 -16 44.9018 26.7070   2
  -8  11 -16 101.143 32.9043   2
  -8  11 -16 102.306 36.9547   5
   3 -11 -16 79.5157 29.2745   2
  11  -8  16 73.8008 26.2760   6
   8 -11  16 72.4723 31.5713   6
   8 -11  16 85.6110 33.3601   1
  -8  -3  16 71.6873 30.0396   1
  11  -8  13 826.842 46.2770   6
   8 -11  13 840.466 53.8796   6
  11  -3 -13 724.916 56.6688   7
   8   3 -13 727.233 53.2874   7
  11  -8  13 735.979 46.1032   1
  -8  -3  13 766.053 49.0633   1
   8 -11  13 790.819 53.5517   1
  -8  11 -13 843.810 59.7081   5
   8   3 -13 729.663 47.9770   4
 -11   8 -13 772.119 55.0843   2
  -3  -8 -13 798.890 46.4416   2
  -8  11 -13 798.470 51.3801   2
  -8  -3  13 686.075 50.7841   6
   8   3 -10 209.811 31.6215   7
   8 -11  10 213.918 24.5291   3
  11  -8  10 236.676 23.9753   1
  -8  -3  10 253.809 27.5801   1
   8 -11  10 267.521 31.4778   1
  11  -3 -10 171.539 31.0538   7
  -8  -3  10 204.771 27.9838   6
  11  -8  10 183.546 23.7159   6
   8 -11  10 178.747 28.8775   6
  -8  11 -10 159.636 31.5904   5
 -11   3  10 302.909 26.8439   1
 -11   8 -10 224.740 32.1857   2
  -3  -8 -10 239.400 24.4420   2
  -8  11 -10 232.716 28.7731   2
  -3  -8  -7 989.458 28.9867   6
  -8  -3   7 1021.50 45.9481   6
   8 -11   7 968.384 48.6038   6
  11  -8   7 946.976 42.7586   6
  -3  -8  -7 584.159 42.5376   1
   3 -11  -7 527.248 41.0575   1
  -8  11  -7 1025.70 52.5887   5
   8 -11   7 860.513 45.5242   1
  11  -8   7 840.729 37.0073   1
  -8  -3   7 880.182 39.9982   1
   8 -11   7 1000.23 47.3929   3
  -3  11   7 1034.40 38.1384   7
   8   3  -7 968.210 47.1740   7
  11  -3  -7 1098.01 53.1006   7
 -11   8  -7 948.873 49.6176   2
  -3  -8  -7 945.196 35.8850   2
  -8  11  -7 918.723 44.1570   2
   8 -11   4 8472.06 196.666   7
  -8  -3   4 8776.77 204.079   6
  -3  -8  -4 9051.12 193.476   6
   8   3  -4 8908.35 204.184   6
   8 -11   4 9003.15 207.515   2
  -8  11  -4 8636.87 214.742   5
  -8  -3   4 9268.41 203.418   1
   8 -11   4 9118.36 213.111   1
 -11   3   4 7144.51 185.210   1
   8 -11   4 9387.21 221.179   3
  -3  -8  -4 9405.88 215.611   1
 -11   3   4 7299.53 185.316   1
   3 -11  -4 9848.86 221.676   1
   8   3  -4 9115.18 214.728   7
  -3  11   4 8703.45 192.468   7
  11  -3  -4 9133.37 220.293   7
   8   3  -1 9951.05 242.871   7
  11  -8   1 9698.90 240.495   7
  11  -3  -1 9828.25 247.597   7
  11  -3  -1 9825.35 233.190   6
   8   3  -1 9444.27 225.414   6
   8 -11   1 9133.45 237.344   1
   3 -11  -1 9652.62 244.999   1
  -3  -8  -1 9560.29 241.139   1
  11  -8   1 9134.80 222.765   1
  -8  11  -1 9135.71 235.469   5
  -8  11  -1 9299.70 236.824   1
   8 -11   1 9645.05 248.416   3
   8 -11   1 9516.98 224.191   7
   8   3  -1 9562.80 234.028   2
   8 -11   1 9245.07 232.839   2
   8   3   2 2756.12 80.6000   2
   8 -11  -2 2907.19 80.8628   2
   3   8  -2 2487.28 62.7740   2
  -3  -8   2 2820.30 79.4988   6
   3 -11   2 2965.18 88.1031   6
  -8  -3  -2 2333.44 73.6468   1
   8 -11  -2 2693.47 83.9823   1
  -3  11  -2 2870.30 90.4654   4
   8 -11  -2 2861.79 93.2405   3
  11  -8  -2 2906.21 87.3152   7
   8   3   2 2600.58 75.3451   1
   3 -11   2 2743.20 89.7301   1
  -8  11   2 2772.83 83.0774   1
  -3  -8   2 2680.10 85.9369   1
 -11   8   2 2689.62 70.4415   1
  11  -3   2 2898.95 92.9779   7
   8   3   2 2862.61 88.8011   7
  -8  11   5 122.401 16.5486   7
  -8  -3  -5 185.725 21.3217   2
  -3  11  -5 190.394 14.0582   2
  -3  -8   5 144.518 20.9393   6
   3 -11   5 147.988 22.2819   6
   8   3   5 258.490 23.3052   2
 -11   8   5 310.652 18.4357   1
   8   3   5 333.162 22.0833   1
  -3  -8   5 270.352 26.8305   1
   3 -11   5 272.098 29.0231   1
  -3  11  -5 159.017 27.4658   4
   8 -11  -5 162.177 25.2999   3
  11  -3   5 349.800 14.7964   1
   8 -11  -5 442.141 29.5342   1
  11  -8  -5 136.442 22.9448   7
   3   8  -5 153.278 16.9881   7
   8 -11  -5 148.163 18.7400   7
  -3  -8   8 348.705 25.6001   7
  -3  -8   8 315.283 30.5759   6
   3 -11   8 334.306 31.3100   6
 -11   8   8 336.539 24.2538   1
  11  -3   8 288.217 21.7801   1
  -3  11  -8 337.887 36.0861   4
   8 -11  -8 358.932 30.7481   3
   3   8  -8 295.107 35.1895   4
  -8  -3  -8 357.167 29.9638   2
  -3  11  -8 355.885 23.1081   2
 -11   3  -8 355.581 34.4410   2
   3 -11   8 319.818 34.0948   1
  -3  -8   8 319.613 32.3191   1
  11  -8  -8 374.975 33.8681   7
   3 -11   8 341.233 19.4839   7
   3   8  -8 359.807 26.3405   7
 -11   3 -11 18.3591 25.4710   2
  -3  11 -11 4.04549 18.1376   2
  -8  -3 -11 14.0867 21.7439   2
  -3  -8  11 18.1719 22.9973   6
   3 -11  11-1.26906 23.4603   6
   3 -11  11 20.1561 24.9022   1
  -3  -8  11 8.95257 23.9915   1
  11  -8 -11 29.3289 25.2085   7
   3   8 -11-1.35094 26.7639   4
   8 -11 -11 23.1361 17.8885   3
   3   8 -14 785.848 56.6779   4
 -11   3 -14 781.539 56.6924   2
  -3  11 -14 689.961 45.8189   2
  -8  -3 -14 710.034 51.5293   2
  -3  -8  14 792.446 56.3582   1
   3 -11  14 747.474 58.3338   1
  -3  -8  14 705.738 52.7754   6
   3 -11  14 732.378 54.9983   6
   3 -11  17 246.463 42.2466   6
  -3  11 -17 243.755 42.1003   5
  -3  -8  17 289.224 43.7823   6
   3   8 -17 237.000 37.6022   2
 -11   3 -17 284.467 45.7596   2
  -3  11 -17 239.404 36.5983   2
  -8  -3 -17 247.201 41.3226   2
   3 -11  17 190.968 43.5793   1
  -3  -8  17 214.006 41.9542   1
   3   8 -20 28.4161 32.1396   2
  -3  11 -20 1.62836 31.6278   2
  -2  -9 -20 33.1135 31.3782   2
   2 -11 -20 23.8305 32.7420   2
  -9  -2  17 119.125 32.2211   1
  11  -9  17 113.296 34.5707   1
  -9  -2  17 174.768 39.0126   6
 -11   9 -17 143.019 39.8907   2
  -9  11 -17 179.693 39.7367   2
  -2  -9 -17 112.837 32.4681   2
  11  -9  17 184.116 33.3476   6
   9 -11  17 156.275 37.0072   6
   2 -11 -17 111.481 31.0914   2
  -9  11 -17 151.040 41.7355   5
   9 -11  17 157.327 37.6052   1
  -9  -2  14 468.726 46.1659   6
  11  -9  14 515.884 39.8233   6
   9 -11  14 459.935 43.7138   6
   2 -11 -14 358.520 36.0948   2
  -2  -9 -14 426.516 37.5108   2
   9   2 -14 507.727 39.9713   4
  -9  11 -14 509.471 50.8653   5
  -9  -2  14 390.627 38.7291   1
  11  -9  14 484.832 40.9551   1
   9 -11  14 545.627 47.5594   1
  11  -2 -14 421.302 46.6125   7
   9   2 -14 468.159 47.5369   7
 -11   9 -14 566.822 50.1370   2
  -9  11 -14 499.453 44.9328   2
   9   2 -11 142.992 26.4685   4
  11  -9  11 235.869 26.2521   3
  11  -2 -11 171.376 21.3764   4
  11  -9  11 205.501 25.8311   1
   9 -11  11 218.580 32.4313   1
  11  -2 -11 133.935 32.4915   7
   9   2 -11 70.1621 28.6627   7
  -9  -2  11 136.680 24.3166   1
  -9  -2  11 124.140 28.2258   6
  11  -9  11 174.594 25.5086   6
   9 -11  11 151.280 27.5711   6
  -9  11 -11 182.739 34.3671   5
  -9  11 -11 198.623 29.8854   2
   2 -11 -11 174.833 23.8295   2
  -2  -9 -11 115.969 21.3320   2
 -11   9 -11 235.784 32.6994   2
   9 -11  11 148.463 22.6211   3
 -11   9  -8 1320.42 62.1410   2
  -2  -9  -8 1412.35 47.1642   2
  -9  11  -8 1320.92 57.8054   2
  -2  -9  -8 1487.90 42.9609   6
  -9  -2   8 1494.48 59.7704   6
   9 -11   8 1214.78 58.1104   6
  11  -9   8 1174.67 53.1972   6
   2 -11  -8 1046.15 43.8769   2
  -9  11  -8 1119.40 59.2065   5
  -9  -2   8 1441.38 52.8308   1
  11  -9   8 1225.60 50.0447   1
   9 -11   8 1213.71 55.7236   1
   9 -11   8 1300.91 56.8119   3
   2 -11  -8 1026.84 58.8672   1
  -2  -9  -8 1262.34 61.4169   1
  -2  11   8 1080.84 47.0315   7
   9   2  -8 1448.67 61.9800   7
  11  -2  -8 1067.87 57.7808   7
  -2  -9  -5 2670.58 65.2233   2
  -9  -2   5 2572.28 78.3659   6
   9   2  -5 2661.30 78.5488   6
   9 -11   5 2428.99 85.7268   6
   2 -11  -5 2173.78 63.5641   2
  -9  11  -5 2214.96 83.3073   5
  11  -9   5 2610.43 73.1230   1
  -9  -2   5 2668.89 72.6594   1
   9 -11   5 2495.85 80.3426   1
 -11   2   5 2212.31 62.6572   1
   9 -11   5 2446.26 85.4685   3
 -11   2   5 2587.44 65.6893   1
  -2  -9  -5 2944.53 89.4249   1
   2 -11  -5 2380.88 86.0768   1
  -2  11   5 2049.30 66.1187   7
   9   2  -5 2563.93 86.3314   7
  11  -2  -5 2171.67 85.1198   7
  11  -9   2 1198.13 46.8243   7
  11  -2  -2 972.649 41.1112   6
   9   2  -2 1102.77 39.2048   6
   2 -11  -2 960.688 48.6499   1
  -2  -9  -2 1140.34 49.4115   1
   9 -11   2 1073.14 45.0827   1
  -9  11  -2 1097.86 46.7688   5
  -9  11  -2 1055.95 43.4274   1
   9 -11   2 1124.72 53.7347   3
   9 -11   2 1099.00 47.4391   4
   9   2  -2 1071.78 49.2534   7
  11  -2  -2 1015.51 50.5789   7
   9 -11   2 1065.10 44.3450   2
   9   2  -2 1102.59 44.7092   2
   9   2   1 1246.79 53.5236   7
  11  -2   1 1107.07 53.8294   7
  11  -2   1 1090.11 40.0243   6
   2 -11   1 1043.28 47.5989   6
  -2  -9   1 1140.66 43.5882   6
   9   2   1 1275.11 33.5189   6
  -2  -9   1 1388.55 54.4495   1
   9 -11  -1 1290.89 47.7680   1
   2 -11   1 1187.08 53.2804   1
  -9  11   1 989.535 41.1811   5
   9   2   1 1408.98 40.7461   1
 -11   9   1 1188.03 39.5703   1
  -9  11   1 1278.40 47.3328   1
   9 -11  -1 1129.01 54.9470   3
   2   9  -1 1177.18 37.8397   7
  11  -9  -1 1013.37 46.4627   7
   9   2   1 1359.25 49.1292   2
   9 -11  -1 1160.12 47.0748   2
  11  -9  -4 2157.03 74.1768   7
   9 -11  -4 2086.30 67.9247   7
   9 -11  -4 2196.72 80.0411   3
 -11   9   4 2234.78 64.5622   1
  -9  11   4 2286.31 72.5098   1
   9   2   4 2329.36 65.3207   1
   2 -11   4 2289.48 81.0573   1
  -2  -9   4 2449.68 81.6504   1
  11  -2   4 2038.60 53.8887   1
   2 -11   4 2091.45 74.6387   6
  -2  -9   4 2187.04 72.6553   6
  11  -2   4 2145.14 58.8759   6
   2   9  -4 2068.80 53.7229   2
  -2  11  -4 2100.63 80.4885   4
  11  -9  -4 2137.05 59.7405   4
   9 -11  -4 2362.89 74.0158   1
  -9  11   4 2097.79 67.0644   7
 -11   2  -7 439.552 35.7646   2
  -9  -2  -7 433.708 32.4804   2
  11  -2   7 454.844 19.0928   6
  -2  -9   7 496.056 34.3705   6
   2 -11   7 451.073 35.2556   6
   9   2   7 433.089 26.4272   1
 -11   9   7 437.678 26.5397   1
   9 -11  -7 376.415 33.7086   1
  11  -2   7 324.056 21.5060   1
  -2  11  -7 416.876 38.3213   4
  -2  -9   7 396.926 34.7723   1
   2 -11   7 344.402 34.5773   1
   2   9  -7 433.133 39.1972   4
   9 -11  -7 471.715 34.9057   3
  11  -9  -7 564.147 38.2820   7
   9 -11  -7 546.974 33.4061   7
  -2  -9   7 500.744 26.6647   7
   2 -11   7 426.093 19.7107   7
 -11   2 -10 731.235 48.6695   2
  -2  11 -10 642.528 34.7384   2
  -9  -2 -10 748.268 45.3253   2
  -2  -9  10 697.208 46.1448   6
   2 -11  10 641.911 45.0813   6
   2   9 -10 711.451 36.0003   2
  -2  11 -10 614.817 50.0172   4
   2   9 -10 736.322 52.1524   4
  -2  -9  10 774.819 49.4080   1
   2 -11  10 749.200 50.8350   1
   9 -11 -10 678.769 41.2391   3
  11  -9 -10 539.000 43.3454   7
  11  -2  10 514.372 32.2350   1
  -2  -9  13 416.783 42.6023   6
   2   9 -13 309.611 31.2278   2
   2   9 -13 376.840 43.8065   4
  -2  -9  13 338.867 42.1379   1
   2 -11  13 460.400 46.1761   1
 -11   2 -13 485.154 46.7023   2
  -2  11 -13 368.753 32.6017   2
  -9  -2 -13 364.273 39.5203   2
   2 -11  13 385.094 41.0297   6
   9 -11 -13 307.244 28.1297   3
  11  -9 -13 339.194 28.9601   3
  -2  -9  16-6.68037 30.3324   6
   2 -11  16 18.9417 31.0331   6
   2   9 -16 8.47589 24.7006   2
 -11   2 -16 19.3394 31.9313   2
  -9  -2 -16 9.59153 29.6233   2
  -2  11 -16-1.22164 24.7685   2
   2 -11  16 16.8411 32.4703   1
  -2  -9  16 3.58651 32.7358   1
  -9  -2 -19 166.007 42.3653   2
  -2  11 -19 174.243 37.6706   2
   2   9 -19 215.934 39.4714   2
  10 -11  18 236.775 39.7157   6
  11 -10  18 185.745 36.2308   6
   1 -11 -18 155.546 34.6595   2
  -1 -10 -18 147.452 34.2972   2
 -11  10 -18 322.642 48.8532   2
 -10  11 -18 321.629 45.6902   2
 -10  -1  18 205.221 37.0542   1
  11 -10  18 173.562 38.0297   1
  10 -11  18 251.497 42.5320   1
  -1 -10 -15 85.5859 26.9277   2
 -11  10 -15 85.2283 35.6488   2
 -10  11 -15 106.859 33.7150   2
   1 -11 -15 82.0081 26.6314   2
  11 -10  15 121.674 29.1527   6
  10 -11  15 112.101 31.0975   6
 -10  11 -15 103.011 38.6124   5
 -10  -1  15 103.333 28.3007   1
  10   1 -15 56.6889 34.9675   7
  11  -1 -15 84.0455 36.3808   7
  11 -10  15 104.796 30.8441   1
  10 -11  15 119.004 33.3333   1
  10 -11  12 11.1931 18.1984   3
  11 -10  12 25.8337 19.3694   3
 -11  10 -12 20.3985 26.1167   2
  -1 -10 -12 32.4329 19.3258   2
 -10  11 -12 33.6740 26.3685   2
   1 -11 -12 22.8001 19.1840   2
  11 -10  12 10.0308 22.3185   6
  10 -11  12 18.0849 23.8869   6
 -10  11 -12 10.8731 28.5008   5
  11  -1 -12 22.4127 18.9153   4
  10   1 -12 21.5871 22.2172   4
  11 -10  12 1.09177 21.4438   1
 -10  -1  12-8.54416 19.7201   1
  10 -11  12 29.2512 25.1663   1
  11  -1 -12 1.50808 28.2900   7
  10   1 -12-5.75553 28.6292   7
  -1 -10  -9 166.650 19.2542   2
 -10  11  -9 187.533 28.5906   2
  10 -11   9 179.153 27.0524   6
  11 -10   9 158.844 24.6301   6
   1 -11  -9 344.025 38.2239   1
  -1 -10  -9 344.241 38.5415   1
 -11  10  -9 135.682 29.0347   5
 -10  11  -9 156.956 31.1468   5
  11 -10   9 176.748 24.7180   3
  10 -11   9 231.239 26.7504   3
 -11   1   9 144.829 19.2085   1
 -10  -1   9 227.036 23.7778   1
  11 -10   9 220.132 24.9294   1
  10 -11   9 219.708 26.7942   1
   1 -11  -9 137.253 19.2080   2
 -11  10  -9 205.713 30.6273   2
  10   1  -9 166.744 30.2807   7
  11  -1  -9 139.727 30.0283   7
  10 -11   6 1.97031 18.5683   3
   1 -11  -6 11.2753 9.54027   2
  -1 -10  -6 5.52240 9.10522   2
 -11  10  -6 18.5797 18.6794   2
 -10  11  -6-6.69707 18.5097   2
  10 -11   6-7.82992 19.7210   6
  11 -10   6 9.15910 18.3006   6
 -11  10  -6 32.0242 21.5814   5
 -10  11  -6 4.09722 19.5800   5
  10   1  -6 5.08505 18.6129   7
  -1  11   6 21.5959 12.0747   7
  11  -1  -6 29.0995 20.2651   7
  11 -10   6-6.95429 13.7842   1
  -1 -10  -6 18.5083 19.8363   1
   1 -11  -6 1.07678 20.5353   1
  10 -11   6 0.76208 16.0133   1
 -10  -1   6-2.33126 10.9332   1
  11  -1  -3 177.885 19.2970   6
  10   1  -3 216.080 19.2209   6
  -1 -10  -3 199.598 16.9554   6
 -11   1   3 177.749 7.87085   1
   1 -11  -3 201.545 26.4333   1
  -1 -10  -3 242.045 27.1509   1
 -10  -1   3 256.827 14.7119   1
 -10  11  -3 163.034 22.2866   5
  11 -10   3 239.275 18.5498   1
  10 -11   3 225.355 21.5267   1
  10 -11   3 219.564 27.4837   3
  10 -11   3 172.464 18.0742   7
  11 -10   3 146.688 18.4575   7
  11  -1  -3 161.010 25.5506   7
  10   1  -3 194.777 25.6300   7
  -1  11   3 132.332 11.2933   7
  11  -1   0 945.185 49.2084   7
  10   1   0 998.990 49.3186   7
  11  -1   0 785.404 34.6153   6
  10   1   0 1009.23 33.8733   6
  -1 -10   0 977.345 40.1441   6
   1 -11   0 874.250 41.8237   6
 -10  11   0 928.968 40.1931   5
  11 -10   0 926.851 41.3327   4
  10 -11   0 988.380 42.3545   4
 -11  10   0 1040.76 37.9404   1
 -10  11   0 1120.96 42.2966   1
  10 -11   0 1015.27 52.7487   3
   1 -11   0 1178.15 52.8441   1
  -1 -10   0 1237.84 52.3194   1
  11 -10   0 1238.35 40.0586   1
  10 -11   0 1208.07 44.0837   1
 -10  -1   0 1423.35 33.9945   1
  10 -11   0 888.079 37.3283   7
  11 -10   0 929.714 41.3643   7
   1  10   0 885.729 30.3582   7
  11  -1   3 31.4210 8.77040   6
  -1 -10   3 41.0761 15.7786   6
   1 -11   3 53.6397 17.6271   6
  11 -10  -3 43.0116 15.9629   7
  10 -11  -3 46.0854 14.5923   7
   1  10  -3 31.5095 8.37161   7
  10 -11  -3 47.0433 20.5619   3
  10 -11  -3 83.3995 16.6912   1
 -10  11   3 46.1669 14.5103   1
  -1 -10   3 48.0112 19.7252   1
  10   1   3 31.6079 9.74420   1
  11  -1   3 31.7585 5.66467   1
  11 -10  -3 76.5149 14.4923   1
 -11  10   3 52.9227 12.5353   1
   1 -11   3 46.9603 21.1967   1
  11 -10  -3 41.5146 12.1674   4
  -1  11  -3 52.0319 23.4554   4
  11 -10  -6 127.339 23.2907   7
  10 -11  -6 123.250 22.3778   7
  10 -11  -6 137.853 25.8034   3
 -10  -1  -6 188.050 24.9678   2
  -1  11  -6 162.065 12.5351   2
 -11   1  -6 176.506 25.7694   2
   1  10  -6 156.773 12.7643   2
   1 -11   6 129.648 23.0322   6
  -1 -10   6 132.653 23.1531   6
 -11  10   6 210.632 20.1845   1
  -1 -10   6 199.610 27.5281   1
   1 -11   6 217.378 28.2216   1
  -1  11  -6 178.922 31.6435   4
   1  10  -6 132.990 29.2248   4
  11  -1   6 263.979 16.8081   1
  10   1   6 235.889 18.3588   1
  -1  11  -9 591.046 29.6273   2
 -11   1  -9 672.409 45.7593   2
 -10  -1  -9 634.542 42.6993   2
   1 -11   9 550.340 41.6996   6
  -1 -10   9 526.100 40.8106   6
  11 -10  -9 497.369 40.2882   7
  10 -11  -9 547.543 39.1126   7
  10 -11  -9 578.483 39.5526   3
  11 -10  -9 474.410 36.6396   3
  -1 -10   9 629.145 45.7445   1
   1 -11   9 721.388 48.5477   1
   1  10  -9 541.558 29.2460   2
   1  10  -9 531.774 46.5216   4
  -1  11  -9 614.824 48.4974   4
  11  -1   9 577.882 31.2854   1
  -1 -10  12 20.6565 26.0797   6
   1 -11  12 26.6816 25.0443   6
  10 -11 -12-2.68531 19.0959   3
  11 -10 -12 21.9213 19.2886   3
  -1 -10  12 10.1795 27.5400   1
   1 -11  12 43.2025 29.7666   1
   1  10 -12-1.51223 29.8294   4
  -1  11 -12 12.4090 17.7145   2
 -11   1 -12 17.9846 26.9308   2
 -10  -1 -12 2.62833 25.8665   2
   1  10 -12 6.63493 17.6609   2
  -1 -10  15 65.7055 31.7959   6
   1 -11  15 92.8894 33.3847   6
  -1  11 -15 127.776 27.9569   2
 -11   1 -15 137.473 35.9238   2
 -10  -1 -15 144.495 37.1999   2
   1  10 -15 123.422 28.6788   2
  -1 -10  15 133.204 35.9211   1
   1 -11  15 112.699 37.0262   1
  -1  11 -18 185.635 43.0823   5
   1  10 -18 163.126 35.6600   2
 -11   1 -18 218.333 44.4606   2
 -10  -1 -18 181.310 41.9947   2
  -1  11 -18 171.260 35.6859   2
  -1 -10  18 157.723 40.4011   6
   1 -11  18 186.370 43.8027   6
  11 -11  19 135.411 36.4158   6
  11 -11  16 74.0912 29.7111   6
 -11   0  16 69.5226 27.9500   1
 -11  11 -16 107.753 35.6470   2
  11 -11  16 99.1967 33.5713   1
  11 -11  13 332.168 36.7984   6
 -11  11 -13 324.310 44.3905   5
  11   0 -13 270.439 30.3478   4
 -11  11 -13 294.071 39.4758   2
 -11   0  13 233.724 29.6238   1
  11 -11  13 247.815 34.3928   1
  11   0 -13 265.086 42.1607   7
 -11  11 -10 563.183 44.3646   2
  11 -11  10 528.522 40.2837   6
 -11  11 -10 521.183 45.8131   5
 -11   0  10 461.269 30.9711   1
  11 -11  10 485.467 35.8227   1
  11 -11  10 510.230 36.6533   3
  11   0 -10 579.503 46.1683   7
  11 -11   7 4.11155 19.0947   3
 -11  11  -7 8.96378 20.2346   2
  11 -11   7 10.1120 19.2396   6
 -11  11  -7 13.8940 22.2853   5
  11 -11   7 13.1466 16.2807   1
   0 -11  -7-11.0416 21.4454   1
 -11   0   7 0.47078 10.9367   1
   0  11   7 7.45750 14.0581   7
  11   0  -7 18.2958 21.1377   7
  11   0  -4 1609.27 58.3907   6
   0 -11  -4 1960.56 71.5568   1
 -11  11  -4 1472.41 63.7573   5
 -11   0   4 1743.54 47.1954   1
  11 -11   4 1756.08 58.8649   1
  11 -11   4 1502.35 67.9530   3
  11 -11   4 1437.32 56.4054   7
  11   0  -4 1589.38 68.1083   7
   0 -11  -1 1580.54 52.8595   6
  11 -11   1 1326.18 48.9820   7
   0  11   1 1254.69 34.4285   7
  11   0  -1 1456.20 46.3588   6
  11 -11   1 1265.01 47.5201   1
   0 -11  -1 1439.22 60.7898   1
  11   0  -1 1443.18 61.3894   7
  11 -11   1 1398.29 53.5922   4
  11 -11  -2 24.9475 13.2225   4
  11   0   2 10.7757 7.63152   6
   0 -11   2-2.85093 15.0362   6
  11   0   2 8.43335 19.8707   7
  11 -11  -2 13.2835 14.3001   7
   0 -11   2 7.98279 18.8541   1
  11 -11  -2 24.5580 13.6613   1
 -11  11   2 19.1146 12.6900   1
  11 -11  -5 1881.93 70.9199   7
  11 -11  -5 1852.77 77.7502   3
   0  11  -5 1973.33 82.4308   4
   0 -11   5 2151.23 81.8108   1
 -11  11   5 2049.64 68.5918   1
  11   0   5 2206.81 60.5042   1
   0 -11   5 1878.77 73.5658   6
 -11   0  -8 861.159 49.4794   2
   0  11  -8 926.669 57.1430   4
   0 -11   8 737.169 49.5033   1
  11 -11  -8 673.446 43.8776   3
   0 -11   8 923.586 50.4335   6
  11 -11  -8 832.996 46.2939   7
   0 -11  11 10.7462 25.0833   6
   0  11 -11 9.05330 30.9115   4
   0 -11  11 59.6679 29.1462   1
  11 -11 -11 30.2231 21.6774   3
 -11   0 -11 35.9086 26.7488   2
   0  11 -11 29.1103 16.4626   2
   0 -11  14 771.108 58.7566   1
 -11   0 -14 804.004 57.8511   2
   0 -11  14 721.122 55.9371   6
   0  11 -14 736.122 44.4647   2
   0 -11  17 127.948 40.1060   6
   0 -11  17 142.954 40.5484   1
 -11   0 -17 140.262 40.1399   2
   6   6   0 2520.53 77.0714   7
  12  -6   0 2500.86 84.1451   7
   6 -12   0 2043.11 78.1810   1
  -6  -6   0 2070.11 73.1747   1
  12  -6   0 2415.15 77.5317   5
  -6  12   0 2539.64 78.3214   4
   6 -12   0 2475.75 86.5401   3
   6   6   0 2271.61 74.0943   1
   6   6   0 2376.66 66.3628   2
   6 -12   0 2375.65 66.4321   2
  -6  -6   0 2408.20 64.4072   6
  -6  12   3 44.3875 12.9534   4
   6 -12   3 34.6322 20.6459   3
   6 -12  -3 64.0946 21.1070   3
   6 -12   3 51.7621 12.7904   2
   6   6   3 67.7768 12.4655   2
   6   6  -3 51.0113 15.2757   7
  12  -6  -3 59.5920 20.3020   7
  12  -6   3 33.9917 18.6782   7
   6 -12  -3 62.3966 12.3920   2
   6   6  -3 79.3636 12.4616   2
   6 -12   3 27.1970 18.9885   6
   6   6  -3 48.1804 13.6567   6
  -6  -6   3 60.8187 13.2295   6
  12  -6  -3 61.1765 15.1330   5
   6   6   3 82.9467 16.2389   1
   6 -12  -3 113.839 21.4900   1
   6 -12   3 70.7960 20.3592   1
  -6  -6   3 88.8616 17.6357   1
  -6  -6  -3 123.676 18.7223   1
  -6  -6   6 3434.85 107.499   6
  12  -6   6 3704.62 103.524   6
   6 -12   6 3758.01 117.128   6
  12  -6  -6 3743.98 118.455   7
   6 -12   6 3476.18 90.2450   7
   6   6  -6 3387.92 106.571   7
  -6  12   6 3479.54 98.0915   7
   6 -12   6 3952.88 117.054   3
   6 -12  -6 3883.83 116.687   3
  -6  12   6 3716.09 94.2672   4
  -6  -6   6 3668.38 110.383   1
   6 -12   6 3902.52 117.940   1
 -12   6  -6 3591.64 116.867   2
  -6  12  -6 3793.60 102.394   2
  -6  -6  -6 3642.12 102.313   2
 -12   6   6 3491.80 93.2731   1
   6 -12  -6 3822.07 116.816   1
  -6  -6  -6 4140.19 115.950   1
  -6  -6   9 7288.96 198.095   6
   6   6  -9 7533.31 197.042   7
  12  -6  -9 7273.67 205.795   7
   6 -12   9 7731.93 206.648   1
  -6  -6   9 7171.96 196.677   1
  12  -6   9 7406.11 185.144   6
   6 -12   9 7615.12 205.585   6
 -12   6   9 5865.36 177.449   1
   6 -12  -9 6251.79 202.308   1
  -6  12  -9 7605.98 189.679   2
  -6  -6  -9 7416.94 189.801   2
 -12   6  -9 7825.42 209.148   2
  12  -6  12 629.906 35.3699   6
   6 -12  12 686.567 50.1335   6
  12  -6 -12 614.751 50.8864   7
   6   6 -12 766.887 52.5658   4
  -6  12 -12 746.384 54.6112   5
  -6  -6  12 750.581 50.7863   6
 -12   6 -12 620.141 49.7895   2
  -6  12 -12 670.368 42.7591   2
  -6  -6 -12 658.963 43.1601   2
  -6  -6  12 592.800 46.1111   1
   6 -12  12 606.964 49.2123   1
  -6  -6  15 52.0086 31.8606   6
   6 -12  15 100.847 33.9267   6
  -6  12 -15 141.524 38.5188   5
  -6  -6  15 107.538 32.3530   1
   6 -12  15 183.279 39.2101   1
 -12   6 -15 150.991 39.7671   2
  -6  12 -15 131.991 30.8131   2
  -6  -6 -15 118.155 30.2254   2
   6   6 -15 92.3637 31.8484   4
   6 -12  18 516.180 55.1179   6
  -6  -6  18 591.994 58.4984   6
  -6  -6  18 679.776 58.5297   1
   6 -12  18 606.163 60.9098   1
  -6  12 -18 602.124 52.9023   2
  -6  -6 -18 628.760 53.9527   2
 -12   6 -18 652.681 62.2761   2
  -6  12 -18 582.221 60.1748   5
   5 -12 -19 32.0614 32.7677   2
  -7  12 -19-23.2754 32.7214   2
  -5  -7 -19 9.67193 31.8649   2
 -12   7 -16 33.6195 35.5452   2
  -7  12 -16 31.1270 29.1069   2
  -5  -7 -16 44.3921 28.3310   2
  -7  -5  16 50.1294 31.6537   6
   7 -12  16 43.0482 34.1259   6
  -7  12 -16 36.2227 34.9479   5
  -7  -5  16 30.7763 30.7564   1
   7 -12  16 32.0535 32.8455   1
   7   5 -16 25.1241 28.4263   4
  12  -5 -13 532.414 50.1049   7
  -7  -5  13 528.730 44.2726   1
   7 -12  13 434.040 44.8912   1
  -7  12 -13 414.799 46.9074   5
   7   5 -13 536.351 46.1719   4
  12  -7  13 406.089 31.6942   6
   7 -12  13 411.003 42.6998   6
 -12   7 -13 435.144 45.4517   2
  -5  -7 -13 562.042 40.6501   2
  -7  12 -13 454.084 39.1596   2
  -7  -5  13 564.684 46.5620   6
  -7  -5  10 557.298 39.8426   6
  12  -7  10 317.516 26.8088   6
   7 -12  10 310.208 36.0421   6
 -12   5  10 349.257 25.4488   1
  -7  12 -10 332.676 38.7386   5
 -12   7 -10 361.664 39.7667   2
  -7  12 -10 358.905 31.6922   2
  -5  -7 -10 605.741 34.9976   2
  12  -7  10 286.380 25.4840   1
  -7  -5  10 512.279 37.9454   1
   7 -12  10 339.048 36.9038   1
   7   5 -10 601.298 42.0392   7
  12  -5 -10 384.446 39.7255   7
   7 -12   7 76.8703 21.5121   3
  -5  -7  -7 85.7311 16.3439   2
 -12   7  -7 92.1767 25.6271   2
  -7  12  -7 78.9607 18.0681   2
  12  -7   7 72.0756 17.0417   6
  -7  -5   7 87.0925 20.7561   6
   7 -12   7 80.0542 23.3874   6
  -5  12   7 34.9515 12.8795   7
   7 -12   7 64.9821 12.2569   7
  12  -5  -7 56.0830 23.8171   7
   7   5  -7 86.3092 22.0476   7
   7 -12   7 92.6495 23.5544   1
  -7  -5   7 102.915 19.6186   1
  -5  -7  -7 127.630 25.3940   1
   5 -12  -7 100.485 22.9631   1
 -12   5   7 57.5132 11.2317   1
  12  -7   7 75.0311 13.6090   1
  -5  12   4 492.721 18.6117   7
  -7  -5   4 435.381 26.0602   6
   7   5  -4 427.535 25.5564   6
   7 -12   4 458.054 34.9546   6
   7 -12   4 380.852 24.5777   2
  -5  12   4 503.633 26.2518   4
   7 -12   4 312.799 29.6075   1
  12  -7   4 279.054 15.8378   1
  -7  -5   4 404.491 27.8582   1
   7 -12   4 435.106 33.7232   3
  -5  -7  -4 327.254 28.2613   1
   5 -12  -4 372.114 31.3541   1
  12  -5  -4 563.253 36.3637   7
   7 -12   4 391.773 15.2909   7
   7   5  -4 461.994 30.3284   7
  12  -5  -1 176.778 19.7864   6
  12  -7   1 65.8180 19.4149   7
  -5  -7  -1 147.310 11.4568   6
  12  -5  -1 141.666 23.3655   7
   7   5  -1 136.461 13.1871   6
  -5  12   1 182.009 21.1081   4
   7 -12   1 82.3203 22.6652   3
   7   5  -1 96.5900 13.9702   2
   5 -12  -1 127.494 11.5554   2
   7   5  -1 141.761 19.6777   7
   5   7   1 179.950 18.2826   7
   7   5  -1 91.2380 15.4596   1
   5   7   1 68.0850 16.6762   1
  -5  -7  -1 50.6110 15.7067   1
   5 -12  -1 78.8572 20.2819   1
  -7  -5   1 34.5678 13.3263   1
   7 -12   1 43.3695 17.5719   1
   7 -12   1 72.3396 14.4408   2
   5   7   1 75.7070 10.3224   2
  -5  12  -2 94.7069 21.5370   4
   5   7  -2 92.7691 15.6160   7
  12  -7  -2 82.1454 20.0036   7
  12  -5   2 97.3318 22.7232   7
   7   5   2 96.1627 19.6929   7
   7   5   2 96.0480 14.5253   2
   7 -12  -2 58.0792 14.0162   2
   5 -12   2 107.453 21.2557   6
  -5  -7   2 87.3458 13.8244   6
  12  -7  -2 86.4455 15.9171   5
   7   5   2 106.089 16.1788   1
   7 -12  -2 97.2477 19.7188   1
   5 -12   2 101.043 21.3701   1
   5   7  -2 91.2293 16.8483   1
  -5  -7   2 105.160 18.7013   1
  -7  -5  -2 98.7840 16.4090   1
   7 -12  -2 87.2797 22.1136   3
   5   7  -2 90.2223 10.5228   2
  -7  12   5 1445.79 44.2452   7
  -5  -7   5 1399.03 52.1866   6
  12  -5   5 1437.32 46.8514   6
   5 -12   5 1468.47 59.1512   6
   7   5   5 1264.75 47.6082   2
  12  -7  -5 1420.45 43.7580   5
  -5  12  -5 1414.94 62.2211   4
 -12   7   5 1216.16 37.8876   1
  12  -5   5 1073.32 34.1906   1
   7   5   5 1242.87 49.3398   1
  -5  -7   5 1223.76 53.0009   1
   5 -12   5 1369.88 59.5313   1
   7 -12  -5 1417.18 59.5458   3
  12  -5   5 959.233 33.4448   1
   7 -12  -5 1220.44 55.2892   1
  -7  -5  -5 1183.88 50.3437   1
  12  -7  -5 1441.39 59.3194   7
   5   7  -5 1413.79 49.5550   7
  -5  -7   8 353.485 31.5425   6
   5 -12   8 346.727 33.2969   6
  12  -5   8 299.533 21.6197   6
 -12   7   8 228.859 18.5503   1
  -5  -7   8 254.864 29.5536   1
   5 -12   8 265.713 32.1446   1
   7 -12  -8 366.278 32.3082   3
   5   7  -8 331.238 29.1013   7
  12  -7  -8 444.191 37.9299   7
  -7  -5  -8 248.401 25.1263   2
  -5  12  -8 287.900 23.4934   2
 -12   5  -8 247.247 31.9564   2
  12  -5   8 59.9944 15.9982   1
   7 -12  -8 203.516 30.6390   1
   5   7 -11 1.33438 27.7137   4
 -12   5 -11 1.43184 26.7284   2
  -7  -5 -11 0.99911 20.2980   2
  -5  12 -11 19.6304 19.3546   2
  -5  -7  11-4.88674 23.0805   6
   5 -12  11 11.8271 25.4084   6
  12  -5  11-5.48221 13.3041   6
  -5  -7  11 13.3940 24.4314   1
   5 -12  11 9.66075 25.3211   1
  12  -7 -11 1.38968 27.0510   7
 -12   5 -14 344.882 44.9284   2
  -5  12 -14 354.097 35.8085   2
  -7  -5 -14 332.439 37.1313   2
  -5  12 -14 377.335 44.4936   5
   5   7 -14 394.650 44.1069   4
  12  -7 -14 392.080 47.1032   7
  -5  -7  14 343.221 42.4460   1
   5 -12  14 353.639 44.9843   1
  -5  -7  14 386.804 43.5417   6
   5 -12  14 330.773 42.1270   6
   5 -12  17 120.572 39.2647   1
  -5  -7  17 97.1262 36.8348   1
 -12   5 -17 137.283 41.7554   2
  -7  -5 -17 120.737 34.3488   2
  -5  12 -17 72.9071 31.0489   2
  -5  12 -17 123.168 40.7982   5
  -5  -7  17 120.200 36.1466   6
   5 -12  17 130.150 37.8317   6
  12  -8  17 120.769 31.9466   1
  -8  -4  17 104.674 36.6725   6
   8 -12  17 137.919 38.6932   6
  -8  12 -17 158.140 40.9085   5
  -8  -4  17 102.673 33.4018   1
   8 -12  17 116.347 37.7658   1
   4 -12 -17 93.0372 32.6055   2
  -4  -8 -17 88.7475 30.9732   2
 -12   8 -17 128.575 41.7087   2
  -8  12 -17 97.6056 34.1699   2
  12  -4 -14 43.6080 34.8409   7
  12  -8  14 157.147 28.5631   1
 -12   8 -14 204.459 38.8877   2
  -8  12 -14 121.168 30.4458   2
  -4  -8 -14 47.7489 24.8268   2
  12  -8  14 114.223 24.3475   6
   8 -12  14 122.730 33.9377   6
  -8  -4  14 42.5687 28.0865   6
  -8  12 -14 154.274 37.7186   5
  -8  -4  14 89.5712 28.9902   1
   8 -12  14 177.784 37.4662   1
   8   4 -14 48.7014 29.0093   4
  12  -8  11 448.039 32.6240   6
   8 -12  11 444.028 39.9500   6
   8   4 -11 337.946 38.8165   7
  12  -4 -11 335.004 42.5615   7
  -8  12 -11 482.629 45.4295   5
   8   4 -11 361.186 37.6064   4
  12  -8  11 531.687 33.6857   1
  -8  -4  11 462.804 37.4145   1
   8 -12  11 572.435 43.5401   1
  -8  12 -11 529.861 39.0129   2
  -4  -8 -11 409.775 32.0861   2
 -12   8 -11 551.292 46.0918   2
  -8  -4  11 340.258 36.7287   6
   8   4  -8 160.670 27.7236   7
  -4  12   8 69.7842 15.9583   7
  12  -4  -8 85.6547 26.6008   7
  -8  -4   8 169.872 25.2770   6
  12  -8   8 185.606 21.8404   6
   8 -12   8 132.772 26.6242   6
  -8  12  -8 200.686 30.2409   5
   8 -12   8 229.298 28.8156   1
  12  -8   8 218.631 20.4930   1
  -8  -4   8 238.469 25.4749   1
   8 -12   8 192.097 26.7033   3
  -4  -8  -8 201.362 19.9049   2
 -12   8  -8 252.019 31.5338   2
  -8  12  -8 185.124 24.0689   2
   4 -12  -8 238.204 33.4573   1
 -12   4   8 199.404 17.1363   1
  -4  -8  -8 352.112 34.9951   1
   8   4  -5 18.9524 17.9987   7
  12  -4  -5 25.1602 20.3627   7
  -4  12   5 51.7141 9.89524   7
   8 -12   5 16.0391 9.99735   7
  -4  -8  -5 7.57548 5.52216   6
  -8  -4   5 3.94469 14.0007   6
   8   4  -5 14.5027 14.7869   6
   8 -12   5 17.1391 18.1237   6
  -4  -8  -5 8.49441 5.72620   6
   8 -12   5 6.16419 14.6104   2
   8 -12   5 11.1297 20.5994   3
  -4  -8  -5 34.5060 18.6990   1
 -12   4   5 6.64301 5.53968   1
  -8  -4   5 9.30733 13.4339   1
   8 -12   5 9.79960 18.4317   1
 -12   4   5 9.92550 5.50636   1
   4 -12  -5 6.96059 19.4870   1
   8 -12   2 197.161 11.8876   7
   8   4  -2 141.891 20.6577   7
   8 -12   2 192.873 27.9579   3
  -4  12   2 111.600 19.1900   4
   4   8   2 157.609 17.6174   7
  12  -8   2 190.517 22.8691   7
  12  -4  -2 103.751 22.6803   7
   4 -12  -2 110.084 9.26823   2
   8 -12   2 167.022 18.5906   2
   8   4  -2 136.879 17.7757   2
  -4  -8  -2 155.464 12.3404   6
   8   4  -2 158.421 15.2115   6
  12  -4  -2 122.684 18.7132   6
   8 -12   2 200.071 23.0853   1
  12  -8   2 210.552 11.3453   1
  -8  -4   2 139.428 16.3829   1
  -4  -8  -2 142.105 21.4301   1
   4 -12  -2 102.806 20.8488   1
   8   4   1 1035.09 48.5558   7
  12  -4   1 1014.56 51.4608   7
   8 -12  -1 989.165 41.0017   2
   8   4   1 1212.59 43.6381   2
  -4  -8   1 939.658 38.3206   6
   4 -12   1 1035.22 49.0871   6
   4 -12   1 1463.66 57.0513   1
  -4  -8   1 1524.77 54.4165   1
   8 -12  -1 1459.10 52.5039   1
  -8  -4  -1 1756.80 47.0690   1
  -4  12  -1 1025.09 49.6622   4
  12  -8  -1 930.814 41.9412   5
   8   4   1 1369.88 44.0475   1
   8 -12  -1 1019.58 53.5959   3
  12  -8  -1 854.112 45.3151   7
   8 -12  -1 807.676 32.9908   7
   4   8  -1 877.041 38.2457   7
   4   8  -1 1171.02 29.6000   2
   8   4   4 96.6731 16.2221   1
   4 -12   4 72.7186 22.6551   1
  -4  -8   4 80.1872 20.0793   1
  12  -8  -4 33.0542 19.2020   7
   4   8  -4 55.9765 13.3246   7
  -8  12   4 25.3479 11.5776   7
   8   4   4 88.2984 16.7089   2
   4 -12   4 19.3143 18.3589   6
  -4  -8   4 62.9377 16.4015   6
  -8  12   4 51.7948 10.1078   5
  12  -8  -4 48.7620 12.8367   5
  -4  12  -4 42.8337 23.9954   4
 -12   8   4 78.7846 10.4070   1
   8 -12  -4 84.1497 24.4415   3
   8 -12  -4 165.699 22.6808   1
  -8  -4  -4 193.023 19.9436   1
  -4  12  -7 19.6574 24.6069   4
  12  -8  -7 55.8856 22.7448   7
   4   8  -7 50.2892 17.4433   7
  -4  -8   7 49.4135 16.2816   7
  -8  12   7 66.2932 16.3379   7
  -4  12  -7 18.8381 11.5265   2
 -12   4  -7 15.7721 22.1813   2
  -8  -4  -7 36.5024 18.3597   2
  -4  -8   7 15.3575 19.2084   6
   4 -12   7 21.3007 20.8328   6
  12  -4   7 15.4076 11.0369   6
   8 -12  -7 31.7790 21.2578   1
   4 -12   7 10.2245 22.3189   1
  12  -4   7 10.7564 9.66684   1
 -12   8   7 27.2558 11.3755   1
  -4  -8   7 22.9864 20.6432   1
   8 -12  -7 58.5345 21.9487   3
   4 -12  10 1147.51 60.6141   6
  12  -8 -10 868.524 57.5294   7
   4   8 -10 1042.21 61.3299   4
  -4  -8  10 1192.54 60.5839   1
   4 -12  10 1326.19 65.9317   1
   8 -12 -10 972.519 50.5988   3
  -4  -8  10 1059.83 57.3760   6
  -8  -4 -10 1074.46 53.6113   2
 -12   4 -10 1286.56 65.6790   2
  -4  12 -10 1082.73 47.0321   2
  12  -8 -13 91.6579 22.2553   3
 -12   4 -13 135.994 34.7844   2
  -8  -4 -13 125.217 29.6156   2
  -4  12 -13 106.685 24.6021   2
  -4  -8  13 97.1500 31.0793   6
   4 -12  13 118.345 31.7224   6
   4   8 -13 105.949 33.5379   4
  12  -8 -13 133.209 35.5416   7
   4 -12  13 136.174 33.4173   1
  -4  -8  13 80.6110 29.9996   1
  -4  12 -16 10.8652 33.6395   5
  -4  -8  16 6.94276 31.6850   6
   4 -12  16 8.65205 33.3816   6
 -12   4 -16-13.0751 33.5745   2
  -8  -4 -16-9.09698 28.7796   2
  -4  12 -16 18.9628 26.5633   2
  -4  -8  16 34.9454 33.0884   1
   4 -12  16-1.87398 33.9479   1
   4   8 -19 194.614 38.1564   2
  -8  -4 -19 137.736 39.8481   2
  -4  12 -19 198.274 38.4811   2
  -9  -3  18 75.5506 38.9361   6
   9 -12  18 51.1293 34.7153   6
  -9  12 -18 28.7996 40.6804   5
   3 -12 -18 4.17644 29.6641   2
  -3  -9 -18 54.5213 30.7980   2
 -12   9 -18 108.912 41.0755   2
  -9  12 -18 78.6287 36.4808   2
   9 -12  18 40.6984 35.2163   1
  12  -9  18 57.8099 31.7584   1
  -9  -3  18 62.4680 33.5188   1
   9 -12  15 160.289 35.7633   1
  12  -9  15 114.409 30.1121   1
  -9  -3  15 112.698 30.6752   1
  -9  -3  15 119.780 36.9025   6
  12  -9  15 121.487 26.7705   6
   9 -12  15 115.184 34.2267   6
  -9  12 -15 55.9757 34.0337   5
   9   3 -15 81.2718 27.5590   4
   3 -12 -15 74.0180 26.8438   2
  12  -3 -15 125.328 40.2001   7
 -12   9 -15 89.0632 35.9281   2
  -3  -9 -15 110.957 28.9193   2
  -9  12 -15 114.859 31.4474   2
  -9  -3  12 151.421 31.8437   6
   9 -12  12 148.668 30.1662   6
  12  -9  12 124.190 24.3916   6
  -9  12 -12 141.747 34.8206   5
  12  -3 -12 238.921 39.1408   7
   9   3 -12 144.897 33.1865   7
  12  -9  12 213.786 26.1754   3
   9   3 -12 147.728 28.9993   4
   9 -12  12 198.546 24.7119   3
  -9  -3  12 157.255 27.8006   1
   9 -12  12 182.410 32.1953   1
  12  -9  12 172.100 26.5198   1
  -3  -9 -12 157.901 25.3015   2
 -12   9 -12 188.993 35.7958   2
  -9  12 -12 152.545 29.9990   2
  -9  -3   9 10.9785 19.3413   6
   9 -12   9 2.27794 21.4160   6
  12  -9   9 7.11015 16.6317   6
  -9  12  -9-23.3568 25.5394   5
   9 -12   9 11.6000 18.3065   3
   9   3  -9 5.75419 22.7003   7
  12  -3  -9 7.71480 23.8272   7
  12  -9   9 2.23717 15.0262   1
  -3  -9  -9-13.1277 25.6113   1
   3 -12  -9 23.4441 26.5434   1
  -9  -3   9 15.9189 17.5992   1
   9 -12   9 23.0961 22.3443   1
  -3  -9  -9 9.54344 14.8623   2
 -12   9  -9-1.25522 24.2700   2
  -9  12  -9 19.8412 21.2803   2
  -9  -3   6 12.8499 16.2732   6
  -3  -9  -6 5.81361 7.66086   6
  -3  -9  -6 6.27555 7.65025   6
   9 -12   6 17.8439 19.8772   6
  12  -9   6 5.95874 15.6181   6
  -9  12  -6 13.9149 20.8821   5
  -9  12  -6 6.68590 16.4253   2
   9 -12   6 19.5925 21.1206   3
  12  -3  -6-4.51159 21.7583   7
  -3  12   6-2.75874 9.95259   7
   9   3  -6 2.91071 18.6316   7
 -12   3   6 2.09685 7.64577   1
   3 -12  -6 2.21966 20.0010   1
  12  -9   6-3.02411 11.1441   1
 -12   3   6-0.25848 7.53236   1
   9 -12   6-7.97693 18.4801   1
  -9  -3   6 2.40719 13.7141   1
  -3  -9  -6-1.91753 19.2374   1
   9   3  -3 6.25157 17.9574   7
  12  -3  -3 7.25602 19.2561   7
  12  -9   3 4.89694 14.3994   7
   9 -12   3 6.30799 15.1727   2
   9   3  -3 6.91005 15.2199   2
   9   3  -3 11.2311 12.5105   6
  -9  12  -3 7.46474 16.9884   5
   3 -12  -3 19.0794 20.1912   1
   9 -12   3 3.86711 15.7776   1
  -3  -9  -3 2.68160 17.6698   1
  -9  -3   3 1.84786 10.7488   1
   9 -12   3-3.13465 20.9656   3
   9   3   0 244.565 26.4936   7
  12  -3   0 331.717 30.9110   7
  12  -3   0 341.996 22.2018   6
   3 -12   0 261.425 26.6721   6
   9   3   0 239.916 14.0567   6
  -3  -9   0 218.015 18.0715   6
   3 -12   0 363.628 30.9798   1
   9 -12   0 339.003 26.7419   1
  12  -9   0 497.153 19.3934   1
  -3  -9   0 356.391 29.2161   1
  -9  12   0 224.655 20.9793   5
   9   3   0 262.552 18.1404   1
   9 -12   0 227.944 29.9544   3
  -3  12   0 266.073 27.7469   4
   9 -12   0 252.077 22.5591   2
   9   3   0 288.933 23.1411   2
  12  -9   0 271.516 24.8658   7
   9 -12   0 214.846 15.8514   7
  -3  12  -3 29.5872 21.7306   4
   3 -12   3 17.4156 17.2972   6
  -3  -9   3 22.9294 14.5969   6
  12  -9  -3 4.15097 16.2067   7
  12  -3   3 14.8986 19.5825   7
   9 -12  -3 26.2121 21.2215   3
   9 -12  -3 18.7496 14.6880   2
 -12   9   3 24.1154 9.45483   1
   9   3   3 33.0379 12.0539   1
   3 -12   3 29.4166 20.0164   1
  -3  -9   3 28.5524 17.6854   1
   9 -12  -3 11.2478 15.6149   1
  -9  -3  -3 64.3709 14.1755   1
  -3  12  -6 42.8010 25.7001   4
   3 -12   6 45.5161 21.3067   6
  -3  -9   6 59.7368 19.5497   6
  12  -9  -6 23.2515 19.5192   7
   3   9  -6 65.4275 14.4494   7
  -9  12   6 25.2846 14.4782   7
  -9  -3  -6 54.6150 18.3134   2
   9 -12  -6 20.7232 18.8012   1
   3 -12   6 33.6144 22.2095   1
   9   3   6 47.4946 14.8193   1
 -12   9   6-2.43730 11.1879   1
  12  -3   6 33.8404 9.53200   1
  -3  -9   6 51.5208 21.5623   1
   9 -12  -6 34.2789 22.6996   3
  12  -9  -9 7.22663 23.4989   7
   9 -12  -9 14.6864 20.6530   3
  -3  12  -9 3.44150 13.1164   2
 -12   3  -9-1.26359 24.4327   2
  -9  -3  -9 16.1514 20.6775   2
  -3  -9   9 10.9892 22.7945   1
   3 -12   9 28.9717 24.7032   1
   3 -12   9 2.40448 21.6115   6
  -3  -9   9 43.0152 23.5291   6
  -3  12  -9 4.21083 28.2233   4
   3   9  -9 25.7324 26.0088   4
  12  -9 -12 53.5974 31.0355   7
   3 -12  12 35.1902 29.6622   1
  -3  -9  12 39.5367 27.6831   1
 -12   3 -12 59.1735 28.2253   2
  -9  -3 -12 22.3410 24.1759   2
  -3  12 -12 17.8222 18.8172   2
  -3  -9  12 60.0898 27.8723   6
   3 -12  12 7.01827 27.1534   6
   3   9 -12 27.5756 30.7511   4
   9 -12 -12 66.3818 20.9216   3
  12  -9 -12 46.0966 20.5488   3
 -12   3 -15 51.7339 33.6431   2
  -3  12 -15-9.08576 23.6347   2
  -9  -3 -15 1.48096 27.9130   2
   3 -12  15 5.05765 30.6978   6
  -3  -9  15 1.63844 28.9063   6
  -3  -9  15 17.0534 31.9116   1
   3 -12  15 50.2187 33.6426   1
   3   9 -15-2.26527 23.9360   2
  -3  -9  18 26.8475 36.4934   6
   3 -12  18 37.8865 35.6257   6
   3   9 -18 19.1043 30.0233   2
  -3  12 -18 80.8251 31.3484   2
 -12   3 -18 14.2092 38.0827   2
  -9  -3 -18 1.73948 32.9488   2
  -3  12 -18 44.2583 38.2911   5
  12 -10  16 47.2610 26.3976   6
  10 -12  16 1.54613 29.8276   6
  10 -12  16 22.9482 30.3010   1
  12 -10  16-13.7220 27.9928   1
 -10  -2  16 24.0756 28.8491   1
 -10  12 -16-11.7049 34.6971   5
 -12  10 -16 8.91508 32.9601   2
 -10  12 -16 11.3865 31.0222   2
  12 -10  13 868.577 50.9663   6
  10 -12  13 918.618 56.9878   6
  10   2 -13 999.227 62.9037   7
  12  -2 -13 917.063 63.4730   7
 -10  -2  13 727.228 47.5605   1
  12 -10  13 724.574 48.2111   1
  10 -12  13 768.133 53.5024   1
  10   2 -13 819.987 51.1311   4
 -10  12 -13 867.860 62.1989   5
 -12  10 -13 891.301 59.8016   2
 -10  12 -13 810.026 53.3390   2
 -10  -2  13 843.707 57.1126   6
 -10  -2  10 1695.60 72.7464   6
  10 -12  10 1821.09 75.8464   6
  12 -10  10 1649.58 68.2862   6
  10   2 -10 1706.92 76.4751   7
  12  -2 -10 1628.98 79.4855   7
 -10  12 -10 1852.47 81.9090   5
   2 -12 -10 1440.44 77.6595   1
 -12   2  10 1366.54 55.9444   1
 -10  -2  10 1591.17 64.2545   1
  12 -10  10 1714.50 66.2536   1
  10 -12  10 1736.60 72.8970   1
 -12  10 -10 1825.23 79.3401   2
 -10  12 -10 1808.70 74.6963   2
  10 -12  10 1822.85 70.7958   3
  12 -10  10 1735.19 68.9462   3
  10 -12   7 120.527 25.5684   3
 -12  10  -7 84.2916 23.6613   2
 -10  12  -7 96.1380 22.2773   2
  10 -12   7 125.755 24.9860   6
  12 -10   7 111.724 21.3329   6
 -10  12  -7 127.643 27.6006   5
  -2 -10  -7 58.6924 22.9972   1
  10 -12   7 99.1348 22.0040   1
 -10  -2   7 80.4952 16.8054   1
   2 -12  -7 83.9681 24.2732   1
 -12   2   7 39.2327 12.0591   1
  12 -10   7 55.3206 15.5563   1
  12  -2  -7 91.9776 25.3083   7
  -2  12   7 98.3735 15.7044   7
  10   2  -7 90.3057 24.2864   7
  10   2  -4 2343.98 72.3538   6
  -2 -10  -4 1952.45 78.5756   1
   2 -12  -4 2223.29 84.1771   1
 -10  12  -4 2474.68 83.5633   5
  12 -10   4 2210.04 67.6078   1
 -10  -2   4 2033.71 65.0065   1
  10 -12   4 2396.95 78.0518   1
  10 -12   4 2586.10 88.5721   3
  10   2  -4 2344.80 83.4452   7
  12  -2  -4 2340.91 86.6877   7
  -2  12   4 2159.53 59.2123   7
  10 -12   4 2568.47 70.1150   7
  12 -10   4 2599.94 81.2527   7
  12  -2  -1 1450.54 51.6260   6
  10   2  -1 1581.30 47.3717   6
  -2 -10  -1 1548.02 51.1689   6
   2 -12  -1 1481.90 58.1855   6
  10 -12   1 1624.44 57.9485   1
   2 -12  -1 1441.79 64.3104   1
  -2 -10  -1 1712.66 65.5738   1
 -10  12  -1 1533.14 56.8834   5
 -10  12  -1 1552.21 56.5929   1
  10 -12   1 1683.26 69.6748   3
  10   2  -1 1599.92 64.9422   7
   2  10   1 1419.02 45.8218   7
  12  -2  -1 1397.53 64.2405   7
  12 -10   1 1497.42 57.6185   7
  12  -2   2 1452.45 45.9557   6
  -2 -10   2 1536.82 54.8413   6
   2 -12   2 1545.32 59.2587   6
  12 -10  -2 1188.72 45.7027   1
  10 -12  -2 1381.08 54.8129   1
   2 -12   2 1472.60 63.9757   1
  -2 -10   2 1335.20 60.0305   1
  12 -10  -2 1555.73 51.1527   4
  10   2   2 1365.80 44.8432   1
 -12  10   2 1343.72 46.3058   1
 -10  12   2 1404.14 54.3784   1
  10 -12  -2 1535.52 66.6504   3
  -2  12  -2 1477.46 63.5689   4
  10 -12  -2 1704.69 51.9685   7
   2  10  -2 1473.50 43.7042   7
  12 -10  -2 1589.89 58.5176   7
  12  -2   2 1488.84 65.7400   7
  10   2   2 1552.45 64.4007   7
  -2 -10   5 3094.90 97.5451   6
   2 -12   5 3218.03 102.020   6
  10 -12  -5 3115.49 95.9948   1
  -2  12  -5 3296.18 110.416   4
 -12  10   5 3072.75 87.0547   1
  10   2   5 3255.32 87.0093   1
   2 -12   5 3352.30 108.506   1
  -2 -10   5 3246.96 105.132   1
  10 -12  -5 3268.80 105.812   3
  10 -12  -5 3313.10 93.7123   7
  12 -10  -5 3046.16 97.6333   7
 -10  12   5 3156.10 91.8405   7
   2 -12   8 1100.26 57.7329   6
  -2 -10   8 1126.25 57.1926   6
  10   2   8 1266.61 48.1222   1
  -2  12  -8 1040.34 62.1457   4
   2  10  -8 1140.21 64.7621   4
  -2 -10   8 1213.43 61.6499   1
   2 -12   8 1163.88 62.0267   1
  10 -12  -8 1163.26 56.9803   3
  12 -10  -8 1055.01 57.1396   7
 -12   2  -8 1205.95 60.8092   2
 -10  -2  -8 1264.75 57.0363   2
  12 -10 -11 214.412 34.3819   7
  -2 -10  11 229.119 33.4171   6
   2  10 -11 191.858 22.9413   2
 -12   2 -11 207.114 36.5367   2
   2 -12  11 209.892 32.8503   6
 -10  -2 -11 254.089 33.1277   2
  -2  12 -11 214.512 23.5312   2
  -2 -10  11 251.792 36.6436   1
   2  10 -11 236.088 39.4115   4
  10 -12 -11 215.326 28.1023   3
  12 -10 -11 189.415 27.2672   3
   2 -12  11 169.719 33.5535   1
   2  10 -14 607.894 54.6551   4
  -2 -10  14 527.143 50.0029   6
   2 -12  14 544.552 50.9386   6
   2  10 -14 542.980 38.9248   2
 -12   2 -14 514.531 51.2739   2
 -10  -2 -14 594.095 50.0860   2
  -2  12 -14 473.085 37.6750   2
  -2 -10  14 676.372 55.0884   1
   2 -12  14 583.592 53.9855   1
 -12   2 -17 177.293 42.5614   2
 -10  -2 -17 319.845 45.8122   2
  -2 -10  17 288.125 44.8816   6
   2 -12  17 192.893 41.4545   6
  -2 -10  17 281.126 45.5002   1
   2 -12  17 190.287 43.8521   1
 -11  12 -17 268.029 45.2483   2
  12 -11  17 285.108 41.5445   1
 -11  -1  17 274.968 39.0759   1
  11 -12  17 294.084 43.4574   1
 -12  11 -17 349.107 47.4621   2
  12 -11  17 367.545 42.5667   6
  11 -12  17 344.856 43.7661   6
  12 -11  14 653.372 47.9948   6
  11 -12  14 629.693 50.1889   6
 -12  11 -14 653.606 54.3203   2
 -11  12 -14 628.470 50.7929   2
 -11  -1  14 610.054 43.9796   1
  12 -11  14 639.769 48.6458   1
  11 -12  14 608.840 49.6068   1
  12  -1 -14 572.644 54.5942   7
  11   1 -14 676.428 56.4555   7
 -11  12 -14 572.988 54.9808   5
  11 -12  11 29.7174 20.4615   3
  12 -11  11 41.8699 20.1174   3
 -12  11 -11 47.6101 29.0470   2
 -11  12 -11 45.8497 26.1422   2
  12 -11  11 44.2203 24.3830   6
  11 -12  11 48.0035 25.7933   6
 -11  12 -11 10.8362 28.7782   5
 -11  -1  11 66.2476 20.9887   1
  12 -11  11 90.8007 24.0606   1
  11 -12  11 73.6576 24.9497   1
  11   1 -11 64.0571 30.4340   7
  12  -1 -11 22.3851 30.1521   7
  11 -12   8 450.669 37.1188   6
  12 -11   8 391.055 33.3618   6
   1 -12  -8 345.014 38.3611   1
  -1 -11  -8 376.833 39.2789   1
 -11  12  -8 359.972 37.9643   5
  12 -11   8 368.030 29.2074   1
  11 -12   8 370.846 31.9712   1
 -11  -1   8 444.006 27.3916   1
  11 -12   8 421.057 34.8834   3
  12 -11   8 384.777 34.4539   3
  11   1  -8 430.172 38.4279   7
  12  -1  -8 417.874 39.2997   7
 -12  11  -8 403.225 37.3997   2
 -11  12  -8 425.345 35.7249   2
  11 -12   5 946.970 51.8722   6
  -1 -11  -5 1088.46 40.4436   6
  -1  12   5 909.150 35.1203   7
  11   1  -5 956.469 52.7283   7
  12  -1  -5 910.057 52.0131   7
 -11  12  -5 893.479 50.7666   5
  11 -12   5 923.184 41.8658   7
  12 -11   5 948.455 45.7232   7
  11 -12   5 1151.77 49.1333   1
  12 -11   5 1151.02 44.9944   1
  11 -12   5 990.167 53.6231   3
   1 -12  -5 1382.28 60.6216   1
  -1 -11  -5 1420.51 59.9936   1
   1  11   2 12.5268 8.28767   7
  12 -11   2 22.7259 14.2269   7
  11 -12   2 37.6312 15.5575   1
   1 -12  -2 37.6896 20.7420   1
 -11  -1   2 26.6360 8.24110   1
  12 -11   2 38.8990 12.8473   1
  -1 -11  -2 21.7332 20.4010   1
  12  -1  -2 16.7851 13.3879   6
  11   1  -2 12.0965 12.0955   6
  -1 -11  -2 12.5167 11.8946   6
   1 -12  -2 29.4158 15.4385   6
 -11  12  -2 19.6469 17.5016   5
  11   1  -2 15.3667 20.3431   7
  12  -1  -2 17.1986 19.3770   7
  11 -12   2 3.23967 11.6545   7
  11 -12   2 35.9813 23.5851   3
  12  -1   1 2507.26 67.3389   6
  11   1   1 2494.84 61.9385   6
   1 -12   1 2544.01 80.2467   6
  -1 -11   1 2560.80 77.9878   6
  11 -12  -1 2312.90 72.4801   7
   1  11  -1 2313.46 59.6846   7
  12 -11  -1 2163.13 75.4797   7
  11 -12  -1 2368.92 89.7073   3
 -12  11   1 2223.41 69.6882   1
 -11  12   1 2323.95 74.6965   1
  12 -11  -1 2279.52 73.4500   4
   1 -12   1 2549.73 88.7818   1
  -1 -11   1 2417.30 86.2680   1
  12 -11  -1 2166.53 69.3404   1
  11 -12  -1 2255.23 74.9439   1
  12  -1   1 2435.90 88.6133   7
  11   1   1 2405.17 86.7229   7
  11   1   4 2779.18 77.8497   1
 -12  11   4 2847.74 84.7754   1
   1 -12   4 2845.50 101.747   1
  -1 -11   4 3190.28 104.119   1
  11 -12  -4 2880.37 89.8180   7
  12 -11  -4 2947.43 93.0077   7
  11 -12  -4 3058.60 103.949   3
  -1  12  -4 2927.36 104.703   4
  12 -11  -4 3159.17 90.0836   1
  11 -12  -4 2776.15 89.1894   1
  -1 -11   4 3037.74 95.3857   6
   1 -12   4 2985.56 97.3193   6
  12 -11  -7 153.022 25.9713   7
  11 -12  -7 136.863 23.7349   7
   1 -12   7 56.0659 24.8059   1
  -1 -11   7 109.826 27.4801   1
 -11  -1  -7 99.5859 23.2697   2
   1 -12   7 93.4840 23.5333   6
  -1 -11   7 142.457 25.3363   6
  11 -12  -7 104.402 25.6974   3
  12 -11  -7 129.768 26.3457   3
  -1  12  -7 87.3025 29.2037   4
   1  11  -7 96.4997 29.8930   4
  12 -11 -10 774.485 50.7618   7
   1  11 -10 741.973 57.5975   4
  -1  12 -10 826.588 58.0554   4
 -12   1 -10 815.528 53.6832   2
 -11  -1 -10 854.028 52.7550   2
  -1 -11  10 777.683 54.1281   1
   1 -12  10 776.316 54.8044   1
  12 -11 -10 744.295 46.5658   3
  11 -12 -10 827.321 48.3977   3
   1 -12  10 880.469 53.9028   6
  -1 -11  10 780.767 52.1870   6
   1  11 -13 950.817 67.2267   4
  -1 -11  13 1026.57 65.7259   1
   1 -12  13 943.268 64.4233   1
  12 -11 -13 948.950 49.8960   3
  11 -12 -13 886.299 48.5233   3
   1 -12  13 919.480 62.1547   6
  -1 -11  13 1008.14 62.9941   6
 -11  -1 -13 1003.40 61.2909   2
 -12   1 -13 992.015 63.9868   2
  -1 -11  16 60.1618 34.2861   6
   1 -12  16 24.9956 32.1838   6
  -1 -11  16 57.8956 35.3741   1
   1 -12  16-1.90717 34.1983   1
 -12   1 -16 31.8529 33.9895   2
 -11  -1 -16 27.0119 30.9050   2
  12 -12  18 56.7165 32.2934   6
  12 -12  15-1.42461 27.4199   6
  12   0 -15 7.27080 35.0655   7
  12 -12  15 28.4475 28.6594   1
 -12  12 -15-8.50983 30.1082   2
 -12  12 -12 76.0072 30.3302   2
  12 -12  12 85.5473 28.2329   6
 -12  12 -12 65.0918 33.5177   5
  12   0 -12 32.3164 31.2023   7
  12   0 -12 73.1127 24.3538   4
  12 -12  12 48.6024 25.2682   1
  12 -12  12 56.1059 22.6956   3
 -12  12  -9 132.269 28.9253   2
  12 -12   9 68.6428 23.9524   6
 -12  12  -9 51.7417 28.1429   5
   0 -12  -9 233.912 37.8855   1
  12 -12   9 159.796 25.3836   1
  12 -12   9 80.5258 24.1050   3
  12   0  -9 21.7059 26.9047   7
  12 -12   6 91.5780 18.6596   7
 -12  12  -6 64.9261 24.8817   5
   0 -12  -6 34.1919 24.2402   1
  12 -12   6 28.3282 17.0568   1
  12   0  -6 121.493 26.8602   7
  12 -12   6 68.5144 25.1844   3
  12 -12   6 110.637 25.2186   6
  12 -12   3 29.6364 15.1514   7
  12   0  -3 17.0773 21.4601   7
  12   0  -3 14.7011 13.9812   6
   0 -12  -3 14.4414 14.0061   6
   0 -12  -3-1.13508 21.2425   1
  12 -12   3 13.2987 14.4818   1
  12 -12   3-1.17146 23.0585   3
   0 -12   0 936.249 44.3371   6
  12   0   0 976.850 36.6361   6
  12 -12   0 864.299 41.7192   7
  12 -12   0 1013.59 45.3129   4
 -12  12   0 1178.90 43.6634   1
  12 -12   0 1081.52 58.4715   3
   0 -12   0 1475.02 61.7182   1
  12 -12   0 1697.62 50.5589   1
  12   0   0 994.095 54.8127   7
  12   0   3 32.9439 21.9368   7
  12 -12  -3 16.4387 22.5014   3
   0 -12   3 34.4315 18.2501   6
  12 -12  -3 29.0898 15.3378   7
   0 -12   3 6.82228 20.3363   1
  12 -12  -3 8.03393 14.1369   1
 -12  12   3 23.6078 14.0254   1
   0 -12   6 30.2220 24.3113   1
  12 -12  -6 54.8584 24.9166   3
   0  12  -6 40.4980 27.4982   4
   0 -12   6 42.2832 21.3143   6
  12 -12  -6 45.4866 20.3449   7
  12 -12  -9 131.288 28.4917   7
   0 -12   9 160.327 29.2959   6
  12 -12  -9 95.7672 25.9372   3
   0  12  -9 179.078 36.8028   4
 -12   0  -9 188.327 31.2352   2
   0 -12   9 218.401 34.5564   1
   0 -12  12 81.1359 31.9763   6
  12 -12 -12 137.430 27.3795   3
   0  12 -12 60.3648 36.6760   4
 -12   0 -12 130.487 34.3256   2
   0 -12  12 154.081 35.9571   1
 -12   0 -15 96.6640 36.4336   2
   0 -12  15 120.859 36.2342   6
   0 -12  15 136.424 40.3923   1
 -13   7 -17 117.215 39.8681   2
  -7  13 -17 112.439 34.4566   2
  -6  -7 -17 112.437 33.2305   2
  -7  -6  17 152.163 38.1885   1
   7 -13  17 108.099 37.7537   1
   7 -13  17 126.178 39.1076   6
  -7  -6  17 197.060 42.1007   6
  -7  13 -17 81.0147 40.6489   5
   7   6 -14 157.456 35.2836   4
  -7  13 -14 144.062 39.7948   5
   7 -13  14 122.334 34.2257   6
  -7  -6  14 159.837 34.2504   6
 -13   7 -14 121.849 36.8192   2
  -7  13 -14 117.543 29.1558   2
  -6  -7 -14 187.572 30.8522   2
  13  -6 -14 134.466 37.1876   7
  -7  -6  14 152.366 33.1851   1
   7 -13  14 138.408 34.7567   1
   7   6 -11 48.5823 29.3105   4
  -7  13 -11 89.2624 23.5114   2
  -6  -7 -11 56.8890 22.0017   2
 -13   7 -11 77.4752 30.7160   2
  -7  13 -11 81.9225 32.8210   5
  13  -7  11 80.1343 18.6479   6
  -7  -6  11 66.6433 26.3770   6
   7 -13  11 58.1824 26.0946   6
  -7  -6  11 86.5745 26.0121   1
   7 -13  11 129.831 31.5877   1
  13  -6 -11 54.5221 29.6574   7
   7   6 -11 55.3283 25.8883   7
  -7  -6   8 328.395 30.9230   6
  13  -7   8 232.943 22.8104   6
   7 -13   8 180.082 30.8270   6
   6 -13  -8 195.896 32.4957   1
   7 -13   8 190.258 30.0951   1
 -13   7  -8 238.692 33.5944   2
  -7  13  -8 167.558 22.5750   2
  -6  -7  -8 386.564 27.2312   2
  -7  -6   8 346.001 30.7022   1
   7   6  -8 304.323 31.3621   7
  13  -6  -8 225.899 32.8755   7
  -7  -6   5 462.357 29.2246   6
   7 -13   5 407.332 35.2464   6
   6 -13  -5 426.487 35.2033   1
  -6  -7  -5 574.176 34.1064   1
   7 -13   5 444.452 35.7012   1
  -7  -6   5 495.206 31.9834   1
 -13   6   5 264.954 10.9526   1
   7 -13   5 399.084 35.8941   3
  -6  13   5 353.322 18.3316   7
   7   6  -5 456.887 31.3238   7
  13  -6  -5 391.345 35.7457   7
  13  -6  -2 352.326 32.0690   7
   7   6  -2 317.383 26.4927   7
   6 -13  -2 333.937 32.7530   3
   7 -13   2 425.008 36.6775   3
  13  -7   2 394.223 32.8931   7
   6   7   2 327.373 26.3453   7
  -7  -6   2 333.559 20.7232   6
  -6  -7  -2 324.157 12.4699   6
   7 -13   2 381.489 22.2906   2
   6   7   2 345.707 19.2571   2
  13  -6  -2 349.377 26.9099   5
  -6  13   2 335.745 25.6452   4
  -7  -6   2 344.008 25.8338   1
   6 -13  -2 358.127 31.6947   1
  -6  -7  -2 410.706 29.0072   1
   7 -13   2 400.652 32.0491   1
   7   6  -2 341.202 21.0212   2
   6 -13  -2 354.086 19.3604   2
   6   7  -1 253.110 16.1154   2
   7 -13  -1 213.801 17.9181   2
   6 -13   1 239.786 16.3410   2
   7   6   1 247.001 18.6605   2
   6 -13   1 268.430 29.0902   1
  -6  -7   1 270.538 24.2766   1
   7 -13  -1 276.597 28.0089   1
  -7  -6  -1 206.710 21.5654   1
  13  -7  -1 229.223 23.4241   5
  -6  13  -1 240.901 26.2075   4
   7   6   1 231.007 22.0029   1
   6 -13   1 247.889 32.3564   3
   7 -13  -1 213.537 28.5168   3
  13  -6   1 240.628 28.1001   7
   7   6   1 232.524 24.0695   7
   6   7  -1 211.336 20.7398   7
  13  -7  -1 204.195 26.3950   7
  13  -7  -4 168.625 25.7881   7
  13  -6   4 79.4142 23.0437   7
   7 -13  -4 81.4403 15.0816   2
   6   7  -4 85.5409 12.8776   2
   6   7  -4 98.9242 17.3819   6
  -6  -7   4 96.2425 17.0223   6
   6 -13   4 62.9424 20.4585   6
  13  -7  -4 116.854 16.7184   5
   7 -13  -4 95.7590 25.0048   3
   6   7  -4 127.910 19.5780   7
   7 -13  -4 63.6861 20.3759   1
   6 -13   4 54.6875 22.5869   1
  -6  -7   4 50.9450 18.4858   1
  -7  -6  -4 30.6139 16.0632   1
   7   6   4 64.2875 14.5726   2
 -13   7   4 60.2761 4.66227   1
 -13   6  -7 11.6929 23.1650   2
  -7  -6  -7 9.41137 15.1201   2
  -6  13  -7-2.28470 12.8475   2
  -6  -7   7 7.12597 18.8605   6
   6 -13   7 11.3211 20.5097   6
  13  -6   7 2.35687 13.8172   6
   7 -13  -7 13.9635 20.9562   1
  -6  -7   7 20.5707 18.4846   1
   6 -13   7-3.47656 21.6337   1
   6   7  -7 18.1248 18.1223   7
  -7  13   7 18.3740 12.6289   7
  13  -7  -7 15.9632 22.5892   7
   7 -13  -7 29.4198 21.3474   3
  13  -6  10 545.030 31.2057   6
   6 -13  10 486.314 42.1854   6
  13  -7 -10 513.222 46.1181   7
   6   7 -10 458.739 37.6672   7
   6   7 -10 545.156 46.7830   4
   6 -13  10 580.838 47.7153   1
  -6  -7  10 584.618 43.3029   1
  -6  -7  10 450.868 39.6230   6
  -7  -6 -10 516.631 35.8135   2
  -6  13 -10 493.347 33.8895   2
 -13   6 -10 581.918 47.3498   2
   6 -13  13 373.385 41.9179   6
  -7  -6 -13 290.716 34.1269   2
  -6  13 -13 273.468 32.7259   2
 -13   6 -13 344.104 46.0249   2
  -6  13 -13 288.408 43.1805   5
   6   7 -13 301.142 42.7316   4
  -6  -7  13 260.302 37.2928   1
   6 -13  13 325.637 42.2463   1
  13  -7 -13 371.949 46.0258   7
  -6  -7  13 303.896 39.9988   6
  -6  -7  16 69.1159 35.1139   6
   6 -13  16 98.6995 36.0594   6
  -6  -7  16 52.4569 33.3403   1
   6 -13  16 75.0206 35.0907   1
  -6  13 -16 78.4557 38.3453   5
   6   7 -16 74.8080 34.3013   4
 -13   6 -16 48.7436 37.4104   2
  -7  -6 -16 49.3991 29.2391   2
  -6  13 -16 79.6117 30.0703   2
  -7  -6 -19 32.9411 33.1246   2
  -6  13 -19 30.7005 30.5481   2
  -8  13 -18 723.170 57.3247   2
  -8  -5  18 625.423 57.3132   1
  13  -5 -15 202.277 44.4062   7
  -8  -5  15 197.736 35.8286   1
 -13   8 -15 240.633 42.6084   2
  -5  -8 -15 173.380 31.4838   2
  -8  -5  15 146.356 35.4764   6
   8 -13  15 211.803 39.5915   6
  -8  13 -15 191.346 41.3118   5
   8 -13  15 303.023 42.5202   1
   8   5 -15 181.569 36.1246   4
  -8  13 -15 256.200 36.5757   2
  13  -8  12 860.078 44.7841   6
   8 -13  12 860.313 57.1161   6
   8   5 -12 898.528 55.9831   7
  13  -5 -12 783.484 60.8339   7
  13  -8  12 766.144 42.1356   1
  -8  -5  12 742.710 49.1822   1
   8 -13  12 817.631 56.3902   1
   8   5 -12 870.771 55.1307   4
  -8  13 -12 833.390 59.3832   5
  -8  13 -12 821.009 49.1715   2
  -5  -8 -12 813.689 45.6407   2
 -13   8 -12 1012.35 63.7991   2
  -8  -5  12 783.761 52.9994   6
  -8  -5   9 6166.40 192.070   6
  13  -8   9 7183.54 188.610   6
   8 -13   9 7243.60 204.357   6
   5 -13  -9 7419.56 211.210   1
  -8  13  -9 7088.92 207.063   5
  -8  -5   9 7107.30 194.153   1
   8 -13   9 7709.12 205.422   1
  13  -8   9 7111.39 182.441   1
   8 -13   9 7503.38 197.790   3
   8   5  -9 6676.24 196.634   7
  13  -5  -9 6692.65 204.655   7
  -5  -8  -9 6376.08 182.345   2
 -13   8  -9 7979.66 212.142   2
  -8  13  -9 7774.99 194.314   2
  -8  -5   6 2427.75 83.8001   6
  13  -8   6 2865.15 87.4342   6
   8 -13   6 3013.10 100.614   6
  -5  -8  -6 3547.00 98.8057   1
   5 -13  -6 3509.55 105.165   1
  -5  13   6 2433.24 76.5246   4
  -8  -5   6 2942.96 88.0840   1
   8 -13   6 3212.03 98.7855   1
   8 -13   6 2923.60 98.0178   3
  13  -5  -6 2755.34 98.9710   7
  -5  13   6 2251.97 72.1641   7
   8   5  -6 2389.49 88.1646   7
  -5  -8  -6 2451.47 74.7597   2
   8   5  -3 778.207 40.7796   7
  13  -5  -3 772.155 45.6121   7
   8 -13   3 813.958 47.5672   3
   8 -13   3 719.907 41.7324   1
  -5  -8  -3 681.229 22.0147   6
  -8  -5   3 714.986 32.1017   6
   8   5  -3 784.244 33.4110   6
   8 -13   3 745.701 34.2623   2
  -5  13   3 733.422 36.6699   4
   5 -13  -3 731.579 26.3076   2
   8   5  -3 764.224 34.4401   2
  13  -8   3 710.431 42.1597   7
  -5  -8  -3 717.329 39.5018   1
  13  -8   3 719.205 22.0679   1
   5 -13  -3 775.884 45.6302   1
  -8  -5   3 714.652 34.9983   1
  13  -8   0 8421.79 219.598   7
  13  -5   0 8160.53 223.187   7
   8   5   0 8582.37 216.913   7
   5   8   0 8130.63 206.487   7
  13  -5   0 8149.57 208.438   6
   5 -13   0 8040.95 220.828   1
   8 -13   0 8578.16 218.170   1
  -5  -8   0 8413.21 215.803   1
  -8  -5   0 8597.50 207.883   1
   5 -13   0 7661.61 191.592   2
   5   8   0 8079.67 192.429   2
  -5  13   0 8040.73 215.452   4
   8   5   0 8459.98 206.862   1
   8 -13   0 8781.53 227.405   3
   8 -13   0 8870.07 205.770   2
   8   5   0 8649.59 205.446   2
  13  -8  -3 843.409 45.4952   7
   5   8  -3 788.709 36.7024   7
   8 -13  -3 905.388 49.5418   3
   8   5   3 778.181 36.4884   1
   5 -13   3 804.206 46.5559   1
  -5  -8   3 787.190 42.5071   1
  13  -5   3 853.671 49.2613   7
  -5  -8   3 821.856 36.8425   6
   5 -13   3 840.370 46.1822   6
   8   5   3 795.712 36.0290   2
  13  -8  -3 863.607 36.4715   5
  -5  13  -3 855.317 47.2145   4
   5   8  -3 739.289 27.3074   2
   8 -13  -3 793.397 35.8581   2
  -8  -5  -3 817.476 37.4812   1
   8 -13  -3 936.759 46.0204   1
   5 -13   6 1775.64 72.2747   6
  13  -5   6 1790.92 57.0735   6
   8 -13  -6 2008.40 73.0855   1
 -13   8   6 1619.13 51.0361   1
  -5  -8   6 1941.87 71.8693   1
   5 -13   6 1989.56 77.5331   1
  -5  -8   6 1690.95 65.8127   6
   8 -13  -6 1700.54 72.1414   3
   5   8  -6 1787.74 62.9520   7
  13  -8  -6 1624.88 70.7765   7
  -8  13   6 1545.01 55.2263   7
  -5  -8   9 4611.21 139.859   6
   8 -13  -9 4640.75 148.915   1
   5   8  -9 4644.40 133.034   7
  13  -8  -9 4386.13 144.303   7
  -5  -8   9 4704.67 142.430   1
   5 -13   9 4342.56 145.031   1
   5   8  -9 4680.51 149.691   4
   8 -13  -9 4394.86 136.614   3
   5 -13   9 4248.38 141.394   6
  -5  13  -9 4130.69 122.929   2
 -13   5  -9 4521.93 147.284   2
  -8  -5  -9 4820.82 135.254   2
  -8  -5 -12 57.1315 25.5426   2
  -5  13 -12 83.1788 22.6573   2
 -13   5 -12 113.044 35.0016   2
  -5  -8  12 79.7965 29.3296   6
   5 -13  12 96.2806 30.5727   6
   5   8 -12 106.090 34.5826   4
  -5  -8  12 87.6325 30.1162   1
   5 -13  12 46.8029 30.7561   1
  13  -8 -12 55.7292 31.3319   7
  -5  13 -15 626.148 57.6597   5
   5   8 -15 712.327 56.9618   4
  -5  -8  15 747.282 58.4878   1
   5 -13  15 749.367 60.1917   1
   5 -13  15 703.583 57.8810   6
 -13   5 -15 682.577 59.3690   2
  -5  13 -15 620.145 45.7907   2
  -8  -5 -15 767.232 53.4700   2
  -5  -8  15 718.334 56.5511   6
  -5  13 -18 778.740 55.9388   2
  -8  -5 -18 892.212 63.0897   2
   5   8 -18 832.224 57.9729   2
  13  -4 -16 265.955 46.6191   7
   9 -13  16 125.796 37.0761   1
  -9  -4  16 157.641 34.5960   1
  -9  -4  16 229.070 41.4711   6
   9 -13  16 199.392 40.0784   6
  -9  13 -16 186.383 44.7366   5
 -13   9 -16 237.268 42.8469   2
  -9  13 -16 168.351 36.1973   2
   9   4 -16 198.659 34.7860   4
  13  -9  13 3606.36 115.683   6
   9 -13  13 3791.74 130.483   6
  -9  13 -13 3629.84 122.103   2
 -13   9 -13 4019.71 138.440   2
  -9  13 -13 3734.33 136.558   5
   9   4 -13 3446.37 123.163   4
  13  -9  13 3357.76 113.107   1
  -9  -4  13 3430.89 121.029   1
   9 -13  13 3595.29 128.861   1
   9   4 -13 3637.77 129.049   7
  13  -4 -13 3536.91 134.829   7
  -9  -4  13 3280.19 123.487   6
  -9  -4  10 4973.10 161.139   6
   9 -13  10 5473.12 170.143   6
  13  -9  10 5453.54 157.395   6
  -9  13 -10 5264.23 172.917   5
   9 -13  10 6031.30 171.882   1
  13  -9  10 5350.56 152.491   1
  -9  -4  10 5647.67 159.696   1
   9 -13  10 5329.31 160.320   3
   9   4 -10 5594.38 169.264   7
  13  -4 -10 5353.33 173.860   7
 -13   9 -10 5780.28 174.286   2
  -9  13 -10 5794.99 163.321   2
  -9  -4   7 383.688 30.2602   6
   9 -13   7 314.079 34.4146   6
  13  -9   7 354.401 28.7732   6
   9 -13   7 212.199 28.3220   1
  -4  -9  -7 67.0594 25.5967   1
   4 -13  -7 85.1454 25.2859   1
  -9  13  -7 355.397 35.7636   5
  13  -9   7 196.447 18.0810   1
  -9  -4   7 244.904 24.7035   1
   9 -13   7 344.902 32.6502   3
  13  -4  -7 453.735 38.9471   7
   9   4  -7 388.530 33.9543   7
  -9  13  -7 278.904 26.3136   2
  -9  -4   4 9844.89 243.719   6
   9 -13   4 10398.4 263.673   6
  -4  -9  -4 9459.27 229.599   6
   9   4  -4 9841.38 242.576   6
  -4  -9  -4 10222.2 256.806   1
   4 -13  -4 10035.4 261.888   1
  -9  13  -4 9168.87 253.954   5
   9 -13   4 9866.86 254.620   1
  -9  -4   4 9991.04 243.511   1
   9 -13   4 10411.6 266.016   3
  -4  13   4 9705.41 246.906   4
  13  -4  -4 9958.96 262.027   7
   9   4  -4 9978.05 255.663   7
  13  -9   4 10187.4 258.408   7
  13  -9   1 11580.9 292.938   7
   4   9   1 11497.3 278.995   7
   9   4  -1 11577.2 292.547   7
  13  -4  -1 11498.6 299.097   7
  13  -4  -1 11321.1 282.303   6
   9   4  -1 11587.3 271.823   6
   9 -13   1 11785.6 291.021   1
   4 -13  -1 11888.6 298.715   1
  -9  -4   1 11955.0 278.624   1
  -4  -9  -1 12154.9 292.933   1
  13  -9   1 12119.1 267.478   1
  -9  13  -1 10534.4 284.000   5
  -4  13   1 11330.7 289.933   4
   9 -13   1 11631.6 301.961   3
   9 -13   1 10594.2 267.878   7
   9   4  -1 11876.0 282.260   2
   9 -13   1 11504.8 281.782   2
  13  -4   2 247.931 30.3852   7
   9   4   2 173.158 25.0030   7
  13  -4   2 241.154 19.4267   6
  -4  -9   2 175.478 18.9052   6
   4 -13   2 249.358 27.1492   6
  -9  -4  -2 67.7489 14.8783   1
   9 -13  -2 101.173 21.6433   1
   4 -13   2 199.670 26.9429   1
  -4  -9   2 58.3044 20.5220   1
  -9  13   2 213.076 18.1865   5
  -4  13  -2 235.204 29.2468   4
   9   4   2 125.296 16.2617   1
   9 -13  -2 237.899 30.5009   3
  13  -9  -2 226.311 26.4458   7
   4   9  -2 226.628 18.3510   7
   9   4   2 135.618 18.6058   2
   9 -13  -2 217.093 21.6831   2
  -4  -9   5 5592.43 162.760   6
   4 -13   5 6316.09 173.497   6
  13  -4   5 6111.06 151.578   6
   9 -13  -5 6643.98 171.645   1
  -4  13  -5 6311.24 178.983   4
   4 -13   5 7045.69 183.652   1
  -4  -9   5 6233.63 174.158   1
 -13   9   5 5756.84 148.919   1
   9   4   5 5993.19 157.972   1
   9 -13  -5 6183.07 177.250   3
  13  -9  -5 5889.94 171.040   7
   4   9  -5 5691.90 155.822   7
  -9  13   5 5907.30 154.612   7
  -4  -9   8 2993.99 102.360   6
   4 -13   8 3255.11 109.322   6
   4   9  -8 2853.35 92.0954   7
  13  -9  -8 2973.57 106.796   7
   4   9  -8 3007.47 112.597   4
   9 -13  -8 3064.73 104.458   3
  -4  -9   8 3053.49 106.567   1
   4 -13   8 3193.75 111.600   1
 -13   4  -8 3246.62 110.251   2
  -9  -4  -8 3101.00 99.1509   2
  -4  13  -8 2975.66 85.5460   2
   9 -13  -8 2667.59 104.608   1
   4 -13  11 1108.21 63.3761   6
  13  -9 -11 925.891 61.1040   7
   4   9 -11 958.215 64.4670   4
  -9  -4 -11 1027.24 55.4419   2
  -4  13 -11 1125.23 48.3064   2
 -13   4 -11 1162.03 66.5417   2
  -4  -9  11 1118.31 62.9106   1
   4 -13  11 1333.77 70.4210   1
  -4  -9  11 966.064 58.5902   6
   9 -13 -11 973.342 52.3872   3
   4   9 -14 2859.64 103.752   2
   4   9 -14 2931.68 119.998   4
  -4  -9  14 2750.49 115.654   6
  -4  -9  14 3279.85 122.615   1
   4 -13  14 3681.04 131.600   1
  -4  13 -14 3204.65 105.821   2
  -9  -4 -14 3211.83 116.177   2
 -13   4 -14 3450.68 129.185   2
   4 -13  14 3127.94 122.956   6
  -4  13 -17 1124.14 75.3297   5
  -4  -9  17 1180.26 75.9165   1
 -13   4 -17 1322.81 80.1803   2
  -9  -4 -17 1095.01 68.7695   2
  -4  -9  17 1065.20 73.0330   6
   4 -13  17 1215.57 77.1652   6
  13 -10  17 23.3905 27.7764   6
  10 -13  17 23.9006 32.1807   6
 -10  13 -17 31.1125 39.1894   5
 -13  10 -17 9.72367 35.7740   2
 -10  13 -17 23.1294 32.7328   2
 -10  -3  17 32.2249 31.5393   1
  10 -13  17 26.2001 33.6228   1
  13  -3 -14 215.407 43.3897   7
 -10  -3  14 354.085 44.5089   6
  13 -10  14 286.105 33.7831   6
  10 -13  14 238.291 38.5973   6
  10   3 -14 356.117 39.2580   4
 -10  13 -14 241.550 42.8359   5
  13 -10  14 283.057 34.0469   1
 -10  -3  14 350.010 37.4409   1
  10 -13  14 308.579 40.3758   1
  10   3 -14 308.806 43.1089   7
 -10  13 -14 268.594 38.0936   2
 -13  10 -14 329.962 46.3012   2
  10 -13  11 40.2981 20.5667   3
  13  -3 -11 26.3160 29.5581   7
  10   3 -11 74.5550 30.1544   7
  13 -10  11 55.5361 20.9883   6
  10 -13  11 57.8962 28.0027   6
 -10  13 -11 68.7051 31.6924   5
 -10  -3  11 94.2850 28.4990   6
  13 -10  11 83.4177 22.7393   3
  13 -10  11 56.6288 19.6875   1
 -10  -3  11 102.971 23.3704   1
  10 -13  11 68.4313 27.0657   1
 -13  10 -11 65.2381 28.1164   2
 -10  13 -11 70.9105 25.9170   2
  10   3  -8 81.5931 25.5656   7
  13  -3  -8 44.1796 26.0536   7
  10 -13   8 80.2045 24.7543   3
 -10  -3   8 130.857 24.9664   6
  13 -10   8 85.6177 20.4520   6
  10 -13   8 26.5605 23.3306   6
 -10  13  -8 44.8138 26.1021   5
 -13  10  -8 87.3126 24.6752   2
 -10  13  -8 51.6174 21.1430   2
  -3 -10  -8 46.8625 26.2378   1
  10 -13   8 56.1533 22.8927   1
  13 -10   8 44.8131 15.2264   1
 -10  -3   8 57.6612 18.5077   1
   3 -13  -8 43.0727 25.6685   1
  10 -13   5 591.176 42.5977   6
  10   3  -5 777.852 45.4984   7
  13  -3  -5 644.180 45.6474   7
 -10  13  -5 666.220 43.1979   5
  13 -10   5 723.445 41.0701   7
  10 -13   5 640.840 40.4739   1
  13 -10   5 639.010 28.8365   1
 -10  -3   5 589.879 30.6238   1
  10 -13   5 667.022 45.2552   3
   3 -13  -5 503.571 40.6194   1
  -3 -10  -5 557.205 40.6305   1
  13 -10   2-0.88064 15.8322   7
   3  10   2 26.2263 11.0711   7
  10 -13   2 26.8730 18.0077   1
  -3 -10  -2 11.7218 19.0592   1
 -10  -3   2 10.9656 10.3836   1
   3 -13  -2 5.27221 20.0174   1
  10   3  -2 14.2494 11.4639   6
  13  -3  -2 22.4229 21.5810   7
  10   3  -2 21.0982 18.1634   7
 -10  13  -2 6.41226 16.6172   5
  10 -13   2-2.34466 23.8678   3
  13 -10  -1 191.163 24.9511   7
  10   3   1 189.677 16.3730   1
  10   3   1 193.179 26.2953   7
  13  -3   1 246.534 29.9145   7
  13  -3   1 262.318 19.2495   6
   3 -13   1 281.784 27.5493   6
  -3 -10   1 203.385 19.5201   6
   3 -13   1 171.256 27.1767   1
  10 -13  -1 106.741 20.7466   1
 -10  13   1 161.216 18.1379   5
  -3  13  -1 245.428 29.6025   4
  -3 -10   1 205.194 26.7537   1
 -10  -3  -1 124.228 14.0376   1
  10 -13  -1 174.018 30.2908   3
  -3 -10   4 627.056 35.7866   6
   3 -13   4 712.931 42.1492   6
  10 -13  -4 595.961 31.4109   7
  13 -10  -4 640.342 39.7819   7
  -3  13  -4 737.545 47.9001   4
 -13  10   4 615.796 26.9905   1
   3 -13   4 629.586 43.4543   1
  10   3   4 579.818 28.9962   1
  -3 -10   4 653.042 41.6772   1
  13  -3   4 750.105 47.2362   7
  10 -13  -4 534.721 36.3638   1
  10 -13  -4 654.543 45.4267   3
  -3 -10   7 48.2088 23.5514   1
  10 -13  -7 19.6197 23.1296   1
 -13  10   7 15.9322 12.7177   1
  10   3   7 27.3329 15.3000   1
   3 -13   7 16.8430 23.8390   1
  10 -13  -7 24.1737 23.2507   3
  -3  13  -7 24.2414 26.6867   4
   3 -13   7 26.4275 22.5246   6
  -3 -10   7 44.8232 21.2497   6
  13 -10  -7 35.1833 23.3746   7
   3  10  -7 38.4303 14.4603   7
  13 -10 -10 104.936 31.3888   7
 -13   3 -10 148.720 33.3108   2
 -10  -3 -10 62.3417 26.4756   2
  10 -13 -10 83.9041 24.9368   3
   3  10 -10 38.6493 31.7169   4
   3 -13  10 138.962 31.7110   6
  -3 -10  10 61.5895 27.1708   6
   3 -13  10 100.153 31.8201   1
  -3 -10  10 30.2450 26.9418   1
  13 -10 -13 138.329 36.8031   7
  -3 -10  13 92.5924 32.7646   6
   3 -13  13 143.485 34.9677   6
  13 -10 -13 138.249 25.9729   3
  -3 -10  13 71.6969 31.2480   1
   3 -13  13 149.759 36.7413   1
 -10  -3 -13 44.5172 27.7383   2
 -13   3 -13 168.879 38.7497   2
   3  10 -13 76.3262 34.4128   4
 -13   3 -16-9.60445 37.1417   2
 -10  -3 -16 28.9036 31.7436   2
  -3 -10  16 21.3074 32.5795   6
   3 -13  16-9.17791 32.7357   6
  -3 -10  16 30.8485 34.6075   1
   3 -13  16 38.9320 37.2966   1
  13 -11  18 260.234 39.2350   6
 -11  13 -15 252.830 46.7335   5
 -11  13 -15 272.946 40.2021   2
 -13  11 -15 276.615 45.3409   2
 -11  -2  15 192.328 32.8831   1
  13 -11  15 242.714 36.0688   1
  11 -13  15 216.713 37.7679   1
  11   2 -15 198.628 41.0860   7
  13  -2 -15 208.580 43.7827   7
  13 -11  15 229.788 33.7840   6
  11 -13  15 285.568 40.0167   6
  13  -2 -12 23.5656 32.2498   7
  11   2 -12 10.8707 28.8484   7
  13 -11  12 6.19852 21.2026   3
  11 -13  12-15.5620 21.1638   3
 -13  11 -12 9.28254 29.4354   2
 -11  13 -12-13.5238 26.7912   2
  13 -11  12 8.07214 21.8894   6
  11 -13  12 5.44118 26.7732   6
 -11  13 -12 35.3096 31.3873   5
 -11  -2  12 16.4535 20.7228   1
  13 -11  12 6.10528 20.7575   1
  11 -13  12-3.88623 24.8192   1
  11   2 -12 30.3178 26.1368   4
  11 -13   9 1152.36 61.0994   6
  13 -11   9 1127.22 55.2304   6
  -2 -11  -9 941.549 62.4941   1
   2 -13  -9 1006.85 62.5989   1
 -11  13  -9 1105.24 63.2243   5
 -11  -2   9 1095.85 48.0570   1
  13 -11   9 1075.23 48.8701   1
  11 -13   9 1048.71 54.9631   1
  11 -13   9 1216.09 59.0591   3
  13 -11   9 1100.46 56.2496   3
  11   2  -9 1182.07 63.4438   7
  13  -2  -9 1153.24 64.6580   7
 -13  11  -9 1100.69 60.8743   2
 -11  13  -9 1127.42 57.1710   2
  11 -13   6 460.151 38.1927   6
  13 -11   6 409.237 34.0061   6
   2 -13  -6 329.426 37.0664   1
  -2 -11  -6 205.928 32.1663   1
 -11  13  -6 378.672 36.4321   5
  13 -11   6 384.389 25.6222   1
  11 -13   6 412.372 32.7236   1
 -11  -2   6 319.752 22.8687   1
  11 -13   6 518.741 41.5551   3
  11 -13   6 496.134 28.3140   7
  11   2  -6 393.751 36.7027   7
  13  -2  -6 398.170 39.2120   7
  11 -13   3 175.120 29.7176   3
  -2 -11  -3 220.922 17.4946   6
  11   2  -3 222.740 19.8570   6
  13 -11   3 194.054 17.7193   1
  -2 -11  -3 235.030 29.7980   1
  11 -13   3 180.297 22.6797   1
 -11  13  -3 179.160 25.0766   5
  11 -13   3 147.010 16.6267   7
  11   2  -3 226.045 29.1168   7
  13  -2  -3 202.277 29.3955   7
   2 -13  -3 177.437 29.1393   1
  13 -11   3 177.733 22.0059   7
  13  -2   0 2740.53 80.5158   6
  -2 -11   0 2747.97 83.5773   6
   2 -13   0 2802.79 91.5932   6
  13 -11   0 2820.78 78.3913   1
   2 -13   0 2780.76 99.4659   1
  -2 -11   0 2909.35 98.4417   1
  11 -13   0 2734.29 87.4475   1
  13 -11   0 2889.36 88.2783   4
 -11  13   0 2898.86 86.6894   5
  11 -13   0 2986.51 104.138   3
  11   2   0 2745.87 98.1310   7
  13  -2   0 2803.80 100.829   7
  13 -11   0 2867.38 91.2311   7
  11 -13   0 2810.45 80.5245   7
   2  11   0 2723.06 73.9856   7
   2 -13   3 528.955 35.9557   6
  -2 -11   3 507.254 32.4536   6
  11 -13  -3 389.756 30.3025   1
  -2 -11   3 489.993 38.4494   1
  13 -11  -3 362.659 25.6859   1
  -2  13  -3 519.715 41.6824   4
 -13  11   3 504.182 25.1391   1
   2 -13   3 435.492 38.4547   1
  11 -13  -3 575.552 42.6098   3
  13  -2   3 538.490 42.3746   7
  11   2   3 580.045 42.1639   7
  13 -11  -3 663.338 38.3591   7
  11 -13  -3 639.067 31.2974   7
  11 -13  -6 317.342 28.2085   7
  13 -11  -6 381.529 34.3076   7
   2  11  -6 377.305 40.7081   4
  11 -13  -6 392.617 36.8937   3
 -13  11   6 442.383 26.3828   1
   2 -13   6 437.686 40.5116   1
  -2 -11   6 436.707 39.6914   1
  -2  13  -6 322.063 38.7436   4
  -2 -11   6 332.049 31.8717   6
   2 -13   6 314.940 32.8145   6
   2 -13   9 2140.27 88.1568   6
 -13   2  -9 2090.33 87.1489   2
 -11  -2  -9 2037.16 82.3547   2
  -2  13  -9 2140.01 93.0822   4
   2  11  -9 2068.02 93.1719   4
  11 -13  -9 2149.53 84.6527   3
  13 -11  -9 2170.98 84.2090   3
  13 -11  -9 2271.54 88.8919   7
  -2 -11   9 1937.61 87.1166   1
   2 -13   9 1897.18 87.6839   1
  -2 -11   9 2241.49 87.4376   6
  -2 -11  12 297.288 39.0064   6
 -13   2 -12 264.674 41.2417   2
   2 -13  12 229.519 36.6512   6
  -2 -11  12 270.823 40.7042   1
 -11  -2 -12 317.057 39.1021   2
  13 -11 -12 230.659 30.5623   3
   2  11 -12 296.828 44.1476   4
  11 -13 -12 247.194 31.1811   3
  13 -11 -12 318.853 41.4389   7
   2 -13  12 175.997 37.4537   1
  -2 -11  15 69.2460 33.7751   6
   2 -13  15 122.843 37.5490   6
  -2 -11  15 114.717 36.3767   1
   2 -13  15 116.118 38.6612   1
 -13   2 -15 112.138 40.3572   2
 -11  -2 -15 87.3426 33.1254   2
  13 -12  16 26.8845 27.7951   6
  12 -13  16 29.4327 29.8220   6
 -12  13 -16 45.7345 35.4475   2
 -13  12 -16 54.4263 36.7814   2
  13  -1 -16 1.94884 36.3843   7
  13 -12  16 21.1648 29.3685   1
  12 -13  16 19.8497 31.0902   1
  12   1 -13 28.6371 24.3596   4
 -13  12 -13 46.5780 29.9489   2
 -12  13 -13 104.083 33.8456   2
  13 -12  13 83.6624 28.2642   6
  12 -13  13 138.400 32.9960   6
 -12  13 -13 75.2837 35.9228   5
  12   1 -13 42.0271 33.3382   7
  13  -1 -13 66.6921 35.9073   7
  13 -12  13 73.8984 26.9915   1
  12 -13  13 61.7940 28.7569   1
 -13  12 -10 364.933 40.3741   2
 -12  13 -10 358.406 38.0507   2
  12 -13  10 344.961 37.7423   6
  13 -12  10 353.371 35.2938   6
 -12  13 -10 356.530 43.1802   5
  13 -12  10 341.136 31.5030   1
  12 -13  10 401.440 36.6523   1
  13 -12  10 335.758 34.5272   3
  12 -13  10 417.643 37.6525   3
  -1 -12 -10 263.682 41.7585   1
   1 -13 -10 325.620 44.8548   1
  12   1 -10 265.451 40.4453   7
  13  -1 -10 330.936 42.2768   7
  12 -13   7 9.61256 23.2852   6
  13 -12   7-20.2741 23.1166   6
 -12  13  -7 11.4821 25.5450   5
  12 -13   7 19.2213 24.6060   3
  13 -12   7-20.5981 24.3630   3
  12   1  -7 19.1442 24.7886   7
  13  -1  -7 7.98805 24.3655   7
  13 -12   7 7.50168 16.3561   1
   1 -13  -7 16.5562 23.4839   1
  -1 -12  -7 44.6165 24.0172   1
  12 -13   7 11.8113 18.1155   1
  -1 -12  -4 368.364 24.4813   6
  13 -12   4 459.553 31.3074   7
  12 -13   4 451.330 28.1627   7
 -12  13  -4 417.921 35.7081   5
  12 -13   4 544.736 42.7132   3
  12   1  -4 432.066 38.4824   7
  13  -1  -4 433.330 40.3379   7
  -1 -12  -4 471.406 38.4699   1
  12 -13   4 542.285 32.7262   1
  13 -12   4 519.531 28.5111   1
   1 -13  -4 466.416 38.7204   1
   1 -13  -1 378.119 37.0210   1
  12 -13   1 496.691 30.1974   1
  -1 -12  -1 427.055 36.1708   1
  13 -12   1 511.023 27.3914   1
  13 -12   1 407.571 29.2849   7
  12 -13   1 441.112 26.2462   7
  12 -13   1 468.113 41.4465   3
  -1 -12  -1 435.228 27.3962   6
   1 -13  -1 317.344 28.0974   6
  13  -1  -1 384.028 36.7723   7
  12   1  -1 435.548 37.1774   7
  13  -1   2 263.497 33.5509   7
  12   1   2 268.987 31.8550   7
  12 -13  -2 210.017 32.0128   3
   1 -13   2 246.884 26.2673   6
  -1 -12   2 176.238 22.3075   6
   1 -13   2 227.362 31.9577   1
  12 -13  -2 223.297 22.9654   1
  13 -12  -2 168.386 18.2921   1
 -13  12   2 165.819 17.9663   1
  -1 -12   2 194.251 29.3935   1
  13 -12  -2 175.444 23.1428   7
  12 -13  -2 219.467 21.4425   7
  12 -13  -5 573.729 36.6097   1
  -1  13  -5 443.708 42.3659   4
   1  12  -5 531.744 46.0354   4
  12 -13  -5 476.853 41.8755   3
  12 -13  -5 402.520 31.8209   7
  13 -12  -5 380.023 32.5954   7
  -1 -12   5 483.523 35.8146   6
   1 -13   5 471.315 35.7902   6
 -13  12   5 406.874 26.7570   1
   1 -13   5 483.485 41.9417   1
  -1 -12   5 517.473 41.7330   1
  12 -13  -8 57.3325 26.2722   3
  13 -12  -8 74.9246 26.4051   3
   1 -13   8 69.9797 28.4676   1
  -1 -12   8 94.1988 28.8240   1
  -1 -12   8 112.792 27.5615   6
   1 -13   8 78.0461 25.5865   6
  -1  13  -8 49.4586 33.3811   4
   1  12  -8 102.607 34.0000   4
  12 -13  -8 73.6513 24.6631   7
  13 -12  -8 70.6101 26.3375   7
  -1 -12  11 382.938 40.9866   6
   1 -13  11 261.441 38.2338   6
  13 -12 -11 245.691 36.7681   7
   1  12 -11 349.411 46.7940   4
  -1  13 -11 287.013 44.4957   4
   1 -13  11 281.382 41.3776   1
  12 -13 -11 344.513 35.8839   3
  13 -12 -11 332.260 34.9157   3
  -1 -12  11 396.831 44.9970   1
 -13   1 -11 317.577 41.5688   2
 -12  -1 -11 398.878 40.7800   2
   1 -13  14 235.576 41.2768   6
  -1 -12  14 414.130 49.5486   1
 -13   1 -14 236.651 43.0133   2
   1 -13  14 277.467 45.0007   1
 -12  -1 -14 421.828 47.0555   2
  -1 -12  14 315.897 44.2800   6
 -12  -1 -17 42.5057 36.0666   2
  13 -13  17 1115.22 68.4555   1
  13 -13  17 1336.48 73.6712   6
  13 -13  14 2662.08 102.965   1
  13   0 -14 2346.96 110.343   7
  13 -13  14 2615.31 104.963   6
  13 -13  11 775.314 47.2728   1
  13 -13  11 659.076 45.7481   3
 -13  13 -11 727.755 52.8294   2
  13 -13  11 674.668 50.5040   6
  13 -13   8 1966.70 73.6043   1
  13 -13   8 2140.00 84.8207   3
  13 -13   8 2188.50 85.2308   6
  13   0  -8 2037.02 87.3632   7
  13 -13   5 2653.36 101.168   3
  13 -13   5 2389.40 82.8905   7
  13   0  -5 2396.30 97.0210   7
  13 -13   5 2572.33 96.1820   6
   0 -13  -5 2377.27 80.0255   6
  13 -13   2 103.609 30.1103   3
  13 -13   2 86.0364 17.9065   7
  13   0  -2 153.646 28.7946   7
  13 -13   2 62.9431 17.0214   1
   0 -13  -2 90.7003 26.3608   1
   0 -13  -2 126.390 19.7620   6
  13 -13  -1 9089.85 226.990   1
   0 -13   1 9527.04 249.038   1
 -13  13   1 8761.57 225.787   1
  13   0   1 9331.22 250.178   7
  13 -13  -1 9165.86 252.068   3
   0 -13   1 8943.70 233.166   6
  13 -13  -1 8891.08 229.945   7
   0 -13   4 5557.12 163.923   1
  13 -13  -4 5298.84 164.219   3
   0  13  -4 5064.28 164.238   4
   0 -13   4 4805.39 150.008   6
  13   0   4 5034.32 163.452   7
  13 -13  -4 4816.91 146.019   7
  13 -13  -7 60.5151 26.6620   3
   0 -13   7 72.3279 30.0075   1
   0 -13   7 66.8674 26.4529   6
   0  13  -7 38.8853 32.1351   4
  13 -13  -7 30.4394 23.0389   7
  13 -13 -10 5086.76 166.071   7
   0  13 -10 5882.86 187.237   4
   0 -13  10 6068.69 183.276   1
  13 -13 -10 5297.81 168.378   3
   0 -13  10 5842.44 176.738   6
 -13   0 -10 5962.51 175.667   2
   0 -13  13 2956.09 117.773   6
 -13   0 -13 3132.05 118.073   2
   0 -13  13 3124.50 122.939   1
 -13   0 -16 181.468 42.1201   2
   7 -14   0 2154.05 81.4609   1
  -7  -7   0 1945.05 71.1967   1
   7   7   0 2123.83 62.6571   2
  14  -7   0 2316.74 84.7780   7
   7   7   0 2248.48 74.9539   7
  -7  -7   0 2159.65 59.2255   6
   7 -14   0 2201.13 63.0607   2
   7 -14   0 2172.14 85.6728   3
  14  -7  -3 207.106 28.8977   7
   7   7  -3 229.901 23.8450   7
   7 -14   3 170.643 29.4405   3
   7 -14  -3 180.701 30.1755   3
   7 -14   3 198.726 28.3524   6
  -7  -7  -3 238.929 25.1729   1
  -7  -7   3 192.835 23.5041   1
  14  -7   3 211.720 29.1083   7
   7   7   3 254.680 26.6837   7
   7   7  -3 214.333 17.1589   2
  -7  -7   3 202.411 19.6406   6
   7 -14  -3 143.093 26.3607   1
   7 -14   3 169.233 27.3426   1
  14  -7   6 444.919 29.1243   6
   7 -14   6 402.563 37.2144   6
   7 -14   6 490.936 41.0399   1
  -7  -7   6 395.804 33.7287   1
   7 -14  -6 486.425 39.4242   1
  -7  -7  -6 450.279 36.9321   1
  14  -7  -6 404.890 38.3829   7
   7   7  -6 410.502 31.3885   7
  -7  -7   6 388.027 31.0100   6
  -7  -7   9 1342.71 64.6513   6
   7 -14   9 1610.20 74.7747   6
  14  -7   9 1607.55 57.4808   6
   7   7  -9 1292.21 63.1045   7
  14  -7  -9 1504.09 74.1821   7
  -7  -7   9 1339.30 63.7175   1
   7 -14   9 1533.82 72.8528   1
 -14   7  -9 1676.08 77.4787   2
  -7  14  -9 1514.45 57.7715   2
  -7  -7  -9 1413.41 57.7829   2
   7 -14  -9 1420.56 74.3836   1
  -7  14 -12 11.6450 20.5473   2
  -7  -7 -12 15.2194 21.3613   2
 -14   7 -12 21.6640 31.5586   2
  -7  -7  12-8.19677 26.7710   6
   7 -14  12 26.0762 28.9797   6
  -7  14 -12 18.4500 32.2836   5
   7   7 -12 1.21007 25.0837   7
  14  -7 -12-9.89949 32.0457   7
   7   7 -12 10.5393 29.5690   4
  -7  -7  12 3.92290 24.9964   1
   7 -14  12 41.1818 30.6256   1
  -7  14 -15 312.320 36.0703   2
  -7  -7 -15 293.887 36.8569   2
   7 -14  15 311.642 43.6648   6
  -7  -7  15 241.064 40.7256   6
  -7  14 -15 325.165 47.8598   5
   7   7 -15 256.782 41.8957   4
  -7  -7  15 255.094 39.9693   1
   7 -14  15 373.223 47.1068   1
  14  -7 -15 254.215 47.0632   7
 -14   7 -15 290.352 48.9226   2
   8 -14  16 98.2527 37.6255   6
  -8  14 -16 37.8050 38.8350   5
  -8  -6  16 3.41109 31.7814   6
  -8  14 -16 70.0064 31.4568   2
 -14   8 -16 60.7284 39.6837   2
   8   6 -16 21.5615 31.6291   4
  -8  -6  16 60.4072 32.4410   1
   8 -14  16 79.6718 36.4055   1
   8   6 -13 156.580 36.1776   4
  -8  14 -13 220.135 42.1831   5
  -8  -6  13 144.048 33.7860   6
   8 -14  13 205.834 38.5705   6
  -8  14 -13 171.872 29.9397   2
 -14   8 -13 179.039 39.8590   2
   8   6 -13 141.410 33.1191   7
  14  -6 -13 211.947 42.9244   7
   8 -14  13 168.347 37.3840   1
  -8  -6  13 155.507 32.1187   1
  -8  14 -10-15.1385 28.4678   5
 -14   8 -10 19.5791 27.5666   2
  -8  14 -10 6.41683 19.1185   2
  14  -6 -10 40.6344 30.7658   7
   8   6 -10 27.2005 26.4221   7
   8 -14  10 16.5403 26.7143   1
  -8  -6  10 31.3042 23.5805   1
   6 -14 -10 27.0948 30.3981   1
  -8  -6  10 29.7343 23.5692   6
  14  -8  10 19.5573 16.8972   6
   8 -14  10 33.4456 28.4311   6
  -8  -6   7 12.4872 18.9922   1
   8 -14   7 37.0660 24.5892   1
  -6  -8  -7 34.0496 23.8491   1
   6 -14  -7-5.99134 23.0115   1
  -8  -6   7 3.48459 17.9158   6
  14  -8   7 4.63824 16.2444   6
   8 -14   7 6.18209 23.0253   6
   8 -14   7 11.5070 22.6980   3
   8   6  -7-1.94657 20.4516   7
  14  -6  -7 14.0562 24.0849   7
   8   6  -4 213.780 26.7421   7
  14  -6  -4 279.275 32.9611   7
  14  -8   4 210.317 29.1965   7
  -8  -6   4 181.491 19.5901   6
   8   6  -4 238.278 21.8451   6
   8 -14   4 239.146 31.1797   6
   8 -14   4 232.458 21.7504   2
   8 -14   4 190.724 27.2906   1
  -6  -8  -4 165.099 25.5083   1
   6 -14  -4 171.566 27.6792   1
  -6  14   4 212.723 20.9864   4
   8   6  -4 194.234 19.7879   2
  -8  -6   4 184.676 22.8827   1
   8 -14   4 236.782 32.4870   3
   8   6  -1 45.0263 19.3201   7
  -6  -8  -1 25.1309 8.68427   6
  14  -8   1 51.2948 22.6782   7
   6   8   1 43.4458 16.4544   7
  14  -6  -1 15.8629 20.4308   7
   8 -14   1 35.8294 20.3959   1
   6 -14  -1 8.66873 21.2909   1
  -8  -6   1 23.4252 15.1956   1
  -6  -8  -1 14.3424 17.7059   1
   8   6  -1 32.7014 13.0024   2
   8 -14   1 49.4025 14.7482   2
   8 -14   1 38.5241 24.1648   3
  -6  14   1 17.3102 17.3496   4
  14  -8  -2 19.3469 21.2938   7
   6   8  -2 9.86240 14.6394   7
  14  -6   2 2.29125 21.1256   7
   8   6   2 8.07410 17.9641   7
   8   6   2 15.6864 12.8986   2
   8 -14  -2 10.2696 12.8964   2
  -6  -8   2 8.31224 11.2277   6
   6 -14   2 8.64550 21.0844   6
  -6  -8   2 14.5277 17.9576   1
  -8  -6  -2 6.17545 14.9616   1
   8 -14  -2-1.00324 19.2668   1
   6 -14   2 9.75339 21.0020   1
   8 -14  -2 42.1450 25.0588   3
  -6  14  -2 8.03388 20.7762   4
  -6  -8   5 253.876 24.5059   6
  14  -6   5 173.037 19.8008   6
   6 -14   5 163.739 27.7444   6
  -6  -8   5 198.522 27.0009   1
   8 -14  -5 183.443 30.0162   3
  14  -8  -5 223.429 30.0903   7
   6   8  -5 258.216 23.7990   7
  -8  -6  -5 191.283 24.8061   1
   8 -14  -5 186.798 28.2788   1
   6 -14   5 114.185 28.9944   1
  14  -8  -8 64.8510 28.0798   7
   6   8  -8 13.4403 19.0840   7
  -6  -8   8 29.5881 22.1304   6
   6 -14   8 27.1499 24.9451   6
  14  -6   8 11.6249 14.2718   6
   8 -14  -8 32.2440 25.6099   1
  -6  -8   8 34.8053 22.5948   1
   6 -14   8 13.2196 25.5066   1
  -8  -6  -8 17.9533 17.8236   2
  -6  14  -8 16.5613 14.0040   2
  -8  -6 -11 9.20506 21.3265   2
  -6  14 -11 8.98816 17.4963   2
 -14   6 -11 39.6520 31.8250   2
   6 -14  11 4.44155 27.5708   6
  -6  -8  11-10.4573 24.5791   6
  14  -8 -11 34.2975 30.7510   7
   6   8 -11 6.36152 22.4914   7
   6   8 -11 3.04075 28.7923   4
  -6  -8  11 14.4531 26.0859   1
   6 -14  11 18.6527 29.2973   1
  -8  -6 -14 71.5006 27.4702   2
  -6  14 -14 27.9467 23.3380   2
 -14   6 -14 27.7400 33.9501   2
  -6  14 -14 67.8595 35.7991   5
   6   8 -14 96.5408 35.8199   4
  -6  -8  14 88.7090 33.0490   6
   6 -14  14 3.32285 29.8862   6
  -6  -8  14 81.9944 32.4027   1
   6 -14  14 36.0783 33.8569   1
  14  -8 -14 47.4881 36.1875   7
  -6  -8  17 46.7914 35.5094   6
  -8  -6 -17 60.2302 32.6655   2
  -6  -8  17 15.7308 32.7194   1
  -9  -5  17 613.001 53.9265   1
  -9  -5  17 750.336 62.1915   6
  -9  14 -17 652.706 53.5453   2
   9 -14  14 1738.58 86.2499   6
  14  -5 -14 1753.88 92.5742   7
  -9  14 -14 1702.72 91.3670   5
   9   5 -14 1821.29 83.8829   4
  -9  14 -14 1731.56 77.8931   2
 -14   9 -14 1875.13 93.4710   2
  -9  -5  14 1611.94 81.7168   6
  -9  -5  14 1731.68 78.9749   1
   9 -14  14 1897.16 89.1396   1
   9   5 -11 23.3784 28.5638   4
 -14   9 -11 9.46412 29.3036   2
  -9  14 -11 19.3483 22.6319   2
  14  -9  11 14.8512 18.7057   6
   9 -14  11 2.86350 26.9874   6
  -9  -5  11 8.66471 24.0976   6
  -9  14 -11 6.45003 29.1379   5
  -9  -5  11 43.9714 24.7251   1
   9 -14  11 37.8826 28.4485   1
  14  -5 -11 27.2232 31.5883   7
   9   5 -11-10.5533 27.0758   7
  -9  -5   8 4915.50 140.022   6
   9 -14   8 4836.57 149.151   6
  14  -9   8 4820.39 135.535   6
   5 -14  -8 3775.24 142.937   1
  -5  -9  -8 3781.31 142.231   1
  -9  14  -8 4719.96 150.710   5
  -9  -5   8 4486.05 133.941   1
   9 -14   8 4522.08 144.165   1
   9 -14   8 4955.22 146.281   3
   9   5  -8 5435.35 148.292   7
  14  -5  -8 5284.86 154.848   7
  -9  14  -8 4445.27 132.000   2
  -9  -5   5 9781.44 258.602   6
   9 -14   5 10819.5 280.300   6
   9   5  -5 10406.4 270.564   7
  14  -5  -5 10539.1 281.219   7
   9 -14   5 10927.0 280.944   3
  -9  -5   5 10529.3 261.593   1
   9 -14   5 10991.8 276.385   1
   5 -14  -5 10246.6 276.967   1
  -5  -9  -5 10116.6 270.492   1
  -9  14  -5 10097.6 274.098   5
  -5  14   5 10373.8 258.462   4
  14  -9   5 10946.3 277.672   7
   9   5  -2 1834.00 61.2028   2
   9 -14   2 1907.26 72.2121   1
  -9  -5   2 1771.08 61.1392   1
   5 -14  -2 1696.36 72.5863   1
  -5  -9  -2 1765.16 70.0780   1
   9 -14   2 1905.42 62.2806   2
  -9  14  -2 1814.15 68.7512   5
  -5  14   2 1824.68 67.3067   4
   9 -14   2 1910.74 79.3789   3
   9   5  -2 1696.19 68.9148   7
  14  -5  -2 1786.65 75.9335   7
  14  -9   2 1808.72 73.0775   7
   5   9   2 1710.09 61.0314   7
   9   5   1 2774.86 90.8182   7
  14  -5   1 2603.05 95.3826   7
  -5  -9   1 2587.32 75.1454   6
   5 -14   1 2579.61 91.5964   6
  -9  -5  -1 2418.01 77.2394   1
  -5  -9   1 2550.23 88.0444   1
   9 -14  -1 2242.35 84.6890   1
   5 -14   1 2464.21 92.3291   1
  -5  14  -1 2641.65 91.3486   4
  -9  14   1 2416.46 78.7218   5
   9   5   1 2667.02 78.3536   1
   9 -14  -1 2512.82 96.0769   3
  14  -9  -1 2600.61 90.9630   7
   5   9  -1 2670.81 78.7627   7
   9 -14  -1 2420.02 77.0504   2
   9   5   1 2660.44 78.7231   2
  -5  -9   4 4105.65 123.201   6
   5 -14   4 4262.57 134.811   6
  14  -9  -4 4349.60 136.094   7
   5   9  -4 4008.79 118.278   7
  -5  14  -4 4272.70 137.516   4
   9 -14  -4 4572.58 141.057   3
   9 -14  -4 4428.16 133.136   1
  -9  -5  -4 4897.05 127.038   1
  14  -5   4 4389.10 141.893   7
   9   5   4 4430.53 121.842   1
  -5  -9   4 4686.66 134.724   1
   5 -14   4 4331.57 137.982   1
  -5  -9   7 51.3106 20.2935   6
   5 -14   7 56.8910 25.4566   6
  -5  -9   7 23.5476 23.5862   1
   5 -14   7 59.5897 27.6318   1
   9 -14  -7 18.7431 23.5793   1
  14  -9  -7 42.1394 24.1921   7
   5   9  -7 65.6660 19.4668   7
   9 -14  -7 69.0549 25.5149   3
   5 -14  10 2648.57 106.162   6
  14  -9 -10 2640.81 107.152   7
   5   9 -10 2721.14 110.839   4
  -5  -9  10 2991.11 106.591   1
   5 -14  10 2796.05 109.291   1
  -5  -9  10 2627.25 100.434   6
 -14   5 -10 2712.87 108.656   2
  -9  -5 -10 2984.72 98.3634   2
   5 -14  13 2467.76 107.375   6
  -9  -5 -13 2832.11 101.796   2
 -14   5 -13 2770.52 114.645   2
   5   9 -13 2649.16 112.780   4
  -5  -9  13 2772.01 110.295   1
   5 -14  13 2649.17 112.411   1
  -5  -9  13 2657.94 106.897   6
  14  -9 -13 2542.00 110.208   7
  -5  14 -16 148.922 42.3248   5
  -9  -5 -16 150.225 35.0291   2
 -14   5 -16 72.8839 40.4528   2
  -5  -9  16 80.7595 35.9847   1
   5 -14  16 76.7425 38.3104   1
   5   9 -16 153.128 39.8639   4
  -5  -9  16 130.607 37.4711   6
   5 -14  16 136.180 40.0576   6
  14  -4 -15 57.5743 39.2424   7
 -10  -4  15 92.1685 29.6800   1
  10 -14  15 63.5171 34.6632   1
 -10  -4  15 36.4539 32.6294   6
  14 -10  15 52.7463 24.3916   6
  10 -14  15 23.4496 31.2087   6
 -10  14 -15 11.7178 36.2941   5
 -10  14 -15 34.5494 30.4969   2
 -14  10 -15 49.5495 37.3590   2
  10   4 -15 39.7608 30.0696   4
  14 -10  12 601.457 41.5625   6
  10 -14  12 672.334 52.2911   6
  10   4 -12 610.904 52.0531   7
  14  -4 -12 638.450 56.5158   7
  10   4 -12 643.856 49.6284   4
  14 -10  12 652.184 43.1674   3
  10 -14  12 632.680 50.1617   1
 -10  -4  12 618.723 43.9365   1
 -10  14 -12 649.634 55.2895   5
 -14  10 -12 648.931 53.9596   2
 -10  14 -12 609.924 46.3814   2
 -10  -4  12 673.894 50.8409   6
 -10  -4   9 2737.73 95.8811   6
  10 -14   9 2535.50 100.327   6
  14 -10   9 2443.45 89.3462   6
  -4 -10  -9 3225.41 112.046   1
   4 -14  -9 2798.42 108.131   1
 -10  14  -9 2482.79 103.113   5
 -10  -4   9 2818.34 90.2294   1
  10 -14   9 2538.23 96.9257   1
  10 -14   9 2544.92 96.0939   3
  10   4  -9 2922.08 103.267   7
  14  -4  -9 2658.93 104.858   7
 -14  10  -9 2439.56 99.9549   2
 -10  14  -9 2510.12 90.6187   2
  14 -10   6 1709.04 68.0828   6
  10 -14   6 1690.07 75.5644   6
   4 -14  -6 1884.15 79.8761   1
  -4 -10  -6 2084.82 77.0326   1
 -10  14  -6 1475.33 71.7536   5
  10 -14   6 1843.78 73.9952   1
 -10  -4   6 1812.86 63.4801   1
  -4  14   6 1561.10 60.0412   4
  10 -14   6 1795.76 76.6816   3
 -10  -4   6 1632.03 63.7514   6
  10   4  -6 1607.39 70.7759   7
  14  -4  -6 1597.69 76.1762   7
  10   4  -3 209.487 29.0791   7
  14  -4  -3 223.429 31.2851   7
  -4  14   3 204.800 24.9174   4
 -10  -4   3 233.728 20.0517   1
   4 -14  -3 231.419 31.7877   1
  -4 -10  -3 192.492 26.8159   1
  10 -14   3 207.238 25.8217   1
 -10  14  -3 153.350 25.4724   5
  14 -10   3 135.761 23.2643   7
  10 -14   3 156.856 32.0820   3
   4  10   3 208.068 19.9030   7
  14  -4   0 2691.70 81.4271   6
  -4 -10   0 2757.19 77.9619   6
   4 -14   0 2850.61 94.7563   6
   4 -14   0 2601.97 96.8654   1
  -4 -10   0 2698.86 93.5929   1
  10 -14   0 2392.48 87.8438   1
 -10  -4   0 2427.22 76.4906   1
 -10  14   0 2524.61 83.6599   5
  -4  14   0 2889.46 95.7996   4
  10 -14   0 2643.24 101.697   3
  14  -4   0 2818.31 100.581   7
  10   4   0 2863.73 96.0151   7
   4  10   0 2900.69 79.2692   7
  14 -10   0 2630.72 91.1045   7
   4 -14   3 1430.20 62.9562   6
  -4 -10   3 1492.92 55.3353   6
  -4 -10   3 1226.07 59.7321   1
 -10  -4  -3 1245.19 50.4201   1
   4 -14   3 1284.32 64.8586   1
  10 -14  -3 1276.43 57.6212   1
 -10  14   3 1469.04 47.2654   5
  -4  14  -3 1472.41 67.9738   4
  10   4   3 1261.77 47.8845   1
  10 -14  -3 1616.67 72.3593   3
  14 -10  -3 1719.60 66.2725   7
   4  10  -3 1406.23 47.7727   7
  14  -4   3 1473.55 69.0680   7
  10   4   3 1438.16 64.6841   7
   4 -14   6 455.945 39.3233   6
   4  10  -6 431.207 27.8533   7
  14 -10  -6 419.660 36.8705   7
  10 -14  -6 530.041 42.3059   3
   4 -14   6 584.446 46.2271   1
  -4 -10   6 653.607 45.1211   1
  -4  14  -6 465.323 44.0351   4
  -4 -10   6 456.479 34.7161   6
  10 -14  -6 581.432 39.8559   1
   4 -14   9 2017.08 86.1749   6
  10 -14  -9 2179.05 84.7943   3
   4  10  -9 2067.03 92.2957   4
  -4 -10   9 1998.51 84.6799   1
   4 -14   9 1751.44 85.3926   1
  -4 -10   9 1955.89 81.0702   6
 -14   4  -9 1923.94 85.7693   2
 -10  -4  -9 1915.49 77.1503   2
   4 -14  12 625.591 51.9437   6
 -14   4 -12 612.111 53.6336   2
 -10  -4 -12 682.867 49.7255   2
   4  10 -12 674.904 57.8725   4
  -4 -10  12 529.743 49.2182   1
   4 -14  12 613.606 55.3356   1
  14 -10 -12 646.851 43.5654   3
  -4 -10  12 707.058 52.9894   6
  -4 -10  15 111.284 36.1454   6
   4 -14  15 171.847 39.0202   6
 -10  -4 -15 107.566 33.6349   2
 -14   4 -15 130.454 41.0898   2
   4  10 -15 100.262 39.4831   4
  -4 -10  15 101.966 36.2554   1
   4 -14  15 137.340 40.7601   1
 -11  14 -16 79.1066 40.5300   5
  14 -11  16 49.6145 27.1280   6
  11 -14  16 36.7123 33.2802   6
 -11  14 -16 6.53810 32.1093   2
 -14  11 -16 45.1246 38.4530   2
  14  -3 -16 43.8505 38.2837   7
  11 -14  16 1.68476 31.9889   1
  11   3 -13 202.185 34.9341   4
 -14  11 -13 259.585 41.5452   2
 -11  14 -13 226.449 36.3256   2
  14 -11  13 192.458 30.3319   6
  11 -14  13 192.387 37.8671   6
 -11  14 -13 189.480 42.1234   5
  11   3 -13 103.012 35.4606   7
  14  -3 -13 194.005 42.2525   7
 -11  -3  13 131.921 27.0373   1
  11 -14  13 201.225 37.5898   1
 -14  11 -10 361.745 41.2204   2
 -11  14 -10 325.758 34.9459   2
  14 -11  10 292.888 31.4265   6
  11 -14  10 292.282 38.4808   6
   3 -14 -10 464.651 48.8661   1
 -11  14 -10 347.027 43.8321   5
 -11  -3  10 211.264 26.8701   1
  11 -14  10 419.741 38.0721   1
  14 -11  10 304.298 33.7194   3
  11 -14  10 332.657 35.0205   3
  11   3 -10 195.391 34.5835   7
  14  -3 -10 270.875 40.6562   7
  -3 -11  -7 187.968 30.6293   1
   3 -14  -7 134.547 29.6093   1
  14 -11   7 222.336 27.2525   6
  11 -14   7 194.146 31.6783   6
 -11  14  -7 183.580 32.4368   5
 -11  -3   7 198.486 21.6634   1
  11 -14   7 227.302 29.8160   1
  11   3  -7 197.867 31.1274   7
  14  -3  -7 239.758 33.9719   7
  11 -14   7 217.742 32.7006   3
 -11  -3   4 809.673 32.6333   1
  -3 -11  -4 940.128 50.9045   1
   3 -14  -4 943.798 52.2835   1
 -11  14  -4 628.199 42.2739   5
  11 -14   4 848.326 43.9113   1
  11 -14   4 691.997 49.3488   3
  14  -3  -4 665.238 48.0869   7
  11   3  -4 633.994 44.3745   7
   3  11   4 579.551 31.4720   7
  14 -11   4 660.557 40.5016   7
 -11  -3   1 523.698 24.3909   1
  11 -14   1 602.705 36.3685   1
   3 -14  -1 594.188 43.9235   1
  -3 -11  -1 528.452 38.7202   1
 -11  14  -1 501.814 32.5169   5
  14  -3  -1 460.293 28.7371   6
  11 -14   1 562.177 44.9984   3
  -3  14   1 489.522 38.4673   4
  -3 -11  -1 428.114 25.2806   6
   3 -14  -1 518.874 36.4374   6
  14  -3  -1 507.265 41.0671   7
  11   3  -1 452.437 37.1323   7
  14 -11   1 526.727 35.1716   7
  14 -11  -2 360.851 31.6280   7
  11 -14  -2 356.144 39.6701   3
  -3 -11   2 341.076 26.3486   6
   3 -14   2 407.655 33.4360   6
 -11  14   2 339.463 22.7584   5
  -3  14  -2 421.539 38.3580   4
  -3 -11   2 437.080 35.9809   1
   3 -14   2 418.551 38.3432   1
 -11  -3  -2 496.382 25.5730   1
  11 -14  -2 376.958 30.5808   1
  14  -3   2 415.719 37.7775   7
  11   3   2 336.648 34.1962   7
  14 -11  -5 728.330 44.5622   7
  11 -14  -5 673.284 36.4520   7
  11 -14  -5 677.674 50.1183   3
   3 -14   5 891.364 53.5130   1
  -3 -11   5 909.270 51.7928   1
  -3 -11   5 759.202 43.2524   6
   3 -14   5 831.900 48.6279   6
  -3  14  -5 781.509 53.6765   4
  11 -14  -5 777.225 43.5884   1
   3 -14   8 229.161 33.0074   6
  14 -11  -8 226.499 34.0597   7
  -3  14  -8 221.564 38.0472   4
  11 -14  -8 229.912 34.3852   3
   3  11  -8 278.218 42.2233   4
  -3 -11   8 235.971 34.4992   1
   3 -14   8 210.472 34.3870   1
  -3 -11   8 312.537 33.7371   6
   3 -14  11 481.233 46.3714   6
 -14   3 -11 510.432 48.2337   2
 -11  -3 -11 453.481 41.2457   2
   3  11 -11 383.725 49.5376   4
  -3 -11  11 409.170 44.8161   1
   3 -14  11 535.756 50.6247   1
  14 -11 -11 481.084 41.2502   3
  11 -14 -11 502.042 41.1979   3
  14 -11 -11 484.185 46.2634   7
  -3 -11  11 343.490 40.0622   6
   3  11 -14 503.312 54.9825   4
  -3 -11  14 539.374 52.7574   1
   3 -14  14 566.322 55.6732   1
   3 -14  14 542.010 52.8007   6
 -14   3 -14 528.539 53.9765   2
 -11  -3 -14 589.288 50.9203   2
  -3 -11  14 539.301 51.4059   6
 -11  -3 -17 179.712 40.6554   2
  14 -12  17 80.3260 30.8772   6
 -12  14 -14 207.846 42.6873   5
  14 -12  14 204.320 33.5853   6
  12 -14  14 201.062 39.1363   6
 -14  12 -14 192.697 40.1342   2
 -12  14 -14 245.833 38.9842   2
  12   2 -14 294.062 44.7442   7
  14  -2 -14 199.397 45.0049   7
  12 -14  14 161.083 35.9752   1
  14 -12  11 139.538 27.9738   3
  12 -14  11 105.834 25.6527   3
 -12  14 -11 115.935 35.6163   5
  12 -14  11 136.864 31.8098   6
  14 -12  11 132.024 27.9157   6
 -14  12 -11 128.001 34.0380   2
 -12  14 -11 163.074 32.4921   2
  12 -14  11 130.419 30.0486   1
  12   2 -11 97.1115 33.1547   7
  14  -2 -11 87.6801 34.0668   7
  12   2  -8 197.669 31.9216   7
  14  -2  -8 167.139 33.8861   7
  14 -12   8 185.946 27.7442   6
  12 -14   8 147.772 29.9050   6
 -12  14  -8 181.390 34.3403   5
   2 -14  -8 90.1109 30.3444   1
  12 -14   8 131.450 26.6063   1
  -2 -12  -8 139.438 32.3981   1
  12 -14   8 152.566 29.8096   3
  14 -12   8 159.006 29.7912   3
  12 -14   5 318.409 35.4423   6
  12   2  -5 348.539 37.0792   7
  14  -2  -5 341.349 37.1442   7
 -12  14  -5 278.273 32.7973   5
  14 -12   5 340.933 29.3123   7
  12 -14   5 274.134 28.3046   1
  12 -14   5 304.652 37.3281   3
   2 -14  -5 242.277 32.7320   1
  -2 -12  -5 285.553 33.8431   1
  14 -12   2 6.95976 15.5964   7
  -2 -12  -2 2.24666 12.2018   6
   2 -14  -2-4.27445 17.5450   6
 -12  14  -2-2.64133 17.3664   5
  12 -14   2 21.0580 26.3520   3
  12   2  -2 5.87276 21.7652   7
  14  -2  -2 1.26076 22.1820   7
  12 -14   2-7.34302 17.3717   1
  -2 -12  -2 10.5260 22.8169   1
   2 -14  -2-2.49898 23.6057   1
   2 -14   1 875.922 44.7812   6
  -2 -12   1 688.919 36.9577   6
   2 -14   1 803.787 50.6541   1
  -2 -12   1 631.198 45.2943   1
  12 -14  -1 637.694 38.1389   1
  -2  14  -1 822.096 50.5494   4
  12 -14  -1 797.246 52.4052   3
  14  -2   1 903.758 53.2207   7
  12   2   1 743.285 48.2424   7
  12 -14  -1 728.561 33.4565   7
  14 -12  -1 824.796 43.3195   7
  -2 -12   4 303.474 29.1817   6
   2 -14   4 316.937 32.6608   6
  14  -2   4 372.740 38.6074   7
  12   2   4 266.182 34.9673   7
  -2  14  -4 298.744 38.8417   4
  12 -14  -4 303.387 36.3546   3
  12 -14  -4 277.805 25.7147   7
  14 -12  -4 262.531 28.8043   7
  12 -14  -4 264.592 27.1585   1
   2 -14   4 367.836 38.5063   1
  -2 -12   4 328.650 36.0420   1
  12 -14  -7 13.1206 26.3812   3
   2 -14   7-1.48942 28.1386   1
  -2 -12   7 1.39825 25.3948   1
   2 -14   7-6.22562 24.0197   6
  -2 -12   7 6.72569 23.1894   6
  -2  14  -7-15.5303 30.0275   4
   2  12  -7-1.55624 29.2612   4
  14 -12  -7 22.6625 23.8546   7
  12 -14  -7-0.86296 20.6954   7
   2 -14  10 442.387 43.4618   6
  14 -12 -10 387.373 41.7782   7
  -2  14 -10 437.404 51.2408   4
   2  12 -10 319.933 46.9273   4
 -14   2 -10 474.659 44.1552   2
 -12  -2 -10 324.712 37.1405   2
  -2 -12  10 264.465 37.8779   6
  12 -14 -10 328.838 38.7449   3
  14 -12 -10 396.479 40.0144   3
  -2 -12  10 265.415 39.4165   1
   2 -14  10 476.317 46.9880   1
 -14   2 -13 230.483 41.6772   2
 -12  -2 -13 104.407 33.0920   2
  14 -12 -13 178.023 31.1297   3
  -2 -12  13 178.026 39.1169   1
   2 -14  13 186.789 40.3485   1
   2  12 -13 86.8760 37.7792   4
  12 -14 -13 115.859 28.0300   3
  -2 -12  13 91.4434 34.3226   6
   2 -14  13 245.719 40.2390   6
  -2 -12  16 49.1298 36.5190   6
 -14   2 -16 25.3159 36.7119   2
 -12  -2 -16 33.2583 34.9091   2
  13   1 -15 359.877 50.1023   7
  14  -1 -15 374.216 51.6164   7
  13 -14  15 333.687 42.9080   1
 -14  13 -15 328.155 47.3599   2
 -13  14 -15 385.183 47.0205   2
  14 -13  15 323.932 41.4608   6
  13 -14  15 356.093 45.0404   6
  14  -1 -12 125.588 38.8337   7
  13   1 -12 114.291 37.2153   7
  14 -13  12 91.6550 26.2527   3
  13 -14  12 70.8218 25.3762   3
 -14  13 -12 144.491 34.7236   2
 -13  14 -12 125.834 34.3837   2
  14 -13  12 143.187 31.4121   6
  13 -14  12 58.5734 30.0799   6
 -13  14 -12 94.5802 34.8899   5
  13 -14  12 86.0293 29.4130   1
  13   1 -12 115.137 29.8751   4
 -13  14  -9 1334.77 72.4613   5
  14 -13   9 1244.02 57.0712   1
  13 -14   9 1359.75 62.9395   1
  13   1  -9 1455.81 74.6929   7
  14 -13   9 1422.15 68.9584   3
  13 -14   9 1441.06 69.8383   3
  -1 -13  -9 1386.47 76.9120   1
   1 -14  -9 1269.70 74.6602   1
  13 -14   9 1374.49 68.9976   6
  14 -13   9 1321.92 66.3341   6
  13 -14   6 938.104 55.9650   6
  14 -13   6 901.210 53.3901   6
 -13  14  -6 915.949 54.7849   5
  14 -13   6 840.635 41.1936   1
  13 -14   6 939.477 46.7469   1
  14 -13   6 900.196 56.9766   3
  13 -14   6 982.699 58.7014   3
  14 -13   6 904.252 46.6324   7
   1 -14  -6 956.446 58.9708   1
  -1 -13  -6 774.272 53.8331   1
  13   1  -6 864.751 55.1702   7
  14  -1  -6 929.125 57.6788   7
  13 -14   3 505.510 29.5568   7
  13   1  -3 429.165 41.3162   7
  14  -1  -3 455.691 41.9006   7
  13 -14   3 549.879 47.0174   3
  14 -13   3 563.770 47.7222   3
  14 -13   3 490.480 32.6395   7
  13 -14   3 569.910 34.2600   1
  14 -13   3 535.511 29.9984   1
   1 -14  -3 532.628 44.2207   1
  -1 -13  -3 616.335 45.4463   1
   1 -14  -3 468.236 32.4922   6
  -1 -13  -3 442.864 27.7158   6
  13 -14   0 2289.14 71.6367   7
  14 -13   0 2191.36 75.7331   7
  13 -14   0 2312.73 94.1518   3
  13   1   0 2363.99 90.9149   7
  14  -1   0 2118.87 89.0344   7
   1 -14   0 2044.15 86.9191   1
  -1 -13   0 1989.14 85.3998   1
  13 -14   0 2133.30 74.1540   1
   1 -14   0 2159.01 77.0758   6
  -1 -13   0 2110.95 73.6134   6
  13 -14  -3 215.908 23.9795   7
  14 -13  -3 203.294 25.9580   7
  -1  14  -3 191.829 33.3384   4
  13 -14  -3 209.955 34.5978   3
  14 -13  -3 187.353 34.8993   3
  14  -1   3 172.057 32.4825   7
  13   1   3 151.186 30.8175   7
   1 -14   3 180.970 26.7735   6
  -1 -13   3 125.604 23.5177   6
  13 -14  -3 179.059 22.6294   1
   1 -14   3 166.639 29.8728   1
  -1 -13   3 145.872 29.5023   1
  -1  14  -6 1933.98 89.9941   4
   1 -14   6 1998.77 87.1908   1
  -1 -13   6 2127.20 88.8467   1
  14 -13  -6 1921.07 84.8204   3
   1  13  -6 1993.11 90.8686   4
  13 -14  -6 1878.79 84.6117   3
  13 -14  -6 1854.60 72.3040   7
  14 -13  -6 1815.90 75.4827   7
  -1 -13   6 2031.88 79.1429   6
   1 -14   6 1826.96 78.3240   6
  -1  14  -9 2966.79 121.856   4
   1  13  -9 3309.94 126.986   4
  -1 -13   9 3490.60 123.232   1
   1 -14   9 3021.17 118.959   1
  14 -13  -9 2844.51 110.823   3
  13 -14  -9 3272.75 115.623   3
  14 -13  -9 2963.15 109.354   7
   1 -14   9 2891.38 112.056   6
  -1 -13   9 3399.66 116.540   6
 -14   1 -12 728.049 56.1796   2
 -13  -1 -12 665.699 53.1707   2
   1  13 -12 761.922 62.9746   4
  13 -14 -12 682.654 48.6790   3
  14 -13 -12 682.575 48.4179   3
  -1 -13  12 720.285 56.2707   6
   1 -14  12 715.568 56.7159   6
  -1 -13  12 682.078 56.8014   1
   1 -14  12 661.781 57.0419   1
  -1 -13  15 70.8018 36.6007   6
   1 -14  15 26.0861 36.2922   6
 -14   1 -15 56.3558 38.2191   2
 -13  -1 -15 72.2558 35.4717   2
  14   0 -13 2036.87 98.4719   7
  14 -14  13 1765.56 84.2211   6
 -14  14 -13 1796.61 87.1554   2
  14 -14  10 2192.90 84.9711   1
  14   0 -10 2528.15 104.836   7
  14 -14  10 2330.65 94.2815   3
  14 -14  10 2333.31 94.6417   6
   0 -14 -10 2471.70 108.888   1
  14 -14   7 35.5150 19.6177   1
   0 -14  -7 28.3495 27.4735   1
  14   0  -7 11.7863 27.5736   7
  14 -14   7 18.3092 18.4320   7
  14 -14   7 33.2812 28.0617   3
  14 -14   7 10.5440 25.5462   6
   0 -14  -4 2070.34 69.8821   6
  14 -14   4 2150.47 90.8904   3
   0 -14  -4 2097.46 86.9904   1
  14 -14   4 1916.52 69.3556   1
  14 -14   4 1948.98 70.2489   7
  14   0  -4 2053.27 87.7137   7
  14 -14   1 1275.42 69.6477   3
   0 -14  -1 1333.44 66.2722   1
  14 -14   1 1302.61 51.6233   1
  14   0  -1 1302.81 67.0322   7
  14 -14   1 1268.79 51.8598   7
   0 -14  -1 1253.14 53.1700   6
   0 -14   2 1444.75 60.3982   6
   0 -14   2 1563.01 72.3611   1
  14 -14  -2 1360.82 52.9500   1
  14 -14  -2 1357.28 72.3399   3
  14 -14  -2 1288.49 55.0287   7
  14   0   2 1311.74 69.3244   7
  14   0   5 8563.17 249.948   7
   0  14  -5 8662.75 251.311   4
   0 -14   5 8455.73 245.743   1
  14 -14  -5 8935.86 249.000   3
  14 -14  -5 8964.55 231.927   7
   0 -14   5 8729.33 236.980   6
   0  14  -8 5016.14 171.596   4
  14 -14  -8 5076.63 160.753   3
  14 -14  -8 5384.43 154.997   7
   0 -14   8 4919.06 157.112   6
   0 -14   8 4788.83 166.439   1
   0 -14  11 72.1053 35.3047   1
   0 -14  11 31.3992 29.3990   6
   0  14 -11 40.8711 36.2606   4
  14 -14 -11 58.3364 28.7728   3
   0 -14  14 1422.57 83.8323   1
   0 -14  14 1250.12 77.8245   6
 -14   0 -14 1386.57 78.5728   2
   8 -15  14 642.991 56.7770   6
  15  -7 -14 710.411 62.4184   7
  -8  15 -14 671.071 61.4888   5
   8   7 -14 738.244 57.7886   4
 -15   8 -14 716.597 61.7955   2
  -8  -7  14 648.942 53.0302   6
  -8  -7  14 696.306 53.3465   1
   8 -15  14 690.247 58.2400   1
  -8  -7  11 215.313 32.3670   1
   8 -15  11 212.312 38.1395   1
 -15   8 -11 187.890 36.6712   2
  -8  15 -11 141.247 24.9395   2
  -8  -7  11 203.901 32.8342   6
   8 -15  11 176.913 35.4488   6
  -8  15 -11 206.933 39.6619   5
   8   7 -11 184.717 37.2931   4
   8   7 -11 191.781 32.3192   7
  15  -7 -11 164.062 39.8897   7
  -8  -7   8 193.754 28.1356   1
   8 -15   8 220.365 35.3371   6
  15  -8   8 232.291 24.6158   6
   8   7  -8 287.943 32.0330   7
  15  -7  -8 362.407 39.1948   7
  -8  -7   8 267.267 29.7600   6
   8 -15   8 207.951 34.3213   1
   7 -15  -8 149.893 33.2211   1
   8 -15   5 1245.65 63.9001   6
  15  -8   5 1347.67 66.7237   7
  -8  -7   5 1215.06 54.6751   1
   8 -15   5 1209.01 61.9970   1
  -7  -8  -5 1457.66 59.2230   1
   7 -15  -5 1422.84 65.9438   1
   8   7  -5 1153.06 54.1408   7
  15  -7  -5 1232.76 65.1218   7
  -8  -7   5 1105.93 49.3345   6
  -8  -7   2 73.9072 12.8151   6
   8 -15   2 66.0760 29.2937   3
  15  -8   2 112.994 26.5047   7
   7   8   2 108.473 20.3918   7
   8   7  -2 63.6548 20.0220   7
  15  -7  -2 67.8075 25.4714   7
   8 -15   2 106.516 25.9071   1
  -8  -7   2 84.0945 19.4750   1
   7 -15  -2 56.8807 24.5548   1
  -7  -8  -2 100.226 20.9816   1
  15  -8  -1 596.684 42.8079   7
   7   8  -1 622.619 36.7997   7
   8 -15  -1 661.635 48.0930   3
   7 -15   1 754.314 47.2872   1
  -7  -8   1 788.813 41.7338   1
   8 -15  -1 735.037 44.7545   1
  -8  -7  -1 748.916 38.9000   1
   8   7   1 607.838 38.6747   7
  15  -7   1 647.775 45.6156   7
   7 -15   4 1192.55 61.7053   6
  -7  -8   4 1139.30 49.0005   6
   7 -15   4 1432.96 66.3462   1
   8 -15  -4 1195.31 64.1393   3
  15  -7   4 1187.50 63.3282   7
   8   7   4 1192.97 57.6830   7
   7   8  -4 1178.42 52.5227   7
  15  -8  -4 1095.52 60.9691   7
   8 -15  -4 1541.30 65.4300   1
  -7  -8   4 1513.17 60.3557   1
  -8  -7  -4 1550.74 57.9277   1
   7   8  -7-2.73003 19.4136   7
  15  -8  -7 26.3352 27.5092   7
  -7  -8   7 16.1764 19.6479   6
   7 -15   7 11.8358 23.9472   6
  15  -7   7 7.28140 14.8143   6
   8 -15  -7 25.9714 23.9675   1
   7 -15   7 11.1276 26.2795   1
  -7  -8   7 16.3386 21.9027   1
   7 -15  10 769.162 54.6509   6
 -15   7 -10 805.514 56.6815   2
  -7  -8  10 765.137 50.3974   1
   7 -15  10 803.035 56.1643   1
   7   8 -10 722.772 57.4538   4
   7   8 -10 711.073 46.4826   7
  15  -8 -10 705.853 55.7982   7
  -7  -8  10 642.724 47.0044   6
   7 -15  13 872.697 61.8915   6
  15  -8 -13 815.240 62.5035   7
 -15   7 -13 873.428 64.7615   2
  -7  15 -13 703.665 60.0638   5
   7   8 -13 855.524 62.2536   4
  -7  -8  13 692.886 54.0683   1
   7 -15  13 847.719 62.7283   1
  -7  -8  13 797.645 56.4211   6
  -7  -8  16 51.7784 33.8217   1
   7   8 -16 79.6646 36.6924   4
  -7  -8  16 53.8015 35.1410   6
  -9  -6  15 14.5710 31.0218   6
   9 -15  15 15.8632 32.4228   6
  -9  15 -15 29.9285 37.5183   5
   9   6 -15 21.8995 31.6522   4
  -9  -6  15 11.5134 28.6976   1
   9 -15  15 30.6784 34.0154   1
  -9  15 -15 41.2510 28.7038   2
 -15   9 -15 23.4398 36.3771   2
  15  -6 -15-7.83336 36.7365   7
   9 -15  12-6.35281 30.1487   6
  -9  -6  12 8.12928 25.6597   6
  -9  15 -12 37.1475 34.8171   5
   9   6 -12 15.2243 30.9950   4
  -9  -6  12 4.85280 24.7003   1
   9 -15  12 9.41363 31.1497   1
 -15   9 -12 32.8544 33.7363   2
  -9  15 -12 18.6571 23.7588   2
   9   6 -12 16.4474 27.2128   7
  15  -6 -12 44.7793 35.8653   7
  -9  15  -9 36.1825 30.9520   5
  -9  -6   9 64.7387 22.1511   1
   9 -15   9 54.3738 27.7420   1
   6 -15  -9 76.5275 32.5335   1
  -9  -6   9 25.7682 22.1392   6
   9 -15   9 17.1703 26.3314   6
  15  -9   9 42.3968 19.6386   6
  15  -6  -9-28.8499 29.2370   7
   9   6  -9 46.1960 26.5182   7
  -6  -9  -6 245.565 30.3809   1
   9 -15   6 142.389 29.7131   6
  15  -9   6 156.092 23.1978   6
  -9  -6   6 73.0480 19.4207   6
  -9  15  -6 138.653 29.2822   5
  15  -6  -6 76.6544 29.0405   7
   9   6  -6 88.5482 24.0349   7
   9 -15   6 154.385 31.6154   3
  15  -9   6 127.493 28.4378   7
   6 -15  -6 107.176 30.4484   1
   9 -15   6 144.914 29.5201   1
  -9  -6   6 144.542 23.1558   1
   9 -15   3 106.889 28.4972   6
  15  -6  -3 93.5273 28.8415   7
   9   6  -3 106.401 23.0328   7
  -6  -9  -3 49.6632 22.2082   1
  -9  -6   3 72.0412 18.3902   1
   6 -15  -3 17.4303 23.9390   1
   9 -15   3 78.2986 24.1707   1
  -6  15   3 88.2786 19.7304   4
   9 -15   3 114.922 29.9251   3
  15  -9   3 145.904 26.8906   7
   6   9   3 113.192 20.3431   7
  -9  -6   3 105.122 15.1922   6
   9   6   0 18.0936 19.4270   7
  15  -6   0 16.2572 22.8295   7
  15  -9   0 11.1655 20.6405   7
   6   9   0 0.66729 14.5238   7
  -6  15   0 15.0398 20.7842   4
   9 -15   0 6.63303 26.2810   3
   6 -15   0 28.8558 22.7156   1
   9 -15   0 6.40097 20.1081   1
  -6  -9   0 4.58225 17.8404   1
  -9  -6   0 2.83102 16.1299   1
  -6  -9   3 44.5922 15.0435   6
   6 -15   3 17.6188 22.2011   6
  -9  15   3 22.4573 12.9724   5
  -6  15  -3 25.7505 23.4951   4
   9 -15  -3 17.1872 23.8980   3
  15  -6   3 35.1332 25.0542   7
   9   6   3 55.6165 21.6929   7
  -9  -6  -3 36.9621 16.8839   1
   6 -15   3 34.3678 24.4295   1
   9 -15  -3 18.9293 20.8889   1
  -6  -9   3 52.1273 21.5679   1
   6   9  -3 26.8403 15.0555   7
  15  -9  -3 5.74997 21.1631   7
   9 -15  -6 74.5116 28.0681   3
   6   9  -6 103.249 20.7906   7
  15  -9  -6 83.4041 27.7293   7
   6 -15   6 130.859 30.6663   1
  -6  -9   6 158.892 27.9375   1
   9 -15  -6 153.950 27.9758   1
  -6  -9   6 89.0561 21.2284   6
   6 -15   6 111.042 26.8304   6
   6 -15   9 54.5800 27.5828   6
  -6  -9   9 67.4268 25.1632   6
   6   9  -9 107.676 36.1925   4
  15  -9  -9 67.1021 31.6324   7
   6   9  -9 96.1129 24.0530   7
   6 -15   9 80.2276 29.9817   1
  -6  -9   9 106.948 28.6767   1
   9 -15  -9 169.846 35.8830   1
  -9  -6  -9 60.8512 21.4663   2
  -6  -9  12-4.35184 26.6152   6
   6 -15  12 31.5232 33.0090   6
  15  -9 -12 11.7591 32.7000   7
   6   9 -12-5.11932 33.2172   4
  -6  -9  12 27.6159 27.8475   1
   6 -15  12 25.4937 32.1853   1
 -15   6 -12-17.3481 32.7748   2
  -9  -6 -12-1.13154 23.3627   2
  -6  -9  15 23.7013 32.2858   6
   6 -15  15-12.9194 33.1749   6
  -6  15 -15 7.78152 37.0997   5
   6   9 -15 24.5034 33.5333   4
  15  -9 -15-9.47220 36.1283   7
  -6  -9  15 10.2436 31.1662   1
   6 -15  15-30.8332 36.0605   1
  -9  -6 -15 16.4339 27.3632   2
 -15   6 -15 50.9476 38.1435   2
 -10  15 -16-1.49303 29.3863   2
  10   5 -16-4.37828 30.3710   4
 -10  -5  16 30.0553 29.4915   1
 -10  -5  16 22.8054 32.5884   6
 -10  -5  13 89.2979 31.7200   6
  10 -15  13 69.3966 34.9454   6
 -10  15 -13 59.4242 35.9326   5
  10   5 -13 86.0247 33.8001   7
  15  -5 -13 95.1745 39.0111   7
  10   5 -13 88.3196 33.0791   4
 -10  -5  13 75.0018 27.4559   1
  10 -15  13 4.82069 29.7371   1
 -15  10 -13 48.6362 34.3816   2
 -10  15 -13 40.2454 26.6651   2
 -10  -5  10 79.4450 26.1390   6
  10 -15  10 43.2693 28.1331   6
  15 -10  10 41.7474 20.6602   6
 -10  15 -10 41.3854 31.0641   5
  10   5 -10 50.1319 29.6037   7
  15  -5 -10 71.6940 32.0098   7
   5 -15 -10-1.73093 32.0066   1
 -10  -5  10 2.96488 21.5623   1
  10 -15  10 17.7554 27.7597   1
 -10  15 -10 36.1030 23.2005   2
  15 -10   7-14.3646 18.8485   6
  10 -15   7 12.1456 25.4957   6
 -10  15  -7 52.8788 27.8269   5
  10   5  -7 11.1116 22.9873   7
  15  -5  -7 4.31982 26.4193   7
  10 -15   7 5.15120 24.0982   3
  10 -15   7-11.3799 25.7937   1
 -10  -5   7 8.54527 18.8944   1
   5 -15  -7 29.4960 24.7838   1
  -5 -10  -7 5.04990 25.0102   1
 -10  -5   7 7.21874 18.6676   6
 -10  -5   4 21.2277 15.8450   1
  -5 -10  -4 13.9919 22.4186   1
  10 -15   4 17.4237 21.6413   1
   5 -15  -4 20.9119 23.9647   1
  10 -15   4 44.5700 25.1341   6
 -10  15  -4 65.5427 23.9627   5
  10   5  -4 58.9450 23.0914   7
  15  -5  -4 47.4754 27.1369   7
  -5  15   4 70.7682 19.7488   4
  10 -15   4 62.1580 27.8586   3
  15 -10   4 52.5855 22.1858   7
   5  10   4 60.8236 18.0874   7
   5  10   1 88.5978 16.3390   7
  15 -10   1 74.5173 22.9997   7
 -10  15  -1 91.1525 20.9386   5
  15  -5  -1 125.880 28.3904   7
  10   5  -1 98.4507 23.5313   7
  -5  15   1 127.284 25.0014   4
  10 -15   1 92.3305 29.5213   3
  10 -15   1 63.3158 22.6676   1
   5 -15  -1 29.0975 23.0615   1
 -10  -5   1 11.7371 14.9544   1
  -5 -10  -1 25.7094 20.9029   1
   5 -15   2 10.1057 23.3513   1
  -5 -10   2 6.26646 20.3309   1
  10 -15  -2 16.5090 21.1768   1
 -10  -5  -2-1.20576 13.3771   1
   5 -15   2 10.0984 21.2489   6
  -5 -10   2 15.3514 13.3413   6
 -10  15   2 6.38981 13.2604   5
   5  10  -2 8.05761 12.8363   7
  15 -10  -2 6.47953 19.9632   7
  -5  15  -2 4.55798 22.5256   4
  10 -15  -2 17.3936 25.0372   3
  15  -5   2 19.8119 23.7415   7
  10   5   2 3.23184 19.9143   7
  -5 -10   5 67.1993 19.7712   6
   5 -15   5 66.3715 26.0619   6
   5  10  -5 97.1410 17.8954   7
  15 -10  -5 90.0217 27.6768   7
  -5  15  -5 55.6040 29.0679   4
  10 -15  -5 34.7432 22.2334   1
   5 -15   5 24.0445 24.5450   1
  -5 -10   5 21.3860 21.7058   1
  10 -15  -5 79.7153 28.4775   3
  15  -5   5 49.2292 26.5324   7
  15 -10  -8 56.9820 30.1258   7
   5  10  -8 71.9952 19.6600   7
  -5 -10   8 48.9074 27.3796   1
   5 -15   8 9.04509 28.0309   1
  10 -15  -8 17.6940 27.8481   1
  10 -15  -8 65.5052 28.1787   3
   5 -15   8 71.6337 26.7234   6
  -5 -10   8 72.1262 25.2753   6
  -5 -10  11 10.7428 25.5504   6
   5 -15  11 9.51189 27.8171   6
  15 -10 -11 23.7506 32.2346   7
   5 -15  11 1.65299 30.0224   1
  -5 -10  11 7.31306 26.8360   1
 -15   5 -11 11.1449 29.7936   2
 -10  -5 -11 18.0713 24.0494   2
   5  10 -11 8.54775 31.6020   4
  -5 -10  14 67.7521 32.9114   6
   5 -15  14 87.2235 35.3715   6
  -5 -10  14 41.8694 33.1403   1
   5 -15  14 38.3496 35.5642   1
  15 -10 -14 163.376 40.5620   7
 -15   5 -14 54.8398 36.7586   2
 -10  -5 -14 58.2857 30.1857   2
   5  10 -14 52.6167 36.9669   4
 -10  -5 -17 57.1917 33.4053   2
  11   4 -14 210.044 37.7708   4
  15 -11  14 220.856 31.6053   6
  11 -15  14 267.874 43.6271   6
 -11  15 -14 280.917 46.4993   5
 -15  11 -14 338.368 48.1404   2
  11   4 -14 206.547 41.5412   7
  15  -4 -14 281.909 47.8502   7
  11 -15  14 263.975 41.3148   1
 -11  15 -14 241.507 37.4438   2
  11 -15  11 74.9322 25.8202   3
  15  -4 -11 56.4381 34.9874   7
  11   4 -11 36.1533 31.9254   7
  15 -11  11 66.5152 23.7345   6
  11 -15  11 50.4143 30.1670   6
 -11  15 -11 47.6475 33.7410   5
 -11  -4  11 47.8048 26.3947   6
 -15  11 -11 100.730 32.3977   2
 -11  15 -11 75.2268 26.3694   2
  15 -11  11 88.5152 26.1656   3
  11 -15  11 40.3708 28.2598   1
  15  -4  -8 114.549 32.0371   7
  11   4  -8 101.005 28.4933   7
  15 -11   8 105.579 23.1948   6
  11 -15   8 100.963 29.8183   6
 -11  15  -8 99.0103 29.9335   5
   4 -15  -8 76.4064 30.8800   1
  11 -15   8 91.8674 27.3496   1
 -11  -4   8 82.6539 19.9057   1
  -4 -11  -8 46.4120 30.3715   1
  11 -15   8 116.402 30.0229   3
  11 -15   5 649.934 47.8204   6
   4 -15  -5 682.565 49.2651   1
  -4 -11  -5 674.035 46.6446   1
 -11  -4   5 588.338 31.8077   1
 -11  15  -5 625.678 44.4133   5
  11 -15   5 776.520 45.2257   1
  11 -15   5 734.470 52.3946   3
  -4  15   5 555.400 35.9648   4
  11   4  -5 573.985 44.5058   7
  15  -4  -5 582.971 48.4605   7
  15 -11   5 639.050 42.4986   7
  15  -4  -2 1.33152 24.3702   7
  11   4  -2 15.8482 22.0867   7
  11 -15   2 3.92839 19.6250   1
   4 -15  -2 2.57675 23.4614   1
  -4 -11  -2 5.73717 21.8844   1
 -11  15  -2 14.4379 18.8537   5
  -4  15   2 37.9619 21.4493   4
  11 -15   2 19.6055 27.4432   3
  15 -11   2 23.0095 19.2878   7
   4 -15   1 401.050 39.7741   1
  -4 -11   1 566.146 40.8222   1
  11 -15  -1 436.440 34.5699   1
 -11  15   1 402.298 27.3045   5
  -4  15  -1 353.028 36.7579   4
  15 -11  -1 430.868 35.9800   7
  11 -15  -1 394.715 41.6851   3
  15  -4   1 365.579 38.7572   7
  11   4   1 485.647 39.2005   7
  -4 -11   1 452.021 27.4360   6
   4 -15   1 341.708 33.6791   6
   4 -15   4 639.472 44.8282   6
  15 -11  -4 749.544 46.7511   7
  -4  15  -4 597.269 49.0022   4
  15  -4   4 708.313 51.3519   7
  11   4   4 675.337 48.2392   7
  11 -15  -4 872.091 47.3766   1
   4 -15   4 693.590 50.2156   1
  -4 -11   4 767.982 48.4930   1
  -4 -11   4 661.159 38.9453   6
  11 -15  -4 827.915 55.1467   3
  11 -15  -7 30.5596 26.9106   3
   4 -15   7 49.7006 28.4507   1
  -4 -11   7 54.1219 28.6781   1
  11 -15  -7 147.340 31.1352   1
   4 -15   7 44.7999 26.6876   6
  -4 -11   7 50.0859 22.2099   6
  -4  15  -7 40.1742 31.8623   4
  15 -11  -7 41.4190 26.7021   7
   4 -15  10 493.602 47.4860   6
  15 -11 -10 513.032 49.1446   7
  11 -15 -10 514.663 44.6717   3
  -4 -11  10 570.035 48.2264   1
   4 -15  10 471.863 48.3008   1
   4  11 -10 588.667 55.4029   4
 -11  -4 -10 585.031 41.9633   2
  -4 -11  10 512.610 44.4484   6
   4 -15  13 366.074 46.6303   6
  15 -11 -13 297.057 44.9688   7
   4  11 -13 381.741 50.9649   4
  -4 -11  13 449.732 48.0068   1
   4 -15  13 345.801 47.0190   1
 -15   4 -13 360.514 46.7699   2
 -11  -4 -13 441.386 42.2538   2
  -4 -11  13 392.614 44.0957   6
  15 -11 -13 340.672 36.4232   3
 -11  -4 -16 25.6152 30.8190   2
 -15  12 -15 70.5102 36.9584   2
 -12  15 -15 69.4020 32.2525   2
  15 -12  15 56.3003 27.3389   6
  12 -15  15 63.4761 34.2362   6
  12 -15  15 84.8421 34.4944   1
  12   3 -15 51.7657 36.3684   7
  12   3 -12 341.356 46.3360   7
  15  -3 -12 415.665 51.6982   7
  15 -12  12 400.972 38.4423   3
  12 -15  12 307.005 34.9552   3
  12   3 -12 353.995 40.5458   4
  12 -15  12 274.150 38.0335   1
 -12  15 -12 398.012 49.1373   5
 -15  12 -12 324.956 43.1606   2
 -12  15 -12 375.174 39.8925   2
  15 -12  12 363.255 36.0891   6
  12 -15  12 391.110 44.5236   6
  -3 -12  -9 1526.27 79.9562   1
   3 -15  -9 1461.49 79.6435   1
 -12  15  -9 1470.49 77.2293   5
  12 -15   9 1506.45 70.0051   1
  12 -15   9 1554.41 72.9274   3
  15 -12   9 1455.89 71.3977   3
  12   3  -9 1485.45 75.0872   7
  15  -3  -9 1490.56 78.1381   7
  12 -15   9 1520.96 74.4903   6
  15 -12   9 1409.19 66.0695   6
  12 -15   6 812.197 54.8288   6
  15 -12   6 849.573 50.0778   6
  12   3  -6 752.393 51.3547   7
  15  -3  -6 777.630 55.8303   7
 -12  15  -6 747.704 51.6420   5
  15 -12   6 769.120 46.5339   7
  12 -15   6 944.600 50.3516   1
  12 -15   6 824.043 56.7689   3
   3 -15  -6 1203.12 64.3876   1
  -3 -12  -6 1212.84 60.4236   1
  15 -12   3 128.041 23.4489   7
  12   3  -3 142.858 28.8791   7
  15  -3  -3 160.426 32.9421   7
   3 -15  -3 143.653 25.0833   6
 -12  15  -3 126.369 24.6748   5
  -3  15   3 125.968 25.4742   4
  12 -15   3 74.1725 21.7543   1
   3 -15  -3 90.8072 28.8561   1
  -3 -12  -3 57.6727 23.6053   1
  12 -15   3 134.150 33.4561   3
  -3 -12   0 753.047 36.0829   6
   3 -15   0 806.208 45.8639   6
 -12  15   0 791.098 39.8860   5
  -3  15   0 825.845 50.4671   4
  12   3   0 774.589 49.8568   7
  15  -3   0 817.955 53.0812   7
  12 -15   0 779.238 55.1547   3
  15 -12   0 857.366 46.6308   7
   3 -15   0 726.470 50.1840   1
  -3 -12   0 657.275 46.2632   1
  12 -15   0 730.011 42.1440   1
  15 -12  -3 39.1283 21.3862   7
  15  -3   3-7.17557 24.5506   7
  12   3   3 2.59592 23.5740   7
  -3  15  -3-1.34646 26.0340   4
   3 -15   3 3.27497 21.3450   6
  -3 -12   3 4.78857 16.4131   6
  12 -15  -3 6.65318 19.3891   1
   3 -15   3-8.11900 24.9518   1
  -3 -12   3 12.3632 23.1908   1
  12 -15  -3 24.3234 28.0991   3
  -3 -12   6 1533.88 68.5963   6
   3 -15   6 1608.11 73.9988   6
  12 -15  -6 2235.01 79.3726   1
  -3  15  -6 1505.66 80.3234   4
   3 -15   6 1918.25 83.6722   1
  -3 -12   6 1922.64 80.8643   1
  12 -15  -6 1646.41 79.4145   3
  15 -12  -6 1408.00 70.5432   7
  15  -3   6 1586.93 80.3531   7
  15 -12  -9 2503.71 100.424   7
  12 -15  -9 2511.16 99.4517   3
  15 -12  -9 2440.99 98.4855   3
  -3 -12   9 2654.03 104.721   1
   3 -15   9 2647.63 109.167   1
   3  12  -9 2438.40 108.948   4
  -3  15  -9 2587.22 111.013   4
  -3 -12   9 2445.38 96.9850   6
   3 -15   9 2592.19 102.847   6
   3 -15  12 820.418 59.0913   6
  15 -12 -12 708.657 55.9534   7
   3  12 -12 731.038 62.7674   4
  -3 -12  12 756.038 57.9502   1
   3 -15  12 696.795 58.5283   1
 -15   3 -12 784.262 59.0366   2
 -12  -3 -12 649.060 50.3846   2
  15 -12 -12 702.066 49.2663   3
  12 -15 -12 710.461 49.4665   3
  -3 -12  12 678.311 53.6540   6
 -15   3 -15 13.5261 36.5931   2
 -12  -3 -15 14.3260 31.0552   2
   3  12 -15-8.02206 37.3472   4
  -3 -12  15 26.7084 33.4000   6
  15 -13  16 28.2456 27.8638   6
 -15  13 -13 115.072 35.3424   2
 -13  15 -13 131.827 34.0754   2
  15 -13  13 97.4645 31.1617   6
  13 -15  13 104.826 34.9130   6
 -13  15 -13 107.019 38.6767   5
  13 -15  13 149.757 33.2626   1
  13   2 -13 107.980 38.3402   7
  15  -2 -13 131.767 40.6461   7
  13 -15  10 493.292 45.6683   6
  15 -13  10 500.977 41.5711   6
 -13  15 -10 430.145 48.4404   5
  13 -15  10 436.582 40.4469   1
  13 -15  10 495.286 43.3921   3
  15 -13  10 444.879 41.8773   3
  13   2 -10 497.413 49.1082   7
  15  -2 -10 398.425 48.2572   7
   2 -15 -10 453.987 50.9427   1
  -2 -13 -10 421.929 50.6175   1
  15 -13   7 32.9460 20.2820   7
  13   2  -7 57.3724 28.9011   7
  15  -2  -7 7.66129 27.7677   7
  13 -15   7 49.2735 28.9607   6
  15 -13   7 38.3930 23.3548   6
 -13  15  -7 37.8895 28.4615   5
  -2 -13  -7 40.4729 27.8360   1
  13 -15   7 19.6484 21.8667   1
   2 -15  -7 34.9263 28.0199   1
  13 -15   7 37.4496 29.2724   3
  15 -13   7 31.0497 28.1495   3
 -13  15  -4 278.121 32.2638   5
  15  -2  -4 270.640 37.1728   7
  13   2  -4 237.634 34.1294   7
  13 -15   4 274.143 39.9768   3
  15 -13   4 249.247 28.0605   7
   2 -15  -4 302.743 36.3992   1
  13 -15   4 286.779 28.9637   1
  -2 -13  -4 324.134 36.8322   1
   2 -15  -4 230.285 26.9261   6
  13   2  -1 384.542 38.3715   7
  15 -13   1 407.548 32.9140   7
  15  -2  -1 421.154 42.2776   7
  -2  15   1 351.355 37.1503   4
  13 -15   1 475.637 45.1894   3
   2 -15  -1 325.262 37.7070   1
  13 -15   1 404.600 30.9443   1
  -2 -13  -1 373.149 37.1549   1
  -2 -13  -1 386.648 26.4777   6
   2 -15  -1 398.190 32.6628   6
   2 -15   2 160.152 32.6570   1
  -2 -13   2 207.582 32.7311   1
  -2  15  -2 121.160 32.2830   4
  15 -13  -2 163.826 25.1725   7
  15  -2   2 81.3739 28.6245   7
  13   2   2 161.977 31.3523   7
  -2 -13   2 180.362 24.0227   6
   2 -15   2 120.562 23.8406   6
  13 -15  -2 206.185 25.1556   1
  13 -15  -2 133.356 33.3940   3
  -2 -13   5 969.052 51.5478   6
   2 -15   5 991.571 55.4267   6
  15 -13  -5 1131.59 55.9837   7
  13 -15  -5 1009.78 62.1097   3
  -2 -13   5 951.170 58.5438   1
   2 -15   5 1008.09 61.9534   1
  -2  15  -5 951.175 62.8291   4
  13 -15  -5 1060.34 53.4703   1
  15  -2   5 994.066 63.8436   7
  13   2   5 1021.83 62.4910   7
   2  13  -8 477.219 52.9066   4
  -2  15  -8 515.443 53.0548   4
  13 -15  -8 464.469 45.5620   3
  15 -13  -8 483.214 45.8965   3
  15 -13  -8 565.926 45.3110   7
   2 -15   8 468.802 48.6537   1
  -2 -13   8 420.932 46.0812   1
   2 -15   8 535.602 46.9022   6
  -2 -13   8 514.479 43.1076   6
  15 -13 -11 6.49362 26.6548   3
  13 -15 -11-3.91192 26.3292   3
  15 -13 -11 8.75641 30.0723   7
  -2 -13  11 6.01057 28.3892   6
   2 -15  11 3.13720 29.4945   6
  -2 -13  11 59.6745 34.1387   1
   2 -15  11 3.60230 31.2546   1
   2  13 -11 23.0040 37.3162   4
   2  13 -14 181.433 46.3798   4
 -15   2 -14 180.857 41.2552   2
 -13  -2 -14 159.737 37.6977   2
  -2 -13  14 163.246 38.7229   6
   2 -15  14 128.785 39.7851   6
  -2 -13  14 195.163 42.7060   1
  14   1 -14 33.8243 37.0670   7
  15  -1 -14 104.633 41.4041   7
  14 -15  14-21.0083 30.3879   6
  15 -14  14 16.3995 29.8533   6
 -15  14 -14 5.09258 31.3034   2
 -14  15 -14 15.7390 31.7807   2
  14   1 -11 10.3360 33.9806   7
  15  -1 -11-14.1922 34.2246   7
  14 -15  11 20.2890 25.2233   1
  14 -15  11 16.4654 25.4288   3
  15 -14  11 21.8287 24.0718   3
  14 -15  11 7.68552 27.6312   6
  15 -14  11 38.0741 27.8773   6
  15 -14   8 15.3760 21.1225   7
  14   1  -8 13.5755 27.3956   7
  15  -1  -8-1.59242 28.3223   7
   1 -15  -8 24.2795 30.2889   1
  14 -15   8-1.02524 22.2731   1
  -1 -14  -8-1.61144 30.1542   1
  14 -15   8-10.2695 26.5083   3
  15 -14   8 2.90583 25.9102   3
  14 -15   8 17.0171 27.0441   6
  15 -14   8 18.7932 26.4205   6
  15 -14   5 6.43858 18.4189   7
  14   1  -5 36.3243 28.3474   7
  15  -1  -5 12.1130 27.6415   7
   1 -15  -5 14.5032 27.3364   1
  -1 -14  -5 5.70161 26.1537   1
  14 -15   5-1.75454 19.1624   1
  14 -15   5 19.4950 29.5806   3
  15 -14   5 10.5030 30.2332   3
  14 -15   5 17.0621 27.4302   6
  15 -14   5 36.3718 27.3131   6
   1 -15  -5 14.2862 16.7111   6
  15 -14   2-19.0334 19.3266   7
  14   1  -2 9.84523 25.7399   7
  15  -1  -2-13.1759 27.3286   7
  14 -15   2 16.1969 17.6623   1
   1 -15  -2 50.1114 28.4854   1
  -1 -14  -2 11.0912 26.6844   1
  14 -15   2 30.1387 31.1129   3
  15 -14   2 13.6633 28.9520   3
  -1 -14  -2-4.91562 15.0356   6
   1 -15  -2 18.6972 17.9941   6
  -1 -14   1 56.6382 18.8656   6
   1 -15   1 79.1064 21.3653   6
  15  -1   1 68.6844 30.1100   7
  14   1   1 23.0113 25.5402   7
  15 -14  -1 87.2811 21.6034   7
  14 -15  -1 18.6085 17.9965   1
   1 -15   1 44.0890 27.7117   1
  -1 -14   1 28.8871 27.3951   1
  14 -15  -1 66.9837 28.9906   3
  15 -14  -1 45.6676 29.3247   3
  -1  15  -1 113.920 31.5796   4
   1 -15   4 141.278 27.6700   6
  -1 -14   4 159.042 26.7933   6
  15  -1   4 131.092 32.5487   7
  14   1   4 187.200 34.3637   7
  15 -14  -4 198.977 28.5756   7
  -1  15  -4 128.939 33.8344   4
   1  14  -4 209.561 38.5780   4
  14 -15  -4 47.7403 21.7745   1
   1 -15   4 58.4891 28.6183   1
  -1 -14   4 113.207 30.6101   1
  14 -15  -4 167.749 35.4047   3
  15 -14  -4 178.743 34.9261   3
  14 -15  -7 28.4654 30.4437   3
  15 -14  -7 13.2297 28.4929   3
  14 -15  -7 48.2758 23.3916   7
  15 -14  -7 29.0703 26.4631   7
   1 -15   7-14.4270 28.8958   1
  -1 -14   7 24.8757 29.7939   1
  -1  15  -7 48.2810 35.8179   4
   1  14  -7 32.9077 35.0483   4
  -1 -14   7 43.6523 23.8216   6
   1 -15   7 26.4203 25.7222   6
  14 -15 -10 21.3834 29.8443   3
  15 -14 -10 29.3745 28.5400   3
  15 -14 -10 32.1322 29.2990   7
  -1  15 -10 26.2449 36.9005   4
   1  14 -10 7.69437 35.2086   4
  -1 -14  10 20.7657 29.3261   6
   1 -15  10 56.4186 30.7929   6
   1 -15  10 41.2114 34.5705   1
  -1 -14  10-1.74147 31.6337   1
  15 -14 -13 139.187 32.6809   3
  14 -15 -13 119.642 30.6996   3
   1  14 -13 111.108 43.8785   4
 -14  -1 -13 124.993 34.5015   2
  -1 -14  13 121.397 35.6665   6
   1 -15  13 109.301 36.4099   6
  -1 -14  13 77.4346 38.7621   1
   1 -15  13 58.1708 37.0610   1
  15 -15  12 6.96305 25.6159   3
  15 -15  12 21.3855 31.6641   6
  15   0 -12 9.50734 35.1495   7
  15   0  -9 37.4794 32.5718   7
  15 -15   9 118.264 32.3550   6
  15 -15   9 116.790 32.7842   3
   0 -15  -9 152.380 38.0768   1
  15   0  -6 176.545 35.3987   7
  15 -15   6 236.124 35.9669   6
  15 -15   6 255.723 39.0782   3
   0 -15  -6 205.703 38.3197   1
  15   0  -3 4.56840 27.8773   7
  15 -15   3 39.7299 32.2272   3
   0 -15  -3 33.8273 17.3106   6
   0 -15  -3 41.0142 27.6818   1
  15 -15   0 23.7991 30.1870   3
   0 -15   0 1.80380 18.1724   6
   0 -15   0 7.09576 24.5562   1
  15   0   0-7.46497 27.8022   7
   0 -15   3 5.92146 27.2300   1
  15   0   3 15.5451 28.2340   7
  15 -15  -3 7.86441 20.7096   7
   0 -15   3 5.26439 20.7241   6
   0  15  -3 22.0797 31.3114   4
  15 -15  -3 31.8383 31.7403   3
   0 -15   6 181.227 36.9548   1
  15   0   6 117.723 34.7813   7
  15 -15  -6 113.981 27.5864   7
   0 -15   6 94.4959 27.7812   6
   0  15  -6 148.836 39.0871   4
  15 -15  -6 144.539 34.6991   3
  15 -15  -9-7.54491 30.0857   3
   0 -15   9 1.46075 26.7332   6
  15 -15  -9 10.7834 25.8888   7
   0 -15   9-14.8076 32.6546   1
   0  15  -9-3.85058 35.3236   4
  15 -15 -12-5.64689 28.9155   3
   0 -15  12 23.6448 30.5169   6
   0  15 -12 18.6243 40.7291   4
   0 -15  12 11.5809 34.1452   1
  16  -8   0 24.3640 25.3764   7
   8   8   0 37.4078 18.5615   7
   8 -16   0 86.3068 26.8598   1
  -8  -8   0 72.8390 20.6691   1
  -8  -8   3 13.7864 19.2071   1
  -8  -8  -3 5.48605 19.1818   1
   8 -16  -3 12.4514 22.7929   1
   8 -16   3 20.2633 23.5314   1
   8 -16   3 61.6528 25.2526   6
   8   8  -3 19.6016 19.2582   7
  16  -8  -3 16.9331 25.2464   7
  16  -8   3 39.9484 25.9255   7
   8   8   3 32.1081 20.2628   7
  -8  -8  -6 80.5013 26.4749   1
   8 -16  -6 38.2344 26.5124   1
   8 -16   6 71.3708 28.3922   1
  -8  -8   6 105.218 25.2693   1
  -8  -8   6 105.186 21.8777   6
  16  -8   6 59.9366 19.3562   6
   8 -16   6 59.6821 27.4928   6
   8   8  -6 82.9239 22.9306   7
  16  -8  -6 95.8583 30.2890   7
  16  -8   6 88.8130 31.9738   7
   8 -16  -9 8.12053 30.1272   1
  -8  -8   9 55.6686 25.5829   1
   8 -16   9 43.1397 30.6181   1
  16  -8  -9 92.9797 34.0790   7
   8   8  -9 66.8182 25.7839   7
  -8  -8   9 80.7101 25.2896   6
   8 -16   9 79.2817 30.6268   6
   8   8 -12 128.747 39.2269   4
  -8  16 -12 46.7505 35.3020   5
 -16   8 -12 92.6329 37.7594   2
   8   8 -12 95.4112 30.1860   7
  16  -8 -12 111.459 41.0131   7
   8 -16  12 116.077 35.6584   6
  -8  -8  12 116.302 31.1100   6
  -8  -8  12 120.063 31.4693   1
   8 -16  12 48.9064 33.6229   1
  -8  -8  15-1.67259 31.5994   6
  -8  -8  15 15.6419 29.8302   1
   8   8 -15 6.96577 34.1247   4
  -9  -7  16 24.8637 31.3120   1
   9   7 -16-1.64772 32.7129   4
  -9  -7  13 316.733 41.5959   6
   9 -16  13 299.558 44.7988   6
   9   7 -13 260.168 39.4297   7
  -9  16 -13 333.963 49.0968   5
   9   7 -13 322.987 45.4689   4
   9 -16  13 263.314 42.6529   1
 -16   9 -13 320.854 45.3405   2
  16  -7 -13 252.477 45.1206   7
  -9  -7  13 266.125 37.5709   1
  -9  16 -10 228.300 40.6847   5
  -9  -7  10 209.785 31.8147   6
   9 -16  10 244.492 38.4898   6
   9 -16  10 225.899 38.2535   1
   7 -16 -10 163.286 39.8978   1
  16  -7 -10 281.869 42.9182   7
   9   7 -10 222.734 34.7351   7
  -9  -7  10 224.260 32.1600   1
  16  -9   7 9.43564 18.8358   6
   9 -16   7 18.6143 26.9882   6
  -9  -7   7 26.4688 19.7586   6
  -9  16  -7 4.25475 26.1525   5
  16  -9   7 1.42739 26.5816   7
   9   7  -7 5.41661 22.3681   7
  16  -7  -7-13.2113 26.5929   7
   9 -16   7 19.7936 27.8276   1
  -9  -7   7 2.92419 20.0863   1
  -7  -9  -7 10.0701 25.4166   1
   7 -16  -7 45.2442 26.5099   1
   9   7  -4 535.812 38.1441   7
  16  -7  -4 573.806 45.8684   7
   9 -16   4 561.203 47.5231   3
  16  -9   4 517.624 43.1048   7
   7   9   4 491.092 35.4851   7
  -9  -7   4 517.482 29.3960   6
   9 -16   4 525.454 44.9258   6
   7 -16  -4 507.091 42.3611   1
  -9  -7   4 476.352 34.0287   1
  -7  -9  -4 385.494 34.7316   1
   9 -16   4 509.656 41.2162   1
   9 -16   1 293.748 38.9493   3
   9 -16   1 277.800 33.2165   1
   7 -16  -1 262.006 33.1278   1
  -9  -7   1 242.129 25.5278   1
  -7  -9  -1 203.168 27.7723   1
   9   7  -1 257.643 28.9254   7
  16  -7  -1 266.826 34.5793   7
   7   9   1 300.898 26.9842   7
  16  -9   1 312.297 35.7566   7
   7 -16   2 30.8036 24.0384   1
  -7  -9   2 46.3107 21.4298   1
  -9  -7  -2 39.0571 18.4797   1
   9 -16  -2 9.72568 23.4742   1
   7 -16   2 37.8144 24.6662   6
  16  -9  -2 77.0394 26.7906   7
   7   9  -2 67.2237 18.8783   7
   9 -16  -2 68.0893 28.0589   3
  16  -7   2 18.0613 24.5982   7
   9   7   2 57.5206 22.0154   7
   7 -16   5 705.328 49.5821   6
  16  -7   5 600.451 34.1564   6
  16  -9  -5 693.226 49.5393   7
   7   9  -5 643.074 37.4430   7
   9 -16  -5 739.379 52.2525   3
  16  -7   5 643.727 49.5684   7
   9   7   5 734.746 46.2699   7
  -9  -7  -5 563.648 40.7532   1
   9 -16  -5 510.552 43.5452   1
  -7  -9   5 590.493 42.2523   1
   7 -16   5 536.300 45.5734   1
  -7  -9   5 617.095 36.5187   6
   7   9  -8 371.679 33.0873   7
  16  -9  -8 376.137 42.8314   7
   7 -16   8 340.209 43.1818   1
  -7  -9   8 370.511 38.3185   1
   7 -16   8 328.247 40.4927   6
  -7  -9   8 381.024 35.9635   6
   9 -16  -8 242.553 38.0916   1
  16  -9 -11 22.5160 34.6056   7
  -7  -9  11-24.6197 28.1270   1
   7 -16  11-3.37335 29.6756   1
   7   9 -11-13.8550 33.4854   4
   7 -16  11 1.65904 30.7431   6
  -7  -9  11 16.2759 26.3426   6
  -7  -9  14 158.270 36.3714   6
   7 -16  14 142.831 39.2553   6
  -7  16 -14 156.998 42.5022   5
  16  -9 -14 145.845 41.7727   7
  -7  -9  14 124.993 36.4181   1
   7 -16  14 90.5978 37.5956   1
   7   9 -14 152.278 41.7164   4
 -16   7 -14 123.477 38.8634   2
  16  -6 -14 156.870 44.5950   7
  10 -16  14 183.665 40.5816   6
 -10  16 -14 195.576 44.1755   5
 -10  -6  14 171.953 37.6850   6
 -10  -6  14 199.170 35.4994   1
  10 -16  14 188.685 40.4969   1
  10   6 -14 178.212 40.2038   4
 -16  10 -14 237.099 44.8948   2
  10   6 -11 1.57786 31.2595   4
  10 -16  11 29.3537 30.2211   6
 -10  -6  11-4.42798 23.2180   1
  10 -16  11 13.8069 29.9972   1
 -10  -6  11 5.07000 25.4877   6
 -10  16 -11 34.8781 32.3971   5
  16  -6 -11 33.7802 34.8406   7
  10   6 -11 34.7731 28.6626   7
  10 -16   8 2209.29 93.4066   6
  16 -10   8 2123.97 78.4083   6
  10   6  -8 2197.63 87.4035   7
  16  -6  -8 2066.92 92.8942   7
  10 -16   8 2371.74 94.5027   1
 -10  -6   8 2195.18 81.3492   1
 -10  16  -8 2027.73 92.1255   5
  -6 -10  -8 2034.95 91.4663   1
   6 -16  -8 2016.65 92.4482   1
 -10  -6   8 2037.10 78.7888   6
 -10  -6   5 2795.48 92.7456   6
  10 -16   5 3126.33 114.984   6
  10   6  -5 2929.66 104.340   7
  16  -6  -5 2874.32 114.321   7
  10 -16   5 3152.47 116.000   3
  10 -16   5 3552.19 114.366   1
  16 -10   5 2788.65 108.695   7
   6  10   5 2915.87 99.0658   7
 -10  -6   5 3392.20 99.4406   1
   6 -16  -5 3489.89 117.367   1
  -6 -10  -5 3603.65 110.930   1
 -10  16  -5 2917.44 108.654   5
 -10  16  -2 647.439 42.2411   5
  -6  16   2 624.599 40.2999   4
  16 -10   2 658.667 46.8281   7
   6  10   2 693.544 37.7045   7
  10 -16   2 795.050 55.6452   3
  10 -16   2 847.862 50.0674   1
 -10  -6   2 856.151 39.0574   1
   6 -16  -2 820.185 52.2031   1
  -6 -10  -2 896.614 48.1615   1
  10   6  -2 727.808 45.5349   7
  16  -6  -2 642.349 50.0893   7
  16 -10  -1 851.063 53.3597   7
   6  10  -1 866.587 40.6635   7
  10 -16  -1 921.057 59.9871   3
 -10  16   1 812.583 41.5903   5
  -6  16  -1 884.627 52.1323   4
  16  -6   1 810.456 54.3761   7
  10   6   1 878.712 50.9263   7
   6 -16   1 1150.53 60.2131   1
 -10  -6  -1 1141.65 45.7971   1
  -6 -10   1 1043.08 52.6203   1
  10 -16  -1 1056.12 55.1167   1
   6 -16   1 939.787 54.5102   6
   6 -16   4 1529.35 72.0065   6
  16  -6   4 1550.87 76.7577   7
  10   6   4 1520.21 70.1244   7
  16 -10  -4 1374.28 69.7953   7
   6  10  -4 1354.52 55.2616   7
  10 -16  -4 1423.71 74.9987   3
  -6 -10   4 1336.38 57.3608   6
  -6 -10   4 1751.49 71.2819   1
  10 -16  -4 1711.11 72.4967   1
   6 -16   4 1764.71 77.8364   1
  10 -16  -7 332.072 39.1581   1
  16 -10  -7 273.594 37.0652   7
  -6 -10   7 283.564 30.4645   6
   6 -16   7 362.765 42.8728   1
  -6 -10   7 358.116 37.0588   1
  10 -16  -7 270.068 38.4685   3
   6 -16   7 282.689 38.8801   6
  16 -10 -10 237.266 41.2933   7
  -6 -10  10 307.356 35.9251   6
  -6 -10  10 310.686 39.0989   1
   6 -16  10 353.204 45.3599   1
   6  10 -10 377.535 47.8052   4
   6 -16  10 283.806 40.0458   6
   6  10 -13 137.546 41.8408   4
 -16   6 -13 153.843 40.4063   2
  -6 -10  13 150.335 36.0939   1
   6 -16  13 136.482 38.8704   1
  16 -10 -13 142.509 41.0848   7
  -6 -10  13 125.642 35.0941   6
   6 -16  13 100.842 35.6999   6
 -11  16 -15-1.40023 29.0837   2
  11   5 -15 43.1763 33.1998   4
  16  -5 -12 236.811 46.9812   7
 -11  -5  12 273.591 37.7629   6
  16 -11  12 272.394 30.7535   6
  11 -16  12 274.460 41.1597   6
 -11  16 -12 289.945 46.7133   5
  11 -16  12 277.533 40.5033   1
  16 -11  12 303.643 35.0754   3
  11   5 -12 347.148 43.9721   4
  11   5 -12 323.213 42.9850   7
 -11  16 -12 282.594 34.2521   2
  11 -16   9 875.046 59.5357   6
  16 -11   9 834.352 47.9635   6
 -11  16  -9 866.324 60.1366   5
  11 -16   9 969.363 59.8708   1
  11 -16   9 910.428 56.9891   3
  11   5  -9 971.132 59.5414   7
  16  -5  -9 913.950 63.2742   7
 -11  -5   9 931.680 52.0548   6
  11   5  -6 281.957 34.2979   7
  11 -16   6 251.274 33.7682   1
  16  -5  -6 188.848 35.4569   7
  16 -11   6 171.797 29.7954   7
  16 -11   6 231.623 28.8677   6
  11 -16   6 205.638 35.6514   6
 -11  16  -6 203.843 33.8240   5
  11 -16   6 176.036 33.9542   3
  -5 -11  -6 393.157 37.7640   1
   5 -16  -6 427.017 43.3074   1
 -11  16  -3 510.067 38.5550   5
  -5  16   3 494.118 36.6467   4
  11   5  -3 516.132 40.2701   7
  16  -5  -3 529.349 46.0134   7
  11 -16   3 477.605 45.3551   3
  16 -11   3 523.288 40.6966   7
  -5 -11  -3 355.161 35.7546   1
  11 -16   3 473.879 38.5987   1
   5 -16  -3 411.116 42.2926   1
   5 -16   0 1961.43 84.8798   1
  -5 -11   0 1830.77 76.4072   1
  11 -16   0 1636.88 73.0154   1
 -11  16   0 1853.36 68.6201   5
  -5  16   0 2054.92 80.7312   4
  16 -11   0 1911.01 79.0781   7
  11   5   0 2028.05 80.2130   7
  11 -16   0 1950.15 87.4441   3
  16  -5   0 2146.31 88.4315   7
   5 -16   0 2116.81 81.5015   6
   5 -16   3 940.655 54.6261   6
  16 -11  -3 963.436 55.2170   7
  -5  16  -3 873.868 55.0917   4
  -5 -11   3 869.137 42.1293   6
   5 -16   3 857.919 55.8542   1
  -5 -11   3 908.465 52.6201   1
  11 -16  -3 850.383 49.7583   1
  11 -16  -3 982.653 60.5246   3
  16  -5   3 935.571 58.6546   7
  11   5   3 922.975 53.5346   7
  16  -5   6 27.5825 29.4719   7
  11 -16  -6 41.9999 24.9379   1
   5 -16   6 16.4634 27.1172   1
  -5 -11   6 20.3539 24.6013   1
  -5 -11   6 16.5082 18.9933   6
   5 -16   6 22.9687 25.2873   6
  -5  16  -6 13.8347 29.7927   4
  16 -11  -6 26.3603 25.4544   7
  11 -16  -6 17.4224 28.3288   3
   5 -16   9 356.689 45.9514   1
  -5 -11   9 301.917 40.6138   1
  16 -11  -9 356.096 43.2532   7
  11 -16  -9 303.385 38.7863   3
   5  11  -9 395.229 49.7418   4
  -5 -11   9 311.771 35.8380   6
   5 -16   9 365.374 41.5808   6
 -11  -5 -12 16.9015 25.7120   2
  16 -11 -12 22.7254 26.6871   3
  16 -11 -12 43.9821 34.4429   7
  -5 -11  12 27.1499 30.4629   1
   5 -16  12 22.0663 33.4028   1
  -5 -11  12 44.5460 29.7372   6
   5 -16  12 29.4437 32.9587   6
   5  11 -12 20.8315 35.5278   4
  -5 -11  15 145.033 38.7672   6
 -12  16 -16-4.60993 30.1777   2
  16 -12  13 82.6936 25.9851   6
  12 -16  13 104.993 35.9605   6
 -12  16 -13 110.975 39.6201   5
  12   4 -13 95.2122 33.3504   4
  16  -4 -13 155.561 42.9974   7
  12   4 -13 133.626 37.8222   7
  12 -16  13 82.2140 32.3763   1
 -12  16 -13 96.9788 30.1711   2
  12 -16  10 36.2186 31.4027   6
  16 -12  10 27.7308 21.3148   6
 -12  16 -10-3.35954 31.2102   5
  12 -16  10 13.7563 26.1804   1
   4 -16 -10 9.33338 36.4223   1
  16 -12  10 15.1515 25.0883   3
  12   4 -10 64.0231 32.6974   7
  16  -4 -10 43.7950 35.0809   7
  12 -16  10 57.1816 28.8863   3
  12 -16   7 22.2626 27.5745   6
  16 -12   7 13.7744 20.4210   6
 -12  16  -7 26.9209 28.1332   5
  -4 -12  -7 32.2024 27.5605   1
  12 -16   7 41.5930 24.6858   1
   4 -16  -7 28.3202 27.9628   1
  16 -12   7 1.24665 21.3315   7
  12 -16   7 31.7156 29.2918   3
  16  -4  -7 7.94410 29.0810   7
  12   4  -7 22.6109 26.9146   7
  12   4  -4 120.145 28.9076   7
  16  -4  -4 112.640 31.6156   7
  12 -16   4 77.3247 29.7635   6
 -12  16  -4 63.0014 25.4439   5
  12 -16   4 54.2207 24.2190   1
  -4 -12  -4 69.9496 25.8105   1
   4 -16  -4 74.9904 28.5660   1
  16 -12   4 102.351 25.3859   7
  12 -16   4 80.8463 31.5531   3
  -4  16   4 114.691 24.6869   4
   4 -16  -1-12.0410 21.2127   6
 -12  16  -1 6.07088 18.2582   5
  12 -16   1 12.5415 30.1048   3
  -4  16   1 10.3285 24.5712   4
  16  -4  -1 10.1673 26.5147   7
  16 -12   1 11.9815 21.3444   7
  12   4  -1-9.68928 23.6288   7
  12 -16   1 27.8228 20.7589   1
   4 -16  -1 10.8914 24.9158   1
  -4 -12  -1-3.68354 23.6867   1
  16 -12  -2 12.4655 22.8816   7
  16  -4   2 6.06120 25.4692   7
  12   4   2 13.0344 23.8553   7
  12 -16  -2-3.01792 20.5221   1
   4 -16   2-5.71560 25.7520   1
  -4 -12   2 11.2169 24.2072   1
  -4 -12   2 13.1515 16.2397   6
   4 -16   2 1.15751 22.0754   6
  -4  16  -2 25.1389 26.7152   4
  12 -16  -2 37.6043 28.8202   3
  -4 -12   5 299.847 29.9551   6
   4 -16   5 287.005 36.0184   6
  16  -4   5 308.474 40.4560   7
  12   4   5 316.640 39.0156   7
  -4  16  -5 310.169 39.0743   4
  12 -16  -5 350.916 41.7844   3
  16 -12  -5 272.105 34.0351   7
  12 -16  -5 135.417 26.5428   1
  -4 -12   5 190.332 31.9458   1
   4 -16   5 259.603 38.5886   1
  12 -16  -8 198.761 35.1401   3
  -4  16  -8 169.341 40.3097   4
   4  12  -8 189.519 42.0736   4
   4 -16   8 180.186 33.8516   6
  -4 -12   8 154.918 28.8477   6
   4 -16   8 163.658 39.1509   1
  -4 -12   8 138.826 33.5107   1
  16 -12  -8 136.223 34.1562   7
  16 -12 -11 76.4676 30.0651   3
   4  12 -11 84.0914 41.8486   4
  12 -16 -11 56.0272 28.3989   3
  16 -12 -11 89.4710 35.1038   7
  -4 -12  11 58.8349 32.1389   1
   4 -16  11 69.5043 35.6429   1
  -4 -12  11 93.1942 31.5992   6
   4 -16  11 76.7953 33.0432   6
  -4 -12  14 26.9949 32.9281   6
   4 -16  14 47.1890 36.1755   6
   4  12 -14 57.0506 38.6452   4
 -16   4 -14 66.6172 37.1406   2
 -12  -4 -14 44.9629 31.0106   2
  -4 -12  14 12.5324 33.7560   1
  16 -13  14 45.3204 26.8738   6
  13 -16  14 71.0365 36.9058   6
  13   3 -14 87.0900 39.2184   7
  13 -16  14 24.1534 31.9193   1
 -13  16 -14 34.5005 30.7971   2
  13 -16  11 3.28633 30.5271   6
  16 -13  11 20.9606 24.7536   6
 -13  16 -11 28.8093 33.9392   5
  13 -16  11 12.3013 27.0219   1
  13   3 -11 25.0311 32.5585   7
  16  -3 -11 66.7031 35.9084   7
  16 -13  11 6.86958 23.5752   3
  13 -16  11 21.6480 24.5771   3
  16 -13   8 137.073 27.9192   6
  13 -16   8 103.985 31.8399   6
 -13  16  -8 167.260 34.4993   5
  -3 -13  -8 58.4929 32.1641   1
   3 -16  -8 73.0978 32.7888   1
  13 -16   8 83.8574 27.8708   1
  13   3  -8 150.746 33.4530   7
  16  -3  -8 145.345 36.1096   7
  13 -16   8 167.934 34.1641   3
  16 -13   8 160.626 32.0622   3
  16 -13   8 101.147 25.8589   7
  16 -13   5 62.2365 22.8772   7
   3 -16  -5 73.0012 29.5029   1
  -3 -13  -5 74.4005 29.0943   1
  13 -16   5 75.6860 25.1232   1
 -13  16  -5 67.7333 27.5974   5
  16 -13   5 55.4877 23.7775   6
  13 -16   5 102.406 31.3539   6
  13   3  -5 86.0007 30.6671   7
  16  -3  -5 105.333 33.2068   7
  13 -16   5 110.354 33.8119   3
  -3  16   5 90.8285 25.1389   4
  13 -16   2 36.3380 21.2241   1
   3 -16  -2 2.94774 26.3561   1
  -3 -13  -2 14.8404 26.6715   1
   3 -16  -2 25.8387 20.7850   6
 -13  16  -2-0.97510 21.0345   5
  13 -16   2 42.6400 31.4893   3
  -3  16   2 24.4646 25.2205   4
  16 -13   2 10.1772 18.8166   7
  13   3  -2 25.5396 26.8030   7
  16  -3  -2 6.07963 26.6712   7
  16 -13  -1 236.374 29.8201   7
  -3  16  -1 221.810 35.3674   4
  13 -16  -1 265.871 40.6712   3
  16  -3   1 227.077 37.2991   7
  13   3   1 229.899 34.8201   7
  -3 -13   1 216.777 22.8627   6
   3 -16   1 247.203 30.3621   6
   3 -16   1 165.546 32.7756   1
  -3 -13   1 176.041 31.8462   1
  13 -16  -1 135.216 24.3941   1
   3 -16   4 173.003 34.6554   1
  13 -16  -4 122.878 25.5622   1
  -3 -13   4 188.764 33.2858   1
  16 -13  -4 256.183 32.2781   7
  -3  16  -4 214.256 37.4765   4
   3 -16   4 260.296 33.8458   6
  -3 -13   4 288.386 29.3603   6
  16  -3   4 282.563 40.2587   7
  13   3   4 305.340 37.9721   7
  13 -16  -4 257.295 39.2057   3
  16  -3   7 43.2480 33.6748   7
  -3  16  -7 11.7038 32.7640   4
   3  13  -7-1.77356 33.8236   4
  16 -13  -7-1.27568 26.2345   7
   3 -16   7 19.5229 29.3969   1
  -3 -13   7-4.44381 26.4867   1
   3 -16   7 26.3562 27.2433   6
  -3 -13   7 8.20287 22.8119   6
  13 -16  -7 13.8104 29.2645   3
   3  13 -10 157.637 43.4537   4
  16 -13 -10 84.6411 32.4787   7
  16 -13 -10 109.450 32.1228   3
  13 -16 -10 124.326 32.8767   3
   3 -16  10 72.5197 35.7996   1
  -3 -13  10 143.228 37.9816   1
  -3 -13  10 135.808 31.7052   6
   3 -16  10 100.992 35.1056   6
  -3 -13  13 193.302 40.3232   1
  -3 -13  13 168.387 38.0941   6
   3 -16  13 182.595 39.8119   6
  16 -13 -13 186.991 33.1405   3
   3  13 -13 201.475 47.1692   4
  13 -16 -13 178.732 33.0823   3
  14   2 -12 8.14562 28.6898   4
  16 -14  12 11.2600 28.5368   6
  14 -16  12 31.1455 32.0513   6
  16  -2 -12 17.7276 36.8587   7
  14   2 -12 16.3689 36.1081   7
  14 -16  12-4.00638 26.7962   1
  16 -14  12 6.86545 25.0661   3
  14 -16  12-1.35205 24.6193   3
  14   2  -9 374.399 45.8479   7
  16  -2  -9 424.468 47.9023   7
  14 -16   9 471.926 46.3013   6
  16 -14   9 421.234 40.0812   6
 -14  16  -9 355.862 45.7168   5
  16 -14   9 406.035 38.6048   7
  14 -16   9 485.687 41.0118   1
  14 -16   9 493.350 46.5114   3
  16 -14   9 379.507 42.1183   3
  -2 -14  -9 548.803 54.6398   1
   2 -16  -9 409.918 50.3090   1
   2 -16  -6 73.0780 31.9706   1
  -2 -14  -6 68.4083 30.3177   1
  14 -16   6 69.3869 24.1888   1
   2 -16  -6 51.8335 20.9670   6
  14 -16   6 72.6420 31.7049   6
  16 -14   6 62.8164 27.2965   6
 -14  16  -6 60.5518 29.3671   5
  14   2  -6 49.9136 29.4862   7
  16  -2  -6 37.0164 30.0727   7
  14 -16   6 100.110 35.1596   3
  16 -14   6 62.4953 34.1498   3
  16 -14   6 40.4140 21.6037   7
  14 -16   3 247.969 28.4905   1
   2 -16  -3 275.958 38.9908   1
  -2 -14  -3 262.189 36.4641   1
  14   2  -3 293.514 37.5789   7
  16  -2  -3 301.144 40.3130   7
  16 -14   3 262.619 28.1752   7
   2 -16  -3 267.460 29.0802   6
  14 -16   3 234.653 40.4866   3
  16 -14   3 249.363 42.3631   3
  14   2   0 1451.32 70.9635   7
  16  -2   0 1333.28 71.3386   7
  16 -14   0 1172.87 56.1907   7
  14 -16   0 1363.11 75.5370   3
  -2  16   0 1314.49 68.2388   4
   2 -16   0 1226.49 67.4855   1
  -2 -14   0 1284.45 66.4465   1
  14 -16   0 1150.53 54.0177   1
   2 -16   0 1215.55 57.7053   6
  -2 -14   0 1283.29 52.9122   6
   2 -16   3 126.656 33.2986   1
  -2 -14   3 135.121 31.9913   1
  14 -16  -3 88.6535 22.8005   1
   2 -16   3 160.141 28.4928   6
  -2 -14   3 130.385 24.4275   6
  16 -14  -3 142.150 26.3033   7
  16  -2   3 186.564 34.9548   7
  14   2   3 131.873 32.5893   7
  14 -16  -3 165.430 37.6283   3
  16 -14  -3 148.887 36.5577   3
  -2  16  -3 197.579 36.6591   4
  -2  16  -6 166.665 39.1517   4
   2  14  -6 204.999 41.6100   4
  -2 -14   6 280.459 39.9948   1
  16 -14  -6 165.319 30.5170   7
  14   2   6 271.655 41.1586   7
  16  -2   6 122.745 35.6089   7
  14 -16  -6 365.862 37.0054   1
   2 -16   6 175.164 33.0662   6
  -2 -14   6 169.981 29.6961   6
  14 -16  -6 164.451 38.2094   3
  16 -14  -6 155.206 35.4777   3
   2 -16   6 194.784 37.3885   1
  16 -14  -9 630.723 49.3338   7
   2  14  -9 759.853 64.3759   4
  -2  16  -9 619.556 58.5291   4
  14 -16  -9 679.945 54.1010   3
  16 -14  -9 634.747 52.4924   3
   2 -16   9 612.681 51.4025   6
   2 -16   9 752.096 60.6179   1
  -2 -14   9 789.318 59.7575   1
  -2 -14   9 750.297 52.7332   6
  -2 -14  12 67.3629 36.6797   1
   2 -16  12 29.6381 35.6216   1
  16 -14 -12 33.3591 29.2217   3
  14 -16 -12 49.3937 30.1939   3
  -2 -14  12 40.2944 31.1785   6
   2 -16  12 52.6998 34.0552   6
   2  14 -12 30.3919 40.6650   4
  16 -15  13 366.305 43.3358   6
  15 -16  13 433.220 47.2297   6
  15   1 -10 350.331 47.2429   7
  16  -1 -10 363.887 49.3459   7
  15 -16  10 342.885 44.0950   6
  16 -15  10 365.717 40.8788   6
  -1 -15 -10 517.599 57.0391   1
   1 -16 -10 472.936 55.0101   1
  15 -16  10 393.142 44.4912   3
  16 -15  10 308.634 41.4030   3
  15 -16   7-3.05217 27.8623   6
  16 -15   7 31.4996 28.0607   6
  15 -16   7 50.1397 32.6600   3
  16 -15   7 12.7207 29.3237   3
  -1 -15  -7 22.1296 30.1482   1
   1 -16  -7 17.6479 31.3723   1
  15   1  -7 12.7925 28.6711   7
  16  -1  -7 35.2388 30.9452   7
   1 -16  -4 845.753 57.8789   1
  -1 -15  -4 826.065 56.9171   1
  15   1  -4 776.000 56.0138   7
  16  -1  -4 754.014 56.2126   7
  16 -15   4 785.416 60.0001   3
  15 -16   4 792.480 59.3844   3
   1 -16  -1 354.375 31.6834   6
  16 -15   1 372.919 46.7975   3
  15 -16   1 381.985 46.4484   3
  15   1  -1 401.498 42.7223   7
  16  -1  -1 372.443 42.3382   7
   1 -16  -1 423.597 45.0330   1
  -1 -15  -1 431.602 44.9459   1
  -1 -15   2 193.780 26.5518   6
   1 -16   2 216.899 29.8218   6
   1 -16   2 239.455 37.8630   1
  -1 -15   2 224.315 36.6785   1
  15   1   2 197.934 37.2041   7
  16  -1   2 229.774 38.5395   7
  -1  16  -2 261.203 40.1659   4
  15 -16  -2 218.658 38.7815   3
  16 -15  -2 227.707 39.0217   3
  16 -15  -2 175.108 25.4382   7
  -1 -15   5 1311.86 63.4165   6
   1 -16   5 1283.15 65.6089   6
  -1 -15   5 1564.43 77.8755   1
   1 -16   5 1343.39 74.4629   1
  -1  16  -5 1436.67 80.5525   4
   1  15  -5 1490.54 81.4797   4
  16 -15  -5 1215.87 73.5809   3
  15 -16  -5 1333.96 76.2884   3
  16 -15  -5 1242.92 61.6420   7
  16  -1   5 1408.12 77.7884   7
  15   1   5 1383.30 75.8305   7
  16  -1   8 572.547 55.2033   7
  -1  16  -8 591.497 59.2996   4
   1  15  -8 692.479 62.0533   4
  16 -15  -8 573.126 52.1008   3
  15 -16  -8 669.155 54.7272   3
  16 -15  -8 626.383 46.5163   7
   1 -16   8 584.786 48.2090   6
  -1 -15   8 641.597 48.7884   6
   1 -16   8 631.325 55.7367   1
  -1 -15   8 624.465 54.9901   1
  15 -16 -11 10.2894 30.4730   3
  16 -15 -11 17.8491 29.7236   3
  -1 -15  11 20.8751 30.4130   6
   1 -16  11 26.8926 31.5317   6
  -1  16 -11 26.9547 38.8960   4
   1  15 -11 59.0459 41.2831   4
   1 -16  11 20.1753 35.5975   1
  -1 -15  11 21.5791 35.4495   1
  16   0 -11 7.52233 35.6964   7
  16 -16  11-3.17375 29.8372   6
  16 -16  11-1.55550 27.9594   3
  16 -16   8 52.7663 33.6569   3
  16 -16   8 51.7031 30.9158   6
   0 -16  -8 52.2961 33.6008   1
  16   0  -8 49.3347 35.2816   7
  16 -16   5 258.039 43.0191   3
  16 -16   5 240.413 39.1493   6
  16   0  -5 261.376 42.0503   7
   0 -16  -5 177.593 37.3441   1
  16 -16   2 18.9215 32.0342   3
  16   0  -2 24.4954 29.7372   7
   0 -16  -2 8.07424 29.5558   1
   0 -16   1 31.8633 29.3116   1
  16   0   1 48.9753 31.2849   7
  16 -16  -1 3.45088 32.0597   3
   0 -16   1 29.2155 20.6302   6
   0  16  -1 43.1880 32.9667   4
   0 -16   4 166.028 35.4734   1
  16   0   4 179.846 37.1703   7
  16 -16  -4 191.387 39.4965   3
   0 -16   4 183.624 31.5061   6
   0  16  -4 198.038 40.8761   4
   0 -16   7 35.2270 33.1187   1
  16   0   7-1.87933 33.3359   7
   0  16  -7-11.5476 35.4888   4
   0 -16   7 16.1664 25.4527   6
  16 -16  -7 10.0689 30.7128   3
   0 -16  10 95.0172 34.7885   6
   0  16 -10 95.8138 40.4312   4
   0 -16  10 103.487 39.9272   1
  16 -16 -10 58.8968 33.8212   3
  -9  -8  14 344.836 42.7847   1
  -9  -8  14 376.432 44.9824   6
   9   8 -14 374.282 49.8370   4
   9   8 -11 122.846 39.8236   4
  -9  17 -11 117.038 39.6068   5
  17  -8 -11 142.151 40.5546   7
   9   8 -11 137.986 33.1642   7
   9 -17  11 101.970 35.6761   6
  -9  -8  11 124.599 29.6058   6
  -9  -8  11 111.106 31.5972   1
   9 -17  11 111.558 36.3704   1
   9 -17   8 1121.41 65.9744   6
   8 -17  -8 1120.73 67.1260   1
  -9  17  -8 1026.03 64.8063   5
  17  -9   8 970.781 64.1990   7
  -9  -8   8 879.802 50.0643   6
  -9  -8   8 991.257 54.4142   1
   9 -17   8 1066.09 64.7851   1
   9   8  -8 1009.49 55.6917   7
  17  -8  -8 948.719 63.7888   7
  17  -9   5 1744.35 68.9909   6
   9 -17   5 1801.76 83.7783   6
  17  -9   5 1791.11 84.0442   7
   8   9   5 1669.19 72.9652   7
  -9  -8   5 1942.13 74.3965   1
  -8  -9  -5 2253.43 81.5517   1
   8 -17  -5 2324.03 90.6765   1
   9 -17   5 1999.80 85.1423   1
  17  -8  -5 1668.49 83.5119   7
   9   8  -5 1625.76 71.2106   7
   9 -17   2 259.016 35.5699   6
  17  -9   2 214.546 33.9040   7
   8   9   2 209.061 26.9898   7
  17  -8  -2 229.668 35.9198   7
   9   8  -2 232.541 28.2019   7
  -8  -9  -2 240.375 28.9990   1
  -9  -8   2 240.119 27.7276   1
   8 -17  -2 333.060 38.0217   1
   9 -17   2 217.830 33.4572   1
   8 -17   1 1563.72 74.0658   6
  -9  -8  -1 1645.60 62.8200   1
   8 -17   1 1722.24 76.4747   1
  -8  -9   1 1627.47 65.0482   1
   9 -17  -1 1576.24 72.6561   1
   8   9  -1 1292.93 58.7149   7
   9   8   1 1188.95 59.8435   7
  17  -9  -1 1461.14 72.8008   7
  17  -8   1 1515.49 74.8695   7
   8 -17   4 1655.96 78.1872   6
  17  -8   4 1497.27 77.2875   7
   9   8   4 1360.72 65.9265   7
  17  -9  -4 1507.01 76.7993   7
   8   9  -4 1333.08 60.8903   7
   8 -17   4 1921.89 81.9869   1
  -8  -9   4 1710.85 69.6664   1
  -9  -8  -4 1982.49 71.1970   1
   9 -17  -4 1774.17 77.6711   1
  -8  -9   7 80.2674 23.2184   6
   8 -17   7 40.4308 28.9800   6
  17  -8   7 47.9589 32.2158   7
   9 -17  -7 43.5703 27.7513   1
   8 -17   7 37.9464 28.4990   1
  -8  -9   7 54.0982 24.4022   1
   8   9  -7 61.0901 23.4192   7
  17  -9  -7 69.0667 31.5733   7
   8   9 -10 743.080 49.9894   7
  17  -9 -10 661.242 58.9808   7
   8   9 -10 898.315 66.1643   4
   8 -17  10 1172.25 69.8746   1
  -8  -9  10 1013.35 59.7735   1
   8 -17  10 972.646 62.7681   6
  -8  -9  10 662.503 48.6001   6
  17  -9 -13 366.918 52.2529   7
   8   9 -13 351.061 50.4701   4
  -8  17 -13 457.865 55.1367   5
  -8  -9  13 425.221 45.2656   6
   8 -17  13 506.555 53.0093   6
  -8  -9  13 419.781 45.8490   1
   8 -17  13 552.909 55.0740   1
  10   7 -15 22.6466 34.2900   4
  10 -17  12 61.5636 34.1895   6
 -10  17 -12 68.0625 36.4972   5
 -10  -7  12 57.4891 30.0319   6
  17  -7 -12 107.737 41.6516   7
  10   7 -12 46.6531 30.9614   7
 -10  -7  12 56.2223 27.0297   1
  10 -17  12 42.6105 31.9225   1
  10   7 -12 68.5594 35.2729   4
 -10  17  -9 226.968 40.1525   5
  10 -17   9 243.403 39.4520   6
  17  -7  -9 223.968 41.6763   7
  10   7  -9 172.460 33.2289   7
  10 -17   9 283.158 40.5149   1
 -10  -7   9 169.653 29.5257   1
   7 -17  -9 204.900 41.1082   1
 -10  -7   9 149.887 28.0017   6
  10 -17   6 15.0327 27.1618   6
  17 -10   6 8.60520 19.5438   6
 -10  17  -6 40.9773 27.5787   5
  17  -7  -6 6.26065 29.0748   7
  10   7  -6-2.18142 21.3729   7
   7 -17  -6 10.3255 27.3341   1
  10 -17   6 1.39270 27.0490   1
 -10  -7   6-24.4143 20.6059   1
  -7 -10  -6 1.25578 24.4990   1
  17 -10   6-23.2241 27.9373   7
   7  10   6-1.01271 20.3622   7
  10 -17   3 315.930 39.5259   6
  -7 -10  -3 258.772 32.0245   1
 -10  -7   3 291.073 27.9674   1
 -10  17  -3 243.285 33.2247   5
  17 -10   3 311.339 39.0945   7
   7  10   3 307.923 29.0247   7
  10 -17   3 297.512 40.6250   3
  10 -17   3 192.357 33.9397   1
   7 -17  -3 249.993 36.6295   1
  17  -7  -3 281.941 38.5584   7
  10   7  -3 315.314 32.9444   7
 -10  -7   0 1036.02 46.3047   1
   7 -17   0 926.234 57.8313   1
  10 -17   0 972.466 55.7367   1
  -7 -10   0 1064.87 54.4213   1
 -10  17   0 915.879 47.5875   5
  10 -17   0 1001.27 64.5591   3
   7 -17   0 941.992 57.4035   6
  10   7   0 983.641 52.1838   7
  17 -10   0 841.429 54.8841   7
   7  10   0 952.386 45.5204   7
  17  -7   0 924.357 59.6209   7
  10 -17  -3 296.552 35.9428   1
   7 -17   3 335.065 39.7920   1
 -10  -7  -3 346.640 29.1605   1
  -7 -10   3 389.192 35.5764   1
   7 -17   3 282.371 36.8845   6
  10 -17  -3 361.409 43.5631   3
  17  -7   3 362.079 41.9879   7
  10   7   3 346.901 35.0743   7
   7  10  -3 356.429 28.4985   7
  17 -10  -3 276.601 37.2522   7
  17 -10  -6 24.2963 29.0451   7
   7 -17   6 56.8009 29.3538   1
  -7 -10   6 58.1360 26.5101   1
  10 -17  -6 36.5934 27.3124   1
  17  -7   6 27.5509 29.7435   7
  10   7   6 42.6727 26.3352   7
  -7 -10   6 15.6396 19.3077   6
   7 -17   6 21.7598 26.6259   6
  -7 -10   9 17.9963 23.6667   6
   7 -17   9 12.9366 27.7443   6
   7  10  -9 7.20220 35.8239   4
  17 -10  -9 11.4303 32.8338   7
   7 -17   9-3.58958 31.9226   1
  -7 -10   9 24.4087 28.1990   1
  10 -17  -9 21.7895 33.3483   1
  -7 -10  12 13.2208 28.7247   6
   7 -17  12-1.82266 32.2454   6
  -7 -10  12 32.0001 30.5131   1
   7 -17  12 20.5086 34.6361   1
   7  10 -12 19.0465 36.2403   4
  17 -10 -12 25.6021 35.4400   7
 -11  -6  13 189.183 37.9696   6
  11 -17  13 169.034 40.9731   6
 -11  17 -13 188.326 44.3489   5
  11 -17  13 213.394 40.8125   1
  11   6 -13 202.913 40.4347   4
  11   6 -13 199.020 39.9190   7
  17  -6 -13 197.966 46.9389   7
 -11  -6  10 211.066 32.8101   6
  11 -17  10 316.821 44.4004   6
 -11  17 -10 276.622 43.7253   5
  11   6 -10 239.931 38.0951   7
  17  -6 -10 197.782 43.1794   7
  11 -17  10 317.183 41.2529   1
  11 -17   7 224.571 35.3869   1
   6 -17  -7 226.839 36.4722   1
  17 -11   7 258.592 29.1750   6
  11 -17   7 260.527 38.6363   6
 -11  17  -7 273.411 38.3401   5
  17  -6  -7 271.891 42.3036   7
  11   6  -7 325.596 36.1763   7
  11 -17   7 280.351 40.5076   3
  17 -11   7 289.129 37.3486   7
  -6 -11  -7 285.759 39.6118   1
  11 -17   4 2322.20 93.0103   1
   6 -17  -4 2319.88 97.4764   1
  -6 -11  -4 2486.44 94.3237   1
 -11  17  -4 2351.98 92.6283   5
  11   6  -4 2559.27 94.5039   7
  17  -6  -4 2515.63 103.032   7
  11 -17   4 2493.02 103.479   3
  11 -17   4 2485.72 101.364   6
  17 -11   4 2394.58 96.1400   7
 -11  17  -1 3131.67 102.823   5
  -6  17   1 2952.61 104.714   4
  11   6  -1 3299.36 111.197   7
  17  -6  -1 3109.24 117.720   7
  17 -11   1 3269.37 112.313   7
  11 -17   1 3369.73 123.523   3
  11 -17   1 2895.48 106.845   1
   6 -17  -1 3031.03 114.556   1
  -6 -11  -1 3274.97 110.980   1
   6 -17  -1 3267.80 113.701   6
   6 -17   2 182.557 32.4468   6
  17  -6   2 160.474 35.9879   7
  11   6   2 188.379 31.1124   7
  -6  17  -2 140.719 31.0509   4
  17 -11  -2 192.999 32.2807   7
  11 -17  -2 236.945 37.5092   3
   6 -17   2 130.627 33.2204   1
  -6 -11   2 144.805 29.0818   1
  11 -17  -2 148.701 28.4747   1
  -6 -11   5 266.457 33.7233   1
  17  -6   5 246.427 39.2299   7
  -6 -11   5 204.894 25.4171   6
  11 -17  -5 262.985 40.0502   3
   6 -17   5 199.057 33.9045   6
  11 -17  -5 197.204 32.1736   1
   6 -17   5 231.539 37.0871   1
  11   6   5 236.887 34.5218   7
  17 -11  -5 200.916 34.4228   7
  11 -17  -8 279.863 41.8644   1
  -6 -11   8 197.634 30.4507   6
   6 -17   8 208.622 36.0974   6
  11 -17  -8 197.847 37.1325   3
  17  -6   8 205.912 41.2356   7
   6 -17   8 232.732 39.8844   1
  -6 -11   8 232.889 36.6542   1
  17 -11  -8 200.185 38.9984   7
  -6 -11  11 60.9851 28.9942   6
   6 -17  11 122.409 37.3967   6
  -6 -11  11 122.770 35.2010   1
   6 -17  11 168.852 40.5514   1
   6  11 -11 139.091 42.3567   4
  17 -11 -11 145.690 38.1742   7
  -6 -11  14 283.794 42.5270   6
  12   5 -14 58.9372 34.3781   4
  12   5 -14 51.2152 36.5051   7
  17 -12  11 1.15689 21.5494   6
  12 -17  11 29.0808 32.3219   6
 -12  17 -11-9.05266 31.7718   5
  17 -12  11 12.6004 25.0384   3
  12 -17  11 78.4744 31.6466   1
  17  -5 -11 47.1865 38.0335   7
  12   5 -11 49.0937 32.3750   7
  12 -17   8 264.468 39.5688   6
  17 -12   8 163.621 28.0116   6
 -12  17  -8 221.794 38.8558   5
  17 -12   8 206.530 34.2001   7
  12 -17   8 188.408 36.1048   3
  12   5  -8 148.897 34.1785   7
  17  -5  -8 144.636 37.0680   7
  -5 -12  -8 225.194 41.3908   1
   5 -17  -8 251.851 41.6613   1
  12 -17   8 230.567 34.8511   1
  12   5  -5 96.6049 29.3355   7
  17  -5  -5 187.439 37.3132   7
  12 -17   5 247.447 33.1997   1
  17 -12   5 182.393 28.1267   6
  12 -17   5 180.273 35.6374   6
 -12  17  -5 141.582 31.2571   5
   5 -17  -5 248.694 38.5876   1
  -5 -12  -5 189.314 32.4201   1
  17 -12   5 150.607 29.5168   7
  12 -17   5 202.770 37.7511   3
  12   5  -2 29.4442 26.4850   7
  17 -12   2 29.1437 23.7443   7
  17  -5  -2-22.0185 29.7844   7
   5 -17  -2 8.49760 24.5627   6
 -12  17  -2 17.2074 21.7931   5
  -5  17   2 3.27398 22.9763   4
  12 -17   2 9.24665 23.4353   1
   5 -17  -2 3.02625 27.4826   1
  -5 -12  -2 26.8192 25.0705   1
  12 -17   2 15.9241 31.4790   3
   5 -17   1 696.946 52.5352   1
  -5 -12   1 749.246 49.0236   1
  12 -17  -1 830.379 49.0172   1
  -5  17  -1 600.921 46.8810   4
  12   5   1 678.278 48.1737   7
  17  -5   1 670.936 52.9397   7
  12 -17  -1 712.580 56.3878   3
   5 -17   1 610.179 47.0146   6
  17 -12  -1 612.813 45.8855   7
   5 -17   4 294.744 41.0378   1
  -5 -12   4 291.744 36.3473   1
  12 -17  -4 344.802 35.9955   1
  12   5   4 256.561 35.8339   7
  -5 -12   4 244.207 26.1411   6
   5 -17   4 262.180 35.7620   6
  -5  17  -4 244.594 39.1927   4
  12 -17  -4 277.004 40.9414   3
  17  -5   4 300.497 40.8353   7
  17 -12  -4 279.146 35.4427   7
  17  -5   7 5.44549 30.6938   7
  12 -17  -7 24.6328 28.0365   3
   5 -17   7 14.9411 28.1639   6
  -5 -12   7 27.6740 22.8139   6
  17 -12  -7 5.69154 28.8517   7
   5 -17   7 15.0113 29.1885   1
  -5 -12   7 17.0815 28.9818   1
  12 -17  -7 53.8222 31.9099   1
  17 -12 -10 455.049 48.4038   7
   5  12 -10 516.372 56.7535   4
   5 -17  10 482.095 54.0832   1
  -5 -12  10 573.015 52.7975   1
  -5 -12  10 451.971 42.8900   6
   5 -17  10 391.264 46.6327   6
  12 -17 -10 449.751 45.3282   3
  -5 -12  13 95.1683 35.1102   6
  -5 -12  13 105.251 37.6911   1
  17 -12 -13 79.4288 37.7755   7
   5  12 -13 115.053 44.2853   4
  17 -13  12 263.869 33.4361   6
  13 -17  12 368.969 46.4817   6
  13 -17  12 273.944 40.4744   1
 -13  17 -12 281.867 48.2926   5
  17 -13  12 266.624 36.7199   3
  13   4 -12 281.949 42.0255   4
  17  -4 -12 322.346 49.9080   7
  13   4 -12 344.266 46.3417   7
  13 -17   9 2207.40 99.6579   6
  17 -13   9 2175.22 88.3035   6
   4 -17  -9 2794.21 114.835   1
  -4 -13  -9 2966.25 115.178   1
 -13  17  -9 2127.30 99.4573   5
  13 -17   9 2471.25 96.1130   1
  17 -13   9 2377.30 98.6693   3
  13 -17   9 2434.50 99.8625   3
  17 -13   9 2252.32 94.3855   7
  13   4  -9 2174.62 97.9283   7
  17  -4  -9 1985.86 99.5742   7
   4 -17  -6 951.428 61.5591   1
  -4 -13  -6 909.051 55.2415   1
  13 -17   6 644.047 45.4308   1
 -13  17  -6 440.395 44.2217   5
  17 -13   6 460.042 39.3850   6
  13 -17   6 442.042 46.7010   6
  13 -17   6 534.063 49.9605   3
  17 -13   6 419.742 39.5499   7
  13   4  -6 327.501 41.9777   7
  17  -4  -6 434.943 49.4014   7
  -4  17   3 675.721 46.2137   4
 -13  17  -3 691.072 45.7489   5
   4 -17  -3 719.422 46.4146   6
  13 -17   3 719.493 57.8540   3
  -4 -13  -3 719.559 50.1711   1
  13 -17   3 687.768 46.1423   1
   4 -17  -3 703.108 53.5370   1
  13   4  -3 681.880 49.5777   7
  17  -4  -3 816.780 57.8797   7
  17 -13   3 615.857 44.0176   7
  -4  17   0 3791.36 130.328   4
   4 -17   0 3766.40 126.659   6
  13 -17   0 3847.56 141.355   3
  17 -13   0 3569.41 123.557   7
  17  -4   0 3853.52 138.186   7
  13   4   0 3570.91 129.294   7
   4 -17   0 4297.33 140.123   1
  -4 -13   0 4137.36 132.755   1
  13 -17   0 4295.88 127.697   1
  -4 -13   3 412.799 32.4633   6
   4 -17   3 611.304 50.9495   1
  -4 -13   3 620.152 48.5968   1
  13 -17  -3 750.615 46.3537   1
  -4  17  -3 452.531 46.3242   4
   4 -17   3 497.522 42.4102   6
  13 -17  -3 523.776 51.1221   3
  17  -4   3 459.634 47.8141   7
  13   4   3 455.555 43.6981   7
  17 -13  -3 475.278 40.4390   7
  -4 -13   6 519.657 40.3780   6
   4 -17   6 632.194 50.0458   6
  13 -17  -6 950.668 55.9216   1
   4 -17   6 683.885 54.6857   1
  -4 -13   6 796.711 54.3712   1
  -4  17  -6 639.208 56.2408   4
  13 -17  -6 522.495 51.0009   3
  17 -13  -6 471.739 44.5011   7
  17  -4   6 637.487 56.7606   7
  13   4   6 538.906 50.3548   7
  17 -13  -9 1721.39 85.7420   7
  17 -13  -9 1738.78 85.7390   3
  13 -17  -9 1724.14 85.5896   3
   4 -17   9 2317.08 101.750   1
  -4 -13   9 2092.66 92.9543   1
  -4 -13   9 1741.34 80.4012   6
   4  13  -9 1711.72 93.7928   4
   4 -17   9 2013.97 91.6178   6
  -4 -13  12 143.432 36.5574   6
   4 -17  12 99.4729 37.0057   6
   4  13 -12 149.779 46.2450   4
  17 -13 -12 103.845 32.3688   3
  -4 -13  12 157.033 39.4588   1
  17 -13 -12 139.342 38.2427   7
  14 -17  13 67.1398 32.4942   1
  17 -14  13 46.2081 27.9453   6
  17 -14  10 82.1393 27.0871   7
[truncated: 54,588 more chars]
