# Supplementary material for: Effect of temperature and extraframework cation type on CHA framework flexibility
Source: Sci Rep. 2024 Oct 10;14:23778. doi: 10.1038/s41598-024-74638-4 (PMC11467460; doi:10.1038/s41598-024-74638-4)
Supplement: Supplementary file 20 — Supplementary Material 20 [file 41598_2024_74638_MOESM20_ESM.cif]

 
data_shelx
 
_audit_creation_method            SHELXL-2014
_chemical_name_systematic
;
 ?
;
_chemical_name_common             Na-CHA
_chemical_melting_point           ?
_chemical_formula_moiety          ?
_chemical_formula_sum
 'Al16 Na16.07 O96 Si32' 
_chemical_formula_weight          3236.01

loop_
 _atom_type_symbol
 _atom_type_description
 _atom_type_scat_dispersion_real
 _atom_type_scat_dispersion_imag
 _atom_type_scat_source
 'O'  'O'   0.0106   0.0060
 'International Tables Vol C Tables 4.2.6.8 and 6.1.1.4'
 'Al'  'Al'   0.0645   0.0514
 'International Tables Vol C Tables 4.2.6.8 and 6.1.1.4'
 'Na'  'Na'   0.0362   0.0249
 'International Tables Vol C Tables 4.2.6.8 and 6.1.1.4'
 'Si'  'Si'   0.0817   0.0704
 'International Tables Vol C Tables 4.2.6.8 and 6.1.1.4'
 
_space_group_crystal_system       monoclinic
_space_group_IT_number            12
_space_group_name_H-M_alt         'I 2/m'
_space_group_name_Hall            '-I 2y'
 
_shelx_space_group_comment
;
The symmetry employed for this shelxl refinement is uniquely defined
by the following loop, which should always be used as a source of
symmetry information in preference to the above space-group names.
They are only intended as comments.
;
 
loop_
 _space_group_symop_operation_xyz
 'x, y, z'
 '-x, y, -z'
 'x+1/2, y+1/2, z+1/2'
 '-x+1/2, y+1/2, -z+1/2'
 '-x, -y, -z'
 'x, -y, z'
 '-x+1/2, -y+1/2, -z+1/2'
 'x+1/2, -y+1/2, z+1/2'
 
_cell_length_a                    18.2506(3)
_cell_length_b                    13.8793(2)
_cell_length_c                    11.8929(4)
_cell_angle_alpha                 90
_cell_angle_beta                  102.995(3)
_cell_angle_gamma                 90
_cell_volume                      2935.39(12)
_cell_formula_units_Z             1
_cell_measurement_temperature     473(2)
_cell_measurement_reflns_used     6703 
_cell_measurement_theta_min       2.9140 
_cell_measurement_theta_max       32.3180 
 
_exptl_crystal_description        'fragment' 
_exptl_crystal_colour             'clear colourless' 
_exptl_crystal_density_meas       ? 
_exptl_crystal_density_method     ?              
_exptl_crystal_density_diffrn     1.831          
_exptl_crystal_F_000              1601
_exptl_transmission_factor_min    ?                                             
_exptl_transmission_factor_max    ?                                             
_exptl_crystal_size_max           0.140 
_exptl_crystal_size_mid           0.130 
_exptl_crystal_size_min           0.04 
_exptl_absorpt_coefficient_mu     0.633
_shelx_estimated_absorpt_T_min    ? 
_shelx_estimated_absorpt_T_max    ? 
_exptl_absorpt_correction_type    multi-scan 
_exptl_absorpt_correction_T_min   0.385626 
_exptl_absorpt_correction_T_max   1.0000 
_exptl_absorpt_process_details    
;
CrysAlisPro 1.171.43.111a (Rigaku Oxford Diffraction, 2024)
Empirical absorption correction using spherical harmonics,
implemented in SCALE3 ABSPACK scaling algorithm.
;
_oxdiff_exptl_absorpt_empirical_full_min           0.505
_oxdiff_exptl_absorpt_empirical_full_max           6.472
_oxdiff_exptl_absorpt_empirical_details
;
Empirical correction (ABSPACK) includes:
- Absorption correction using spherical harmonics
- Frame scaling
; 
_diffrn_ambient_temperature       473(2)
_diffrn_radiation_wavelength      0.71073
_diffrn_radiation_type            MoK\a
_diffrn_source                    'micro-focus sealed X-ray tube'                        
_diffrn_measurement_device_type   'XtaLAB Synergy R, HyPix-Arc 100' 
_diffrn_measurement_method        ? 
_diffrn_detector_area_resol_mean  ? 
_diffrn_reflns_number             14193
_diffrn_reflns_av_unetI/netI      0.0421
_diffrn_reflns_av_R_equivalents   0.0439
_diffrn_reflns_limit_h_min        -27
_diffrn_reflns_limit_h_max        20
_diffrn_reflns_limit_k_min        -20
_diffrn_reflns_limit_k_max        20
_diffrn_reflns_limit_l_min        -16
_diffrn_reflns_limit_l_max        16
_diffrn_reflns_theta_min          2.290
_diffrn_reflns_theta_max          32.517
_diffrn_reflns_theta_full         25.242
_diffrn_measured_fraction_theta_max   0.903
_diffrn_measured_fraction_theta_full  0.982
_diffrn_reflns_Laue_measured_fraction_max    0.903
_diffrn_reflns_Laue_measured_fraction_full   0.982
_diffrn_reflns_point_group_measured_fraction_max   0.903
_diffrn_reflns_point_group_measured_fraction_full  0.982
_reflns_number_total              4973
_reflns_number_gt                 3974
_reflns_threshold_expression      'I > 2\s(I)'
_reflns_Friedel_coverage          0.000
_reflns_Friedel_fraction_max      .
_reflns_Friedel_fraction_full     .
 
_reflns_special_details
;
 Reflections were merged by SHELXL according to the crystal
 class for the calculation of statistics and refinement.
 
 _reflns_Friedel_fraction is defined as the number of unique
 Friedel pairs measured divided by the number that would be
 possible theoretically, ignoring centric projections and
 systematic absences.
;
 
_computing_data_collection        'CrysAlisPro system (CCD 42.102a 64-bit (release 15-09-2023))'
_computing_cell_refinement        'CrysAlisPro 1.171.43.111a (Rigaku OD, 2024)'
_computing_data_reduction         'CrysAlisPro 1.171.43.111a (Rigaku OD, 2024)'
_computing_structure_solution     ?
_computing_structure_refinement   'SHELXL-2014 (Sheldrick, 2014)'
_computing_molecular_graphics     ?
_computing_publication_material   ?
 
_refine_special_details
;
 ?
;
_refine_ls_structure_factor_coef  Fsqd
_refine_ls_matrix_type            full
_refine_ls_weighting_scheme       calc
_refine_ls_weighting_details
'w=1/[\s^2^(Fo^2^)+(0.0611P)^2^+3.3121P] where P=(Fo^2^+2Fc^2^)/3'
_atom_sites_solution_primary      ?
_atom_sites_solution_secondary    ?
_atom_sites_solution_hydrogens    .
_refine_ls_hydrogen_treatment     undef
_refine_ls_extinction_method      none
_refine_ls_extinction_coef        .
_refine_ls_number_reflns          4973
_refine_ls_number_parameters      214
_refine_ls_number_restraints      0
_refine_ls_R_factor_all           0.0537
_refine_ls_R_factor_gt            0.0412
_refine_ls_wR_factor_ref          0.1222
_refine_ls_wR_factor_gt           0.1164
_refine_ls_goodness_of_fit_ref    1.058
_refine_ls_restrained_S_all       1.058
_refine_ls_shift/su_max           0.001
_refine_ls_shift/su_mean          0.000
 
loop_
 _atom_site_label
 _atom_site_type_symbol
 _atom_site_fract_x
 _atom_site_fract_y
 _atom_site_fract_z
 _atom_site_U_iso_or_equiv
 _atom_site_adp_type
 _atom_site_occupancy
 _atom_site_site_symmetry_order  
 _atom_site_calc_flag
 _atom_site_refinement_flags_posn
 _atom_site_refinement_flags_adp
 _atom_site_refinement_flags_occupancy
 _atom_site_disorder_assembly
 _atom_site_disorder_group
Si1 Si 0.57372(3) -0.77635(4) 0.60287(5) 0.01861(13) Uani 0.6667 1 d . . P . .
Al1 Al 0.57372(3) -0.77635(4) 0.60287(5) 0.01861(13) Uani 0.3333 1 d . . P . .
Si2 Si 0.66746(3) -0.61476(4) 1.04512(6) 0.01874(13) Uani 0.6667 1 d . . P . .
Al2 Al 0.66746(3) -0.61476(4) 1.04512(6) 0.01874(13) Uani 0.3333 1 d . . P . .
Si3 Si 0.51727(3) -0.88966(4) 0.24744(6) 0.01829(13) Uani 0.6667 1 d . . P . .
Al3 Al 0.51727(3) -0.88966(4) 0.24744(6) 0.01829(13) Uani 0.3333 1 d . . P . .
Si4 Si 0.58220(3) -0.61397(4) 0.77882(6) 0.01998(13) Uani 0.6667 1 d . . P . .
Al4 Al 0.58220(3) -0.61397(4) 0.77882(6) 0.01998(13) Uani 0.3333 1 d . . P . .
Si5 Si 0.66513(3) -0.88891(4) 0.45321(6) 0.02001(13) Uani 0.6667 1 d . . P . .
Al5 Al 0.66513(3) -0.88891(4) 0.45321(6) 0.02001(13) Uani 0.3333 1 d . . P . .
Si6 Si 0.54054(3) -0.70412(4) 0.12698(6) 0.02078(13) Uani 0.6667 1 d . . P . .
Al6 Al 0.54054(3) -0.70412(4) 0.12698(6) 0.02078(13) Uani 0.3333 1 d . . P . .
O1 O 0.49810(13) -1.0000 0.1906(2) 0.0278(5) Uani 1 2 d S T P . .
O2 O 0.5000 -0.66068(16) 0.0000 0.0286(5) Uani 1 2 d S T P . .
O3 O 0.74261(8) -0.85265(13) 0.41548(17) 0.0320(4) Uani 1 1 d . . . . .
O4 O 0.44773(9) -0.86215(12) 0.31142(18) 0.0332(4) Uani 1 1 d . . . . .
O5 O 0.60948(10) -0.68265(12) 0.68180(18) 0.0345(4) Uani 1 1 d . . . . .
O6 O 0.52049(11) -0.81875(12) 0.13666(18) 0.0362(4) Uani 1 1 d . . . . .
O7 O 0.63142(8) -0.68181(13) 1.13916(16) 0.0311(4) Uani 1 1 d . . . . .
O8 O 0.50846(9) -0.63862(13) 0.22226(16) 0.0315(4) Uani 1 1 d . . . . .
O9 O 0.65264(14) -0.5000 1.0751(3) 0.0338(6) Uani 1 2 d S T P . .
O10 O 0.5000 -0.75003(19) 0.5000 0.0366(6) Uani 1 2 d S T P . .
O11 O 0.63771(10) -0.63933(14) 0.90665(17) 0.0347(4) Uani 1 1 d . . . . .
O12 O 0.64652(10) -0.82080(14) 0.55783(19) 0.0396(5) Uani 1 1 d . . . . .
O13 O 0.67625(15) -1.0000 0.5082(3) 0.0354(5) Uani 1 2 d S T P . .
O14 O 0.58670(19) -0.5000 0.7447(3) 0.0457(7) Uani 1 2 d S T P . .
O15 O 0.59795(11) -0.88405(15) 0.3377(2) 0.0484(6) Uani 1 1 d . . . . .
C1 Na 0.37777(12) -1.0000 0.3309(2) 0.0485(7) Uani 0.872(7) 2 d S T . . .
C11 Na 0.58107(16) -0.5000 0.2297(3) 0.0563(12) Uani 0.704(9) 2 d S T . . .
C11A Na 0.564(2) -0.5000 0.300(4) 0.057(14) Uiso 0.055(9) 2 d S . . . .
C12 Na 0.5120(8) -0.5000 0.0706(14) 0.046(5) Uiso 0.120(7) 2 d S . . . .
C3 Na 0.7541(8) -0.7615(9) 0.7270(15) 0.068(3) Uiso 0.187(11) 1 d . . . . .
C3A Na 0.7667(5) -0.7730(6) 0.6820(11) 0.056(3) Uiso 0.208(11) 1 d . . . . .
C31 Na 0.7500 -0.7500 1.2500 0.0671(6) Uani 1 2 d S . P . .
C32 Na 0.5000 -0.9559(3) 0.0000 0.0571(15) Uani 0.478(7) 2 d S T . . .
 
loop_
 _atom_site_aniso_label
 _atom_site_aniso_U_11
 _atom_site_aniso_U_22
 _atom_site_aniso_U_33
 _atom_site_aniso_U_23
 _atom_site_aniso_U_13
 _atom_site_aniso_U_12
Si1 0.0190(2) 0.0161(2) 0.0223(3) -0.0045(2) 0.0080(2) -0.00176(17)
Al1 0.0190(2) 0.0161(2) 0.0223(3) -0.0045(2) 0.0080(2) -0.00176(17)
Si2 0.0172(2) 0.0166(2) 0.0237(3) 0.0032(2) 0.0076(2) 0.00089(16)
Al2 0.0172(2) 0.0166(2) 0.0237(3) 0.0032(2) 0.0076(2) 0.00089(16)
Si3 0.0206(2) 0.0128(2) 0.0219(3) 0.00100(19) 0.0055(2) 0.00039(16)
Al3 0.0206(2) 0.0128(2) 0.0219(3) 0.00100(19) 0.0055(2) 0.00039(16)
Si4 0.0259(2) 0.0132(2) 0.0227(3) -0.00239(19) 0.0092(2) -0.00055(17)
Al4 0.0259(2) 0.0132(2) 0.0227(3) -0.00239(19) 0.0092(2) -0.00055(17)
Si5 0.0164(2) 0.0197(2) 0.0253(3) -0.0036(2) 0.0077(2) 0.00050(16)
Al5 0.0164(2) 0.0197(2) 0.0253(3) -0.0036(2) 0.0077(2) 0.00050(16)
Si6 0.0230(2) 0.0168(2) 0.0251(3) 0.0032(2) 0.0109(2) -0.00114(18)
Al6 0.0230(2) 0.0168(2) 0.0251(3) 0.0032(2) 0.0109(2) -0.00114(18)
O1 0.0392(11) 0.0167(9) 0.0260(13) 0.000 0.0040(10) 0.000
O2 0.0365(11) 0.0248(10) 0.0261(13) 0.000 0.0109(10) 0.000
O3 0.0223(6) 0.0377(9) 0.0386(11) 0.0100(8) 0.0123(7) 0.0032(6)
O4 0.0350(8) 0.0283(8) 0.0398(11) -0.0065(7) 0.0159(8) -0.0002(6)
O5 0.0413(8) 0.0279(8) 0.0400(11) -0.0134(7) 0.0210(8) -0.0085(6)
O6 0.0519(10) 0.0239(7) 0.0360(11) 0.0047(7) 0.0165(9) -0.0057(7)
O7 0.0237(6) 0.0354(8) 0.0355(10) 0.0099(7) 0.0092(7) -0.0025(6)
O8 0.0305(7) 0.0378(9) 0.0269(10) -0.0043(7) 0.0078(7) -0.0014(6)
O9 0.0373(11) 0.0205(10) 0.0467(17) 0.000 0.0165(12) 0.000
O10 0.0329(11) 0.0391(13) 0.0356(16) 0.000 0.0032(11) 0.000
O11 0.0346(8) 0.0383(9) 0.0309(11) 0.0012(8) 0.0066(7) -0.0027(7)
O12 0.0377(8) 0.0410(10) 0.0455(13) -0.0187(9) 0.0208(9) 0.0006(7)
O13 0.0435(13) 0.0288(11) 0.0341(15) 0.000 0.0093(12) 0.000
O14 0.0741(19) 0.0160(10) 0.051(2) 0.000 0.0227(16) 0.000
O15 0.0346(9) 0.0448(11) 0.0557(15) -0.0107(10) -0.0109(9) 0.0074(7)
C1 0.0553(12) 0.0375(10) 0.0603(16) 0.000 0.0291(11) 0.000
C11 0.0568(16) 0.0342(13) 0.082(3) 0.000 0.0257(15) 0.000
C31 0.0742(13) 0.0724(14) 0.0522(13) 0.0248(11) 0.0087(11) 0.0305(11)
C32 0.085(3) 0.066(2) 0.023(2) 0.000 0.018(2) 0.000
 
_geom_special_details
;
 All esds (except the esd in the dihedral angle between two l.s. planes)
 are estimated using the full covariance matrix.  The cell esds are taken
 into account individually in the estimation of esds in distances, angles
 and torsion angles; correlations between esds in cell parameters are only
 used when they are defined by crystal symmetry.  An approximate (isotropic)
 treatment of cell esds is used for estimating esds involving l.s. planes.
;
 
loop_
 _geom_bond_atom_site_label_1
 _geom_bond_atom_site_label_2
 _geom_bond_distance
 _geom_bond_site_symmetry_2
 _geom_bond_publ_flag
Si1 O10 1.6432(8) . ?
Si1 O5 1.6501(17) . ?
Si1 O12 1.6591(17) . ?
Si1 O4 1.6702(18) 2_656 ?
Si1 C1 3.2750(9) 5_636 ?
Si1 C3 3.297(13) . ?
Si1 C3 3.375(12) 7_636 ?
Si1 C3A 3.435(8) . ?
Si1 C3A 3.485(9) 7_636 ?
Si2 O11 1.650(2) . ?
Si2 O3 1.6651(16) 7_636 ?
Si2 O9 1.6674(9) . ?
Si2 O7 1.6971(17) . ?
Si2 C31 3.1747(6) . ?
Si2 C12 3.326(12) 1_556 ?
Si2 C11 3.376(3) 1_556 ?
Si3 O15 1.617(2) . ?
Si3 O6 1.6561(19) . ?
Si3 O4 1.6643(17) . ?
Si3 O1 1.6788(11) . ?
Si3 C32 3.0309(14) . ?
Si3 C1 3.3088(18) . ?
Si4 O14 1.6398(10) . ?
Si4 O5 1.6573(17) . ?
Si4 O11 1.664(2) . ?
Si4 O8 1.6868(17) 2_656 ?
Si4 C11A 3.06(3) 5_646 ?
Si4 C3A 3.115(9) 7_636 ?
Si4 C12 3.170(13) 5_646 ?
Si4 C11 3.355(3) 5_646 ?
Si4 C3 3.466(15) 7_636 ?
Si5 O15 1.624(2) . ?
Si5 O3 1.6551(16) . ?
Si5 O12 1.6575(18) . ?
Si5 O13 1.6695(13) . ?
Si5 C1 3.238(2) 5_636 ?
Si5 C3A 3.340(11) . ?
Si6 O2 1.6398(10) . ?
Si6 O6 1.6424(17) . ?
Si6 O8 1.6588(18) . ?
Si6 O7 1.6613(15) 1_554 ?
Si6 C12 2.931(4) . ?
Si6 C11 3.1079(17) . ?
Si6 C11A 3.47(3) . ?
O1 Al3 1.6788(11) 6_535 ?
O1 Si3 1.6788(11) 6_535 ?
O1 C32 2.356(3) 5_635 ?
O1 C32 2.356(3) . ?
O2 Al6 1.6398(10) 2_655 ?
O2 Si6 1.6398(10) 2_655 ?
O2 C12 2.376(6) 5_645 ?
O2 C12 2.376(6) . ?
O3 Al2 1.6650(16) 7_636 ?
O3 Si2 1.6650(16) 7_636 ?
O3 C31 2.4577(18) 1_554 ?
O4 Al1 1.6702(18) 2_656 ?
O4 Si1 1.6702(18) 2_656 ?
O4 C1 2.340(2) . ?
O5 C3A 2.542(8) 7_636 ?
O5 C3 2.601(13) 7_636 ?
O5 C3 2.795(14) . ?
O6 C32 2.476(4) . ?
O7 Al6 1.6613(15) 1_556 ?
O7 Si6 1.6613(15) 1_556 ?
O7 C31 2.4563(16) . ?
O7 C11 2.969(3) 1_556 ?
O8 Al4 1.6868(17) 2_656 ?
O8 Si4 1.6868(17) 2_656 ?
O8 C11A 2.27(2) . ?
O8 C11 2.327(2) . ?
O8 C12 2.648(11) . ?
O9 Al2 1.6674(9) 6_545 ?
O9 Si2 1.6674(9) 6_545 ?
O9 C11 2.484(4) 1_556 ?
O9 C12 2.555(14) 1_556 ?
O10 Al1 1.6432(8) 2_656 ?
O10 Si1 1.6432(8) 2_656 ?
O11 C3A 2.542(13) 7_636 ?
O12 C3A 2.444(8) . ?
O12 C3 2.608(13) . ?
O12 C1 2.898(2) 5_636 ?
O12 C3 3.010(14) 7_636 ?
O13 Al5 1.6695(13) 6_535 ?
O13 Si5 1.6695(13) 6_535 ?
O13 C1 2.341(4) 5_636 ?
O14 Al4 1.6398(10) 6_545 ?
O14 Si4 1.6398(10) 6_545 ?
O14 C11A 2.68(4) 5_646 ?
C1 O4 2.340(2) 6_535 ?
C1 O13 2.341(4) 5_636 ?
C1 O12 2.898(2) 2_656 ?
C1 O12 2.898(2) 5_636 ?
C1 Al5 3.238(2) 2_656 ?
C1 Si5 3.238(2) 2_656 ?
C1 Al5 3.238(2) 5_636 ?
C1 Si5 3.238(2) 5_636 ?
C1 Si1 3.2750(9) 2_656 ?
C1 Al1 3.2750(9) 2_656 ?
C1 Si1 3.2750(9) 5_636 ?
C11 C11A 0.96(5) . ?
C11 C12 2.024(16) . ?
C11 O8 2.326(2) 6_545 ?
C11 O9 2.484(4) 1_554 ?
C11 O7 2.969(3) 1_554 ?
C11 O7 2.969(3) 6_544 ?
C11 Al6 3.1079(17) 6_545 ?
C11 Si6 3.1079(17) 6_545 ?
C11 Si4 3.355(3) 2_656 ?
C11A O8 2.27(2) 6_545 ?
C11A O14 2.68(4) 5_646 ?
C11A C12 2.68(5) . ?
C11A Al4 3.06(3) 2_656 ?
C11A Si4 3.06(3) 2_656 ?
C11A Si4 3.06(3) 5_646 ?
C11A Al4 3.06(3) 5_646 ?
C11A Al6 3.47(3) 6_545 ?
C11A Si6 3.47(3) 6_545 ?
C12 C12 1.64(3) 5_645 ?
C12 O2 2.376(6) 5_645 ?
C12 O9 2.555(14) 1_554 ?
C12 O8 2.648(11) 6_545 ?
C12 Al6 2.931(4) 6_545 ?
C12 Si6 2.931(4) 6_545 ?
C3 C3A 0.648(11) . ?
C3 C3 0.68(4) 7_636 ?
C3 C3A 1.32(3) 7_636 ?
C3 O5 2.601(13) 7_636 ?
C3 O12 3.010(14) 7_636 ?
C3 Si1 3.375(12) 7_636 ?
C3 Al1 3.375(12) 7_636 ?
C3 Al4 3.466(15) 7_636 ?
C3A C3 1.32(3) 7_636 ?
C3A C3A 1.96(3) 7_636 ?
C3A O11 2.542(13) 7_636 ?
C3A O5 2.542(8) 7_636 ?
C3A Al4 3.115(9) 7_636 ?
C3A Si4 3.115(9) 7_636 ?
C31 O7 2.4563(16) 7_637 ?
C31 O3 2.4577(18) 7_636 ?
C31 O3 2.4577(18) 1_556 ?
C31 Al2 3.1747(6) 7_637 ?
C31 Si2 3.1747(6) 7_637 ?
C32 C32 1.225(9) 5_635 ?
C32 O1 2.356(3) 5_635 ?
C32 O6 2.476(4) 2_655 ?
C32 Si3 3.0309(14) 2_655 ?
C32 Al3 3.0309(14) 2_655 ?
C32 Al3 3.597(3) 5_635 ?
C32 Al3 3.597(3) 6_535 ?
 
loop_
 _geom_angle_atom_site_label_1
 _geom_angle_atom_site_label_2
 _geom_angle_atom_site_label_3
 _geom_angle
 _geom_angle_site_symmetry_1
 _geom_angle_site_symmetry_3
 _geom_angle_publ_flag
O10 Si1 O5 113.65(12) . . ?
O10 Si1 O12 115.05(9) . . ?
O5 Si1 O12 103.52(9) . . ?
O10 Si1 O4 110.36(9) . 2_656 ?
O5 Si1 O4 109.37(10) . 2_656 ?
O12 Si1 O4 104.27(10) . 2_656 ?
O10 Si1 C1 121.44(10) . 5_636 ?
O5 Si1 C1 124.00(9) . 5_636 ?
O12 Si1 C1 62.13(8) . 5_636 ?
O4 Si1 C1 42.72(7) 2_656 5_636 ?
O10 Si1 C3 152.5(3) . . ?
O5 Si1 C3 57.9(3) . . ?
O12 Si1 C3 51.4(3) . . ?
O4 Si1 C3 96.8(3) 2_656 . ?
C1 Si1 C3 76.3(2) 5_636 . ?
O10 Si1 C3 155.2(3) . 7_636 ?
O5 Si1 C3 48.7(2) . 7_636 ?
O12 Si1 C3 63.0(3) . 7_636 ?
O4 Si1 C3 93.4(3) 2_656 7_636 ?
C1 Si1 C3 80.7(2) 5_636 7_636 ?
C3 Si1 C3 11.6(6) . 7_636 ?
O10 Si1 C3A 144.9(2) . . ?
O5 Si1 C3A 65.4(2) . . ?
O12 Si1 C3A 41.2(2) . . ?
O4 Si1 C3A 102.07(17) 2_656 . ?
C1 Si1 C3A 75.04(13) 5_636 . ?
C3 Si1 C3A 10.8(2) . . ?
C3 Si1 C3A 22.3(5) 7_636 . ?
O10 Si1 C3A 155.78(16) . 7_636 ?
O5 Si1 C3A 43.04(17) . 7_636 ?
O12 Si1 C3A 73.3(2) . 7_636 ?
O4 Si1 C3A 87.93(17) 2_656 7_636 ?
C1 Si1 C3A 82.75(14) 5_636 7_636 ?
C3 Si1 C3A 22.2(5) . 7_636 ?
C3 Si1 C3A 10.7(2) 7_636 7_636 ?
C3A Si1 C3A 32.9(5) . 7_636 ?
O11 Si2 O3 107.88(10) . 7_636 ?
O11 Si2 O9 112.20(13) . . ?
O3 Si2 O9 113.36(11) 7_636 . ?
O11 Si2 O7 117.08(9) . . ?
O3 Si2 O7 99.74(8) 7_636 . ?
O9 Si2 O7 106.12(11) . . ?
O11 Si2 C31 129.56(7) . . ?
O3 Si2 C31 49.89(6) 7_636 . ?
O9 Si2 C31 118.21(11) . . ?
O7 Si2 C31 50.01(5) . . ?
O11 Si2 C12 95.4(3) . 1_556 ?
O3 Si2 C12 155.7(3) 7_636 1_556 ?
O9 Si2 C12 48.74(15) . 1_556 ?
O7 Si2 C12 74.8(2) . 1_556 ?
C31 Si2 C12 118.7(3) . 1_556 ?
O11 Si2 C11 130.52(9) . 1_556 ?
O3 Si2 C11 121.34(9) 7_636 1_556 ?
O9 Si2 C11 44.65(9) . 1_556 ?
O7 Si2 C11 61.54(7) . 1_556 ?
C31 Si2 C11 89.44(5) . 1_556 ?
C12 Si2 C11 35.1(3) 1_556 1_556 ?
O15 Si3 O6 108.02(12) . . ?
O15 Si3 O4 111.08(12) . . ?
O6 Si3 O4 113.24(10) . . ?
O15 Si3 O1 112.79(11) . . ?
O6 Si3 O1 105.27(11) . . ?
O4 Si3 O1 106.38(10) . . ?
O15 Si3 C32 122.63(9) . . ?
O6 Si3 C32 54.71(10) . . ?
O4 Si3 C32 126.16(7) . . ?
O1 Si3 C32 50.64(11) . . ?
O15 Si3 C1 118.06(10) . . ?
O6 Si3 C1 132.93(8) . . ?
O4 Si3 C1 41.56(6) . . ?
O1 Si3 C1 66.03(9) . . ?
C32 Si3 C1 103.41(6) . . ?
O14 Si4 O5 110.04(13) . . ?
O14 Si4 O11 112.10(14) . . ?
O5 Si4 O11 107.33(10) . . ?
O14 Si4 O8 107.31(13) . 2_656 ?
O5 Si4 O8 109.01(9) . 2_656 ?
O11 Si4 O8 111.02(9) . 2_656 ?
O14 Si4 C11A 60.9(5) . 5_646 ?
O5 Si4 C11A 117.4(9) . 5_646 ?
O11 Si4 C11A 134.4(9) . 5_646 ?
O8 Si4 C11A 47.0(6) 2_656 5_646 ?
O14 Si4 C3A 115.52(19) . 7_636 ?
O5 Si4 C3A 54.6(3) . 7_636 ?
O11 Si4 C3A 54.6(3) . 7_636 ?
O8 Si4 C3A 137.12(16) 2_656 7_636 ?
C11A Si4 C3A 170.7(10) 5_646 7_636 ?
O14 Si4 C12 73.88(18) . 5_646 ?
O5 Si4 C12 165.1(3) . 5_646 ?
O11 Si4 C12 83.4(3) . 5_646 ?
O8 Si4 C12 56.6(2) 2_656 5_646 ?
C11A Si4 C12 51.0(10) 5_646 5_646 ?
C3A Si4 C12 137.8(4) 7_636 5_646 ?
O14 Si4 C11 68.37(12) . 5_646 ?
O5 Si4 C11 130.84(10) . 5_646 ?
O11 Si4 C11 118.79(10) . 5_646 ?
O8 Si4 C11 39.86(7) 2_656 5_646 ?
C11A Si4 C11 16.4(9) 5_646 5_646 ?
C3A Si4 C11 172.9(2) 7_636 5_646 ?
C12 Si4 C11 36.0(3) 5_646 5_646 ?
O14 Si4 C3 112.6(3) . 7_636 ?
O5 Si4 C3 45.9(3) . 7_636 ?
O11 Si4 C3 64.0(3) . 7_636 ?
O8 Si4 C3 138.4(2) 2_656 7_636 ?
C11A Si4 C3 161.2(10) 5_646 7_636 ?
C3A Si4 C3 9.5(2) 7_636 7_636 ?
C12 Si4 C3 147.1(4) 5_646 7_636 ?
C11 Si4 C3 176.7(3) 5_646 7_636 ?
O15 Si5 O3 106.65(12) . . ?
O15 Si5 O12 111.60(11) . . ?
O3 Si5 O12 111.22(10) . . ?
O15 Si5 O13 111.84(12) . . ?
O3 Si5 O13 110.56(11) . . ?
O12 Si5 O13 105.06(13) . . ?
O15 Si5 C1 114.79(10) . 5_636 ?
O3 Si5 C1 137.17(8) . 5_636 ?
O12 Si5 C1 63.22(8) . 5_636 ?
O13 Si5 C1 43.88(9) . 5_636 ?
O15 Si5 C3A 147.58(16) . . ?
O3 Si5 C3A 73.9(2) . . ?
O12 Si5 C3A 44.3(2) . . ?
O13 Si5 C3A 97.42(17) . . ?
C1 Si5 C3A 76.84(19) 5_636 . ?
O2 Si6 O6 111.05(11) . . ?
O2 Si6 O8 105.79(9) . . ?
O6 Si6 O8 111.38(10) . . ?
O2 Si6 O7 104.28(7) . 1_554 ?
O6 Si6 O7 114.09(10) . 1_554 ?
O8 Si6 O7 109.71(9) . 1_554 ?
O2 Si6 C12 54.1(3) . . ?
O6 Si6 C12 157.1(3) . . ?
O8 Si6 C12 63.6(3) . . ?
O7 Si6 C12 87.8(3) 1_554 . ?
O2 Si6 C11 92.59(10) . . ?
O6 Si6 C11 153.19(10) . . ?
O8 Si6 C11 47.26(9) . . ?
O7 Si6 C11 69.59(8) 1_554 . ?
C12 Si6 C11 39.0(3) . . ?
O2 Si6 C11A 102.5(6) . . ?
O6 Si6 C11A 138.4(7) . . ?
O8 Si6 C11A 33.1(7) . . ?
O7 Si6 C11A 79.0(7) 1_554 . ?
C12 Si6 C11A 48.6(7) . . ?
C11 Si6 C11A 15.5(7) . . ?
Si3 O1 Al3 131.64(16) . 6_535 ?
Si3 O1 Si3 131.64(16) . 6_535 ?
Al3 O1 Si3 0.00(4) 6_535 6_535 ?
Si3 O1 C32 125.30(14) . 5_635 ?
Al3 O1 C32 95.93(12) 6_535 5_635 ?
Si3 O1 C32 95.93(12) 6_535 5_635 ?
Si3 O1 C32 95.93(12) . . ?
Al3 O1 C32 125.30(14) 6_535 . ?
Si3 O1 C32 125.30(14) 6_535 . ?
C32 O1 C32 30.1(2) 5_635 . ?
Si6 O2 Al6 136.86(15) . 2_655 ?
Si6 O2 Si6 136.86(15) . 2_655 ?
Al6 O2 Si6 0.00(4) 2_655 2_655 ?
Si6 O2 C12 131.1(4) . 5_645 ?
Al6 O2 C12 91.9(4) 2_655 5_645 ?
Si6 O2 C12 91.9(4) 2_655 5_645 ?
Si6 O2 C12 91.9(4) . . ?
Al6 O2 C12 131.1(4) 2_655 . ?
Si6 O2 C12 131.1(4) 2_655 . ?
C12 O2 C12 40.3(7) 5_645 . ?
Si5 O3 Al2 133.57(12) . 7_636 ?
Si5 O3 Si2 133.57(12) . 7_636 ?
Al2 O3 Si2 0.00(6) 7_636 7_636 ?
Si5 O3 C31 126.69(9) . 1_554 ?
Al2 O3 C31 98.90(7) 7_636 1_554 ?
Si2 O3 C31 98.90(7) 7_636 1_554 ?
Si3 O4 Al1 138.60(11) . 2_656 ?
Si3 O4 Si1 138.60(11) . 2_656 ?
Al1 O4 Si1 0.00(5) 2_656 2_656 ?
Si3 O4 C1 110.29(9) . . ?
Al1 O4 C1 108.33(9) 2_656 . ?
Si1 O4 C1 108.33(9) 2_656 . ?
Si1 O5 Si4 135.00(11) . . ?
Si1 O5 C3A 110.7(2) . 7_636 ?
Si4 O5 C3A 93.4(3) . 7_636 ?
Si1 O5 C3 102.8(3) . 7_636 ?
Si4 O5 C3 106.9(4) . 7_636 ?
C3A O5 C3 14.4(3) 7_636 7_636 ?
Si1 O5 C3 92.1(3) . . ?
Si4 O5 C3 120.7(4) . . ?
C3A O5 C3 28.0(6) 7_636 . ?
C3 O5 C3 13.9(7) 7_636 . ?
Si6 O6 Si3 132.83(13) . . ?
Si6 O6 C32 134.56(12) . . ?
Si3 O6 C32 92.20(10) . . ?
Al6 O7 Si6 0.00(4) 1_556 1_556 ?
Al6 O7 Si2 124.89(11) 1_556 . ?
Si6 O7 Si2 124.89(11) 1_556 . ?
Al6 O7 C31 135.80(9) 1_556 . ?
Si6 O7 C31 135.80(9) 1_556 . ?
Si2 O7 C31 98.03(7) . . ?
Al6 O7 C11 78.79(8) 1_556 1_556 ?
Si6 O7 C11 78.79(8) 1_556 1_556 ?
Si2 O7 C11 88.30(9) . 1_556 ?
C31 O7 C11 116.10(9) . 1_556 ?
Si6 O8 Al4 127.03(11) . 2_656 ?
Si6 O8 Si4 127.03(11) . 2_656 ?
Al4 O8 Si4 0.000(8) 2_656 2_656 ?
Si6 O8 C11A 123.4(12) . . ?
Al4 O8 C11A 100.2(10) 2_656 . ?
Si4 O8 C11A 100.2(10) 2_656 . ?
Si6 O8 C11 101.17(12) . . ?
Al4 O8 C11 112.45(11) 2_656 . ?
Si4 O8 C11 112.45(11) 2_656 . ?
C11A O8 C11 24.1(12) . . ?
Si6 O8 C12 82.3(3) . . ?
Al4 O8 C12 91.2(3) 2_656 . ?
Si4 O8 C12 91.2(3) 2_656 . ?
C11A O8 C12 65.5(12) . . ?
C11 O8 C12 47.5(3) . . ?
Si2 O9 Al2 145.59(17) . 6_545 ?
Si2 O9 Si2 145.59(17) . 6_545 ?
Al2 O9 Si2 0.00(5) 6_545 6_545 ?
Si2 O9 C11 107.20(9) . 1_556 ?
Al2 O9 C11 107.20(9) 6_545 1_556 ?
Si2 O9 C11 107.20(9) 6_545 1_556 ?
Si2 O9 C12 101.89(12) . 1_556 ?
Al2 O9 C12 101.89(12) 6_545 1_556 ?
Si2 O9 C12 101.89(12) 6_545 1_556 ?
C11 O9 C12 47.3(4) 1_556 1_556 ?
Si1 O10 Al1 154.31(19) . 2_656 ?
Si1 O10 Si1 154.31(19) . 2_656 ?
Al1 O10 Si1 0.00(7) 2_656 2_656 ?
Si2 O11 Si4 149.82(13) . . ?
Si2 O11 C3A 114.2(2) . 7_636 ?
Si4 O11 C3A 93.2(2) . 7_636 ?
Si5 O12 Si1 140.23(13) . . ?
Si5 O12 C3A 107.5(3) . . ?
Si1 O12 C3A 112.3(3) . . ?
Si5 O12 C3 120.9(4) . . ?
Si1 O12 C3 98.8(4) . . ?
C3A O12 C3 14.3(3) . . ?
Si5 O12 C1 86.07(9) . 5_636 ?
Si1 O12 C1 87.47(9) . 5_636 ?
C3A O12 C1 99.5(2) . 5_636 ?
C3 O12 C1 94.8(3) . 5_636 ?
Si5 O12 C3 132.0(3) . 7_636 ?
Si1 O12 C3 87.6(3) . 7_636 ?
C3A O12 C3 25.3(6) . 7_636 ?
C3 O12 C3 11.2(7) . 7_636 ?
C1 O12 C3 93.6(3) 5_636 7_636 ?
Si5 O13 Al5 134.91(19) . 6_535 ?
Si5 O13 Si5 134.91(19) . 6_535 ?
Al5 O13 Si5 0.00(5) 6_535 6_535 ?
Si5 O13 C1 106.50(10) . 5_636 ?
Al5 O13 C1 106.50(10) 6_535 5_636 ?
Si5 O13 C1 106.50(10) 6_535 5_636 ?
Si4 O14 Al4 149.4(2) . 6_545 ?
Si4 O14 Si4 149.4(2) . 6_545 ?
Al4 O14 Si4 0.00(5) 6_545 6_545 ?
Si4 O14 C11A 86.7(3) . 5_646 ?
Al4 O14 C11A 86.7(3) 6_545 5_646 ?
Si4 O14 C11A 86.7(3) 6_545 5_646 ?
Si3 O15 Si5 163.92(18) . . ?
O4 C1 O4 109.67(11) . 6_535 ?
O4 C1 O13 114.85(8) . 5_636 ?
O4 C1 O13 114.85(8) 6_535 5_636 ?
O4 C1 O12 59.10(5) . 2_656 ?
O4 C1 O12 152.84(12) 6_535 2_656 ?
O13 C1 O12 59.40(5) 5_636 2_656 ?
O4 C1 O12 152.84(12) . 5_636 ?
O4 C1 O12 59.10(5) 6_535 5_636 ?
O13 C1 O12 59.40(5) 5_636 5_636 ?
O12 C1 O12 118.25(10) 2_656 5_636 ?
O4 C1 Al5 85.63(6) . 2_656 ?
O4 C1 Al5 134.61(10) 6_535 2_656 ?
O13 C1 Al5 29.62(3) 5_636 2_656 ?
O12 C1 Al5 30.71(4) 2_656 2_656 ?
O12 C1 Al5 87.56(7) 5_636 2_656 ?
O4 C1 Si5 85.63(6) . 2_656 ?
O4 C1 Si5 134.61(10) 6_535 2_656 ?
O13 C1 Si5 29.62(3) 5_636 2_656 ?
O12 C1 Si5 30.71(4) 2_656 2_656 ?
O12 C1 Si5 87.56(7) 5_636 2_656 ?
Al5 C1 Si5 0.000(17) 2_656 2_656 ?
O4 C1 Al5 134.61(10) . 5_636 ?
O4 C1 Al5 85.63(6) 6_535 5_636 ?
O13 C1 Al5 29.62(3) 5_636 5_636 ?
O12 C1 Al5 87.56(7) 2_656 5_636 ?
O12 C1 Al5 30.71(4) 5_636 5_636 ?
Al5 C1 Al5 56.87(4) 2_656 5_636 ?
Si5 C1 Al5 56.87(4) 2_656 5_636 ?
O4 C1 Si5 134.61(10) . 5_636 ?
O4 C1 Si5 85.63(6) 6_535 5_636 ?
O13 C1 Si5 29.62(3) 5_636 5_636 ?
O12 C1 Si5 87.56(7) 2_656 5_636 ?
O12 C1 Si5 30.71(4) 5_636 5_636 ?
Al5 C1 Si5 56.87(4) 2_656 5_636 ?
Si5 C1 Si5 56.87(4) 2_656 5_636 ?
Al5 C1 Si5 0.00(2) 5_636 5_636 ?
O4 C1 Si1 28.95(4) . 2_656 ?
O4 C1 Si1 132.43(9) 6_535 2_656 ?
O13 C1 Si1 86.80(5) 5_636 2_656 ?
O12 C1 Si1 30.40(3) 2_656 2_656 ?
O12 C1 Si1 139.86(9) 5_636 2_656 ?
Al5 C1 Si1 57.21(3) 2_656 2_656 ?
Si5 C1 Si1 57.21(3) 2_656 2_656 ?
Al5 C1 Si1 111.16(6) 5_636 2_656 ?
Si5 C1 Si1 111.16(6) 5_636 2_656 ?
O4 C1 Al1 28.95(4) . 2_656 ?
O4 C1 Al1 132.43(9) 6_535 2_656 ?
O13 C1 Al1 86.80(5) 5_636 2_656 ?
O12 C1 Al1 30.40(3) 2_656 2_656 ?
O12 C1 Al1 139.86(9) 5_636 2_656 ?
Al5 C1 Al1 57.21(3) 2_656 2_656 ?
Si5 C1 Al1 57.21(3) 2_656 2_656 ?
Al5 C1 Al1 111.16(6) 5_636 2_656 ?
Si5 C1 Al1 111.16(6) 5_636 2_656 ?
Si1 C1 Al1 0.00(2) 2_656 2_656 ?
O4 C1 Si1 132.43(9) . 5_636 ?
O4 C1 Si1 28.96(4) 6_535 5_636 ?
O13 C1 Si1 86.80(5) 5_636 5_636 ?
O12 C1 Si1 139.86(9) 2_656 5_636 ?
O12 C1 Si1 30.40(3) 5_636 5_636 ?
Al5 C1 Si1 111.16(6) 2_656 5_636 ?
Si5 C1 Si1 111.16(6) 2_656 5_636 ?
Al5 C1 Si1 57.21(3) 5_636 5_636 ?
Si5 C1 Si1 57.21(3) 5_636 5_636 ?
Si1 C1 Si1 142.81(8) 2_656 5_636 ?
Al1 C1 Si1 142.81(8) 2_656 5_636 ?
C11A C11 C12 124(2) . . ?
C11A C11 O8 74.8(12) . 6_545 ?
C12 C11 O8 74.6(2) . 6_545 ?
C11A C11 O8 74.8(12) . . ?
C12 C11 O8 74.6(2) . . ?
O8 C11 O8 111.58(14) 6_545 . ?
C11A C11 O9 168(2) . 1_554 ?
C12 C11 O9 68.2(4) . 1_554 ?
O8 C11 O9 111.20(12) 6_545 1_554 ?
O8 C11 O9 111.20(12) . 1_554 ?
C11A C11 O7 120.4(4) . 1_554 ?
C12 C11 O7 80.8(2) . 1_554 ?
O8 C11 O7 155.37(17) 6_545 1_554 ?
O8 C11 O7 60.23(6) . 1_554 ?
O9 C11 O7 58.28(7) 1_554 1_554 ?
C11A C11 O7 120.4(4) . 6_544 ?
C12 C11 O7 80.8(2) . 6_544 ?
O8 C11 O7 60.23(6) 6_545 6_544 ?
O8 C11 O7 155.37(17) . 6_544 ?
O9 C11 O7 58.28(7) 1_554 6_544 ?
O7 C11 O7 116.38(13) 1_554 6_544 ?
C11A C11 Si6 104.3(8) . . ?
C12 C11 Si6 65.75(6) . . ?
O8 C11 Si6 130.97(13) 6_545 . ?
O8 C11 Si6 31.57(5) . . ?
O9 C11 Si6 80.05(8) 1_554 . ?
O7 C11 Si6 31.62(3) 1_554 . ?
O7 C11 Si6 134.25(14) 6_544 . ?
C11A C11 Al6 104.3(8) . 6_545 ?
C12 C11 Al6 65.76(6) . 6_545 ?
O8 C11 Al6 31.57(5) 6_545 6_545 ?
O8 C11 Al6 130.97(13) . 6_545 ?
O9 C11 Al6 80.05(8) 1_554 6_545 ?
O7 C11 Al6 134.25(14) 1_554 6_545 ?
O7 C11 Al6 31.62(3) 6_544 6_545 ?
Si6 C11 Al6 131.44(13) . 6_545 ?
C11A C11 Si6 104.3(8) . 6_545 ?
C12 C11 Si6 65.76(6) . 6_545 ?
O8 C11 Si6 31.57(5) 6_545 6_545 ?
O8 C11 Si6 130.97(13) . 6_545 ?
O9 C11 Si6 80.05(8) 1_554 6_545 ?
O7 C11 Si6 134.25(14) 1_554 6_545 ?
O7 C11 Si6 31.62(3) 6_544 6_545 ?
Si6 C11 Si6 131.44(13) . 6_545 ?
Al6 C11 Si6 0.00(2) 6_545 6_545 ?
C11A C11 Si4 64(2) . 2_656 ?
C12 C11 Si4 67.0(4) . 2_656 ?
O8 C11 Si4 83.94(9) 6_545 2_656 ?
O8 C11 Si4 27.69(6) . 2_656 ?
O9 C11 Si4 126.08(13) 1_554 2_656 ?
O7 C11 Si4 86.19(5) 1_554 2_656 ?
O7 C11 Si4 137.30(10) 6_544 2_656 ?
Si6 C11 Si4 55.05(3) . 2_656 ?
Al6 C11 Si4 106.66(8) 6_545 2_656 ?
Si6 C11 Si4 106.66(8) 6_545 2_656 ?
C11 C11A O8 81.2(17) . 6_545 ?
C11 C11A O8 81.2(17) . . ?
O8 C11A O8 115.8(17) 6_545 . ?
C11 C11A O14 110(3) . 5_646 ?
O8 C11A O14 65.0(9) 6_545 5_646 ?
O8 C11A O14 65.0(9) . 5_646 ?
C11 C11A C12 38.8(19) . . ?
O8 C11A C12 64.0(11) 6_545 . ?
O8 C11A C12 64.0(11) . . ?
O14 C11A C12 71.7(11) 5_646 . ?
C11 C11A Al4 100(2) . 2_656 ?
O8 C11A Al4 92.1(12) 6_545 2_656 ?
O8 C11A Al4 32.9(5) . 2_656 ?
O14 C11A Al4 32.4(4) 5_646 2_656 ?
C12 C11A Al4 66.7(9) . 2_656 ?
C11 C11A Si4 100(2) . 2_656 ?
O8 C11A Si4 92.1(12) 6_545 2_656 ?
O8 C11A Si4 32.9(5) . 2_656 ?
O14 C11A Si4 32.4(4) 5_646 2_656 ?
C12 C11A Si4 66.7(9) . 2_656 ?
Al4 C11A Si4 0.00(3) 2_656 2_656 ?
C11 C11A Si4 100(2) . 5_646 ?
O8 C11A Si4 32.9(5) 6_545 5_646 ?
O8 C11A Si4 92.1(12) . 5_646 ?
O14 C11A Si4 32.4(4) 5_646 5_646 ?
C12 C11A Si4 66.7(9) . 5_646 ?
Al4 C11A Si4 62.3(8) 2_656 5_646 ?
Si4 C11A Si4 62.3(8) 2_656 5_646 ?
C11 C11A Al4 100(2) . 5_646 ?
O8 C11A Al4 32.9(5) 6_545 5_646 ?
O8 C11A Al4 92.1(12) . 5_646 ?
O14 C11A Al4 32.4(4) 5_646 5_646 ?
C12 C11A Al4 66.7(9) . 5_646 ?
Al4 C11A Al4 62.3(8) 2_656 5_646 ?
Si4 C11A Al4 62.3(8) 2_656 5_646 ?
Si4 C11A Al4 0.00(3) 5_646 5_646 ?
C11 C11A Al6 60.1(10) . 6_545 ?
O8 C11A Al6 23.5(5) 6_545 6_545 ?
O8 C11A Al6 117.7(16) . 6_545 ?
O14 C11A Al6 84.2(8) 5_646 6_545 ?
C12 C11A Al6 55.1(7) . 6_545 ?
Al4 C11A Al6 104.9(11) 2_656 6_545 ?
Si4 C11A Al6 104.9(11) 2_656 6_545 ?
Si4 C11A Al6 54.1(4) 5_646 6_545 ?
Al4 C11A Al6 54.1(4) 5_646 6_545 ?
C11 C11A Si6 60.1(10) . 6_545 ?
O8 C11A Si6 23.5(5) 6_545 6_545 ?
O8 C11A Si6 117.7(16) . 6_545 ?
O14 C11A Si6 84.2(8) 5_646 6_545 ?
C12 C11A Si6 55.1(7) . 6_545 ?
Al4 C11A Si6 104.9(11) 2_656 6_545 ?
Si4 C11A Si6 104.9(11) 2_656 6_545 ?
Si4 C11A Si6 54.1(4) 5_646 6_545 ?
Al4 C11A Si6 54.1(4) 5_646 6_545 ?
Al6 C11A Si6 0.000(18) 6_545 6_545 ?
C11 C11A Si6 60.1(10) . . ?
O8 C11A Si6 117.7(16) 6_545 . ?
O8 C11A Si6 23.5(5) . . ?
O14 C11A Si6 84.2(8) 5_646 . ?
C12 C11A Si6 55.1(7) . . ?
Al4 C11A Si6 54.1(4) 2_656 . ?
Si4 C11A Si6 54.1(4) 2_656 . ?
Si4 C11A Si6 104.9(11) 5_646 . ?
Al4 C11A Si6 104.9(11) 5_646 . ?
Al6 C11A Si6 109.3(13) 6_545 . ?
Si6 C11A Si6 109.3(13) 6_545 . ?
C12 C12 C11 157.8(14) 5_645 . ?
C12 C12 O2 69.8(4) 5_645 . ?
C11 C12 O2 108.6(4) . . ?
C12 C12 O2 69.8(4) 5_645 5_645 ?
C11 C12 O2 108.6(4) . 5_645 ?
O2 C12 O2 139.7(7) . 5_645 ?
C12 C12 O9 93.3(11) 5_645 1_554 ?
C11 C12 O9 64.5(4) . 1_554 ?
O2 C12 O9 91.1(4) . 1_554 ?
O2 C12 O9 91.1(4) 5_645 1_554 ?
C12 C12 O8 131.1(4) 5_645 6_545 ?
C11 C12 O8 57.9(3) . 6_545 ?
O2 C12 O8 155.3(6) . 6_545 ?
O2 C12 O8 62.88(12) 5_645 6_545 ?
O9 C12 O8 99.4(4) 1_554 6_545 ?
C12 C12 O8 131.1(4) 5_645 . ?
C11 C12 O8 57.9(3) . . ?
O2 C12 O8 62.88(12) . . ?
O2 C12 O8 155.3(6) 5_645 . ?
O9 C12 O8 99.4(4) 1_554 . ?
O8 C12 O8 93.2(5) 6_545 . ?
C12 C12 C11A 175.0(16) 5_645 . ?
C11 C12 C11A 17.3(9) . . ?
O2 C12 C11A 110.1(4) . . ?
O2 C12 C11A 110.1(4) 5_645 . ?
O9 C12 C11A 81.8(10) 1_554 . ?
O8 C12 C11A 50.4(4) 6_545 . ?
O8 C12 C11A 50.5(4) . . ?
C12 C12 Si6 103.1(3) 5_645 . ?
C11 C12 Si6 75.2(3) . . ?
O2 C12 Si6 34.00(6) . . ?
O2 C12 Si6 170.3(7) 5_645 . ?
O9 C12 Si6 82.5(3) 1_554 . ?
O8 C12 Si6 125.2(6) 6_545 . ?
O8 C12 Si6 34.12(8) . . ?
C11A C12 Si6 76.3(3) . . ?
C12 C12 Al6 103.1(3) 5_645 6_545 ?
C11 C12 Al6 75.2(3) . 6_545 ?
O2 C12 Al6 170.3(7) . 6_545 ?
O2 C12 Al6 34.00(6) 5_645 6_545 ?
O9 C12 Al6 82.5(3) 1_554 6_545 ?
O8 C12 Al6 34.12(8) 6_545 6_545 ?
O8 C12 Al6 125.2(6) . 6_545 ?
C11A C12 Al6 76.3(3) . 6_545 ?
Si6 C12 Al6 150.3(6) . 6_545 ?
C12 C12 Si6 103.1(3) 5_645 6_545 ?
C11 C12 Si6 75.2(3) . 6_545 ?
O2 C12 Si6 170.3(7) . 6_545 ?
O2 C12 Si6 34.00(6) 5_645 6_545 ?
O9 C12 Si6 82.5(3) 1_554 6_545 ?
O8 C12 Si6 34.12(8) 6_545 6_545 ?
O8 C12 Si6 125.2(6) . 6_545 ?
C11A C12 Si6 76.3(3) . 6_545 ?
Si6 C12 Si6 150.3(6) . 6_545 ?
Al6 C12 Si6 0.00(3) 6_545 6_545 ?
C3A C3 C3 165(4) . 7_636 ?
C3A C3 C3A 172.2(19) . 7_636 ?
C3 C3 C3A 7.5(19) 7_636 7_636 ?
C3A C3 O5 77.7(15) . 7_636 ?
C3 C3 O5 100(2) 7_636 7_636 ?
C3A C3 O5 101.0(7) 7_636 7_636 ?
C3A C3 O12 68.4(15) . . ?
C3 C3 O12 121(2) 7_636 . ?
C3A C3 O12 116.3(8) 7_636 . ?
O5 C3 O12 135.4(6) 7_636 . ?
C3A C3 O5 115.7(17) . . ?
C3 C3 O5 67(2) 7_636 . ?
C3A C3 O5 65.2(5) 7_636 . ?
O5 C3 O5 166.1(7) 7_636 . ?
O12 C3 O5 57.4(3) . . ?
C3A C3 O12 122.5(17) . 7_636 ?
C3 C3 O12 48(2) 7_636 7_636 ?
C3A C3 O12 52.5(4) 7_636 7_636 ?
O5 C3 O12 54.6(3) 7_636 7_636 ?
O12 C3 O12 168.8(7) . 7_636 ?
O5 C3 O12 112.2(5) . 7_636 ?
C3A C3 Si1 96.9(16) . . ?
C3 C3 Si1 91(2) 7_636 . ?
C3A C3 Si1 87.0(6) 7_636 . ?
O5 C3 Si1 159.1(5) 7_636 . ?
O12 C3 Si1 29.82(15) . . ?
O5 C3 Si1 30.01(13) . . ?
O12 C3 Si1 139.0(6) 7_636 . ?
C3A C3 Si1 94.4(16) . 7_636 ?
C3 C3 Si1 78(2) 7_636 7_636 ?
C3A C3 Si1 81.5(5) 7_636 7_636 ?
O5 C3 Si1 28.47(14) 7_636 7_636 ?
O12 C3 Si1 161.8(7) . 7_636 ?
O5 C3 Si1 140.0(5) . 7_636 ?
O12 C3 Si1 29.42(12) 7_636 7_636 ?
Si1 C3 Si1 168.4(6) . 7_636 ?
C3A C3 Al1 94.4(16) . 7_636 ?
C3 C3 Al1 78(2) 7_636 7_636 ?
C3A C3 Al1 81.5(5) 7_636 7_636 ?
O5 C3 Al1 28.47(14) 7_636 7_636 ?
O12 C3 Al1 161.8(7) . 7_636 ?
O5 C3 Al1 140.0(5) . 7_636 ?
O12 C3 Al1 29.42(12) 7_636 7_636 ?
Si1 C3 Al1 168.4(6) . 7_636 ?
Si1 C3 Al1 0.00(3) 7_636 7_636 ?
C3A C3 Al4 52.6(14) . 7_636 ?
C3 C3 Al4 127(2) 7_636 7_636 ?
C3A C3 Al4 127.4(7) 7_636 7_636 ?
O5 C3 Al4 27.23(17) 7_636 7_636 ?
O12 C3 Al4 109.3(5) . 7_636 ?
O5 C3 Al4 166.5(6) . 7_636 ?
O12 C3 Al4 81.3(3) 7_636 7_636 ?
Si1 C3 Al4 137.6(5) . 7_636 ?
Si1 C3 Al4 53.0(2) 7_636 7_636 ?
Al1 C3 Al4 53.0(2) 7_636 7_636 ?
C3 C3A C3 7.8(18) . 7_636 ?
C3 C3A C3A 5.3(12) . 7_636 ?
C3 C3A C3A 2.6(6) 7_636 7_636 ?
C3 C3A O12 97.3(15) . . ?
C3 C3A O12 102.1(7) 7_636 . ?
C3A C3A O12 100.6(6) 7_636 . ?
C3 C3A O11 149.8(17) . 7_636 ?
C3 C3A O11 150.2(6) 7_636 7_636 ?
C3A C3A O11 150.3(6) 7_636 7_636 ?
O12 C3A O11 103.1(5) . 7_636 ?
C3 C3A O5 87.9(16) . 7_636 ?
C3 C3A O5 86.7(6) 7_636 7_636 ?
C3A C3A O5 87.1(6) 7_636 7_636 ?
O12 C3A O5 150.2(4) . 7_636 ?
O11 C3A O5 63.5(2) 7_636 7_636 ?
C3 C3A Al4 117.9(16) . 7_636 ?
C3 C3A Al4 118.0(6) 7_636 7_636 ?
C3A C3A Al4 118.0(6) 7_636 7_636 ?
O12 C3A Al4 126.7(4) . 7_636 ?
O11 C3A Al4 32.23(12) 7_636 7_636 ?
O5 C3A Al4 32.08(12) 7_636 7_636 ?
C3 C3A Si4 117.9(16) . 7_636 ?
C3 C3A Si4 118.0(6) 7_636 7_636 ?
C3A C3A Si4 118.0(6) 7_636 7_636 ?
O12 C3A Si4 126.7(4) . 7_636 ?
O11 C3A Si4 32.23(12) 7_636 7_636 ?
O5 C3A Si4 32.08(12) 7_636 7_636 ?
Al4 C3A Si4 0.00(3) 7_636 7_636 ?
C3 C3A Si5 123.7(16) . . ?
C3 C3A Si5 129.5(6) 7_636 . ?
C3A C3A Si5 127.6(6) 7_636 . ?
O12 C3A Si5 28.25(15) . . ?
O11 C3A Si5 74.9(3) 7_636 . ?
O5 C3A Si5 130.8(4) 7_636 . ?
Al4 C3A Si5 101.0(3) 7_636 . ?
Si4 C3A Si5 101.0(3) 7_636 . ?
C3 C3A Si1 72.3(15) . . ?
C3 C3A Si1 76.3(6) 7_636 . ?
C3A C3A Si1 74.9(5) 7_636 . ?
O12 C3A Si1 26.54(12) . . ?
O11 C3A Si1 129.6(4) 7_636 . ?
O5 C3A Si1 151.7(4) 7_636 . ?
Al4 C3A Si1 148.5(3) 7_636 . ?
Si4 C3A Si1 148.5(3) 7_636 . ?
Si5 C3A Si1 54.79(12) . . ?
O7 C31 O7 180.0 7_637 . ?
O7 C31 O3 116.92(5) 7_637 7_636 ?
O7 C31 O3 63.08(5) . 7_636 ?
O7 C31 O3 63.08(5) 7_637 1_556 ?
O7 C31 O3 116.92(5) . 1_556 ?
O3 C31 O3 180.0 7_636 1_556 ?
O7 C31 Si2 148.04(4) 7_637 . ?
O7 C31 Si2 31.96(4) . . ?
O3 C31 Si2 31.21(3) 7_636 . ?
O3 C31 Si2 148.79(3) 1_556 . ?
O7 C31 Al2 31.96(4) 7_637 7_637 ?
O7 C31 Al2 148.04(4) . 7_637 ?
O3 C31 Al2 148.79(3) 7_636 7_637 ?
O3 C31 Al2 31.21(3) 1_556 7_637 ?
Si2 C31 Al2 180.0 . 7_637 ?
O7 C31 Si2 31.96(4) 7_637 7_637 ?
O7 C31 Si2 148.04(4) . 7_637 ?
O3 C31 Si2 148.79(3) 7_636 7_637 ?
O3 C31 Si2 31.21(3) 1_556 7_637 ?
Si2 C31 Si2 180.0 . 7_637 ?
Al2 C31 Si2 0.000(15) 7_637 7_637 ?
C32 C32 O1 74.93(10) 5_635 . ?
C32 C32 O1 74.93(10) 5_635 5_635 ?
O1 C32 O1 149.9(2) . 5_635 ?
C32 C32 O6 140.23(8) 5_635 2_655 ?
O1 C32 O6 143.02(16) . 2_655 ?
O1 C32 O6 66.48(6) 5_635 2_655 ?
C32 C32 O6 140.23(8) 5_635 . ?
O1 C32 O6 66.48(6) . . ?
O1 C32 O6 143.02(16) 5_635 . ?
O6 C32 O6 79.54(15) 2_655 . ?
C32 C32 Si3 107.65(8) 5_635 . ?
O1 C32 Si3 33.43(3) . . ?
O1 C32 Si3 172.85(8) 5_635 . ?
O6 C32 Si3 111.83(15) 2_655 . ?
O6 C32 Si3 33.09(5) . . ?
C32 C32 Si3 107.65(8) 5_635 2_655 ?
O1 C32 Si3 172.85(8) . 2_655 ?
O1 C32 Si3 33.43(3) 5_635 2_655 ?
O6 C32 Si3 33.09(5) 2_655 2_655 ?
O6 C32 Si3 111.83(15) . 2_655 ?
Si3 C32 Si3 144.71(16) . 2_655 ?
C32 C32 Al3 107.65(8) 5_635 2_655 ?
O1 C32 Al3 172.85(8) . 2_655 ?
O1 C32 Al3 33.43(3) 5_635 2_655 ?
O6 C32 Al3 33.09(5) 2_655 2_655 ?
O6 C32 Al3 111.83(15) . 2_655 ?
Si3 C32 Al3 144.71(16) . 2_655 ?
Si3 C32 Al3 0.00(2) 2_655 2_655 ?
C32 C32 Al3 53.41(6) 5_635 5_635 ?
O1 C32 Al3 127.92(16) . 5_635 ?
O1 C32 Al3 22.39(5) 5_635 5_635 ?
O6 C32 Al3 87.05(4) 2_655 5_635 ?
O6 C32 Al3 165.41(12) . 5_635 ?
Si3 C32 Al3 161.06(13) . 5_635 ?
Si3 C32 Al3 54.23(3) 2_655 5_635 ?
Al3 C32 Al3 54.23(3) 2_655 5_635 ?
C32 C32 Al3 53.41(6) 5_635 6_535 ?
O1 C32 Al3 22.39(5) . 6_535 ?
O1 C32 Al3 127.92(16) 5_635 6_535 ?
O6 C32 Al3 165.41(12) 2_655 6_535 ?
O6 C32 Al3 87.05(4) . 6_535 ?
Si3 C32 Al3 54.23(3) . 6_535 ?
Si3 C32 Al3 161.06(13) 2_655 6_535 ?
Al3 C32 Al3 161.06(13) 2_655 6_535 ?
Al3 C32 Al3 106.82(11) 5_635 6_535 ?
 
_refine_diff_density_max    0.836
_refine_diff_density_min   -0.503
_refine_diff_density_rms    0.091

_shelxl_version_number 2014-1

_shelx_res_file
;
TITL Norun3 in I2/m
REM  transformed to space group :
REM I2/m (#12 in standard setting)
CELL   0.71073 18.2506 13.8793 11.8929   90.000  102.995   90.000
ZERR   1        0.0003  0.0002  0.0004    0.000    0.003    0.000
LATT  2
SYMM -x, y,-z
SFAC O Al Na Si
UNIT 96 16 16.07 32
L.S. 12
PLAN  20
acta
EADP Si1 Al1
EXYZ Si1 Al1
EADP Si2 Al2
EXYZ Si2 Al2
EADP Si3 Al3
EXYZ Si3 Al3
EADP Si4 Al4
EXYZ Si4 Al4
EADP Si5 Al5
EXYZ Si5 Al5
EADP Si6 Al6
EXYZ Si6 Al6
TEMP 200
fmap 2
rem EXTI    0.000061
WGHT    0.061100    3.312100
FVAR       0.44369
SI1   4    0.573721   -0.776353    0.602869    10.66666    0.01901    0.01610 =
         0.02231   -0.00450    0.00804   -0.00176
AL1   2    0.573721   -0.776353    0.602869    10.33333    0.01901    0.01610 =
         0.02231   -0.00450    0.00804   -0.00176
SI2   4    0.667457   -0.614760    1.045122    10.66666    0.01724    0.01663 =
         0.02374    0.00322    0.00757    0.00089
AL2   2    0.667457   -0.614760    1.045122    10.33333    0.01724    0.01663 =
         0.02374    0.00322    0.00757    0.00089
SI3   4    0.517267   -0.889657    0.247442    10.66666    0.02056    0.01281 =
         0.02186    0.00100    0.00555    0.00039
AL3   2    0.517267   -0.889657    0.247442    10.33333    0.02056    0.01281 =
         0.02186    0.00100    0.00555    0.00039
SI4   4    0.582197   -0.613967    0.778820    10.66666    0.02585    0.01321 =
         0.02266   -0.00239    0.00923   -0.00055
AL4   2    0.582197   -0.613967    0.778820    10.33333    0.02585    0.01321 =
         0.02266   -0.00239    0.00923   -0.00055
SI5   4    0.665135   -0.888910    0.453214    10.66666    0.01640    0.01975 =
         0.02531   -0.00363    0.00767    0.00050
AL5   2    0.665135   -0.888910    0.453214    10.33333    0.01640    0.01975 =
         0.02531   -0.00363    0.00767    0.00050
SI6   4    0.540540   -0.704115    0.126980    10.66666    0.02304    0.01683 =
         0.02506    0.00316    0.01087   -0.00114
AL6   2    0.540540   -0.704115    0.126980    10.33333    0.02304    0.01683 =
         0.02506    0.00316    0.01087   -0.00114
O1    1    0.498097   -1.000000    0.190609    10.50000    0.03918    0.01671 =
         0.02604    0.00000    0.00403    0.00000
O2    1    0.500000   -0.660682    0.000000    10.50000    0.03649    0.02485 =
         0.02614    0.00000    0.01087    0.00000
O3    1    0.742608   -0.852646    0.415482    11.00000    0.02234    0.03771 =
         0.03865    0.01002    0.01231    0.00324
O4    1    0.447729   -0.862147    0.311424    11.00000    0.03499    0.02834 =
         0.03980   -0.00653    0.01595   -0.00024
O5    1    0.609477   -0.682653    0.681798    11.00000    0.04134    0.02788 =
         0.04000   -0.01341    0.02096   -0.00848
O6    1    0.520493   -0.818748    0.136665    11.00000    0.05189    0.02387 =
         0.03603    0.00465    0.01646   -0.00571
O7    1    0.631424   -0.681814    1.139160    11.00000    0.02367    0.03537 =
         0.03554    0.00985    0.00917   -0.00248
O8    1    0.508458   -0.638621    0.222257    11.00000    0.03049    0.03783 =
         0.02688   -0.00431    0.00781   -0.00145
O9    1    0.652636   -0.500000    1.075055    10.50000    0.03734    0.02051 =
         0.04674    0.00000    0.01647    0.00000
O10   1    0.500000   -0.750027    0.500000    10.50000    0.03286    0.03914 =
         0.03563    0.00000    0.00319    0.00000
O11   1    0.637712   -0.639331    0.906651    11.00000    0.03455    0.03827 =
         0.03092    0.00115    0.00663   -0.00275
O12   1    0.646516   -0.820798    0.557834    11.00000    0.03771    0.04101 =
         0.04549   -0.01870    0.02080    0.00063
O13   1    0.676253   -1.000000    0.508245    10.50000    0.04347    0.02883 =
         0.03407    0.00000    0.00930    0.00000
O14   1    0.586699   -0.500000    0.744656    10.50000    0.07406    0.01597 =
         0.05123    0.00000    0.02271    0.00000
O15   1    0.597951   -0.884052    0.337685    11.00000    0.03458    0.04484 =
         0.05570   -0.01071   -0.01088    0.00745
rem extrafrmework
C1    3    0.377773   -1.000000    0.330897     0.43578    0.05533    0.03753 =
         0.06032    0.00000    0.02912    0.00000
C11   3    0.581066   -0.500000    0.229713     0.35215    0.05684    0.03425 =
         0.08243    0.00000    0.02565    0.00000
C11A  3    0.563784   -0.500000    0.300244     0.02772    0.05667
C12   3    0.511999   -0.500000    0.070590     0.06004    0.04563
C3    3    0.754071   -0.761545    0.726951     0.18689    0.06836
C3A   3    0.766710   -0.773030    0.681956     0.20777    0.05573
C31   3    0.750000   -0.750000    1.250000    10.50000    0.07424    0.07240 =
         0.05217    0.02485    0.00870    0.03054
C32   3    0.500000   -0.955853    0.000000     0.23905    0.08489    0.06588 =
         0.02324    0.00000    0.01787    0.00000
rem OW1   1    0.483220    0.500000    0.601626     0.01469   10.20000
rem OW2   1   -4.000000    4.000000   -4.000000     0.03102   10.20000
HKLF 4

REM  Norun3 in I2/m
REM R1 =  0.0412 for    3974 Fo > 4sig(Fo)  and  0.0537 for all    4973 data
REM    214 parameters refined using      0 restraints

END

WGHT      0.0571      3.5904

REM Highest difference peak  0.836,  deepest hole -0.503,  1-sigma level  0.091
Q1    1   0.5382 -0.5000  0.1263  10.50000  0.05    0.84
Q2    1   0.5000 -1.0000  0.0000  10.25000  0.05    0.56
Q3    1   0.4902 -0.5695  0.5201  11.00000  0.05    0.53
Q4    1   0.6189 -0.6121  0.8803  11.00000  0.05    0.51
Q5    1   0.5542 -0.8296  0.1636  11.00000  0.05    0.46
Q6    1   0.6379 -0.6532  1.0829  11.00000  0.05    0.44
Q7    1   0.4074 -1.0000  0.3828  10.50000  0.05    0.43
Q8    1   0.4883 -0.5000  0.0378  10.50000  0.05    0.42
Q9    1   0.7638 -0.8052  0.7067  11.00000  0.05    0.42
Q10   1   0.5998 -0.6550  0.7316  11.00000  0.05    0.41
Q11   1   0.5184 -0.8510  0.1953  11.00000  0.05    0.41
Q12   1   0.6629 -0.8525  0.5052  11.00000  0.05    0.40
Q13   1   0.4252 -0.8228  0.3430  11.00000  0.05    0.39
Q14   1   0.6078 -0.8364  0.5646  11.00000  0.05    0.38
Q15   1   0.5804 -0.7344  0.6611  11.00000  0.05    0.36
Q16   1   0.5770 -0.6604  0.6447  11.00000  0.05    0.36
Q17   1   0.5167 -0.6662  0.1754  11.00000  0.05    0.35
Q18   1   0.5507 -0.5000  0.7378  10.50000  0.05    0.35
Q19   1   0.6659 -0.9290  0.5011  11.00000  0.05    0.34
Q20   1   0.5894 -0.9121  0.3839  11.00000  0.05    0.34
;
_shelx_res_checksum   62507

_shelx_hkl_file
;
   2   0   0 23875.1 739.037   6
  -2   0   0 25809.7 739.243   6
   2   0   0 26491.4 739.093   1
  -2   0   0 28768.5 739.126   1
  -2   0   0 26691.5 739.072   4
  -4   0   0 126.775 5.73353   6
  -4   0   0 127.004 5.35342   1
  -4   0   0 110.735 5.44135   4
  -6   0   0 2558.66 78.7049   1
  -6   0   0 2700.17 79.1433   4
  -8   0   0 3839.97 112.368   6
  -8   0   0 3721.46 110.642   1
  -8   0   0 3805.86 111.085   4
 -10   0   0 1024.06 37.8158   6
 -10   0   0 959.257 34.3595   1
 -12   0   0 9646.24 284.991   6
 -14   0   0 37.5265 6.98360   4
 -14   0   0 45.2756 6.51143   1
 -16   0   0 77.0485 7.21328   5
 -16   0   0 89.1215 9.22511   1
 -16   0   0 107.305 11.2294   4
 -18   0   0 2.19554 11.8972   6
 -18   0   0 3.37172 6.88293   4
 -18   0   0-0.40047 5.74898   1
 -18   0   0 9.43204 4.29747   5
 -20   0   0 362.384 25.1701   4
 -20   0   0 362.527 18.6634   5
 -20   0   0 380.976 21.9731   1
 -22   0   0 77.5929 11.5929   1
 -22   0   0 79.1423 13.3198   4
 -24   0   0 739.047 36.2521   1
 -24   0   0 814.687 40.6932   4
 -26   0   0-1.91906 7.73875   1
  -3   1   0 1197.22 34.2818   8
   3  -1   0 1254.59 34.4250   8
   3  -1   0 1336.21 38.8173   6
  -3   1   0 1263.00 42.0446   6
  -3   1   0 1193.87 35.2354   1
  -3  -1   0 1243.38 35.6964   2
   3  -1   0 1184.83 35.9523   7
  -3   1   0 1269.35 35.3985   7
  -3  -1   0 1137.90 34.8526   5
  -3  -1   0 1105.32 34.6345   4
  -3   1   0 1264.06 35.2298   4
   5  -1   0 3653.62 101.130   8
  -5   1   0 3823.47 102.854   1
  -5  -1   0 3788.54 102.125   1
  -5  -1   0 3826.14 103.241   2
  -5   1   0 3638.55 101.745   7
  -5  -1   0 3854.85 102.501   4
  -5  -1   0 3851.85 102.337   5
  -7  -1   0 592.567 20.1016   6
  -7   1   0 614.185 26.3860   6
  -7  -1   0 593.892 19.6638   1
  -7   1   0 562.807 20.3414   1
  -7   1   0 602.606 18.5054   7
   7  -1   0 587.632 18.1318   8
  -7  -1   0 584.172 20.1077   4
  -9  -1   0 171.840 8.63761   5
  -9  -1   0 203.576 10.1303   2
  -9  -1   0 179.060 9.38455   4
  -9   1   0 189.893 10.2862   4
  -9  -1   0 175.117 9.37905   6
  -9   1   0 190.700 14.6433   6
  -9   1   0 188.971 10.0264   1
  -9  -1   0 196.721 9.14776   1
   9  -1   0 175.473 7.12523   8
 -11  -1   0 28.5857 4.01078   1
 -11   1   0 10.4558 4.26257   1
 -11  -1   0 12.3608 3.74606   6
 -11   1   0 8.83839 7.36725   6
 -11  -1   0 22.0286 3.61104   5
 -11   1   0 13.4915 4.44434   4
 -11  -1   0 26.9813 4.39640   4
  11  -1   0 13.7758 2.24385   8
 -11  -1   0 27.6430 4.56447   2
 -13   1   0 147.323 10.8420   4
 -13  -1   0 48.2396 7.47236   4
 -13  -1   0 72.6914 7.28251   2
 -13  -1   0 73.4946 6.66350   5
 -13   1   0 147.880 16.7668   6
 -13  -1   0 56.4294 8.07115   6
  13  -1   0 140.935 5.54715   8
 -13   1   0 143.936 10.3933   1
 -15   1   0 131.459 10.2441   1
 -15  -1   0 33.4142 6.14625   1
 -15  -1   0 37.0068 5.27970   5
 -15  -1   0 26.7254 6.56207   4
 -15   1   0 157.072 12.0098   4
 -17   1   0 201.679 16.0473   4
 -17  -1   0 186.805 14.9055   4
 -17  -1   0 115.016 17.2092   6
 -17   1   0 91.7563 22.3466   6
 -17  -1   0 154.892 11.9728   2
 -17  -1   0 141.164 11.6862   1
 -17  -1   0 191.223 11.4952   5
 -17   1   0 174.706 10.9188   5
 -17   1   0 174.026 13.3792   1
 -19  -1   0 23.1774 6.51150   1
 -19  -1   0 27.0130 8.75927   4
 -19   1   0 46.0214 10.8878   4
 -19   1   0 58.2203 9.46128   1
 -19   1   0 39.4690 6.42285   5
 -19  -1   0 30.1553 5.70378   5
 -21  -1   0 19.5398 8.86939   4
 -21   1   0 12.4972 8.67749   4
 -21   1   0 20.5056 7.96590   1
 -21  -1   0 35.7922 8.71655   1
 -21  -1   0 34.1426 6.44939   5
 -23   1   0 244.903 19.5712   1
 -23  -1   0 260.215 19.3299   1
 -23  -1   0 300.835 22.5214   4
 -23   1   0 280.309 22.6043   4
 -25   1   0 74.6970 13.4463   4
 -25  -1   0 58.1448 12.3288   4
 -25   1   0 80.5041 12.6392   1
 -25  -1   0 56.1766 10.3273   1
   0   2   0 8707.85 249.387   5
   0   2   0 9115.12 251.692   7
   0  -2   0 8855.24 249.475   8
  -2  -2   0 549.978 14.6519   4
   2  -2   0 504.853 14.7628   4
  -2   2   0 806.758 16.2112   1
  -2   2   0 798.906 18.5743   7
   2   2   0 808.680 18.0834   7
  -2  -2   0 741.531 17.5301   2
  -2  -2   0 722.976 14.9206   8
   2  -2   0 752.385 15.7287   8
  -2  -2   0 802.096 16.1454   5
  -4  -2   0 2254.06 64.0840   4
  -4   2   0 2067.17 64.4054   4
  -4   2   0 2365.59 65.3367   1
  -4   2   0 2349.70 65.8918   7
   4   2   0 2245.17 64.3263   7
  -4  -2   0 2016.56 65.9103   2
  -4  -2   0 2146.95 62.9266   8
   4  -2   0 2346.91 64.1681   8
  -4  -2   0 2159.11 64.6239   5
  -6  -2   0 2209.98 61.5911   5
  -6  -2   0 2351.63 63.4875   2
  -6   2   0 2337.27 75.9429   6
  -6  -2   0 2300.21 60.8999   1
  -6   2   0 2116.28 62.3621   1
  -6   2   0 2141.22 61.6483   7
   6  -2   0 2055.50 60.3085   8
  -6  -2   0 2409.05 61.4754   4
  -8  -2   0 487.096 17.4448   5
  -8  -2   0 461.489 18.2831   2
  -8   2   0 466.378 28.2834   6
  -8  -2   0 539.757 16.8549   1
  -8   2   0 406.992 17.8727   1
  -8   2   0 438.898 16.2869   7
   8  -2   0 432.742 15.5786   8
  -8   2   0 433.222 17.7003   4
  -8  -2   0 522.716 17.6233   4
 -10  -2   0 1673.97 54.0411   5
 -10  -2   0 1557.69 55.3556   2
 -10   2   0 1790.01 71.3140   6
 -10  -2   0 1527.18 54.2790   6
 -10  -2   0 1739.26 53.9374   1
 -10   2   0 1904.61 56.5552   1
 -10   2   0 1837.85 52.5566   7
  10  -2   0 1860.12 52.3056   8
 -10   2   0 1632.56 55.6340   4
 -10  -2   0 1832.85 55.2970   4
 -12   2   0 366.733 28.8430   6
 -12  -2   0 341.787 17.5312   6
 -12  -2   0 357.035 16.0497   1
 -12  -2   0 367.267 17.3583   2
  12  -2   0 391.213 13.8616   8
 -12  -2   0 377.008 16.1054   5
 -14   2   0-11.6922 13.9989   6
 -14  -2   0 0.99327 3.56105   4
 -14   2   0 4.70173 5.28137   4
 -14  -2   0 4.99617 3.87038   2
 -14   2   0 3.45003 4.91696   1
 -16   2   0 102.968 10.7134   1
 -16  -2   0 117.566 9.67128   1
 -16   2   0 140.864 13.1207   4
 -16  -2   0 118.924 11.3066   4
 -16  -2   0 125.965 9.10016   5
 -18  -2   0 144.166 18.2388   6
 -18   2   0 183.078 14.4470   1
 -18   2   0 235.659 17.9836   4
 -18  -2   0 215.651 16.7493   4
 -18  -2   0 156.866 12.3503   1
 -18  -2   0 196.836 12.3859   5
 -20  -2   0-1.08380 4.00461   5
 -20  -2   0-3.47326 6.02733   4
 -20   2   0 6.68854 7.71065   4
 -20   2   0-0.51433 6.55885   1
 -20  -2   0-3.91853 5.52129   1
 -22  -2   0-0.40533 4.68679   5
 -22  -2   0-2.52371 6.73133   4
 -22   2   0-2.63628 8.16754   4
 -22  -2   0 2.00468 5.67630   1
 -22   2   0-0.57416 7.19854   1
 -24   2   0 21.3227 9.85033   4
 -24  -2   0 24.0305 9.08080   4
 -24  -2   0 17.8113 6.94453   1
 -24   2   0 20.7401 9.31036   1
 -26  -2   0 93.6040 12.4859   1
  -1  -3   0 737.258 22.0577   5
   1  -3   0 689.282 22.0356   8
  -1  -3   0 686.294 21.7482   8
   1   3   0 688.209 24.4065   7
  -1   3   0 699.271 24.6341   7
  -1   3   0 629.922 21.3777   1
   1  -3   0 653.016 21.2312   1
   3   3   0 222.746 10.2580   7
  -3   3   0 246.931 11.2828   7
  -3  -3   0 229.387 7.54082   4
  -3   3   0 187.316 8.20741   4
  -3   3   0 212.836 8.89913   1
  -3  -3   0 216.785 10.4610   2
  -3  -3   0 244.666 9.23711   5
  -3  -3   0 222.994 8.09513   8
   3  -3   0 216.567 8.71588   8
  -5  -3   0 25.7555 2.22535   8
   5  -3   0 24.0024 3.07599   8
   5   3   0 28.9903 3.51970   7
  -5   3   0 20.9047 4.24807   7
  -5   3   0 27.8939 3.89657   1
  -5  -3   0 28.9813 5.14991   2
  -5   3   0 14.5122 3.16706   4
  -5  -3   0 26.5016 2.70187   4
  -5  -3   0 25.8614 3.60907   5
   7   3   0 3006.40 82.7779   7
  -7   3   0 2708.41 85.4723   7
  -7   3   0 2740.05 85.7660   1
  -7  -3   0 3026.22 83.6029   1
  -7   3   0 2073.26 84.1602   4
  -7  -3   0 3546.96 85.0411   4
  -7  -3   0 2927.37 87.5909   2
  -7  -3   0 2871.69 81.8253   8
   7  -3   0 2713.00 83.7865   8
  -7  -3   0 3074.09 85.3580   5
  -9   3   0 1209.45 38.9911   7
  -9   3   0 1166.04 40.2390   4
  -9  -3   0 1236.41 38.1305   1
  -9   3   0 1200.58 40.7582   1
  -9  -3   0 1168.89 41.7296   2
   9  -3   0 1248.20 38.0682   8
  -9  -3   0 1130.22 39.1389   5
  11  -3   0 2.81279 2.66959   8
 -11   3   0 0.75861 2.67209   7
 -11  -3   0 7.51526 3.04961   1
 -11  -3   0 5.59473 2.96549   6
 -11   3   0-9.80467 12.2229   6
 -11  -3   0 17.4775 3.85766   5
 -11  -3   0 9.34516 3.69110   4
 -11  -3   0 9.55714 4.36403   2
 -13   3   0 813.314 49.2139   6
 -13  -3   0 846.728 33.2859   2
 -13   3   0 836.229 33.2438   4
  13  -3   0 841.066 27.8197   8
 -13  -3   0 905.330 30.4186   1
 -15   3   0 83.0007 10.0981   4
 -15  -3   0 46.3061 6.88564   4
 -15  -3   0 42.5661 5.81321   5
 -15  -3   0 43.2999 6.61127   6
 -15   3   0 79.3374 9.02432   1
 -15  -3   0 47.2588 6.15979   1
 -17  -3   0 129.557 12.1972   4
 -17   3   0 147.694 14.0762   4
 -17  -3   0 106.116 11.0286   6
 -17  -3   0 98.4419 9.53406   1
 -17  -3   0 116.023 11.2665   2
 -17   3   0 132.610 12.2602   1
 -17  -3   0 119.218 9.66068   5
 -19  -3   0 1.52787 3.87666   1
 -19   3   0 1.49744 6.25825   1
 -19  -3   0 5.04141 4.10751   5
 -19  -3   0-1.38686 9.18010   6
 -19  -3   0 0.54852 4.77851   4
 -19   3   0 0.58508 6.99021   4
 -21  -3   0 67.4417 10.3705   4
 -21   3   0 47.1447 10.6682   4
 -21   3   0 71.6897 11.4807   1
 -21  -3   0 76.3911 9.30404   1
 -21  -3   0 55.8450 8.17460   5
 -23   3   0 590.844 34.4786   4
 -23  -3   0 703.686 35.0555   4
 -23   3   0 629.513 33.2031   1
 -23  -3   0 633.140 30.8743   1
 -25   3   0 50.0444 12.5268   4
 -25  -3   0 60.4283 11.2357   4
 -25   3   0 64.1707 12.0428   1
   0   4   0 12036.6 337.572   7
   0  -4   0 11812.0 333.845   8
   0  -4   0 11708.2 332.361   1
  -2  -4   0 241.654 9.60468   5
  -2   4   0 269.297 9.06491   4
  -2   4   0 214.976 12.0907   7
   2   4   0 249.856 12.3051   7
  -2  -4   0 234.577 9.19224   8
   2  -4   0 207.070 9.37316   8
  -2   4   0 215.869 9.35985   1
  -4  -4   0 709.046 22.2833   5
  -4  -4   0 675.166 24.0090   2
  -4  -4   0 669.087 20.1541   4
  -4   4   0 583.241 21.2371   4
   4   4   0 701.121 23.6233   7
  -4   4   0 611.108 24.2475   7
  -4  -4   0 656.320 20.7629   8
   4  -4   0 579.986 21.4233   8
  -4   4   0 631.213 21.8409   1
  -6  -4   0 4498.58 135.592   5
  -6   4   0 4332.59 135.462   4
  -6  -4   0 4999.67 134.196   4
  -6  -4   0 4464.74 138.254   2
   6   4   0 4694.81 135.302   7
  -6   4   0 4755.88 137.954   7
  -6  -4   0 4710.57 133.319   8
   6  -4   0 4716.32 135.090   8
  -6   4   0 4542.58 135.835   1
  -8   4   0 59.4014 6.14990   7
   8   4   0 64.1948 4.26328   7
  -8   4   0 38.6781 5.35097   4
  -8  -4   0 65.0400 5.02645   4
  -8  -4   0 59.1752 7.60984   2
  -8  -4   0 50.9931 3.23336   8
   8  -4   0 53.4038 4.83844   8
  -8   4   0 52.7887 5.77258   1
  -8  -4   0 47.0820 3.99130   1
  -8  -4   0 53.7978 5.53518   5
 -10  -4   0 8.50416 1.32558   8
 -10  -4   0 8.03872 3.00883   8
 -10   4   0 30.1955 4.77757   7
 -10  -4   0 13.1174 4.02128   4
 -10   4   0 34.0818 5.34642   4
 -10  -4   0 9.94244 2.97753   1
  10  -4   0 17.1001 3.57834   8
 -10  -4   0 20.7078 5.97279   2
 -10  -4   0 9.05907 4.01720   5
 -12   4   0 2167.27 67.0611   7
 -12  -4   0 2161.74 71.7098   2
  12  -4   0 2154.62 66.0872   8
 -12   4   0 2263.52 70.6077   4
 -12  -4   0 2261.42 66.6009   1
 -14  -4   0 191.167 13.4519   4
 -14   4   0 275.207 16.6047   4
 -14  -4   0 191.509 12.5996   6
 -14   4   0 242.103 14.7840   1
  14  -4   0 281.093 11.9200   8
 -14  -4   0 182.390 12.0529   5
 -16  -4   0 891.407 35.4923   6
 -16  -4   0 782.678 32.3159   1
 -16   4   0 1062.66 40.7190   4
 -16  -4   0 1015.02 37.8675   4
 -16  -4   0 794.033 35.9176   2
 -16   4   0 830.882 35.7641   1
 -16  -4   0 843.537 33.2035   5
 -18  -4   0 270.782 17.2340   6
 -18  -4   0 239.414 17.6223   4
 -18   4   0 292.658 20.1690   4
 -18  -4   0 207.742 13.8905   1
 -18  -4   0 250.488 15.3379   5
 -18   4   0 293.832 18.6163   1
 -20  -4   0 54.9225 12.3386   6
 -20   4   0 61.0665 10.7275   1
 -20   4   0 76.4901 11.7743   4
 -20  -4   0 85.1017 10.7829   4
 -20  -4   0 80.8999 9.29921   5
 -20  -4   0 82.0482 9.08722   1
 -22  -4   0 89.9286 11.6098   4
 -22   4   0 54.1212 11.5474   4
 -22  -4   0 80.2900 9.81436   5
 -22   4   0 68.0958 11.6300   1
 -24  -4   0 88.0424 12.4752   4
 -24   4   0 83.8279 13.1718   1
 -24   4   0 85.9457 13.9737   4
  -1  -5   0 821.492 25.9246   5
   1  -5   0 777.735 25.9060   8
  -1  -5   0 769.149 25.5989   8
  -1   5   0 723.841 24.3485   1
  -1  -5   0 786.165 23.3519   1
  -1   5   0 792.435 23.2238   4
  -1   5   0 805.238 29.7379   7
   1   5   0 809.938 29.4813   7
  -3   5   0 476.624 23.4670   7
   3   5   0 655.980 24.2820   7
  -3   5   0 575.525 20.2466   4
  -3  -5   0 701.878 18.6962   4
   3  -5   0 484.892 20.6669   8
  -3  -5   0 611.122 20.6834   8
  -3  -5   0 723.076 21.7563   5
  -3   5   0 539.075 20.5095   1
  -5  -5   0 26.3512 4.28587   5
   5   5   0 37.8602 5.24273   7
   5  -5   0 16.4879 3.59707   8
  -5   5   0 19.0016 5.27810   7
  -5   5   0 18.9301 3.98391   1
  -5  -5   0 37.3817 3.02291   4
  -5   5   0 20.2451 3.74549   4
  -5  -5   0 23.5411 5.71166   2
  -5  -5   0 27.2223 3.28971   8
  -7   5   0 282.510 14.0538   1
  -7  -5   0 322.491 12.2774   4
  -7   5   0 284.404 13.5271   4
   7   5   0 334.184 13.6307   7
  -7   5   0 269.468 14.8631   7
  -7  -5   0 327.648 16.4422   2
  -7  -5   0 328.911 11.7928   8
   7  -5   0 276.463 12.8711   8
  -7  -5   0 351.855 14.4201   5
  -9   5   0 110.993 8.46076   1
  -9  -5   0 123.714 7.54893   4
  -9   5   0 108.991 9.00565   4
  -9  -5   0 105.618 6.18610   1
  -9   5   0 138.536 9.54108   7
   9   5   0 125.445 6.60895   7
  -9  -5   0 127.122 10.6377   2
   9  -5   0 121.433 7.84916   8
  -9  -5   0 118.124 5.61426   8
  -9  -5   0 112.650 8.39583   5
 -11   5   0 1165.43 41.3983   1
 -11  -5   0 1216.15 39.8952   4
 -11  -5   0 1187.45 37.4943   1
 -11   5   0 1224.08 40.2962   7
  11  -5   0 1169.06 38.5490   8
 -11  -5   0 1120.88 34.6528   8
 -11  -5   0 1263.38 44.6105   2
 -13   5   0 1711.02 63.1335   1
 -13   5   0 1881.00 61.2092   7
 -13  -5   0 1959.95 62.6711   5
 -13  -5   0 2082.48 60.4438   1
  13  -5   0 1841.81 60.0321   8
 -13   5   0 2015.49 66.0134   4
 -15  -5   0 1110.91 42.3139   5
 -15  -5   0 1070.61 42.5620   6
 -15  -5   0 1133.73 46.2488   2
 -15   5   0 1229.48 45.6142   1
 -15  -5   0 1335.66 45.7191   4
 -15   5   0 1332.80 48.0293   4
 -17   5   0 16.7483 7.00109   1
 -17  -5   0 10.7140 5.02575   1
 -17  -5   0 8.40962 7.10953   2
 -17   5   0 26.1939 8.03714   4
 -17  -5   0 10.4574 6.62066   4
 -17  -5   0 17.8780 6.05740   5
 -17  -5   0 8.35020 5.24724   6
 -19   5   0 337.938 21.0838   1
 -19  -5   0 268.069 17.6230   5
 -19  -5   0 315.704 19.5975   6
 -19  -5   0 333.287 20.2493   4
 -19   5   0 328.742 21.4719   4
 -21   5   0 75.5961 11.6625   1
 -21  -5   0 95.9373 11.7382   4
 -21   5   0 93.6571 13.0971   4
 -21  -5   0 81.7677 10.9811   5
 -23  -5   0 6.74288 6.98441   5
 -23   5   0 21.9185 9.60747   4
 -23  -5   0 21.6066 7.65157   4
 -23   5   0 12.9539 9.01525   1
 -25  -5   0 26.8299 8.25335   4
   0  -6   0 4320.73 127.051   8
   0   6   0 4424.56 131.609   7
  -2  -6   0 618.704 22.0428   5
  -2   6   0 621.712 20.6402   1
  -2  -6   0 598.533 18.8741   1
   2   6   0 637.329 25.6562   7
  -2   6   0 655.127 26.5806   7
  -2  -6   0 652.549 22.1030   8
   2  -6   0 633.980 22.4977   8
  -2   6   0 662.303 19.7297   4
  -4   6   0 1012.48 29.8047   4
   4   6   0 843.023 32.7561   7
  -4   6   0 918.685 34.6070   7
  -4  -6   0 816.299 29.4034   8
   4  -6   0 886.764 30.6980   8
  -4  -6   0 965.050 27.7170   4
  -4   6   0 929.851 30.1146   1
  -4  -6   0 822.500 30.0198   5
   6   6   0 454.424 19.2827   7
  -6   6   0 470.892 21.3169   7
  -6   6   0 547.946 18.9660   4
  -6  -6   0 444.867 15.9721   4
  -6  -6   0 454.813 16.8526   8
   6  -6   0 457.055 18.3319   8
  -6  -6   0 431.748 20.6338   2
  -6   6   0 468.442 18.5916   1
  -6  -6   0 449.091 18.2626   5
  -8   6   0 2299.68 67.2523   7
   8   6   0 2141.36 62.9785   7
  -8  -6   0 2092.60 64.0424   5
  -8  -6   0 2077.76 61.7194   4
   8  -6   0 2242.10 63.7413   8
  -8  -6   0 2155.05 60.9229   8
  -8   6   0 2199.26 64.9163   1
  -8  -6   0 2175.58 67.7721   2
 -10  -6   0 3.29538 3.21585   4
  10   6   0 4.20305 2.60627   7
 -10  -6   0 2.03732 2.25482   8
  10  -6   0 10.2238 3.76567   8
 -10  -6   0 9.50196 5.66716   2
 -10  -6   0 4.99095 2.43160   1
 -12   6   0 1747.72 57.5943   7
 -12   6   0 1778.50 59.4604   1
 -12  -6   0 1655.18 53.7020   1
 -12  -6   0 1698.67 57.7407   5
  12  -6   0 1694.99 55.5525   8
 -12  -6   0 1820.14 57.3709   4
 -14  -6   0 51.2039 7.47757   5
 -14  -6   0 74.1604 10.6260   2
 -14   6   0 5.81413 5.46380   1
 -14  -6   0 67.7873 8.44790   4
 -14   6   0 7.71014 6.27550   4
  14  -6   0 1.90017 3.93101   8
 -16  -6   0 156.178 12.7471   5
 -16  -6   0 127.978 11.7127   6
 -16  -6   0 158.280 14.7440   2
 -16  -6   0 149.106 12.4718   4
 -16   6   0 113.933 12.4379   4
 -16   6   0 128.424 12.5396   1
 -18   6   0 9.55840 6.91570   1
 -18  -6   0 23.7124 9.53536   2
 -18   6   0 9.54952 7.59842   4
 -18  -6   0 27.1668 6.92339   4
 -18  -6   0 22.0253 7.48495   5
 -18  -6   0 20.8226 6.91772   6
 -20   6   0 311.161 20.8197   1
 -20  -6   0 251.810 17.8569   5
 -20  -6   0 241.470 18.1874   6
 -20  -6   0 247.719 18.2395   4
 -20   6   0 278.537 20.3976   4
 -22   6   0 179.655 17.0348   1
 -22  -6   0 155.772 15.1982   4
 -22   6   0 164.672 17.0526   4
 -22  -6   0 144.969 14.6520   5
 -24  -6   0 31.0501 9.20222   5
 -24   6   0 28.9813 10.6466   4
 -24  -6   0 25.5282 8.52069   4
 -24   6   0 25.9299 10.2433   1
  -1   7   0 218.934 14.7662   7
   1   7   0 303.487 16.1581   7
   1  -7   0 214.848 11.6734   8
  -1  -7   0 310.664 12.6864   8
  -3  -7   0 231.450 10.8786   5
   3   7   0 277.993 14.9913   7
  -3   7   0 167.348 12.9242   7
  -3  -7   0 255.070 7.50400   1
  -3   7   0 166.101 8.88047   1
  -3   7   0 163.656 8.03802   4
  -3  -7   0 234.090 10.8153   8
   3  -7   0 175.868 10.4091   8
   5   7   0 716.840 28.4296   7
  -5   7   0 678.827 29.6303   7
  -5   7   0 705.967 25.4002   1
  -5  -7   0 659.688 25.5447   5
  -5   7   0 739.995 24.7128   4
  -5  -7   0 759.960 22.7590   4
  -5  -7   0 760.725 25.4084   8
   5  -7   0 662.390 26.0623   8
  -7  -7   0 31.9739 3.66863   4
  -7   7   0 16.2001 4.29867   4
  -7   7   0 11.3796 3.91407   1
  -7   7   0 14.1319 5.51955   7
   7   7   0 31.6933 5.46077   7
  -7  -7   0 33.6353 6.88709   2
   7  -7   0 16.4890 4.22267   8
  -7  -7   0 29.0550 4.04561   8
  -9  -7   0 0.17285 1.70736   1
  -9   7   0-0.53314 4.00608   4
  -9  -7   0-1.92851 3.13521   4
   9  -7   0 1.15290 3.84621   8
  -9  -7   0 1.26419 2.55414   8
  -9   7   0 0.33295 4.65101   7
   9   7   0 0.99352 3.05697   7
 -11  -7   0 1925.21 57.3732   4
 -11  -7   0 1697.33 53.1666   1
  11   7   0 1703.87 53.7515   7
 -11   7   0 1680.55 58.7086   1
 -11  -7   0 1865.67 58.8757   5
 -13   7   0 2969.23 91.3924   4
 -13   7   0 2610.36 90.2473   1
 -13  -7   0 2736.41 89.5084   5
 -13  -7   0 3008.01 94.2546   2
 -15  -7   0 827.071 33.7318   4
 -15   7   0 852.300 35.9359   4
 -15  -7   0 835.385 37.4670   2
 -15   7   0 842.799 35.5549   1
 -15  -7   0 853.988 34.6753   5
 -17  -7   0 75.5769 10.4249   6
 -17  -7   0 92.3837 12.8542   2
 -17  -7   0 107.924 11.6435   5
 -17   7   0 141.549 13.2890   1
 -17   7   0 138.694 13.2796   4
 -17  -7   0 90.2059 9.89339   4
 -19   7   0 134.934 14.2656   1
 -19  -7   0 127.484 12.9913   5
 -19  -7   0 122.186 12.4802   6
 -19  -7   0 125.774 12.5254   4
 -19   7   0 131.956 13.9174   4
 -21   7   0 218.084 18.5107   1
 -21  -7   0 244.140 17.8633   4
 -21   7   0 219.109 18.9865   4
 -21  -7   0 244.736 18.7768   6
 -21  -7   0 222.589 17.5491   5
 -23   7   0 12.6882 9.11042   1
 -23  -7   0-3.43444 7.92206   5
 -23   7   0 4.96598 8.31366   4
 -25  -7   0-6.60119 8.42360   5
   0  -8   0 16347.5 464.551   8
   0   8   0 16240.5 469.963   7
  -2   8   0 26.3815 6.84993   7
  -2   8   0 22.5945 2.41904   4
  -2   8   0 19.6001 3.31201   1
   2  -8   0 13.2302 4.36549   8
   4   8   0 41.7963 6.97814   7
  -4  -8   0 39.2452 5.25881   5
   4  -8   0 31.9913 5.41293   8
  -4  -8   0 39.5881 5.00212   8
  -4   8   0 41.0339 4.50014   1
  -4  -8   0 39.9473 2.43939   1
  -4   8   0 47.7946 4.00253   4
  -4   8   0 43.6603 7.93877   7
  -6  -8   0 84.6677 6.83848   8
  -6   8   0 120.290 7.19114   4
  -6  -8   0 90.7783 5.02869   4
  -6   8   0 121.018 7.97368   1
   6   8   0 88.2300 8.97212   7
  -8  -8   0 199.486 10.8918   5
  -8  -8   0 184.730 8.88149   8
   8   8   0 189.025 10.7503   7
  -8  -8   0 176.333 7.83361   4
  -8   8   0 216.191 10.4450   4
  10   8   0 50.6553 5.75677   7
 -10  -8   0 41.7374 5.22365   4
 -10  -8   0 50.9204 9.25575   2
 -10  -8   0 45.4867 6.90102   5
 -10  -8   0 58.0434 5.16726   8
 -10   8   0 65.1709 7.52746   1
 -12   8   0 6946.03 203.189   7
 -12   8   0 6968.63 202.739   4
 -12  -8   0 6661.74 199.401   4
 -12  -8   0 6772.41 207.115   2
 -12  -8   0 6653.53 202.468   5
  12  -8   0 6866.02 200.704   8
 -12   8   0 6961.93 203.182   1
 -14   8   0 96.4850 9.54740   7
 -14  -8   0 74.8886 9.38823   5
  14  -8   0 72.8046 8.18093   8
 -14  -8   0 84.7555 11.9256   2
 -14   8   0 83.1410 9.81698   1
 -14   8   0 92.2926 9.88347   4
 -16  -8   0 24.6601 9.33366   2
 -16   8   0 21.0938 8.27930   1
 -16  -8   0 23.2959 7.62380   5
 -16   8   0 11.4760 6.75216   4
 -18  -8   0 120.700 12.3165   6
 -18  -8   0 124.255 15.0930   2
 -18  -8   0 117.721 12.5004   5
 -18   8   0 118.819 13.3436   4
 -18   8   0 134.661 13.8965   1
 -20   8   0 192.501 16.9223   1
 -20  -8   0 135.385 14.7076   5
 -20  -8   0 139.615 14.0923   6
 -20   8   0 194.770 16.9524   4
 -22   8   0 145.307 15.6742   4
 -22   8   0 139.554 15.6726   1
 -22  -8   0 106.712 13.7969   5
 -24  -8   0 105.569 14.1894   5
  -1  -9   0 387.748 17.4750   8
   3   9   0 108.523 10.7202   7
  -3   9   0 166.937 6.85110   4
  -3  -9   0 111.655 8.77991   8
  -3   9   0 148.538 8.29290   1
   5   9   0 178.417 12.3456   7
  -5   9   0 93.3315 7.28340   1
  -5  -9   0 125.568 4.73133   1
  -5   9   0 105.373 6.65937   4
  -5  -9   0 147.301 9.22330   8
   7  -9   0 691.489 26.2865   8
  -7  -9   0 548.772 23.2189   8
  -7   9   0 695.094 23.7343   4
  -7   9   0 694.391 29.7647   7
   7   9   0 584.860 25.9821   7
  -7  -9   0 590.211 24.6085   5
   9   9   0 799.268 28.8556   7
  -9   9   0 705.699 31.7029   7
  -9  -9   0 736.728 29.0581   5
  -9   9   0 655.825 27.8638   1
  -9   9   0 664.109 26.8562   4
   9  -9   0 700.210 28.6005   8
  -9  -9   0 762.325 26.4352   8
 -11   9   0 151.751 13.0739   7
 -11   9   0 148.845 11.9062   1
  11  -9   0 161.297 11.8107   8
 -11  -9   0 227.914 16.8744   2
 -11   9   0 166.761 11.6233   4
 -11  -9   0 221.225 13.6137   5
 -13   9   0 13.6604 5.66641   4
 -13   9   0 16.2112 6.13907   7
 -13   9   0 16.4490 6.43526   1
 -13  -9   0 6.00497 5.78443   5
  13  -9   0 9.41210 5.17348   8
 -13  -9   0 16.7813 8.51374   2
  15  -9   0 245.195 15.6592   8
 -15   9   0 272.699 17.8630   1
 -15  -9   0 315.689 18.5537   5
 -15  -9   0 321.852 21.9562   2
 -15   9   0 259.397 17.1427   4
 -17   9   0 156.618 14.9225   1
 -17  -9   0 215.179 18.9122   2
 -17   9   0 160.926 14.7400   4
 -17  -9   0 216.495 16.1635   5
 -19  -9   0 2.32789 5.90837   6
 -19  -9   0 6.68491 7.18512   5
 -19   9   0 6.93949 7.81372   1
 -19   9   0 10.7964 7.82833   4
 -21  -9   0 205.885 17.3608   5
 -21  -9   0 194.274 17.5088   6
 -21   9   0 199.404 18.0707   4
 -21   9   0 207.236 18.2706   1
 -23  -9   0 106.247 13.9548   5
 -23   9   0 148.900 16.0787   4
   0  10   0 8000.37 239.239   7
  -2  10   0 1343.78 51.9286   7
   2 -10   0 1395.02 47.4401   8
  -4  10   0 1412.94 44.5937   1
   4 -10   0 1392.85 47.5701   8
  -4  10   0 1314.09 41.9612   4
  -4  10   0 1412.39 52.5159   7
   6 -10   0 741.669 30.2973   8
  -6  10   0 733.420 33.8157   7
  -6  10   0 745.697 26.2789   4
  -8  10   0 882.738 32.2708   1
  -8  10   0 930.145 31.2223   4
  -8 -10   0 791.946 32.7485   5
  -8  10   0 898.947 37.8305   7
  -8 -10   0 837.894 31.3655   8
   8 -10   0 872.094 34.0723   8
 -10  10   0 2.82010 4.64636   1
  10 -10   0 9.01351 5.42565   8
 -10 -10   0 19.4469 6.54436   5
 -10  10   0 5.55792 5.94924   7
 -12  10   0 242.568 16.7572   7
 -12  10   0 231.414 15.1502   1
 -12 -10   0 279.000 16.7390   5
  12 -10   0 234.379 14.9338   8
 -12  10   0 238.303 14.4558   4
 -14  10   0 189.353 14.9295   7
  14 -10   0 184.741 13.4923   8
 -14  10   0 196.466 14.7504   1
 -14  10   0 193.106 14.0315   4
 -14 -10   0 206.327 15.3085   5
  16 -10   0 818.228 34.2676   8
 -16 -10   0 804.080 35.9632   5
 -16 -10   0 889.130 41.6057   2
 -16  10   0 832.728 36.0329   4
 -16  10   0 854.767 37.0675   1
 -18  10   0 14.3945 8.05579   4
 -18  10   0 13.2276 7.74683   1
 -18 -10   0 18.0393 8.32491   5
 -18 -10   0 17.7267 10.1856   2
 -20 -10   0 312.229 22.2144   6
 -20 -10   0 309.287 20.9949   5
 -20  10   0 251.984 19.9936   1
 -20  10   0 245.584 19.6404   4
 -22  10   0 10.1343 8.86381   1
 -22 -10   0 19.0970 9.45271   5
 -22 -10   0 22.2774 8.59908   6
 -22  10   0 15.1670 8.46848   4
  -1  11   0 112.575 12.3467   7
   1  11   0 129.760 12.5984   7
  -1 -11   0 122.142 9.89863   8
   1 -11   0 106.187 9.60837   8
   3 -11   0 11.9148 5.35280   8
  -3 -11   0 10.7037 4.67713   8
   3  11   0 24.9521 7.57766   7
  -3  11   0 15.5878 7.50616   7
  -5 -11   0 1846.66 56.1436   8
   5 -11   0 1566.54 56.4109   8
  -5  11   0 1648.16 61.4878   7
   5  11   0 1851.72 60.4190   7
  -5  11   0 1475.88 52.7171   1
   7 -11   0 2142.32 71.4403   8
  -7  11   0 2249.39 76.3707   7
   7  11   0 2154.32 72.3110   7
  -7  11   0 2143.47 68.2931   1
  -7 -11   0 2059.81 69.9712   5
   9 -11   0 138.443 11.5718   8
  -9 -11   0 104.813 10.4413   5
  -9  11   0 131.321 13.3961   7
  -9  11   0 133.581 10.1965   1
 -11 -11   0 11.2271 6.44944   5
 -11  11   0 8.85182 5.67634   1
 -11  11   0 9.27532 6.82340   7
  11 -11   0 6.68559 5.57441   8
 -11  11   0 7.55898 5.04056   4
 -13  11   0 24.1056 6.46421   4
 -13  11   0 28.7610 6.90936   1
 -13 -11   0 21.1163 7.29811   5
 -13  11   0 20.9067 7.25051   7
  13 -11   0 25.6907 6.79201   8
 -15  11   0 52.2431 8.47347   4
 -15  11   0 47.0501 8.72918   1
 -15 -11   0 59.8844 10.1032   5
 -15  11   0 68.2080 10.0358   7
  15 -11   0 43.5805 8.41637   8
 -17  11   0 10.1529 7.50400   1
 -17  11   0 7.33260 6.44389   4
 -17 -11   0 13.2071 7.97556   5
 -19  11   0 38.9063 10.0687   1
 -19 -11   0 55.0187 10.8084   5
 -19  11   0 46.3680 9.40904   4
 -21  11   0 13.7430 8.57778   1
 -21 -11   0 9.85051 8.72258   5
 -21 -11   0 8.92344 7.87473   6
 -21  11   0 5.57909 7.82086   4
   0 -12   0 1561.59 54.2511   8
   0  12   0 1509.84 58.4933   7
  -2 -12   0 503.803 22.9452   8
   2 -12   0 476.075 23.0535   8
   2  12   0 507.126 26.4977   7
  -2  12   0 420.822 25.6374   7
  -4  12   0 20.6721 8.57206   7
   4  12   0 29.0724 8.03987   7
   4 -12   0 3.05542 5.32566   8
  -4 -12   0 17.3384 5.84033   8
  -6  12   0 28.4447 5.46285   1
   6 -12   0 21.1141 6.43386   8
  -6 -12   0 19.4924 5.84314   8
   6  12   0 19.4713 6.80650   7
  -6  12   0 19.2875 8.64944   7
  -8 -12   0 1153.13 43.3018   5
   8  12   0 1052.81 43.2897   7
  -8  12   0 1218.69 48.8606   7
  -8 -12   0 1127.84 41.2391   8
   8 -12   0 1216.86 45.0760   8
  -8  12   0 1161.26 41.5571   1
 -10 -12   0 189.752 14.6287   5
 -10  12   0 223.753 17.7769   7
  10 -12   0 215.198 15.4634   8
 -10  12   0 211.870 14.0691   1
 -12  12   0 77.0619 11.4143   7
 -12  12   0 64.9682 9.10566   1
  12 -12   0 67.1881 9.47552   8
 -14  12   0 108.500 12.4618   7
 -14 -12   0 94.0207 11.8412   5
 -14  12   0 89.6396 10.4409   1
  14 -12   0 95.1394 11.0277   8
 -16  12   0 245.797 17.1659   4
 -16  12   0 270.614 18.7492   1
  16 -12   0 268.567 18.4469   8
 -18  12   0 0.56228 7.01082   1
 -18 -12   0 8.02491 8.19191   5
 -18  12   0 9.28244 6.96813   4
 -20 -12   0 102.721 13.9676   5
 -20  12   0 89.0311 13.0196   1
 -20  12   0 78.5937 12.2194   4
 -20 -12   0 76.2524 13.8430   6
 -22 -12   0-3.14236 7.90254   6
  -1  13   0 150.394 15.3789   7
   1  13   0 163.364 15.4707   7
   1 -13   0 172.907 13.3886   8
  -1 -13   0 160.086 12.8282   8
  -3  13   0 198.737 17.9992   7
   3  13   0 286.884 19.5475   7
  -3 -13   0 264.950 16.1981   8
   3 -13   0 192.164 14.9309   8
  -5  13   0 1008.23 46.7788   7
   5  13   0 1166.49 46.2968   7
  -5 -13   0 1265.08 43.2908   8
   5 -13   0 985.274 42.5313   8
  -7  13   0 1684.91 54.3249   1
   7  13   0 1413.46 56.6054   7
  -7  13   0 1638.40 62.3280   7
   7 -13   0 1660.97 58.1825   8
  -7 -13   0 1448.51 53.9451   8
  -9 -13   0 323.236 20.1558   5
  -9  13   0 379.094 24.1922   7
   9  13   0 306.983 19.1133   7
  -9  13   0 418.322 20.1327   1
   9 -13   0 412.522 22.4915   8
 -11  13   0 1.18526 5.41624   1
 -11 -13   0 4.25089 6.59820   5
  11 -13   0 2.87523 6.31155   8
 -11  13   0 2.95134 7.00761   7
 -13 -13   0 5.65648 7.57381   5
 -13  13   0 8.12400 6.27790   1
 -13  13   0 7.64468 7.70626   7
  13 -13   0 4.01615 6.54477   8
 -15 -13   0 11.6859 8.64498   5
 -15  13   0 25.4797 8.29617   1
 -15  13   0 20.2310 8.53026   7
  15 -13   0 23.0340 8.13508   8
 -17  13   0 39.0280 9.79203   1
  17 -13   0 32.1941 9.24373   8
 -17 -13   0 16.8299 9.14093   5
 -19 -13   0 127.314 15.2809   5
 -19  13   0 131.021 15.2154   1
   0 -14   0 680.216 30.9901   8
   0  14   0 658.274 34.4301   7
   2 -14   0 29.6895 7.68017   8
  -2 -14   0 46.2574 8.52428   8
   2  14   0 52.7994 10.5219   7
  -2  14   0 52.6454 10.7762   7
   4  14   0 123.128 14.0115   7
  -4  14   0 112.172 14.5225   7
  -4 -14   0 112.441 11.5722   8
   4 -14   0 111.678 12.2042   8
   6  14   0 1012.06 43.0764   7
  -6  14   0 988.596 45.7472   7
   6 -14   0 943.478 41.4213   8
  -6 -14   0 1067.33 40.6337   8
   8  14   0 81.9985 10.6137   7
  -8  14   0 60.4513 11.6074   7
   8 -14   0 77.0176 10.9056   8
  -8 -14   0 85.3818 9.69420   8
 -10  14   0 83.5106 10.2474   1
 -10  14   0 92.8431 13.3714   7
  10 -14   0 92.4714 11.4682   8
 -12 -14   0 785.415 35.6800   5
 -12  14   0 691.964 32.0683   1
  12 -14   0 684.990 33.7420   8
 -12  14   0 699.722 36.0009   7
 -14 -14   0 67.4746 11.6511   5
 -14  14   0 51.4978 9.29263   1
 -14  14   0 48.6821 10.5203   7
  14 -14   0 53.9985 10.6696   8
 -16 -14   0 249.370 19.6522   5
  16 -14   0 239.504 19.0255   8
 -16  14   0 261.895 19.0685   1
 -16  14   0 218.671 18.6462   7
 -18  14   0 28.0188 9.63637   1
 -18 -14   0 50.6950 11.4388   5
   1  15   0 781.042 38.8186   7
  -1  15   0 763.904 39.1826   7
  -1 -15   0 800.317 35.5898   8
   1 -15   0 789.524 35.7163   8
  -3  15   0 92.5950 13.6178   7
   3  15   0 118.844 14.4974   7
   3 -15   0 95.4106 12.0404   8
  -3 -15   0 133.482 13.0057   8
   5  15   0 39.2918 9.43265   7
  -5  15   0 18.3020 9.45363   7
  -5 -15   0 47.9504 9.06444   8
   5 -15   0 18.8061 8.34236   8
   7  15   0 12.1830 7.36614   7
  -7  15   0-3.46907 8.23752   7
  -7 -15   0 11.8568 6.67950   8
   7 -15   0-0.55270 6.89082   8
  -9  15   0 144.328 16.0472   7
   9  15   0 98.9595 12.0459   7
   9 -15   0 126.580 13.8281   8
 -11  15   0 42.2851 10.6162   7
  11 -15   0 47.0648 10.4167   8
  13 -15   0 7.93421 8.28743   8
 -13  15   0 4.12051 8.31002   7
 -13  15   0 7.63488 7.43427   1
 -15 -15   0 44.5184 11.1600   5
  15 -15   0 15.4580 8.97647   8
 -15  15   0 23.2703 9.26855   7
 -15  15   0 19.8126 8.70131   1
  17 -15   0 72.8109 12.3457   8
 -17  15   0 68.8123 11.9383   1
   0  16   0 747.656 39.0957   7
   0 -16   0 784.250 36.3715   8
  -2 -16   0-0.53225 6.55707   8
   2 -16   0-2.81843 6.77694   8
  -2  16   0-2.16704 8.12356   7
   2  16   0 3.38813 7.78220   7
  -4  16   0 128.551 16.0546   7
   4  16   0 133.651 15.2668   7
   4 -16   0 143.420 14.6558   8
  -4 -16   0 143.755 14.1260   8
  -6  16   0 244.827 21.1415   7
   6  16   0 266.701 20.1244   7
  -6 -16   0 265.689 18.5954   8
   6 -16   0 249.784 19.5907   8
   8  16   0 77.7092 11.7717   7
  -8  16   0 82.9652 13.6494   7
  -8 -16   0 90.8189 11.3965   8
   8 -16   0 93.7336 12.7211   8
 -10  16   0 10.4320 9.24507   7
  10 -16   0 21.5931 9.24467   8
 -12  16   0 53.5058 11.9504   7
  12 -16   0 27.5056 9.70119   8
 -14  16   0 43.3461 11.4125   7
  14 -16   0 31.2781 10.2509   8
 -16  16   0 22.6679 9.53093   7
  16 -16   0 26.5714 9.97191   8
  -1  17   0 198.616 19.3233   7
   1  17   0 171.654 17.9324   7
  -1 -17   0 169.539 16.4315   8
   1 -17   0 206.446 17.6959   8
  -3  17   0 410.383 28.7181   7
   3  17   0 492.302 29.5421   7
  -3 -17   0 521.862 28.0698   8
   3 -17   0 443.396 27.3265   8
   5  17   0 631.267 32.4051   7
  -5  17   0 419.382 29.9270   7
  -5 -17   0 615.763 29.9079   8
   5 -17   0 404.807 27.2748   8
  -7  17   0 265.774 23.3255   7
   7  17   0 291.735 21.3443   7
  -7 -17   0 260.927 19.3729   8
   7 -17   0 273.454 21.4864   8
  -9  17   0 8.70685 9.21498   7
   9 -17   0 2.06078 8.25964   8
 -11  17   0 120.256 16.6536   7
  11 -17   0 98.5571 14.7377   8
 -13  17   0 86.8694 14.8998   7
  13 -17   0 90.6951 14.2620   8
 -15  17   0-4.43252 8.30896   7
   0  18   0 2091.98 82.4516   7
   0 -18   0 2197.37 79.8821   8
   2  18   0 86.6693 14.2739   7
  -2  18   0 106.658 15.8665   7
   2 -18   0 118.925 15.0714   8
  -2 -18   0 89.4072 13.3123   8
   4  18   0 173.547 17.9145   7
  -4  18   0 133.712 17.4225   7
   4 -18   0 123.384 15.5270   8
  -4 -18   0 181.692 17.1567   8
  -6  18   0 43.5117 12.8747   7
   6  18   0 48.6390 11.5208   7
  -6 -18   0 36.9974 10.3155   8
   6 -18   0 35.7257 10.7983   8
  -8  18   0 164.799 19.4885   7
   8  18   0 190.321 17.6596   7
   8 -18   0 189.936 19.0196   8
  10 -18   0 44.8679 12.0880   8
 -10  18   0 54.9436 13.2254   7
   1  19   0 1.63079 10.5138   7
  -1  19   0 0.84083 9.45719   7
   1 -19   0 9.49899 9.31886   8
  -1 -19   0 9.29351 9.11733   8
  -3  19   0 2.59715 9.38484   7
   3 -19   0 13.5735 9.45740   8
  -3 -19   0 9.16509 9.47950   8
   3  19   0 9.38751 9.52504   7
   5 -19   0 50.3568 12.1331   8
  -5 -19   0 47.3230 11.8143   8
   5  19   0 49.0407 11.4668   7
  -5  19   0 50.1960 13.7206   7
   7 -19   0 229.534 21.7188   8
  -7 -19   0 196.307 18.7614   8
   7  19   0 200.547 19.2424   7
  -7  19   0 244.677 23.4347   7
   0 -20   0 20.5868 11.8641   8
   0  20   0 18.4595 10.7782   7
  -2 -20   0 17.0409 10.2586   8
   2  20   0 5.11514 9.59217   7
   4  20   0 130.151 17.6392   7
  -4 -20   0 142.325 17.2060   8
   6  20   0 110.978 15.6799   7
  -6 -20   0 98.8003 14.6151   8
 -25   0   1 147.494 15.1250   1
 -25   0   1 170.222 17.8393   4
 -23   0   1 614.727 31.5904   1
 -23   0   1 658.784 34.9138   4
 -21   0   1 596.636 28.8649   1
 -21   0   1 584.795 31.7499   4
 -21   0   1 591.311 26.7153   5
 -19   0   1 60.7105 8.65230   2
 -19   0   1 49.0337 9.78050   4
 -19   0   1 67.5993 7.93877   5
 -19   0   1 81.8604 9.69568   1
 -17   0   1 287.241 16.8083   1
 -17   0   1 279.628 18.0643   4
 -15   0   1 7.81077 4.50618   1
 -15   0   1 16.8431 8.94017   6
 -15   0   1 12.4130 6.08773   4
  13   0  -1 742.271 23.7739   8
 -13   0   1 703.034 31.0876   4
 -11   0   1 614.626 25.2710   6
  11   0  -1 589.757 20.4920   8
 -11   0   1 633.819 23.4807   1
  11   0  -1 600.518 20.4003   7
 -11   0   1 644.303 25.2446   4
  -9   0   1 9716.27 295.038   6
   9   0  -1 10821.1 292.811   8
  -9   0   1 10845.8 295.620   1
  -9   0   1 10209.2 291.397   8
   9   0  -1 10384.1 292.374   7
  -9   0   1 9797.67 296.461   4
  -7   0   1 18235.1 475.266   6
   7   0  -1 18208.3 474.385   8
   7   0  -1 17683.9 473.786   7
  -7   0   1 18084.7 473.377   8
  -7   0   1 18093.8 476.306   1
  -5   0   1 5345.00 153.258   8
   5   0  -1 5603.27 153.894   8
  -5   0   1 5324.88 153.610   6
  -5   0   1 5341.66 155.592   4
  -5   0   1 5419.41 154.669   1
  -3   0   1 133.301 5.89793   4
  -3   0   1 131.364 5.38467   1
   3   0  -1 122.376 5.41143   1
  -3   0   1 138.753 5.45758   8
   3   0  -1 144.551 5.74338   8
  -1   0  -1 245.477 8.89231   6
   1   0   1 210.256 8.07153   6
   1   0   1 235.330 8.59394   8
  -1   0  -1 234.179 8.79942   8
  -3   0  -1 12932.6 368.757   5
  -3   0  -1 13949.2 371.037   6
   3   0   1 12842.0 370.013   8
  -5   0  -1 1320.77 37.8740   5
  -5   0  -1 1171.90 40.4837   6
  -7   0  -1 315.003 10.5203   7
   7   0   1 308.743 9.78747   8
  -7   0  -1 342.989 15.4126   6
  -7   0  -1 330.887 12.6934   1
  -9   0  -1 5890.41 175.400   4
   9   0   1 6149.66 171.224   8
  -9   0  -1 5908.84 174.034   5
  -9   0  -1 5847.67 180.571   6
  -9   0  -1 6121.11 175.402   1
 -11   0  -1 4176.62 123.880   5
 -11   0  -1 4624.87 126.178   1
 -13   0  -1 5171.56 151.092   5
 -13   0  -1 5457.05 154.660   4
 -13   0  -1 5103.00 153.477   1
 -15   0  -1 13.2332 10.1256   6
 -15   0  -1 31.9807 5.41576   2
 -15   0  -1 31.0171 6.22645   1
 -15   0  -1 33.3963 6.72634   4
 -17   0  -1 0.24050 3.62870   5
 -17   0  -1-0.39464 5.53819   1
 -17   0  -1-2.29802 5.79531   4
 -17   0  -1-3.24163 11.3438   6
 -19   0  -1 51.3118 8.65373   1
 -19   0  -1 44.6500 10.5372   4
 -19   0  -1 28.5963 17.7994   6
 -21   0  -1 25.7737 10.5598   4
 -21   0  -1 19.8356 7.96717   1
 -23   0  -1 59.9820 12.6203   4
 -23   0  -1 56.1900 11.1068   1
 -25   0  -1 214.599 21.0230   4
 -25   0  -1 192.791 17.8510   1
 -26  -1   1 37.4184 9.08886   1
 -26   1   1 40.2346 10.1118   1
 -24   1   1 280.970 20.2332   1
 -24  -1   1 255.006 18.8798   1
 -24  -1   1 256.951 20.9945   4
 -24   1   1 313.852 23.2008   4
 -22   1   1 47.8769 10.9032   4
 -22  -1   1 76.0765 11.7225   4
 -22  -1   1 81.0508 9.01087   5
 -22   1   1 50.9182 9.84708   1
 -22  -1   1 71.4636 10.2452   1
 -20   1   1 49.0315 9.89878   4
 -20  -1   1 49.7050 9.41949   4
 -20   1   1 44.2987 8.02573   2
 -20  -1   1 53.1743 8.74659   1
 -20  -1   1 49.6889 8.34630   2
 -20   1   1 42.4888 8.74057   1
 -20  -1   1 66.4162 7.98319   5
 -20   1   1 49.0723 7.02459   5
 -18   1   1 66.0628 9.25567   1
 -18  -1   1 78.9315 8.94147   1
 -18  -1   1 66.1527 8.51281   2
 -18  -1   1 83.2005 8.22597   5
 -18   1   1 66.0898 9.72000   4
 -18  -1   1 71.6769 9.56342   4
 -16   1   1 1092.24 56.5919   6
 -16  -1   1 1048.84 39.6144   2
 -16  -1   1 1032.63 40.6517   4
 -16   1   1 1134.60 42.5560   4
 -16   1   1 1062.16 40.1648   1
 -16  -1   1 928.315 38.0176   1
 -16  -1   1 1068.58 37.4066   5
  14  -1  -1 2626.19 73.6009   8
 -14  -1   1 2451.34 81.3015   4
 -14   1   1 2885.48 83.0757   4
 -14   1   1 2570.07 79.4874   1
 -14   1   1 2902.28 95.7576   6
  12  -1  -1 129.466 6.90326   8
 -12   1   1 137.038 15.5271   6
 -12  -1   1 151.329 9.11361   6
 -12  -1   1 146.268 9.43687   1
  10   1  -1 2073.40 60.8467   7
 -10   1   1 1920.47 66.6086   4
 -10  -1   1 2232.40 67.5458   4
 -10   1   1 2112.41 72.3481   6
  10  -1  -1 2086.01 62.4863   8
 -10   1   1 2113.80 65.5929   1
 -10  -1   1 2015.67 64.6206   1
  -8   1   1 259.698 14.1548   4
  -8  -1   1 282.800 14.3688   4
  -8   1   1 383.674 19.1456   6
  -8  -1   1 316.856 12.7661   6
   8  -1  -1 400.514 12.5583   8
  -8   1   1 376.099 14.6143   1
  -8  -1   1 328.116 10.7152   8
  -8  -1   1 389.938 13.8275   1
  -6   1   1 2436.27 56.4936   1
  -6  -1   1 2473.81 53.5394   8
   6  -1  -1 2392.13 54.1667   8
  -6  -1   1 2437.44 55.1477   1
  -4   1   1 10215.9 294.711   8
  -4   1   1 10370.3 299.447   6
   4  -1  -1 10822.2 295.336   6
  -4  -1   1 10323.7 295.551   8
   4  -1  -1 10558.3 294.954   8
  -4  -1   1 9992.55 295.667   4
  -4   1   1 10424.7 295.961   4
  -4   1   1 11240.4 295.729   1
  -4  -1   1 10028.3 294.871   1
   4  -1  -1 10513.5 295.001   7
  -2   1   1 5791.10 141.390   8
   2   1  -1 5675.07 142.074   2
  -2  -1   1 5604.36 142.131   2
   2  -1  -1 5798.94 141.502   8
   2  -1  -1 6147.12 141.371   1
   2   1  -1 5794.71 140.352   1
  -2   1   1 5874.36 141.381   1
   2   1  -1 2729.00 141.094   4
   2  -1  -1 2439.28 140.341   4
  -2   1   1 5664.65 141.379   4
  -2  -1   1 5654.00 141.231   4
   0  -1  -1 30359.5 799.331   8
   0   1   1 27896.3 799.077   8
   0   1  -1 27501.0 799.167   2
   0  -1   1 28153.4 799.198   2
   2   1   1 770.740 24.0592   2
  -2  -1  -1 813.294 23.8448   2
   2   1   1 788.765 23.7239   5
  -2  -1  -1 757.516 23.6891   5
  -2   1  -1 723.584 31.6197   6
  -2  -1  -1 837.131 23.9546   8
   2   1   1 823.274 23.6545   8
  -4  -1  -1 2097.74 61.5222   2
  -4  -1  -1 2059.61 60.8987   5
  -4  -1  -1 2149.02 61.8759   6
  -4   1  -1 2102.73 70.1650   6
  -6  -1  -1 1950.13 57.3732   5
  -6  -1  -1 2041.52 58.1970   2
  -6   1  -1 1876.14 58.9442   7
  -6   1  -1 1982.21 58.2872   1
  -6   1  -1 2153.68 67.4376   6
  -6  -1  -1 1782.23 58.4456   6
  -8  -1  -1 1881.81 58.4187   1
  -8   1  -1 2216.71 59.5960   1
  -8   1  -1 2173.77 69.6211   6
  -8  -1  -1 1596.57 59.0544   6
  -8  -1  -1 1707.46 57.6103   5
  -8  -1  -1 1793.19 58.5904   2
  -8   1  -1 2094.02 57.8109   7
   8  -1   1 1998.07 56.2150   8
  -8   1  -1 2123.69 60.1348   4
  -8  -1  -1 1977.64 59.7336   4
 -10  -1  -1 2036.45 63.6971   1
 -10  -1  -1 2188.88 66.0426   6
 -10   1  -1 2195.49 76.2900   6
 -10  -1  -1 2085.29 63.1970   5
 -10  -1  -1 1975.08 64.0702   2
 -10   1  -1 2081.29 61.0891   7
 -10   1  -1 2107.12 64.9520   4
 -10  -1  -1 1860.60 63.9856   4
  10  -1   1 2059.48 60.5895   8
 -12   1  -1 3678.28 126.896   6
 -12  -1  -1 3449.17 114.757   6
  12  -1   1 3740.87 106.490   8
 -12  -1  -1 3594.69 109.968   5
 -14   1  -1 520.939 25.6084   1
 -14  -1  -1 672.778 25.7740   1
 -14  -1  -1 674.318 25.9967   2
 -14   1  -1 586.477 23.2229   5
 -14   1  -1 721.419 27.8853   4
 -14  -1  -1 763.953 27.8964   4
 -16   1  -1 23.7814 6.68616   1
 -16  -1  -1 38.2897 6.32488   1
 -16   1  -1 34.9978 7.83138   4
 -16  -1  -1 42.9053 7.28891   4
 -16  -1  -1 41.6309 5.49373   5
 -16   1  -1 12.6472 14.1542   6
 -16  -1  -1 16.7003 10.7937   6
 -18  -1  -1 448.375 25.0357   4
 -18   1  -1 463.783 24.3927   1
 -18  -1  -1 462.316 23.4059   1
 -18  -1  -1 426.722 31.8642   6
 -18   1  -1 390.198 42.0969   6
 -18  -1  -1 418.470 19.9288   5
 -20  -1  -1 44.4908 8.42126   1
 -20   1  -1 40.1995 9.26885   1
 -20  -1  -1 13.7084 14.5556   6
 -20  -1  -1 56.5224 10.9487   4
 -20   1  -1 39.3432 10.6408   4
 -22   1  -1-6.53854 9.66746   4
 -22  -1  -1 10.6969 9.04328   4
 -22  -1  -1 3.68957 6.64650   1
 -22   1  -1 2.85088 7.50952   1
 -24  -1  -1 274.343 22.1635   4
 -24   1  -1 229.610 20.7544   4
 -24  -1  -1 210.085 18.1623   1
 -24   1  -1 225.708 19.1901   1
 -26  -1  -1-1.26635 7.80044   1
 -25   2   1 34.2321 11.1462   4
 -25  -2   1 41.3238 10.1926   4
 -25  -2   1 39.9256 8.52617   1
 -25   2   1 37.1894 10.1247   1
 -23   2   1 134.723 14.6273   1
 -23  -2   1 149.740 13.5694   1
 -23  -2   1 148.511 12.8155   5
 -23  -2   1 126.364 14.6719   4
 -23   2   1 153.172 16.4638   4
 -21  -2   1-3.56101 4.35349   5
 -21   2   1 2.40187 7.65713   4
 -21  -2   1-0.56743 5.50012   4
 -21  -2   1-3.05604 4.62088   1
 -21   2   1 5.69071 7.05748   1
 -19  -2   1 135.496 10.9645   5
 -19  -2   1 162.421 13.6943   2
 -19  -2   1 159.993 13.7137   4
 -19   2   1 139.646 14.0835   4
 -19  -2   1 140.226 11.7897   1
 -19   2   1 145.238 12.9801   1
 -17  -2   1 56.8297 11.1806   6
 -17   2   1 84.4624 9.85210   1
 -17  -2   1 72.8671 8.20908   1
 -17  -2   1 70.2372 8.80034   2
 -17  -2   1 70.5484 8.81438   4
 -17   2   1 102.784 10.9006   4
 -17  -2   1 86.6317 8.17910   5
 -15  -2   1 1611.17 53.7241   6
 -15   2   1 1449.72 71.2738   6
 -15  -2   1 1478.92 52.4763   1
 -15   2   1 1600.52 55.3289   1
 -15  -2   1 1631.41 55.9979   4
 -15   2   1 1676.18 57.6489   4
 -15  -2   1 1694.58 53.5159   5
 -13   2   1 1933.60 61.6598   1
 -13   2   1 1971.14 78.5440   6
 -13  -2   1 1772.74 60.9136   6
  13  -2  -1 1955.43 56.9777   8
 -13  -2   1 1892.10 62.1571   2
 -13   2   1 2109.62 64.4530   4
 -13  -2   1 1628.90 58.7334   1
  11  -2  -1 2.42804 2.52294   8
 -11  -2   1 1.54162 3.12753   4
 -11   2   1 1.15956 4.59408   4
 -11   2   1 2.32064 3.93341   1
 -11  -2   1-0.71564 2.64548   1
 -11   2   1-8.75716 12.1333   6
 -11  -2   1 3.00929 3.12975   6
 -11  -2   1 1.51237 4.20463   2
 -11  -2   1 0.18328 3.09675   5
  -9   2   1 1122.33 37.5116   1
  -9   2   1 1295.75 39.9214   4
  -9  -2   1 986.949 37.1408   4
  -9   2   1 1123.48 49.4415   6
  -9  -2   1 1020.86 37.9482   2
  -9  -2   1 1111.23 32.8669   8
  -9  -2   1 1126.14 36.3740   5
  -9  -2   1 1155.20 36.0927   1
   9  -2  -1 1220.71 35.4722   8
  -7   2   1 274.706 12.8280   1
  -7   2   1 192.838 12.0781   4
  -7  -2   1 357.897 13.6919   4
  -7   2   1 244.471 20.6577   6
  -7  -2   1 307.478 11.5345   1
  -7  -2   1 323.236 13.5779   2
  -7  -2   1 330.712 12.2610   5
  -7  -2   1 302.863 11.3558   8
   7  -2  -1 293.313 11.2728   8
   5  -2  -1 1042.46 34.2340   8
  -5  -2   1 1141.25 33.7848   1
  -5  -2   1 1215.24 35.1737   4
  -5   2   1 1024.35 35.1662   4
  -5  -2   1 1263.83 36.7341   2
  -5   2   1 1051.34 34.4108   7
  -5   2   1 1135.53 35.2743   1
  -5  -2   1 1201.54 34.9049   5
   3  -2  -1 171.046 6.16989   8
   3   2  -1 160.173 4.36683   1
  -3   2   1 172.269 6.47530   7
  -3  -2   1 160.814 7.84415   2
  -3  -2   1 148.299 5.81814   5
  -3   2   1 172.060 6.09977   1
  -3  -2   1 146.464 4.35401   1
  -3  -2   1 149.227 5.15368   4
  -3   2   1 167.123 6.08871   4
  -1   2   1 187.205 7.32073   7
  -1  -2   1 176.528 6.35447   5
  -1  -2   1 191.780 7.92782   2
   1  -2  -1 177.052 6.96383   8
   1  -2  -1 199.888 7.25315   4
  -1   2  -1 231.681 6.81977   5
  -1  -2  -1 190.308 7.54419   8
   1   2   1 179.301 7.29466   8
   1   2   1 209.509 7.80048   7
  -1  -2  -1 197.211 7.78629   7
  -3  -2  -1 85.0063 4.21553   7
  -3  -2  -1 83.8807 4.06382   8
  -3  -2  -1 80.6339 4.46191   5
  -3  -2  -1 78.6185 4.94994   2
  -3   2  -1 84.8360 4.44275   1
   3   2   1 74.2926 3.58677   8
  -5  -2  -1 70.5485 3.66944   7
  -5  -2  -1 33.8797 2.70782   8
  -5   2  -1 22.1127 14.1074   6
  -5  -2  -1 55.3656 3.95143   5
  -5  -2  -1 61.2380 4.86179   2
  -5   2  -1 37.3569 3.78798   1
   5   2   1 39.6860 2.28363   8
  -7  -2  -1 21.3735 3.78187   2
   7  -2   1 3.94509 1.89251   8
  -7   2  -1 7.01522 3.94600   7
  -7   2  -1 2.12137 10.3271   6
  -7  -2  -1 5.03527 2.87891   6
  -7   2  -1 5.67589 2.83390   1
  -7  -2  -1 16.8342 2.86748   5
  -7   2  -1 3.56334 3.20029   4
  -9  -2  -1 1480.59 45.2285   1
  -9   2  -1 1276.59 45.7849   1
  -9   2  -1 1393.08 62.4269   6
  -9  -2  -1 1465.25 46.8696   6
  -9  -2  -1 1444.61 45.2369   5
  -9  -2  -1 1614.17 47.6801   2
  -9   2  -1 1379.59 45.1241   7
   9  -2   1 1370.28 43.2734   8
  -9   2  -1 1551.45 46.5319   4
  -9  -2  -1 1598.33 46.1569   4
 -11  -2  -1 2041.57 62.6227   1
 -11   2  -1 2051.27 84.0175   6
 -11  -2  -1 2158.81 65.4181   6
 -11  -2  -1 1958.39 62.5514   5
 -11  -2  -1 1947.30 64.3748   2
 -11  -2  -1 2028.30 63.6852   4
 -11   2  -1 2052.82 60.9667   7
  11  -2   1 2044.34 60.1785   8
 -13   2  -1 1630.82 73.3371   6
 -13   2  -1 1637.28 52.9354   4
 -13  -2  -1 1457.36 51.0969   4
  13  -2   1 1639.40 46.7782   8
 -13   2  -1 1495.51 52.2700   1
 -13  -2  -1 1353.78 51.2064   2
 -15   2  -1 10.2809 13.6104   6
 -15  -2  -1 7.85971 5.94878   6
 -15  -2  -1 17.1252 4.96200   4
 -15   2  -1 36.2188 7.11838   4
 -15  -2  -1 18.0181 4.44065   1
 -15   2  -1 19.9363 6.51913   1
 -15  -2  -1 16.1187 5.01062   2
 -15  -2  -1 16.7861 3.99149   5
 -17   2  -1 43.5570 8.12326   1
 -17  -2  -1 42.9703 6.75694   1
 -17  -2  -1 52.0124 7.87581   4
 -17   2  -1 59.8277 9.38129   4
 -17   2  -1 15.1412 16.9461   6
 -17  -2  -1 21.8662 9.64660   6
 -17  -2  -1 37.7247 5.64519   5
 -19  -2  -1 251.218 18.1578   4
 -19   2  -1 241.120 19.1960   4
 -19  -2  -1 206.676 15.1442   1
 -19   2  -1 211.196 16.6411   1
 -19  -2  -1 219.808 13.7174   5
 -21  -2  -1 207.667 18.5666   4
 -21   2  -1 212.138 20.2915   4
 -21   2  -1 189.302 16.7863   1
 -23   2  -1 43.6717 11.6422   4
 -23  -2  -1 53.8885 10.9787   4
 -23   2  -1 40.5961 10.4913   1
 -23  -2  -1 40.4635 9.02691   1
 -25  -2  -1 53.2862 11.5718   4
 -25   2  -1 60.8323 12.2038   1
 -25  -2  -1 41.3168 9.79982   1
 -26  -3   1-7.25322 7.29867   4
 -24   3   1 364.673 25.3732   4
 -24  -3   1 356.280 24.0587   4
 -24  -3   1 317.121 20.4573   5
 -24   3   1 399.644 24.6702   1
 -22   3   1 15.2346 8.03618   1
 -22  -3   1 14.1584 5.52932   1
 -22  -3   1 14.9297 5.97133   5
 -22  -3   1 15.4210 6.86944   4
 -22   3   1 8.99159 8.19941   4
 -20  -3   1 36.2423 8.46572   2
 -20   3   1 29.4678 8.72345   4
 -20  -3   1 27.9206 7.30201   4
 -20  -3   1 28.2325 6.07883   1
 -20   3   1 34.1456 8.53177   1
 -20  -3   1 24.6995 6.11339   5
 -18   3   1 46.9139 8.36800   1
 -18   3   1 45.5462 8.63953   4
 -18  -3   1 49.1130 7.04112   5
 -18  -3   1 53.5630 9.04613   6
 -18  -3   1 47.9832 7.02709   1
 -18  -3   1 51.2857 9.12669   2
 -18  -3   1 45.3842 7.56718   4
 -16  -3   1 197.815 14.9799   2
 -16  -3   1 204.633 13.6836   4
 -16   3   1 225.671 15.7811   4
 -16  -3   1 215.059 12.8588   5
 -16   3   1 244.568 15.2339   1
 -16  -3   1 167.619 11.4664   1
 -14   3   1 707.741 28.2502   1
 -14  -3   1 581.591 25.2611   6
 -14  -3   1 585.859 25.3714   5
  14  -3  -1 739.408 24.3001   8
 -14   3   1 762.786 29.9404   4
 -14  -3   1 656.874 27.5122   4
 -12  -3   1 35.8175 5.98537   4
 -12  -3   1 48.6495 7.60114   2
 -12  -3   1 39.9181 5.02272   1
 -10  -3   1 2929.97 88.5210   1
 -10   3   1 3420.52 93.3342   4
 -10  -3   1 3069.82 91.4810   4
 -10  -3   1 3035.83 92.6098   2
 -10  -3   1 2872.54 84.6332   8
  10  -3  -1 3226.48 88.6652   8
 -10  -3   1 3155.09 90.1805   5
 -10  -3   1 2943.37 85.6777   8
 -10   3   1 2993.91 91.1130   1
  -8  -3   1 2086.95 67.7348   8
  -8  -3   1 2255.53 68.5521   5
  -8  -3   1 2208.15 71.1675   2
  -8   3   1 2302.63 68.0725   7
  -8  -3   1 2446.54 69.6693   4
  -8   3   1 2333.70 70.5775   4
   8  -3  -1 2313.70 67.6455   8
  -8   3   1 2368.13 69.6328   1
  -8  -3   1 2144.18 66.8320   1
   6  -3  -1 2356.65 70.4474   8
  -6  -3   1 2281.98 69.0052   1
  -6   3   1 2566.31 72.0329   4
  -6  -3   1 2374.87 70.7476   4
  -6  -3   1 2477.78 73.9054   2
  -6   3   1 2359.37 71.1362   7
  -6   3   1 2505.33 71.8003   1
  -6  -3   1 2277.05 70.6469   5
  -4  -3   1 68.4281 4.54389   5
  -4  -3   1 51.5717 6.24233   2
  -4   3   1 31.5101 3.63888   4
  -4  -3   1 53.3666 3.51588   4
  -4   3   1 32.5216 4.00598   7
  -4   3   1 30.4717 3.61967   1
  -4  -3   1 48.2990 2.51526   1
   4  -3  -1 30.2888 3.66915   8
  -2  -3   1 576.966 18.7239   5
  -2  -3   1 602.146 20.7593   2
  -2   3   1 709.633 18.6999   4
  -2   3   1 694.757 20.3925   7
  -2   3   1 718.683 19.4953   1
   2  -3  -1 731.390 19.7311   8
   0   3   1 19011.2 533.504   7
   0  -3  -1 18797.1 532.735   8
   0  -3   1 18467.5 532.014   5
   0   3  -1 19119.6 531.143   1
  -2  -3  -1 1045.01 34.7285   5
  -2  -3  -1 1111.83 34.7108   8
   2   3   1 1144.23 35.2427   7
  -4  -3  -1 144.787 6.23524   8
  -4  -3  -1 142.621 7.84932   2
  -4   3  -1 155.324 7.12617   1
  -4  -3  -1 131.834 6.99152   5
   4   3   1 152.141 6.48970   7
  -6   3  -1 173.774 11.2838   7
  -6   3  -1 165.687 9.06339   4
  -6  -3  -1 214.269 10.4387   2
  -6   3  -1 190.101 9.13906   1
  -6  -3  -1 215.262 9.37801   5
  -6  -3  -1 202.258 7.34855   8
   6   3   1 189.210 6.76294   8
   6  -3   1 166.499 7.92355   8
   8  -3   1 676.385 20.7379   8
  -8   3  -1 664.422 22.8996   1
  -8   3  -1 699.612 24.0893   7
  -8   3  -1 734.091 41.1375   6
  -8  -3  -1 523.852 22.8560   2
  -8  -3  -1 561.457 21.4070   5
  -8  -3  -1 673.010 22.2389   4
  -8   3  -1 652.354 22.5246   4
  -8  -3  -1 560.931 18.4880   8
 -10  -3  -1 876.023 29.7475   1
 -10   3  -1 928.741 30.8575   7
 -10   3  -1 959.047 51.6230   6
 -10  -3  -1 919.316 31.5807   6
 -10  -3  -1 849.378 32.2394   2
  10  -3   1 941.532 28.8566   8
 -10   3  -1 927.338 31.6146   4
 -10  -3  -1 869.560 30.5408   4
 -12  -3  -1 2220.63 64.5271   1
 -12   3  -1 2345.26 93.6827   6
 -12  -3  -1 2148.32 65.0407   5
 -12  -3  -1 2111.74 67.5900   2
 -12   3  -1 2037.32 63.2247   7
 -12   3  -1 2160.12 67.1367   4
  12  -3   1 2026.46 62.1212   8
 -14  -3  -1 1447.04 45.7766   4
 -14   3  -1 1279.99 45.9214   4
 -14  -3  -1 1334.40 45.8092   6
 -14  -3  -1 1127.78 44.5701   2
 -14  -3  -1 1248.31 42.7603   5
 -14   3  -1 1191.48 45.6540   1
 -14  -3  -1 1241.50 42.5717   1
 -16  -3  -1 77.9350 9.66779   6
 -16   3  -1 62.6657 22.0500   6
 -16   3  -1 81.1286 9.92297   4
 -16  -3  -1 93.9784 9.59204   4
 -16  -3  -1 74.3835 7.38956   5
 -16  -3  -1 84.0917 8.17038   1
 -16   3  -1 73.4036 9.93870   1
 -18  -3  -1 194.872 18.2790   6
 -18   3  -1 205.977 32.9480   6
 -18  -3  -1 170.541 13.2170   1
 -18   3  -1 212.793 16.0958   1
 -18  -3  -1 190.830 15.3523   4
 -18   3  -1 261.060 18.7511   4
 -18  -3  -1 183.276 12.4166   5
 -20  -3  -1 1.01739 9.38519   6
 -20  -3  -1 13.3587 5.45068   1
 -20   3  -1 15.3945 7.98921   1
 -20  -3  -1 24.9623 7.80257   4
 -20   3  -1 20.7663 9.58913   4
 -20  -3  -1 15.8845 5.29583   5
 -22   3  -1 36.6279 10.4344   1
 -22  -3  -1 32.3073 7.52068   1
 -22  -3  -1 46.1243 9.76399   4
 -22   3  -1 42.7889 11.5129   4
 -24   3  -1 169.927 17.6662   1
 -24  -3  -1 168.771 15.2147   1
 -24   3  -1 149.928 17.6783   4
 -24  -3  -1 187.304 17.8801   4
 -25  -4   1 10.4631 6.06130   5
 -25  -4   1 1.36576 5.66087   4
 -25   4   1 9.72159 9.21422   4
 -25   4   1 5.17079 8.19796   1
 -23   4   1 62.6652 11.3132   1
 -23  -4   1 62.1222 10.3896   4
 -23   4   1 65.9505 11.8591   4
 -23  -4   1 69.2813 9.55210   5
 -21   4   1 63.8635 10.4933   1
 -21  -4   1 54.2839 8.78272   5
 -21   4   1 50.0614 10.3250   4
 -21  -4   1 47.1817 8.56924   4
 -19  -4   1 333.108 19.2056   5
 -19  -4   1 353.829 22.7084   2
 -19  -4   1 401.795 21.6547   4
 -19   4   1 326.318 21.4791   4
 -19   4   1 310.106 20.5404   1
 -19  -4   1 348.806 18.2756   1
 -17  -4   1 321.915 17.9523   6
 -17  -4   1 301.688 20.0308   2
 -17  -4   1 318.173 17.3514   5
 -17  -4   1 283.814 17.3267   4
 -17   4   1 324.191 19.5623   4
 -17   4   1 323.850 18.8178   1
 -17  -4   1 302.608 15.9140   1
 -15  -4   1 1543.92 57.0373   2
 -15   4   1 1775.80 56.2455   1
 -15  -4   1 1463.03 53.3454   4
 -15   4   1 1720.23 56.6340   4
 -15  -4   1 1435.16 52.4986   5
  13  -4  -1 2864.60 84.4107   8
 -13   4   1 2599.22 87.2446   1
 -13  -4   1 2699.62 84.0009   1
 -13  -4   1 2888.96 86.2325   5
 -13   4   1 2825.01 88.7370   4
  11   4  -1 2973.98 82.1785   7
 -11   4   1 2877.50 84.9498   7
  11  -4  -1 2799.56 84.6843   8
 -11  -4   1 2756.82 80.3031   8
 -11  -4   1 2714.81 89.5948   2
 -11  -4   1 2687.61 83.8032   1
 -11  -4   1 2784.92 82.4880   8
 -11  -4   1 2982.16 87.2568   4
  -9   4   1 750.113 27.5160   7
  -9   4   1 746.429 28.4565   1
  -9  -4   1 875.388 31.6345   2
  -9  -4   1 845.421 28.1460   5
  -9  -4   1 817.123 25.9222   1
   9  -4  -1 736.131 26.7132   8
  -9  -4   1 765.565 23.9812   8
  -9   4   1 761.222 28.7232   4
  -9  -4   1 817.685 28.0096   4
  -7   4   1 285.144 12.7247   7
  -7   4   1 242.162 12.2329   1
  -7  -4   1 262.709 14.7246   2
  -7  -4   1 280.641 12.3319   5
  -7  -4   1 259.710 9.94526   1
   7  -4  -1 277.424 11.7996   8
  -7  -4   1 258.001 11.4252   4
  -7   4   1 295.363 12.9022   4
  -5   4   1 268.938 13.3856   7
  -5   4   1 277.735 12.8955   1
  -5  -4   1 397.916 16.8007   2
  -5  -4   1 359.139 13.5676   5
  -5  -4   1 365.480 10.7691   1
   5  -4  -1 277.312 12.6260   8
  -5  -4   1 357.483 12.2099   4
  -5   4   1 293.743 12.7428   4
  -3  -4   1 434.489 12.4969   4
  -3   4   1 319.982 13.0690   4
   3   4  -1 520.377 12.6854   4
  -3  -4   1 438.902 17.2489   2
  -3   4   1 307.898 13.4016   1
   3  -4  -1 289.696 13.7978   8
  -3   4   1 296.493 14.8687   7
  -3  -4   1 411.986 14.5385   5
  -1   4   1 1544.74 50.3953   7
  -1  -4   1 1446.11 48.3437   5
   1   4  -1 1724.54 46.4592   1
   1  -4  -1 1576.92 47.0949   4
   1  -4  -1 1606.69 49.0945   8
  -1  -4  -1 142.294 6.84999   8
   1   4   1 149.910 7.96044   7
  -1   4  -1 122.299 5.74183   1
  -3  -4  -1 49.8830 3.99022   8
  -3  -4  -1 42.0206 4.06569   5
   3   4   1 56.4775 4.59993   7
  -3   4  -1 40.5565 3.92266   1
  -5   4  -1 84.1163 5.52689   4
  -5  -4  -1 99.3695 7.34208   2
   5  -4   1 84.4714 5.59550   8
  -5  -4  -1 101.972 5.35068   8
  -5  -4  -1 93.7481 6.19455   5
  -5   4  -1 90.9526 6.10141   1
  -5   4  -1 89.2791 9.27511   7
   5   4   1 107.783 5.71613   7
   7  -4   1 25.9577 3.51821   8
  -7  -4  -1 8.52923 2.19655   8
  -7   4  -1 29.0194 4.00027   4
  -7   4  -1 35.6073 6.36856   7
  -7  -4  -1 14.9575 4.41933   2
  -7   4  -1 23.3436 4.34244   1
  -7  -4  -1 8.42945 3.48935   5
  -9   4  -1 700.921 25.1521   7
  -9  -4  -1 565.267 18.9513   8
  -9   4  -1 614.915 24.2116   1
  -9  -4  -1 577.014 22.6040   5
  -9  -4  -1 595.111 24.6144   2
   9  -4   1 647.757 21.5264   8
  -9  -4  -1 564.267 21.6846   4
  -9   4  -1 723.699 24.0808   4
 -11   4  -1 20.7107 4.67205   7
 -11  -4  -1 43.1991 4.65372   1
  11  -4   1 17.1991 3.61024   8
 -11  -4  -1 52.8608 6.93599   2
 -11  -4  -1 42.8835 5.12704   5
 -11  -4  -1 53.5250 5.90025   4
 -13   4  -1 469.086 23.4287   1
 -13  -4  -1 564.046 23.5729   6
 -13  -4  -1 554.204 22.0827   5
 -13  -4  -1 576.917 25.0594   2
 -13   4  -1 500.950 23.2485   4
 -13  -4  -1 628.472 23.3238   4
 -13   4  -1 505.066 20.4738   7
  13  -4   1 485.319 19.1999   8
 -15  -4  -1 158.314 11.8324   4
 -15   4  -1 214.334 14.4421   4
 -15  -4  -1 125.388 9.90618   5
 -15  -4  -1 142.550 10.0680   1
 -15   4  -1 198.499 14.1942   1
 -15  -4  -1 158.800 12.4374   6
 -17  -4  -1 28.8574 7.12289   6
 -17  -4  -1 33.4698 7.32346   4
 -17   4  -1 49.4636 9.46124   4
 -17  -4  -1 29.1544 5.94011   5
 -17  -4  -1 22.4681 5.80687   1
 -17   4  -1 41.9334 8.35683   1
 -19  -4  -1 1657.82 59.5078   5
 -19  -4  -1 1415.51 64.8038   6
 -19   4  -1 2006.44 69.4124   4
 -19  -4  -1 2021.30 67.6003   4
 -19  -4  -1 1675.68 60.0436   1
 -19   4  -1 1706.57 63.4862   1
 -21   4  -1 808.458 40.1294   4
 -21  -4  -1 843.201 39.0261   4
 -21   4  -1 820.492 37.8747   1
 -21  -4  -1 801.343 33.1594   5
 -23   4  -1 5.81255 8.62963   4
 -23  -4  -1 10.1764 6.64446   4
 -23   4  -1 13.1672 8.85362   1
 -25  -4  -1 16.4464 7.92559   4
 -26  -5   1 324.661 22.8413   5
 -24   5   1 97.8924 13.5353   1
 -24   5   1 121.291 15.6687   4
 -24  -5   1 77.7640 12.0973   5
 -24  -5   1 98.2814 12.5260   4
 -22   5   1 8.25673 7.47957   1
 -22  -5   1 8.11006 6.57147   5
 -22   5   1-2.61100 7.99432   4
 -22  -5   1 2.27460 5.45980   4
 -20   5   1 5.81392 7.05477   1
 -20  -5   1 17.8170 10.0504   2
 -20  -5   1 35.0723 8.05999   5
 -20   5   1 15.5756 8.04000   4
 -20  -5   1 26.0326 7.04011   4
 -18  -5   1 604.089 27.5686   6
 -18  -5   1 538.062 26.6442   5
 -18  -5   1 603.888 31.7620   2
 -18   5   1 590.565 29.1811   1
 -18  -5   1 583.650 27.6516   4
 -18   5   1 654.655 30.3670   4
 -16  -5   1 2323.66 77.3907   6
 -16  -5   1 2582.93 84.4375   2
 -16   5   1 2240.43 80.1306   4
 -16  -5   1 2352.02 78.1673   4
 -16   5   1 2471.80 80.1217   1
 -16  -5   1 2529.53 78.7818   5
 -14  -5   1 1863.81 61.9357   5
 -14  -5   1 2160.90 68.3830   2
 -14   5   1 1677.49 62.8726   4
 -14  -5   1 1866.96 61.5502   4
 -14  -5   1 1993.54 59.3954   1
 -14   5   1 1681.25 62.3264   1
  14  -5  -1 1920.54 60.1587   8
 -12   5   1 2070.79 65.0987   4
 -12  -5   1 1921.08 62.6291   4
 -12  -5   1 1857.35 60.2308   1
 -12  -5   1 1890.01 63.1399   5
 -12   5   1 2118.62 62.8262   7
  12   5  -1 1908.22 58.4733   7
 -12   5   1 2135.69 65.1330   1
  12  -5  -1 2091.79 62.5391   8
 -10  -5   1 191.970 9.22833   1
 -10  -5   1 178.388 13.7673   2
 -10   5   1 266.647 12.6244   7
  10   5  -1 202.475 10.6260   7
 -10  -5   1 202.201 10.8985   4
 -10   5   1 276.333 13.2514   4
  10  -5  -1 266.506 12.0181   8
 -10  -5   1 181.216 8.13216   8
  -8  -5   1 287.130 12.1803   4
  -8   5   1 328.522 13.9223   4
  -8  -5   1 273.888 10.6172   1
  -8  -5   1 253.212 12.9162   5
  -8  -5   1 316.410 17.1243   2
  -8   5   1 294.775 13.9605   7
   8   5  -1 274.123 14.8285   7
  -8   5   1 303.349 13.9329   1
  -8  -5   1 266.807 10.6147   8
   8  -5  -1 290.986 12.9785   8
  -6  -5   1 815.262 26.7003   4
  -6   5   1 960.783 28.7371   4
  -6  -5   1 771.513 24.8889   1
  -6  -5   1 828.955 28.5922   5
  -6  -5   1 767.997 31.3919   2
   6  -5  -1 883.671 28.7486   8
  -6   5   1 927.644 29.1348   1
  -6   5   1 864.120 29.8995   7
  -4   5   1 3796.89 111.634   7
  -4  -5   1 3389.94 109.101   5
  -4  -5   1 3785.47 112.494   2
  -4   5   1 4018.06 108.292   4
  -4  -5   1 3807.89 106.490   4
  -4   5   1 3527.50 108.485   1
   4  -5  -1 3686.94 109.664   8
  -2   5   1 11507.7 315.972   4
  -2  -5   1 10800.7 316.985   5
  -2   5   1 11101.1 319.905   7
   2  -5  -1 11065.2 317.860   8
   0  -5   1 40.4762 4.14277   5
   0   5   1 31.8223 5.08706   7
   0  -5  -1 30.4920 2.33869   4
   0  -5  -1 27.5106 3.88378   8
   0   5  -1 42.4569 2.85122   1
  -2  -5  -1 2646.60 78.0883   5
  -2   5  -1 2669.85 77.1482   1
   2   5   1 2561.35 79.4791   7
  -2  -5  -1 2553.33 77.9496   8
  -2   5  -1 2680.16 76.0920   4
  -4   5  -1 1961.75 59.7852   4
   4   5   1 1985.58 61.4478   7
  -4   5  -1 2227.73 68.8553   7
  -4   5  -1 2172.62 61.5012   1
  -4  -5  -1 1878.70 60.7025   5
  -4  -5  -1 1936.91 60.2391   8
   4  -5   1 2163.97 61.4401   8
  -6   5  -1 1951.54 60.4886   4
  -6  -5  -1 2124.17 64.0809   2
   6   5   1 2200.39 60.7730   7
  -6   5  -1 1889.10 65.9359   7
  -6   5  -1 1808.72 61.4632   1
  -6  -5  -1 2087.14 61.6678   5
  -6  -5  -1 2085.41 59.9642   8
   6  -5   1 1842.50 60.7384   8
   8  -5   1 39.8663 4.50966   8
  -8  -5  -1 36.9708 3.52836   8
   8   5   1 36.1478 3.28348   7
  -8   5  -1 40.2919 6.74637   7
  -8  -5  -1 46.6640 6.60794   2
  -8   5  -1 36.3839 5.41781   1
  -8  -5  -1 39.5530 5.21921   5
  -8   5  -1 31.0931 4.86131   4
  -8  -5  -1 34.1687 3.84947   4
 -10  -5  -1 48.5989 5.27251   4
 -10  -5  -1 55.0525 7.51974   2
 -10   5  -1 87.2316 8.34692   7
  10  -5   1 74.4559 5.89935   8
 -10  -5  -1 43.7201 3.58867   8
 -12   5  -1 2387.86 71.1267   7
 -12  -5  -1 2043.05 69.9613   5
 -12  -5  -1 2197.35 73.3586   2
 -12  -5  -1 2031.81 67.6149   1
 -12   5  -1 2254.02 72.8168   1
 -12   5  -1 2414.34 72.4848   4
  12  -5   1 2343.74 68.5500   8
 -14  -5  -1 11.3147 4.92721   6
 -14   5  -1 7.04835 5.42242   1
 -14  -5  -1 11.3490 4.89024   5
 -14  -5  -1 9.97300 5.01581   4
 -14   5  -1 4.21361 5.28202   4
 -16   5  -1 235.137 16.9792   4
 -16  -5  -1 249.138 16.0921   4
 -16  -5  -1 243.156 13.5732   1
 -16  -5  -1 207.700 15.3510   6
 -16   5  -1 199.956 15.3984   1
 -16  -5  -1 214.185 13.9783   5
 -18   5  -1 1293.85 52.4687   4
 -18  -5  -1 1237.85 45.3272   1
 -18  -5  -1 1181.23 48.5968   6
 -18   5  -1 1149.22 48.4803   1
 -18  -5  -1 1198.13 45.8074   5
 -20  -5  -1 138.816 15.7719   6
 -20   5  -1 190.077 18.1076   4
 -20  -5  -1 162.930 16.5658   4
 -20  -5  -1 146.904 13.0435   5
 -20   5  -1 188.107 16.3488   1
 -22   5  -1 354.581 25.1366   4
 -22  -5  -1 396.116 24.7083   4
 -22  -5  -1 327.186 20.3680   5
 -22   5  -1 365.281 24.4672   1
 -24   5  -1 99.7299 15.1852   4
 -24   5  -1 88.5664 13.7006   1
 -24  -5  -1 70.1359 11.5514   4
 -25  -6   1 1.29209 6.38136   4
 -25  -6   1-4.32407 8.98130   5
 -23  -6   1 13.3037 7.09117   4
 -23   6   1 6.83952 8.28083   4
 -23  -6   1 9.14383 8.02693   5
 -23   6   1 19.3608 9.04770   1
 -21   6   1 279.389 20.5178   1
 -21  -6   1 273.529 18.8131   4
 -21   6   1 283.364 20.5626   4
 -21  -6   1 249.439 19.0469   5
 -19  -6   1 32.5128 7.54377   4
 -19   6   1 53.1278 10.0729   4
 -19   6   1 64.3464 10.3861   1
 -19  -6   1 36.9646 11.3764   2
 -19  -6   1 28.4508 8.09862   5
 -19  -6   1 27.9659 7.44371   6
 -17  -6   1 69.3631 9.32457   5
 -17  -6   1 49.1141 7.51498   6
 -17  -6   1 70.5128 11.9656   2
 -17   6   1 76.8063 10.1906   1
 -17  -6   1 62.4875 8.49325   4
 -17   6   1 83.9070 10.5162   4
 -15  -6   1 404.513 21.7596   4
 -15   6   1 613.341 25.8860   4
 -15  -6   1 492.196 27.4200   2
 -15   6   1 630.196 26.5882   1
 -15  -6   1 462.728 22.8785   5
 -13   6   1 38.0896 6.47518   4
 -13   6   1 35.0076 6.49217   1
 -13  -6   1 46.0326 6.88966   5
 -13   6   1 45.0440 6.20188   7
 -13  -6   1 45.9274 9.51347   2
 -13  -6   1 35.8513 4.44976   1
  13  -6  -1 34.3472 5.80989   8
 -11  -6   1 56.7660 6.11209   4
 -11  -6   1 60.7936 7.19901   5
 -11   6   1 174.531 10.6234   7
  11   6  -1 64.1842 6.04208   7
 -11   6   1 166.223 10.6846   1
 -11  -6   1 59.9443 4.93722   1
 -11  -6   1 58.5616 4.44520   8
  11  -6  -1 142.538 9.01942   8
  -9  -6   1 113.541 11.1431   2
  -9  -6   1 89.7413 5.35853   1
  -9   6   1 127.362 9.30546   7
   9   6  -1 105.269 8.54370   7
  -9  -6   1 101.233 6.81763   4
  -9   6   1 145.442 8.98357   4
   9  -6  -1 140.618 8.68696   8
  -9  -6   1 108.015 5.99209   8
  -7   6   1 446.632 16.8055   4
  -7  -6   1 400.457 14.6926   4
  -7  -6   1 334.788 16.3638   5
  -7  -6   1 393.002 19.7037   2
  -7  -6   1 383.558 12.8352   1
   7  -6  -1 422.166 16.9839   8
  -7  -6   1 373.107 14.6102   8
  -7   6   1 424.122 18.4672   7
   7   6  -1 404.815 19.6958   7
  -7   6   1 436.276 17.1137   1
  -5   6   1 1354.21 46.9949   7
   5   6  -1 1469.69 50.9023   7
  -5  -6   1 1400.57 41.4858   4
  -5   6   1 1456.74 43.5304   4
  -5  -6   1 1417.96 48.3682   2
  -5   6   1 1353.38 43.9165   1
  -5  -6   1 1453.22 43.6666   8
   5  -6  -1 1362.70 44.9763   8
  -5  -6   1 1341.59 44.7120   5
  -3  -6   1 1262.12 40.2469   5
  -3  -6   1 1342.49 40.3104   8
   3  -6  -1 1215.73 40.8704   8
  -3   6   1 1256.72 38.5630   4
  -3   6   1 1306.78 40.0661   1
  -3   6   1 1221.19 43.1568   7
   1  -6  -1 932.895 30.2002   4
   1   6  -1 1046.24 40.8184   7
  -1   6   1 1098.34 36.2804   7
  -1  -6   1 1066.27 32.7141   5
  -1  -6   1 1054.25 33.2106   8
   1  -6  -1 1057.96 33.7129   8
  -1   6  -1 2650.29 75.2993   4
  -1   6  -1 2537.76 86.6729   7
   1   6   1 2990.88 81.9439   7
  -1  -6  -1 2911.87 79.4589   8
   1  -6   1 2431.95 78.6508   8
  -1   6  -1 2474.20 76.5041   1
  -3   6  -1 1477.72 43.9413   4
  -3  -6  -1 1510.72 46.1584   5
  -3   6  -1 1433.48 52.8552   7
   3   6   1 1475.65 47.6983   7
  -3  -6  -1 1460.16 45.8739   8
   3  -6   1 1421.18 46.1031   8
  -3   6  -1 1451.39 45.2062   1
  -5   6  -1 85.3290 5.39037   4
  -5   6  -1 88.8363 6.53896   1
  -5   6  -1 83.2508 9.81849   7
   5   6   1 80.6893 6.45342   7
  -5  -6  -1 74.5799 5.66686   8
   5  -6   1 86.5258 6.45454   8
  -5  -6  -1 63.4411 5.88669   5
  -7   6  -1 254.377 12.1101   4
  -7  -6  -1 276.976 10.9128   4
  -7   6  -1 227.970 12.9053   1
  -7  -6  -1 310.047 15.8351   2
   7   6   1 343.710 12.9410   7
  -7   6  -1 248.134 15.8742   7
  -7  -6  -1 302.210 11.9958   8
   7  -6   1 237.310 12.2501   8
  -7  -6  -1 313.724 13.5463   5
  -9  -6  -1 450.820 16.4867   4
  -9   6  -1 380.200 17.4603   4
   9   6   1 438.303 15.3825   7
  -9   6  -1 379.484 20.0174   7
   9  -6   1 358.173 16.6483   8
  -9  -6  -1 423.378 15.3417   8
  -9  -6  -1 441.845 20.4160   2
 -11   6  -1 672.832 26.0489   4
 -11  -6  -1 714.290 24.4122   4
 -11   6  -1 584.693 26.0967   1
 -11   6  -1 656.290 26.8940   7
 -11  -6  -1 683.689 28.3248   2
 -11  -6  -1 728.880 26.2675   5
  11  -6   1 641.044 24.0377   8
 -13   6  -1 639.300 27.6329   1
 -13   6  -1 679.074 26.1562   7
 -13  -6  -1 553.755 25.2488   5
 -13  -6  -1 513.467 21.8103   1
  13  -6   1 702.244 24.4335   8
 -13   6  -1 756.382 28.8158   4
 -15  -6  -1 34.8895 7.88553   2
 -15  -6  -1 31.8174 6.71419   6
 -15   6  -1 50.2149 8.39663   1
 -15  -6  -1 30.8009 6.95803   5
 -15   6  -1 35.2080 8.26920   4
 -15  -6  -1 36.7290 6.91959   4
 -17   6  -1 237.081 18.0261   4
 -17  -6  -1 146.418 13.7837   4
 -17  -6  -1 139.442 13.4034   6
 -17  -6  -1 121.920 11.7237   5
 -17   6  -1 220.311 16.4679   1
 -19  -6  -1 63.0804 10.1221   6
 -19   6  -1 59.3864 10.6126   1
 -19  -6  -1 56.5841 10.6173   4
 -19   6  -1 46.5049 10.4191   4
 -19  -6  -1 45.4109 8.29990   5
 -21   6  -1 58.1210 11.3046   1
 -21  -6  -1 36.5058 8.67675   5
 -21  -6  -1 65.4852 10.9156   4
 -21   6  -1 60.6472 11.6361   4
 -21  -6  -1 53.8311 11.0364   6
 -23   6  -1 84.9282 13.1669   1
 -23  -6  -1 80.6652 12.3246   4
 -23   6  -1 75.4406 13.4526   4
 -25  -6  -1 36.6596 9.66846   4
 -24   7   1 36.4256 10.9084   4
 -24  -7   1 37.7748 11.0576   5
 -24   7   1 34.0841 10.2134   1
 -22   7   1 57.9144 11.3031   4
 -22  -7   1 69.6777 11.8304   5
 -22  -7   1 87.9319 11.4251   4
 -22   7   1 63.5584 11.1629   1
 -20  -7   1 362.240 22.4148   5
 -20  -7   1 387.434 26.6993   2
 -20  -7   1 401.822 22.6186   6
 -20  -7   1 387.623 21.5123   4
 -20   7   1 306.488 21.8758   4
 -20   7   1 305.510 21.4605   1
 -18   7   1 205.907 15.9786   1
 -18  -7   1 165.564 13.3482   6
 -18  -7   1 178.573 17.9883   2
 -18  -7   1 196.133 15.4352   5
 -18  -7   1 187.413 13.6839   4
 -18   7   1 216.374 16.7678   4
 -16   7   1 18.8149 6.75862   1
 -16  -7   1 49.8865 10.8183   2
 -16   7   1 36.3923 8.06026   4
 -16  -7   1 48.2232 8.60938   5
 -16  -7   1 42.6957 6.96429   4
 -14  -7   1 167.188 15.4641   2
 -14  -7   1 173.747 13.1018   5
 -14   7   1 137.910 11.6498   4
 -14   7   1 138.381 11.7183   1
 -12  -7   1 362.218 22.3920   2
 -12  -7   1 391.477 19.9758   5
 -12   7   1 477.436 21.0817   1
 -12   7   1 500.144 21.0329   4
 -12  -7   1 379.990 17.3897   4
 -10   7   1 134.011 9.98396   7
  10   7  -1 97.9870 8.18010   7
 -10  -7   1 78.1924 8.11303   5
 -10  -7   1 80.2313 5.03012   1
 -10   7   1 131.425 9.51443   1
 -10  -7   1 82.4886 6.49345   4
 -10  -7   1 90.0008 5.97743   8
  -8   7   1 1401.61 44.1856   4
  -8  -7   1 1477.10 42.0034   4
  -8  -7   1 1397.74 42.2292   8
   8  -7  -1 1277.17 44.5263   8
  -8   7   1 1288.67 46.0481   7
   8   7  -1 1388.01 47.1829   7
  -8  -7   1 1261.12 39.3772   1
  -8   7   1 1291.88 44.1401   1
  -6   7   1 841.994 31.0399   7
   6   7  -1 764.400 31.9787   7
  -6  -7   1 725.348 24.2921   4
  -6   7   1 882.204 27.2417   4
  -6  -7   1 785.622 31.8222   2
  -6   7   1 794.124 27.5118   1
  -6  -7   1 758.805 26.5749   8
   6  -7  -1 823.474 28.8342   8
  -6  -7   1 779.358 28.3520   5
  -4  -7   1 1387.44 44.6101   5
   4   7  -1 1408.36 51.2557   7
  -4   7   1 1351.36 47.6932   7
  -4   7   1 1409.89 42.4583   4
  -4   7   1 1384.20 43.8006   1
   4  -7  -1 1350.14 45.2833   8
  -4  -7   1 1407.86 44.0676   8
   2   7  -1 2868.29 92.3988   7
  -2   7   1 2756.57 87.3763   7
  -2  -7   1 2748.60 83.6300   5
  -2  -7   1 2858.58 84.0487   8
   2  -7  -1 2786.89 84.7586   8
   0  -7  -1 1276.49 38.8472   8
   0  -7   1 1302.67 38.5350   8
   0   7  -1 1276.18 35.0986   1
   0   7   1 1262.50 41.3367   7
   0   7  -1 1327.64 46.6595   7
  -2   7  -1 477.219 15.5232   4
   2   7   1 471.687 20.3018   7
  -2   7  -1 424.184 23.4981   7
  -2  -7  -1 459.788 18.2638   8
   2  -7   1 431.856 18.1454   8
  -2   7  -1 479.612 16.8993   1
  -4  -7  -1 135.731 8.53957   5
  -4   7  -1 184.626 9.20200   1
   4  -7   1 174.275 9.58397   8
  -4  -7  -1 134.296 8.40665   8
  -4   7  -1 172.479 7.76811   4
  -4   7  -1 155.570 13.6170   7
   4   7   1 132.261 9.50476   7
   6   7   1 1649.30 49.9578   7
  -6   7  -1 1769.39 56.9816   7
  -6   7  -1 1798.94 50.4702   1
  -6  -7  -1 1810.36 50.3325   5
   6  -7   1 1687.00 50.2365   8
  -6  -7  -1 1694.40 48.7431   8
  -6   7  -1 1905.94 49.2433   4
  -8  -7  -1 551.614 20.2772   8
   8  -7   1 586.485 22.3081   8
  -8   7  -1 630.490 22.3684   4
  -8   7  -1 596.982 26.7716   7
   8   7   1 572.776 20.9933   7
 -10   7  -1 167.797 12.9649   7
 -10  -7  -1 207.789 12.1314   5
 -10  -7  -1 242.741 10.9836   4
 -10   7  -1 143.431 11.5173   1
 -10  -7  -1 200.744 9.48225   8
 -12  -7  -1 171.221 11.5827   5
 -12   7  -1 146.860 11.7952   1
 -12   7  -1 186.581 12.3025   4
 -14  -7  -1 11.0947 6.72684   2
 -14   7  -1 16.6811 6.38085   4
 -14  -7  -1 6.01741 4.78470   4
 -14  -7  -1 7.65686 5.50103   5
 -14   7  -1 4.99738 6.08555   1
 -16  -7  -1 67.9936 9.79527   6
 -16  -7  -1 97.3307 10.6303   4
 -16   7  -1 86.4764 11.8723   4
 -16   7  -1 66.4282 10.2360   1
 -16  -7  -1 91.7706 10.1361   5
 -18  -7  -1 30.5204 8.01838   6
 -18   7  -1 24.8032 8.87135   1
 -18  -7  -1 33.2069 8.20311   5
 -18   7  -1 25.4888 9.29839   4
 -18  -7  -1 41.2997 9.36229   4
 -20  -7  -1 46.3029 9.65262   6
 -20   7  -1 30.7243 9.36854   1
 -20  -7  -1 34.7423 8.69977   5
 -20  -7  -1 47.7847 9.71815   4
 -20   7  -1 38.2159 10.5754   4
 -22  -7  -1 89.8773 11.7446   5
 -22   7  -1 94.9440 13.7004   1
 -22  -7  -1 100.965 12.8815   4
 -22   7  -1 82.9443 13.2279   4
 -22  -7  -1 91.0142 13.9561   6
 -23   8   1 8.11040 8.12857   4
 -23   8   1 7.19774 8.66520   1
 -23  -8   1 8.11874 8.88661   5
 -21  -8   1 387.803 24.3016   5
 -21   8   1 407.816 25.1191   1
 -21   8   1 423.883 25.5228   4
 -19  -8   1 269.586 18.8693   6
 -19  -8   1 335.694 24.5751   2
 -19   8   1 322.693 20.9624   1
 -19  -8   1 345.260 21.3760   5
 -19   8   1 314.223 21.0409   4
 -17  -8   1 83.3674 13.1851   2
 -17   8   1 85.8586 10.9262   1
 -17   8   1 82.5610 10.5304   4
 -17  -8   1 83.8974 11.1505   5
 -15  -8   1 58.9884 9.38824   5
 -15  -8   1 61.3244 11.4414   2
 -15   8   1 70.4276 9.35281   1
  15  -8  -1 61.6078 7.92167   8
 -15   8   1 72.8098 9.20016   4
 -13   8   1 1944.98 65.4624   7
 -13  -8   1 2152.95 67.6453   5
 -13  -8   1 2003.60 71.5812   2
 -13   8   1 1894.54 65.8688   1
  13  -8  -1 1902.69 64.3992   8
 -13   8   1 1926.01 65.3821   4
 -11   8   1 278.446 15.2181   7
  11   8  -1 137.562 10.4577   7
 -11  -8   1 140.050 11.8764   5
 -11  -8   1 160.615 14.5205   2
 -11   8   1 276.398 14.2271   1
  11  -8  -1 252.679 13.6886   8
 -11   8   1 269.163 13.6628   4
 -11  -8   1 147.283 9.41974   4
   9   8  -1 131.044 10.6208   7
  -9  -8   1 113.278 9.85743   5
  -9  -8   1 122.620 12.4087   2
  -9   8   1 178.038 10.1683   4
  -9  -8   1 132.043 7.45902   4
  -9   8   1 180.132 10.8008   1
  -9  -8   1 124.359 7.93893   8
  -7   8   1 176.987 10.4656   4
  -7  -8   1 298.610 9.83854   4
   7   8  -1 323.748 17.3076   7
  -7   8   1 169.177 10.9132   1
  -7  -8   1 261.355 11.8665   8
  -5   8   1 1008.87 33.3163   4
  -5  -8   1 1163.16 35.5920   8
  -5   8   1 974.201 38.5193   7
   5   8  -1 1136.09 41.8613   7
  -5   8   1 994.278 34.7781   1
   3   8  -1 4821.13 145.049   7
  -3   8   1 4511.49 140.997   7
  -3  -8   1 4789.93 137.051   5
   3  -8  -1 4396.11 137.857   8
  -3  -8   1 4779.70 137.298   8
   1   8  -1 467.524 20.7752   7
  -1   8   1 446.070 16.8617   7
   1  -8  -1 445.538 13.9535   8
  -1  -8   1 495.720 13.9465   8
  -1   8  -1 747.331 22.0080   4
  -1   8  -1 826.824 34.3950   7
   1   8   1 682.570 28.9999   7
   1  -8   1 742.363 26.9770   8
  -1   8  -1 780.718 23.9424   1
  -3  -8  -1 26.4381 4.47976   8
   3  -8   1 23.1918 4.69225   8
   3   8   1 36.8552 6.21777   7
  -3   8  -1 26.4713 7.77227   7
  -3   8  -1 29.9984 3.86250   1
  -3   8  -1 32.9541 3.47121   4
  -5  -8  -1 111.890 7.28094   8
  -5   8  -1 163.695 7.60507   4
  -5   8  -1 156.188 8.36921   1
   5   8   1 96.0536 8.07380   7
   7   8   1 49.1054 5.74090   7
  -7  -8  -1 55.4678 5.62300   8
  -7  -8  -1 49.9690 4.05138   4
  -7   8  -1 60.9474 5.92025   4
  -7   8  -1 52.4357 6.07142   1
  -7  -8  -1 49.2823 6.26790   5
   9   8   1 324.248 13.9062   7
  -9  -8  -1 304.223 15.2971   5
  -9  -8  -1 280.595 12.8588   8
  -9  -8  -1 324.980 12.9641   4
  -9   8  -1 255.466 14.2528   4
  -9   8  -1 216.707 14.3010   1
 -11   8  -1 31.4519 6.45325   4
 -11  -8  -1 37.5924 5.24284   4
 -11   8  -1 33.8439 7.44789   7
 -11   8  -1 30.8413 6.60760   1
  11  -8   1 39.5011 6.06298   8
 -11  -8  -1 30.0432 6.38919   5
 -11  -8  -1 32.2871 8.38034   2
 -13   8  -1 455.829 21.8785   7
 -13  -8  -1 316.010 18.8975   5
 -13   8  -1 514.335 23.7027   4
 -13  -8  -1 318.768 21.7005   2
  13  -8   1 435.321 19.5175   8
 -13   8  -1 485.017 23.0295   1
 -15  -8  -1 8.25797 7.54048   2
 -15   8  -1 16.8974 7.28059   1
 -15  -8  -1 3.44106 5.24740   5
 -15   8  -1 13.6938 7.40997   4
 -17  -8  -1-1.03416 6.40807   6
 -17   8  -1 3.74700 6.59453   1
 -17  -8  -1-2.95586 6.13958   5
 -17   8  -1-4.94444 6.72779   4
 -19  -8  -1 205.243 17.3988   6
 -19   8  -1 196.191 17.4171   4
 -19  -8  -1 208.498 16.0028   5
 -19   8  -1 207.508 17.5883   1
 -21  -8  -1 500.805 29.0490   6
 -21   8  -1 400.513 26.6812   4
 -21  -8  -1 443.770 24.8024   5
 -21   8  -1 431.695 27.6328   1
 -23  -8  -1 38.8581 9.48675   5
 -23  -8  -1 38.1109 10.5062   6
 -23   8  -1 42.8504 11.1865   4
 -22   9   1 252.337 20.5241   4
 -22  -9   1 282.591 21.5120   5
 -22   9   1 293.507 21.4096   1
 -20  -9   1 287.389 20.1731   6
 -20  -9   1 333.595 25.2703   2
 -20   9   1 318.059 21.7522   1
 -20   9   1 312.878 21.4431   4
 -20  -9   1 324.322 22.2162   5
 -18  -9   1 121.454 15.6900   2
 -18   9   1 123.852 13.2316   1
 -18   9   1 121.227 13.0102   4
 -18  -9   1 130.067 13.8077   5
 -16   9   1 1478.56 53.4697   4
 -16  -9   1 1365.21 57.7988   2
  16  -9  -1 1517.56 52.0738   8
 -16   9   1 1372.63 53.1575   1
 -16  -9   1 1409.11 53.8149   5
 -14  -9   1 1701.81 61.2836   5
 -14  -9   1 1738.23 66.1641   2
 -14   9   1 1785.50 60.2394   4
 -14   9   1 1749.43 60.0869   7
 -14   9   1 1628.16 60.1930   1
  14  -9  -1 1783.15 59.7517   8
 -12  -9   1 526.126 25.3275   5
 -12  -9   1 560.010 29.7037   2
 -12   9   1 564.394 24.2797   4
 -12   9   1 572.305 26.1035   7
  12  -9  -1 584.026 25.2452   8
 -12   9   1 526.768 24.5846   1
 -10   9   1 622.479 24.6829   1
  10   9  -1 526.533 24.1776   7
 -10   9   1 647.400 27.2457   7
 -10  -9   1 531.887 28.6289   2
 -10  -9   1 531.514 24.4336   5
 -10  -9   1 525.690 21.1771   8
  10  -9  -1 624.051 25.2808   8
  -8  -9   1 1442.15 49.2705   8
   8  -9  -1 1685.94 52.9979   8
  -8  -9   1 1357.65 50.9221   5
  -8   9   1 1759.94 50.3799   4
   8   9  -1 1416.03 53.6432   7
  -8   9   1 1582.66 54.5529   7
  -6   9   1 375.053 20.8232   7
   6   9  -1 504.462 23.6715   7
  -6  -9   1 488.302 18.5091   8
   6  -9  -1 395.078 19.1291   8
  -6   9   1 404.540 17.7972   1
  -6   9   1 378.649 16.0730   4
  -6  -9   1 490.814 19.4327   5
  -4  -9   1 1279.27 43.3332   8
   4   9  -1 1293.39 49.6509   7
  -4   9   1 1330.34 40.8635   4
  -2  -9   1 38.8250 5.52574   8
  -2  -9  -1 152.938 10.6838   8
  -2   9  -1 209.346 9.47868   1
   2   9   1 167.939 12.6327   7
  -2   9  -1 227.134 7.93717   4
  -4  -9  -1 640.291 20.3828   4
   4   9   1 733.668 28.4017   7
  -4  -9  -1 724.843 26.3633   8
  -4   9  -1 729.143 24.7635   1
  -4   9  -1 729.382 23.3266   4
  -6  -9  -1 346.025 16.9520   5
  -6   9  -1 388.243 22.5013   7
   6   9   1 340.773 17.3835   7
  -6  -9  -1 367.712 13.2478   4
  -6   9  -1 410.890 17.3197   1
   6  -9   1 391.215 18.0466   8
  -6  -9  -1 363.614 16.6272   8
   8   9   1 2604.00 80.0873   7
  -8   9  -1 2477.65 86.3598   7
  -8  -9  -1 2417.43 80.5597   5
  -8   9  -1 2694.15 80.7055   4
   8  -9   1 2475.31 80.8348   8
  -8  -9  -1 2668.45 79.1785   8
 -10   9  -1 85.8141 10.7963   7
  10   9   1 90.2309 7.22534   7
 -10  -9  -1 79.9547 8.76110   5
 -10   9  -1 99.1761 9.45957   1
  10  -9   1 88.9025 8.61302   8
  12  -9   1 2691.68 88.4614   8
 -12   9  -1 2989.01 92.0152   4
 -12   9  -1 2718.90 92.3671   7
 -12   9  -1 2792.24 91.0187   1
 -12  -9  -1 2897.24 90.6021   5
 -14  -9  -1 246.957 16.2785   5
  14  -9   1 263.706 15.0664   8
 -14   9  -1 251.252 17.0139   1
 -14   9  -1 232.492 16.0605   7
 -14   9  -1 282.289 18.0515   4
 -16   9  -1 8.91528 6.92464   4
 -16   9  -1 19.1132 7.44243   1
 -16  -9  -1 4.81915 6.37618   5
 -18  -9  -1 474.924 26.1398   5
 -18  -9  -1 538.491 29.2405   6
 -18   9  -1 506.405 27.8614   4
 -18   9  -1 546.332 29.1500   1
 -20  -9  -1 256.064 21.2770   6
 -20   9  -1 285.417 21.4892   1
 -20   9  -1 272.525 20.7486   4
 -20  -9  -1 258.898 19.0928   5
 -22   9  -1 34.5920 10.4421   1
 -22  -9  -1 37.0688 10.0574   6
 -22   9  -1 41.4497 10.9513   4
 -22  -9  -1 26.9365 9.56073   5
 -23  10   1 52.3013 11.8804   4
 -21  10   1 59.5189 11.1811   1
 -21 -10   1 78.1730 12.4520   5
 -21  10   1 56.6100 11.4340   4
 -21 -10   1 73.6018 11.2781   6
 -19  10   1-3.87942 6.82815   1
 -19 -10   1 11.6921 8.23278   5
 -19 -10   1 14.1157 11.3043   2
 -19  10   1 1.61949 6.99828   4
 -17  10   1 98.1934 11.6265   4
 -17 -10   1 134.247 16.9766   2
 -17  10   1 89.9167 11.4985   1
 -17 -10   1 129.275 13.3751   5
 -15  10   1 21.1967 6.49928   7
 -15  10   1 22.9824 6.90735   1
 -15  10   1 26.5970 6.73134   4
 -15 -10   1 28.6282 8.04676   5
  15 -10  -1 20.4329 6.91308   8
 -15 -10   1 16.4645 10.3299   2
 -13  10   1 30.8522 7.66273   7
 -13  10   1 18.3396 6.21479   1
 -13  10   1 24.3936 6.05578   4
 -13 -10   1 15.1771 6.45935   5
  13 -10  -1 23.0709 6.65622   8
 -13 -10   1 23.0849 9.77115   2
 -11  10   1 3.02357 5.59930   7
 -11  10   1 1.68379 3.82867   4
 -11  10   1 0.32829 4.79372   1
  11 -10  -1 1.09818 4.96966   8
 -11 -10   1-1.17810 7.87823   2
 -11 -10   1 7.32849 5.59435   5
  -9  10   1 516.422 23.4613   1
  -9  10   1 548.886 26.6824   7
   9 -10  -1 542.767 24.7470   8
  -9 -10   1 584.296 22.4573   8
  -9  10   1 554.450 22.2844   4
  -9 -10   1 587.504 25.2836   5
  -7  10   1 1402.24 53.3154   7
   7 -10  -1 1333.11 50.5408   8
  -7  10   1 1432.54 47.0189   4
  -5  10   1 309.631 18.0975   7
  -5  10   1 288.795 11.9276   4
   5 -10  -1 268.787 15.4119   8
  -3  10   1 1290.62 48.6012   7
   3 -10  -1 1313.64 45.7349   8
  -1  10   1 176.421 13.5751   7
   1 -10  -1 188.978 11.8923   8
  -1  10  -1 120.202 13.3139   7
   1 -10   1 84.9867 8.29596   8
  -3  10  -1 101.362 12.1470   7
   3 -10   1 84.9544 8.32687   8
  -3  10  -1 97.8559 5.15029   4
  -3  10  -1 83.3908 6.35413   1
  -5  10  -1 49.6012 10.1405   7
  -5  10  -1 31.5469 5.01188   1
  -5  10  -1 42.5344 4.49680   4
   5 -10   1 21.1315 5.68453   8
   7 -10   1 3502.05 106.136   8
  -7  10  -1 3486.74 112.615   7
  -7  10  -1 3540.73 102.489   4
   9 -10   1 1219.91 43.7383   8
  -9  10  -1 1256.64 43.3045   1
  -9  10  -1 1217.32 48.3472   7
   9  10   1 1151.97 41.3488   7
  -9 -10  -1 1145.53 42.9389   5
 -11  10  -1 603.117 27.0297   1
 -11  10  -1 587.652 25.7542   4
  11 -10   1 566.225 26.1756   8
 -11  10  -1 596.959 29.7976   7
 -13  10  -1 148.247 12.5255   1
  13 -10   1 113.518 10.5620   8
 -13  10  -1 113.935 12.3058   7
 -13  10  -1 115.656 10.9817   4
 -13 -10  -1 101.282 10.8182   5
 -15  10  -1 52.8340 9.49678   1
 -15 -10  -1 65.8435 9.62985   5
  15 -10   1 41.2695 7.32334   8
 -15  10  -1 51.9573 8.84188   4
 -17  10  -1 86.1888 11.7755   1
 -17 -10  -1 59.9368 10.1851   5
 -17  10  -1 86.3940 11.3706   4
 -19 -10  -1 24.9970 10.1224   6
 -19 -10  -1 20.4780 8.38349   5
 -19  10  -1 24.7165 9.46230   1
 -19  10  -1 36.5695 9.54247   4
 -21 -10  -1 0.79311 8.18934   6
 -21 -10  -1 3.38234 7.80210   5
 -21  10  -1 1.96760 7.58448   4
 -21  10  -1 12.1642 9.21954   1
 -23 -10  -1-9.28585 8.49527   6
 -22  11   1 11.1989 8.54498   4
 -20  11   1 26.2666 9.28354   1
 -20  11   1 32.2658 9.47082   4
 -20 -11   1 26.0604 10.1429   5
 -20 -11   1 35.7178 13.4050   2
 -18  11   1 1.10369 7.15596   1
 -18 -11   1 13.6540 11.7290   2
 -18  11   1 9.88709 6.92708   4
 -18 -11   1 7.19315 7.69586   5
  16 -11  -1 154.201 13.6343   8
 -16 -11   1 150.619 17.7522   2
 -16 -11   1 118.952 13.4508   5
 -16  11   1 156.277 13.3243   4
 -16  11   1 158.151 14.0659   1
 -14  11   1 136.986 11.7720   4
 -14 -11   1 162.567 14.0171   5
 -14  11   1 142.565 13.0855   7
  14 -11  -1 130.907 12.4330   8
 -14  11   1 133.530 12.4735   1
 -12  11   1 263.503 15.4087   4
 -12 -11   1 293.782 18.0328   5
 -12  11   1 267.122 16.6172   1
 -12  11   1 286.203 18.9199   7
  12 -11  -1 270.474 17.3842   8
 -10 -11   1 57.5339 8.34403   5
 -10  11   1 69.9293 8.32724   1
 -10  11   1 60.8777 9.72349   7
  10  11  -1 56.8326 8.60064   7
  10 -11  -1 62.9571 8.75491   8
  -8 -11   1 68.5529 8.39998   5
  -8  11   1 47.7560 8.59556   7
   8  11  -1 58.1871 9.22557   7
  -8  11   1 63.1737 7.45332   1
   8 -11  -1 66.3925 8.59891   8
  -8 -11   1 55.1488 6.80794   8
  -6 -11   1 38.1929 6.64786   5
  -6 -11   1 44.2419 6.30260   8
   6  11  -1 52.0790 9.39728   7
  -6  11   1 30.3984 7.74258   7
  -4 -11   1 1400.90 52.0445   8
   4 -11  -1 1782.01 55.8056   8
   4  11  -1 1419.04 58.1723   7
  -4  11   1 1780.26 59.3317   7
   2 -11  -1 433.274 20.4465   8
  -2 -11   1 375.049 18.8515   8
   2  11  -1 419.083 24.5202   7
  -2  11   1 397.860 22.1935   7
   0 -11  -1 201.651 13.1716   8
   0 -11   1 210.432 13.2034   8
   0  11   1 205.496 15.2141   7
   0  11  -1 220.765 17.6900   7
  -2 -11  -1 136.803 10.7366   8
   2 -11   1 137.781 10.7161   8
  -2  11  -1 132.311 14.4134   7
   2  11   1 126.965 11.7023   7
  -4  11  -1 290.339 13.0498   1
  -4  11  -1 292.436 20.6474   7
   4  11   1 242.809 16.0648   7
   4 -11   1 280.040 16.0674   8
  -4 -11  -1 233.055 14.3846   8
  -6  11  -1 2185.75 75.9632   7
   6  11   1 1933.51 67.9683   7
   6 -11   1 2158.77 69.2035   8
  -6 -11  -1 2029.46 66.6709   8
  -8  11  -1 121.097 9.30375   1
   8 -11   1 109.690 10.3776   8
   8  11   1 60.2214 7.81567   7
  -8  11  -1 119.299 13.5914   7
  -8 -11  -1 59.6855 8.32636   5
 -10  11  -1 142.718 14.7169   7
 -10  11  -1 131.879 11.0014   1
 -10 -11  -1 164.732 12.4713   5
 -10  11  -1 127.571 9.91383   4
  10 -11   1 134.198 11.8541   8
 -12 -11  -1 7.99702 6.72143   5
 -12  11  -1 6.05306 5.53587   1
 -12  11  -1 7.21360 5.32930   4
 -12  11  -1 9.10404 7.20167   7
  12 -11   1 9.10029 5.60745   8
 -14 -11  -1 2.32031 6.54218   5
 -14  11  -1 5.59448 6.39065   1
 -14  11  -1-3.70041 5.47105   4
 -14  11  -1-1.49375 6.38453   7
  14 -11   1 1.19947 5.50700   8
 -16  11  -1 2.12128 6.83734   1
 -16  11  -1-2.40680 6.06970   4
 -16 -11  -1 7.56472 7.17405   5
  16 -11   1-0.42168 5.66817   8
 -18  11  -1 55.9162 11.0895   1
 -18 -11  -1 74.3448 11.1604   5
 -18  11  -1 67.6375 11.0197   4
 -20 -11  -1 210.254 20.6257   6
 -20 -11  -1 184.280 17.2335   5
 -20  11  -1 207.135 18.3260   1
 -20  11  -1 207.546 17.9282   4
 -22 -11  -1 24.8035 10.4037   6
 -21 -12   1 57.5315 10.5980   6
 -21  12   1 48.6801 10.9534   4
 -19  12   1 20.3840 9.40577   1
 -19  12   1 10.7965 7.37970   4
 -19 -12   1 24.6376 9.80778   5
  17 -12  -1 117.839 12.9997   8
 -17  12   1 123.857 12.4971   4
 -17  12   1 122.010 13.6080   1
 -15  12   1 260.279 18.3819   1
 -15  12   1 271.261 18.9832   7
 -15  12   1 275.862 17.3137   4
  15 -12  -1 267.711 18.6837   8
 -13  12   1 8.64191 6.09237   1
 -13 -12   1 4.29592 6.94069   5
 -13  12   1 6.88546 7.36500   7
  13 -12  -1-2.39808 6.60677   8
 -11  12   1 226.691 17.3381   7
 -11 -12   1 210.303 15.4528   5
 -11  12   1 173.722 13.7967   1
  11 -12  -1 213.613 15.7256   8
   9  12  -1 207.358 15.3145   7
  -9  12   1 174.093 15.3204   7
  -9 -12   1 233.653 15.2483   5
  -9  12   1 150.974 12.4123   1
  -9 -12   1 204.783 12.6877   8
   9 -12  -1 159.563 13.7463   8
   7  12  -1 719.168 31.8130   7
  -7  12   1 495.650 28.1480   7
   7 -12  -1 469.589 25.9826   8
  -7 -12   1 739.556 27.3420   8
  -7 -12   1 651.305 27.4149   5
  -5 -12   1 2.59777 4.59896   8
   5 -12  -1 0.39248 4.97726   8
   5  12  -1 4.80038 6.64891   7
  -5  12   1 1.50901 6.16001   7
  -3 -12   1 36.2549 6.85344   8
   3 -12  -1 17.3767 5.98560   8
  -3  12   1 21.8630 7.50109   7
   3  12  -1 29.4652 8.84540   7
   1  12  -1 113.977 13.8089   7
  -1  12   1 110.555 12.2076   7
   1 -12  -1 124.782 10.9424   8
  -1 -12   1 112.220 10.2349   8
   1  12   1 115.987 11.6698   7
  -1  12  -1 79.2409 11.9748   7
  -1 -12  -1 108.770 10.0065   8
   1 -12   1 59.4718 8.16116   8
   3 -12   1 13.4610 5.84240   8
  -3 -12  -1 3.78596 4.87735   8
   3  12   1 1.32222 5.20154   7
  -3  12  -1 12.3583 7.96855   7
  -5 -12  -1 195.856 12.8350   8
   5 -12   1 137.368 12.1544   8
  -5  12  -1 132.108 15.2667   7
   5  12   1 194.661 14.0070   7
  -7  12  -1 252.674 13.5591   1
   7  12   1 210.374 14.6972   7
  -7  12  -1 240.483 19.4228   7
  -7 -12  -1 206.785 13.7599   8
   7 -12   1 260.398 16.3519   8
  -9  12  -1 789.411 32.0188   1
   9  12   1 865.065 33.1117   7
  -9  12  -1 788.390 38.7215   7
   9 -12   1 754.370 33.9396   8
  -9 -12  -1 904.498 35.0668   5
 -11  12  -1 601.172 27.3106   1
 -11  12  -1 592.530 31.8692   7
  11 -12   1 585.471 28.3924   8
 -11 -12  -1 681.876 29.9042   5
 -13  12  -1 388.539 21.3192   1
 -13 -12  -1 396.886 22.1893   5
 -13  12  -1 346.094 22.8282   7
  13 -12   1 358.660 20.9934   8
 -15 -12  -1 4.61904 7.03687   5
 -15  12  -1 10.4500 6.48681   1
  15 -12   1 5.46199 6.36001   8
 -15  12  -1 1.07749 6.63876   7
 -17 -12  -1 177.496 16.1517   5
 -17  12  -1 163.557 15.5844   1
 -17  12  -1 175.494 15.0099   4
 -19  12  -1-0.63196 7.59832   1
 -19 -12  -1-0.79581 9.86259   6
 -19  12  -1 6.30746 7.27184   4
 -19 -12  -1 8.97437 8.95567   5
 -21  12  -1 4.44500 7.87110   4
 -21 -12  -1 8.61661 9.76072   6
 -20  13   1 98.1425 14.3032   1
 -18  13   1 4.25233 7.87768   1
 -18 -13   1 12.9028 8.93602   5
 -16 -13   1 1965.94 69.6636   5
  16 -13  -1 1809.80 67.6005   8
 -16  13   1 1831.07 67.6012   1
 -16  13   1 1775.96 67.4797   7
 -14 -13   1 1553.60 58.7315   5
 -14  13   1 1482.04 58.7010   7
 -14  13   1 1551.10 57.6514   1
  14 -13  -1 1524.63 58.2600   8
 -12  13   1 7.06982 6.32239   1
 -12  13   1 14.4837 7.87189   7
  12 -13  -1 4.68535 6.68361   8
 -12 -13   1 28.8608 8.41395   5
 -10 -13   1 27.4783 7.80170   5
 -10  13   1 15.5108 6.64067   1
  10  13  -1 23.2719 7.28299   7
  10 -13  -1 18.6882 7.08448   8
 -10  13   1 28.1415 8.75523   7
  -8 -13   1 11.0601 6.23625   5
   8 -13  -1 12.9995 6.43155   8
  -8 -13   1 4.53561 5.18807   8
   8  13  -1 8.16552 6.76242   7
  -8  13   1 23.7922 8.51812   7
   6 -13  -1 720.041 33.2432   8
  -6 -13   1 848.307 32.7455   8
   6  13  -1 811.042 37.3011   7
  -6  13   1 716.830 35.5431   7
  -4 -13   1 2249.58 76.8685   8
   4  13  -1 2208.81 82.9394   7
  -4  13   1 2379.75 82.5570   7
  -2 -13   1 1903.02 65.2032   8
   2 -13  -1 1953.69 66.3012   8
   2  13  -1 1883.73 71.4499   7
  -2  13   1 1845.86 68.8344   7
   0 -13   1 212.192 15.0710   8
   0 -13  -1 277.945 16.7684   8
   0  13  -1 227.541 19.6770   7
   0  13   1 245.524 17.7673   7
   2 -13   1 220.025 15.5332   8
  -2 -13  -1 254.162 16.0657   8
  -2  13  -1 199.771 18.7667   7
   2  13   1 245.229 17.5432   7
   4 -13   1 265.939 16.7371   8
  -4 -13  -1 220.738 15.0267   8
  -4  13  -1 267.912 21.2356   7
   4  13   1 198.413 15.6042   7
  -6 -13  -1 1135.16 43.6884   8
   6 -13   1 1234.59 46.4150   8
  -6  13  -1 1225.71 52.1402   7
   6  13   1 1144.63 45.3691   7
  -8 -13  -1 552.040 24.5936   8
   8 -13   1 455.580 25.0444   8
  -8  13  -1 478.294 22.4147   1
   8  13   1 541.535 25.3290   7
  -8  13  -1 507.996 30.1775   7
  10 -13   1 446.061 24.1120   8
 -10  13  -1 457.076 27.6900   7
 -10  13  -1 415.409 21.1687   1
  12 -13   1 461.728 25.0896   8
 -12 -13  -1 520.445 26.7187   5
 -12  13  -1 463.743 23.7040   1
 -12  13  -1 450.554 27.4299   7
 -14 -13  -1 23.5124 8.54521   5
 -14  13  -1 20.4749 7.50971   1
  14 -13   1 16.1159 7.23978   8
 -14  13  -1 14.9445 8.74405   7
 -16  13  -1 30.8062 8.46326   1
  16 -13   1 39.0553 9.31617   8
 -16 -13  -1 32.5961 9.64790   5
 -18  13  -1 734.966 36.2538   1
 -18 -13  -1 769.825 37.1029   5
 -20 -13  -1 29.8223 12.5608   6
 -19  14   1 4.06118 8.67979   1
 -17 -14   1 208.822 18.5827   5
  17 -14  -1 158.623 16.4081   8
 -17  14   1 169.703 17.0643   1
 -15  14   1 82.8937 12.1890   7
  15 -14  -1 96.3249 13.1400   8
 -15  14   1 94.7835 12.7542   1
 -13  14   1 112.976 14.1422   7
  13 -14  -1 111.190 13.5452   8
 -13  14   1 105.301 12.3178   1
 -11  14   1 279.431 21.3511   7
  11 -14  -1 280.082 19.8807   8
 -11 -14   1 261.732 19.0214   5
  -9  14   1 310.500 21.9334   7
   9  14  -1 268.021 19.3094   7
   9 -14  -1 314.944 20.5633   8
  -9 -14   1 293.011 17.6381   8
  -9 -14   1 278.179 18.8546   5
   7 -14  -1 8.09627 7.03575   8
  -7 -14   1 0.39959 5.09558   8
   7  14  -1 4.04763 7.03823   7
  -7  14   1-6.72918 8.05671   7
  -5  14   1 79.4275 12.3478   7
   5  14  -1 161.378 16.1178   7
   5 -14  -1 88.7700 11.4807   8
  -5 -14   1 153.989 12.6857   8
   3 -14  -1 13.5521 7.05767   8
  -3 -14   1 8.08632 6.16913   8
   3  14  -1 11.8028 8.99370   7
  -3  14   1 11.9964 7.37155   7
   1 -14  -1 25.3756 7.32271   8
  -1 -14   1 49.7532 8.51602   8
   1  14  -1 48.7534 11.2327   7
  -1  14   1 25.1164 7.99881   7
  -1 -14  -1 40.9120 7.86315   8
   1 -14   1 53.4290 8.76832   8
   1  14   1 41.6877 9.17952   7
  -1  14  -1 53.3214 11.7750   7
   3 -14   1 8.42346 6.77725   8
  -3 -14  -1 7.33110 5.97069   8
   3  14   1 7.24919 6.56859   7
  -3  14  -1 0.71611 8.28223   7
  -5 -14  -1 10.6103 6.48721   8
   5 -14   1 11.1554 6.81394   8
   5  14   1 13.3924 7.24948   7
  -5  14  -1 10.0343 9.29623   7
  -7  14  -1 963.704 44.7320   7
  -7 -14  -1 877.649 36.5805   8
   7 -14   1 950.687 39.4108   8
  -9  14  -1 255.708 21.5437   7
   9 -14   1 290.126 19.3102   8
  -9  14  -1 283.001 16.3244   1
 -11  14  -1 3.70874 5.73191   1
 -11  14  -1 10.7751 8.87075   7
  11 -14   1 5.77709 7.33811   8
 -13  14  -1 16.8409 7.24939   1
  13 -14   1 27.4730 8.68938   8
 -13  14  -1 22.1327 9.32078   7
 -15 -14  -1 7.83173 8.79644   5
 -15  14  -1-1.05215 6.78259   1
  15 -14   1-4.44641 8.01162   8
 -15  14  -1-1.92666 7.72112   7
 -17 -14  -1 40.0913 10.8286   5
 -17  14  -1 3.55328 7.60621   1
 -16 -15   1 12.4453 9.36832   5
  16 -15  -1 16.8672 9.27869   8
 -14 -15   1 11.0989 9.08245   5
  14 -15  -1 10.2320 8.97768   8
 -14  15   1 5.85168 7.57255   7
 -12  15   1 91.8018 13.6459   7
  12 -15  -1 80.3707 12.4522   8
 -12 -15   1 104.057 13.4343   5
 -10  15   1 44.0174 10.6942   7
  10 -15  -1 48.3084 10.3486   8
   8  15  -1 369.516 23.9555   7
  -8  15   1 359.300 24.7959   7
  -8 -15   1 394.552 21.5366   8
   8 -15  -1 337.889 22.6342   8
  -6  15   1 258.697 20.8240   7
   6  15  -1 264.428 20.7631   7
   6 -15  -1 269.083 19.5163   8
  -6 -15   1 296.147 18.5511   8
  -4  15   1 365.992 24.4846   7
   4  15  -1 368.560 25.2800   7
   4 -15  -1 369.442 22.6110   8
  -4 -15   1 364.907 21.3933   8
   2  15  -1 218.747 19.9576   7
  -2  15   1 229.919 19.1407   7
   2 -15  -1 258.350 18.0622   8
  -2 -15   1 214.171 16.5887   8
   0 -15  -1 11.4437 7.38732   8
   0 -15   1 3.47350 6.25731   8
   0  15   1 0.59689 7.04057   7
   0  15  -1-5.12954 8.41600   7
  -2 -15  -1 10.7017 7.00599   8
   2 -15   1 30.1585 7.73484   8
  -2  15  -1 36.0610 11.1694   7
   2  15   1 16.7438 8.04932   7
  -4 -15  -1 42.3369 8.80251   8
   4  15   1 32.8201 9.15621   7
  -4  15  -1 79.5901 13.7661   7
   4 -15   1 84.8881 11.4584   8
   6  15   1 246.027 18.2590   7
  -6  15  -1 249.440 22.0953   7
   6 -15   1 257.389 19.0152   8
  -6 -15  -1 251.979 17.4288   8
   8  15   1 99.4485 11.7927   7
  -8  15  -1 72.4453 13.5201   7
   8 -15   1 104.432 12.7859   8
  10 -15   1 262.219 19.4308   8
 -10  15  -1 251.922 21.6773   7
  12 -15   1 625.080 32.2076   8
 -12  15  -1 595.398 34.2758   7
 -12  15  -1 673.081 30.4706   1
  14 -15   1 173.855 16.4679   8
 -14  15  -1 165.514 17.4364   7
 -14  15  -1 193.079 16.1412   1
  16 -15   1-1.22761 7.91373   8
 -16  15  -1 5.20358 8.07661   1
  17 -16  -1 1.43637 9.25945   8
 -15 -16   1 18.5578 10.3168   5
  15 -16  -1 31.3164 10.9362   8
 -15  16   1 32.9932 10.1924   7
 -13  16   1 85.4054 13.6779   7
  13 -16  -1 91.6596 14.0132   8
 -11  16   1 2.91846 8.55014   7
  11 -16  -1 3.32896 8.29969   8
   9  16  -1 19.6411 8.16531   7
  -9  16   1 28.3087 10.6150   7
   9 -16  -1 17.5498 9.05684   8
   7  16  -1 4.56490 7.84049   7
  -7  16   1 2.14509 7.80837   7
  -7 -16   1-1.48438 6.91201   8
   7 -16  -1 7.46579 8.27886   8
  -5 -16   1 20.0442 8.00278   8
   5 -16  -1 4.79581 8.18355   8
  -5  16   1 5.59261 8.35751   7
   5  16  -1 12.6294 8.90242   7
  -3 -16   1 13.1969 7.74768   8
   3 -16  -1 16.7445 8.03529   8
  -3  16   1 7.50539 8.51186   7
   3  16  -1 9.54395 9.57350   7
   1  16  -1 79.7310 13.7866   7
  -1  16   1 106.724 14.1823   7
  -1 -16   1 95.6684 12.2016   8
   1 -16  -1 105.516 12.6696   8
   1 -16   1 37.8459 9.37768   8
   1  16   1 71.7516 11.8735   7
  -1  16  -1 43.8378 12.2299   7
  -1 -16  -1 69.9150 10.9062   8
  -3  16  -1 6.43161 8.91123   7
   3  16   1 1.23064 7.39781   7
   3 -16   1-0.57590 7.34381   8
  -3 -16  -1 0.53963 6.80443   8
  -5  16  -1 5.70103 9.30595   7
  -5 -16  -1 32.8725 8.91891   8
   5 -16   1 10.6886 7.46596   8
   5  16   1 35.2203 9.51765   7
   7  16   1 146.718 14.7729   7
  -7  16  -1 181.561 19.3270   7
  -7 -16  -1 143.294 14.1043   8
   7 -16   1 195.871 17.2250   8
  -9  16  -1 85.8843 14.5859   7
   9 -16   1 104.173 13.3482   8
  11 -16   1 27.2151 9.32981   8
 -11  16  -1 30.3565 10.6803   7
 -13  16  -1 60.3724 12.7686   7
  13 -16   1 71.8006 12.5657   8
 -15  16  -1 2.92917 8.69400   7
 -15  16  -1 1.15341 7.31393   1
  15 -16   1 10.0037 9.14260   8
  17 -16   1 13.9813 8.82256   8
  14 -17  -1 76.1267 14.2528   8
 -14  17   1 65.5576 12.4829   7
  12 -17  -1 87.6570 13.9785   8
 -12  17   1 79.2925 13.7058   7
  10 -17  -1 51.4371 11.8179   8
 -10  17   1 56.1420 12.4924   7
   8  17  -1 143.749 16.0886   7
  -8  17   1 133.381 16.8914   7
  -8 -17   1 144.363 14.4962   8
   8 -17  -1 168.275 17.5256   8
   6  17  -1-7.10912 9.69845   7
   6 -17  -1-2.03137 8.19192   8
  -6 -17   1-2.21212 7.83225   8
  -6  17   1-0.76495 8.78550   7
   4  17  -1 1845.65 76.7165   7
  -4  17   1 1955.46 77.3690   7
  -4 -17   1 2055.52 73.4140   8
   4 -17  -1 2115.93 75.9948   8
  -2  17   1 837.820 41.2346   7
   2  17  -1 752.275 41.5265   7
   2 -17  -1 819.443 39.0775   8
  -2 -17   1 763.182 37.4387   8
   0  17  -1 211.597 21.4312   7
   0  17   1 195.096 18.7806   7
   0 -17  -1 222.727 18.7160   8
   0 -17   1 206.278 17.8588   8
  -2  17  -1 0.83896 9.36848   7
   2  17   1 8.78245 8.07244   7
   2 -17   1-0.62408 7.91509   8
  -2 -17  -1 10.9005 8.26241   8
  -4  17  -1 14.4990 11.0571   7
   4 -17   1 18.6010 9.48556   8
  -4 -17  -1-3.57804 8.05781   8
   4  17   1 5.84525 8.64413   7
  -6  17  -1 829.732 43.8370   7
   6  17   1 787.282 38.5319   7
   6 -17   1 880.224 40.6504   8
  -6 -17  -1 761.602 37.2821   8
  -8  17  -1 61.4312 14.2691   7
   8  17   1 76.7506 11.4149   7
   8 -17   1 61.8852 11.9837   8
  10 -17   1 2.00606 8.47990   8
 -10  17  -1 4.88177 10.6036   7
 -12  17  -1 892.845 45.4743   7
  12 -17   1 902.829 43.3515   8
 -14  17  -1 144.427 17.5546   7
  14 -17   1 164.033 17.4848   8
 -11  18   1 176.999 19.4022   7
  11 -18  -1 200.822 20.2670   8
  -9  18   1 536.261 33.7449   7
   9  18  -1 452.416 28.8793   7
   9 -18  -1 549.949 32.6517   8
  -7  18   1 397.235 28.9759   7
   7  18  -1 443.622 28.2546   7
   7 -18  -1 386.275 27.8814   8
  -7 -18   1 466.174 26.7501   8
   5  18  -1 24.0466 10.3597   7
   5 -18  -1 9.56131 9.44114   8
  -5 -18   1 12.8899 8.74279   8
  -5  18   1 19.3146 10.5529   7
   3  18  -1 65.6670 13.7035   7
  -3  18   1 82.2514 14.3492   7
   3 -18  -1 109.293 14.7922   8
  -3 -18   1 91.0493 13.5485   8
   1  18  -1 77.1997 14.1723   7
  -1  18   1 72.9053 14.0850   7
  -1 -18   1 57.9450 11.5034   8
   1 -18  -1 69.7874 12.7429   8
  -1  18  -1 38.9376 12.6975   7
   1 -18   1 31.4526 10.3857   8
  -1 -18  -1 6.79015 9.41011   8
   1  18   1 5.92174 9.45230   7
   3  18   1 165.774 17.4553   7
  -3  18  -1 139.491 18.5670   7
  -3 -18  -1 185.058 17.7191   8
   3 -18   1 138.135 16.2817   8
   5  18   1 272.219 21.9492   7
  -5  18  -1 331.053 26.4950   7
  -5 -18  -1 270.024 21.2367   8
   5 -18   1 348.689 24.3695   8
  -7  18  -1 63.2636 14.3672   7
   7 -18   1 66.9650 12.9586   8
   7  18   1 54.3457 10.8288   7
  -9  18  -1 128.904 17.6895   7
   9 -18   1 113.628 15.5663   8
 -11  18  -1 58.1761 13.8464   7
  11 -18   1 57.1827 13.0008   8
   8  19  -1 12.9048 9.35015   7
   6  19  -1 61.5238 13.0089   7
  -6  19   1 39.4893 12.7071   7
   6 -19  -1 24.7771 11.1788   8
  -6 -19   1 51.5183 11.7398   8
   4  19  -1 26.4916 11.4477   7
  -4  19   1 38.9716 12.2383   7
  -4 -19   1 20.1550 9.41880   8
   4 -19  -1 33.7876 11.4036   8
   2  19  -1 9.22862 10.0246   7
  -2 -19   1 8.30010 9.01554   8
   2 -19  -1 1.53217 9.66125   8
  -2  19   1 5.76678 9.26630   7
   0  19   1 281.411 24.0179   7
   0  19  -1 258.729 24.1865   7
   0 -19  -1 311.025 23.9738   8
   0 -19   1 289.360 22.8182   8
  -2  19  -1 9.80273 10.2369   7
   2  19   1 3.86810 9.12745   7
   2 -19   1 8.76049 8.72468   8
  -2 -19  -1 9.36873 9.24340   8
  -4  19  -1 4.52205 10.1723   7
  -4 -19  -1 7.72964 9.54063   8
   4 -19   1 0.74644 9.19701   8
   4  19   1 9.52790 9.08405   7
   6  19   1 97.6004 14.1067   7
  -6  19  -1 136.153 18.8688   7
  -6 -19  -1 94.9375 14.0615   8
   6 -19   1 112.021 15.8192   8
   7  20  -1-0.78724 9.34573   7
  -7 -20   1 6.42778 9.40621   8
  -5 -20   1 24.9036 10.6666   8
   5  20  -1 18.2522 10.5967   7
   3  20  -1 145.165 18.7726   7
  -3 -20   1 178.474 18.5766   8
   1  20  -1 152.583 19.5365   7
   1 -20  -1 162.166 19.0022   8
  -1 -20   1 138.882 17.3149   8
   1  20   1 14.0457 10.7823   7
  -1 -20  -1 26.1165 10.4924   8
   3  20   1 10.1442 9.38175   7
  -3 -20  -1-3.87585 9.83000   8
  -5 -20  -1 178.086 19.3056   8
   5  20   1 171.014 18.2872   7
   7  20   1 68.3624 12.2375   7
 -26   0   2 14.8499 8.05800   1
 -26   0   2 6.68475 8.99086   4
 -24   0   2 123.201 11.8406   5
 -24   0   2 127.705 13.4135   1
 -24   0   2 119.297 14.7508   4
 -22   0   2 423.248 21.8279   5
 -22   0   2 374.004 23.6084   2
 -22   0   2 434.709 23.4934   1
 -22   0   2 438.979 26.1184   4
 -20   0   2 12.4876 5.92298   1
 -20   0   2 4.68741 5.60190   2
 -20   0   2 3.18290 4.17375   5
 -20   0   2 1.55015 6.44253   4
 -18   0   2 1886.83 64.5855   1
 -18   0   2 1894.06 66.3449   4
 -16   0   2 22.0599 6.21483   4
 -16   0   2 14.3362 4.72358   1
 -14   0   2 947.608 36.1246   4
 -14   0   2 966.096 39.5332   6
  14   0  -2 961.379 32.2603   8
 -12   0   2 397.436 16.9072   1
 -12   0   2 376.283 18.3458   6
  12   0  -2 364.910 15.7979   8
 -10   0   2 1824.14 62.8220   1
 -10   0   2 1737.39 64.1199   4
  -8   0   2 1093.64 31.8952   1
  -8   0   2 1052.85 32.6594   4
  -6   0   2 31018.9 866.984   6
  -6   0   2 30892.9 868.940   1
  -6   0   2 30741.2 869.755   4
   6   0  -2 30352.5 869.888   8
  -4   0   2 347.695 12.6810   1
  -4   0   2 354.949 13.3859   4
   4   0  -2 389.927 14.3578   8
   2   0  -2 888.605 28.9173   8
   0   0  -2 2473.26 69.7420   6
   0   0  -2 2575.10 69.1000   8
   2   0   2 42595.5 1215.07   5
  -2   0  -2 45627.7 1219.36   8
  -2   0  -2 44973.0 1220.26   6
  -4   0  -2 15118.5 444.433   5
   4   0   2 15473.2 447.103   8
  -4   0  -2 16565.8 444.151   2
  -4   0  -2 14947.6 449.565   6
  -6   0  -2 6373.85 185.599   5
  -6   0  -2 6698.94 192.570   6
   6   0   2 6750.93 187.576   8
  -8   0  -2 8010.81 227.852   5
   8   0   2 8365.71 228.613   8
 -10   0  -2 4658.76 132.911   7
 -10   0  -2 4180.92 145.758   6
  10   0   2 4602.27 133.270   8
 -10   0  -2 5126.78 137.098   1
 -10   0  -2 4788.11 134.586   5
  10   0   2 4568.19 131.892   8
 -12   0  -2 487.167 19.0178   2
 -12   0  -2 463.117 17.5653   5
 -12   0  -2 460.799 19.5896   4
 -14   0  -2 159.008 11.1118   4
 -14   0  -2 124.981 17.0944   6
 -14   0  -2 135.098 8.48823   5
 -16   0  -2 135.074 11.1891   1
 -16   0  -2 151.504 12.0759   4
 -18   0  -2 844.280 37.0184   1
 -18   0  -2 739.781 53.9520   6
 -20   0  -2 6.63892 7.65449   4
 -20   0  -2 6.15357 6.61270   1
 -20   0  -2-11.6996 19.6143   6
 -22   0  -2 21.1408 8.98103   1
 -22   0  -2 46.9834 12.7901   4
 -24   0  -2 257.688 20.9248   1
 -24   0  -2 385.983 27.7194   4
 -27  -1   2 45.5348 9.40324   1
 -25  -1   2 27.4520 8.08141   1
 -25   1   2 33.7017 9.69974   1
 -25  -1   2 15.9311 6.11606   5
 -25   1   2 33.8523 10.0499   4
 -25  -1   2 8.25417 7.70293   4
 -23   1   2 181.882 14.1151   5
 -23  -1   2 199.154 14.7292   5
 -23  -1   2 205.993 17.8548   4
 -23   1   2 231.835 19.2479   4
 -23  -1   2 184.652 14.8446   1
 -23   1   2 229.196 17.1209   1
 -21   1   2 5.10425 6.94509   4
 -21  -1   2-3.84397 6.84512   4
 -21  -1   2 0.52518 5.86380   2
 -21   1   2-2.05497 6.05955   2
 -21  -1   2-1.27722 5.33770   1
 -21   1   2 4.63737 6.32616   1
 -21  -1   2-0.40156 4.25012   5
 -19   1   2 118.440 11.3070   1
 -19  -1   2 104.538 10.1523   1
 -19  -1   2 108.298 9.76741   5
 -19  -1   2 93.9007 11.2303   2
 -19   1   2 104.712 11.9991   4
 -19  -1   2 111.009 11.5004   4
 -17   1   2 238.411 15.4408   1
 -17  -1   2 254.407 14.7253   1
 -17  -1   2 254.717 16.8340   2
 -17  -1   2 292.530 16.9319   4
 -17   1   2 234.814 15.9255   4
 -17  -1   2 276.396 14.8403   5
 -15   1   2 39.9346 6.99359   4
 -15  -1   2 53.6296 6.11728   1
 -15  -1   2 43.0382 8.07291   6
 -15   1   2 40.7782 6.51059   1
 -15  -1   2 51.3204 6.94525   4
 -15  -1   2 61.0514 8.15403   2
 -13  -1   2 44.1246 5.32695   1
 -13  -1   2 54.5049 5.79723   6
  13  -1  -2 72.2162 5.90719   8
 -13   1   2 59.4790 13.7185   6
 -11   1   2 1524.15 48.1459   1
 -11  -1   2 1429.10 46.9307   1
 -11   1   2 1448.09 54.6011   6
 -11  -1   2 1432.15 48.4663   4
 -11   1   2 1431.78 48.9902   4
  11  -1  -2 1381.24 45.7634   8
  -9   1   2 226.265 11.5434   1
  -9  -1   2 293.372 11.4424   1
  -9   1   2 234.177 15.4016   6
  -9  -1   2 264.709 12.3388   4
  -9   1   2 178.923 11.3824   4
   9   1  -2 290.553 12.6177   8
   9  -1  -2 212.324 10.4599   8
  -9  -1   2 269.277 10.1506   6
  -7   1   2 2791.12 83.1734   1
  -7  -1   2 2773.50 82.3123   1
   7  -1  -2 2849.51 82.8364   8
   7   1  -2 2847.60 84.5813   8
  -7  -1   2 2857.64 83.6480   4
  -7   1   2 3059.26 84.3480   4
  -5   1   2 757.519 24.5460   4
  -5  -1   2 701.546 23.8780   4
  -5  -1   2 747.526 23.2413   1
  -5   1   2 727.224 23.9248   1
   5   1  -2 780.434 26.4587   8
   5  -1  -2 744.200 24.4106   8
   3   1  -2 327.617 14.9315   8
  -3   1   2 300.058 13.7212   4
   1  -1  -2 1037.37 33.8413   8
  -1  -1   2 1142.16 33.1345   2
   1  -1  -2 1087.94 31.8624   6
  -1   1  -2 1898.23 51.6290   2
   1  -1   2 1941.43 51.7397   2
  -1   1  -2 2001.25 64.6906   6
  -1  -1  -2 1500.17 52.1053   6
  -1  -1  -2 1650.25 53.1670   8
   3   1   2 2440.90 75.7822   2
  -3   1  -2 2338.30 87.1227   6
  -3  -1  -2 2866.47 78.0130   6
  -3  -1  -2 2575.60 77.8757   8
   3   1   2 2704.44 77.2491   8
  -3  -1  -2 2830.69 76.1008   5
  -5  -1  -2 3178.43 95.5420   2
  -5   1  -2 3270.97 107.485   6
  -5  -1  -2 3637.32 98.4488   6
   5   1   2 3330.44 95.6103   8
  -5  -1  -2 3560.45 97.6139   8
  -5  -1  -2 3228.87 95.5018   5
  -5   1  -2 3268.38 94.3918   5
  -7  -1  -2 1320.81 41.2828   2
  -7  -1  -2 1240.67 40.5042   5
  -7  -1  -2 1287.97 43.2702   6
   7   1   2 1291.31 39.4206   8
  -9   1  -2 59.0910 6.26821   7
  -9  -1  -2 84.0039 7.78144   6
  -9   1  -2 51.2021 12.1949   6
  -9  -1  -2 94.0481 6.20916   2
  -9  -1  -2 88.1748 5.59930   5
  -9   1  -2 51.9348 4.14997   5
   9   1   2 70.4769 3.06925   8
  -9   1  -2 51.2772 5.41044   1
 -11  -1  -2 68.7669 8.51297   6
 -11   1  -2 48.7944 13.0213   6
 -11  -1  -2 106.199 7.28844   2
 -11   1  -2 67.3457 4.91540   7
 -11  -1  -2 102.984 6.69022   5
 -11   1  -2 63.4305 4.95762   5
  11  -1   2 55.4437 3.62590   8
 -13  -1  -2 2185.45 76.4678   6
 -13  -1  -2 2099.25 66.6729   1
 -13   1  -2 2327.54 68.2031   1
 -13  -1  -2 2212.46 66.9748   2
 -13  -1  -2 2004.94 64.8788   5
 -13   1  -2 1938.01 64.0310   5
 -13   1  -2 2056.81 67.7417   4
 -13  -1  -2 2305.74 68.3148   4
 -15  -1  -2 63.6811 7.28812   1
 -15   1  -2 68.9897 8.23289   1
 -15  -1  -2 72.8852 7.79737   4
 -15   1  -2 86.3485 8.80478   4
 -15   1  -2 44.0325 17.3339   6
 -15  -1  -2 30.1514 11.5827   6
 -17   1  -2 671.984 31.8216   1
 -17  -1  -2 732.679 31.0885   1
 -17   1  -2 819.422 34.2941   4
 -17  -1  -2 887.325 34.3546   4
 -17  -1  -2 680.385 43.0951   6
 -17   1  -2 681.859 52.0331   6
 -19   1  -2 0.54967 6.39928   4
 -19  -1  -2 4.85104 6.35821   4
 -19   1  -2 0.98625 6.85709   1
 -19  -1  -2 7.69474 6.20528   1
 -19  -1  -2-2.74733 14.5390   6
 -19   1  -2 13.0109 19.5133   6
 -21  -1  -2 34.5045 10.2217   4
 -21   1  -2 13.7662 9.58489   4
 -21  -1  -2 18.8909 7.61510   1
 -21   1  -2 14.6728 8.44065   1
 -21  -1  -2 5.82999 18.4782   6
 -23   1  -2-0.83595 9.92388   4
 -23  -1  -2 4.11589 9.45381   4
 -23   1  -2 0.61062 8.20775   1
 -23  -1  -2-5.18039 7.81399   1
 -25   1  -2 244.877 21.0311   1
 -25  -1  -2 264.290 21.0001   1
 -26  -2   2 10.2272 8.09838   4
 -26   2   2 0.60863 7.97501   1
 -24   2   2 59.8949 11.4528   4
 -24  -2   2 41.7384 9.99324   4
 -24  -2   2 64.9741 9.09326   1
 -24  -2   2 46.8147 8.29875   5
 -24   2   2 58.0647 10.7685   1
 -22  -2   2 89.3539 11.5852   4
 -22   2   2 90.9127 12.7225   4
 -22  -2   2 98.1166 10.4852   5
 -22   2   2 100.617 12.0933   1
 -22  -2   2 96.9404 10.1723   1
 -22  -2   2 97.6374 13.2280   2
 -20  -2   2 54.2326 9.07298   4
 -20   2   2 68.5327 10.5792   4
 -20  -2   2 59.4623 8.30624   5
 -20  -2   2 54.3307 9.95044   2
 -20  -2   2 63.7029 7.93513   1
 -20   2   2 84.9972 10.3223   1
 -18   2   2 103.259 11.3126   4
 -18  -2   2 99.9213 10.1860   4
 -18  -2   2 103.582 9.90251   5
 -18  -2   2 92.8050 8.93378   1
 -18   2   2 99.1822 10.2384   1
 -18  -2   2 98.0356 11.4768   2
 -16  -2   2 114.823 8.71284   1
 -16   2   2 151.062 11.4223   1
 -16  -2   2 109.572 11.1055   2
 -16  -2   2 106.903 9.57436   5
 -16  -2   2 124.841 10.1912   4
 -16   2   2 161.321 12.2192   4
 -16  -2   2 110.948 9.65238   6
 -14  -2   2 764.825 26.7141   6
 -14   2   2 589.950 41.7761   6
 -14   2   2 692.376 27.7717   1
 -14  -2   2 691.020 26.4815   5
  14  -2  -2 672.972 24.6716   8
 -14  -2   2 675.541 27.7334   4
 -14   2   2 659.075 28.4180   4
 -12  -2   2 10.1325 3.24704   1
 -12  -2   2 9.69924 3.63876   6
 -12   2   2 20.9564 13.6108   6
 -12  -2   2 12.7533 5.12025   2
 -12  -2   2 9.20446 1.88539   8
  10  -2  -2 509.499 18.3999   8
 -10   2   2 471.141 29.2462   6
 -10  -2   2 449.407 19.0496   4
 -10   2   2 491.884 20.2425   4
 -10  -2   2 492.092 18.2674   1
 -10   2   2 508.443 20.0118   1
 -10  -2   2 506.927 20.9146   2
  -8  -2   2 236.751 10.0041   1
  -8   2   2 270.614 11.7428   1
  -8   2   2 231.851 11.5798   4
  -8  -2   2 197.579 10.5227   4
   8  -2  -2 253.665 10.6927   8
  -8  -2   2 224.109 11.9995   2
   6  -2  -2 541.346 19.4995   8
   6  -2  -2 582.791 19.9618   6
  -6  -2   2 588.002 19.5019   4
  -6   2   2 586.658 20.0204   4
  -6  -2   2 515.315 20.6040   2
  -6   2   2 554.050 19.5204   1
  -6  -2   2 545.938 18.1020   1
  -4  -2   2 3825.84 117.611   2
  -4   2   2 3740.77 116.554   4
  -4  -2   2 4036.31 116.097   4
   4   2  -2 4089.49 114.395   1
  -4   2   2 3970.36 116.255   1
   4  -2  -2 4272.41 116.531   8
   2  -2  -2 17248.5 489.930   8
  -2  -2   2 17434.2 490.754   2
   0  -2  -2 110.590 6.01591   8
   0  -2   2 110.645 4.27102   5
   0  -2   2 105.169 5.95529   2
  -2  -2  -2 44.8606 3.96139   8
  -4  -2  -2 6015.02 174.840   2
  -4  -2  -2 6185.86 174.744   5
  -4  -2  -2 6125.01 175.166   8
  -4   2  -2 6640.21 196.220   6
  -6  -2  -2 1454.90 42.4288   7
  -6  -2  -2 1476.91 45.9875   6
  -6  -2  -2 1511.68 44.2327   5
  -6  -2  -2 1492.28 44.1763   8
  -6  -2  -2 1374.95 44.4946   2
   6   2   2 1385.02 42.3572   8
  -8  -2  -2 297.169 13.5781   6
  -8   2  -2 336.009 28.6298   6
  -8  -2  -2 274.937 11.3478   5
  -8  -2  -2 249.868 11.9019   2
  -8  -2  -2 288.915 9.13606   7
   8   2   2 241.090 8.58700   8
  -8   2  -2 285.994 12.3285   1
 -10  -2  -2 683.628 24.8416   5
 -10  -2  -2 674.604 25.9679   2
 -10   2  -2 737.849 26.1205   7
  10  -2   2 714.782 22.9712   8
 -10  -2  -2 779.777 28.2387   6
 -12   2  -2 99.0674 8.16591   4
 -12  -2  -2 61.0315 6.25126   4
 -12  -2  -2 56.9486 5.77687   5
 -12  -2  -2 63.8931 7.05602   2
 -12   2  -2 91.0912 6.17273   7
  12  -2   2 91.5196 5.03597   8
 -12   2  -2 104.899 8.26147   1
 -14   2  -2 962.369 33.8955   4
 -14  -2  -2 905.379 32.6772   4
 -14  -2  -2 800.478 30.4286   1
 -14   2  -2 855.683 32.8290   1
 -14   2  -2 816.081 28.5129   5
 -14  -2  -2 789.190 36.4547   6
 -14   2  -2 670.560 50.9046   6
 -16   2  -2 47.6399 7.96059   1
 -16  -2  -2 20.0885 5.05526   1
 -16  -2  -2 16.4515 4.66257   5
 -16   2  -2 40.6571 21.3468   6
 -16  -2  -2 22.5920 9.42959   6
 -16  -2  -2 30.8759 6.04983   4
 -18   2  -2 64.1395 10.3625   1
 -18  -2  -2 43.5686 7.27654   1
 -18  -2  -2 37.4592 13.0620   6
 -18   2  -2 53.2832 22.1369   6
 -18  -2  -2 50.8354 8.07438   4
 -18   2  -2 65.9935 10.6180   4
 -20  -2  -2 4.76373 5.08491   1
 -20   2  -2 3.71018 7.30208   1
 -20   2  -2 4.41276 7.81381   4
 -20  -2  -2 7.19835 5.98189   4
 -20  -2  -2 1.31365 12.7340   6
 -22   2  -2 110.115 14.4992   1
 -22  -2  -2 126.671 13.2231   1
 -22   2  -2 130.164 17.5088   4
 -22  -2  -2 165.571 17.6570   4
 -24   2  -2 26.1793 10.5320   1
 -24  -2  -2 7.11088 7.78282   1
 -24   2  -2 28.1264 11.9370   4
 -24  -2  -2 28.1527 9.92446   4
 -25   3   2-3.62206 9.02996   4
 -25  -3   2-4.04275 6.77754   4
 -25   3   2 0.60693 7.38745   1
 -25  -3   2 3.78595 5.72435   5
 -23  -3   2 43.2612 8.76652   4
 -23   3   2 52.2056 11.0107   4
 -23  -3   2 54.5232 9.34985   5
 -23   3   2 52.4711 10.4094   1
 -21  -3   2 48.6366 11.2909   2
 -21  -3   2 53.9237 7.46482   1
 -21  -3   2 60.0901 8.99694   5
 -21  -3   2 59.5713 9.06193   4
 -21   3   2 60.5866 9.79403   1
 -21   3   2 63.5637 11.0754   4
 -19  -3   2-0.56349 7.46029   2
 -19  -3   2 7.18676 4.67771   4
 -19   3   2 1.00948 6.14442   4
 -19   3   2 11.5095 6.54596   1
 -19  -3   2 3.00520 3.61989   1
 -19  -3   2-0.37772 5.49264   5
 -17  -3   2 467.941 22.3745   5
 -17  -3   2 494.629 25.8608   2
 -17  -3   2 519.684 21.5805   1
 -17   3   2 445.087 23.0155   1
 -17  -3   2 508.987 23.6021   4
 -17   3   2 481.629 24.4785   4
 -15  -3   2 1872.98 59.0136   6
 -15  -3   2 1865.92 63.4117   2
 -15  -3   2 1818.36 60.5835   4
 -15   3   2 1683.00 61.1215   4
 -15   3   2 1595.90 59.8483   1
 -15  -3   2 2042.68 60.7831   5
 -13  -3   2 20.1573 3.72054   1
 -13   3   2 40.4831 6.72456   4
 -13  -3   2 31.4488 5.23889   5
  13  -3  -2 32.4539 4.89946   8
 -13   3   2 41.0708 6.18484   1
 -11  -3   2 889.031 34.2846   2
 -11  -3   2 927.473 32.0914   5
 -11  -3   2 937.675 32.2959   4
  11  -3  -2 885.563 31.0284   8
 -11  -3   2 933.442 30.6707   1
  -9  -3   2 5.72295 2.92827   4
  -9   3   2 1.27255 3.31571   4
   9  -3  -2 11.5948 3.50477   8
  -9  -3   2 6.96676 2.52822   1
  -9   3   2 1.78903 3.46640   1
  -9  -3   2 6.64933 4.77797   2
  -9  -3   2 3.06510 3.15019   5
  -7  -3   2 1946.74 56.1673   5
  -7  -3   2 1901.97 58.8256   2
   7  -3  -2 1710.65 55.8188   8
  -7   3   2 1663.65 55.8628   1
  -7  -3   2 1941.66 54.1856   1
  -7  -3   2 1927.76 55.8022   4
  -7   3   2 1650.85 56.0863   4
  -5  -3   2 253.482 10.0109   4
  -5   3   2 286.791 11.1399   4
  -5  -3   2 264.018 10.8394   5
  -5  -3   2 271.190 13.4503   2
   5   3  -2 238.053 8.97165   1
   5  -3  -2 273.576 11.5320   8
  -5   3   2 247.125 10.8296   1
  -3  -3   2 314.589 11.7463   5
  -3  -3   2 339.717 14.6869   2
   3  -3  -2 294.384 12.6562   8
  -3   3   2 336.925 12.9215   4
  -1  -3   2 1214.48 37.8272   2
   1  -3  -2 1126.64 36.8433   8
  -1  -3   2 1197.47 35.3072   5
  -1   3  -2 687.907 22.5072   5
  -1  -3  -2 653.519 24.3144   8
  -3  -3  -2 1551.96 44.9007   8
  -3  -3  -2 1402.39 44.2279   5
  -5  -3  -2 937.711 30.3187   5
  -5  -3  -2 996.188 30.2600   8
  -5  -3  -2 923.998 30.9101   2
  -7   3  -2 44.9881 18.0523   6
  -7  -3  -2 32.1782 3.93130   2
  -7  -3  -2 33.0377 3.76437   5
  -7  -3  -2 33.7529 3.61687   8
  -7   3  -2 47.0294 4.73234   1
  -9   3  -2 872.750 32.8024   7
  -9   3  -2 977.376 54.2479   6
  -9  -3  -2 979.988 32.2019   6
  -9  -3  -2 884.452 29.8829   5
  -9  -3  -2 962.683 31.4791   2
   9  -3   2 840.516 27.9797   8
   9   3   2 849.819 25.6020   8
  -9   3  -2 866.319 30.1031   1
 -11   3  -2 95.0429 8.08293   1
 -11   3  -2 99.3319 23.1078   6
 -11  -3  -2 167.031 10.0928   2
 -11   3  -2 97.7943 8.01923   7
 -11  -3  -2 173.056 9.16328   5
  11  -3   2 86.6239 5.76395   8
 -13   3  -2 807.668 31.4710   4
 -13  -3  -2 902.799 31.4619   4
  13  -3   2 778.534 26.9912   8
 -13  -3  -2 925.683 32.7054   2
 -13  -3  -2 884.950 33.5690   6
 -13   3  -2 775.083 31.4284   1
 -13  -3  -2 798.851 29.4485   1
 -15   3  -2 708.908 28.7774   4
 -15  -3  -2 723.648 27.8147   4
 -15   3  -2 683.677 53.4791   6
 -15  -3  -2 624.265 29.1977   6
 -15  -3  -2 597.723 25.0534   1
 -15   3  -2 605.119 28.0730   1
 -15  -3  -2 580.521 24.7996   5
 -17  -3  -2 862.978 33.2894   4
 -17   3  -2 693.508 32.0036   4
 -17  -3  -2 683.161 28.1668   5
 -17  -3  -2 836.145 38.9777   6
 -17   3  -2 656.710 54.3778   6
 -17  -3  -2 681.322 28.8427   1
 -17   3  -2 600.331 30.8597   1
 -19  -3  -2 5.11969 10.9311   6
 -19   3  -2 18.4218 20.9569   6
 -19  -3  -2 19.3011 6.41697   4
 -19   3  -2 15.0866 7.65169   4
 -19  -3  -2 13.8630 5.57472   1
 -19   3  -2 8.21668 7.44457   1
 -21  -3  -2-17.3780 14.8180   6
 -21  -3  -2-2.99051 5.56756   1
 -21   3  -2-5.75976 8.01015   1
 -21  -3  -2-10.1657 7.05820   4
 -21   3  -2 3.60536 8.88476   4
 -23   3  -2 26.5611 10.2698   1
 -23  -3  -2 18.4817 7.03033   1
 -23   3  -2 19.5676 11.4027   4
 -23  -3  -2 17.4747 8.49266   4
 -26  -4   2 20.7439 7.53827   5
 -26  -4   2 20.8465 7.81189   4
 -24  -4   2 756.811 37.4928   4
 -24   4   2 843.593 40.3837   4
 -24   4   2 837.039 38.5740   1
 -24  -4   2 763.396 36.2086   5
 -22  -4   2 6.48865 5.53640   4
 -22   4   2-0.61901 7.58110   4
 -22  -4   2 8.37010 6.87862   5
 -22  -4   2 4.24624 8.61484   2
 -22   4   2 0.54056 6.69982   1
 -20  -4   2 186.864 17.9532   2
 -20  -4   2 187.953 14.5169   5
 -20   4   2 162.337 14.3247   1
 -20   4   2 169.079 15.3635   4
 -20  -4   2 154.565 13.3342   4
 -18  -4   2 753.780 36.6188   2
 -18  -4   2 807.971 32.6299   5
 -18  -4   2 779.918 29.9976   1
 -18   4   2 754.041 33.0909   1
 -18   4   2 726.215 33.7916   4
 -18  -4   2 782.732 32.7410   4
 -16  -4   2 304.852 20.6914   2
 -16  -4   2 311.116 17.1583   4
 -16   4   2 367.405 19.9398   4
 -16  -4   2 313.322 17.2321   5
 -16   4   2 395.480 19.6032   1
 -14  -4   2 1717.06 61.8556   2
 -14  -4   2 1647.35 56.3508   4
 -14   4   2 1745.74 58.9978   4
  14  -4  -2 1794.01 55.5639   8
 -14  -4   2 1724.41 57.0015   5
 -14  -4   2 1664.92 54.1360   1
 -14   4   2 1741.50 58.1794   1
 -12  -4   2 817.648 31.0065   4
 -12  -4   2 745.189 28.8048   1
 -12   4   2 1078.62 34.0258   1
  12  -4  -2 1023.19 31.7984   8
 -10  -4   2 2025.93 58.7615   4
 -10   4   2 1777.47 59.2422   4
 -10  -4   2 1787.27 62.4069   2
  10  -4  -2 1787.98 58.2086   8
 -10  -4   2 1935.34 56.4160   1
 -10   4   2 1629.46 58.4149   1
 -10  -4   2 2009.62 59.3578   5
  -8  -4   2 521.975 18.7579   4
  -8   4   2 477.120 19.4179   4
  -8  -4   2 472.204 22.0232   2
   8  -4  -2 498.943 19.3539   8
  -8   4   2 453.214 19.2875   1
  -8  -4   2 514.712 16.9961   1
  -8  -4   2 561.510 19.6722   5
   6  -4  -2 764.615 27.1579   8
   6   4  -2 858.748 23.9097   1
  -6   4   2 764.317 27.2369   7
  -6  -4   2 809.656 30.5157   2
  -6  -4   2 711.755 26.4991   5
  -6  -4   2 791.437 23.9477   1
  -6   4   2 757.700 26.9872   1
  -6  -4   2 776.022 25.5088   4
  -6   4   2 801.724 27.1183   4
  -4   4   2 5175.65 152.080   7
  -4  -4   2 5560.60 155.344   2
  -4  -4   2 4940.71 151.154   5
  -4   4   2 5466.36 151.029   4
   4  -4  -2 5178.84 151.854   8
   2  -4  -2 38888.0 1100.11   8
  -2   4   2 39596.1 1100.37   7
  -2  -4   2 39312.4 1098.73   5
  -2  -4   2 37969.1 1101.85   2
   0  -4  -2 101.774 6.67331   8
   0   4   2 94.5647 6.59162   7
  -2  -4  -2 2150.84 64.5985   8
  -4  -4  -2 71.8789 5.26303   5
  -4  -4  -2 67.9485 5.12829   8
  -4   4  -2 54.5510 4.79528   1
  -6  -4  -2 51.4846 4.86827   5
  -6  -4  -2 51.3374 4.39885   8
  -6   4  -2 45.6647 4.70557   1
  -6  -4  -2 55.2752 5.48787   2
  -8   4  -2 334.558 19.0959   7
  -8  -4  -2 369.934 15.8161   2
   8  -4   2 332.308 13.8504   8
  -8  -4  -2 371.753 15.0549   5
  -8  -4  -2 385.207 13.7711   8
  -8   4  -2 337.416 15.1173   1
  10  -4   2 4228.38 125.153   8
 -10  -4  -2 4341.73 128.723   2
 -10  -4  -2 4275.33 127.174   5
 -10   4  -2 4221.00 129.907   7
 -10  -4  -2 4356.90 123.622   8
  12  -4   2 11.0403 3.22768   8
 -12   4  -2 21.4114 5.22873   7
 -12  -4  -2 12.0397 5.38311   6
 -12   4  -2 13.7438 5.11641   1
 -12   4  -2 18.0972 4.92753   4
 -14   4  -2 388.115 19.4617   4
 -14  -4  -2 400.434 18.5965   4
 -14  -4  -2 380.145 17.6748   5
 -14  -4  -2 407.402 20.9385   6
 -14   4  -2 342.255 19.5128   1
 -14  -4  -2 369.653 16.6149   1
 -16  -4  -2 18.7282 5.00206   5
 -16   4  -2 59.6141 8.98186   4
 -16  -4  -2 37.6538 6.63388   4
 -16   4  -2 46.7049 8.41275   1
 -16  -4  -2 18.0188 4.63265   1
 -16  -4  -2 27.6946 7.19849   6
 -18   4  -2 773.314 35.0098   4
 -18  -4  -2 723.817 33.0403   4
 -18  -4  -2 663.793 29.0592   5
 -18  -4  -2 760.287 37.8208   6
 -18  -4  -2 697.902 29.6484   1
 -18   4  -2 734.025 33.8002   1
 -20  -4  -2 26.4639 11.9792   6
 -20  -4  -2 56.6144 10.1167   4
 -20   4  -2 40.3995 10.8143   4
 -20  -4  -2 35.5888 7.31085   1
 -20   4  -2 39.9076 9.56209   1
 -22  -4  -2 120.785 12.2672   1
 -22  -4  -2 78.0638 20.4375   6
 -22   4  -2 151.525 18.7537   4
 -22  -4  -2 181.172 18.0464   4
 -22   4  -2 131.252 15.6211   1
 -24   4  -2 24.0979 10.9461   4
 -24  -4  -2 38.9315 9.88778   4
 -24   4  -2 37.7236 11.0745   1
 -25   5   2 214.057 18.7427   1
 -25  -5   2 205.297 17.8566   5
 -25  -5   2 207.862 18.1834   4
 -25   5   2 243.041 20.9704   4
 -23   5   2 361.604 23.5216   1
 -23  -5   2 388.558 23.5570   5
 -23  -5   2 373.555 23.0646   4
 -23   5   2 347.935 24.3729   4
 -21   5   2 25.9181 8.73511   1
 -21  -5   2 20.5801 6.18222   4
 -21   5   2 33.4321 9.28723   4
 -21  -5   2 23.2753 11.1687   2
 -21  -5   2 24.6781 7.72687   5
 -19  -5   2 660.747 30.3067   5
 -19  -5   2 646.409 34.5966   2
 -19   5   2 618.965 30.3236   1
 -19  -5   2 699.620 30.4586   4
 -19   5   2 705.435 32.5829   4
 -17  -5   2 117.339 10.7613   5
 -17  -5   2 91.1030 12.8033   2
 -17  -5   2 91.3855 8.93240   6
 -17   5   2 83.4536 10.0944   1
 -17  -5   2 110.726 10.0063   4
 -17   5   2 93.5701 10.7276   4
 -15  -5   2 183.939 15.5205   2
 -15  -5   2 178.161 11.5076   4
 -15   5   2 142.227 11.9081   4
 -15  -5   2 200.085 12.8119   5
  15  -5  -2 139.661 10.3433   8
 -15  -5   2 173.345 9.87726   1
 -15   5   2 152.878 12.1487   1
 -13  -5   2 206.455 15.5838   2
 -13  -5   2 262.496 13.8543   5
  13  -5  -2 228.370 12.7555   8
 -13   5   2 244.435 14.1555   4
 -13  -5   2 216.082 10.7171   1
 -13   5   2 225.758 13.7105   1
  11  -5  -2 1261.13 44.1726   8
 -11  -5   2 1297.25 41.4491   1
  -9  -5   2 691.722 23.5710   4
  -9   5   2 627.779 24.7495   4
  -9  -5   2 651.341 28.5644   2
   9  -5  -2 600.698 24.2947   8
  -9   5   2 626.655 24.6750   1
  -9  -5   2 681.239 21.5872   1
  -9  -5   2 714.829 25.2881   5
  -7  -5   2 203.507 10.1112   5
  -7  -5   2 258.590 14.6030   2
  -7   5   2 142.591 8.74420   4
  -7  -5   2 204.987 8.44230   4
  -7   5   2 125.958 9.04570   7
  -7   5   2 117.730 8.47899   1
  -7  -5   2 206.413 6.75450   1
   7  -5  -2 114.073 8.66648   8
  -5  -5   2 420.930 16.7719   5
  -5  -5   2 451.840 20.5674   2
  -5  -5   2 436.109 15.2270   4
  -5   5   2 469.416 16.2856   4
  -5   5   2 428.415 17.7731   7
  -5   5   2 403.030 16.5529   1
   5  -5  -2 406.752 17.0349   8
  -3   5   2 473.182 17.7252   7
  -3  -5   2 493.504 19.4085   2
   3  -5  -2 476.003 17.1976   8
  -3  -5   2 464.434 16.1191   5
  -1   5   2 3149.35 85.6560   7
  -1  -5   2 3145.37 83.0166   5
   1  -5  -2 3120.00 84.7921   8
   1   5   2 170.004 9.11001   7
  -1   5  -2 162.205 6.78755   1
  -1  -5  -2 154.802 8.62968   8
   3   5   2 242.061 9.90364   7
  -3  -5  -2 203.955 9.35678   8
  -5  -5  -2 845.147 28.2537   8
  -5  -5  -2 728.300 27.9825   5
   7  -5   2 110.958 7.10469   8
  -7   5  -2 105.367 7.47662   1
  -7  -5  -2 136.512 8.08653   5
  -7   5  -2 118.087 12.1727   7
  -7  -5  -2 121.775 6.87635   8
  -9   5  -2 694.760 27.6093   4
  -9  -5  -2 882.397 30.8929   2
  -9  -5  -2 920.783 27.0814   8
  -9   5  -2 730.496 32.3295   7
   9  -5   2 718.184 27.2300   8
  -9  -5  -2 906.246 29.3965   5
 -11   5  -2 746.787 28.1217   4
 -11   5  -2 696.992 28.9951   1
 -11   5  -2 704.673 29.6945   7
  11  -5   2 681.853 25.6378   8
 -13  -5  -2 1398.41 48.8644   4
 -13   5  -2 1541.37 52.5893   1
 -13  -5  -2 1391.83 51.4587   6
 -13  -5  -2 1316.34 50.0395   2
  13  -5   2 1535.40 46.9220   8
 -13  -5  -2 1329.77 48.5651   5
 -15   5  -2 474.274 23.4793   4
 -15  -5  -2 509.551 22.5132   4
 -15   5  -2 475.987 24.5208   1
 -15  -5  -2 476.526 21.2851   5
 -15  -5  -2 499.533 24.6534   6
 -17  -5  -2 1.02191 5.53738   6
 -17   5  -2 5.28750 6.55745   1
 -17  -5  -2 0.61957 4.34756   1
 -17  -5  -2-2.41996 4.80695   5
 -17   5  -2 8.44672 6.64531   4
 -17  -5  -2 3.05509 5.98280   4
 -19  -5  -2 792.328 38.1063   6
 -19  -5  -2 770.059 31.9911   1
 -19   5  -2 720.627 34.9417   1
 -19   5  -2 792.392 37.3063   4
 -19  -5  -2 854.178 36.9171   4
 -21  -5  -2 247.509 20.2886   4
 -21   5  -2 242.226 21.7924   4
 -21   5  -2 183.652 17.4052   1
 -21  -5  -2 148.534 20.3539   6
 -23   5  -2 3.12119 9.43967   4
 -23  -5  -2-0.74387 7.27931   4
 -23   5  -2 11.1322 8.82292   1
 -23  -5  -2-13.2346 15.9359   6
 -26  -6   2 0.66146 6.28691   4
 -24   6   2 0.61847 7.58853   1
 -24   6   2 20.7145 9.89641   4
 -24  -6   2 20.0728 7.72783   4
 -22  -6   2 7.34714 11.5087   2
 -22  -6   2-3.82362 7.11878   5
 -22   6   2 4.59752 7.44969   1
 -22  -6   2-1.03708 5.53260   4
 -22   6   2 12.4598 8.58095   4
 -20  -6   2 5.89036 10.2914   2
 -20  -6   2 20.0156 6.54872   4
 -20   6   2 4.44374 6.60369   4
 -20  -6   2 24.4068 8.38447   5
 -20   6   2 8.26650 7.15881   1
 -18  -6   2 977.829 40.1990   5
 -18  -6   2 850.993 37.6675   6
 -18   6   2 1194.74 43.5543   4
 -18  -6   2 981.549 38.8794   4
 -18   6   2 1155.78 42.5651   1
 -18  -6   2 1015.17 46.1814   2
 -16   6   2 13.1056 5.81074   1
 -16  -6   2 14.7004 5.16256   4
 -16   6   2 25.8012 6.95162   4
 -16  -6   2 17.1326 8.48686   2
 -16  -6   2 4.11873 5.07180   5
 -14   6   2 10.3146 5.15056   1
 -14  -6   2 11.0528 7.58959   2
 -14  -6   2 0.32863 4.74177   5
 -14   6   2 14.6752 5.71681   4
 -12   6   2 169.151 11.2965   4
 -12  -6   2 148.400 9.31482   4
  12   6  -2 140.621 10.8352   7
 -12  -6   2 131.482 13.2480   2
 -12   6   2 178.566 11.4071   1
 -12  -6   2 131.755 7.42597   1
 -12  -6   2 142.004 10.5956   5
  12  -6  -2 180.534 11.1957   8
 -10   6   2 243.109 13.1089   7
 -10  -6   2 229.181 9.46390   1
  10  -6  -2 250.512 13.3378   8
 -10  -6   2 250.790 11.6516   4
 -10   6   2 234.757 12.9362   4
  -8  -6   2 1733.66 52.6257   4
  -8   6   2 1769.06 54.8252   4
  -8   6   2 1746.02 56.0901   7
  -8  -6   2 1893.12 61.0672   2
  -8   6   2 1680.01 54.7339   1
  -8  -6   2 1684.98 50.1630   1
  -8  -6   2 1719.09 55.5876   5
   8  -6  -2 1764.00 55.6154   8
  -6   6   2 777.643 25.9572   4
  -6  -6   2 727.070 24.1664   4
  -6   6   2 773.479 28.3353   7
  -6  -6   2 779.760 30.8974   2
  -6   6   2 713.677 26.5562   1
  -6  -6   2 758.561 27.1670   5
   6  -6  -2 784.315 27.6819   8
  -4   6   2 1148.37 38.8592   7
  -4  -6   2 1067.54 40.2131   2
  -4   6   2 1120.90 36.5026   4
  -4  -6   2 1166.10 37.1021   5
   4  -6  -2 1141.84 37.8683   8
  -2   6   2 337.303 14.7834   7
   2   6  -2 338.108 9.34780   1
  -2  -6   2 312.870 12.3990   5
   2  -6  -2 365.224 14.3673   8
   0   6  -2 33.0246 2.94608   1
   0   6   2 24.8828 4.78950   7
   0  -6   2 31.9586 3.87568   5
   0  -6  -2 21.4836 4.16168   8
  -2  -6  -2 5898.74 170.634   8
  -2   6  -2 5791.82 168.516   1
   2   6   2 6010.38 171.371   7
  -4  -6  -2 544.389 19.8645   8
   4   6   2 546.078 20.0051   7
  -4  -6  -2 538.227 19.8679   5
  -4   6  -2 469.487 18.6851   1
   6  -6   2 46.4399 5.13307   8
  -6  -6  -2 33.6763 4.59561   8
  -6   6  -2 45.3661 5.06163   1
  -6   6  -2 56.8356 10.0064   7
  -6  -6  -2 33.8583 4.77057   5
  -8   6  -2 5.05676 6.48937   7
   8  -6   2 8.11145 3.39171   8
  -8   6  -2 4.12451 3.29112   4
 -10  -6  -2 904.626 30.8698   8
 -10   6  -2 1056.69 38.7301   7
 -10  -6  -2 944.834 35.8662   2
 -10  -6  -2 843.954 32.3410   4
  10  -6   2 1033.90 33.1006   8
 -10   6  -2 1034.59 36.3501   1
 -12   6  -2 112.167 10.5026   7
 -12   6  -2 123.902 10.8994   1
  12  -6   2 123.393 8.32924   8
 -12  -6  -2 93.0956 9.45669   2
 -12  -6  -2 108.223 8.93425   5
 -12   6  -2 119.643 9.85578   4
 -14  -6  -2 11.6598 5.14191   5
 -14   6  -2 3.42736 4.89050   4
 -14  -6  -2 15.8214 5.11428   4
 -14  -6  -2 6.75263 5.75683   6
 -14  -6  -2 13.4916 4.12489   1
 -14   6  -2 3.32405 6.02136   1
 -16  -6  -2 25.2253 5.92492   5
 -16   6  -2 19.1490 6.98907   4
 -16  -6  -2 25.4923 6.94045   4
 -16  -6  -2 18.6967 7.31586   6
 -16   6  -2 18.5581 7.24462   1
 -16  -6  -2 21.3415 5.53053   1
 -18  -6  -2 175.665 14.9948   4
 -18   6  -2 129.061 14.2084   4
 -18  -6  -2 156.425 12.4571   5
 -18   6  -2 122.649 13.6289   1
 -18  -6  -2 205.803 16.6273   6
 -20  -6  -2 3.29259 5.13467   5
 -20   6  -2 5.49124 8.12151   1
 -20  -6  -2 17.0775 9.02559   6
 -20   6  -2 10.9032 9.37377   4
 -20  -6  -2 9.98700 8.47615   4
 -22   6  -2 0.68115 8.29130   1
 -22  -6  -2-7.70847 11.6554   6
 -22   6  -2-1.51482 8.93399   4
 -22  -6  -2-4.21864 8.86610   4
 -24  -6  -2 144.241 16.3292   4
 -25  -7   2 30.1336 11.0195   5
 -23  -7   2 76.7193 12.8229   5
 -23   7   2 71.4006 12.0412   1
 -23   7   2 83.8910 13.1839   4
 -21  -7   2 23.1130 11.0452   2
 -21  -7   2 46.6675 8.51776   4
 -21   7   2 51.6433 10.3831   4
 -21   7   2 61.9057 10.5659   1
 -21  -7   2 33.2959 9.39617   5
 -19  -7   2 677.969 35.9897   2
 -19  -7   2 608.597 27.5923   4
 -19   7   2 600.436 29.9946   4
 -19   7   2 584.654 29.5593   1
 -19  -7   2 582.005 29.3460   5
 -17  -7   2 621.073 33.5874   2
 -17  -7   2 656.920 29.2847   5
 -17   7   2 600.035 28.5771   4
 -17  -7   2 613.918 26.2013   4
 -17   7   2 548.869 27.8307   1
 -15  -7   2 677.211 35.1290   2
  15  -7  -2 771.517 30.3703   8
 -15   7   2 784.802 31.6277   1
 -15  -7   2 663.825 27.7393   4
 -15   7   2 764.381 31.4217   4
 -15  -7   2 733.744 31.2912   5
 -13   7   2 284.841 16.2525   1
 -13  -7   2 270.208 19.8358   2
 -13   7   2 300.654 16.3123   4
 -13  -7   2 302.081 16.8082   5
  11   7  -2 2591.20 82.1227   7
 -11  -7   2 2465.54 75.2170   8
 -11   7   2 2449.92 79.4695   1
 -11  -7   2 2683.42 86.9206   2
 -11  -7   2 2559.32 77.2346   4
 -11  -7   2 2536.67 80.5028   5
  -9  -7   2 1337.21 40.0566   1
  -9   7   2 1246.82 46.4512   7
  -9   7   2 1350.62 45.3374   4
  -9  -7   2 1393.77 42.9357   4
  -9  -7   2 1418.59 43.2459   8
  -9  -7   2 1497.13 47.3218   5
  -7   7   2 22.9129 3.97433   4
  -7   7   2 26.6931 4.60447   1
  -7   7   2 28.1540 5.73817   7
  -7  -7   2 29.6282 3.17793   4
   7  -7  -2 18.5919 4.99661   8
  -5   7   2 95.4976 6.29705   4
  -5  -7   2 99.0785 10.2002   2
  -5   7   2 91.6425 8.16145   7
  -5  -7   2 96.8168 7.41968   5
   5  -7  -2 100.792 7.73667   8
   3  -7  -2 603.250 20.2851   8
  -3   7   2 620.664 21.5239   7
  -3  -7   2 546.272 18.3475   5
   1  -7  -2 511.860 21.9830   8
   1   7  -2 631.288 18.6402   1
  -1   7   2 530.106 22.9588   7
  -1  -7   2 610.040 21.2266   5
  -1   7  -2 0.41754 2.23193   1
   1   7   2 1.12791 3.76293   7
  -1  -7  -2 2.17540 3.56652   8
   3   7   2 455.194 19.3320   7
  -3   7  -2 493.635 17.9130   1
  -3  -7  -2 451.701 18.6976   8
  -5   7  -2 0.54414 7.98260   7
  -5   7  -2 7.25111 3.37297   1
  -5   7  -2 5.06461 2.32000   4
   5  -7   2 5.24362 3.38411   8
   5   7   2 14.5842 3.81381   7
  -5  -7  -2 15.3238 3.91437   8
  -5  -7  -2 18.2817 4.37361   5
  -7   7  -2 1434.91 54.9818   7
   7  -7   2 1403.05 47.4024   8
  -7  -7  -2 1587.08 47.2650   8
  -7   7  -2 1464.35 48.4309   1
  -7   7  -2 1412.58 46.5365   4
  -9  -7  -2 584.897 19.0657   8
  -9  -7  -2 584.843 21.3778   5
 -11   7  -2 263.024 15.9770   1
 -11   7  -2 271.288 14.6931   4
 -11  -7  -2 240.470 12.8573   4
 -13   7  -2 476.359 24.7044   1
 -13  -7  -2 502.560 23.2306   5
 -13  -7  -2 569.401 22.7464   4
 -13   7  -2 567.709 24.8034   4
 -15   7  -2 186.238 14.6172   4
 -15  -7  -2 200.298 13.5384   4
 -15   7  -2 168.036 14.5373   1
 -15  -7  -2 180.744 12.7311   5
 -15  -7  -2 209.077 15.7321   6
 -17   7  -2 169.475 15.7991   4
 -17  -7  -2 177.239 14.3906   4
 -17  -7  -2 156.030 12.6641   5
 -17   7  -2 135.160 14.3834   1
 -17  -7  -2 194.995 15.8946   6
 -19   7  -2 103.270 14.7345   4
 -19  -7  -2 119.364 14.0051   4
 -19  -7  -2 89.6802 12.8576   6
 -19  -7  -2 94.1243 10.6217   5
 -19   7  -2 110.708 14.0260   1
 -21  -7  -2 115.180 15.2439   6
 -21  -7  -2 115.120 12.2309   5
 -21  -7  -2 109.997 14.6030   4
 -21   7  -2 97.9428 14.9728   4
 -21   7  -2 84.8698 13.6740   1
 -23   7  -2 21.0089 9.90747   4
 -23  -7  -2 31.7527 9.80656   4
 -23  -7  -2 22.1718 12.6662   6
 -24   8   2 77.0086 13.5170   4
 -24  -8   2 65.4862 12.7629   5
 -22   8   2 19.0204 8.97167   1
 -22  -8   2 11.7091 9.16218   5
 -22  -8   2 14.1129 11.6601   2
 -22   8   2 22.9842 9.55995   4
 -20   8   2 92.7323 12.4994   4
 -20  -8   2 84.4973 12.3598   5
 -20  -8   2 64.5220 14.1705   2
 -20   8   2 83.9603 11.4873   1
 -18   8   2 1666.60 59.8735   4
 -18  -8   2 1556.12 64.9148   2
 -18  -8   2 1569.04 59.6579   5
 -18   8   2 1624.90 59.4524   1
 -16   8   2 23.4269 6.61382   4
 -16   8   2 31.4664 7.56682   1
  16  -8  -2 36.3703 7.49909   8
 -16  -8   2 32.0935 10.6724   2
 -16  -8   2 33.2806 8.37699   5
  14  -8  -2 721.721 30.1107   8
 -14  -8   2 787.213 36.5551   2
 -14  -8   2 787.709 32.2204   5
 -14   8   2 682.202 29.5563   4
 -14   8   2 662.307 29.6918   1
 -12   8   2 53.3976 7.45600   1
 -12   8   2 48.6967 7.16780   4
 -12   8   2 59.8781 7.79966   7
 -12  -8   2 101.290 12.3450   2
  12  -8  -2 44.4947 7.37588   8
 -12  -8   2 112.438 10.4225   5
 -10   8   2 2805.24 89.8881   7
  10   8  -2 2882.00 92.6620   7
 -10  -8   2 2892.48 84.8803   4
 -10  -8   2 2863.34 95.3421   2
 -10  -8   2 2655.76 89.3089   5
  10  -8  -2 2825.39 89.1356   8
 -10  -8   2 2903.99 85.3204   8
 -10   8   2 2819.40 88.6846   1
  -8  -8   2 1026.48 35.8140   5
  -8  -8   2 958.758 39.5415   2
   8   8  -2 989.946 41.2511   7
  -8   8   2 1038.36 33.6410   4
  -8  -8   2 896.367 30.5080   4
  -8  -8   2 964.959 32.6213   8
  -6   8   2 3251.88 99.1321   4
  -6  -8   2 3404.30 99.5230   8
  -4  -8   2 2868.74 86.9474   5
   2  -8  -2 9309.53 268.751   8
  -2   8   2 9270.16 270.421   7
  -2  -8   2 9326.92 266.980   5
   0   8   2 1094.96 38.8299   7
   0  -8  -2 1062.56 37.5126   8
   0   8  -2 1091.72 33.4788   1
   0   8  -2 1097.45 31.8978   4
   2   8   2 628.613 24.2763   7
  -2   8  -2 565.454 31.4261   7
  -2  -8  -2 608.340 23.2478   8
   2  -8   2 561.214 22.7681   8
  -2   8  -2 608.548 20.8972   1
  -2   8  -2 568.368 18.8445   4
   4   8   2 454.176 19.5801   7
  -4   8  -2 465.768 16.3820   4
  -4  -8  -2 458.747 19.2629   8
  -4   8  -2 452.036 18.0566   1
  -6   8  -2 1717.33 55.6932   1
  -6  -8  -2 1854.82 55.8728   8
   6   8   2 1854.68 56.0066   7
  -8  -8  -2 264.046 12.7364   5
  -8  -8  -2 267.209 11.4562   8
  -8   8  -2 241.125 11.1132   4
 -10   8  -2 7.03835 7.02701   7
 -10   8  -2 3.80942 4.88921   1
  10  -8   2 5.66063 4.27009   8
 -10  -8  -2 9.30065 3.56901   4
 -10   8  -2 3.70191 4.16642   4
 -12  -8  -2 19.7842 6.20949   5
 -12   8  -2 18.2591 6.59010   1
 -12   8  -2 16.9941 6.82672   7
  12  -8   2 19.4818 5.05540   8
 -12   8  -2 20.8460 5.81728   4
 -14   8  -2 229.090 16.5874   1
 -14  -8  -2 241.744 15.2566   5
  14  -8   2 231.153 13.5627   8
 -14   8  -2 239.809 16.5782   4
 -14  -8  -2 272.741 14.9815   4
 -16   8  -2 21.7336 8.32101   1
 -16   8  -2 30.4664 8.79276   4
 -16  -8  -2 26.6372 6.88295   5
 -16  -8  -2 26.1439 8.31877   6
 -18   8  -2 347.211 24.4668   4
 -18  -8  -2 392.385 24.3640   6
 -18  -8  -2 352.956 20.4987   5
 -18   8  -2 307.896 22.4617   1
 -20  -8  -2 191.609 19.4711   6
 -20  -8  -2 218.029 16.5313   5
 -20   8  -2 246.971 20.4528   4
 -20   8  -2 212.497 18.9186   1
 -22  -8  -2 43.2780 11.9966   6
 -22   8  -2 30.7568 10.3044   4
 -22  -8  -2 44.1464 9.14098   5
 -22   8  -2 14.3910 9.02265   1
 -24  -8  -2 12.6118 12.2295   6
 -23  -9   2 88.6381 14.2037   5
 -23   9   2 68.8336 12.4430   1
 -23   9   2 55.9984 11.9501   4
 -21   9   2 16.5800 8.66917   1
 -21  -9   2 9.79415 8.60258   5
 -21   9   2 13.6152 8.61707   4
 -21  -9   2 36.7977 12.9200   2
 -19   9   2 6.46589 7.21147   1
 -19   9   2 10.3842 7.31453   4
 -19  -9   2 10.6229 8.40667   5
 -19  -9   2 14.1279 11.1185   2
 -17  -9   2 864.193 43.0219   2
 -17   9   2 845.024 37.1663   4
 -17   9   2 826.558 37.1026   1
 -15   9   2 124.107 11.7005   1
 -15  -9   2 103.786 11.8279   5
 -15  -9   2 109.506 14.5777   2
 -15   9   2 128.736 11.5633   4
  15  -9  -2 123.935 11.6799   8
 -13   9   2 4.86332 5.34644   7
 -13   9   2 0.34469 4.61113   4
 -13   9   2 4.48564 5.29472   1
 -13  -9   2 12.1337 6.50202   5
 -13  -9   2 10.9018 8.42178   2
  13  -9  -2-0.74367 5.12255   8
 -11   9   2 172.060 12.5357   1
 -11  -9   2 215.335 14.1311   5
 -11  -9   2 205.528 17.1330   2
  11  -9  -2 159.137 12.5774   8
 -11   9   2 186.308 11.9283   4
 -11   9   2 205.866 13.9900   7
  11   9  -2 211.029 14.3937   7
  -9   9   2 2440.42 82.0212   1
  -9  -9   2 2713.53 83.8612   5
  -9  -9   2 2778.43 90.2412   2
   9  -9  -2 2584.01 83.6588   8
  -9  -9   2 2747.79 80.0644   8
  -9   9   2 2565.22 80.4380   4
   9   9  -2 2536.96 87.1336   7
  -9   9   2 2570.74 84.8182   7
  -7  -9   2 11270.8 312.743   5
  -7  -9   2 11359.0 310.796   8
   7  -9  -2 10034.9 312.987   8
  -7   9   2 10208.5 314.642   7
   7   9  -2 11712.2 322.216   7
  -7   9   2 10241.7 310.037   4
  -7  -9   2 11760.8 320.278   2
  -5  -9   2 127.375 8.74397   8
   5  -9  -2 106.167 9.26300   8
  -5   9   2 110.749 9.99865   7
  -1   9  -2 135.577 5.70116   4
  -1   9  -2 128.273 6.83934   1
   3   9   2 756.361 29.5252   7
  -3   9  -2 726.716 24.3759   4
  -3  -9  -2 753.970 28.7452   8
  -3   9  -2 813.679 26.7001   1
   5   9   2 4470.51 136.212   7
  -5   9  -2 4408.60 145.543   7
  -5   9  -2 4828.11 135.031   1
  -5  -9  -2 4426.34 135.387   8
   5  -9   2 4406.50 136.074   8
  -5   9  -2 4588.66 132.522   4
   7   9   2 16.7144 4.26902   7
   7  -9   2 17.4621 4.97147   8
  -7  -9  -2 13.1413 4.88388   5
  -7   9  -2 28.5459 9.16792   7
  -7  -9  -2 10.6373 4.30991   8
  -7   9  -2 18.9757 4.35240   4
  -9   9  -2 2.13903 6.93427   7
  -9   9  -2 3.99704 4.82316   1
   9  -9   2 2.00934 4.21303   8
 -11   9  -2 212.357 13.8346   4
 -11   9  -2 213.684 14.6885   1
 -11   9  -2 210.069 16.8480   7
  11  -9   2 220.665 13.5904   8
 -13   9  -2 1313.07 49.2919   7
 -13   9  -2 1322.82 48.7797   1
  13  -9   2 1252.05 44.7024   8
 -13   9  -2 1411.99 48.6246   4
 -15   9  -2-0.50983 7.05555   1
 -15  -9  -2 0.40044 5.77211   5
 -15   9  -2-0.50833 6.76414   4
 -17  -9  -2 1459.80 59.0235   6
 -17   9  -2 1617.72 60.5460   4
 -17  -9  -2 1455.16 54.5691   5
 -17   9  -2 1474.32 58.4876   1
 -19   9  -2 49.5912 11.1404   1
 -19  -9  -2 64.0209 10.4562   5
 -19   9  -2 52.2008 11.2198   4
 -19  -9  -2 82.8285 13.6635   6
 -21   9  -2 26.7765 9.97875   1
 -21   9  -2 31.2173 10.4381   4
 -21  -9  -2 35.5662 9.17983   5
 -21  -9  -2 31.5455 11.0695   6
 -23  -9  -2 106.169 16.9188   6
 -22 -10   2 45.6473 11.8059   5
 -22  10   2 34.8047 10.5395   1
 -22  10   2 30.0111 9.41615   4
 -20  10   2 49.6625 10.5201   1
 -20  10   2 52.3655 10.2739   4
 -20 -10   2 65.8742 15.1477   2
 -20 -10   2 71.7812 12.0325   5
 -18  10   2 305.712 20.9367   1
 -18 -10   2 363.807 26.6126   2
 -18 -10   2 364.751 22.6952   5
 -18  10   2 298.492 19.9964   4
 -16  10   2 194.656 15.6882   1
 -16 -10   2 161.015 18.2823   2
  16 -10  -2 214.862 15.8085   8
 -16 -10   2 186.468 15.9875   5
 -16  10   2 198.783 14.8239   4
 -14  10   2 641.558 29.7635   1
  14 -10  -2 722.988 30.7417   8
 -14 -10   2 654.133 35.3847   2
 -14  10   2 654.093 28.7498   4
 -14 -10   2 635.021 30.4431   5
 -12  10   2 12.8594 6.13531   7
 -12  10   2 4.59020 4.60137   4
 -12  10   2 7.00099 5.56169   1
  12 -10  -2 4.02308 5.87622   8
 -12 -10   2 2.45309 5.76584   5
 -12 -10   2 1.92417 8.13475   2
 -10  10   2 142.801 11.4316   1
 -10 -10   2 151.884 15.6186   2
 -10 -10   2 150.091 11.8394   5
  10 -10  -2 154.870 12.3229   8
 -10  10   2 171.224 13.4975   7
   8 -10  -2 6.71867 5.38211   8
  -8  10   2 8.09652 5.65931   7
  -8 -10   2 10.9879 5.24136   5
  -8  10   2 6.74885 3.83129   4
  -6 -10   2 1134.90 41.5730   5
   6 -10  -2 1248.90 43.7842   8
  -6  10   2 1227.69 45.2298   7
  -4 -10   2 101.778 8.34435   5
   4  10  -2 112.458 13.9009   7
  -4  10   2 111.444 10.3760   7
   4 -10  -2 123.016 10.1626   8
   2  10  -2 858.716 40.0291   7
  -2  10   2 778.878 32.7388   7
  -2 -10   2 900.410 31.3588   8
   2 -10  -2 751.285 30.9644   8
   0  10  -2 470.353 27.3383   7
   0  10   2 314.739 18.5937   7
   0 -10   2 424.464 18.8438   8
   0 -10  -2 306.741 17.5327   8
   0  10  -2 432.948 14.3151   1
  -2  10  -2 5353.80 169.491   7
   2 -10   2 5384.77 158.803   8
  -2  10  -2 5167.04 152.471   4
  -2  10  -2 5534.75 154.256   1
  -4  10  -2 580.907 31.6731   7
  -4  10  -2 602.565 22.2672   1
  -4  10  -2 549.638 20.6782   4
   4 -10   2 558.557 24.1224   8
  -6  10  -2 351.456 15.2253   4
   6 -10   2 331.011 17.2600   8
  -6  10  -2 341.006 23.1500   7
  -8  10  -2 1818.59 68.4403   7
  -8  10  -2 1828.01 58.8626   4
  -8  10  -2 1858.43 60.4736   1
   8 -10   2 1680.84 60.2895   8
  -8 -10  -2 1890.04 59.2753   8
  -8 -10  -2 1804.74 60.9086   5
 -10  10  -2 2999.44 103.095   7
  10 -10   2 2983.22 96.4204   8
 -10 -10  -2 2995.04 96.8620   5
 -10  10  -2 3061.90 97.2874   1
 -10  10  -2 3242.88 96.4188   4
 -12  10  -2 19.1280 7.99952   7
 -12 -10  -2 18.3262 6.58976   5
 -12  10  -2 17.6905 6.85795   1
  12 -10   2 12.8786 5.51726   8
 -12  10  -2 20.7569 6.86716   4
 -14  10  -2 86.0220 11.3807   4
 -14 -10  -2 72.0955 9.99761   5
 -14  10  -2 84.9677 10.9901   1
 -14  10  -2 80.3447 11.0147   7
  14 -10   2 74.7696 8.86965   8
 -16  10  -2 10.4794 7.45430   1
 -16  10  -2 12.0126 7.83990   4
 -16 -10  -2 4.13991 6.54765   5
 -18 -10  -2 424.199 24.1513   5
 -18  10  -2 432.076 25.8395   4
 -18  10  -2 442.471 26.6526   1
 -18 -10  -2 462.254 28.5566   6
 -20 -10  -2 98.6008 12.8764   5
 -20  10  -2 127.265 14.7786   4
 -20 -10  -2 98.7628 16.0808   6
 -20  10  -2 135.688 16.0197   1
 -22 -10  -2 7.39581 8.05874   5
 -22 -10  -2 5.38622 9.57928   6
 -21 -11   2 37.3236 14.2416   2
 -21  11   2 43.3798 10.1230   4
 -21 -11   2 46.4730 11.5128   5
 -21  11   2 43.6830 11.1778   1
 -19 -11   2 5.25067 11.0971   2
 -19  11   2 4.74730 7.09017   4
 -19  11   2-3.55435 7.51201   1
 -19 -11   2-0.59689 7.98290   5
  17 -11  -2 82.8406 11.3077   8
 -17  11   2 77.5026 10.1997   4
 -17 -11   2 73.0826 11.4454   5
 -17  11   2 82.7640 11.2358   1
 -17 -11   2 104.275 16.2314   2
  15 -11  -2 135.161 13.3849   8
 -15  11   2 136.223 12.0321   4
 -15 -11   2 182.969 19.9378   2
 -15 -11   2 187.925 15.3770   5
 -15  11   2 134.384 13.2687   1
 -13  11   2 52.4384 8.90530   1
 -13 -11   2 52.4881 9.04240   5
 -13  11   2 57.5688 7.69250   4
  13 -11  -2 51.9932 8.93436   8
 -13  11   2 65.8542 9.53500   7
 -13 -11   2 48.1595 12.2432   2
 -11  11   2 124.536 9.94517   4
 -11 -11   2 83.5420 10.0141   5
 -11  11   2 134.959 11.4774   1
 -11  11   2 127.135 12.2012   7
  11 -11  -2 100.270 10.9865   8
  -9  11   2 1.82933 5.49885   7
  -9 -11   2 3.17905 4.10744   8
   9  11  -2 2.49395 6.63760   7
   9 -11  -2 3.72272 5.58820   8
  -9 -11   2 2.56829 5.26619   5
  -7  11   2 11.9545 6.28848   7
  -7 -11   2 20.2959 5.33030   8
  -7 -11   2 19.9497 5.77410   5
   7 -11  -2 14.5711 5.94109   8
   7  11  -2 17.1965 7.72782   7
   5  11  -2 481.449 28.2925   7
  -5  11   2 515.290 25.3503   7
  -5 -11   2 510.585 22.4254   5
  -5 -11   2 507.231 22.1342   8
   5 -11  -2 538.771 24.3830   8
  -3  11   2 3193.03 107.380   7
   3  11  -2 3596.40 115.762   7
   3 -11  -2 3301.79 105.645   8
  -3 -11   2 3512.87 104.829   8
   1  11  -2 387.356 24.8451   7
  -1  11   2 294.465 17.9932   7
   1 -11  -2 279.045 16.6034   8
  -1 -11   2 346.058 17.2333   8
  -1  11  -2 207.904 9.53942   1
   1  11   2 234.296 15.1403   7
  -1  11  -2 193.288 18.5288   7
  -1 -11  -2 230.217 14.0855   8
   1 -11   2 191.168 12.8427   8
  -3  11  -2 3.27160 2.94084   1
  -3 -11  -2 10.0199 5.41120   8
  -3  11  -2 7.90613 8.06959   7
   3  11   2 11.6523 5.53971   7
   3 -11   2 2.88845 4.50653   8
  -5 -11  -2 157.557 11.6566   8
   5 -11   2 175.553 12.3313   8
   5  11   2 156.029 12.0490   7
  -5  11  -2 166.736 16.8484   7
  -7  11  -2 160.575 11.5453   1
  -7 -11  -2 210.599 12.7407   8
   7 -11   2 135.352 11.8273   8
   7  11   2 232.780 13.3631   7
  -7  11  -2 178.877 17.6362   7
  -9  11  -2 612.843 27.0505   1
   9 -11   2 690.717 29.0482   8
  -9  11  -2 685.843 34.5035   7
 -11  11  -2 494.536 28.2621   7
 -11  11  -2 494.822 23.9382   1
 -11  11  -2 546.439 24.5294   4
  11 -11   2 482.952 24.0224   8
 -11 -11  -2 499.045 24.6807   5
 -13  11  -2 357.900 23.1558   7
  13 -11   2 351.019 19.9298   8
 -13 -11  -2 381.245 21.4377   5
 -13  11  -2 387.601 21.4979   4
 -13  11  -2 374.219 21.1179   1
 -15 -11  -2 17.9462 7.67762   5
 -15  11  -2 10.9405 7.11481   1
  15 -11   2 8.07403 5.95367   8
 -15  11  -2 13.0140 6.74126   4
 -17  11  -2 38.7925 10.1060   1
 -17  11  -2 40.5076 9.56850   4
 -17 -11  -2 48.3887 9.73202   5
 -19  11  -2 49.7990 11.0677   1
 -19 -11  -2 36.0509 9.48085   5
 -19 -11  -2 43.2706 13.0876   6
 -19  11  -2 46.3176 10.1395   4
 -21 -11  -2 29.0926 9.64131   5
 -21  11  -2 19.5023 9.25039   4
 -21 -11  -2 41.3473 13.6843   6
 -22  12   2 64.0909 11.6186   4
 -20  12   2 16.5787 9.43895   1
 -20  12   2 41.7716 9.80532   4
 -20 -12   2 49.1534 11.7984   5
 -18  12   2 55.2927 10.7895   1
 -18 -12   2 60.7366 11.7704   5
 -18  12   2 60.5489 9.72484   4
 -16  12   2 124.276 12.2584   4
  16 -12  -2 149.075 14.6559   8
 -16  12   2 112.752 13.4894   1
 -16 -12   2 116.174 13.5527   5
 -14 -12   2 309.072 20.6248   5
 -14  12   2 342.245 21.1244   7
 -14  12   2 331.537 21.1461   1
  14 -12  -2 366.504 21.9364   8
 -12  12   2 4.34915 5.84641   1
  12 -12  -2 0.97690 6.29786   8
 -12 -12   2 5.10207 6.41927   5
 -12  12   2 0.50445 5.79386   7
 -10 -12   2 344.997 19.1893   5
 -10  12   2 249.091 18.6938   7
  10  12  -2 315.901 20.3226   7
  10 -12  -2 279.098 18.5324   8
   8  12  -2 39.6151 9.54398   7
  -8  12   2 58.2995 9.50513   7
  -8 -12   2 51.2745 8.29134   5
   8 -12  -2 51.2004 8.78537   8
  -8 -12   2 49.6455 6.97865   8
  -6  12   2 1293.53 49.9780   7
   6  12  -2 1233.76 52.4205   7
   6 -12  -2 1294.08 48.2541   8
  -6 -12   2 1267.49 45.1904   8
  -6 -12   2 1271.60 45.8629   5
  -4  12   2 0.45942 5.41888   7
  -4 -12   2 1.30156 4.69036   8
   4 -12  -2 1.97992 5.42810   8
   4  12  -2-1.92732 8.00815   7
  -2  12   2 1008.66 41.2988   7
   2  12  -2 995.591 46.2364   7
   2 -12  -2 1089.49 40.1845   8
  -2 -12   2 978.008 38.0556   8
   0 -12   2 12.7367 5.55711   8
   0 -12  -2 2.98003 4.83392   8
   0  12  -2 19.9929 9.76575   7
   0  12   2 6.04478 5.95130   7
   2  12   2 342.714 20.1963   7
  -2  12  -2 369.913 25.6473   7
  -2 -12  -2 390.427 20.0828   8
   2 -12   2 389.500 19.9163   8
   4  12   2 942.774 37.9145   7
  -4  12  -2 908.659 44.5885   7
  -4 -12  -2 984.357 37.6011   8
   4 -12   2 918.613 37.1033   8
  -6  12  -2 621.349 23.8190   1
   6  12   2 552.875 25.9642   7
  -6  12  -2 585.562 33.3106   7
  -6 -12  -2 544.603 25.2728   8
   6 -12   2 582.275 26.7270   8
  -8  12  -2 329.399 17.3413   1
   8  12   2 319.481 17.4654   7
  -8  12  -2 337.484 24.1701   7
   8 -12   2 340.297 19.5421   8
  -8 -12  -2 349.650 18.0784   8
 -10  12  -2 122.248 11.1924   1
 -10  12  -2 126.381 15.1371   7
  10 -12   2 125.928 11.7589   8
 -12  12  -2 42.7264 8.13360   1
 -12 -12  -2 30.8211 8.11296   5
  12 -12   2 45.3776 8.08209   8
 -12  12  -2 36.8704 9.56663   7
 -14  12  -2 5.96931 6.31747   1
 -14 -12  -2 29.1728 8.74865   5
  14 -12   2 10.6608 6.49515   8
 -14  12  -2 11.6807 7.85801   7
 -16  12  -2 36.2712 9.91523   1
 -16 -12  -2 39.7443 9.68198   5
 -16  12  -2 49.5243 9.31946   4
 -18 -12  -2 163.033 19.2899   6
 -18 -12  -2 156.496 15.7702   5
 -18  12  -2 164.456 16.8829   1
 -18  12  -2 193.529 16.5810   4
 -20 -12  -2 5.45007 11.5831   6
 -20  12  -2-0.63527 7.91891   4
 -20 -12  -2 1.80420 8.12418   5
 -19 -13   2 38.4063 11.0087   5
 -19  13   2 4.65467 8.35038   1
 -17 -13   2 44.6422 10.8449   5
 -17  13   2 15.0165 8.38559   1
  17 -13  -2 28.5388 9.51964   8
 -15  13   2 143.671 14.1009   1
  15 -13  -2 149.074 14.9431   8
 -13 -13   2 26.5327 8.30858   5
  13 -13  -2 58.3606 10.4756   8
 -13  13   2 44.1920 9.25469   7
 -11 -13   2 56.8084 9.70477   5
  11 -13  -2 76.9779 11.0234   8
 -11  13   2 72.1236 10.8956   7
   9 -13  -2 8.07374 6.85074   8
  -9 -13   2 2.41501 4.70714   8
  -9 -13   2-0.42899 5.96529   5
  -9  13   2 4.50567 6.77169   7
   9  13  -2 2.82984 7.41533   7
  -7 -13   2 488.062 22.7841   8
   7 -13  -2 426.185 23.9236   8
   7  13  -2 494.792 28.6472   7
  -7 -13   2 469.056 23.0903   5
  -5 -13   2 157.860 12.7905   8
   5 -13  -2 226.155 15.7961   8
  -5  13   2 209.193 16.6040   7
   5  13  -2 169.586 17.6265   7
   3 -13  -2 1132.46 45.4288   8
  -3 -13   2 1262.85 45.0502   8
  -3  13   2 1124.35 47.2399   7
   3  13  -2 1243.36 52.9431   7
   1 -13  -2 600.341 29.1400   8
  -1 -13   2 779.092 30.8084   8
  -1  13   2 605.156 30.6453   7
   1  13  -2 712.122 37.2575   7
  -1 -13  -2 401.887 22.1814   8
   1 -13   2 480.100 23.1458   8
   1  13   2 410.681 23.4397   7
  -1  13  -2 486.436 29.9239   7
  -3 -13  -2 88.6268 10.4325   8
   3 -13   2 114.225 11.0832   8
   3  13   2 81.4438 10.7864   7
  -3  13  -2 121.058 16.0552   7
  -5 -13  -2 694.584 30.1445   8
   5 -13   2 667.067 30.6193   8
   5  13   2 685.801 30.7533   7
  -5  13  -2 632.529 36.3753   7
   7  13   2 40.5754 7.56709   7
  -7 -13  -2 29.6618 7.30949   8
  -7  13  -2 47.9107 11.8473   7
   7 -13   2 70.6499 9.68034   8
  -7  13  -2 68.2431 7.46315   1
   9 -13   2 5.97419 6.27311   8
  -9  13  -2 9.24693 5.33362   1
  -9  13  -2 8.57366 8.43013   7
 -11  13  -2 184.947 13.7030   1
 -11  13  -2 184.499 18.1188   7
  11 -13   2 160.238 14.3092   8
 -13  13  -2 26.2033 9.53122   7
 -13  13  -2 38.5204 8.14146   1
  13 -13   2 34.9786 8.56719   8
 -15  13  -2-1.21184 7.55302   7
 -15  13  -2-4.24166 6.94650   1
  15 -13   2 0.97410 6.34743   8
 -17  13  -2 134.545 14.7787   1
 -17 -13  -2 144.923 15.7461   5
 -19  13  -2 128.689 15.5133   1
 -19 -13  -2 91.0804 13.5898   5
 -19 -13  -2 113.884 18.8888   6
 -18 -14   2 836.271 40.6389   5
  18 -14  -2 833.466 40.5722   8
 -16 -14   2 6.24916 8.48495   5
  16 -14  -2 5.16723 8.81269   8
 -14 -14   2 43.9700 10.6512   5
  14 -14  -2 27.4737 9.72483   8
  12 -14  -2 112.970 13.5978   8
 -12  14   2 115.473 13.5786   7
 -12 -14   2 108.123 12.9316   5
 -10  14   2 24.1825 9.05721   7
 -10 -14   2 6.75016 6.96066   5
  10 -14  -2 18.0445 8.03071   8
  10  14  -2 10.3438 8.18366   7
  -8 -14   2 63.7772 9.79045   5
   8 -14  -2 47.4593 9.81450   8
  -8 -14   2 59.4541 8.83126   8
   8  14  -2 66.4370 11.8906   7
  -8  14   2 62.4174 11.0099   7
   6 -14  -2 110.097 12.2296   8
  -6 -14   2 79.5677 9.97711   8
   6  14  -2 78.9054 12.9462   7
  -6  14   2 101.679 12.6829   7
  -4 -14   2 1343.79 51.1419   8
   4 -14  -2 1490.64 54.1114   8
  -4  14   2 1395.25 55.5844   7
   4  14  -2 1301.94 57.8980   7
  -2 -14   2 938.474 38.6458   8
   2 -14  -2 978.188 40.4869   8
  -2  14   2 966.478 41.8493   7
   2  14  -2 885.590 45.3608   7
   0 -14  -2 16.5012 7.01705   8
   0  14  -2 27.0118 10.5907   7
   0 -14   2 21.3551 7.26731   8
   0  14   2 11.1368 6.96537   7
  -2 -14  -2 26.1464 7.52301   8
   2 -14   2 34.8039 8.05383   8
   2  14   2 23.5652 8.21726   7
  -2  14  -2 35.2873 11.5271   7
   4 -14   2 99.5948 11.6192   8
  -4 -14  -2 97.3907 10.9482   8
   4  14   2 100.659 11.5859   7
  -4  14  -2 103.266 15.5357   7
  -6 -14  -2 1536.32 54.8218   8
   6 -14   2 1478.41 55.8285   8
   6  14   2 1450.83 54.6930   7
  -6  14  -2 1420.85 62.6104   7
   8 -14   2 183.624 15.7969   8
  -8  14  -2 187.596 19.8404   7
  10 -14   2 757.246 34.8442   8
 -10  14  -2 714.939 39.0588   7
 -10  14  -2 751.795 31.2791   1
 -12  14  -2 0.43624 5.74627   1
 -12  14  -2 5.01425 8.98152   7
  12 -14   2 8.98357 7.38262   8
 -14  14  -2 15.0304 7.41429   1
 -14  14  -2 7.90281 8.07064   7
  14 -14   2 9.58461 7.47887   8
  16 -14   2 8.18437 7.19011   8
 -16  14  -2 9.57414 8.01523   1
 -18  14  -2 237.915 19.6178   1
  17 -15  -2 4.19208 8.96077   8
 -17 -15   2 9.44376 9.24855   5
  15 -15  -2 10.9774 9.18027   8
 -15 -15   2 9.44796 8.88419   5
 -13  15   2-3.23296 7.77420   7
  13 -15  -2-8.50752 8.84085   8
 -13 -15   2 4.09266 8.09168   5
 -11  15   2 66.4937 11.4087   7
  11 -15  -2 66.2133 11.7640   8
 -11 -15   2 51.7182 10.3882   5
  -9  15   2 63.5051 11.5879   7
   9  15  -2 49.7665 10.6970   7
  -9 -15   2 56.9489 9.02794   8
   9 -15  -2 62.5516 11.1909   8
  -7  15   2 24.4839 8.97817   7
   7  15  -2 16.1449 9.73235   7
   7 -15  -2 27.0662 9.37678   8
  -7 -15   2 18.0663 7.40945   8
   5  15  -2 111.908 15.5536   7
  -5  15   2 155.763 15.6471   7
   5 -15  -2 153.075 14.9024   8
  -5 -15   2 114.610 12.4134   8
  -3 -15   2 2.37506 6.12474   8
  -3  15   2 3.04051 7.44718   7
   3  15  -2 2.32252 9.59429   7
   3 -15  -2 3.85172 6.73874   8
  -1 -15   2 1.95735 6.51169   8
  -1  15   2 1.76825 6.95246   7
   1  15  -2 12.7929 10.1960   7
   1 -15  -2-1.07132 6.75461   8
   1 -15   2 26.2087 8.02892   8
   1  15   2 36.9831 9.30843   7
  -1  15  -2 28.8907 11.8227   7
  -1 -15  -2 25.8667 8.52443   8
  -3  15  -2 538.890 34.9097   7
   3  15   2 600.569 30.7658   7
  -3 -15  -2 635.795 30.1718   8
   3 -15   2 553.647 29.1433   8
   5  15   2 1011.35 43.1613   7
  -5  15  -2 1047.87 50.9437   7
   5 -15   2 1014.09 43.7106   8
  -5 -15  -2 1062.74 43.1296   8
  -7  15  -2 173.760 19.1729   7
   7  15   2 149.662 13.5858   7
  -7 -15  -2 147.078 13.6367   8
   7 -15   2 173.192 15.5462   8
  -9  15  -2 112.212 16.3557   7
   9 -15   2 122.345 13.8752   8
 -11  15  -2 21.6920 10.1018   7
  11 -15   2 6.31508 7.83903   8
  13 -15   2 24.7869 8.76924   8
 -13  15  -2 33.0717 10.6610   7
 -13  15  -2 29.8811 8.23421   1
  15 -15   2 4.10223 8.18641   8
 -15  15  -2-3.50877 8.11448   7
 -15  15  -2 4.85076 7.52905   1
 -17  15  -2 1.83057 8.07810   1
  16 -16  -2 96.7835 15.0682   8
  14 -16  -2 38.1890 11.8238   8
 -14 -16   2 32.7178 10.5274   5
 -12  16   2 10.3929 9.08616   7
  12 -16  -2 17.5462 9.90252   8
 -12 -16   2 15.4910 9.17061   5
 -10  16   2 31.0602 9.61951   7
  10  16  -2 16.7206 9.33340   7
  10 -16  -2 23.0462 9.87711   8
  -8  16   2 35.3550 10.3400   7
   8  16  -2 56.5321 11.9792   7
   8 -16  -2 49.5644 10.7866   8
  -8 -16   2 54.1915 9.93795   8
   6  16  -2 160.263 18.2815   7
  -6  16   2 183.978 18.1883   7
   6 -16  -2 185.717 17.4406   8
  -6 -16   2 196.778 16.1007   8
   4  16  -2 263.336 23.2259   7
  -4  16   2 275.725 21.2829   7
   4 -16  -2 283.979 20.9532   8
  -4 -16   2 254.230 18.7666   8
   2  16  -2 199.138 20.7761   7
  -2  16   2 190.946 17.7851   7
   2 -16  -2 215.865 18.1762   8
  -2 -16   2 213.266 17.0370   8
   0  16  -2 137.302 17.6701   7
   0  16   2 123.729 14.4366   7
   0 -16  -2 117.732 13.8246   8
   0 -16   2 141.396 14.2446   8
   2  16   2 190.158 17.4911   7
  -2  16  -2 229.407 22.3725   7
  -2 -16  -2 186.705 16.6080   8
   2 -16   2 225.315 17.9081   8
   4  16   2 96.0517 12.8200   7
  -4  16  -2 112.372 17.0558   7
  -4 -16  -2 126.110 13.7571   8
   4 -16   2 110.451 13.2047   8
   6  16   2 710.034 33.4948   7
  -6  16  -2 678.693 39.9353   7
  -6 -16  -2 722.200 33.9033   8
   6 -16   2 648.991 33.9673   8
   8  16   2 207.845 15.9068   7
  -8  16  -2 188.829 20.8924   7
   8 -16   2 179.652 17.0859   8
 -10  16  -2 464.206 31.4508   7
  10 -16   2 459.189 27.5596   8
  12 -16   2 41.7758 10.5507   8
 -12  16  -2 30.2025 11.0633   7
  14 -16   2 9.41746 8.39936   8
 -14  16  -2 5.32119 8.91021   7
  16 -16   2 1.29774 8.13629   8
 -16  16  -2 8.26816 8.17413   1
  13 -17  -2-0.76839 9.68893   8
 -11  17   2 48.9586 11.3236   7
  11 -17  -2 51.0857 12.6498   8
  -9  17   2 10.2960 8.67752   7
   9  17  -2 1.41469 8.71726   7
   9 -17  -2 16.0912 10.0770   8
  -7  17   2 252.696 22.0399   7
   7  17  -2 288.554 23.4940   7
   7 -17  -2 238.882 20.9296   8
  -7 -17   2 303.540 20.7394   8
  -5  17   2 13.0346 8.94256   7
   5  17  -2 22.8442 10.4222   7
  -5 -17   2 22.7029 8.61987   8
   5 -17  -2 33.3041 10.6722   8
  -3  17   2-1.41962 8.53474   7
   3  17  -2 12.7135 10.6272   7
   3 -17  -2-1.31799 8.21554   8
  -3 -17   2 14.5775 8.83373   8
  -1  17   2-6.88935 8.83429   7
   1  17  -2 9.69725 10.7307   7
   1 -17  -2 7.06322 8.23393   8
  -1 -17   2 9.60308 8.18815   8
   1  17   2 41.0213 10.8547   7
  -1  17  -2 54.0901 13.9779   7
  -1 -17  -2 37.0392 10.2376   8
   1 -17   2 50.6072 10.8246   8
   3  17   2 242.093 20.1865   7
  -3  17  -2 304.068 26.5466   7
  -3 -17  -2 253.784 20.4410   8
   3 -17   2 316.403 22.2434   8
  -5  17  -2 2266.45 89.2873   7
   5 -17   2 2442.75 83.4821   8
  -5 -17  -2 2268.40 80.8357   8
   7  17   2 395.577 23.6802   7
  -7  17  -2 352.055 28.3731   7
   7 -17   2 357.632 25.0313   8
  -9  17  -2 110.805 17.3357   7
   9 -17   2 91.5583 13.3104   8
 -11  17  -2 12.4877 10.6174   7
  11 -17   2 2.02072 8.25019   8
 -13  17  -2 78.4566 13.8746   7
  13 -17   2 88.1393 13.9718   8
 -10  18   2 469.262 30.9056   7
  10 -18  -2 474.239 31.1920   8
  -8  18   2 202.989 20.2142   7
   8  18  -2 200.129 20.4835   7
   8 -18  -2 211.066 20.9536   8
  -8 -18   2 228.692 18.6532   8
   6  18  -2 151.660 18.8581   7
  -6  18   2 213.040 19.9814   7
   6 -18  -2 188.992 19.1007   8
  -6 -18   2 146.920 15.9717   8
  -4  18   2 104.474 15.1834   7
   4  18  -2 122.741 17.4126   7
   4 -18  -2 101.856 15.0708   8
  -4 -18   2 100.358 13.6640   8
  -2  18   2 256.187 21.7659   7
   2  18  -2 225.561 23.0707   7
   2 -18  -2 306.041 22.9652   8
  -2 -18   2 250.414 20.3925   8
   0  18   2-1.43795 8.42553   7
   0  18  -2 3.72074 10.6831   7
   0 -18  -2 6.26271 8.52185   8
   0 -18   2 5.98529 8.38609   8
   2  18   2 593.137 33.2088   7
  -2  18  -2 618.583 38.6770   7
   2 -18   2 572.555 33.0706   8
  -2 -18  -2 614.271 33.8994   8
   4  18   2 68.2168 11.8822   7
  -4  18  -2 58.2226 14.8890   7
   4 -18   2 69.8775 12.9862   8
  -4 -18  -2 83.4273 13.0889   8
   6  18   2 345.025 23.3815   7
  -6  18  -2 315.708 27.7022   7
  -6 -18  -2 364.662 24.6416   8
   6 -18   2 365.557 25.7669   8
  -8  18  -2 26.0728 12.8527   7
   8 -18   2 32.6487 11.3618   8
 -10  18  -2 74.1722 15.3734   7
  10 -18   2 67.5920 13.3625   8
   9  19  -2 301.020 23.7808   7
  -7  19   2 764.545 43.0547   7
   7  19  -2 841.856 43.9086   7
  -7 -19   2 924.784 41.6787   8
   7 -19  -2 803.841 43.7229   8
  -5  19   2 218.952 21.3232   7
   5  19  -2 221.659 22.6741   7
   5 -19  -2 241.161 22.2974   8
  -5 -19   2 223.655 19.8438   8
  -3  19   2 129.170 16.8817   7
   3  19  -2 120.550 18.3840   7
   3 -19  -2 161.163 18.3664   8
  -3 -19   2 138.885 16.3790   8
  -1  19   2 98.8587 14.4269   7
   1  19  -2 116.633 17.7977   7
   1 -19  -2 124.760 16.3339   8
  -1 -19   2 106.975 14.9294   8
  -1 -19  -2-3.77866 9.63733   8
   1 -19   2 8.11058 10.2042   8
  -1  19  -2 14.7674 12.3434   7
   1  19   2 0.73760 8.41314   7
   3 -19   2 59.6311 12.9890   8
  -3 -19  -2 73.4476 13.2474   8
  -3  19  -2 49.9307 14.9865   7
   3  19   2 60.6325 12.3313   7
  -5 -19  -2 45.5416 12.0483   8
   5 -19   2 45.3726 12.1621   8
  -5  19  -2 51.8682 14.1162   7
   5  19   2 37.4786 10.6779   7
  -6 -20   2 12.0982 9.89622   8
   6  20  -2-0.84882 9.81609   7
  -4 -20   2 12.5793 10.0503   8
   4  20  -2 10.0733 10.5936   7
  -2 -20   2 73.6992 13.6293   8
   0 -20  -2 11.5378 11.8320   8
   2  20   2 3.81349 8.45389   7
  -2 -20  -2-4.81138 9.45831   8
  -4 -20  -2-0.78315 9.93093   8
 -27   0   3 25.6339 8.77071   1
 -25   0   3 82.9091 10.4432   5
 -25   0   3 85.7279 11.2976   1
 -25   0   3 105.630 14.7222   4
 -23   0   3 1145.96 44.8421   5
 -23   0   3 1135.64 48.7681   2
 -23   0   3 1171.49 49.3193   4
 -23   0   3 1133.28 44.9986   1
 -21   0   3 586.230 30.8248   2
 -21   0   3 610.053 28.1739   1
 -21   0   3 671.366 31.6318   4
 -19   0   3 12.0896 5.47767   1
 -19   0   3 7.64502 5.92934   4
 -17   0   3 1836.52 61.7483   1
 -17   0   3 1924.51 64.6063   4
 -15   0   3 1034.25 37.5280   1
 -15   0   3 1102.09 39.7695   4
  13   0  -3 333.136 16.2975   8
 -13   0   3 332.663 17.3037   6
 -13   0   3 351.654 16.9467   4
 -11   0   3 468.866 19.0841   6
 -11   0   3 533.471 21.2796   4
  11   0  -3 514.244 21.2574   8
 -11   0   3 553.271 20.2272   1
  -9   0   3 5.63717 2.80305   1
   9   0  -3 4.06182 4.46269   8
  -9   0   3 5.30859 3.59103   4
  -9   0   3 3.69526 2.01049   6
  -7   0   3 654.680 19.7947   6
  -7   0   3 615.441 22.4725   1
   7   0  -3 719.446 25.1860   8
  -7   0   3 707.676 23.5845   4
   5   0  -3 6345.36 178.910   8
  -5   0   3 5972.19 177.662   4
  -3   0   3 589.596 22.9000   6
   3   0  -3 725.396 24.6493   8
   1   0  -3 770.057 31.4100   6
   1   0  -3 799.620 28.4036   8
  -1   0  -3 8639.96 242.759   6
  -1   0  -3 8110.21 241.005   8
   3   0   3 453.458 14.1752   5
  -3   0  -3 486.980 22.0962   6
  -5   0  -3 2819.34 80.6972   5
  -5   0  -3 2752.75 89.7715   6
  -7   0  -3 2800.47 79.5887   2
  -7   0  -3 2681.89 79.9316   5
  -7   0  -3 2838.00 91.5409   6
  -9   0  -3 289.983 11.1025   2
  -9   0  -3 264.196 10.8750   5
  -9   0  -3 266.476 20.7996   6
 -11   0  -3 2358.11 70.3642   2
 -11   0  -3 2307.33 69.6517   5
 -13   0  -3 834.978 46.0738   6
 -13   0  -3 899.556 33.1753   1
 -13   0  -3 880.770 30.3633   5
 -15   0  -3 908.941 34.0116   1
 -15   0  -3 926.515 35.0173   4
 -17   0  -3 3924.73 119.884   1
 -17   0  -3 3823.11 120.677   4
 -19   0  -3 327.946 20.8832   1
 -19   0  -3 276.443 40.9522   6
 -21   0  -3 64.6975 12.6950   4
 -21   0  -3 39.4558 27.5924   6
 -21   0  -3 46.4331 10.9195   1
 -23   0  -3 58.6231 13.7377   4
 -23   0  -3 65.3262 11.9558   1
 -26  -1   3 19.4669 6.67210   5
 -26  -1   3 21.6683 9.53444   4
 -26   1   3 17.2394 9.63273   4
 -26  -1   3 34.0981 8.47772   1
 -26   1   3 23.6110 8.64311   1
 -24  -1   3 29.5078 9.72244   4
 -24   1   3 22.3077 9.42687   4
 -24  -1   3 27.5046 10.1476   2
 -24   1   3 28.5686 9.83095   2
 -24   1   3 22.7369 6.39841   5
 -24  -1   3 19.9322 6.76669   5
 -24  -1   3 30.7459 7.44427   1
 -24   1   3 31.1183 8.67668   1
 -22  -1   3 215.798 18.8890   2
 -22   1   3 286.583 21.2970   2
 -22   1   3 288.598 18.3212   1
 -22  -1   3 246.536 16.3890   1
 -22  -1   3 286.761 18.0302   5
 -22  -1   3 281.431 19.7711   4
 -22   1   3 291.021 20.6451   4
 -20  -1   3 11.3088 6.05888   4
 -20   1   3 19.3207 7.03026   4
 -20  -1   3 13.7907 5.08966   1
 -20   1   3 30.2142 7.15724   1
 -20  -1   3 10.9693 5.67972   5
 -20  -1   3 19.0318 8.10527   2
 -18  -1   3 784.777 35.0676   2
 -18  -1   3 822.707 34.0124   4
 -18   1   3 815.686 34.3440   4
 -18   1   3 792.882 32.3626   1
 -18  -1   3 830.052 31.7235   1
 -16  -1   3 144.151 12.8843   2
 -16   1   3 125.915 10.0845   1
 -16  -1   3 158.427 10.1201   1
 -16  -1   3 138.915 11.1265   4
 -16   1   3 139.287 11.4147   4
 -14  -1   3 104.454 7.85640   6
  14  -1  -3 96.7228 8.28066   8
 -14   1   3 82.0993 15.1781   6
 -14   1   3 120.535 8.91552   1
 -14  -1   3 95.8627 8.65015   4
 -14   1   3 111.140 9.46756   4
  12  -1  -3 2322.26 73.1893   8
  12   1  -3 2417.72 75.1977   8
 -12  -1   3 2219.67 72.5028   1
 -12   1   3 2507.80 82.4012   6
 -12  -1   3 2501.15 71.6748   6
 -10   1   3 267.092 17.8897   6
  10   1  -3 359.108 16.5464   8
  10  -1  -3 272.034 13.6023   8
 -10  -1   3 369.714 15.0575   4
 -10   1   3 283.512 14.2018   4
 -10  -1   3 303.815 11.4040   6
 -10   1   3 269.604 13.1237   1
 -10  -1   3 336.071 13.1996   1
  -8  -1   3 13.9168 2.70186   1
  -8   1   3 24.9794 3.97915   1
  -8  -1   3 14.1507 2.89353   4
  -8   1   3 22.6311 4.44364   4
   8  -1  -3 21.0994 4.41304   8
   8   1  -3 19.2294 5.92882   8
  -6   1   3 7296.12 208.885   4
  -6  -1   3 6838.81 208.438   4
   6  -1  -3 7262.93 209.189   8
   4   1  -3 1418.04 45.0403   8
   4  -1  -3 1255.82 41.9170   8
   2   1  -3 62.2980 7.88293   8
   2  -1  -3 32.8221 5.14590   8
  -2  -1   3 76.5595 4.80938   2
   2  -1  -3 32.6835 3.09465   6
   0   1  -3 66.1786 14.7975   6
   0  -1  -3 78.2915 6.64840   8
   0  -1  -3 78.9756 5.05882   6
  -2  -1  -3 6269.32 183.500   8
  -2   1  -3 6481.46 179.074   2
  -2   1  -3 6802.25 197.272   6
  -4  -1  -3 169.960 7.25194   5
  -4   1  -3 204.814 6.20105   5
  -4  -1  -3 164.590 9.53101   6
  -4   1  -3 200.810 20.0014   6
  -4  -1  -3 180.964 10.7205   8
  -6   1  -3 3181.25 107.129   6
  -6  -1  -3 3217.73 95.3345   6
  -6  -1  -3 3387.82 91.1165   5
  -6  -1  -3 3293.89 90.5087   2
  -8  -1  -3 195.034 12.7868   6
  -8   1  -3 164.344 19.9716   6
  -8  -1  -3 183.617 8.58724   5
  -8   1  -3 197.499 7.76973   5
  -8  -1  -3 194.142 8.81464   2
 -10  -1  -3 20.4773 3.76915   2
 -10  -1  -3 19.2613 3.48024   5
 -10   1  -3 20.6587 2.93312   5
  12  -1   3 124.345 5.95400   8
 -12  -1  -3 140.913 8.82416   2
 -12  -1  -3 150.659 15.9231   6
 -12   1  -3 174.194 23.9107   6
 -12  -1  -3 151.143 8.50497   5
 -12   1  -3 138.652 7.34807   5
 -12   1  -3 141.844 9.67981   1
 -14   1  -3 825.579 30.4001   4
 -14  -1  -3 758.702 29.8180   4
 -14  -1  -3 713.652 41.0644   6
 -14   1  -3 761.568 51.8569   6
 -14  -1  -3 766.908 27.4235   5
 -14   1  -3 763.285 29.5434   1
 -14  -1  -3 697.455 28.6558   1
 -16   1  -3 382.987 21.2219   1
 -16  -1  -3 516.456 22.6763   1
 -16  -1  -3 569.156 37.7744   6
 -16   1  -3 392.207 41.0080   6
 -16   1  -3 406.353 21.9069   4
 -16  -1  -3 575.406 24.2934   4
 -18  -1  -3 162.725 13.3538   1
 -18   1  -3 223.120 15.7806   1
 -18   1  -3 212.512 15.5974   4
 -18  -1  -3 172.990 14.3408   4
 -18   1  -3 206.313 34.4644   6
 -18  -1  -3 142.519 25.3945   6
 -20   1  -3 18.3984 8.46619   1
 -20  -1  -3 14.4872 7.46415   1
 -20   1  -3 21.7243 8.89983   4
 -20  -1  -3 17.5746 7.96865   4
 -20   1  -3 26.7566 25.7868   6
 -20  -1  -3 18.8443 21.7952   6
 -22   1  -3 14.0945 8.95695   1
 -22  -1  -3 5.93027 7.90152   1
 -22   1  -3 27.9410 10.8344   4
 -22  -1  -3 17.1783 9.48425   4
 -22  -1  -3 12.2654 25.5442   6
 -24   1  -3 15.6445 12.9763   4
 -24  -1  -3 15.2076 10.8251   4
 -24   1  -3 8.05756 8.51880   1
 -24  -1  -3 5.09667 8.12829   1
 -27  -2   3 6.89268 5.78088   5
 -25  -2   3 15.5007 7.75996   4
 -25   2   3 31.9047 10.6022   4
 -25   2   3 24.8566 8.84264   1
 -25  -2   3 15.0607 6.71879   5
 -25   2   3 20.2002 6.13114   5
 -23  -2   3 2.72998 9.08304   2
 -23  -2   3 2.38427 6.08288   5
 -23   2   3 7.51636 6.77097   1
 -23  -2   3 6.21683 4.66377   1
 -23   2   3 16.6404 9.18671   4
 -23  -2   3 3.59749 6.08679   4
 -21  -2   3 167.333 16.2203   2
 -21  -2   3 161.289 14.0650   4
 -21   2   3 157.419 14.8088   4
 -21  -2   3 199.194 14.8495   5
 -21   2   3 139.137 13.0301   1
 -21  -2   3 151.060 11.7125   1
 -19  -2   3 87.6652 11.7846   2
 -19  -2   3 94.9856 9.85567   4
 -19   2   3 111.921 11.6174   4
 -19  -2   3 85.3052 9.55221   5
 -19   2   3 105.185 10.5202   1
 -19  -2   3 88.1869 8.31679   1
 -17  -2   3 80.3679 10.4783   2
 -17   2   3 97.4908 9.31291   1
 -17  -2   3 88.9763 7.83381   1
 -17  -2   3 96.9777 9.26532   4
 -17  -2   3 102.679 9.76987   5
 -15  -2   3 330.113 14.7393   6
 -15   2   3 286.595 15.6067   1
 -15  -2   3 309.966 18.1982   2
 -15  -2   3 306.272 16.2549   4
 -15   2   3 291.533 16.8948   4
  15  -2  -3 298.445 14.6958   8
 -13  -2   3 387.183 16.1695   6
 -13   2   3 442.342 18.9173   1
 -13  -2   3 376.300 16.6059   1
 -13   2   3 472.732 20.4557   4
  13  -2  -3 454.890 18.1827   8
 -11  -2   3 7296.62 211.384   2
 -11   2   3 7120.86 208.577   1
 -11  -2   3 7043.75 206.747   1
  11  -2  -3 6831.69 207.828   8
  -9  -2   3 396.928 17.1645   2
  -9   2   3 334.301 14.8897   1
  -9  -2   3 346.437 13.7038   1
  -9  -2   3 385.599 15.3549   4
  -9   2   3 349.003 15.7100   4
   9  -2  -3 328.309 14.9947   8
  -7  -2   3 396.518 17.4867   2
  -7   2   3 385.284 15.9867   1
  -7   2   3 409.968 16.2421   4
  -7  -2   3 440.866 15.9561   4
   7  -2  -3 397.093 16.4363   8
   5  -2  -3 41.6028 5.02896   8
  -5   2   3 50.2930 5.17680   4
   3  -2  -3 1092.68 35.7156   8
  -3  -2   3 1092.32 35.3427   2
   1  -2  -3 3776.53 115.375   8
  -1  -2   3 4076.73 114.845   2
   1  -2   3 29.2999 1.69195   5
  -1  -2  -3 13.9604 4.37038   8
   1  -2   3 27.9306 3.53157   2
  -3  -2  -3 6.71307 3.39764   6
  -3   2  -3 11.7505 15.9291   6
   3   2   3 18.7264 2.96659   2
  -3  -2  -3 9.53805 3.96530   8
  -5  -2  -3 1279.08 36.4482   5
  -5  -2  -3 1247.53 38.9679   8
   5   2   3 1096.25 35.4854   2
  -5   2  -3 1109.68 55.6818   6
  -5  -2  -3 1181.59 38.5632   6
  -7   2  -3 1694.35 49.2582   5
  -7  -2  -3 1704.18 51.2541   5
  -7  -2  -3 1796.87 54.1220   8
  -7  -2  -3 1615.32 51.0124   2
  -7  -2  -3 1714.85 54.9725   6
  -9  -2  -3 1189.48 39.4232   2
  -9  -2  -3 1304.06 43.0645   6
  -9  -2  -3 1200.83 39.1083   5
  -9   2  -3 1232.74 37.0269   5
 -11  -2  -3 81.6779 6.34058   5
 -11   2  -3 174.621 6.74794   5
 -11  -2  -3 105.484 7.63630   2
 -11   2  -3 206.098 12.0194   7
 -11   2  -3 195.181 10.3282   1
 -13   2  -3 130.618 26.8016   6
 -13   2  -3 123.286 9.85815   4
 -13  -2  -3 110.133 9.44830   4
 -13  -2  -3 116.547 13.7071   6
 -13   2  -3 133.611 9.72147   1
 -13  -2  -3 121.141 8.68490   1
 -13  -2  -3 125.396 8.37357   5
 -15  -2  -3 392.700 29.5027   6
 -15   2  -3 665.036 51.0417   6
 -15   2  -3 551.281 23.9805   1
 -15  -2  -3 444.771 21.1826   1
 -15   2  -3 605.210 24.7650   4
 -15  -2  -3 482.788 22.5624   4
 -17  -2  -3 236.822 25.6941   6
 -17   2  -3 253.587 37.3089   6
 -17  -2  -3 238.863 15.8414   4
 -17   2  -3 301.600 18.0414   4
 -17   2  -3 215.086 16.0040   1
 -17  -2  -3 298.228 16.1946   1
 -19   2  -3 113.936 32.2042   6
 -19  -2  -3 81.1123 20.4210   6
 -19  -2  -3 105.873 11.4781   4
 -19   2  -3 68.7102 11.0337   4
 -19  -2  -3 87.1114 9.98687   1
 -19   2  -3 50.7475 10.8982   1
 -21  -2  -3 7.23231 20.7815   6
 -21   2  -3 42.6552 28.8280   6
 -21  -2  -3 33.3416 8.60635   1
 -21   2  -3 28.6665 10.0288   1
 -21   2  -3 30.2358 10.6422   4
 -21  -2  -3 29.0380 8.17908   4
 -23   2  -3 124.817 15.6845   1
 -23   2  -3 128.585 18.2499   4
 -23  -2  -3 174.757 18.3767   4
 -23  -2  -3 128.384 14.2477   1
 -25  -2  -3 26.0802 9.38592   1
 -26  -3   3 41.4991 9.60599   5
 -26  -3   3 40.5664 9.38319   4
 -26   3   3 20.4576 9.53992   1
 -24  -3   3 31.3787 11.8107   2
 -24   3   3 16.8809 8.62015   1
 -24  -3   3 23.9256 7.78938   4
 -24   3   3 20.9231 9.63266   4
 -24  -3   3 37.8717 9.19184   5
 -22  -3   3 1083.39 42.2378   5
 -22  -3   3 1084.17 48.3511   2
 -22  -3   3 1044.33 43.4354   4
 -22   3   3 1009.21 44.4552   4
 -20   3   3 96.7800 10.8730   1
 -20  -3   3 70.3385 7.77529   1
 -20  -3   3 74.0739 11.9371   2
 -20  -3   3 86.8287 10.5727   5
 -20  -3   3 75.3625 9.29103   4
 -20   3   3 106.405 12.1275   4
 -18   3   3 308.085 18.8384   1
 -18  -3   3 379.020 17.6373   1
 -18  -3   3 435.206 20.9607   5
 -18  -3   3 400.786 23.3316   2
 -18  -3   3 398.524 20.1793   4
 -18   3   3 341.265 20.4386   4
 -16   3   3 74.3161 8.31607   1
 -16  -3   3 94.4439 7.23230   1
 -16  -3   3 95.5152 11.1742   2
 -16  -3   3 101.448 8.68357   4
 -16  -3   3 98.4451 9.52367   5
 -14  -3   3 7.44864 3.00541   1
 -14   3   3 15.9685 5.09591   1
 -14  -3   3 4.17820 3.35948   6
 -14  -3   3 8.81143 4.64643   5
 -14  -3   3 11.0770 3.91387   4
 -14   3   3 16.2892 5.33459   4
 -14  -3   3 12.8750 5.93968   2
  14  -3  -3 15.1536 4.91778   8
 -12  -3   3 397.840 15.9859   1
  12  -3  -3 414.547 17.7301   8
  10  -3  -3 16.0740 4.47490   8
 -10   3   3 19.4741 4.79536   4
 -10  -3   3 16.8651 3.74555   4
 -10  -3   3 14.0024 2.79185   1
 -10   3   3 23.2715 4.79924   1
 -10  -3   3 19.5985 5.54015   2
   8  -3  -3 500.256 18.3043   6
  -8  -3   3 487.619 20.4741   2
  -8  -3   3 518.165 16.7940   1
  -8   3   3 407.169 18.0649   1
   8  -3  -3 433.525 18.5624   8
  -8   3   3 450.138 18.5288   4
  -8  -3   3 499.732 18.1511   4
  -6  -3   3 1718.92 56.4302   2
  -6  -3   3 1828.10 54.0369   4
  -6   3   3 1786.99 54.6878   4
   6  -3  -3 1668.11 54.7511   8
  -4  -3   3 595.145 21.8571   2
  -4  -3   3 544.129 18.4364   5
  -2  -3   3 46.7783 6.21023   2
  -2  -3   3 42.1235 3.69356   5
   0  -3   3 330.540 11.0625   5
   0  -3  -3 330.288 13.9991   8
   0  -3   3 338.505 13.6228   2
  -2  -3  -3 3080.97 91.4672   8
  -4  -3  -3 2394.23 72.3192   8
  -6  -3  -3 556.276 21.8751   6
  -6  -3  -3 630.183 20.3698   5
  -6  -3  -3 563.145 21.0500   8
  -8  -3  -3 710.553 25.0393   5
  -8  -3  -3 739.893 25.5278   2
  -8  -3  -3 730.987 26.0926   8
  -8   3  -3 812.717 51.1528   6
  -8  -3  -3 790.517 28.2439   6
 -10  -3  -3 507.245 20.0323   2
 -10  -3  -3 500.858 19.5953   5
 -10  -3  -3 527.397 17.3984   7
 -12   3  -3 129.793 10.1217   4
 -12  -3  -3 173.988 12.6585   6
 -12   3  -3 122.282 27.5154   6
  12  -3   3 132.653 7.20593   8
 -12  -3  -3 149.738 9.62221   2
 -12   3  -3 144.649 10.0266   1
 -12  -3  -3 147.660 9.04129   5
 -14   3  -3 99.0498 9.85336   1
 -14  -3  -3 134.992 9.33976   1
 -14  -3  -3 140.103 13.0386   6
 -14   3  -3 95.6306 9.48378   4
 -14  -3  -3 137.214 9.92089   4
 -14   3  -3 88.5444 26.1079   6
 -16  -3  -3 293.358 23.3731   6
 -16   3  -3 243.105 37.0501   6
 -16   3  -3 229.604 15.8053   1
 -16  -3  -3 239.092 14.0294   1
 -16   3  -3 238.624 15.7384   4
 -16  -3  -3 255.103 15.3637   4
 -16  -3  -3 260.830 13.8811   5
 -18   3  -3 130.276 13.0575   4
 -18  -3  -3 112.081 11.2045   4
 -18  -3  -3 81.0253 18.4431   6
 -18   3  -3 128.298 32.7982   6
 -18  -3  -3 107.115 10.0707   1
 -18   3  -3 119.908 12.6131   1
 -20   3  -3 6.19544 7.63268   4
 -20  -3  -3 2.93800 5.91089   4
 -20   3  -3 19.2112 27.0063   6
 -20  -3  -3 1.35945 15.0685   6
 -20  -3  -3-1.84129 4.91157   1
 -20   3  -3 10.4982 8.51620   1
 -22  -3  -3-2.87441 6.33413   4
 -22   3  -3 15.3865 10.4439   4
 -22  -3  -3 10.5300 18.8719   6
 -22  -3  -3 3.35720 5.96982   1
 -22   3  -3-0.62817 7.69268   1
 -24  -3  -3-7.21198 7.36037   1
 -24  -3  -3 4.51296 7.47944   4
 -25  -4   3 16.9182 8.87297   5
 -25  -4   3 4.43505 5.58642   4
 -25   4   3 2.90757 8.68552   4
 -25   4   3-0.62944 7.93811   1
 -23  -4   3 810.744 37.0580   5
 -23  -4   3 815.877 37.4703   4
 -23   4   3 874.812 40.7038   4
 -23   4   3 778.982 37.0020   1
 -23  -4   3 807.833 42.2953   2
 -21  -4   3 2.97754 4.62151   4
 -21   4   3-1.71232 6.81914   4
 -21  -4   3 1.85266 6.28768   5
 -21   4   3-0.96360 6.21178   1
 -21  -4   3 1.41958 9.68279   2
 -19  -4   3 638.754 29.1929   5
 -19   4   3 646.103 29.7445   1
 -19  -4   3 658.335 29.3889   4
 -19   4   3 683.897 31.4353   4
 -19  -4   3 651.436 34.5544   2
 -17  -4   3 0.70057 3.52363   4
 -17   4   3 3.34143 5.72557   4
 -17  -4   3-3.51266 3.47695   1
 -17   4   3 0.75844 4.88934   1
 -17  -4   3 0.36091 4.94744   5
 -17  -4   3-3.94010 7.45161   2
 -15  -4   3 510.642 26.7223   2
 -15  -4   3 542.686 23.5110   5
 -15   4   3 523.791 23.4065   1
 -15  -4   3 489.047 19.9593   1
 -15  -4   3 502.239 22.3298   4
 -15   4   3 542.277 24.2479   4
  15  -4  -3 548.951 22.5559   8
 -13  -4   3 43.6801 6.54325   5
 -13   4   3 51.5564 7.04654   4
  13  -4  -3 24.2631 5.45725   8
 -13  -4   3 39.2845 7.93788   2
 -13   4   3 42.4204 6.45411   1
 -13  -4   3 38.0375 4.29594   1
 -11  -4   3 8286.51 241.624   1
 -11  -4   3 8912.75 244.671   4
  11  -4  -3 8275.48 244.788   8
  -9   4   3 5779.06 170.398   1
  -9  -4   3 5848.89 167.096   1
  -9  -4   3 5939.56 170.109   5
  -9  -4   3 5593.23 173.975   2
  -9  -4   3 6037.03 169.323   4
  -9   4   3 5939.79 170.688   4
   9  -4  -3 5520.28 170.373   8
  -7   4   3 549.144 21.7499   1
  -7  -4   3 626.489 21.5560   5
  -7  -4   3 617.508 24.8886   2
  -7  -4   3 559.053 20.3771   4
  -7   4   3 554.567 21.3969   4
   7  -4  -3 547.610 21.8019   8
   5   4  -3 2411.98 72.6296   1
  -5  -4   3 2494.67 79.5139   2
  -5   4   3 2581.75 76.8164   4
   5  -4  -3 2464.57 76.8351   8
  -3  -4   3 537.040 17.8067   5
  -3  -4   3 553.059 21.7251   2
  -1  -4   3 7180.69 198.075   5
  -1  -4   3 7048.25 201.525   2
  -1  -4  -3 1586.06 48.4548   8
   1  -4   3 1509.58 44.8661   5
  -3  -4  -3 257.420 10.8613   8
  -3   4  -3 182.530 6.83747   5
  -5  -4  -3 126.900 7.96554   8
  -5  -4  -3 134.334 7.29654   5
  -7  -4  -3 196.252 9.82962   5
  -7  -4  -3 204.449 10.2788   8
  -9  -4  -3 3139.96 96.3281   5
  -9  -4  -3 3307.28 96.3484   8
  -9  -4  -3 3248.95 97.2192   2
 -11  -4  -3 5884.54 178.040   6
 -11  -4  -3 5852.93 174.012   5
 -11  -4  -3 5745.61 174.854   2
 -11   4  -3 6396.44 176.492   1
  11  -4   3 5946.71 172.396   8
 -11   4  -3 6141.99 179.445   7
 -13   4  -3 862.635 33.1911   1
 -13   4  -3 921.959 32.7532   4
 -13   4  -3 812.411 60.2902   6
 -13  -4  -3 918.315 35.7609   6
 -15  -4  -3 51.0975 6.40043   5
 -15  -4  -3 44.0222 5.85949   1
 -15   4  -3 79.3779 9.42268   1
 -15   4  -3 73.8195 8.81200   4
 -15  -4  -3 46.9559 6.40988   4
 -15  -4  -3 57.8571 9.26085   6
 -17   4  -3 534.598 25.9004   4
 -17  -4  -3 559.218 25.3987   4
 -17  -4  -3 464.737 21.2756   5
 -17  -4  -3 430.679 21.2436   1
 -17   4  -3 473.852 25.3501   1
 -17  -4  -3 448.819 29.0932   6
 -19  -4  -3 12.7862 4.99270   1
 -19   4  -3 38.9745 9.68468   1
 -19   4  -3 35.8421 9.28169   4
 -19  -4  -3 26.8909 7.42696   4
 -19  -4  -3 24.0292 13.5577   6
 -21  -4  -3 433.585 23.8423   1
 -21   4  -3 412.799 25.9517   1
 -21   4  -3 501.254 29.8621   4
 -21  -4  -3 526.025 28.7578   4
 -23   4  -3 670.730 36.9519   1
 -23  -4  -3 656.025 33.1536   1
 -26  -5   3 20.4130 9.24547   5
 -26  -5   3 13.0756 6.87761   4
 -24  -5   3 775.203 36.6135   5
 -24  -5   3 745.831 35.6973   4
 -24   5   3 729.601 37.9802   4
 -24   5   3 745.563 36.8762   1
 -24  -5   3 737.411 42.3916   2
 -22  -5   3-11.9553 11.2361   2
 -22  -5   3-0.52932 7.07921   5
 -22   5   3-0.54312 6.69098   1
 -22  -5   3-1.03027 4.89621   4
 -22   5   3 8.83213 7.86389   4
 -20  -5   3 16.8513 9.90882   2
 -20   5   3 9.76814 6.81878   4
 -20  -5   3 20.2402 6.00209   4
 -20   5   3 7.48885 6.49314   1
 -20  -5   3 31.2999 8.31917   5
 -18  -5   3 947.825 44.7519   2
 -18   5   3 1048.19 40.6648   1
 -18  -5   3 1069.06 40.7934   5
 -18  -5   3 939.037 38.7898   4
 -18   5   3 1115.70 42.5718   4
 -16  -5   3 197.224 17.1311   2
 -16  -5   3 209.541 13.1811   4
 -16   5   3 235.835 15.2974   4
 -16   5   3 232.081 14.5413   1
 -16  -5   3 188.025 13.6661   5
 -14  -5   3 134.473 13.3146   2
 -14  -5   3 142.411 10.0694   4
 -14   5   3 153.354 11.5755   4
 -14  -5   3 159.351 11.1478   5
 -14  -5   3 133.884 7.97962   1
 -14   5   3 152.803 11.0842   1
  14  -5  -3 145.056 10.7163   8
 -12  -5   3 855.423 38.5212   2
 -12  -5   3 952.122 34.0649   4
 -12   5   3 1079.65 36.9687   4
 -12  -5   3 903.374 31.4384   1
 -12   5   3 1035.14 36.0431   1
  12  -5  -3 1079.72 36.2169   8
 -12  -5   3 1005.70 35.4271   5
 -10  -5   3 2471.68 73.8196   4
 -10   5   3 2497.68 75.6792   4
 -10  -5   3 2369.98 71.3187   1
  10  -5  -3 2372.77 75.6520   8
  -8  -5   3 1406.90 45.4372   4
  -8   5   3 1415.14 46.8283   4
  -8  -5   3 1504.90 46.9046   5
  -8   5   3 1374.35 47.1216   1
   8  -5  -3 1451.99 48.0494   8
  -6  -5   3 2035.00 70.6305   2
  -6   5   3 2007.01 66.0468   4
  -6  -5   3 2263.23 66.3292   5
   6   5  -3 2235.82 62.2042   1
   6  -5  -3 1990.57 67.1766   8
   4  -5  -3 17.9175 4.62228   8
  -4  -5   3 19.3126 3.61525   5
   4   5  -3 20.3885 1.65437   1
  -4  -5   3 22.0295 6.40325   2
  -2  -5   3 5422.25 160.985   2
  -2  -5   3 5299.55 157.153   5
   2  -5  -3 5785.71 160.193   8
   0  -5   3 10.6002 2.54140   5
   0  -5  -3 23.4703 5.05073   8
  -2  -5  -3 107.596 7.49802   8
  -4   5  -3 536.154 18.0229   1
  -4  -5  -3 413.897 18.1256   8
  -6  -5  -3 188.070 9.78846   8
  -6  -5  -3 175.548 9.47593   5
  -6   5  -3 159.247 9.31303   1
  -8  -5  -3 200.822 10.2997   5
  -8  -5  -3 159.616 9.37103   8
 -10  -5  -3 2335.81 69.2569   6
 -10   5  -3 1973.25 71.7578   7
 -10   5  -3 2358.24 67.8377   1
  10  -5   3 1896.34 64.0359   8
 -12   5  -3 1763.57 58.3712   7
 -12  -5  -3 1582.21 57.2175   6
  12  -5   3 1704.23 52.5467   8
 -12   5  -3 1700.69 56.6732   1
 -12   5  -3 1770.70 55.8274   4
 -12  -5  -3 1518.92 53.5492   5
 -14   5  -3 1403.74 45.5678   4
 -14  -5  -3 1217.47 43.3950   4
 -14  -5  -3 1450.79 49.5334   6
 -14  -5  -3 992.720 40.3962   1
 -14   5  -3 1281.84 45.8132   1
 -14  -5  -3 1187.66 41.8106   5
 -16   5  -3 600.423 27.7928   4
 -16  -5  -3 646.622 26.9860   4
 -16  -5  -3 547.262 23.7545   5
 -16  -5  -3 653.742 30.1459   6
 -16   5  -3 579.938 28.8343   1
 -18  -5  -3 10.0458 9.98879   6
 -18  -5  -3 17.6365 5.40687   1
 -18   5  -3 13.1661 7.88812   1
 -18   5  -3 15.5629 7.54672   4
 -18  -5  -3 26.5723 7.64255   4
 -20  -5  -3 305.250 18.3964   1
 -20  -5  -3 299.952 28.5813   6
 -20   5  -3 290.572 22.2845   4
 -20  -5  -3 354.444 22.7089   4
 -22  -5  -3 98.9496 14.5328   4
 -22   5  -3 78.5536 14.8295   4
 -22  -5  -3 26.8918 17.4793   6
 -22   5  -3 46.6281 11.1052   1
 -24  -5  -3 5.16724 8.42765   4
 -24  -5  -3-9.21768 19.3539   6
 -25  -6   3 1.29101 8.32284   5
 -25  -6   3-4.80758 6.66173   4
 -23  -6   3-6.28174 6.05362   4
 -23   6   3 0.66199 7.65503   4
 -23  -6   3-4.68570 8.36950   5
 -23   6   3 5.49844 7.57161   1
 -23  -6   3-3.52725 11.7342   2
 -21  -6   3 32.8963 7.28562   4
 -21   6   3 61.3365 10.6846   4
 -21  -6   3 30.6631 11.6070   2
 -21  -6   3 60.6119 10.4321   5
 -21   6   3 66.3948 10.4993   1
 -19  -6   3 144.289 13.5372   5
 -19   6   3 154.052 13.9318   1
 -19  -6   3 151.690 12.2474   4
 -19   6   3 176.384 14.9677   4
 -19  -6   3 150.700 17.3086   2
 -17  -6   3 856.733 35.2150   5
 -17   6   3 804.650 34.3996   1
 -17  -6   3 810.570 32.7771   4
 -17   6   3 858.156 35.7943   4
 -17  -6   3 863.216 40.7964   2
 -15  -6   3 48.9568 7.91063   5
 -15   6   3 44.6039 7.31792   4
 -15  -6   3 43.0096 6.13978   4
 -15   6   3 50.5322 7.58378   1
 -15  -6   3 40.3814 10.1613   2
 -13   6   3 1.66440 4.54225   4
 -13  -6   3 9.89691 4.75926   5
 -13  -6   3 3.58436 7.08702   2
 -13   6   3 0.64449 4.24527   1
 -11  -6   3 391.918 22.9804   2
 -11  -6   3 449.909 19.6199   5
 -11  -6   3 437.591 15.2894   1
 -11   6   3 356.880 18.4882   1
 -11  -6   3 463.332 17.8146   4
  11  -6  -3 386.344 19.1134   8
  -9   6   3 1217.81 41.3843   4
  -9  -6   3 1251.06 39.8063   4
   9  -6  -3 1215.67 42.6380   8
   7  -6  -3 371.555 17.9348   8
  -7  -6   3 404.307 17.5187   5
  -7   6   3 420.626 17.4485   4
   5  -6  -3 1709.78 54.9819   8
  -5  -6   3 1719.47 53.5599   5
  -5  -6   3 1662.90 57.8902   2
  -3  -6   3 0.45337 3.18652   5
   3  -6  -3 2.14652 3.78437   8
  -3  -6   3 5.53185 5.13281   2
   1  -6  -3 2.30482 3.84215   8
  -1  -6   3 3.60609 2.70517   5
   1   6  -3 3.32756 1.59926   1
  -1  -6  -3 74.7959 6.77390   8
  -1   6  -3 56.6580 4.32266   1
  -3   6  -3 24.7096 3.60684   1
  -3  -6  -3 20.4317 4.49213   8
  -5  -6  -3 3507.82 106.473   8
  -5   6  -3 3634.83 105.673   1
  -7  -6  -3 26.2006 4.65662   8
  -7  -6  -3 32.2306 4.94123   5
  -7   6  -3 32.2966 4.88144   1
  -9   6  -3 49.3814 6.28872   1
   9  -6   3 43.2729 5.19717   8
  -9   6  -3 54.2048 10.2070   7
 -11   6  -3 84.6506 7.82297   4
 -11   6  -3 87.0884 8.75829   1
 -11   6  -3 94.2211 10.7801   7
 -13   6  -3 13.1439 6.19976   1
 -13  -6  -3 7.83568 4.34895   5
 -13   6  -3 22.4987 5.78592   4
 -13  -6  -3 8.39808 3.86721   4
 -13  -6  -3 8.54222 6.26559   6
 -15   6  -3-0.92223 6.55964   1
 -15  -6  -3 0.26605 3.81863   1
 -15  -6  -3 1.87806 3.99172   5
 -15  -6  -3 4.64907 4.68174   4
 -15   6  -3 1.60773 5.23823   4
 -15  -6  -3 3.52578 6.59903   6
 -17  -6  -3 154.844 11.4573   5
 -17  -6  -3 154.992 15.2883   6
 -17  -6  -3 161.672 13.6801   4
 -17   6  -3 163.490 14.2586   4
 -17   6  -3 152.395 15.0310   1
 -19   6  -3 26.5918 8.94439   1
 -19   6  -3 39.3011 9.95070   4
 -19  -6  -3 31.4428 9.17998   4
 -19  -6  -3 42.8559 11.5091   6
 -21   6  -3 22.8941 9.41479   1
 -21  -6  -3 14.3754 12.9775   6
 -21   6  -3 29.5358 11.3124   4
 -21  -6  -3 32.4034 10.5282   4
 -23  -6  -3-15.7785 18.8525   6
 -23  -6  -3 23.8246 10.9348   4
 -24   7   3 182.800 18.2124   4
 -24   7   3 166.320 17.1775   1
 -24  -7   3 197.664 18.5686   5
 -22   7   3 19.3527 8.89019   4
 -22  -7   3 10.5363 11.3891   2
 -22   7   3 12.6255 8.25172   1
 -22  -7   3 15.2902 8.84754   5
 -20   7   3 28.4524 8.39812   4
 -20  -7   3 12.5003 5.93261   4
 -20  -7   3 24.5571 11.2313   2
 -20   7   3 18.7105 8.08052   1
 -20  -7   3 11.5276 7.69853   5
 -18   7   3 33.9597 8.17192   4
 -18  -7   3 54.9357 9.46998   5
 -18  -7   3 59.7502 7.63227   4
 -18   7   3 27.4195 7.72767   1
 -18  -7   3 56.7120 12.7014   2
 -16  -7   3 66.0905 9.41001   5
 -16  -7   3 60.7412 7.14658   4
 -16   7   3 59.1573 8.84801   4
 -16   7   3 50.8951 8.28993   1
  16  -7  -3 49.8795 8.05923   8
 -16  -7   3 75.3647 12.6423   2
 -14  -7   3 4.77101 7.65146   2
 -14   7   3 13.3630 5.87165   4
  14  -7  -3 7.91218 5.43826   8
 -14   7   3 15.8227 5.83723   1
 -14  -7   3 3.58249 5.60113   5
  12  -7  -3 1024.39 36.9363   8
 -12   7   3 1050.14 36.3081   4
 -12  -7   3 900.428 33.0082   4
 -12  -7   3 929.971 35.8567   5
 -12  -7   3 878.148 40.8560   2
 -12   7   3 957.886 36.2217   1
 -10  -7   3 316.578 14.0961   4
 -10  -7   3 313.230 16.3721   5
 -10  -7   3 323.682 20.5577   2
  -8   7   3 342.340 15.6405   4
   6  -7  -3 17.3224 5.24037   8
  -6  -7   3 5.08361 4.05128   5
  -4  -7   3 168.374 12.8352   2
  -4  -7   3 156.204 9.31563   5
  -4   7   3 171.849 10.5982   7
   4  -7  -3 169.529 10.5775   8
  -2  -7   3 751.317 26.0195   5
   2  -7  -3 876.023 29.1785   8
   2   7  -3 723.809 22.9430   1
  -2   7   3 863.346 29.1725   7
   0  -7  -3 242.195 12.3653   8
   0  -7   3 215.105 9.90741   5
   0   7  -3 202.742 8.49958   1
   0   7   3 243.877 12.3225   7
  -2  -7  -3 975.948 35.5568   8
  -2   7  -3 1050.75 32.7856   1
  -4  -7  -3 2851.26 81.0576   8
  -4   7  -3 2450.74 77.9793   1
  -6  -7  -3 1654.81 51.6219   8
  -6   7  -3 1538.41 50.8064   1
  -8  -7  -3 154.831 9.47239   8
 -10   7  -3 12.3187 4.26318   4
 -10  -7  -3 20.5636 5.18039   5
 -10   7  -3 9.42605 5.01207   1
 -12   7  -3 101.188 8.88338   4
 -12   7  -3 100.712 10.3888   1
  12  -7   3 106.703 7.94351   8
 -12  -7  -3 94.2295 8.70276   5
 -14   7  -3 100.012 11.9370   1
 -14   7  -3 89.8096 9.90083   4
 -14  -7  -3 70.9360 8.73437   4
 -14  -7  -3 107.618 9.41143   5
 -14  -7  -3 116.838 12.0108   6
 -16   7  -3 4.57391 6.58891   1
 -16  -7  -3 3.16978 4.80618   5
 -16   7  -3 6.59626 5.97598   4
 -16  -7  -3 1.53915 5.22510   4
 -16  -7  -3 10.0544 7.58389   6
 -18   7  -3 72.0627 11.8214   1
 -18  -7  -3 72.5731 8.81513   5
 -18   7  -3 78.1113 11.7603   4
 -18  -7  -3 64.8592 10.6998   4
 -18  -7  -3 81.1078 12.6849   6
 -20  -7  -3 96.6840 15.9999   6
 -20   7  -3 81.2724 13.2012   1
 -20   7  -3 107.685 14.8376   4
 -20  -7  -3 96.3232 13.1785   4
 -22  -7  -3 13.3285 14.8382   6
 -22   7  -3 3.61700 9.12175   1
 -22   7  -3 8.21946 10.0656   4
 -22  -7  -3-8.57893 10.2178   4
 -23   8   3 105.720 14.0826   4
 -23  -8   3 140.205 19.8332   2
 -23   8   3 103.603 14.1468   1
 -23  -8   3 129.973 16.2184   5
 -21   8   3 10.6020 7.88153   1
 -21  -8   3 26.1645 13.1093   2
 -21   8   3 2.95377 7.28221   4
 -21  -8   3 8.48643 8.70334   5
 -19   8   3-4.21658 7.04918   1
 -19  -8   3-0.53097 7.55315   5
 -19  -8   3 2.40582 10.0543   2
 -19   8   3 2.08556 6.46134   4
 -17   8   3 839.940 35.5969   4
 -17  -8   3 782.674 41.0852   2
 -17  -8   3 788.704 35.4292   5
 -17   8   3 845.106 35.8852   1
 -15   8   3 37.6048 7.24045   4
 -15   8   3 31.6678 7.33032   1
 -15  -8   3 23.3044 9.50118   2
 -15  -8   3 17.0851 6.64596   5
  15  -8  -3 24.3105 6.90216   8
 -13   8   3 151.320 11.2918   4
 -13  -8   3 132.343 15.0983   2
  13  -8  -3 160.908 12.6062   8
 -13   8   3 144.258 11.7604   1
 -13  -8   3 126.008 11.3539   5
 -11   8   3 7495.79 230.480   4
 -11  -8   3 8219.72 228.442   4
 -11  -8   3 7836.17 239.539   2
  11  -8  -3 8070.78 233.528   8
 -11   8   3 7898.27 232.468   1
 -11  -8   3 7797.09 232.702   5
  -9   8   3 3090.19 92.8835   4
  -9  -8   3 3015.64 100.123   2
   9  -8  -3 2938.28 94.7134   8
  -9   8   3 3022.50 94.4683   1
  -9  -8   3 3050.98 94.6035   5
  -7   8   3 9.20478 3.92523   4
  -7  -8   3 27.9228 7.69989   2
  -5  -8   3 2540.68 78.3939   5
   3   8  -3 32.0463 2.59967   4
  -3  -8   3 122.090 7.39196   5
   1  -8  -3 1347.20 53.9559   8
  -1   8   3 1361.35 54.0060   7
   1   8  -3 1810.63 50.1193   1
  -1  -8   3 2009.05 53.4568   5
  -1  -8  -3 241.235 12.8337   8
   1   8   3 234.496 12.5342   7
  -3  -8  -3 19.1915 4.90727   8
  -3   8  -3 30.3805 4.33990   1
  -5  -8  -3 1030.83 37.1078   8
  -5   8  -3 1077.80 36.2380   1
  -7   8  -3 6.85421 3.30513   4
  -7  -8  -3 9.91071 4.21961   8
   7  -8   3 7.58156 4.27931   8
  -9   8  -3 228.348 14.5398   1
  -9  -8  -3 269.748 14.2175   5
  -9   8  -3 213.961 17.9527   7
   9  -8   3 226.398 12.8136   8
 -11   8  -3 264.535 14.5560   4
 -11   8  -3 257.182 16.4194   1
 -11  -8  -3 255.732 14.7978   5
 -11   8  -3 256.460 18.3821   7
  11  -8   3 246.809 13.6494   8
 -13   8  -3 856.760 30.8746   4
 -13  -8  -3 716.852 28.7620   5
 -13   8  -3 765.170 32.2681   1
 -13   8  -3 807.132 33.2540   7
  13  -8   3 773.098 27.7588   8
 -15  -8  -3 97.5243 10.0319   5
 -15   8  -3 57.1511 10.3407   1
 -15  -8  -3 77.9705 9.06737   4
 -15   8  -3 54.7685 9.56135   4
 -15  -8  -3 116.743 12.5061   6
 -17  -8  -3 368.142 23.9819   6
 -17   8  -3 338.943 22.7112   1
 -17   8  -3 355.239 22.5871   4
 -17  -8  -3 319.178 19.1510   5
 -19  -8  -3-8.03478 9.56979   6
 -19   8  -3 1.36174 8.28772   4
 -19   8  -3-0.63815 8.31671   1
 -19  -8  -3 11.0142 6.40586   5
 -21   8  -3 19.8698 9.69565   1
 -21  -8  -3 20.9851 11.9402   6
 -21   8  -3 17.1940 10.3071   4
 -23  -8  -3 71.5760 19.2938   6
 -22  -9   3 122.331 18.4416   2
 -22  -9   3 137.228 16.1199   5
 -22   9   3 125.963 15.1706   4
 -22   9   3 140.349 15.7406   1
 -20  -9   3 30.2878 13.0131   2
 -20   9   3 24.5046 8.43439   4
 -20   9   3 21.5379 8.49465   1
 -20  -9   3 31.6107 10.0715   5
 -18  -9   3 1816.68 71.9086   2
 -18   9   3 1749.93 63.8181   4
 -18   9   3 1643.85 63.9677   1
 -18  -9   3 1905.71 66.5706   5
 -16  -9   3 641.517 34.6879   2
 -16   9   3 532.657 26.9267   4
  16  -9  -3 555.872 27.7049   8
 -16   9   3 558.338 28.1158   1
 -14  -9   3 527.470 25.1796   5
 -14  -9   3 449.548 27.9326   2
 -14   9   3 436.931 22.0548   4
  14  -9  -3 440.668 23.4693   8
 -14   9   3 445.777 23.2337   1
 -12  -9   3 660.070 28.7447   5
 -12  -9   3 663.024 33.6337   2
 -12   9   3 640.057 26.8467   4
  12  -9  -3 663.657 29.1454   8
 -12   9   3 571.450 27.7098   1
 -10  -9   3 714.062 34.7662   2
 -10  -9   3 728.276 26.8122   8
  10  -9  -3 743.080 30.8537   8
 -10  -9   3 741.196 30.4388   5
  -8  -9   3 111.789 9.59434   5
  -8  -9   3 100.051 12.2016   2
  -8   9   3 64.1078 6.95707   4
  -8   9   3 69.7601 8.23346   7
   8  -9  -3 51.1746 7.83100   8
  -6  -9   3 10090.5 311.064   2
  -6   9   3 10751.6 307.113   7
  -6  -9   3 10418.6 304.391   5
   6  -9  -3 10860.0 306.833   8
   4  -9  -3 2547.14 71.5438   8
  -4   9   3 2459.62 71.8497   7
  -2  -9   3 4.04780 3.60000   5
   2   9  -3 4.40856 1.35745   1
   2   9  -3 0.79223 1.14144   4
   0   9  -3 310.032 12.0307   1
  -2   9  -3 6027.48 174.190   1
  -4  -9  -3 2594.51 83.6220   8
   4  -9   3 2611.02 83.3864   8
  -4   9  -3 2766.99 79.6654   4
  -4   9  -3 2576.88 96.9365   7
  -4   9  -3 2668.76 81.6137   1
   6  -9   3 332.966 16.7737   8
  -6   9  -3 351.351 25.0567   7
  -6   9  -3 285.858 14.4213   4
   8  -9   3 5.88528 4.32855   8
  -8   9  -3 0.90166 4.58899   1
  -8   9  -3-0.62419 8.26363   7
  -8  -9  -3 1.75641 4.14505   8
 -10   9  -3 47.2112 10.3686   7
 -10  -9  -3 61.2313 8.09296   5
 -10   9  -3 49.6274 6.66973   4
  10  -9   3 54.3185 6.96505   8
 -10   9  -3 44.6234 7.79694   1
 -12   9  -3 37.6577 9.37656   7
  12  -9   3 31.5724 6.25179   8
 -12  -9  -3 32.5078 7.00644   5
 -12   9  -3 40.1949 7.77099   1
 -12   9  -3 49.6231 7.29215   4
  14  -9   3 995.137 38.1577   8
 -14   9  -3 1030.92 42.6656   1
 -14  -9  -3 1061.11 40.3582   5
 -14   9  -3 1058.01 41.8049   4
 -16   9  -3 453.180 26.8127   1
 -16   9  -3 496.169 27.1127   4
 -16  -9  -3 484.778 24.4451   5
 -16  -9  -3 537.156 29.0188   6
 -18  -9  -3 1.41899 8.84412   6
 -18   9  -3-3.87522 8.14409   4
 -18  -9  -3 2.26225 6.40756   5
 -18   9  -3 7.68346 8.47652   1
 -20  -9  -3 17.3330 11.3805   6
 -20   9  -3 19.0067 10.4585   4
 -20   9  -3 16.0437 9.66764   1
 -20  -9  -3 20.7733 7.64630   5
 -22  -9  -3 1.94356 10.9288   6
 -23  10   3 257.280 21.4572   4
 -23 -10   3 279.285 26.2237   2
 -21 -10   3 252.034 24.6040   2
 -21 -10   3 256.330 21.3554   5
 -21  10   3 233.040 19.1996   4
 -21  10   3 250.152 20.6933   1
 -19  10   3 18.5108 7.78042   4
 -19 -10   3 19.7969 11.8155   2
 -19 -10   3 29.5877 10.1122   5
 -19  10   3 23.3076 8.38615   1
  17 -10  -3 233.501 17.6622   8
 -17  10   3 260.261 17.6898   4
 -17  10   3 222.474 17.7159   1
 -15  10   3 13.3868 6.51147   4
 -15 -10   3 20.8652 10.4247   2
 -15  10   3 12.2287 6.85142   1
 -15 -10   3 23.7109 7.95084   5
  15 -10  -3 11.0075 6.88159   8
 -13  10   3 15.6581 5.96589   4
 -13  10   3 2.11013 6.25009   1
  13 -10  -3 13.6524 7.19463   8
 -13 -10   3 21.8501 7.22684   5
 -13 -10   3 12.0943 9.08345   2
 -11 -10   3 234.219 19.6362   2
 -11  10   3 235.924 14.2265   4
  11 -10  -3 226.499 15.6569   8
 -11 -10   3 226.420 15.4177   5
  -9 -10   3 259.106 19.7582   2
  -9 -10   3 267.660 15.5615   5
  -9  10   3 222.019 15.2318   7
   9  10  -3 245.686 20.6768   7
   9 -10  -3 227.489 15.5061   8
  -7  10   3 343.307 19.3645   7
   7 -10  -3 345.571 19.2574   8
  -5 -10   3 1446.01 46.4466   5
   5 -10  -3 1287.90 47.9367   8
  -5  10   3 1314.38 48.6366   7
   3 -10  -3 57.9499 7.61981   8
  -3  10   3 55.2201 7.95784   7
  -1  10   3 33.8880 6.49107   7
   1 -10  -3 19.0966 6.19060   8
  -1 -10  -3 3141.88 100.801   8
   1 -10   3 3232.36 100.453   8
  -1  10  -3 3228.94 93.2138   4
  -1  10  -3 3120.70 114.885   7
   1  10   3 2986.72 100.543   7
  -1  10  -3 3459.56 95.7508   1
   3 -10   3 1557.86 55.0947   8
  -3  10  -3 1651.74 49.4400   4
  -3  10  -3 1698.58 52.2693   1
   3  10   3 1576.58 55.1310   7
  -3  10  -3 1651.37 68.3780   7
   5 -10   3 33.8542 6.11508   8
  -5  10  -3 26.3268 10.6221   7
  -5  10  -3 29.8172 3.98339   4
  -5  10  -3 31.1441 5.19514   1
  -7  10  -3 127.844 8.51518   4
  -7  10  -3 125.812 15.9912   7
  -7  10  -3 141.357 10.1703   1
   7 -10   3 107.672 9.93038   8
  -9  10  -3 492.428 20.7701   4
   9 -10   3 472.910 21.9514   8
  -9  10  -3 476.691 28.4112   7
  -9  10  -3 446.963 22.1540   1
 -11  10  -3 770.036 30.3180   4
 -11  10  -3 755.490 31.8695   1
 -11  10  -3 772.004 36.8013   7
  11 -10   3 784.721 30.5856   8
 -13  10  -3 2.82801 7.25263   7
 -13  10  -3 3.27948 5.61960   4
 -13 -10  -3 4.00284 5.84495   5
 -13  10  -3-0.46942 6.43490   1
  13 -10   3 1.40621 5.06777   8
 -15  10  -3 31.1486 8.85987   1
 -15 -10  -3 59.1666 9.50299   5
 -15  10  -3 36.1972 8.63718   4
 -17 -10  -3 459.123 24.4447   5
 -17  10  -3 390.252 25.8934   1
 -17  10  -3 459.035 27.5999   4
 -19 -10  -3 24.0811 11.6088   6
 -19 -10  -3 22.2915 8.14098   5
 -19  10  -3 12.2936 9.05346   1
 -19  10  -3 8.20107 9.55792   4
 -21 -10  -3 52.9199 14.5049   6
 -21  10  -3 39.5058 11.0135   4
 -21 -10  -3 49.4013 10.1064   5
 -22 -11   3 86.4722 18.2277   2
 -22  11   3 62.7161 11.8676   4
 -20 -11   3 17.7114 12.4040   2
 -20  11   3-1.95032 8.19743   1
 -20 -11   3 3.24161 8.71450   5
 -20  11   3-2.95190 7.14211   4
 -18 -11   3 0.87130 10.7344   2
 -18  11   3-1.75488 7.70461   1
 -18 -11   3-4.75585 8.07094   5
 -18  11   3-5.71765 6.91730   4
 -16  11   3 6.33637 6.38284   4
 -16 -11   3 7.33057 10.7284   2
 -16  11   3 1.58612 7.03731   1
 -16 -11   3 9.73625 7.62736   5
  16 -11  -3 7.42776 7.16908   8
 -14  11   3 5.52453 5.43571   4
 -14  11   3 1.43546 6.33488   1
 -14 -11   3 2.91182 6.58861   5
 -14 -11   3 9.20302 9.99484   2
  14 -11  -3-2.53838 6.61653   8
 -12 -11   3 289.316 23.0943   2
  12 -11  -3 286.794 18.8678   8
 -12  11   3 268.501 16.0940   4
 -12 -11   3 301.370 18.5118   5
 -10 -11   3 952.336 36.5119   5
 -10 -11   3 1022.92 44.7972   2
 -10 -11   3 908.746 33.2993   8
  10 -11  -3 875.089 37.2781   8
 -10  11   3 785.955 33.8344   4
 -10  11   3 925.199 37.8022   7
  10  11  -3 896.833 41.2162   7
  -8  11   3 251.639 16.5729   7
   8  11  -3 248.503 20.8326   7
   8 -11  -3 244.262 16.4008   8
  -8 -11   3 247.605 13.8939   8
  -8 -11   3 268.382 15.9533   5
  -6  11   3 103.480 10.7323   7
   6  11  -3 108.671 15.3912   7
  -6 -11   3 125.443 9.95112   5
   6 -11  -3 81.1181 9.59643   8
  -6 -11   3 106.419 9.18727   8
  -4 -11   3 32.7889 5.93301   8
  -4  11   3 24.6201 6.30216   7
   4 -11  -3 24.9372 6.74447   8
   4  11  -3 31.0201 11.4949   7
  -4 -11   3 33.5515 5.86127   5
   2 -11  -3 649.200 26.8847   8
  -2 -11   3 501.038 24.0574   8
   2  11  -3 532.407 34.4844   7
  -2  11   3 614.934 27.0548   7
   0 -11  -3 1172.27 43.0411   8
   0 -11   3 1106.63 41.8477   8
   0  11   3 1212.43 44.0083   7
   0  11  -3 1148.09 54.2783   7
  -2 -11  -3 235.995 15.0595   8
   2 -11   3 211.287 13.9963   8
   2  11   3 247.221 15.1720   7
  -2  11  -3 232.108 21.7171   7
  -2  11  -3 259.025 11.4964   1
   4 -11   3 759.161 31.0173   8
  -4 -11  -3 761.864 31.1295   8
   4  11   3 731.203 30.6797   7
  -4  11  -3 720.304 39.7634   7
  -4  11  -3 803.263 28.1046   1
   6 -11   3 287.953 16.8284   8
  -6 -11  -3 314.625 17.2858   8
  -6  11  -3 276.478 23.0856   7
  -6  11  -3 307.353 15.6091   1
   8 -11   3 357.741 19.4029   8
  -8  11  -3 385.303 26.2710   7
  -8  11  -3 388.264 19.6617   1
 -10  11  -3 385.911 20.6622   1
 -10  11  -3 351.844 25.0258   7
  10 -11   3 352.457 19.5974   8
 -10  11  -3 413.500 19.3912   4
 -12  11  -3 37.3601 8.47087   1
 -12  11  -3 31.7669 9.89287   7
 -12  11  -3 26.2731 7.13971   4
  12 -11   3 38.7045 7.52510   8
 -14  11  -3 14.9770 7.95080   4
 -14  11  -3 21.8436 8.88187   7
 -14 -11  -3 30.1820 8.04882   5
  14 -11   3 6.01543 5.84547   8
 -14  11  -3 11.0250 7.37924   1
 -16 -11  -3 11.0142 9.39518   6
 -16  11  -3 8.27544 8.06875   4
 -16 -11  -3 12.1860 7.92198   5
 -16  11  -3 9.52664 8.43690   1
 -18 -11  -3 74.2171 14.9537   6
 -18  11  -3 66.8992 11.5975   4
 -18 -11  -3 66.8296 10.9353   5
 -18  11  -3 74.2291 12.5760   1
 -20 -11  -3 26.2978 13.9821   6
 -20  11  -3 7.98577 8.44500   4
 -20 -11  -3 9.95435 7.87348   5
 -21 -12   3 158.895 21.7269   2
 -21  12   3 126.334 15.0044   4
 -19 -12   3 21.6729 9.83797   5
 -19  12   3 25.8116 8.25738   4
 -19 -12   3 28.9007 14.0836   2
 -17 -12   3 179.942 16.7067   5
 -17  12   3 180.753 15.2788   4
 -17 -12   3 216.422 22.6758   2
  17 -12  -3 159.349 15.9880   8
 -15 -12   3 18.6563 11.8109   2
 -15 -12   3 24.9899 8.71143   5
  15 -12  -3 32.8128 9.27665   8
 -15  12   3 21.1937 7.34930   4
  13 -12  -3 199.781 17.0665   8
 -13 -12   3 257.708 17.3498   5
  11  12  -3 70.3867 11.4616   7
  11 -12  -3 78.2902 10.8527   8
 -11 -12   3 76.6837 10.0690   5
  -9  12   3 48.1832 8.74436   7
  -9 -12   3 35.9252 6.35563   8
   9  12  -3 29.3525 10.0189   7
  -9 -12   3 30.4152 7.30528   5
   9 -12  -3 59.8483 9.36118   8
  -7  12   3 346.843 20.6297   7
   7  12  -3 337.722 25.0174   7
  -7 -12   3 333.952 18.4659   5
   7 -12  -3 347.362 20.2240   8
  -7 -12   3 343.685 17.8530   8
  -5  12   3 43.2597 8.13861   7
  -5 -12   3 21.8006 6.09149   8
   5  12  -3 32.0633 11.9577   7
   5 -12  -3 40.0379 7.84055   8
  -5 -12   3 33.0968 6.47111   5
   3 -12  -3 3.27675 5.36710   8
  -3 -12   3 4.74509 4.75745   8
  -3  12   3 5.64742 5.47860   7
   3  12  -3-4.83342 9.62475   7
  -1  12   3 169.798 13.7223   7
   1  12  -3 176.256 19.6356   7
  -1 -12   3 177.952 12.7416   8
   1 -12  -3 167.514 13.2748   8
   1  12   3 405.745 22.1285   7
  -1  12  -3 459.195 30.9206   7
  -1 -12  -3 424.921 22.2330   8
   1 -12   3 483.154 22.5169   8
   3  12   3 163.067 12.7433   7
  -3  12  -3 151.373 18.2271   7
   3 -12   3 144.849 12.0928   8
  -3 -12  -3 171.941 13.1299   8
   5  12   3 82.0931 9.28051   7
  -5  12  -3 98.5691 15.6708   7
   5 -12   3 109.212 10.3327   8
  -5 -12  -3 87.0054 9.94122   8
  -7  12  -3 35.8459 11.3060   7
  -7 -12  -3 45.5742 7.67789   8
  -7  12  -3 24.5086 5.82313   1
   7 -12   3 20.1469 6.57531   8
  -9  12  -3 41.3089 7.17872   1
   9 -12   3 40.5316 7.65461   8
  -9  12  -3 44.3210 11.8058   7
 -11  12  -3 671.078 29.8513   1
 -11  12  -3 636.178 35.3324   7
  11 -12   3 629.666 29.2467   8
  13 -12   3 8.76801 6.48267   8
 -13  12  -3-1.31099 8.07579   7
 -13  12  -3 0.96935 6.51541   1
 -15  12  -3 116.135 13.2156   1
  15 -12   3 123.539 12.1958   8
 -17  12  -3 478.731 27.7773   4
 -17  12  -3 505.173 29.8904   1
 -17 -12  -3 555.751 33.8207   6
 -19 -12  -3 30.5216 13.7450   6
 -19  12  -3 15.6657 8.65212   4
 -19  12  -3 24.8667 10.0182   1
 -18 -13   3 313.116 22.4947   5
  18 -13  -3 281.686 21.5310   8
 -16 -13   3 25.8782 9.50461   5
  16 -13  -3 16.2875 9.00946   8
 -14 -13   3 52.2875 10.3899   5
  14 -13  -3 32.7845 9.65809   8
 -12 -13   3 670.376 31.9618   5
  12 -13  -3 704.525 34.0627   8
 -10  13   3 23.4451 7.99275   7
 -10 -13   3 14.5472 5.87547   8
  10  13  -3 14.7336 9.40758   7
 -10 -13   3 15.4687 7.14802   5
  10 -13  -3 30.0700 8.61677   8
  -8  13   3 32.0962 8.44076   7
  -8 -13   3 43.6871 7.45064   8
   8 -13  -3 26.1136 8.23574   8
   8  13  -3 33.5766 10.9721   7
  -8 -13   3 43.7261 8.72740   5
   6 -13  -3 695.045 32.0225   8
  -6 -13   3 641.914 28.7056   8
  -6 -13   3 724.007 29.7314   5
  -6  13   3 654.079 31.8851   7
   6  13  -3 640.738 36.6823   7
   4 -13  -3 9.30740 6.93934   8
   4  13  -3 0.80280 9.53167   7
  -4  13   3 3.39174 5.60493   7
  -4 -13   3 7.95366 5.62543   8
   2 -13  -3 33.0516 7.93321   8
  -2  13   3 36.5615 8.18762   7
   2  13  -3 53.9206 13.1068   7
  -2 -13   3 55.4469 8.09688   8
   0  13   3 88.5502 10.6011   7
   0  13  -3 59.9603 14.0259   7
   0 -13  -3 105.997 11.3929   8
   0 -13   3 60.7567 8.62222   8
   2  13   3 767.762 34.7836   7
  -2  13  -3 825.778 44.1989   7
  -2 -13  -3 891.837 36.1090   8
   2 -13   3 838.162 34.8222   8
   4  13   3 566.252 26.5991   7
  -4  13  -3 498.396 33.5234   7
   4 -13   3 506.609 25.7121   8
  -6  13  -3 59.2686 13.3203   7
   6 -13   3 61.4240 9.26506   8
  -8  13  -3 199.833 13.4174   1
   8 -13   3 183.701 14.8194   8
  -8  13  -3 205.439 20.8126   7
 -10  13  -3 600.034 27.4849   1
  10 -13   3 603.234 28.9695   8
 -10  13  -3 554.507 33.9427   7
  12 -13   3 28.1601 7.94304   8
 -12  13  -3 41.8714 8.65177   1
 -12  13  -3 35.1514 11.2457   7
 -14  13  -3 200.587 16.3686   1
  14 -13   3 164.243 14.6641   8
 -14  13  -3 166.659 17.7491   7
 -16  13  -3 35.8387 9.65359   1
 -18 -13  -3 70.6156 16.8498   6
 -18  13  -3 59.6935 11.7588   1
  17 -14  -3 8.79249 9.18380   8
 -17 -14   3 5.69270 8.67279   5
  15 -14  -3 3.99287 8.15180   8
 -15 -14   3 10.5197 8.49953   5
  13 -14  -3 69.1225 12.3711   8
 -13 -14   3 94.2428 12.3173   5
  11  14  -3 686.869 35.8134   7
  11 -14  -3 620.707 33.9109   8
  -9  14   3 817.544 38.6032   7
   9  14  -3 844.786 42.0729   7
  -9 -14   3 884.053 37.0699   5
  -9 -14   3 879.898 35.4812   8
   9 -14  -3 797.219 38.3596   8
   7 -14  -3 8.84639 7.75957   8
  -7  14   3 7.23052 6.60332   7
  -7 -14   3 2.86498 5.50211   8
   7  14  -3-5.33344 9.10317   7
  -7 -14   3 1.26505 5.89111   5
   5 -14  -3 139.932 13.8260   8
  -5 -14   3 160.784 13.0183   8
  -5  14   3 121.552 13.1271   7
   5  14  -3 114.976 16.5161   7
   3 -14  -3 342.707 22.1206   8
  -3 -14   3 425.258 22.1463   8
  -3  14   3 378.108 23.2524   7
   3  14  -3 409.180 29.2051   7
   1 -14  -3 97.2524 11.6908   8
  -1 -14   3 143.513 12.6448   8
  -1  14   3 105.777 12.2858   7
   1  14  -3 161.149 18.9149   7
  -1 -14  -3 631.562 30.3644   8
   1 -14   3 594.619 28.6252   8
   1  14   3 599.598 29.5798   7
  -1  14  -3 572.854 36.4542   7
   3 -14   3 200.605 15.4837   8
  -3 -14  -3 215.424 16.2742   8
   3  14   3 188.360 15.1542   7
  -3  14  -3 187.469 21.1376   7
   5 -14   3 716.807 33.1658   8
  -5 -14  -3 747.669 33.2772   8
  -5  14  -3 677.129 40.6711   7
  -7 -14  -3 46.4998 9.02509   8
   7 -14   3 32.7046 8.64120   8
  -7  14  -3 24.3283 12.0297   7
  -9  14  -3 974.127 48.3333   7
   9 -14   3 964.525 41.1790   8
 -11  14  -3 635.494 36.8209   7
  11 -14   3 665.307 32.1373   8
 -11  14  -3 664.580 29.9331   1
 -13  14  -3 129.278 16.3290   7
  13 -14   3 111.191 13.0185   8
 -13  14  -3 139.221 13.3322   1
  15 -14   3 151.740 14.8352   8
 -15  14  -3 147.507 14.9772   1
 -17  14  -3 28.3909 9.63637   1
  18 -15  -3 428.898 28.3484   8
 -16 -15   3 143.081 16.2403   5
  16 -15  -3 136.561 16.6871   8
 -14 -15   3 7.90083 8.41480   5
  14 -15  -3 11.4370 10.0347   8
  12 -15  -3 93.1115 13.8841   8
 -12 -15   3 91.0118 12.5835   5
  10 -15  -3 160.297 16.7760   8
 -10  15   3 159.155 16.0683   7
  10  15  -3 170.072 18.0984   7
 -10 -15   3 186.739 16.1844   5
  -8  15   3 97.5711 13.0145   7
   8  15  -3 93.3880 15.0891   7
  -8 -15   3 106.828 11.6182   8
   8 -15  -3 105.334 13.6527   8
   6  15  -3 67.9797 14.6182   7
  -6  15   3 53.7265 10.3705   7
  -6 -15   3 56.3683 9.05003   8
   6 -15  -3 57.2610 10.6979   8
  -4  15   3 142.973 14.7499   7
   4  15  -3 159.701 19.4149   7
   4 -15  -3 156.962 15.2125   8
  -4 -15   3 160.281 14.1758   8
  -2  15   3 183.453 16.3191   7
   2  15  -3 198.665 21.0959   7
   2 -15  -3 203.435 17.0946   8
  -2 -15   3 204.446 16.2597   8
   0  15   3 219.961 17.7344   7
   0  15  -3 249.801 24.2220   7
   0 -15  -3 245.921 18.6916   8
   0 -15   3 268.425 18.3274   8
  -2  15  -3 7.41511 10.7213   7
   2  15   3 10.0188 6.76736   7
   2 -15   3 8.23479 6.99268   8
  -2 -15  -3 14.0388 7.65191   8
  -4  15  -3 31.4712 12.8250   7
   4  15   3 19.0857 7.51363   7
   4 -15   3 25.0394 8.40527   8
  -4 -15  -3 20.0845 8.24791   8
  -6  15  -3 24.3662 12.4461   7
   6 -15   3 15.9603 7.92390   8
  -6 -15  -3 29.3538 8.50782   8
  -8  15  -3 31.9271 12.8169   7
   8 -15   3 33.3266 8.85054   8
 -10  15  -3 38.8209 12.9985   7
  10 -15   3 50.5456 10.1239   8
 -12  15  -3 33.2801 11.6384   7
  12 -15   3 35.2083 9.29549   8
 -14  15  -3 230.509 17.4707   1
 -14  15  -3 194.854 19.6124   7
  14 -15   3 183.824 16.9009   8
 -16  15  -3 311.706 21.7078   1
  16 -15   3 289.658 21.0518   8
  17 -16  -3 40.3387 12.3455   8
  15 -16  -3 3.09510 9.58963   8
 -15 -16   3 4.57860 8.65974   5
  13 -16  -3 72.6782 13.7846   8
 -13 -16   3 51.6255 11.3738   5
  11 -16  -3 261.977 22.1046   8
 -11 -16   3 352.756 23.0208   5
  -9  16   3 205.346 18.8458   7
   9  16  -3 214.740 20.9038   7
  -9 -16   3 212.980 16.6970   8
   9 -16  -3 199.298 18.8674   8
  -7  16   3-2.62112 7.57717   7
  -7 -16   3 2.54241 7.03710   8
   7 -16  -3 5.31907 8.52563   8
   7  16  -3 4.93807 9.38708   7
  -5  16   3 9.55704 8.14533   7
  -5 -16   3 29.9642 8.67356   8
   5 -16  -3 18.6694 8.96985   8
   5  16  -3 31.7640 12.6541   7
  -3  16   3 67.5720 11.6239   7
  -3 -16   3 68.9797 11.0716   8
   3 -16  -3 54.5263 11.0321   8
   3  16  -3 63.9942 14.8466   7
  -1 -16   3 9.41705 7.74012   8
  -1  16   3 3.01415 6.92558   7
   1  16  -3 12.0808 11.5177   7
   1 -16  -3 5.50919 8.18880   8
   1  16   3 389.348 24.6619   7
  -1  16  -3 375.095 30.1877   7
   1 -16   3 398.409 24.6218   8
  -1 -16  -3 463.707 26.8525   8
   3  16   3 768.022 35.7489   7
  -3  16  -3 627.213 40.8582   7
   3 -16   3 680.673 34.7861   8
  -3 -16  -3 812.072 36.8013   8
   5 -16   3 8.92962 7.76076   8
  -5  16  -3 6.75932 11.0915   7
  -5 -16  -3 5.79913 7.75853   8
  -7  16  -3 14.9631 11.1769   7
   7 -16   3 8.50504 8.00643   8
  -9  16  -3 91.6460 16.4357   7
   9 -16   3 94.0244 13.1171   8
 -11  16  -3 19.2706 11.2490   7
  11 -16   3 24.4013 9.60920   8
 -13  16  -3 94.0574 15.1569   7
  13 -16   3 98.6047 13.6726   8
 -15  16  -3 239.545 21.7154   7
  15 -16   3 178.590 17.3956   8
  14 -17  -3-4.12784 10.4694   8
  12 -17  -3 5.70608 9.92322   8
  10  17  -3 294.551 24.1338   7
  10 -17  -3 330.268 25.2299   8
   8  17  -3 94.6835 15.4129   7
  -8  17   3 113.810 15.0161   7
   8 -17  -3 124.891 15.7957   8
  -8 -17   3 130.907 14.0734   8
  -6  17   3 391.418 25.8180   7
   6  17  -3 309.593 26.9478   7
  -6 -17   3 298.378 21.4655   8
   6 -17  -3 389.668 26.0409   8
  -4  17   3 98.1596 13.9834   7
   4  17  -3 157.990 19.9105   7
  -4 -17   3 134.215 14.7267   8
   4 -17  -3 133.726 15.8729   8
  -2  17   3 311.099 23.2997   7
   2  17  -3 374.857 29.6744   7
  -2 -17   3 367.871 23.6067   8
   2 -17  -3 316.581 23.6178   8
   0  17   3 290.599 21.8991   7
   0  17  -3 304.038 27.2277   7
   0 -17  -3 300.882 22.6695   8
   0 -17   3 317.427 22.2184   8
   2  17   3 205.473 18.5417   7
  -2  17  -3 200.051 23.2137   7
  -2 -17  -3 214.746 19.2896   8
   2 -17   3 218.525 18.6755   8
  -4  17  -3-1.00572 10.8154   7
   4 -17   3 1.94271 7.78632   8
  -4 -17  -3 11.6427 9.16071   8
  -6  17  -3 414.769 32.5732   7
   6 -17   3 398.239 27.3093   8
  -8  17  -3 4.81734 11.0649   7
   8 -17   3-1.34122 8.31055   8
 -10  17  -3 19.6520 11.2588   7
  10 -17   3 12.2453 9.01602   8
 -12  17  -3 8.77965 10.2213   7
  12 -17   3 3.38794 8.24895   8
  11 -18  -3 312.086 26.0687   8
   9  18  -3 31.2666 11.7079   7
   9 -18  -3 52.8399 13.3198   8
   7  18  -3 21.2912 11.2534   7
   7 -18  -3-0.79198 9.46645   8
  -7 -18   3 13.5387 8.71993   8
   5  18  -3 373.878 30.2576   7
  -5  18   3 408.678 27.7041   7
  -5 -18   3 440.615 26.8755   8
   5 -18  -3 413.597 28.5158   8
  -3  18   3 6.45142 8.06178   7
   3  18  -3-0.97542 11.7273   7
  -3 -18   3 1.94367 8.07645   8
   3 -18  -3 1.49063 9.18218   8
  -1  18   3 134.545 16.1540   7
   1  18  -3 193.981 22.6725   7
  -1 -18   3 204.356 18.3921   8
   1 -18  -3 146.879 17.2387   8
  -1  18  -3 64.2091 15.7356   7
   1 -18   3 64.9143 12.6370   8
  -1 -18  -3 73.7920 13.3058   8
  -3  18  -3 33.1678 13.6933   7
  -3 -18  -3 38.5549 11.4870   8
   3 -18   3 42.1048 11.4096   8
  -5  18  -3 544.442 37.9016   7
   5 -18   3 542.345 31.9198   8
  -5 -18  -3 507.996 31.0821   8
  -7  18  -3 6.14234 12.2327   7
   7 -18   3 9.44497 9.05939   8
  -9  18  -3 75.5298 15.8404   7
   9 -18   3 77.9214 13.3219   8
   8  19  -3 21.2609 11.2559   7
  -8 -19   3 28.4760 10.0170   8
   6  19  -3 389.474 31.2226   7
  -6 -19   3 423.307 27.7396   8
   4  19  -3 137.472 19.6805   7
  -4 -19   3 145.982 16.7039   8
   4 -19  -3 171.558 19.5708   8
   2  19  -3 1.02598 11.6203   7
  -2 -19   3 4.99497 8.84291   8
   2 -19  -3-6.44164 10.0952   8
   0  19  -3-6.29465 12.4543   7
   0 -19   3 2.19770 8.41322   8
   0 -19  -3 7.15990 9.97416   8
  -2  19  -3 171.885 22.5052   7
  -2 -19  -3 174.892 19.4088   8
   2 -19   3 181.850 18.8456   8
  -4  19  -3 117.596 20.2188   7
  -4 -19  -3 132.659 17.1128   8
   4 -19   3 137.714 17.0103   8
  -3 -20  -3 85.0722 15.4341   8
  -5 -20  -3 65.3371 13.8367   8
 -26   0   4 380.022 22.8286   5
 -26   0   4 370.841 23.3828   1
 -26   0   4 388.781 26.0672   4
 -24   0   4 10.8519 9.25739   2
 -24   0   4 3.11482 7.25810   4
 -24   0   4 15.0869 7.20222   1
 -24   0   4 13.6964 6.81454   5
 -22   0   4 442.673 27.2265   2
 -22   0   4 439.843 25.4233   4
 -22   0   4 469.843 23.5816   1
 -20   0   4 146.811 15.7186   2
 -20   0   4 168.203 12.5157   1
 -20   0   4 164.782 14.0867   4
 -18   0   4 210.795 13.5868   1
 -18   0   4 233.839 15.7025   4
 -16   0   4 373.128 18.0827   1
 -16   0   4 405.179 20.3528   4
 -14   0   4 1588.60 53.3220   4
  14   0  -4 1528.39 53.5724   8
  12   0  -4 6526.11 191.991   8
 -12   0   4 6756.79 188.240   6
 -12   0   4 6154.34 188.437   1
 -10   0   4 1.93027 2.20395   6
 -10   0   4 7.68779 3.45739   1
  10   0  -4 0.58505 5.08195   8
 -10   0   4 2.07270 3.62429   4
   8   0  -4 50.3977 7.58721   8
  -8   0   4 56.2030 6.21188   4
   6   0  -4 4316.37 130.048   8
   4   0  -4 3214.58 82.6963   8
  -4   0   4 2243.69 77.9426   6
   2   0  -4 145.921 11.0383   8
   2   0  -4 63.1347 14.8203   6
   0   0  -4 851.757 31.8450   8
   0   0  -4 773.869 33.6093   6
  -2   0  -4 9.75984 6.20497   8
  -2   0  -4 13.5474 7.90752   6
  -4   0  -4 3206.12 99.5943   6
   4   0   4 3016.08 86.8524   5
  -6   0  -4 3142.40 90.8201   5
  -6   0  -4 3339.16 105.667   6
  -8   0  -4 1636.42 48.9750   2
  -8   0  -4 1762.46 50.2491   5
  -8   0  -4 1842.72 66.9428   6
 -10   0  -4 7113.59 203.608   2
 -10   0  -4 7168.00 204.008   5
 -12   0  -4 6058.31 198.858   6
 -14   0  -4 171.667 26.3473   6
 -14   0  -4 182.001 12.3488   1
 -16   0  -4 247.248 33.4591   6
 -16   0  -4 235.444 15.2859   4
 -16   0  -4 245.357 15.2063   1
 -18   0  -4 209.073 15.7382   4
 -18   0  -4 192.574 36.0099   6
 -18   0  -4 166.654 14.1432   1
 -20   0  -4 5.26078 7.86296   4
 -20   0  -4 33.4577 32.1246   6
 -20   0  -4 15.7861 8.40430   1
 -22   0  -4 2.89049 8.68782   4
 -22   0  -4 0.63817 8.53503   1
 -22   0  -4-8.27435 31.0179   6
 -27   1   4 45.3510 10.8113   1
 -27  -1   4 79.9840 11.1430   5
 -27   1   4 66.7965 9.73334   5
 -25  -1   4 506.035 28.5437   4
 -25   1   4 451.945 27.9749   4
 -25   1   4 379.328 23.1879   5
 -25  -1   4 488.948 26.2692   5
 -25  -1   4 425.460 28.9951   2
 -25   1   4 444.149 29.6231   2
 -25  -1   4 465.692 24.9106   1
 -25   1   4 398.005 24.6100   1
 -23  -1   4 165.383 15.5050   4
 -23   1   4 133.055 14.5530   4
 -23  -1   4 149.554 14.0163   5
 -23  -1   4 151.065 12.8651   1
 -23   1   4 133.880 13.2464   1
 -23   1   4 160.081 16.9628   2
 -23  -1   4 138.441 15.8047   2
 -21  -1   4 6.87705 7.58938   2
 -21  -1   4 10.2439 5.22952   1
 -21   1   4 6.78895 5.62071   1
 -21  -1   4 7.00107 6.05291   4
 -21   1   4 2.11093 6.50440   4
 -21  -1   4 7.78352 5.98486   5
 -19  -1   4 131.656 10.5425   1
 -19   1   4 166.222 12.3583   1
 -19  -1   4 149.944 12.5750   4
 -19   1   4 167.571 13.8009   4
 -19  -1   4 137.011 13.6751   2
 -17  -1   4 441.393 19.3092   1
 -17  -1   4 442.443 23.4946   2
 -17  -1   4 442.683 21.5031   4
 -17   1   4 406.869 21.2764   4
 -15  -1   4 12.5392 4.56912   4
 -15   1   4 2.41496 4.27808   4
 -15  -1   4 7.94374 3.55031   1
 -15   1   4 1.69602 4.04183   1
  15  -1  -4 1.80363 5.03281   8
 -13  -1   4 2380.78 71.0608   1
 -13  -1   4 2539.58 73.7957   4
 -13   1   4 2339.11 73.6110   4
 -13  -1   4 2392.71 68.5248   6
  13   1  -4 2596.16 76.1542   8
  13  -1  -4 2314.62 73.2193   8
 -11  -1   4 212.353 11.4245   4
  11   1  -4 198.367 13.7821   8
  11  -1  -4 212.139 12.3876   8
 -11  -1   4 167.976 7.72292   6
 -11  -1   4 182.527 10.0166   1
 -11   1   4 219.490 11.3007   1
   9  -1  -4 187.664 11.2560   8
   9   1  -4 154.866 12.5442   8
  -9  -1   4 162.729 9.86215   4
   7  -1  -4 176.518 11.0604   8
   7   1  -4 206.958 13.7823   8
  -7  -1   4 210.863 10.7527   4
  -7   1   4 163.051 10.4277   4
   5   1  -4 3113.58 96.7560   8
   5  -1  -4 3055.67 93.6966   8
   3  -1  -4 8.54312 5.25417   8
   3  -1  -4 1.96724 4.72390   6
   3   1  -4 9.58989 6.61606   8
  -1  -1   4 2878.25 87.0766   2
   1  -1  -4 3091.54 89.5009   6
   1   1  -4 3288.71 106.384   6
   1   1  -4 2901.41 93.9711   8
   1  -1  -4 3085.72 91.5495   8
   1  -1   4 1272.67 36.2894   2
  -1  -1  -4 1151.29 40.8279   8
  -3  -1  -4 158.976 11.2318   8
  -3  -1  -4 158.488 10.1200   6
  -3   1  -4 163.072 20.6797   6
  -5  -1  -4 1184.31 44.4825   6
  -5   1  -4 1289.64 57.1463   6
  -7  -1  -4 6486.13 185.168   6
  -7   1  -4 5792.24 196.766   6
  -7  -1  -4 6141.34 175.084   5
  -7   1  -4 6097.84 173.692   5
  -9  -1  -4 13.9643 2.72116   2
  -9  -1  -4 17.4194 3.14710   5
 -11   1  -4 3605.30 100.960   5
 -11  -1  -4 3333.18 101.606   5
 -13   1  -4 6.08874 4.34550   1
 -13   1  -4 17.2011 19.8383   6
 -13  -1  -4 21.6787 13.5947   6
 -15  -1  -4 17.4886 5.71525   1
 -15   1  -4 2.61686 4.80358   1
 -15   1  -4 3.26714 4.81292   4
 -15  -1  -4 19.9567 6.15017   4
 -15   1  -4-10.2959 22.2452   6
 -15  -1  -4 26.9431 15.0569   6
 -17   1  -4 124.571 12.1642   1
 -17  -1  -4 137.665 12.0318   1
 -17   1  -4 160.873 12.9103   4
 -17  -1  -4 153.260 12.6533   4
 -17   1  -4 116.773 30.3625   6
 -17  -1  -4 142.885 25.9630   6
 -19   1  -4 147.309 14.3393   1
 -19  -1  -4 172.450 14.6213   1
 -19   1  -4 184.606 15.8364   4
 -19  -1  -4 211.505 16.2459   4
 -19   1  -4 169.785 37.5872   6
 -19  -1  -4 152.683 32.5226   6
 -21   1  -4 13.9714 9.02406   1
 -21  -1  -4 5.63618 7.73224   1
 -21   1  -4 13.2386 8.90287   4
 -21  -1  -4 12.3528 8.20387   4
 -21  -1  -4-2.52012 29.3377   6
 -21   1  -4 40.1233 32.3607   6
 -23  -1  -4 255.249 21.5136   1
 -23   1  -4 274.254 22.4858   1
 -23   1  -4 339.570 56.0296   6
 -23   1  -4 335.139 25.8717   4
 -23  -1  -4 296.124 24.3074   4
 -26   2   4 75.1527 12.4566   1
 -26   2   4 56.2662 9.03349   5
 -26  -2   4 57.5146 11.2426   4
 -26  -2   4 52.7505 10.0461   5
 -24  -2   4 150.209 17.7824   2
 -24  -2   4 138.218 14.3429   4
 -24   2   4 166.945 16.3335   4
 -24  -2   4 126.104 13.7409   5
 -24   2   4 151.638 14.5087   1
 -22  -2   4 49.1487 7.59674   1
 -22  -2   4 46.6200 11.0993   2
 -22   2   4 27.1498 8.14937   1
 -22  -2   4 43.5429 8.23098   4
 -22   2   4 34.4015 8.99040   4
 -22  -2   4 37.5556 8.77356   5
 -20   2   4 284.845 17.9078   1
 -20  -2   4 291.402 16.1287   1
 -20  -2   4 291.584 18.2097   5
 -20  -2   4 291.555 20.7094   2
 -20  -2   4 284.934 18.0376   4
 -20   2   4 329.243 20.1902   4
 -18  -2   4 416.550 21.5432   4
 -18   2   4 481.124 23.7619   4
 -18  -2   4 430.622 24.2435   2
 -18   2   4 435.598 21.5004   1
 -18  -2   4 402.990 19.1596   1
 -16  -2   4 380.826 19.1455   4
 -16   2   4 418.230 20.7936   4
 -16   2   4 383.448 19.0857   1
 -16  -2   4 362.087 17.0794   1
 -16  -2   4 405.294 21.8478   2
 -14  -2   4 4.32600 3.03782   6
  14  -2  -4 10.8595 5.03429   8
 -14   2   4 11.2768 4.61465   1
 -14  -2   4 8.19400 3.65363   4
 -14   2   4 8.18913 4.84764   4
 -14  -2   4 4.59023 5.17138   2
  12  -2  -4 219.681 12.5489   8
 -12  -2   4 211.424 10.8991   1
 -10  -2   4 27.0877 5.80039   2
 -10   2   4 110.377 7.97828   1
 -10  -2   4 21.9067 4.32393   4
 -10   2   4 121.452 8.41203   4
  10  -2  -4 36.9169 6.61835   8
  -8  -2   4 1345.94 44.9389   4
  -8   2   4 1414.59 45.5730   4
   8  -2  -4 1396.61 46.1531   8
  -8  -2   4 1387.55 46.5743   2
   6  -2  -4 212.732 11.9174   8
  -6  -2   4 206.437 11.4085   2
   4  -2  -4 607.820 24.1865   8
  -4  -2   4 606.896 22.9372   2
   4  -2  -4 645.672 19.4097   6
   2  -2  -4 3423.31 105.193   8
  -2  -2   4 3488.87 103.262   2
   2  -2  -4 3545.95 101.018   6
   0  -2  -4 7344.66 220.186   8
   0  -2   4 7630.52 217.993   2
   0  -2  -4 7744.55 217.338   6
  -2  -2  -4 3641.17 107.314   8
  -2  -2  -4 3441.42 105.071   6
  -4   2  -4 126.512 22.4526   6
  -4  -2  -4 152.365 10.3794   8
   4   2   4 148.776 6.41829   2
  -4   2  -4 164.211 6.55228   2
  -4  -2  -4 132.690 9.08247   6
  -6  -2  -4 47.0688 6.15135   6
  -6  -2  -4 50.5276 7.25262   8
  -8   2  -4 1948.44 57.3932   5
  -8  -2  -4 2059.33 59.9479   5
 -10   2  -4 331.923 12.5052   5
 -10  -2  -4 399.658 14.8428   5
 -10  -2  -4 386.854 14.2910   2
 -10   2  -4 327.808 35.6209   6
 -10  -2  -4 395.086 20.8730   6
 -12  -2  -4 211.823 18.6486   6
 -12   2  -4 224.437 32.3487   6
 -12  -2  -4 204.354 10.1903   5
 -12   2  -4 209.173 12.5517   1
 -14   2  -4 14.8188 5.78307   4
 -14   2  -4 5.12948 22.0480   6
 -14  -2  -4 20.7003 13.7277   6
 -14   2  -4 13.8006 5.17937   1
 -16   2  -4 9.81400 23.4500   6
 -16  -2  -4-1.09485 14.1924   6
 -16  -2  -4 3.33287 3.79204   4
 -16   2  -4 4.35683 4.93805   4
 -16   2  -4 3.43793 5.13543   1
 -16  -2  -4 2.70584 4.36171   1
 -18  -2  -4 13.6783 17.5458   6
 -18   2  -4 19.9234 7.20174   4
 -18  -2  -4 12.6616 5.40803   4
 -18  -2  -4 18.5970 6.44860   1
 -18   2  -4 21.5244 7.53733   1
 -20   2  -4 172.850 16.4695   4
 -20  -2  -4 154.723 14.6927   4
 -20  -2  -4 130.158 13.0088   1
 -20   2  -4 125.163 14.6086   1
 -22   2  -4 11.5854 32.1044   6
 -22  -2  -4-9.96526 26.7904   6
 -22   2  -4 11.8685 10.1698   4
 -22  -2  -4 12.9975 7.88729   4
 -22  -2  -4 2.99880 7.16777   1
 -22   2  -4 2.02456 8.74979   1
 -24  -2  -4 23.9322 32.4190   6
 -24  -2  -4 1.36738 7.17777   1
 -25  -3   4 278.391 24.9135   2
 -25  -3   4 290.910 21.1751   4
 -25   3   4 268.100 21.8141   4
 -25  -3   4 301.712 20.7500   5
 -25   3   4 263.444 20.2516   1
 -23  -3   4 272.944 23.3202   2
 -23   3   4 259.699 18.9928   1
 -23  -3   4 261.237 18.6524   4
 -23   3   4 242.129 19.5126   4
 -23  -3   4 274.864 18.8845   5
 -21  -3   4 72.5085 12.7881   2
 -21   3   4 68.0988 10.2011   1
 -21  -3   4 73.4243 9.26960   4
 -21  -3   4 94.9567 11.1614   5
 -21   3   4 68.2703 10.7701   4
 -19  -3   4 50.9783 10.2929   2
 -19  -3   4 62.9597 6.86076   1
 -19   3   4 73.8985 9.50337   1
 -19  -3   4 67.6129 8.39176   4
 -19   3   4 85.4133 10.5660   4
 -19  -3   4 62.5475 9.16815   5
 -17  -3   4 8.71340 6.99619   2
 -17  -3   4 6.43270 4.05470   4
 -17   3   4 6.26484 5.36072   4
 -17  -3   4 10.9428 5.34602   5
 -17  -3   4 12.0476 3.65708   1
 -17   3   4 5.10703 4.85994   1
 -15  -3   4 1.23619 3.08197   4
 -15   3   4 2.16273 4.77264   4
 -15   3   4 6.40787 4.83491   1
 -15  -3   4 4.82790 5.84086   2
  15  -3  -4 4.01450 4.57763   8
 -13  -3   4 4851.65 149.044   2
  13  -3  -4 4683.08 145.398   8
 -13  -3   4 4869.46 142.952   1
 -13   3   4 5019.62 146.146   1
 -13   3   4 4945.38 146.593   4
  11  -3  -4 127.881 9.90946   8
 -11  -3   4 171.127 10.0597   4
  -9  -3   4 185.751 10.2682   4
  -9   3   4 198.528 11.2773   4
   9  -3  -4 176.891 11.2026   8
  -9  -3   4 194.240 12.0781   2
  -7   3   4 853.561 30.6974   4
   7  -3  -4 890.460 31.3264   8
  -7  -3   4 822.765 31.1262   2
   5  -3  -4 8590.23 240.525   8
  -5  -3   4 8025.69 240.262   2
   3  -3  -4 326.022 15.6373   8
  -3  -3   4 356.749 15.7587   2
  -1  -3   4 21.6052 5.13920   2
   1  -3  -4 6.13260 4.77024   8
  -1  -3   4 17.9061 2.41749   5
  -1  -3  -4 1.27031 4.05172   8
   1  -3   4 9.41449 1.51841   5
   1  -3   4 9.11283 3.66194   2
  -3  -3  -4 3763.47 109.016   6
  -3  -3  -4 3599.75 110.286   8
  -5   3  -4 260.070 31.2285   6
  -5  -3  -4 300.649 14.6186   6
  -7  -3  -4 1939.02 58.4725   5
  -7  -3  -4 2003.56 62.2093   8
  -7  -3  -4 1797.34 61.7980   6
  -7   3  -4 2139.31 92.3183   6
  -9  -3  -4 302.028 16.0037   8
  -9  -3  -4 285.981 13.3649   5
 -11  -3  -4 4843.63 140.498   5
 -11   3  -4 4906.28 143.327   1
 -11   3  -4 4613.49 180.086   6
 -11  -3  -4 4602.93 146.279   6
 -13   3  -4 24.2622 5.63254   1
 -13  -3  -4 22.4543 8.47808   6
 -13   3  -4 21.5124 23.9851   6
 -15  -3  -4 95.3834 16.2100   6
 -15   3  -4 106.207 9.99674   4
 -15  -3  -4 110.560 10.0268   4
 -15   3  -4 119.217 10.6936   1
 -15  -3  -4 90.8568 8.59585   1
 -15   3  -4 101.107 31.9479   6
 -17  -3  -4 237.865 27.4284   6
 -17   3  -4 290.365 44.6254   6
 -17   3  -4 330.326 19.0929   1
 -17  -3  -4 211.195 14.5425   1
 -17   3  -4 281.896 18.0357   4
 -17  -3  -4 266.896 16.6243   4
 -19  -3  -4 52.6127 8.14364   1
 -19   3  -4 33.4661 9.33468   1
 -19   3  -4 49.5933 33.0222   6
 -19  -3  -4 19.5357 17.9415   6
 -19  -3  -4 55.4360 8.90802   4
 -19   3  -4 52.7126 9.90836   4
 -21   3  -4-3.23929 8.30815   1
 -21  -3  -4 8.38256 5.67907   1
 -21  -3  -4-1.76213 21.1857   6
 -21   3  -4 6.17204 8.69720   4
 -21  -3  -4 4.57097 5.82366   4
 -23  -3  -4 25.8370 8.24088   1
 -23   3  -4 30.6568 10.8223   1
 -23  -3  -4 19.9361 29.2097   6
 -23   3  -4 28.9677 12.3570   4
 -23  -3  -4 16.8947 8.67813   4
 -26  -4   4 14.9284 8.65074   5
 -26   4   4 6.67074 8.64917   1
 -26  -4   4 4.03311 5.42460   4
 -24  -4   4 144.013 14.3231   4
 -24   4   4 165.346 16.6703   4
 -24  -4   4 153.673 15.0743   5
 -24   4   4 147.196 15.4125   1
 -24  -4   4 124.848 18.1908   2
 -22  -4   4 535.662 28.0212   4
 -22   4   4 638.635 31.5987   4
 -22  -4   4 575.722 29.0166   5
 -22   4   4 596.062 29.8862   1
 -22  -4   4 605.983 35.2049   2
 -20  -4   4 856.524 37.1679   4
 -20   4   4 1012.57 40.9329   4
 -20  -4   4 883.831 38.0402   5
 -20   4   4 939.569 38.8552   1
 -20  -4   4 999.439 45.8465   2
 -18   4   4 22.5470 7.03999   1
 -18  -4   4 16.6124 8.49643   2
 -18  -4   4 25.0103 7.08538   5
 -18  -4   4 20.9056 5.41563   4
 -18   4   4 22.7375 7.28385   4
 -16  -4   4 170.803 15.2769   2
 -16  -4   4 195.222 12.9981   5
 -16   4   4 151.448 11.9394   1
 -16  -4   4 168.160 11.5622   4
 -16   4   4 158.657 12.7461   4
 -14  -4   4 328.959 20.0187   2
  14  -4  -4 277.698 15.9481   8
 -14  -4   4 327.353 16.4293   5
 -14  -4   4 295.161 13.6557   1
 -14   4   4 289.537 16.2472   1
 -14  -4   4 324.931 15.8529   4
 -14   4   4 316.874 17.1408   4
 -12  -4   4 2343.30 77.4146   2
 -12  -4   4 2377.53 72.8732   5
 -12   4   4 2289.65 73.9426   1
  12  -4  -4 2281.43 73.7577   8
 -12   4   4 2258.01 73.8732   4
  10  -4  -4 115.660 6.27131   6
 -10  -4   4 87.5751 7.43517   4
  -8  -4   4 4427.45 135.150   2
  -8  -4   4 4189.25 130.331   5
  -8   4   4 4322.16 132.094   4
   8  -4  -4 4713.99 133.468   8
   6  -4  -4 78.4038 7.48531   8
  -6  -4   4 90.5785 6.17149   5
  -6  -4   4 84.1323 8.68304   2
   4  -4  -4 377.058 16.9746   8
  -4  -4   4 370.537 14.3905   5
  -4  -4   4 375.129 17.9029   2
   2  -4  -4 4466.67 131.276   8
  -2  -4   4 4366.32 127.047   5
  -2  -4   4 4472.78 131.621   2
   0  -4  -4 2268.07 66.7538   8
   0  -4   4 2086.97 61.6215   5
   0  -4   4 2054.29 65.3025   2
  -2  -4  -4 4509.31 133.601   8
  -4  -4  -4 8.57084 4.37812   8
  -6  -4  -4 2641.45 82.0608   8
  -6  -4  -4 2719.03 82.5644   6
  -8   4  -4 5.35014 1.06530   5
  -8  -4  -4 5.38968 4.46849   8
  -8  -4  -4 8.40275 2.88345   5
 -10  -4  -4 326.242 14.3914   5
 -10  -4  -4 353.822 18.3323   6
 -10   4  -4 322.256 16.0311   1
 -12   4  -4-1.82614 22.8962   6
 -12  -4  -4 10.7379 6.78003   6
 -12   4  -4 7.13248 4.94608   1
 -14   4  -4 68.3565 29.5233   6
 -14  -4  -4 58.2081 10.2404   6
 -14   4  -4 72.1056 7.98821   4
 -14  -4  -4 39.9264 5.34602   5
 -14   4  -4 89.3338 9.16079   1
 -16   4  -4 106.169 11.1118   1
 -16  -4  -4 112.170 9.41638   1
 -16   4  -4 105.208 10.8360   4
 -16  -4  -4 96.7110 9.88943   4
 -16  -4  -4 79.2101 15.2802   6
 -18  -4  -4 56.5130 7.46983   1
 -18   4  -4 43.3599 9.69563   1
 -18  -4  -4 63.1769 8.78426   4
 -18   4  -4 46.8672 9.37264   4
 -20  -4  -4 112.545 11.5804   1
 -20   4  -4 140.085 15.3341   1
 -20  -4  -4 163.225 15.0960   4
 -20   4  -4 158.174 16.1487   4
 -22  -4  -4 9.68977 6.23432   1
 -22   4  -4 21.0484 9.83599   1
 -22  -4  -4-3.63631 22.2676   6
 -22   4  -4 14.5199 9.85902   4
 -22  -4  -4 13.1683 7.68834   4
 -24  -4  -4 14.9292 26.9677   6
 -25   5   4 489.821 28.8708   1
 -25   5   4 455.849 29.1221   4
 -25  -5   4 441.496 26.5624   4
 -25  -5   4 508.361 28.7824   5
 -25  -5   4 465.916 33.4048   2
 -23  -5   4 3.19079 5.10867   4
 -23   5   4 13.4469 8.07653   4
 -23  -5   4 11.1114 11.2584   2
 -23  -5   4 2.24064 7.68109   5
 -23   5   4 14.0147 8.34607   1
 -21   5   4 283.636 19.3236   1
 -21  -5   4 292.231 18.1987   4
 -21   5   4 276.930 19.7370   4
 -21  -5   4 319.605 20.0457   5
 -21  -5   4 300.736 24.1924   2
 -19   5   4 511.118 27.4340   1
 -19  -5   4 590.539 27.0514   4
 -19   5   4 580.070 28.9987   4
 -19  -5   4 693.509 29.5764   5
 -19  -5   4 673.358 35.0223   2
 -17   5   4 293.325 17.9180   1
 -17  -5   4 293.101 21.8023   2
 -17  -5   4 316.833 18.1590   5
 -17  -5   4 299.448 16.5353   4
 -17   5   4 316.209 18.6646   4
 -15   5   4 55.6195 7.97589   4
 -15  -5   4 72.5650 7.39615   4
 -15  -5   4 79.7609 8.61133   5
 -15  -5   4 76.3135 11.4991   2
 -13   5   4 6.44990 4.88979   4
 -13  -5   4 9.02823 4.81513   5
 -13  -5   4 8.21074 7.14448   2
 -13   5   4 7.08840 4.74904   1
 -11  -5   4 5391.87 178.160   2
 -11  -5   4 5865.99 172.648   4
  11  -5  -4 5955.52 174.996   8
 -11  -5   4 6326.66 174.197   5
 -11   5   4 5753.45 174.389   1
  -9   5   4 2325.89 72.4265   4
   9  -5  -4 2270.38 73.4215   8
  -7  -5   4 381.613 15.7535   5
   7  -5  -4 349.773 17.1292   8
  -7  -5   4 352.279 19.1593   2
   5  -5  -4 1586.71 49.8767   8
  -5  -5   4 1540.34 52.2781   2
  -3  -5   4 14.0216 3.36349   5
  -3  -5   4 19.6035 5.79408   2
   3  -5  -4 13.4501 4.80744   8
  -1  -5   4 3045.86 86.1582   5
  -1  -5   4 3037.48 90.7424   2
  -1  -5  -4 3214.72 96.7274   8
   1  -5   4 3163.03 91.6196   5
  -3  -5  -4 4227.77 126.015   8
  -5   5  -4 42.1753 2.24045   5
  -5  -5  -4 56.4373 6.43681   8
  -7   5  -4 1652.00 47.9240   5
  -7  -5  -4 1802.09 54.3308   8
  -9  -5  -4 41.1671 6.35332   8
  -9  -5  -4 51.1599 7.21524   6
 -11   5  -4 523.826 21.5810   1
 -11   5  -4 505.482 27.0706   7
 -13   5  -4 1468.04 53.5479   1
 -13  -5  -4 1673.81 58.1892   6
 -13   5  -4 1454.69 52.7636   4
 -13  -5  -4 1636.47 51.4936   5
 -15   5  -4 551.183 25.5118   1
 -15  -5  -4 384.097 20.4978   1
 -15  -5  -4 575.308 22.0281   5
 -15   5  -4 514.102 23.9135   4
 -15  -5  -4 386.898 21.2474   4
 -15  -5  -4 654.256 29.5621   6
 -17  -5  -4 29.6838 7.65810   4
 -17   5  -4 47.7158 8.44527   4
 -17  -5  -4 45.2538 11.8215   6
 -17  -5  -4 32.7765 6.05163   1
 -17   5  -4 47.6098 9.59444   1
 -19   5  -4 104.045 13.1640   4
 -19  -5  -4 117.101 12.7986   4
 -19  -5  -4 107.840 20.9912   6
 -19  -5  -4 121.280 11.2554   1
 -19   5  -4 98.1135 13.5164   1
 -21   5  -4 376.242 26.2140   4
 -21  -5  -4 445.657 26.8562   4
 -21   5  -4 275.822 22.5259   1
 -21  -5  -4 369.906 21.5767   1
 -21  -5  -4 308.495 36.3344   6
 -23  -5  -4 324.697 44.1725   6
 -23  -5  -4 1192.33 48.8301   4
 -26  -6   4 26.6668 8.23528   4
 -24   6   4 10.4349 9.19489   1
 -24  -6   4 4.96474 8.30071   5
 -24  -6   4 9.50767 12.1917   2
 -24  -6   4 0.56804 5.96445   4
 -24   6   4 3.44415 8.43608   4
 -22   6   4 37.6804 9.81092   1
 -22  -6   4 63.7658 11.3226   5
 -22  -6   4 49.8976 8.57238   4
 -22   6   4 61.5203 10.8988   4
 -22  -6   4 55.1637 14.6317   2
 -20   6   4 39.5238 9.22118   1
 -20  -6   4 33.4917 12.2446   2
 -20  -6   4 49.2899 7.91516   4
 -20   6   4 34.9029 8.70055   4
 -18   6   4 51.5686 9.23428   1
 -18  -6   4 56.8066 12.5079   2
 -18   6   4 63.8948 9.51968   4
 -18  -6   4 56.9149 9.43755   5
 -18  -6   4 53.8427 7.67902   4
 -16  -6   4 21.1305 5.39018   4
 -16   6   4 44.9741 7.55541   4
 -16  -6   4 23.2382 9.48059   2
  16  -6  -4 40.6077 7.79660   8
 -16   6   4 41.9601 7.62008   1
 -16  -6   4 27.6955 6.93730   5
 -14  -6   4 363.054 23.6197   2
 -14  -6   4 405.907 19.6686   5
  14  -6  -4 403.341 20.4290   8
 -14   6   4 385.917 19.7477   4
 -14  -6   4 380.996 18.2064   4
 -14   6   4 363.815 19.9624   1
 -12  -6   4 3.00519 6.93299   2
 -12  -6   4 0.96642 3.28312   4
 -12   6   4 5.38137 4.54540   4
 -12   6   4 10.7659 5.07830   1
 -12  -6   4 11.0372 4.88857   5
 -10  -6   4 145.331 9.78752   5
 -10  -6   4 128.086 12.7941   2
   8  -6  -4 72.8018 8.04820   8
  -8   6   4 66.3606 7.30253   4
  -6  -6   4 649.039 22.6949   5
  -6  -6   4 658.067 27.8195   2
  -4  -6   4 3159.15 100.568   2
   4  -6  -4 3261.49 98.5514   8
  -4  -6   4 3214.50 95.6419   5
  -2  -6   4 804.365 30.8823   2
  -2  -6   4 827.515 26.4676   5
   0  -6  -4 2039.39 63.9711   8
   0  -6   4 1976.80 59.4153   5
  -2  -6  -4 973.273 34.8587   8
  -4  -6  -4 334.798 16.0687   8
  -6  -6  -4 384.275 17.6752   8
  -6   6  -4 396.701 16.6320   1
  -8  -6  -4 3202.27 98.0285   8
  -8   6  -4 3239.64 97.7261   1
 -10   6  -4 218.171 13.3903   1
 -10  -6  -4 263.465 13.3246   5
 -10  -6  -4 262.567 15.3767   6
 -12  -6  -4 20.7337 4.93543   5
 -12   6  -4 16.5800 5.59018   1
 -12   6  -4 14.4782 4.97244   4
 -12  -6  -4 11.1035 6.46250   6
 -14   6  -4 86.3104 9.76023   1
 -14   6  -4 73.3029 8.36696   4
 -14  -6  -4 21.7968 6.07590   4
 -14  -6  -4 41.1438 9.33793   6
 -14  -6  -4 38.5203 5.97206   5
 -16  -6  -4 14.3703 4.83539   5
 -16  -6  -4 10.6138 5.38040   1
 -16   6  -4 14.0876 7.54177   1
 -16   6  -4 29.1022 6.87072   4
 -16  -6  -4 7.26711 5.52824   4
 -16  -6  -4 20.3568 8.75017   6
 -18  -6  -4 93.0271 10.9613   1
 -18   6  -4 130.782 15.8169   1
 -18   6  -4 214.599 16.6604   4
 -18  -6  -4 151.417 14.1911   4
 -18  -6  -4 172.726 18.9277   6
 -20   6  -4 13.1565 8.71094   4
 -20  -6  -4 9.25377 8.16959   4
 -20   6  -4-1.28074 8.73813   1
 -20  -6  -4 15.7988 14.5507   6
 -22  -6  -4 4.61222 9.41426   4
 -22   6  -4 7.28868 9.97770   4
 -22  -6  -4 12.7297 19.0108   6
 -22   6  -4 0.70847 8.62430   1
 -25  -7   4 81.8334 17.6987   2
 -23  -7   4-8.70848 13.0062   2
 -23   7   4-1.99109 7.77732   4
 -23  -7   4 11.1598 8.78010   5
 -23   7   4 0.64908 8.18445   1
 -21  -7   4 223.761 18.1240   5
 -21   7   4 235.783 18.5222   1
 -21   7   4 239.643 18.7830   4
 -21  -7   4 206.686 15.6032   4
 -21  -7   4 246.322 24.0719   2
 -19  -7   4 226.644 16.8468   5
 -19   7   4 207.923 16.4222   4
 -19  -7   4 203.936 14.6508   4
 -19   7   4 206.522 16.9723   1
 -19  -7   4 234.348 21.9601   2
 -17  -7   4 3.62070 9.53961   2
 -17  -7   4 6.13318 4.85227   4
 -17   7   4 8.08259 5.91808   4
 -17   7   4 19.2987 7.41501   1
 -17  -7   4 5.27773 6.17620   5
 -15  -7   4 666.186 35.4846   2
 -15  -7   4 680.318 27.8778   4
 -15   7   4 634.178 29.5062   4
 -15  -7   4 770.086 31.1655   5
  15  -7  -4 726.828 31.0624   8
 -15   7   4 693.031 30.8806   1
 -13  -7   4 238.031 19.1056   2
 -13   7   4 256.433 15.2916   4
 -13  -7   4 225.251 14.5929   5
  13  -7  -4 250.489 15.7117   8
 -13   7   4 222.255 15.3433   1
 -11  -7   4 1256.87 44.9396   5
 -11   7   4 1311.35 45.6169   4
  11  -7  -4 1272.32 46.2815   8
 -11  -7   4 1317.26 51.9661   2
  -9  -7   4 40.9460 8.78204   2
  -9  -7   4 39.0521 6.00519   5
  -5  -7   4 650.638 24.3448   5
  -3  -7   4 1915.11 59.7434   5
  -3  -7   4 1990.57 65.4176   2
   3  -7  -4 1907.86 62.9498   8
   1  -7  -4 2636.72 82.9798   8
  -1  -7   4 2645.55 78.6727   5
  -1   7  -4 5.06773 2.55919   1
  -1  -7  -4 4.43051 4.43328   8
  -3   7  -4 24.3531 4.06561   1
  -3  -7  -4 29.0782 5.59291   8
  -5   7  -4 5.37202 3.31798   1
  -5  -7  -4 17.3193 5.34334   8
  -7  -7  -4 4.30820 4.33733   8
  -9   7  -4 157.641 10.8259   1
 -11  -7  -4 153.564 12.4815   6
 -11  -7  -4 159.483 10.7792   5
 -11   7  -4 166.481 11.1453   4
  11  -7   4 138.642 9.52496   8
 -11   7  -4 161.267 12.0331   1
 -11   7  -4 137.622 14.8581   7
 -13  -7  -4 238.457 12.8974   5
 -13   7  -4 187.151 14.2942   1
  13  -7   4 190.429 10.8310   8
 -13   7  -4 185.475 12.4114   4
 -13  -7  -4 217.518 15.7360   6
 -15   7  -4 156.475 15.5120   1
 -15   7  -4 182.182 13.7767   4
 -17   7  -4-0.57782 7.28622   1
 -17   7  -4 7.61131 6.64822   4
 -17  -7  -4 1.30669 5.85510   4
 -17  -7  -4 3.59791 4.78810   5
 -17  -7  -4-1.30299 8.16838   6
 -19   7  -4 6.20908 7.65194   4
 -19  -7  -4 5.60081 7.56866   4
 -19   7  -4 5.58957 8.35056   1
 -19  -7  -4 17.1296 11.7596   6
 -21   7  -4 96.1878 14.3342   1
 -21  -7  -4 83.0459 21.8277   6
 -21   7  -4 82.1474 14.6505   4
 -21  -7  -4 121.250 15.9609   4
 -23  -7  -4 332.044 27.6814   4
 -24  -8   4 97.1471 18.9809   2
 -24  -8   4 86.7349 14.3644   5
 -24   8   4 98.0103 14.0120   4
 -22   8   4 51.2062 11.0425   4
 -22  -8   4 57.1580 11.6884   5
 -22   8   4 47.5839 10.6106   1
 -22  -8   4 45.5624 14.3356   2
 -20   8   4 131.716 14.2439   4
 -20   8   4 123.292 13.9381   1
 -20  -8   4 164.517 15.5479   5
 -20  -8   4 158.530 19.6053   2
 -18   8   4 8.42786 6.74047   4
 -18  -8   4 23.3476 7.90944   5
 -18  -8   4 21.6195 11.2431   2
 -18   8   4 8.30190 6.59031   1
 -16  -8   4 99.3646 14.8237   2
 -16  -8   4 141.914 12.9366   5
 -16   8   4 143.271 12.5575   4
  16  -8  -4 155.712 13.6102   8
 -16   8   4 129.536 12.6996   1
 -14   8   4-1.53656 5.24240   4
 -14  -8   4 16.4274 6.73438   5
  14  -8  -4 5.08755 6.34755   8
 -14   8   4-0.41955 5.66945   1
 -12  -8   4 1477.60 50.3148   5
  12  -8  -4 1379.69 50.8657   8
 -12   8   4 1379.33 49.5891   4
 -12  -8   4 1363.98 56.2473   2
 -10  -8   4 173.510 12.5867   5
 -10  -8   4 175.994 16.5799   2
   8  -8  -4 625.952 26.2414   8
  -8  -8   4 547.419 23.7644   5
  -8  -8   4 556.783 28.3854   2
   6  -8  -4 493.587 22.3710   8
  -6  -8   4 454.393 24.2464   2
  -4  -8   4 1943.80 61.2842   5
  -2  -8   4 3236.34 98.1353   5
   2   8  -4 3327.20 94.8490   1
   0   8  -4 7254.79 210.565   1
   0  -8   4 7534.54 211.877   5
  -2   8  -4 668.925 22.7488   1
  -2  -8  -4 594.829 25.7115   8
  -4   8  -4 158.721 9.38621   1
  -4  -8  -4 153.662 10.9579   8
  -6  -8  -4 529.300 22.5922   8
  -8   8  -4 398.406 18.4775   1
  -8  -8  -4 365.955 17.8138   8
 -10   8  -4 213.477 12.2553   4
 -10   8  -4 197.934 18.2708   7
 -10   8  -4 230.674 14.3431   1
  10  -8   4 188.183 11.8306   8
 -12  -8  -4 57.9850 9.55677   6
 -12   8  -4 37.7240 10.0849   7
  12  -8   4 46.9145 6.41939   8
 -12   8  -4 44.5099 6.98726   4
 -12   8  -4 35.4125 7.94946   1
 -14   8  -4 276.057 18.2682   1
 -14  -8  -4 253.013 14.9783   5
 -14   8  -4 289.631 16.3930   4
 -14  -8  -4 293.485 18.8414   6
 -16  -8  -4 57.0715 8.11828   5
 -16  -8  -4 52.0347 11.2723   6
 -16   8  -4 64.3880 10.9883   1
 -18  -8  -4 10.2251 10.1189   6
 -18   8  -4 7.63467 7.50425   4
 -18  -8  -4 24.1538 6.86132   5
 -18   8  -4 23.7458 8.86547   1
 -20   8  -4 44.9633 10.8111   1
 -20   8  -4 32.8563 11.2071   4
 -20  -8  -4 36.3205 12.9795   6
 -22  -8  -4 23.8442 16.7167   6
 -23  -9   4 19.3588 9.89204   5
 -23  -9   4 15.7836 13.0019   2
 -23   9   4 20.0347 9.72685   1
 -23   9   4 16.6668 9.16010   4
 -21  -9   4 43.2756 12.0891   5
 -21  -9   4 55.0004 15.2060   2
 -21   9   4 56.0385 11.3434   1
 -21   9   4 48.2759 10.6172   4
 -19   9   4-1.09344 6.61393   4
 -19  -9   4-2.31704 8.05407   5
 -19  -9   4 1.72549 10.3073   2
 -19   9   4 0.57915 7.66706   1
 -17  -9   4 788.421 40.6957   2
 -17   9   4 653.058 32.0639   4
 -17  -9   4 776.959 34.5148   5
  17  -9  -4 728.748 33.6405   8
 -17   9   4 639.619 32.9330   1
 -15  -9   4 633.713 35.7032   2
  15  -9  -4 704.297 31.7933   8
 -15  -9   4 633.238 30.3445   5
 -15   9   4 682.622 30.2156   4
 -13  -9   4 2518.46 90.7460   2
 -13  -9   4 2596.96 84.4228   5
  13  -9  -4 2506.98 84.6813   8
 -13   9   4 2543.17 83.1417   4
 -11  -9   4 22.7830 6.53810   5
 -11   9   4 1.30563 4.73090   4
 -11  -9   4 20.9916 8.72304   2
  11  -9  -4 3.35287 5.96628   8
  -9  -9   4 7.15097 5.11600   5
   9  -9  -4 4.26517 5.46822   8
  -9  -9   4 2.82596 7.63637   2
   7  -9  -4 675.684 30.1188   8
  -7  -9   4 770.097 29.2119   5
  -7  -9   4 743.468 34.7198   2
   5  -9  -4 14934.8 451.256   8
  -5  -9   4 16868.5 457.293   2
   3  -9  -4 644.873 27.5417   8
   3   9  -4 624.583 19.4694   1
   1  -9  -4 2552.16 84.5857   8
  -1  -9   4 2686.82 80.5420   5
   1   9  -4 2680.26 78.1085   1
  -1   9  -4 1770.25 54.2561   1
  -3   9  -4 1613.57 50.9345   1
  -7  -9  -4 4498.24 129.604   8
  -7   9  -4 4216.03 144.749   7
  -7   9  -4 4061.68 128.739   1
  -9   9  -4 242.899 13.2245   4
   9  -9   4 258.826 14.5038   8
  -9   9  -4 286.620 22.9562   7
  -9   9  -4 283.541 16.3252   1
 -11   9  -4 1327.18 45.6852   4
 -11   9  -4 1326.65 49.1194   1
  11  -9   4 1251.37 45.2969   8
 -11   9  -4 1296.81 54.1669   7
 -13  -9  -4 4.98356 6.92958   6
  13  -9   4 2.51417 4.37028   8
 -13  -9  -4 3.70680 5.57112   5
 -13   9  -4 1.93718 6.60702   1
 -13   9  -4 1.47041 4.79121   4
 -15   9  -4 81.7805 10.6521   4
 -15  -9  -4 72.0897 9.57359   5
 -15   9  -4 76.8951 11.5734   1
 -15  -9  -4 77.1842 11.7143   6
 -17  -9  -4 181.265 14.3163   5
 -17   9  -4 196.364 17.1660   4
 -17   9  -4 175.043 16.8386   1
 -17  -9  -4 215.248 19.9376   6
 -19   9  -4 299.849 23.4798   4
 -19   9  -4 302.336 22.8814   1
 -19  -9  -4 334.015 26.3643   6
 -21  -9  -4-1.98048 11.9793   6
 -21   9  -4 1.65696 9.77186   4
 -22 -10   4 70.6596 14.0861   5
 -22  10   4 72.5511 12.6120   4
 -22 -10   4 47.0046 15.4356   2
 -20 -10   4 380.485 30.7033   2
 -20 -10   4 419.488 27.0369   5
 -18 -10   4 5.08552 10.4461   2
 -18 -10   4 7.45590 8.41510   5
 -18  10   4 17.4734 7.86708   4
  18 -10  -4 10.0824 8.07964   8
 -16 -10   4 0.78482 9.61124   2
  16 -10  -4 4.22648 7.64884   8
 -16 -10   4 0.51346 6.97094   5
 -16  10   4 5.69071 6.43836   4
 -14 -10   4 208.930 16.2178   5
  14 -10  -4 233.589 17.0618   8
 -14  10   4 228.301 15.7116   4
 -14 -10   4 265.264 22.2100   2
 -12 -10   4 525.347 26.0213   5
 -12  10   4 490.415 25.1900   4
 -12 -10   4 588.042 31.8869   2
  12 -10  -4 578.033 27.9666   8
  10 -10  -4 11.9043 6.52776   8
 -10 -10   4 3.79732 8.64025   2
 -10 -10   4 16.3614 6.19169   5
  -8 -10   4 107.698 13.7282   2
   8 -10  -4 113.700 11.1121   8
  -8 -10   4 105.291 9.84336   5
   6 -10  -4 113.267 10.5239   8
  -6 -10   4 72.2439 7.92230   5
   4 -10  -4 247.541 15.7058   8
  -4 -10   4 251.027 13.3719   5
   2 -10  -4 41.5326 7.37438   8
   0 -10  -4 55.9432 8.08851   8
   0  10  -4 50.6100 4.49730   1
  -2  10  -4 557.077 21.0566   1
  -2 -10  -4 589.768 25.9614   8
  -4  10  -4 664.352 25.9507   1
  -4 -10  -4 733.978 29.4481   8
  -6  10  -4 6.92172 4.75534   1
  -6  10  -4 9.72308 11.1473   7
   6 -10   4 10.6503 5.02546   8
  -6  10  -4 5.05486 3.34171   4
  -8  10  -4 10.4208 5.56573   1
  -8  10  -4 13.0992 10.6705   7
  -8  10  -4 13.7296 4.36125   4
   8 -10   4 17.3994 5.67667   8
 -10  10  -4 234.259 13.5994   4
  10 -10   4 217.428 14.0351   8
 -10  10  -4 221.437 20.2243   7
 -10  10  -4 220.868 15.4505   1
 -12  10  -4 845.163 33.3938   4
 -12  10  -4 842.584 35.7417   1
  12 -10   4 784.509 32.5437   8
 -12  10  -4 817.027 40.2248   7
  14 -10   4 1.09350 5.18649   8
 -14  10  -4 7.52253 6.09600   4
 -14 -10  -4 1.71985 7.39214   6
 -14  10  -4 9.89440 6.96576   1
 -16  10  -4 76.7068 11.5823   4
 -16  10  -4 55.8443 10.9808   1
 -18  10  -4 11.9916 8.92446   4
 -18 -10  -4 14.1782 11.0528   6
 -18  10  -4 29.7712 10.2216   1
 -20  10  -4 27.5963 11.3419   4
 -20 -10  -4 27.1462 13.3381   6
 -21  11   4 31.9428 9.87199   4
 -21 -11   4 31.6703 11.3655   5
 -21 -11   4 24.5438 13.2232   2
 -19  11   4 150.535 14.7983   4
 -19 -11   4 122.731 18.9039   2
 -19 -11   4 114.098 14.6133   5
 -17 -11   4 37.4875 13.1691   2
 -17  11   4 9.68589 7.27290   4
  17 -11  -4 27.4150 9.42482   8
 -17 -11   4 19.9042 8.83297   5
 -15 -11   4 31.2474 11.3089   2
 -15 -11   4 25.2653 8.21935   5
 -15  11   4 14.3167 6.95759   4
  15 -11  -4 16.3976 7.79514   8
 -13 -11   4 120.955 12.4409   5
 -13  11   4 118.598 11.9999   4
  13 -11  -4 127.530 13.6010   8
 -13 -11   4 101.583 15.4408   2
  11 -11  -4 32.8593 8.55959   8
 -11 -11   4 59.7569 13.0814   2
 -11 -11   4 43.4321 6.51666   8
 -11 -11   4 51.8329 8.64667   5
  11  11  -4 52.2645 13.1295   7
  -9 -11   4 1.48022 4.27244   8
  -9 -11   4 5.39150 8.59645   2
  -9 -11   4 13.1392 5.91114   5
   9 -11  -4 19.7673 7.27135   8
   7 -11  -4 111.661 11.3557   8
  -7 -11   4 86.9668 9.25109   5
   5 -11  -4 22.3968 6.87979   8
  -5 -11   4 22.6408 5.64615   5
   3 -11  -4 92.5131 10.2564   8
  -3 -11   4 108.128 8.73546   5
   1 -11  -4 353.299 19.8691   8
  -1 -11  -4 68.9825 9.08066   8
   3 -11   4 24.2170 6.20806   8
  -3  11  -4 31.3992 13.9754   7
  -3 -11  -4 14.4591 6.23177   8
  -3  11  -4 30.5458 4.88664   1
   5 -11   4 27.7628 6.18037   8
  -5  11  -4 37.2363 13.6810   7
  -5 -11  -4 40.8845 7.41823   8
   7 -11   4 5.39460 5.07346   8
  -7  11  -4 14.4284 5.52386   1
  -7 -11  -4 0.35439 5.24315   8
  -7  11  -4 14.1106 10.8187   7
   9 -11   4 156.689 12.3374   8
  -9  11  -4 150.450 17.9189   7
  -9  11  -4 164.540 12.7050   1
 -11  11  -4 9.88050 6.75935   1
 -11  11  -4 7.24612 9.29179   7
  11 -11   4-0.37872 5.16729   8
 -11  11  -4 3.14082 4.87580   4
 -13  11  -4 65.0041 9.61897   4
  13 -11   4 64.1367 8.89678   8
 -13  11  -4 65.7136 10.5813   1
 -13  11  -4 64.4491 12.2426   7
 -15  11  -4 219.620 18.3798   1
 -15  11  -4 161.060 16.0592   4
 -15 -11  -4 196.828 18.5402   6
 -17  11  -4 98.0307 14.0259   1
 -17 -11  -4 81.3357 15.1155   6
 -17  11  -4 111.599 14.6925   4
 -19 -11  -4-0.99919 12.3096   6
 -19  11  -4-5.77680 9.25926   4
 -19  11  -4 1.45046 9.09273   1
 -22  12   4 213.159 19.4509   4
 -20  12   4 121.517 14.3381   4
 -20 -12   4 121.722 15.4597   5
 -20 -12   4 107.127 19.2906   2
 -18  12   4 30.7722 8.75142   4
 -18 -12   4 27.8593 9.91947   5
  18 -12  -4 30.8595 9.85343   8
 -18 -12   4 38.2900 14.4692   2
 -16  12   4 3.05005 6.76701   4
 -16 -12   4 11.6951 11.4734   2
 -16 -12   4 8.42241 7.69927   5
  16 -12  -4 8.47778 8.30307   8
 -14 -12   4 154.307 19.2339   2
  14 -12  -4 151.487 15.4844   8
 -14 -12   4 149.433 14.3691   5
 -12 -12   4 346.748 21.1807   5
  12 -12  -4 434.071 24.8852   8
 -12 -12   4 380.011 28.0430   2
  10 -12  -4-0.53189 6.63082   8
 -10 -12   4 0.82960 5.92765   5
 -10 -12   4 7.38161 5.14149   8
  10  12  -4 3.96358 9.88180   7
   8 -12  -4 62.4184 9.88172   8
  -8 -12   4 57.0371 8.21366   5
   8  12  -4 51.4610 14.4487   7
  -8 -12   4 56.1685 7.95377   8
  -6 -12   4 125.720 10.8068   5
  -6 -12   4 123.711 10.9642   8
   6 -12  -4 165.335 13.9436   8
   6  12  -4 115.525 18.5224   7
   4 -12  -4 6.25617 5.82459   8
  -4 -12   4 1.76847 4.99679   5
   4  12  -4 10.8711 12.9482   7
  -4 -12   4 2.84361 5.05747   8
   2  12  -4 21.3269 13.1098   7
   2 -12  -4 20.7809 7.33236   8
  -2 -12   4 25.9740 6.68421   8
   0  12  -4 20.7128 12.8495   7
   0 -12  -4 17.5793 6.47460   8
   0 -12   4 27.9321 6.70279   8
  -2  12  -4 361.950 30.7248   7
   2 -12   4 353.762 19.7733   8
  -2 -12  -4 415.353 21.9239   8
  -4  12  -4 312.822 27.9043   7
   4 -12   4 316.975 18.8931   8
  -6 -12  -4 389.089 20.3996   8
   6 -12   4 326.604 19.5002   8
  -6  12  -4 351.171 17.6164   1
  -6  12  -4 330.699 27.4711   7
   8 -12   4 541.368 26.0599   8
  -8  12  -4 567.735 25.5109   1
  -8  12  -4 556.543 34.7527   7
  10 -12   4 327.512 19.2388   8
 -10  12  -4 341.563 19.8684   1
 -10  12  -4 328.486 25.5516   7
 -12  12  -4 25.6991 11.1474   7
 -12  12  -4 28.5422 8.08154   1
  12 -12   4 25.3897 7.02659   8
  14 -12   4-0.44659 5.91226   8
 -14  12  -4 4.48391 7.30446   1
 -16 -12  -4 14.6910 10.2977   6
 -16  12  -4 15.8222 8.97299   1
 -18  12  -4 5.46045 8.60778   1
 -18 -12  -4-0.90857 10.7869   6
 -18  12  -4 9.26364 8.57841   4
 -19 -13   4 311.122 23.0711   5
 -19 -13   4 331.020 29.3415   2
  17 -13  -4 14.6308 9.05195   8
 -17 -13   4 34.2555 14.4861   2
 -17 -13   4 28.3814 9.39324   5
 -15 -13   4 92.7525 12.5208   5
  15 -13  -4 81.7072 12.9893   8
  13 -13  -4 390.428 25.9531   8
 -13 -13   4 476.214 25.5829   5
 -11 -13   4 493.304 25.3680   5
  11 -13  -4 443.200 26.5751   8
  11  13  -4 419.934 28.8219   7
  -9 -13   4 721.251 30.6220   5
   9  13  -4 632.968 37.5364   7
  -9 -13   4 641.349 28.4169   8
   9 -13  -4 609.374 32.1191   8
   7  13  -4 254.118 24.4504   7
  -7 -13   4 266.514 16.4894   8
   7 -13  -4 311.196 20.1745   8
  -7 -13   4 261.765 16.7821   5
   5  13  -4 535.839 36.3736   7
  -5 -13   4 562.620 25.6043   8
  -5 -13   4 584.838 25.0869   5
  -3 -13   4 116.117 11.2075   8
   3 -13  -4 126.530 12.6751   8
   3  13  -4 136.204 19.8381   7
   1 -13  -4 74.2525 10.3489   8
  -1 -13   4 47.9786 8.03243   8
   1  13  -4 76.6317 16.6296   7
   1 -13   4 2018.92 69.5809   8
  -1 -13  -4 2029.04 71.2689   8
  -1  13  -4 1971.60 84.2895   7
  -3 -13  -4 1578.43 56.5106   8
   3 -13   4 1451.99 54.1206   8
  -3  13  -4 1360.84 65.9312   7
  -5  13  -4 10.3256 11.7701   7
  -5 -13  -4 5.57941 6.34529   8
   5 -13   4 6.19343 5.94912   8
  -7  13  -4 996.022 50.8067   7
   7 -13   4 998.469 40.9118   8
  -7 -13  -4 1020.37 40.8069   8
  -9  13  -4 199.936 14.0727   1
   9 -13   4 178.332 14.6552   8
  -9  13  -4 179.261 20.3529   7
 -11  13  -4 912.555 38.0408   1
  11 -13   4 900.171 38.4248   8
 -11  13  -4 866.686 44.9554   7
 -13  13  -4 167.054 15.2308   1
  13 -13   4 176.507 14.9287   8
 -13  13  -4 173.561 18.9867   7
 -15  13  -4 277.256 20.5012   1
  15 -13   4 273.451 18.8348   8
 -17 -13  -4 2.72431 10.9858   6
 -17  13  -4 0.68542 8.39364   1
  18 -14  -4 8.03319 9.27720   8
 -18 -14   4 36.4190 11.0233   5
  16 -14  -4 9.08348 9.20838   8
 -16 -14   4 14.7300 9.00567   5
  14 -14  -4 6.93086 9.27016   8
 -14 -14   4 2.24907 7.36726   5
 -12 -14   4 130.455 13.6700   5
  12 -14  -4 142.122 16.0458   8
 -10 -14   4 144.810 13.5348   5
  10  14  -4 129.009 17.2658   7
 -10 -14   4 127.729 11.8663   8
  10 -14  -4 158.269 16.0903   8
  -8 -14   4 111.628 11.2963   8
   8  14  -4 120.205 17.3848   7
  -8 -14   4 111.425 11.9938   5
  -6 -14   4 2.39104 5.49053   5
  -6 -14   4 6.77753 5.91874   8
   6  14  -4 2.77813 10.7086   7
   6 -14  -4 7.39968 7.29989   8
   4  14  -4 197.609 22.6369   7
  -4 -14   4 206.233 15.4045   8
   4 -14  -4 214.984 17.1750   8
   2  14  -4 528.633 36.5956   7
  -2 -14   4 548.532 27.3884   8
   2 -14  -4 586.010 29.6581   8
   0  14  -4 1620.06 73.9209   7
   0 -14   4 1678.11 61.4427   8
   0 -14  -4 1795.64 64.4318   8
  -2  14  -4 105.073 17.7848   7
   2 -14   4 104.127 11.7059   8
  -2 -14  -4 106.686 12.7041   8
   4 -14   4 10.5386 6.72839   8
  -4  14  -4 11.7302 11.2299   7
  -4 -14  -4 8.82183 7.67803   8
   6 -14   4 17.2360 7.52508   8
  -6  14  -4 16.1255 12.1001   7
  -6 -14  -4 4.92589 7.04579   8
  -8  14  -4 0.92140 11.0086   7
   8 -14   4 5.07455 6.88967   8
 -10  14  -4 25.1789 11.8103   7
  10 -14   4 27.3641 8.43236   8
 -12  14  -4 157.337 19.0234   7
  12 -14   4 193.869 16.3056   8
 -12  14  -4 197.026 15.7025   1
 -14  14  -4 5.50904 7.97572   1
  14 -14   4-0.53861 7.05673   8
 -14  14  -4 3.89430 9.82112   7
 -16  14  -4 39.0839 10.4396   1
  19 -15  -4 5.53281 9.85374   8
  17 -15  -4 32.0553 11.5961   8
 -15 -15   4 7.41392 8.22724   5
  15 -15  -4 17.8256 10.6173   8
 -13 -15   4 20.3287 9.05736   5
  13 -15  -4 22.9106 10.6700   8
  11  15  -4 106.770 16.1346   7
  11 -15  -4 118.759 15.2474   8
 -11 -15   4 104.574 12.8957   5
   9  15  -4 198.974 21.7511   7
  -9 -15   4 180.488 15.0559   8
   9 -15  -4 231.917 19.8257   8
  -9 -15   4 219.360 17.0028   5
  -7 -15   4 31.0555 8.08243   8
   7  15  -4 32.6707 13.0163   7
   5  15  -4 124.748 18.9163   7
  -5 -15   4 136.747 13.2773   8
   5 -15  -4 150.019 15.5736   8
  -3 -15   4 12.0500 7.07768   8
   3 -15  -4 18.5965 8.54185   8
   3  15  -4 6.92263 12.4046   7
   1  15  -4 139.461 20.2743   7
  -1 -15   4 163.449 14.3030   8
   1 -15  -4 163.178 15.9461   8
   1 -15   4 35.1303 8.60337   8
  -1 -15  -4 37.4640 9.87081   8
  -1  15  -4 29.5846 13.0455   7
   3 -15   4 73.3675 11.1897   8
  -3 -15  -4 73.8036 11.9438   8
  -3  15  -4 59.3001 15.0586   7
   5 -15   4-2.71851 6.65811   8
  -5 -15  -4 0.56152 7.23954   8
  -5  15  -4 3.04458 11.4132   7
  -7  15  -4 213.805 23.6390   7
   7 -15   4 232.548 18.3645   8
  -9  15  -4 207.578 22.7040   7
   9 -15   4 246.981 18.9989   8
  11 -15   4 45.3546 10.4187   8
 -11  15  -4 57.9096 13.9841   7
 -13  15  -4 111.528 16.7761   7
  13 -15   4 97.2157 13.1058   8
  15 -15   4-2.95838 7.20186   8
 -15  15  -4 1.13468 7.70192   1
  16 -16  -4-3.22145 9.86275   8
  14 -16  -4 150.602 18.4694   8
 -14 -16   4 175.163 17.2669   5
  12 -16  -4 235.164 21.5274   8
 -12 -16   4 230.967 18.9086   5
  10  16  -4 31.8042 12.2499   7
  10 -16  -4 31.4783 10.9298   8
 -10 -16   4 28.2592 9.48834   5
   8  16  -4 105.502 17.5549   7
  -8 -16   4 82.9421 11.5499   8
   8 -16  -4 108.058 15.1163   8
   6  16  -4 189.914 22.2873   7
  -6 -16   4 181.304 15.7403   8
   6 -16  -4 198.202 18.7664   8
   4  16  -4 158.105 21.4812   7
  -4 -16   4 170.068 15.7941   8
   4 -16  -4 187.360 17.7574   8
   2 -16  -4 21.2101 9.68664   8
   2  16  -4 4.12257 11.4312   7
  -2 -16   4 15.2423 8.02600   8
   0  16  -4 278.262 27.5589   7
   0 -16   4 284.335 20.5743   8
   0 -16  -4 331.604 23.2877   8
  -2 -16  -4 12.1654 8.83040   8
  -2  16  -4 33.1555 14.4549   7
   2 -16   4 13.9593 8.02378   8
  -4 -16  -4 10.0000 8.54998   8
   4 -16   4 33.2804 9.26909   8
  -4  16  -4 33.1595 13.9546   7
  -6 -16  -4 119.364 14.0120   8
  -6  16  -4 100.071 17.8650   7
   6 -16   4 89.8900 12.9306   8
  -8  16  -4 204.444 23.4920   7
   8 -16   4 233.079 19.2238   8
  10 -16   4 3.75973 8.16652   8
 -10  16  -4 0.94902 10.7489   7
 -12  16  -4 164.214 20.0064   7
  12 -16   4 170.718 16.9355   8
 -14  16  -4 15.1999 11.2399   7
  14 -16   4 7.01117 8.13240   8
 -13 -17   4 108.278 15.2678   5
  13 -17  -4 125.725 17.3966   8
  11 -17  -4 185.838 20.2308   8
   9 -17  -4 261.704 22.9348   8
  -9 -17   4 236.506 18.7229   8
   9  17  -4 255.611 24.4143   7
  -7 -17   4 13.3142 8.42686   8
   7  17  -4 0.95848 11.3861   7
   7 -17  -4 34.9321 11.5326   8
  -5 -17   4 760.315 36.7546   8
   5 -17  -4 734.993 39.3737   8
   5  17  -4 737.151 44.7050   7
  -3 -17   4 12.0336 8.25678   8
   3  17  -4 21.1971 13.5206   7
   3 -17  -4 12.5198 9.29428   8
  -1 -17   4 694.018 35.4358   8
   1 -17  -4 749.666 38.7935   8
   1  17  -4 691.822 44.0912   7
   1 -17   4 1.26721 7.56976   8
  -1 -17  -4 4.93608 9.09135   8
  -1  17  -4-9.84400 13.7918   7
   3 -17   4-4.62465 8.09040   8
  -3 -17  -4 9.71009 9.32277   8
  -3  17  -4-1.08181 11.4498   7
   5 -17   4-0.66525 7.99804   8
  -5  17  -4-2.17764 12.5899   7
  -5 -17  -4 4.62775 9.23495   8
   7 -17   4 877.945 41.9429   8
  -7  17  -4 811.151 48.5443   7
   9 -17   4 113.882 15.0121   8
  -9  17  -4 114.756 18.9891   7
 -11  17  -4 63.7636 15.0674   7
  11 -17   4 56.0119 11.8027   8
  10  18  -4 34.4329 12.6219   7
  10 -18  -4 56.9258 13.6846   8
   8  18  -4 0.96871 11.2767   7
   8 -18  -4 16.9446 11.6139   8
  -8 -18   4-2.47684 7.94017   8
  -6 -18   4 299.519 22.3226   8
   6  18  -4 271.499 27.1175   7
  -4 -18   4 314.546 22.7169   8
   4 -18  -4 247.762 22.6524   8
   4  18  -4 272.407 27.0702   7
  -2 -18   4 541.851 30.9515   8
   2 -18  -4 473.976 31.6130   8
   2  18  -4 539.811 38.2220   7
   0 -18   4 427.245 27.9601   8
   0 -18  -4 501.149 31.4874   8
   0  18  -4 469.960 36.2006   7
   2 -18   4 10.5253 9.39707   8
  -2  18  -4 15.9252 13.0728   7
  -2 -18  -4 27.9422 11.2227   8
  -4  18  -4 18.2753 13.2150   7
   4 -18   4 13.6478 9.27210   8
  -4 -18  -4 18.3777 10.6977   8
  -6  18  -4 67.9898 17.3687   7
   6 -18   4 60.7434 12.6458   8
  -8  18  -4 30.1440 14.3489   7
   8 -18   4 28.7666 10.7556   8
   9  19  -4 13.2232 11.7108   7
   7  19  -4 44.1796 14.4757   7
  -7 -19   4 52.1110 11.7026   8
  -5 -19   4 885.705 41.9864   8
   5  19  -4 874.945 49.2909   7
   3  19  -4 95.5773 18.7896   7
  -3 -19   4 77.2424 13.7081   8
   3 -19  -4 71.1091 14.6894   8
   1  19  -4 12.5794 12.8657   7
  -1 -19   4 19.0798 10.3045   8
   1 -19  -4 6.74351 10.2037   8
  -1  19  -4 441.969 35.8473   7
  -1 -19  -4 463.522 31.4194   8
   1 -19   4 443.089 29.3559   8
  -3 -19  -4 265.388 23.5708   8
   3 -19   4 267.594 23.0530   8
  -5 -19  -4 46.4633 11.9050   8
 -27   0   5 11.8728 7.10074   5
 -27   0   5 23.7885 12.0264   2
 -25   0   5 708.865 38.6125   2
 -25   0   5 617.984 31.6113   5
 -25   0   5 619.224 31.6542   1
 -25   0   5 717.852 36.1058   4
 -23   0   5 353.567 24.6304   2
 -23   0   5 343.113 20.8179   1
 -23   0   5 365.764 23.1782   4
 -21   0   5 256.562 20.4917   2
 -21   0   5 259.066 18.1175   4
 -21   0   5 234.638 15.9225   1
 -19   0   5 935.624 38.2706   4
 -19   0   5 892.381 35.6768   1
 -17   0   5 129.750 11.4585   4
 -17   0   5 118.117 9.97106   1
  15   0  -5 779.984 34.0893   8
 -15   0   5 880.882 33.7278   4
 -15   0   5 786.464 31.0733   1
 -13   0   5 19785.2 571.729   4
  13   0  -5 20279.1 574.500   8
  11   0  -5 1138.48 43.3046   8
   9   0  -5 1240.13 46.2238   8
  -7   0   5 27.4755 3.56880   6
   7   0  -5 30.9083 7.82589   8
   5   0  -5 380.101 19.9382   8
   3   0  -5 174.296 13.0287   8
   3   0  -5 74.4246 19.0686   6
   1   0  -5 1605.59 54.4043   8
   1   0  -5 1449.58 60.6238   6
  -1   0  -5 1329.26 48.0756   8
  -1   0  -5 1287.82 51.8780   6
  -3   0  -5 8628.25 259.417   6
  -5   0  -5 829.509 39.6105   6
  -9   0  -5 37.0647 3.37198   5
  -9   0  -5 45.7884 14.7008   6
 -11   0  -5 4435.37 155.617   6
 -13   0  -5 52.4351 20.3932   6
 -15   0  -5 101.895 27.7493   6
 -15   0  -5 105.812 10.4997   1
 -17   0  -5 19.2805 6.51993   4
 -17   0  -5 23.0675 27.0437   6
 -17   0  -5 25.4722 7.05066   1
 -19   0  -5 2664.71 138.840   6
 -19   0  -5 2539.17 91.5804   4
 -19   0  -5 2879.92 92.2732   1
 -21   0  -5 732.348 36.4984   1
 -21   0  -5 802.560 38.8087   4
 -23   0  -5 9.76372 36.3391   6
 -23   0  -5 6.49409 9.15192   1
 -26  -1   5 71.3660 15.2171   2
 -26   1   5 58.4278 14.5886   2
 -26   1   5 72.2502 13.1820   4
 -26  -1   5 74.2229 11.6793   5
 -26   1   5 71.6283 11.8196   1
 -26   1   5 56.6171 9.72330   5
 -26  -1   5 99.4433 14.2976   4
 -24  -1   5 49.1375 12.1148   2
 -24   1   5 37.2320 11.6331   2
 -24  -1   5 41.3797 9.97451   4
 -24   1   5 48.8640 11.0331   4
 -24  -1   5 49.0169 8.85483   1
 -24   1   5 40.3181 9.09507   1
 -24  -1   5 38.7887 9.24042   5
 -22  -1   5 54.8176 11.4081   2
 -22  -1   5 62.0880 8.89204   1
 -22   1   5 23.4188 7.86598   1
 -22  -1   5 60.7910 9.70745   4
 -22   1   5 41.9809 9.09013   4
 -20  -1   5 37.7827 9.57471   2
 -20  -1   5 38.1514 7.71933   4
 -20   1   5 52.4257 9.11100   4
 -20  -1   5 39.9748 6.66473   1
 -20   1   5 50.5054 8.30112   1
 -18  -1   5 42.4544 7.53601   4
 -18   1   5 56.8413 8.60834   4
 -18  -1   5 39.2232 9.15991   2
 -18  -1   5 60.5589 7.40419   1
 -18   1   5 72.6140 8.63098   1
 -16  -1   5 283.280 16.6752   4
 -16   1   5 271.935 16.7649   4
 -16  -1   5 300.398 15.3798   1
 -16   1   5 279.604 16.0617   1
  14  -1  -5 37.8687 7.53692   8
  14   1  -5 38.8389 8.60140   8
 -14   1   5 43.8601 6.92754   4
 -14  -1   5 58.7090 7.17432   4
 -14   1   5 42.6416 6.52050   1
 -12  -1   5 96.5763 5.35962   6
  12  -1  -5 166.588 12.2697   8
  12   1  -5 128.384 12.6431   8
 -12   1   5 200.046 11.8636   4
  10  -1  -5 11.9627 5.58460   8
  10   1  -5 2.07878 6.39817   8
 -10  -1   5 3.89663 3.84421   4
   8   1  -5 1487.62 55.4977   8
   8  -1  -5 1583.61 53.2227   8
   6   1  -5 567.826 27.2263   8
   6  -1  -5 612.822 25.6404   8
   4  -1  -5 1268.25 42.6137   8
   4   1  -5 1349.64 46.1093   8
   2  -1  -5 5.12065 6.17252   6
  -2  -1   5 9.66084 3.25751   2
   2  -1  -5 0.59470 5.79566   8
   2   1  -5 9.61452 7.52953   8
   0  -1   5 70.3068 4.90646   2
   0  -1  -5 59.8421 8.66849   6
   0  -1  -5 68.7154 8.73242   8
   2  -1   5 741.378 21.9561   2
  -2  -1  -5 590.266 27.6855   6
  -2   1  -5 741.017 41.7635   6
  -2  -1  -5 597.438 28.0550   8
   4  -1   5 238.267 7.44109   5
  -4  -1  -5 210.474 14.9383   8
  -4  -1  -5 190.879 14.8307   6
  -4   1  -5 221.215 25.7043   6
  -6  -1  -5 21.4441 9.24708   6
  -6   1  -5 15.4152 14.2560   6
 -10  -1  -5 533.812 34.3055   6
 -10  -1  -5 590.831 20.2321   5
 -12  -1  -5 191.060 22.8935   6
 -12   1  -5 171.985 30.7621   6
 -14   1  -5 40.2739 6.94624   1
 -14   1  -5 23.4586 25.8012   6
 -14  -1  -5 7.94680 14.5074   6
 -16   1  -5 72.5447 9.71802   4
 -16  -1  -5 42.9602 8.22274   4
 -16   1  -5 69.5912 9.03957   1
 -16  -1  -5 52.8386 8.80869   1
 -16   1  -5 51.4917 28.4144   6
 -16  -1  -5 42.2952 21.0843   6
 -18   1  -5 79.6742 10.6411   4
 -18  -1  -5 94.7119 11.1819   4
 -18   1  -5 107.680 11.8076   1
 -18  -1  -5 113.623 11.3374   1
 -18   1  -5 87.9339 35.6775   6
 -18  -1  -5 84.0922 31.5041   6
 -20  -1  -5-0.59289 6.99984   4
 -20   1  -5 36.9073 9.99831   4
 -20   1  -5 16.8425 8.44266   1
 -20  -1  -5 6.41125 7.57236   1
 -20   1  -5 8.23757 31.1013   6
 -20  -1  -5 7.70474 30.0965   6
 -22   1  -5-0.75249 8.99074   4
 -22  -1  -5 10.4335 8.96042   4
 -22   1  -5 0.68563 9.07724   1
 -22  -1  -5 5.82294 8.20507   1
 -22  -1  -5 5.87887 33.7581   6
 -22   1  -5-9.43328 35.8640   6
 -27  -2   5 0.95574 11.2732   2
 -27   2   5 4.66473 11.0756   2
 -27   2   5-5.15016 6.07527   5
 -25  -2   5 15.1855 8.62528   5
 -25   2   5 3.52887 7.63033   1
 -25  -2   5 16.3320 8.05412   4
 -25   2   5 12.0752 8.80806   4
 -25  -2   5 13.9760 11.2738   2
 -25   2   5 6.76795 11.1461   2
 -23  -2   5 74.2729 11.1575   4
 -23   2   5 97.3993 12.6207   4
 -23  -2   5 49.8502 12.3380   2
 -23   2   5 88.8636 11.8415   1
 -23  -2   5 76.7520 11.2092   5
 -21  -2   5 99.1604 11.0061   4
 -21   2   5 112.062 12.6197   4
 -21  -2   5 81.3472 12.5675   2
 -21  -2   5 88.9792 9.78277   1
 -21   2   5 91.6285 10.7594   1
 -21  -2   5 78.8746 10.4090   5
 -19  -2   5 141.094 10.9994   1
 -19   2   5 146.537 12.6386   1
 -19  -2   5 132.378 14.1808   2
 -19   2   5 144.569 13.1918   4
 -19  -2   5 153.970 12.4996   4
 -17  -2   5 113.058 9.11007   1
 -17   2   5 118.855 10.8388   1
 -17  -2   5 117.938 10.4553   4
 -17   2   5 133.169 11.8792   4
 -17  -2   5 112.272 12.3979   2
 -15  -2   5 77.6355 10.0237   2
 -15   2   5 75.7754 8.20887   1
 -15  -2   5 82.0438 8.33827   4
 -15   2   5 69.3546 8.61914   4
  15  -2  -5 62.0392 8.71394   8
 -13  -2   5 1388.96 46.9015   4
 -13   2   5 1391.60 47.5112   4
 -13  -2   5 1267.41 48.3078   2
  13  -2  -5 1244.60 46.3952   8
  11  -2  -5 20.6231 6.18262   8
  -9  -2   5 3954.04 113.254   2
   9  -2  -5 3778.12 113.033   8
  -7  -2   5 4882.66 147.168   2
   7  -2  -5 5048.73 148.721   8
   5  -2  -5 34.0769 6.66292   8
   5  -2  -5 22.1899 4.83004   6
  -5  -2   5 23.0200 4.47501   2
  -3  -2   5 5308.10 154.550   2
   3  -2  -5 5290.00 152.711   6
   3  -2  -5 5330.79 157.862   8
   1  -2  -5 1002.43 38.2997   8
   1  -2  -5 1064.85 34.6038   6
  -1  -2  -5 22.9040 6.05483   8
  -1  -2  -5 21.1911 4.22191   6
  -1   2  -5 11.5122 16.2018   6
   1  -2   5 22.6165 3.79621   2
  -3  -2  -5 10.6116 5.81167   8
  -3   2  -5 11.0090 17.3862   6
  -3  -2  -5 7.77865 3.98395   6
   5   2   5 1070.11 31.9001   2
  -5  -2  -5 1256.02 41.7865   8
  -5   2  -5 1391.11 64.4464   6
  -5  -2  -5 1034.70 38.3966   6
  -7  -2  -5 63.9990 9.37001   8
  -9  -2  -5 125.896 13.5116   6
  -9   2  -5 129.095 27.0657   6
 -11  -2  -5 274.520 22.0974   6
 -11  -2  -5 263.256 11.5381   5
 -13  -2  -5 276.082 26.7289   6
 -13   2  -5 230.480 37.1034   6
 -13   2  -5 288.079 16.0751   1
 -15   2  -5 99.9149 10.3068   1
 -15  -2  -5 86.1641 20.6688   6
 -15   2  -5 100.766 31.9955   6
 -17   2  -5 14.4849 6.44909   4
 -17  -2  -5 11.9541 5.66329   4
 -17   2  -5 18.1644 6.97946   1
 -17  -2  -5 10.4575 6.29184   1
 -17   2  -5-2.34887 28.0645   6
 -17  -2  -5-1.43130 17.5311   6
 -19   2  -5 109.096 13.2878   4
 -19  -2  -5 87.8879 11.6294   4
 -19   2  -5 126.407 13.3701   1
 -19  -2  -5 103.769 11.7186   1
 -21   2  -5 163.731 17.4934   4
 -21  -2  -5 150.289 15.8504   4
 -21  -2  -5 154.116 15.1919   1
 -21   2  -5 119.350 15.2036   1
 -21   2  -5 122.757 43.9001   6
 -21  -2  -5 89.7703 36.5424   6
 -23  -2  -5 46.0427 10.8074   1
 -23   2  -5 76.2538 43.6820   6
 -23  -2  -5 15.4026 35.8821   6
 -26  -3   5 91.8663 17.3673   2
 -26   3   5 85.7926 13.6880   1
 -26  -3   5 84.9558 12.7970   4
 -26  -3   5 89.1302 12.5296   5
 -24   3   5 5.22192 7.84607   1
 -24  -3   5 20.2884 11.4251   2
 -24  -3   5 19.8564 7.33269   4
 -24   3   5 2.03587 7.96027   4
 -24  -3   5 20.0890 8.42416   5
 -22  -3   5 142.227 16.8057   2
 -22  -3   5 146.465 13.6231   4
 -22   3   5 121.579 13.7276   4
 -22   3   5 99.8572 12.0426   1
 -22  -3   5 155.423 14.1598   5
 -20  -3   5 385.578 25.0322   2
 -20  -3   5 401.695 21.5768   4
 -20   3   5 356.843 21.8741   4
 -20  -3   5 382.036 21.3249   5
 -18  -3   5 159.719 15.3783   2
 -18  -3   5 154.105 12.2645   4
 -18   3   5 144.645 13.0594   4
 -18   3   5 150.655 12.8128   1
 -18  -3   5 149.046 12.2053   5
 -16  -3   5 79.5040 10.4487   2
 -16  -3   5 86.2816 8.72999   4
 -16   3   5 56.5772 8.51632   4
 -16   3   5 63.2586 8.33013   1
  14  -3  -5 322.429 17.5096   8
 -14  -3   5 339.019 17.4771   4
 -14   3   5 329.577 18.3054   4
 -14  -3   5 320.763 19.4511   2
  12  -3  -5 1583.30 56.5586   8
 -12  -3   5 1624.81 58.3736   2
  10  -3  -5 922.092 34.9499   8
   8  -3  -5 236.843 14.0905   8
  -8  -3   5 236.637 13.5196   2
   6  -3  -5 46.9864 2.73553   6
   6  -3  -5 38.6728 6.40486   8
  -6  -3   5 36.9240 6.01006   2
  -4  -3   5 1161.45 41.6633   2
   4  -3  -5 1260.62 37.2360   6
   4  -3  -5 1243.40 43.3687   8
  -2  -3   5 1873.76 59.5963   2
   2  -3  -5 1814.52 61.2426   8
   2  -3  -5 1911.99 56.4368   6
   0  -3   5 236.848 11.7324   2
   0  -3   5 237.285 8.46739   5
   0  -3  -5 216.952 13.4383   8
   0  -3  -5 234.840 10.7236   6
  -2  -3  -5 1785.12 60.4971   8
  -2  -3  -5 1909.44 58.0484   6
  -4  -3  -5 2763.57 87.8885   8
  -4  -3  -5 2902.57 86.4426   6
  -6  -3  -5 2443.51 78.7653   8
  -8  -3  -5 182.381 13.1713   8
  -8  -3  -5 160.719 12.0239   6
 -10   3  -5 770.241 58.7326   6
 -10  -3  -5 748.325 32.7775   6
 -10  -3  -5 755.448 26.1371   5
 -12   3  -5 124.319 10.1673   1
 -12  -3  -5 114.266 14.6828   6
 -12   3  -5 89.9194 30.2851   6
 -14   3  -5 97.4571 9.81075   1
 -14  -3  -5 63.9797 15.5198   6
 -16  -3  -5 0.88874 4.39266   4
 -16   3  -5 9.68156 5.68958   4
 -16  -3  -5 6.65766 4.97463   1
 -16   3  -5 9.99287 6.18412   1
 -16   3  -5-2.34119 27.6147   6
 -16  -3  -5 20.8334 16.1686   6
 -18   3  -5 119.142 12.9311   4
 -18  -3  -5 93.4951 10.8811   4
 -18   3  -5 121.241 12.8438   1
 -18  -3  -5 131.763 12.3907   1
 -18  -3  -5 130.404 26.1147   6
 -18   3  -5 155.237 41.1308   6
 -20   3  -5 0.62370 7.81968   4
 -20  -3  -5-0.60496 5.51517   4
 -20   3  -5 3.07241 8.00803   1
 -20  -3  -5 2.54786 5.60660   1
 -20   3  -5 11.5083 33.9348   6
 -20  -3  -5-5.42185 21.4548   6
 -22   3  -5 6.10961 8.64999   4
 -22  -3  -5-4.54530 6.98121   4
 -22   3  -5 12.2725 9.84835   1
 -22  -3  -5 10.3149 7.15700   1
 -25   4   5 564.454 32.7348   1
 -25  -4   5 632.255 32.2286   5
 -25  -4   5 579.057 31.8586   4
 -25   4   5 626.605 34.5342   4
 -25  -4   5 585.714 37.5778   2
 -23   4   5 3.45054 7.33369   1
 -23  -4   5 2.62381 7.01855   5
 -23  -4   5 4.23829 10.5048   2
 -23  -4   5 1.10697 4.87893   4
 -23   4   5 1.95462 7.88218   4
 -21   4   5 485.394 26.2382   1
 -21  -4   5 439.326 24.7307   5
 -21  -4   5 458.521 24.6875   4
 -21   4   5 503.952 27.5235   4
 -21  -4   5 508.315 31.5747   2
 -19   4   5 991.016 43.2379   1
 -19  -4   5 1188.98 44.1318   5
 -19  -4   5 1158.95 43.6117   4
 -19   4   5 1106.79 44.9650   4
 -19  -4   5 1102.49 49.3706   2
 -17   4   5 722.471 32.1357   1
 -17  -4   5 727.301 31.0450   5
 -17  -4   5 750.997 31.3565   4
 -17   4   5 775.346 33.2869   4
 -17  -4   5 770.810 36.7574   2
 -15   4   5 282.231 17.2322   1
 -15  -4   5 262.240 19.1116   2
 -15  -4   5 288.434 16.1120   5
 -15  -4   5 301.733 16.4077   4
 -15   4   5 299.261 17.5478   4
 -13  -4   5 2314.53 76.5326   2
 -13  -4   5 2095.35 71.0236   4
 -13   4   5 2347.33 73.9641   4
 -13  -4   5 2203.90 71.2965   5
 -11  -4   5 77.2912 9.31466   2
  11  -4  -5 90.3251 9.07326   8
 -11  -4   5 68.4221 7.25032   4
 -11   4   5 65.0915 8.04746   4
   9  -4  -5 2239.32 72.7749   8
  -7  -4   5 12844.4 363.921   2
   7  -4  -5 12350.2 362.811   8
  -5  -4   5 147.213 7.74226   5
  -5  -4   5 145.708 10.9743   2
   5  -4  -5 141.468 10.5797   8
  -3  -4   5 130.131 6.87066   5
  -3  -4   5 152.873 10.8766   2
   3  -4  -5 152.868 10.7275   8
  -1  -4   5 576.190 19.4728   5
  -1  -4   5 605.103 23.6276   2
  -1  -4  -5 206.499 14.4162   8
   1  -4   5 349.075 10.8562   5
  -3  -4  -5 294.559 13.6520   6
  -3  -4  -5 282.720 14.9483   8
  -5  -4  -5 1536.01 49.6553   6
  -5  -4  -5 1449.73 50.3282   8
  -7  -4  -5 3891.98 118.901   6
  -7  -4  -5 3909.53 119.322   8
  -9  -4  -5 363.974 19.2964   6
  -9  -4  -5 343.166 18.3984   8
 -11   4  -5 346.241 17.3919   1
 -11   4  -5 321.789 43.3266   6
 -11  -4  -5 371.246 20.7845   6
 -13   4  -5 1086.92 40.7142   1
 -13   4  -5 1140.81 78.5275   6
 -13  -4  -5 1085.27 45.5981   6
 -15   4  -5 185.109 14.0236   4
 -15   4  -5 187.899 13.9985   1
 -15  -4  -5 147.995 19.0673   6
 -17   4  -5 124.578 12.3341   4
 -17  -4  -5 83.0309 9.95906   4
 -17  -4  -5 116.036 22.1170   6
 -17   4  -5 151.314 13.5642   1
 -17  -4  -5 112.988 10.5758   1
 -19  -4  -5 441.074 27.0260   4
 -19  -4  -5 533.798 26.4528   1
 -19   4  -5 569.438 30.5818   1
 -19  -4  -5 517.421 44.3960   6
 -21   4  -5 14.8243 9.26253   4
 -21  -4  -5 29.6988 8.96745   4
 -21  -4  -5 22.3773 24.3073   6
 -21   4  -5 14.5969 9.63292   1
 -21  -4  -5 15.1149 6.63026   1
 -23  -4  -5 32.4011 31.3480   6
 -23  -4  -5 98.2669 12.8752   1
 -26  -5   5 82.3653 17.2323   2
 -26  -5   5 102.582 13.4060   4
 -24  -5   5 183.022 21.4034   2
 -24  -5   5 195.866 17.4134   5
 -24   5   5 214.454 19.0883   1
 -24  -5   5 168.195 15.8638   4
 -24   5   5 226.280 19.7691   4
 -22  -5   5 137.079 18.2762   2
 -22  -5   5 174.108 15.2915   5
 -22   5   5 124.375 13.8824   1
 -22  -5   5 131.936 12.7739   4
 -22   5   5 149.041 15.2428   4
 -20  -5   5 472.274 30.4920   2
 -20  -5   5 476.819 24.8144   5
 -20   5   5 428.905 24.9037   1
 -20  -5   5 451.797 23.9848   4
 -20   5   5 434.278 25.4893   4
 -18  -5   5 367.137 26.0224   2
 -18  -5   5 398.488 20.8825   4
 -18   5   5 388.267 22.3531   4
 -18  -5   5 454.983 22.4524   5
 -18   5   5 324.161 20.7412   1
 -16  -5   5 1844.17 70.3094   2
 -16  -5   5 1792.04 62.6169   4
 -16   5   5 1950.19 65.4779   4
 -16  -5   5 1892.45 63.6573   5
  16  -5  -5 1839.36 64.2139   8
 -16   5   5 1824.62 65.0801   1
 -14  -5   5 895.895 42.7185   2
 -14  -5   5 1086.38 38.7288   5
 -14  -5   5 979.646 37.5851   4
 -14   5   5 1142.06 41.0752   4
 -12   5   5 33.2152 6.74991   4
 -12  -5   5 32.8113 5.97655   5
 -12  -5   5 37.5934 8.29627   2
  10  -5  -5 14.6022 12.1486   6
 -10  -5   5 7.04714 6.28443   2
 -10  -5   5 9.19599 4.23334   5
   8  -5  -5 1801.48 58.9279   8
  -8  -5   5 1696.61 54.7730   5
   6  -5  -5 1362.43 49.6544   8
  -6  -5   5 1523.29 46.6145   5
  -6  -5   5 1448.70 51.7282   2
   4  -5  -5 177.979 12.0538   8
  -4  -5   5 182.475 9.08228   5
  -4  -5   5 188.460 13.2030   2
   2  -5  -5 1741.60 58.0489   8
  -2  -5   5 1746.07 52.9550   5
  -2  -5   5 1750.45 57.7931   2
   0  -5   5 5037.47 145.399   5
   0  -5   5 4815.37 149.995   2
  -2  -5  -5 2498.59 79.1486   8
  -4  -5  -5 237.716 14.0255   8
  -6  -5  -5 383.319 18.4020   8
  -8  -5  -5 140.206 10.8766   6
  -8  -5  -5 134.647 10.8560   8
 -10  -5  -5 26.0992 7.05858   6
 -10   5  -5 13.6033 4.94780   1
 -12  -5  -5 480.040 24.9878   6
 -12   5  -5 432.052 21.4278   1
 -12  -5  -5 469.579 19.4575   5
 -14  -5  -5 1133.67 48.1660   6
 -14   5  -5 1080.88 43.9964   4
 -16  -5  -5 298.582 24.7267   6
 -16   5  -5 362.431 19.7310   4
 -16  -5  -5 179.595 15.3668   4
 -16   5  -5 381.378 20.9808   1
 -16  -5  -5 205.723 14.6140   1
 -18   5  -5 55.7487 9.66810   4
 -18  -5  -5 30.4231 7.68388   4
 -18  -5  -5 44.7362 7.19176   1
 -18   5  -5 51.2137 10.2503   1
 -18  -5  -5 50.1307 18.6086   6
 -20   5  -5 84.9272 13.0466   4
 -20  -5  -5 50.9549 10.6812   4
 -20   5  -5 74.7957 12.9753   1
 -20  -5  -5 79.7315 10.3411   1
 -20  -5  -5 67.3110 23.3260   6
 -22  -5  -5 40.3809 11.1441   4
 -22  -5  -5-7.71285 21.7015   6
 -25  -6   5 42.5598 11.2029   5
 -25  -6   5 27.4756 14.5674   2
 -25  -6   5 27.7741 7.65530   4
 -23  -6   5 9.41240 11.5312   2
 -23  -6   5 13.0470 8.25268   5
 -23   6   5 8.31837 8.02952   1
 -23  -6   5 12.0585 5.66916   4
 -23   6   5 16.8362 8.73617   4
 -21  -6   5 65.4528 9.55600   4
 -21   6   5 101.712 13.1790   4
 -21  -6   5 66.2204 14.8100   2
 -21   6   5 108.457 12.8212   1
 -21  -6   5 88.5328 11.9001   5
 -19   6   5 1.55023 6.55268   1
 -19  -6   5-1.71082 4.77550   4
 -19   6   5 3.18834 6.62388   4
 -19  -6   5 1.85284 6.19507   5
 -19  -6   5-6.16695 9.66473   2
 -17  -6   5 100.514 10.4977   5
 -17  -6   5 98.8228 14.3205   2
 -17  -6   5 85.5549 9.16864   4
 -17   6   5 99.2524 11.2552   4
  17  -6  -5 86.6326 10.9258   8
 -15  -6   5 115.062 10.5025   5
 -15  -6   5 100.761 13.3313   2
 -15  -6   5 95.6121 9.15689   4
  15  -6  -5 132.597 12.4087   8
 -13  -6   5 114.710 9.86485   5
 -13  -6   5 96.5026 12.4256   2
 -13   6   5 81.2127 9.58666   4
  13  -6  -5 111.549 11.0809   8
 -11  -6   5 189.000 12.1799   5
 -11  -6   5 212.601 16.3253   2
  11  -6  -5 232.422 14.8119   8
  -9  -6   5 168.379 14.5962   2
  -7  -6   5 306.151 14.1963   5
  -5  -6   5 3273.59 104.975   2
  -5  -6   5 3312.94 98.3852   5
  -3  -6   5 1104.61 40.0899   2
  -3  -6   5 1123.69 35.1194   5
  -1  -6   5 2675.70 83.1270   2
   1  -6  -5 2550.11 83.0547   8
  -1  -6   5 2617.20 77.4524   5
   1  -6   5 2.87773 2.08153   5
  -1  -6  -5 8.36981 5.73967   8
  -3  -6  -5 412.266 19.5740   8
  -5  -6  -5 325.315 16.7481   8
  -7  -6  -5 2698.04 90.3964   8
  -7  -6  -5 2866.44 91.3338   6
  -9   6  -5 1996.41 62.8929   1
  -9  -6  -5 1828.15 64.9637   6
 -11  -6  -5 40.2469 7.92712   6
 -11   6  -5 7.70309 5.19605   1
 -13  -6  -5 271.473 13.9452   5
 -13   6  -5 178.629 13.8188   4
 -13   6  -5 208.438 14.6261   1
 -13  -6  -5 307.799 19.4982   6
 -15  -6  -5 9.36491 6.30942   4
 -15   6  -5 14.2807 5.84673   4
 -15   6  -5 14.1702 6.68887   1
 -17   6  -5 29.4904 8.02528   4
 -17  -6  -5 12.0168 6.85152   4
 -17  -6  -5 24.4260 11.9488   6
 -17  -6  -5 12.3608 5.66164   1
 -17   6  -5 20.9654 8.23949   1
 -19  -6  -5 230.077 19.9392   4
 -19  -6  -5 264.185 17.7970   1
 -19   6  -5 312.722 23.5670   1
 -19  -6  -5 281.887 30.1256   6
 -21   6  -5 81.9921 14.2754   1
 -21   6  -5 84.8336 14.0279   4
 -21  -6  -5 81.4818 14.2280   4
 -24  -7   5 76.9182 12.9703   5
 -24   7   5 68.5181 12.7600   4
 -24  -7   5 64.0043 17.0539   2
 -22  -7   5 17.5625 8.84929   5
 -22  -7   5 11.5083 12.6418   2
 -22   7   5 25.4260 9.45367   4
 -20  -7   5 189.762 14.5288   4
 -20   7   5 156.952 15.7530   4
 -20  -7   5 212.644 16.8261   5
 -20  -7   5 196.563 21.4856   2
 -18  -7   5 59.8895 8.12917   4
 -18   7   5 48.6036 9.22396   4
 -18  -7   5 75.0077 10.3632   5
 -18  -7   5 70.9650 14.2054   2
 -16  -7   5 20.6719 5.66393   4
 -16   7   5 21.9938 7.31374   4
 -16  -7   5 33.3747 7.84314   5
 -16  -7   5 16.9694 10.2592   2
  16  -7  -5 31.4954 8.41086   8
 -14   7   5 20.7134 6.87971   4
 -14  -7   5 28.7513 6.85412   5
 -14  -7   5 29.8063 9.44403   2
  14  -7  -5 27.3903 7.79986   8
 -12   7   5 20.3399 6.54560   4
 -12  -7   5 19.3880 5.69182   5
 -12  -7   5 27.4990 8.63379   2
  12  -7  -5 29.0635 7.18208   8
 -10  -7   5 8.20573 4.91002   5
  10  -7  -5 3.42622 5.29763   8
 -10  -7   5 16.7677 8.12560   2
  -8  -7   5 595.101 28.8535   2
   8  -7  -5 530.802 24.9993   8
  -6  -7   5 12.7920 4.22704   5
  -4  -7   5 37.7954 5.22731   5
  -2  -7   5 3355.11 98.6532   5
  -2  -7   5 3273.73 104.464   2
   0  -7  -5 2749.81 79.5610   8
   0  -7   5 2336.90 72.0893   5
  -2  -7  -5 1993.65 65.8984   8
  -4  -7  -5 29.9528 6.67099   8
  -6  -7  -5 967.899 36.2479   8
  -8   7  -5 1939.77 64.5134   1
  -8  -7  -5 2132.20 66.6556   8
 -10  -7  -5 22.2676 6.72817   6
 -10   7  -5 15.0114 5.50151   1
 -12  -7  -5 12.7010 6.54316   6
  12  -7   5 5.10093 4.01683   8
 -12   7  -5 4.95971 5.40598   1
 -14   7  -5 16.7390 6.94916   1
 -14   7  -5 21.2368 6.31227   4
 -14  -7  -5 10.0061 7.52013   6
 -16   7  -5 84.0888 11.8321   1
 -16   7  -5 64.5058 9.77433   4
 -16  -7  -5 48.1915 11.1002   6
 -18   7  -5 46.2337 11.2497   1
 -18  -7  -5 19.4239 8.11855   4
 -18   7  -5 49.8313 9.96079   4
 -18  -7  -5 65.8326 14.7446   6
 -20   7  -5 21.5189 9.93990   1
 -20   7  -5 10.3319 9.32742   4
 -20  -7  -5 40.4326 11.7236   4
 -20  -7  -5 35.1057 17.2812   6
 -22  -7  -5 4.13969 9.95455   4
 -23   8   5 15.8243 9.27895   4
 -23  -8   5 4.54427 8.51095   5
 -23  -8   5 18.4353 13.3510   2
 -21   8   5 4.48999 8.08816   4
 -21  -8   5 0.95826 11.7348   2
 -21  -8   5 0.59157 7.62721   5
 -19  -8   5 114.317 13.1809   5
 -19   8   5 77.2271 12.3805   4
 -19  -8   5 100.392 16.5788   2
 -17  -8   5 238.267 17.0178   5
  17  -8  -5 246.209 18.5642   8
 -17  -8   5 243.807 22.5750   2
 -17   8   5 255.214 18.1375   4
 -15   8   5 0.44262 5.79908   4
  15  -8  -5 0.49536 6.95168   8
 -15  -8   5-1.43777 8.90887   2
 -15  -8   5 4.52280 5.49914   5
 -13  -8   5 1101.67 40.9389   5
  13  -8  -5 1134.08 43.7751   8
 -13  -8   5 1043.34 47.3010   2
 -13   8   5 997.350 41.1589   4
  11  -8  -5 39.8493 7.83457   8
 -11  -8   5 23.3629 5.76465   5
 -11  -8   5 28.3820 9.20192   2
   9  -8  -5 4198.30 132.529   8
  -9  -8   5 4316.97 129.736   5
  -9  -8   5 4319.15 137.900   2
  -7  -8   5 1800.74 57.0240   5
  -7  -8   5 1898.38 64.5834   2
   5  -8  -5 899.758 35.8891   8
  -5  -8   5 947.121 38.6240   2
   3  -8  -5 430.334 21.3418   8
  -3  -8   5 454.966 18.1398   5
  -1  -8   5 4931.58 143.354   5
  -1   8  -5 430.469 16.9493   1
  -3   8  -5 241.378 12.3204   1
  -7   8  -5 4985.91 142.219   1
  -7  -8  -5 4505.61 143.506   8
  -9   8  -5 1772.60 59.4214   1
 -11  -8  -5 259.908 16.9748   6
 -11   8  -5 230.711 15.1900   1
 -11   8  -5 227.246 14.2609   4
  11  -8   5 216.197 13.1780   8
 -11   8  -5 219.289 20.5663   7
  13  -8   5 162.893 11.2740   8
 -13   8  -5 163.701 12.5014   4
 -13   8  -5 154.970 13.5970   1
 -15   8  -5 15.0599 6.60788   4
 -15  -8  -5 4.54384 5.75126   4
 -15  -8  -5 36.9362 11.0268   6
 -15   8  -5 25.5267 8.70963   1
 -17  -8  -5 0.95752 6.30779   4
 -17   8  -5 5.73683 6.83504   4
 -17  -8  -5 12.3089 9.68526   6
 -17   8  -5 12.5489 8.30832   1
 -19   8  -5 433.627 28.0877   1
 -19  -8  -5 493.114 33.2389   6
 -19   8  -5 443.919 28.1180   4
 -24  -9   5-1.06905 13.7830   2
 -22  -9   5 7.10798 12.9490   2
 -22  -9   5 11.9416 9.80978   5
 -22   9   5-2.74699 8.15331   4
 -20  -9   5 10.4217 12.1523   2
 -20  -9   5 5.92542 8.05008   5
 -20   9   5 17.8189 8.74628   4
 -18  -9   5 46.0196 13.6782   2
 -18  -9   5 27.5275 9.11082   5
  18  -9  -5 23.3803 9.32175   8
 -18   9   5 16.9213 7.54985   4
 -16  -9   5 635.891 30.5175   5
 -16   9   5 617.339 31.0076   4
 -16  -9   5 627.480 36.6707   2
 -14  -9   5 1123.31 43.1460   5
 -14   9   5 1010.50 43.2376   4
  14  -9  -5 1152.62 45.6308   8
 -14  -9   5 1124.66 50.2490   2
 -12  -9   5 97.5180 10.1314   5
 -12  -9   5 88.8378 13.4660   2
  10  -9  -5 64.2297 9.54402   8
 -10  -9   5 73.7159 8.61931   5
 -10  -9   5 70.2334 11.8116   2
   8  -9  -5 71.7329 9.19383   8
  -8  -9   5 70.6170 8.01611   5
  -8  -9   5 64.2185 11.1450   2
   6  -9  -5 680.379 30.1566   8
  -6  -9   5 712.465 27.7066   5
  -6  -9   5 742.883 34.1969   2
   4  -9  -5 3286.18 101.290   8
  -4  -9   5 3049.51 103.633   2
  -2  -9   5 2232.44 68.4164   5
   2  -9  -5 2396.89 74.6454   8
   2   9  -5 2184.60 65.3871   1
   0  -9  -5 8.65600 5.37940   8
   0   9  -5 5.61639 2.57097   1
  -2  -9  -5 20.6757 6.54922   8
  -2   9  -5 9.14777 3.23772   1
  -6   9  -5 212.511 12.1719   1
  -8   9  -5 360.829 18.2829   1
 -10   9  -5 309.751 25.8903   7
  10  -9   5 313.155 16.7661   8
 -10   9  -5 295.454 16.2061   4
 -10   9  -5 341.043 18.4687   1
 -12   9  -5 201.607 19.5000   7
 -12   9  -5 218.056 16.1139   1
  12  -9   5 188.498 12.8088   8
 -12   9  -5 185.576 13.2415   4
 -14   9  -5 40.1440 9.44405   1
 -14   9  -5 20.0349 6.71397   4
 -14  -9  -5 37.0734 9.52741   6
 -16   9  -5 53.4755 10.9211   1
 -16   9  -5 53.4153 10.0559   4
 -16  -9  -5 66.3948 13.2401   6
 -18   9  -5 15.7577 9.35036   1
 -18   9  -5 11.6363 8.40684   4
 -18  -9  -5 23.7374 11.6001   6
 -20   9  -5 30.1591 11.1887   4
 -20  -9  -5 47.7359 15.4788   6
 -23  10   5 5.10213 8.87420   4
 -23 -10   5 12.6455 13.4394   2
 -21 -10   5 71.0258 16.5226   2
 -21 -10   5 67.6300 12.8543   5
 -21  10   5 74.6666 12.5172   4
 -19 -10   5 662.330 33.4039   5
 -19  10   5 556.079 31.4615   4
 -19 -10   5 618.339 38.3440   2
 -17 -10   5 89.3994 12.5651   5
  17 -10  -5 89.8997 12.9262   8
 -17  10   5 85.0793 11.9812   4
 -17 -10   5 82.0699 14.8779   2
 -15 -10   5 618.747 30.2855   5
  15 -10  -5 668.235 32.5896   8
 -15  10   5 595.539 29.8289   4
 -15 -10   5 605.999 35.4698   2
 -13 -10   5 1386.25 51.1689   5
  13 -10  -5 1340.34 53.0907   8
 -13 -10   5 1311.06 57.2742   2
 -11 -10   5 54.5090 8.46357   5
 -11 -10   5 77.2864 13.3293   2
  11 -10  -5 72.1297 10.2882   8
  -9 -10   5 7.56173 8.51868   2
  -9 -10   5 9.81523 5.50470   5
   9 -10  -5 18.4082 7.52066   8
  -7 -10   5 93.1527 12.8447   2
  -7 -10   5 76.9811 8.54849   5
   7 -10  -5 97.1578 10.9729   8
  -5 -10   5 3318.51 99.1093   5
   5 -10  -5 3094.47 103.274   8
   3 -10  -5 51.8686 8.09990   8
   1 -10  -5 35.5118 7.62699   8
  -1 -10   5 30.0197 4.93334   5
  -1  10  -5 189.781 9.58528   1
  -1 -10  -5 169.892 13.4686   8
  -3  10  -5 99.1207 7.23732   1
  -3 -10  -5 43.4372 8.16551   8
  -5 -10  -5 511.766 24.5187   8
  -7 -10  -5 1005.93 37.4121   8
  -7  10  -5 855.885 35.0781   1
  -9  10  -5 6.42390 5.92730   1
   9 -10   5 8.28607 5.25482   8
  -9  10  -5 6.61060 4.10675   4
  -9  10  -5 18.5768 11.7730   7
 -11  10  -5 182.094 19.5658   7
 -11  10  -5 179.588 14.6976   1
 -11  10  -5 187.356 12.5815   4
  11 -10   5 185.810 12.9965   8
 -13  10  -5 10.0205 7.90005   1
  13 -10   5 17.2958 5.92022   8
 -13 -10  -5 6.30568 7.35691   6
 -13  10  -5 8.51585 5.80212   4
 -15  10  -5-1.15633 7.77187   1
 -15 -10  -5 6.00350 8.55369   6
 -15  10  -5 4.32593 6.09570   4
 -17  10  -5 2.59851 8.32994   1
 -17  10  -5 1.16709 7.14620   4
 -17 -10  -5 1.70950 10.4673   6
 -19  10  -5 475.659 30.4445   4
 -19  10  -5 434.397 29.3008   1
 -22 -11   5 2.08920 13.0967   2
 -22  11   5-2.90405 8.61880   4
 -20 -11   5 271.244 21.4928   5
 -20  11   5 245.336 20.6433   4
 -20 -11   5 238.527 24.8684   2
 -18 -11   5 332.649 22.3615   5
 -18 -11   5 346.881 27.9532   2
  18 -11  -5 299.596 22.5650   8
 -16 -11   5 28.9304 12.8694   2
 -16 -11   5 32.9562 9.42702   5
  16 -11  -5 32.3112 9.88752   8
 -14 -11   5 103.531 12.2997   5
 -14 -11   5 107.375 16.0007   2
  14 -11  -5 127.821 14.2727   8
 -12 -11   5 35.1646 11.6750   2
 -12 -11   5 25.6117 7.72105   5
  12 -11  -5 38.1620 9.67878   8
  10 -11  -5 81.6744 10.9155   8
 -10 -11   5 73.9098 9.64263   5
 -10 -11   5 100.267 14.9957   2
   8 -11  -5 202.213 15.6578   8
  -8 -11   5 190.678 13.4433   5
  -8 -11   5 194.313 19.0163   2
   6 -11  -5 132.877 12.8786   8
  -6 -11   5 141.833 10.8470   5
  -4 -11   5 28.8631 5.75699   5
   4 -11  -5 12.2067 6.48812   8
  -2 -11   5 11.4485 4.67482   5
   2 -11  -5 5.32715 6.26374   8
   0 -11  -5 114.654 11.4598   8
  -2 -11  -5 8.10232 6.09743   8
  -4 -11  -5 66.2883 9.21676   8
  -6  11  -5 299.805 16.4790   1
  -6 -11  -5 279.597 17.9057   8
   6 -11   5 314.333 17.9922   8
  -6  11  -5 325.541 29.5752   7
  -8  11  -5 104.005 10.3749   1
   8 -11   5 81.1964 9.34287   8
  -8  11  -5 94.4629 16.9691   7
 -10  11  -5 6.41102 6.53025   1
  10 -11   5 9.23996 5.50731   8
 -10  11  -5 9.55058 4.61654   4
 -10  11  -5 17.7352 11.6904   7
 -12  11  -5 177.966 13.4230   4
 -12  11  -5 157.319 18.5514   7
  12 -11   5 149.584 12.4602   8
 -12  11  -5 145.934 14.8221   1
 -14  11  -5 49.4450 9.56831   4
  14 -11   5 47.0880 8.33233   8
 -14  11  -5 45.9892 10.3468   1
 -14 -11  -5 58.1758 11.6723   6
 -16  11  -5 13.3081 8.94075   1
 -16  11  -5 15.1920 8.39516   4
 -16 -11  -5 7.64060 9.74937   6
 -18  11  -5 27.0442 11.0670   1
 -18 -11  -5 40.8766 14.7097   6
 -18  11  -5 34.2815 10.6286   4
 -21 -12   5 2.15227 13.1790   2
 -21  12   5 6.42997 8.75012   4
 -19 -12   5 157.992 16.7689   5
 -19 -12   5 142.105 20.4370   2
  19 -12  -5 125.621 16.3443   8
  17 -12  -5 4.76590 8.96863   8
 -17 -12   5 10.1852 8.82382   5
 -17 -12   5 3.76455 11.3868   2
 -15 -12   5 181.378 20.6911   2
  15 -12  -5 173.286 17.5970   8
 -15 -12   5 180.579 16.1860   5
 -13 -12   5 1104.19 52.2790   2
  13 -12  -5 1019.20 45.8648   8
 -13 -12   5 1083.89 43.9816   5
 -11 -12   5 150.564 13.1995   5
  11 -12  -5 152.624 15.0299   8
 -11 -12   5 156.469 18.5216   2
 -11 -12   5 127.109 10.9734   8
  -9 -12   5 45.8783 8.02062   5
   9 -12  -5 50.1353 9.55984   8
   7 -12  -5 232.188 17.4167   8
  -7 -12   5 215.252 14.2221   5
  -5 -12   5 1268.21 44.6742   5
   5 -12  -5 1206.08 49.0123   8
   3 -12  -5 402.038 23.4997   8
  -3 -12   5 453.162 19.9691   5
   1 -12  -5 163.626 14.4689   8
  -1 -12  -5 14.2174 6.98953   8
  -3 -12  -5 6.50988 6.76311   8
  -5 -12  -5 170.596 14.5194   8
   5 -12   5 192.530 14.3483   8
  -5  12  -5 184.091 23.4068   7
   7 -12   5 747.075 32.0189   8
  -7  12  -5 734.317 43.8213   7
  -7  12  -5 687.496 29.4124   1
  -9  12  -5 7.14965 6.01904   1
   9 -12   5 4.24807 5.93637   8
  -9  12  -5 7.28550 11.4189   7
  11 -12   5 444.964 23.4112   8
 -11  12  -5 460.083 24.5301   1
 -11  12  -5 447.681 31.2827   7
  13 -12   5 3.99272 5.90403   8
 -13  12  -5-0.53653 7.02987   1
 -13  12  -5 9.41489 9.49181   7
 -15  12  -5 3.74884 7.87886   1
 -15 -12  -5 2.27783 9.07161   6
 -17  12  -5-1.39240 9.12109   1
 -17 -12  -5 3.50485 10.8585   6
 -19  12  -5 410.278 28.5508   4
 -20 -13   5 36.4081 15.5871   2
 -18 -13   5 235.425 19.3604   5
  18 -13  -5 172.076 19.0072   8
 -18 -13   5 214.030 24.4719   2
 -16 -13   5 273.080 19.7668   5
 -16 -13   5 242.564 25.2214   2
  16 -13  -5 223.040 21.0128   8
  14 -13  -5 42.3549 11.0149   8
 -14 -13   5 36.4600 9.40908   5
 -14 -13   5 45.9283 14.1770   2
 -12 -13   5 467.105 25.1333   5
  12 -13  -5 494.541 28.4674   8
  12  13  -5 444.692 32.2373   7
 -10 -13   5 29.2814 7.01000   8
  10  13  -5 36.5320 14.5274   7
  10 -13  -5 36.5214 9.65310   8
 -10 -13   5 30.9351 8.02233   5
   8  13  -5 623.188 42.6537   7
  -8 -13   5 660.459 29.7558   5
   8 -13  -5 760.504 35.2360   8
  -8 -13   5 664.906 29.8220   8
  -6 -13   5 1483.66 51.9119   5
  -6 -13   5 1608.37 54.1543   8
  -4 -13   5 784.613 30.5841   5
   4 -13  -5 677.708 33.9873   8
  -2 -13   5 16.6910 6.61193   8
   2 -13  -5 30.0244 8.69909   8
   0  13  -5 427.109 36.1778   7
   0 -13  -5 404.199 24.0466   8
   0 -13   5 411.693 22.5646   8
  -2  13  -5 163.919 23.9698   7
   2 -13   5 141.775 12.9076   8
   4 -13   5 84.7273 10.3514   8
  -4  13  -5 63.1862 17.4774   7
   6 -13   5 37.1547 8.27377   8
  -6  13  -5 36.3855 14.3462   7
  -6 -13  -5 25.0271 8.01947   8
   8 -13   5-1.40044 5.91958   8
  -8  13  -5 0.97715 11.2987   7
  10 -13   5 45.7072 8.86267   8
 -10  13  -5 38.3169 8.48420   1
 -10  13  -5 20.8200 12.3940   7
  12 -13   5 557.420 28.5387   8
 -12  13  -5 563.752 35.6578   7
 -12  13  -5 629.370 30.7377   1
 -14  13  -5 420.117 25.5597   1
  14 -13   5 421.145 24.0349   8
 -14 -13  -5 445.289 29.2066   6
 -16  13  -5 115.289 15.0084   1
 -16 -13  -5 114.353 17.3857   6
  19 -14  -5 201.748 20.7465   8
  17 -14  -5 551.115 34.0136   8
 -17 -14   5 600.209 32.3075   5
 -15 -14   5 88.9599 12.5720   5
  15 -14  -5 71.9971 13.6875   8
 -13 -14   5 231.159 18.0589   5
  13 -14  -5 239.408 20.5065   8
 -11 -14   5 117.818 12.7613   5
  11 -14  -5 120.645 14.9197   8
  11  14  -5 92.6248 17.3717   7
   9  14  -5 13.0911 13.1933   7
   9 -14  -5 7.15815 8.61520   8
  -9 -14   5-0.42644 5.92984   8
  -9 -14   5 3.21245 6.67295   5
   7  14  -5 962.782 54.0634   7
  -7 -14   5 992.238 40.1030   8
   7 -14  -5 934.986 43.8024   8
  -7 -14   5 1028.34 39.9394   5
  -5 -14   5 124.388 12.4520   8
   5 -14  -5 133.659 14.5377   8
   5  14  -5 149.608 22.9945   7
  -3 -14   5 187.490 14.7124   8
   3  14  -5 177.716 24.1230   7
   1 -14  -5 241.623 19.0033   8
  -1 -14   5 234.167 17.0927   8
   1  14  -5 229.163 27.1340   7
   1 -14   5 74.6523 10.2632   8
  -1 -14  -5 55.0307 10.5080   8
  -1  14  -5 81.1906 18.8088   7
  -3 -14  -5-1.66416 7.49350   8
  -3  14  -5-3.38717 12.9666   7
   3 -14   5 0.98907 6.27113   8
  -5 -14  -5 34.0907 9.23977   8
   5 -14   5 25.8103 7.83239   8
  -5  14  -5 37.1363 14.7793   7
  -7  14  -5 843.630 47.9783   7
   7 -14   5 803.345 36.4499   8
  -9  14  -5 501.286 35.3965   7
   9 -14   5 487.352 26.5629   8
  11 -14   5 28.2368 8.57131   8
 -11  14  -5 29.4611 13.0039   7
 -13  14  -5 571.170 29.3949   1
  13 -14   5 533.345 28.6522   8
 -13  14  -5 569.765 35.8831   7
  15 -14   5 0.55335 7.36312   8
 -15  14  -5-0.61952 8.20152   1
  18 -15  -5 98.2876 16.1111   8
  16 -15  -5 301.158 24.9833   8
 -16 -15   5 280.464 21.5023   5
  14 -15  -5 424.416 28.9407   8
 -14 -15   5 397.886 24.8186   5
  12 -15  -5 76.3353 13.4798   8
 -12 -15   5 104.268 13.0102   5
 -10 -15   5-3.03982 7.07716   5
  10  15  -5 3.80752 11.3722   7
  10 -15  -5 7.18992 9.76055   8
 -10 -15   5-0.45971 6.20999   8
  -8 -15   5 63.8601 10.0771   5
  -8 -15   5 82.3716 11.0249   8
   8  15  -5 73.9957 16.8834   7
   6  15  -5 132.908 21.0951   7
   6 -15  -5 142.874 16.0179   8
  -6 -15   5 153.586 14.0107   8
   4  15  -5 226.965 26.2288   7
   4 -15  -5 162.727 16.8651   8
  -4 -15   5 204.210 16.1608   8
   2 -15  -5 0.64334 7.83383   8
  -2 -15   5 11.2700 6.88943   8
   2  15  -5 17.3241 13.3563   7
   0 -15  -5 10.1556 8.78694   8
   0 -15   5 4.20974 6.63925   8
   0  15  -5 22.0736 14.4835   7
  -2 -15  -5 6.11297 8.29885   8
   2 -15   5 1.62030 6.57440   8
  -2  15  -5-2.32166 13.4227   7
  -4 -15  -5 7.15344 8.25482   8
   4 -15   5 12.0987 7.50781   8
  -4  15  -5 13.5543 13.4121   7
  -6 -15  -5 26.1550 9.40215   8
   6 -15   5 24.9533 8.46287   8
  -6  15  -5 25.0213 14.2704   7
   8 -15   5 80.7320 12.0372   8
  -8  15  -5 65.7129 16.8702   7
  10 -15   5 15.8313 8.20684   8
 -10  15  -5 24.4799 12.5663   7
  12 -15   5 6.44217 8.44526   8
 -12  15  -5 12.2413 11.2524   7
  14 -15   5 39.8834 10.2767   8
  15 -16  -5 123.447 17.6053   8
 -15 -16   5 117.780 15.0598   5
  13 -16  -5-0.81532 10.1644   8
 -13 -16   5 11.9610 8.65942   5
  11 -16  -5 0.78366 9.06345   8
  11  16  -5 7.40353 11.2660   7
 -11 -16   5 11.6521 8.03513   5
   9  16  -5-2.99038 11.4481   7
  -9 -16   5 0.52409 6.97451   5
  -9 -16   5 7.75501 7.32221   8
   9 -16  -5 6.90351 10.0499   8
  -7 -16   5 116.275 13.0584   8
   7  16  -5 99.0972 18.7077   7
   7 -16  -5 106.848 15.3052   8
   5  16  -5 4.44157 12.3990   7
   5 -16  -5 7.93171 9.09354   8
  -5 -16   5 4.85181 6.91431   8
   3  16  -5 5.70933 12.9339   7
   3 -16  -5 12.7199 9.25958   8
  -3 -16   5 2.21292 6.93806   8
   1  16  -5 50.4514 17.2377   7
  -1 -16   5 39.1503 9.40273   8
   1 -16  -5 32.7671 10.7797   8
  -1  16  -5 156.017 22.3066   7
   1 -16   5 143.315 14.8865   8
  -1 -16  -5 126.160 15.9055   8
  -3  16  -5 40.9403 15.9814   7
   3 -16   5 33.1983 9.30057   8
  -3 -16  -5 26.2684 9.54810   8
  -5  16  -5 124.132 21.6458   7
   5 -16   5 132.217 14.6934   8
  -5 -16  -5 122.289 15.1793   8
  -7  16  -5 16.8686 14.1044   7
   7 -16   5 12.4627 8.42634   8
  -9  16  -5 3.15773 11.4941   7
   9 -16   5-2.56714 7.81176   8
  11 -16   5 5.72765 8.02499   8
 -11  16  -5-3.00601 11.6643   7
  13 -16   5 33.9855 10.7138   8
 -13  16  -5 43.8917 13.7341   7
  12 -17  -5 3.44310 10.4170   8
 -12 -17   5 16.6346 9.44635   5
  10 -17  -5 27.5647 11.5209   8
  10  17  -5 15.8912 11.3443   7
   8 -17  -5 3.26365 9.62846   8
  -8 -17   5 16.2342 8.64859   8
   8  17  -5 12.6524 13.0698   7
   6 -17  -5 0.79275 9.22835   8
  -6 -17   5 0.59061 7.61477   8
   6  17  -5 9.90556 13.1494   7
   4 -17  -5 53.4947 12.7547   8
  -4 -17   5 22.1212 9.13982   8
   4  17  -5 35.4378 15.0058   7
   2 -17  -5 7.62181 9.66727   8
   2  17  -5 12.9300 13.8659   7
  -2 -17   5 5.51991 7.86705   8
   0 -17   5 104.129 13.9148   8
   0  17  -5 82.4790 19.0059   7
  -2 -17  -5 7.84159 9.14135   8
   2 -17   5 0.65066 7.77415   8
  -2  17  -5 4.83093 13.2884   7
  -4 -17  -5 8.44476 9.78647   8
  -4  17  -5 1.20031 13.5960   7
   4 -17   5 7.34689 8.37582   8
  -6  17  -5 76.6846 18.0448   7
   6 -17   5 64.1267 12.4091   8
   8 -17   5 103.342 14.5580   8
  -8  17  -5 93.5118 19.0004   7
 -10  17  -5 4.25833 12.6393   7
  10 -17   5 7.59396 8.85397   8
  -9 -18   5 161.623 16.3260   8
   9 -18  -5 129.072 18.1441   8
   9  18  -5 124.731 20.2592   7
  -7 -18   5 169.948 17.4072   8
   7 -18  -5 158.985 19.2442   8
   7  18  -5 157.458 22.4782   7
  -5 -18   5 482.377 28.7458   8
   5  18  -5 521.712 38.7242   7
   5 -18  -5 415.578 30.2507   8
   3 -18  -5 60.3970 14.2756   8
   3  18  -5 29.9861 15.2415   7
  -3 -18   5 24.6539 10.0617   8
  -1 -18   5 1128.62 50.6993   8
   1  18  -5 1103.03 61.3135   7
   1 -18  -5 1245.88 55.1980   8
  -1 -18  -5 93.5331 15.1633   8
   1 -18   5 71.9025 13.2558   8
  -1  18  -5 70.5699 18.8110   7
  -3 -18  -5 31.5319 11.6054   8
   3 -18   5 44.5862 11.7546   8
  -3  18  -5 35.5713 15.8490   7
  -5 -18  -5-0.74704 9.47304   8
   5 -18   5 2.96057 8.89836   8
  -5  18  -5-2.41915 12.8020   7
  10  19  -5 5.06414 11.4722   7
   8  19  -5 58.7420 16.5451   7
  -8 -19   5 50.2366 11.5380   8
   6  19  -5 147.481 22.4224   7
  -6 -19   5 160.550 17.3838   8
   4 -19  -5 376.129 29.1046   8
   4  19  -5 330.259 31.2218   7
  -4 -19   5 358.457 25.9028   8
   2 -19  -5 225.533 22.5630   8
  -2 -19   5 206.671 20.0540   8
   2  19  -5 183.075 25.4365   7
   0 -19  -5 0.84550 10.3540   8
   0 -19   5 3.03700 9.24164   8
  -2 -19  -5 2.51832 9.83690   8
  -4 -19  -5-2.44561 9.98307   8
 -26   0   6 3.92401 7.42434   5
 -26   0   6 10.3445 9.47697   4
 -26   0   6 12.9731 10.9694   2
 -24   0   6 234.785 20.2768   4
 -24   0   6 250.110 21.9530   2
 -22   0   6 1974.00 70.9830   4
 -22   0   6 1839.19 72.5635   2
 -20   0   6 1456.73 55.8251   4
 -18   0   6 1392.91 52.9045   4
 -16   0   6 9.30233 5.77407   4
  14   0  -6 1054.49 43.2447   8
 -14   0   6 1038.88 40.1957   4
  12   0  -6 1974.93 69.7577   8
  10   0  -6 1957.95 68.6223   8
  -8   0   6 105.406 5.54019   6
   8   0  -6 285.930 17.0606   8
   6   0  -6 162.321 13.9316   8
   4   0  -6 4802.07 148.624   8
   2   0  -6 13.0929 7.55829   8
   2   0  -6 1.98877 12.8544   6
   0   0  -6 2362.19 87.5309   6
   0   0  -6 2308.67 78.6493   8
   2   0   6 1321.11 39.4554   2
  -2   0  -6 1276.55 56.2582   6
  -2   0  -6 1382.62 51.2333   8
  -4   0  -6 1294.29 56.5747   6
  -8   0  -6 5.51912 12.0522   6
 -10   0  -6 131.153 22.2250   6
 -12   0  -6 1428.49 75.9842   6
 -14   0  -6 96.9923 27.5742   6
 -16   0  -6 143.433 13.0090   1
 -16   0  -6 127.744 34.6265   6
 -18   0  -6 308.058 19.0910   1
 -18   0  -6 224.903 17.5169   4
 -18   0  -6 193.337 48.4172   6
 -20   0  -6 2.32799 7.50425   1
 -20   0  -6 4.98923 8.04127   4
 -20   0  -6 11.6459 35.6535   6
 -22   0  -6-6.67134 39.3440   6
 -22   0  -6 0.69026 8.89931   1
 -27   1   6 50.1517 15.7273   2
 -25  -1   6 15.8164 8.72714   4
 -25   1   6 9.34422 8.96659   4
 -25  -1   6 8.92115 10.0565   2
 -25   1   6 24.9595 11.7874   2
 -25  -1   6 8.71249 7.75390   5
 -23  -1   6 618.882 31.5066   4
 -23   1   6 535.225 30.2492   4
 -23   1   6 527.521 32.9665   2
 -23  -1   6 573.234 32.9194   2
 -21  -1   6 28.2437 9.46694   2
 -21  -1   6 27.1708 8.27137   4
 -21   1   6 31.6108 9.26605   4
 -19  -1   6 616.256 32.0363   2
 -19  -1   6 629.827 30.2288   4
 -19   1   6 651.560 30.9804   4
 -17  -1   6 287.848 20.5733   2
 -17  -1   6 310.607 18.9239   4
 -17   1   6 340.386 20.0908   4
  15  -1  -6 18.3422 7.86756   8
 -15  -1   6 19.0501 6.30477   4
 -15   1   6 32.1138 6.92070   4
  13   1  -6 744.431 33.8176   8
  13  -1  -6 658.300 30.7754   8
 -13  -1   6 744.140 29.8851   4
 -13   1   6 633.627 29.1018   4
  11  -1  -6 869.228 37.4262   8
  11   1  -6 1015.52 41.3135   8
   9  -1  -6 203.554 14.7056   8
   9   1  -6 172.763 15.7329   8
   7  -1  -6 1663.33 58.5691   8
   7   1  -6 1693.26 61.6413   8
   5  -1  -6 224.933 15.4356   8
   5   1  -6 283.445 18.7183   8
   3  -1  -6 10.5239 10.3910   6
   3   1  -6 0.46246 7.59221   8
   3  -1  -6 17.1937 7.05645   8
   1   1  -6 106.894 21.1108   6
   1  -1  -6 93.2893 10.6262   8
   1   1  -6 81.5262 12.0078   8
  -1  -1   6 80.4503 5.73145   2
   1  -1  -6 73.0340 11.5399   6
  -1  -1  -6 2209.62 76.9741   8
   1  -1   6 2358.50 68.7583   2
  -1  -1  -6 2202.87 77.7681   6
  -1   1  -6 2433.12 92.9591   6
  -3  -1  -6 1347.62 49.4960   8
   3  -1   6 1274.58 37.5628   5
  -3  -1  -6 1370.03 51.6654   6
  -5  -1  -6 4203.07 132.515   8
  -7  -1  -6 374.831 26.8653   6
  -7   1  -6 249.089 33.2642   6
  -9   1  -6 7.20657 19.0820   6
  -9  -1  -6 8.29141 11.4766   6
 -11   1  -6 66.8283 25.3828   6
 -11  -1  -6 70.7145 16.5230   6
 -13  -1  -6 399.058 36.0856   6
 -13   1  -6 531.552 51.2596   6
 -15   1  -6 2.83216 5.73040   1
 -15   1  -6 2.15212 26.9823   6
 -15  -1  -6 8.08492 19.5615   6
 -17   1  -6 238.701 16.6356   1
 -17  -1  -6 181.307 15.0215   1
 -17   1  -6 251.290 46.0428   6
 -17  -1  -6 146.248 34.1709   6
 -17   1  -6 219.331 16.9691   4
 -17  -1  -6 114.893 13.7081   4
 -19   1  -6 357.311 56.0781   6
 -19   1  -6 450.719 24.7477   1
 -19  -1  -6 416.369 23.7438   1
 -19   1  -6 311.137 22.0529   4
 -19  -1  -6 341.520 23.1604   4
 -19  -1  -6 287.672 52.4486   6
 -21   1  -6 165.895 17.0135   1
 -21  -1  -6 181.321 17.2008   1
 -21  -1  -6 102.785 44.9194   6
 -21   1  -6 119.951 47.9424   6
 -21   1  -6 155.813 17.6571   4
 -21  -1  -6 143.199 17.1413   4
 -26  -2   6 17.1505 12.3205   2
 -26   2   6 14.3873 12.4397   2
 -26  -2   6 13.3338 8.70773   5
 -26  -2   6 14.2537 8.13865   4
 -24  -2   6 7.08427 10.0950   2
 -24  -2   6 8.82941 7.44131   4
 -24   2   6 9.65216 8.59623   4
 -24  -2   6 3.18234 7.34264   5
 -22  -2   6 330.812 20.2124   5
 -22  -2   6 281.454 22.7669   2
 -22  -2   6 312.210 21.1943   4
 -22   2   6 346.914 22.9842   4
 -20  -2   6 333.866 23.4029   2
 -20  -2   6 349.225 21.1528   4
 -20   2   6 339.055 21.8726   4
 -18  -2   6 11.6995 7.15325   2
 -18  -2   6 9.10340 5.34657   4
 -18   2   6 23.3731 7.65971   4
 -16  -2   6 336.877 20.6483   2
 -16  -2   6 310.670 18.3590   4
 -16   2   6 311.557 19.2627   4
 -14  -2   6 12.7580 5.48445   4
 -14   2   6 4.31485 4.80986   4
 -14  -2   6 10.8400 5.83346   2
  12  -2  -6 13.1506 6.38719   8
 -12   2   6 20.2796 6.08880   4
 -12  -2   6 20.2186 6.62568   2
  10  -2  -6 185.051 13.6583   8
   8  -2  -6 31.4291 7.10341   8
  -8  -2   6 70.8464 7.43200   2
  -6  -2   6 243.530 12.6491   2
   6  -2  -6 206.731 14.0648   8
   6  -2  -6 193.816 17.4310   6
  -4  -2   6 1403.81 47.1292   2
   4  -2  -6 1486.73 49.5795   6
   4  -2  -6 1555.53 52.5399   8
   2  -2  -6 20.9883 5.72030   6
   2  -2  -6 17.5272 6.75443   8
  -2  -2   6 35.1150 4.87985   2
   0  -2  -6 101.616 10.1102   8
   0  -2   6 81.9913 6.41466   2
   0  -2  -6 80.8493 8.22274   6
  -2  -2  -6 1862.94 60.4901   8
   2  -2   6 1745.99 51.8586   2
  -2   2  -6 1874.86 80.1719   6
   4   2   6 701.955 21.7496   2
  -4   2  -6 707.725 49.0236   6
  -4  -2  -6 720.327 30.6305   6
  -6  -2  -6 1885.37 66.2818   8
  -8  -2  -6 201.615 18.7185   6
  -8   2  -6 282.175 35.5639   6
 -10   2  -6 126.937 30.3381   6
 -10  -2  -6 152.231 18.9245   6
 -12   2  -6 155.864 33.0891   6
 -12  -2  -6 148.181 21.0629   6
 -14   2  -6 47.3093 7.92361   1
 -14   2  -6 15.2132 27.2791   6
 -14  -2  -6 58.0325 19.7465   6
 -16   2  -6 57.7875 9.28870   1
 -16  -2  -6 36.4660 8.12655   1
 -16   2  -6 56.6061 34.4026   6
 -16  -2  -6 34.4465 20.9592   6
 -18   2  -6 44.1431 9.60930   1
 -18  -2  -6 36.9501 8.59789   1
 -18   2  -6 43.7769 9.26733   4
 -18  -2  -6 23.8303 7.52856   4
 -18  -2  -6 27.4525 26.1106   6
 -18   2  -6-5.56860 34.9215   6
 -20  -2  -6 12.6985 7.85568   1
 -20   2  -6-3.66936 8.05603   1
 -20   2  -6 6.41283 8.13373   4
 -20  -2  -6 7.55761 7.13519   4
 -20  -2  -6 21.0501 32.2225   6
 -20   2  -6 21.6615 37.6661   6
 -22  -2  -6 11.0807 8.40869   1
 -22   2  -6-6.83143 38.9592   6
 -22  -2  -6 15.8444 35.8920   6
 -25  -3   6 36.6826 9.46993   4
 -25   3   6 40.9097 11.8002   4
 -25  -3   6 41.6300 9.95746   5
 -25  -3   6 46.8934 13.8650   2
 -23  -3   6 260.052 19.7383   4
 -23   3   6 272.205 21.6289   4
 -23  -3   6 321.732 20.7282   5
 -23  -3   6 285.544 24.1505   2
 -21  -3   6 68.3732 10.2794   5
 -21  -3   6 71.6782 10.0129   4
 -21   3   6 97.5166 12.4526   4
 -21  -3   6 62.6041 12.3576   2
 -19  -3   6 747.677 38.1007   2
 -19  -3   6 752.836 34.2427   4
 -19   3   6 859.193 37.3151   4
 -19  -3   6 806.424 33.6567   5
 -17   3   6 35.3842 8.21962   4
 -17  -3   6 46.9562 7.72429   4
 -17  -3   6 47.8810 9.63092   2
 -15  -3   6 34.4773 8.12734   2
 -15  -3   6 35.6062 6.56267   4
 -15   3   6 22.8720 6.88636   4
 -13   3   6 2169.21 72.7500   4
 -13  -3   6 2124.42 73.5409   2
 -11  -3   6 3.28401 5.12147   2
   9  -3  -6 82.6455 9.43335   8
  -7  -3   6 1009.14 33.0167   2
   7  -3  -6 1022.10 34.9766   8
  -5  -3   6 794.589 30.2237   2
   5  -3  -6 819.922 26.5147   6
   5  -3  -6 821.830 32.6430   8
  -3  -3   6 1491.20 48.6171   2
   3  -3  -6 1443.54 44.6541   6
   3  -3  -6 1400.11 50.5714   8
  -1  -3   6 1728.44 55.8879   2
   1  -3  -6 1781.36 59.2366   8
   1  -3  -6 1733.45 54.1053   6
   1  -3   6 1192.31 38.8665   2
   1  -3   6 1238.18 35.5063   5
  -1  -3  -6 1174.22 43.9614   8
  -1  -3  -6 1118.47 39.7637   6
  -3  -3  -6 182.802 13.4462   8
  -3  -3  -6 166.134 10.9290   6
  -5  -3  -6 1518.53 54.4738   8
  -7  -3  -6 6.59195 6.22811   6
  -7   3  -6 6.47305 21.4237   6
  -7  -3  -6 2.54031 7.04066   8
  -9   3  -6 396.990 46.3370   6
  -9  -3  -6 354.070 22.1277   6
 -11  -3  -6 147.344 17.8362   6
 -11   3  -6 165.331 36.0214   6
 -13  -3  -6 86.6333 17.9811   6
 -13   3  -6 116.382 33.9130   6
 -13   3  -6 119.179 10.7827   1
 -15  -3  -6-6.05549 14.1034   6
 -15   3  -6 22.0954 30.4266   6
 -15   3  -6 17.6181 6.45769   1
 -17   3  -6 65.0092 9.91307   1
 -17  -3  -6 21.3095 7.56755   1
 -17  -3  -6 12.8367 6.19526   4
 -17   3  -6 41.6251 8.71727   4
 -17  -3  -6 40.5683 20.1112   6
 -17   3  -6 5.39330 34.0124   6
 -19   3  -6 507.302 27.6971   1
 -19  -3  -6 443.652 25.6932   1
 -19   3  -6 504.864 28.0276   4
 -19  -3  -6 374.223 24.4993   4
 -19   3  -6 542.323 66.3200   6
 -19  -3  -6 504.682 49.7192   6
 -21  -3  -6 136.002 14.7523   1
 -21   3  -6 113.599 15.4461   1
 -21   3  -6 110.337 15.9359   4
 -21  -3  -6 104.210 14.6235   4
 -21  -3  -6 86.7469 35.4556   6
 -26  -4   6 22.6215 8.10787   4
 -26  -4   6 18.6910 12.6973   2
 -24  -4   6 13.9862 8.31228   5
 -24  -4   6 13.9637 7.70550   4
 -24   4   6 7.90145 9.16551   4
 -24  -4   6 7.34471 11.3149   2
 -22  -4   6 31.7912 8.97316   5
 -22  -4   6 48.3996 13.5902   2
 -22  -4   6 39.5009 7.96500   4
 -22   4   6 29.7340 9.29093   4
 -20  -4   6 154.194 13.3824   4
 -20   4   6 162.011 15.5537   4
 -20  -4   6 157.802 17.5361   2
 -20  -4   6 149.325 13.5444   5
 -18  -4   6 54.2722 8.49950   5
 -18  -4   6 39.4882 10.9230   2
 -18  -4   6 46.4828 7.60716   4
 -18   4   6 55.7427 9.71266   4
 -16  -4   6 174.001 16.1142   2
 -16  -4   6 153.133 12.5432   4
 -16   4   6 175.745 14.0945   4
  16  -4  -6 176.980 14.1480   8
 -16  -4   6 181.181 12.9473   5
 -14  -4   6 157.484 14.4939   2
  14  -4  -6 154.777 12.9939   8
 -14   4   6 179.994 13.7578   4
 -12  -4   6 120.796 11.9040   2
 -10  -4   6 37.9379 7.23687   2
   8  -4  -6 280.960 9.49547   6
  -6  -4   6 1444.19 49.4071   2
   6  -4  -6 1379.22 41.3673   6
   6  -4  -6 1352.72 49.2217   8
   4  -4  -6 362.179 19.3913   8
   4  -4  -6 372.970 14.0062   6
   2  -4  -6 56.8568 4.80317   6
  -2  -4   6 58.8318 7.39775   2
  -2  -4   6 48.2369 4.09781   5
   2  -4  -6 43.1133 7.63311   8
   0  -4   6 1076.80 37.8338   2
   0  -4   6 1133.46 33.7443   5
   0  -4  -6 1086.16 36.5728   6
   0  -4  -6 1142.14 41.2476   8
   2  -4   6 145.853 4.98117   5
  -2  -4  -6 134.049 9.14995   6
  -2  -4  -6 113.147 10.8523   8
  -4  -4  -6 978.109 37.6849   8
  -6  -4  -6 4888.83 144.824   6
  -6  -4  -6 4670.22 146.069   8
  -8  -4  -6 2526.74 82.0982   6
  -8  -4  -6 2485.35 82.7193   8
 -10   4  -6 295.105 45.8853   6
 -10  -4  -6 372.105 21.5782   6
 -12  -4  -6 30.5390 10.1573   6
 -12   4  -6 34.0319 6.61022   1
 -14  -4  -6 52.7455 14.7452   6
 -14   4  -6 53.9307 8.34242   1
 -16   4  -6 21.7490 7.58220   4
 -16  -4  -6 23.3780 16.3046   6
 -16   4  -6 30.1985 7.88534   1
 -18  -4  -6 2.12349 5.14664   4
 -18   4  -6 11.7902 7.38213   4
 -18  -4  -6 6.26158 19.1699   6
 -18  -4  -6-1.40753 5.12437   1
 -18   4  -6 11.6233 8.15050   1
 -20  -4  -6-0.66091 5.25564   4
 -20   4  -6 2.61252 7.65343   4
 -20  -4  -6-9.51323 22.2954   6
 -20  -4  -6-2.08162 5.23463   1
 -20   4  -6 3.94615 8.47941   1
 -22  -4  -6-1.25590 5.84797   1
 -25  -5   6 46.7534 9.64667   4
 -25   5   6 41.4550 11.3760   4
 -25  -5   6 43.1412 10.4913   5
 -25  -5   6 55.1264 15.0248   2
 -23  -5   6 228.943 23.6170   2
 -23  -5   6 303.285 20.4092   5
 -23  -5   6 218.940 17.7788   4
 -23   5   6 278.478 21.7502   4
 -21  -5   6 37.2851 7.85787   4
 -21   5   6 61.8606 11.1955   4
 -21  -5   6 50.6007 9.57491   5
 -21  -5   6 63.4113 14.1699   2
 -19  -5   6 35.5024 7.14738   4
 -19   5   6 22.3599 8.18953   4
 -19  -5   6 51.9485 12.9305   2
 -19  -5   6 44.0216 8.46629   5
  17  -5  -6 2023.79 74.4351   8
 -17  -5   6 2208.31 82.0170   2
 -17  -5   6 2031.56 73.2425   4
 -17   5   6 2207.06 76.0889   4
 -15  -5   6 1379.49 48.9984   5
  15  -5  -6 1322.09 51.0577   8
 -15  -5   6 1363.89 55.5426   2
 -15   5   6 1383.29 52.0682   4
 -13  -5   6 5.42038 6.87448   2
 -13   5   6-2.04828 5.16685   4
 -13  -5   6 7.13179 4.97425   5
  13  -5  -6 8.83830 6.76605   8
 -11  -5   6 69.3622 10.1992   2
  11  -5  -6 82.2488 9.65567   8
 -11  -5   6 80.4536 7.67043   5
  -9  -5   6 4238.15 132.254   2
  -7  -5   6 10854.0 310.751   5
  -5  -5   6 39.7148 7.61930   2
  -5  -5   6 32.6844 4.19000   5
   3  -5  -6 15.6522 6.14182   8
  -3  -5   6 11.1846 2.97390   5
  -3  -5   6 15.5521 6.10736   2
  -1  -5   6 1372.07 41.7791   5
   1  -5  -6 1413.18 49.2607   8
  -1  -5   6 1315.37 46.5282   2
  -1  -5  -6 1098.18 42.0075   8
   1  -5   6 1163.96 34.2217   5
  -1  -5  -6 1100.15 38.0336   6
  -3  -5  -6 2120.95 69.9994   8
  -5  -5  -6 7833.04 226.063   6
  -5  -5  -6 7585.53 227.694   8
  -7  -5  -6 278.631 17.0601   6
  -7  -5  -6 321.577 18.2150   8
  -9  -5  -6 1001.64 40.3171   6
 -11   5  -6 244.802 14.7620   1
 -11  -5  -6 219.866 16.7414   6
 -13   5  -6 180.237 13.3651   1
 -13  -5  -6 229.544 18.6927   6
 -15   5  -6 207.090 15.3377   1
 -15   5  -6 161.949 14.7300   4
 -15  -5  -6 224.363 23.1709   6
 -17   5  -6 902.808 35.8776   1
 -17  -5  -6 838.880 49.7744   6
 -17   5  -6 910.888 34.5745   4
 -19   5  -6 14.4418 8.45015   4
 -19  -5  -6 7.27592 6.97024   4
 -19  -5  -6 11.3633 19.5189   6
 -19   5  -6 16.4425 9.43258   1
 -19  -5  -6 10.0865 5.56239   1
 -21   5  -6 10.9757 9.78695   4
 -21  -5  -6 1.51927 6.92651   4
 -21  -5  -6 20.0414 23.7921   6
 -21  -5  -6 3.99727 5.79654   1
 -26  -6   6 2.08714 6.20334   4
 -24  -6   6 5.55156 5.98519   4
 -24   6   6 30.2791 10.3198   4
 -24  -6   6 6.19522 8.29011   5
 -24  -6   6 6.08449 12.4959   2
 -22  -6   6 27.0349 7.74648   4
 -22   6   6 51.4128 11.3325   4
 -22  -6   6 51.7355 10.4704   5
 -22  -6   6 32.4371 13.5176   2
 -20  -6   6 140.191 18.3627   2
 -20  -6   6 146.781 13.8975   5
 -20  -6   6 138.371 13.5528   4
 -20   6   6 128.075 14.2774   4
 -18  -6   6-2.73287 4.97504   4
 -18   6   6 12.8900 7.39834   4
 -18  -6   6 11.3571 9.92008   2
 -18  -6   6 10.9341 6.83152   5
 -16  -6   6 261.268 16.6375   5
  16  -6  -6 284.016 19.2533   8
 -16  -6   6 267.684 21.5726   2
 -16   6   6 295.486 19.1644   4
 -14  -6   6 34.5521 9.45056   2
  14  -6  -6 35.5640 8.76106   8
 -14   6   6 31.2937 8.09091   4
 -14  -6   6 30.3887 6.53799   5
  12  -6  -6 224.841 16.2180   8
 -12  -6   6 219.005 13.2882   5
 -12  -6   6 185.648 16.2166   2
 -10  -6   6 153.343 10.4370   5
 -10  -6   6 129.550 13.3579   2
  -8  -6   6 176.695 14.5276   2
   8  -6  -6 144.625 12.2676   8
  -6  -6   6 20.1777 4.07671   5
  -4  -6   6 234.555 11.1293   5
  -4  -6   6 226.723 15.2104   2
  -2  -6   6 2458.98 72.4262   5
  -2  -6   6 2323.21 77.6777   2
   0  -6   6 1479.12 44.8310   5
  -2  -6  -6 10.2932 5.90837   8
  -4  -6  -6 17.0948 5.18259   6
  -4  -6  -6 19.3802 6.75044   8
  -6  -6  -6 24.8396 6.28086   6
  -6  -6  -6 33.9864 7.09505   8
  -8  -6  -6 67.8363 8.84019   6
 -10  -6  -6 726.370 31.8516   6
 -10   6  -6 616.942 27.3486   1
 -12  -6  -6 179.471 16.0128   6
 -12   6  -6 216.659 14.2958   1
 -14   6  -6 41.5439 7.97211   1
 -14  -6  -6 53.3029 10.9676   6
 -16   6  -6 0.46022 5.73675   4
 -16  -6  -6 3.72282 6.74408   4
 -16   6  -6 1.54761 6.75861   1
 -16  -6  -6-3.58605 11.8071   6
 -18   6  -6 4.46217 7.15204   4
 -18  -6  -6 7.41888 7.59382   4
 -18   6  -6-1.83253 7.61433   1
 -18  -6  -6-1.40553 5.07728   1
 -18  -6  -6-3.77273 16.9038   6
 -20   6  -6 133.049 15.7116   4
 -20  -6  -6 54.2084 12.1484   4
 -20   6  -6 98.2808 15.4377   1
 -20  -6  -6 104.201 27.1293   6
 -25  -7   6 40.6640 16.8173   2
 -23   7   6 3.57835 8.38756   4
 -23  -7   6 11.3522 12.6388   2
 -23  -7   6 4.34198 8.12776   5
 -21   7   6 3.86585 7.84418   4
 -21  -7   6 13.2805 12.2312   2
 -21  -7   6 5.02493 7.27802   5
 -19   7   6 32.3880 9.30986   4
 -19  -7   6 11.2509 11.1693   2
 -19  -7   6 11.9624 7.17090   5
 -17  -7   6 388.064 21.6080   5
  17  -7  -6 370.654 23.5068   8
 -17  -7   6 415.719 28.2907   2
 -17   7   6 369.804 23.0104   4
 -15  -7   6 461.333 22.6720   5
  15  -7  -6 458.823 25.4196   8
 -15  -7   6 473.956 29.1556   2
 -15   7   6 395.608 24.8414   4
 -13  -7   6 1.32551 4.56425   5
  13  -7  -6-0.47850 6.74568   8
 -13  -7   6-3.70547 8.09104   2
 -11  -7   6 56.9002 7.16354   5
  11  -7  -6 65.0324 9.82075   8
 -11  -7   6 44.4488 10.3789   2
   9  -7  -6 1891.52 64.4241   8
  -9  -7   6 1733.64 58.7781   5
  -9  -7   6 1913.44 67.4977   2
   7  -7  -6 1458.04 54.7933   8
  -7  -7   6 1650.41 58.4852   2
   5  -7  -6 348.546 19.6832   8
  -5  -7   6 378.788 16.1240   5
   3  -7  -6 36.5622 8.16563   8
  -3  -7   6 32.8644 4.66536   5
  -1  -7   6 1049.75 33.7527   5
   1  -7   6 2549.44 74.5478   5
  -7   7  -6 124.991 9.24943   1
  -7  -7  -6 122.187 10.7000   6
  -7  -7  -6 113.556 10.7366   8
  -9   7  -6 389.646 20.0428   1
  -9  -7  -6 515.274 24.0450   6
 -11   7  -6 96.6564 9.89382   1
 -11  -7  -6 141.906 13.6397   6
 -13   7  -6 243.370 16.3922   1
 -13  -7  -6 225.529 18.4661   6
 -15   7  -6 2.51964 5.17358   4
 -15   7  -6 0.50339 6.90055   1
 -15  -7  -6 0.67800 8.50050   6
 -17  -7  -6 49.2837 10.6168   4
 -17   7  -6 189.873 15.9927   4
 -17  -7  -6 78.2538 10.5451   1
 -17   7  -6 185.081 17.1715   1
 -17  -7  -6 245.233 22.9705   6
 -19  -7  -6 16.9910 10.0006   4
 -19   7  -6 51.9341 10.7630   4
 -19   7  -6 50.5139 11.9063   1
 -19  -7  -6 58.2415 19.2478   6
 -21  -7  -6 3.34198 10.0452   4
 -24  -8   6 34.1009 15.4668   2
 -22  -8   6 70.7540 17.1277   2
 -22   8   6 72.0622 12.9410   4
 -22  -8   6 67.7218 12.4019   5
 -20  -8   6 59.5679 15.3359   2
 -20  -8   6 71.2453 11.4695   5
 -20   8   6 62.5119 12.0215   4
 -18  -8   6 175.483 15.0542   5
 -18  -8   6 139.306 18.7337   2
 -18   8   6 166.255 16.1873   4
  18  -8  -6 183.799 17.0732   8
  16  -8  -6 110.378 13.4424   8
 -16  -8   6 75.5314 10.1447   5
 -16  -8   6 62.6817 13.4740   2
 -16   8   6 80.5460 11.8809   4
 -14  -8   6 230.271 15.7034   5
 -14  -8   6 238.891 21.0840   2
  14  -8  -6 284.596 19.6003   8
 -12  -8   6 144.191 11.4173   5
 -12  -8   6 163.214 16.6367   2
  12  -8  -6 130.433 13.4177   8
 -10  -8   6 558.569 24.5587   5
 -10  -8   6 600.953 31.2883   2
  10  -8  -6 642.808 29.5899   8
  -8  -8   6 458.227 20.7574   5
  -8  -8   6 445.958 26.2411   2
  -6  -8   6 570.521 29.4446   2
   6  -8  -6 643.242 28.7486   8
  -4  -8   6 60.5343 6.40456   5
  -4  -8   6 68.5135 9.61538   2
  -2  -8   6 244.150 10.9900   5
   2  -8  -6 158.731 13.6785   8
   0  -8   6 2533.41 72.7318   5
   0  -8  -6 2171.84 79.6230   8
  -2  -8  -6 280.225 17.2048   8
  -6   8  -6 275.056 14.2687   1
  -8  -8  -6 1522.14 52.2935   6
  -8   8  -6 1339.37 48.2625   1
 -10   8  -6 283.290 16.7760   1
 -10  -8  -6 327.297 19.9355   6
  12  -8   6 350.187 17.9540   8
 -12   8  -6 390.258 20.9954   1
 -12  -8  -6 337.034 22.1262   6
 -14   8  -6 6.47632 7.02586   1
 -14   8  -6 1.96680 5.36966   4
 -16   8  -6 94.9278 13.0383   1
 -16   8  -6 93.1598 11.6214   4
 -16  -8  -6 103.831 15.3270   6
 -18   8  -6 81.8108 13.6306   1
 -18   8  -6 73.3800 11.8854   4
 -18  -8  -6 62.4701 16.5623   6
 -20   8  -6 85.5995 14.0355   4
 -23   9   6 540.037 33.5540   4
 -23  -9   6 576.517 40.3972   2
 -21  -9   6 60.8006 16.5296   2
 -21   9   6 46.2777 11.9970   4
 -21  -9   6 69.4801 12.0511   5
 -19   9   6 327.880 23.7059   4
 -19  -9   6 359.110 22.9678   5
 -19  -9   6 371.584 29.8128   2
 -17  -9   6 182.188 15.5509   5
  17  -9  -6 182.108 17.3051   8
 -17  -9   6 181.753 20.5711   2
 -15  -9   6 49.9651 12.3920   2
  15  -9  -6 38.1262 9.80202   8
 -15  -9   6 48.1056 8.88944   5
 -13  -9   6 230.765 20.6336   2
  13  -9  -6 205.687 17.3154   8
 -13  -9   6 228.594 15.4009   5
 -11  -9   6 1471.26 62.8540   2
 -11  -9   6 1609.78 56.1093   5
  -9  -9   6 53.9236 10.8757   2
   9  -9  -6 57.6675 9.76420   8
  -9  -9   6 49.2140 7.41008   5
  -7  -9   6 631.853 25.9103   5
  -7  -9   6 627.992 31.7017   2
   7  -9  -6 605.242 29.2637   8
  -5  -9   6 516.087 27.4016   2
   5  -9  -6 514.917 25.6897   8
   3  -9  -6 742.597 33.8036   8
  -3  -9   6 843.767 29.0287   5
   1  -9  -6 815.544 35.2246   8
  -1  -9   6 846.682 28.7233   5
  -1  -9  -6 652.479 29.6892   8
  -1   9  -6 630.615 23.0692   1
  -3  -9  -6 1379.95 50.9420   8
  -5  -9  -6 4670.53 143.448   8
  -5   9  -6 4619.29 137.692   1
  -7   9  -6 442.193 20.2328   1
  -9   9  -6 2.09887 4.99852   1
  -9  -9  -6 0.88594 5.77301   6
 -11   9  -6 618.941 39.1214   7
  11  -9   6 630.379 27.7698   8
 -11   9  -6 678.420 30.2674   1
 -13   9  -6 7.94927 5.76823   4
 -13   9  -6 9.99407 7.14947   1
  13  -9   6 18.3788 5.74394   8
 -13  -9  -6 16.7423 8.36057   6
 -15   9  -6 12.2117 6.77379   4
 -15   9  -6 4.74107 7.76776   1
 -15  -9  -6 6.47962 9.02948   6
 -17   9  -6 68.0984 11.1283   4
 -17   9  -6 46.9290 11.2606   1
 -17  -9  -6 80.8679 14.6897   6
 -19  -9  -6 546.087 39.0198   6
 -19   9  -6 515.236 30.8226   4
 -22  10   6 80.4347 15.0909   4
 -22 -10   6 117.400 19.8261   2
 -22 -10   6 117.276 16.1364   5
 -20 -10   6 211.458 24.1904   2
 -20 -10   6 246.136 20.5881   5
 -18 -10   6 48.1950 10.2132   5
  18 -10  -6 66.1901 12.8891   8
 -18 -10   6 40.2869 13.7253   2
 -16 -10   6 130.371 13.6029   5
  16 -10  -6 167.938 17.0483   8
 -16 -10   6 140.659 18.4167   2
 -14 -10   6 181.946 15.0430   5
  14 -10  -6 150.782 15.9262   8
 -14 -10   6 175.191 18.9209   2
 -12 -10   6 154.804 13.1360   5
 -12 -10   6 154.261 17.1603   2
 -10 -10   6 286.463 16.7925   5
 -10 -10   6 282.334 21.7829   2
  10 -10  -6 246.158 18.6518   8
  -8 -10   6 17.9056 6.11417   5
   8 -10  -6 18.8549 7.50215   8
  -8 -10   6 13.8261 8.79227   2
  -6 -10   6 1320.33 45.8148   5
  -6 -10   6 1372.13 54.3446   2
   6 -10  -6 1250.36 49.9829   8
   4 -10  -6 1268.39 47.6387   8
  -4 -10   6 1173.75 41.0374   5
   2 -10  -6 2447.37 82.9173   8
   0 -10  -6 133.190 12.8631   8
  -2 -10  -6 135.037 12.5664   8
  -2  10  -6 97.9829 7.19055   1
  -4 -10  -6 195.913 14.9797   8
  -6 -10  -6 11.2906 6.53929   8
  -6  10  -6 16.9423 5.06672   1
  -8  10  -6 304.592 17.0641   1
 -10 -10  -6 82.2348 10.7739   6
 -10  10  -6 48.8654 14.9526   7
  10 -10   6 54.9553 8.12965   8
 -10  10  -6 47.5056 8.67927   1
 -10  10  -6 56.0557 7.79802   4
 -12  10  -6 148.179 11.8788   4
  12 -10   6 139.924 11.7466   8
 -12  10  -6 159.937 19.1423   7
 -12 -10  -6 164.422 15.7695   6
 -12  10  -6 133.223 14.1594   1
 -14  10  -6 33.8689 10.3809   1
 -14 -10  -6 60.1185 12.0617   6
 -14  10  -6 32.6819 7.71372   4
 -16  10  -6 28.0262 10.6271   1
 -16 -10  -6 33.0060 11.8412   6
 -16  10  -6 37.7874 9.40557   4
 -18  10  -6 27.6066 10.7818   1
 -18 -10  -6 31.0657 13.4674   6
 -18  10  -6 12.9326 9.17735   4
 -21 -11   6 138.316 16.7078   5
 -21 -11   6 144.407 21.9402   2
 -19 -11   6 78.9625 17.1101   2
  19 -11  -6 58.2965 13.6006   8
 -19 -11   6 77.6127 13.0078   5
 -17 -11   6 191.790 17.0875   5
 -17 -11   6 165.070 20.6931   2
  15 -11  -6 73.5651 13.0302   8
 -15 -11   6 74.7983 11.3424   5
 -15 -11   6 67.1205 14.2715   2
 -13 -11   6 44.0994 12.7138   2
 -13 -11   6 47.5915 8.89461   5
  13 -11  -6 41.2796 10.7412   8
 -11 -11   6 8.16613 9.62694   2
  11 -11  -6 5.86100 7.47877   8
 -11 -11   6 13.3107 6.52599   5
  -9 -11   6 165.599 12.7211   5
  -9 -11   6 138.417 16.8893   2
   9 -11  -6 126.071 13.7982   8
  -7 -11   6 607.175 25.9548   5
  -7 -11   6 613.795 33.5243   2
   7 -11  -6 561.956 29.3498   8
   5 -11  -6 155.188 14.2924   8
  -5 -11   6 178.870 11.6554   5
   3 -11  -6 26.7515 7.92139   8
  -3 -11   6 43.8679 6.06652   5
   1 -11  -6 57.8842 9.72741   8
  -1 -11  -6 6.41543 7.14660   8
  -3 -11  -6 122.238 13.1161   8
  -5  11  -6 0.55478 4.26761   1
  -5 -11  -6 1.41703 6.65895   8
  -7  11  -6 287.742 16.6632   1
   9 -11   6 15.0358 6.37913   8
  -9  11  -6 9.55120 6.68360   1
  -9  11  -6 9.57378 13.3411   7
 -11 -11  -6 133.407 14.5251   6
 -11  11  -6 179.761 20.8845   7
 -11  11  -6 150.026 11.4901   4
 -11  11  -6 137.254 13.8443   1
  11 -11   6 144.430 12.3346   8
 -13 -11  -6 286.449 21.8981   6
 -13  11  -6 273.167 20.6202   1
 -13  11  -6 294.309 17.8303   4
  13 -11   6 252.827 16.9014   8
 -15  11  -6 34.5054 10.0714   1
 -15 -11  -6 27.5992 10.8844   6
 -15  11  -6 23.0275 8.14624   4
 -17  11  -6 15.1960 9.53977   1
 -17 -11  -6 30.8031 12.9642   6
 -17  11  -6 32.6501 10.0302   4
 -20 -12   6 538.730 31.4131   5
 -20 -12   6 527.695 37.7713   2
 -18 -12   6 50.3913 15.4735   2
  18 -12  -6 65.2794 13.8004   8
 -18 -12   6 67.5080 12.0400   5
 -16 -12   6 59.1383 14.6542   2
  16 -12  -6 59.2197 12.9823   8
 -16 -12   6 74.7348 11.5130   5
 -14 -12   6 60.1226 14.4885   2
  14 -12  -6 51.6498 12.0068   8
 -14 -12   6 65.3259 10.8181   5
 -12 -12   6 18.3125 11.5775   2
  12 -12  -6 1.94935 8.56302   8
 -12 -12   6 14.4645 7.45353   5
 -10 -12   6 34.7724 12.1941   2
  10 -12  -6 26.6130 9.42248   8
 -10 -12   6 37.4267 7.92080   5
   8 -12  -6 10.7900 7.48158   8
  -8 -12   6 4.39070 5.78065   5
   6 -12  -6 521.159 28.9136   8
  -6 -12   6 612.161 25.6667   5
  -4 -12   6 799.131 31.3933   5
   4 -12  -6 876.284 38.0263   8
   2 -12  -6 1067.71 44.6847   8
   0 -12  -6 315.474 21.0152   8
  -2 -12  -6 10.6154 7.78842   8
  -4 -12  -6 436.555 24.9239   8
   6 -12   6 5.33220 5.91296   8
  -6 -12  -6-1.49802 6.97544   8
  -6  12  -6-1.24416 15.1439   7
   8 -12   6 54.2116 8.98462   8
  -8  12  -6 44.2527 8.24856   1
  -8  12  -6 37.6246 14.7845   7
 -10  12  -6 203.631 15.7833   1
  10 -12   6 185.010 14.6361   8
 -10  12  -6 223.154 24.1299   7
 -12  12  -6 79.5375 15.8180   7
  12 -12   6 83.5379 10.5140   8
 -12  12  -6 69.0000 10.8945   1
 -12 -12  -6 85.7459 13.2732   6
 -14  12  -6 15.4477 8.73926   1
  14 -12   6 20.4833 7.69481   8
 -16  12  -6 6.10085 8.45219   1
 -16 -12  -6 8.85755 10.7831   6
 -19 -13   6 643.051 34.2724   5
 -19 -13   6 587.837 40.4508   2
  19 -13  -6 601.709 36.5122   8
 -17 -13   6 473.803 28.7275   5
 -17 -13   6 518.078 36.6103   2
 -15 -13   6 314.113 21.5324   5
  15 -13  -6 327.481 25.1610   8
 -15 -13   6 321.933 28.0461   2
 -13 -13   6 38.2981 13.6873   2
 -13 -13   6 32.7354 8.77858   5
  13 -13  -6 42.2606 11.4787   8
  11 -13  -6 104.567 14.8474   8
 -11 -13   6 167.026 13.7858   5
   9 -13  -6 283.382 21.5632   8
  -9 -13   6 319.951 18.9390   5
   7 -13  -6 2280.90 85.5518   8
  -7 -13   6 2542.47 80.3963   5
   5 -13  -6 410.982 24.3522   8
  -5 -13   6 322.762 17.9903   5
   3 -13  -6 667.625 33.4083   8
   1 -13  -6 256.425 19.3948   8
  -1 -13  -6 2.87504 7.12624   8
  -3 -13  -6 912.140 41.0564   8
   5 -13   6 2437.45 83.7630   8
  -5  13  -6 2465.97 105.198   7
  -5 -13  -6 2471.90 85.8916   8
   7 -13   6 56.4085 9.52940   8
  -7  13  -6 34.8504 16.1397   7
   9 -13   6 10.2687 6.77328   8
  -9  13  -6 10.6073 12.1854   7
 -11  13  -6 6.77693 11.0442   7
  11 -13   6 6.80048 6.50013   8
 -11  13  -6 9.38717 7.30829   1
  13 -13   6 472.098 25.7197   8
 -13  13  -6 439.801 32.0915   7
 -13 -13  -6 468.054 29.7383   6
 -13  13  -6 459.150 26.8060   1
 -15  13  -6 33.5858 10.8797   1
 -15 -13  -6 67.1566 14.7553   6
 -18 -14   6 44.1150 16.0508   2
  18 -14  -6 16.2144 11.2617   8
 -16 -14   6 5.88309 8.15141   5
  16 -14  -6 33.7393 12.4226   8
 -14 -14   6 5.53723 7.84553   5
  14 -14  -6 15.0056 10.6715   8
  12 -14  -6 5.20996 8.90023   8
  12  14  -6 10.6141 13.3892   7
 -12 -14   6 22.3678 8.32169   5
  10  14  -6 10.8753 15.9972   7
 -10 -14   6 3.70727 7.15743   5
 -10 -14   6 6.28084 6.55160   8
  10 -14  -6-0.69689 8.27382   8
  -8 -14   6 55.0640 9.11853   5
  -8 -14   6 53.5854 9.27627   8
  -6 -14   6 129.359 12.7700   8
  -6 -14   6 134.552 12.1816   5
   4 -14  -6 120.459 14.3876   8
   2 -14  -6 128.017 14.8815   8
   0 -14   6 42.5433 8.95742   8
   0 -14  -6 24.3216 9.08271   8
   0  14  -6 53.5048 20.0540   7
   2 -14   6 1.55808 6.20643   8
  -2 -14  -6 12.3934 8.49545   8
  -2  14  -6 1.37911 15.3989   7
  -4 -14  -6 205.537 17.6681   8
   4 -14   6 150.103 14.7457   8
  -4  14  -6 162.341 24.5353   7
   6 -14   6 394.449 23.8265   8
  -6  14  -6 420.169 35.3843   7
  -8  14  -6 12.2889 12.6559   7
   8 -14   6 8.55112 7.08016   8
 -10  14  -6 4.15258 12.0872   7
  10 -14   6 10.1932 7.35790   8
 -12  14  -6 7.79057 11.2606   7
  12 -14   6 1.63918 6.92929   8
 -14  14  -6 46.5137 10.5442   1
  14 -14   6 60.3504 11.0120   8
  17 -15  -6 98.9793 16.9663   8
  15 -15  -6 1.70780 11.0689   8
 -15 -15   6-4.16696 8.23822   5
  13 -15  -6 45.0558 12.9479   8
 -13 -15   6 70.1090 11.5020   5
 -11 -15   6-1.92182 6.83466   8
  11  15  -6 11.8389 13.8004   7
  11 -15  -6-3.09653 9.59351   8
 -11 -15   6 7.32340 7.92393   5
  -9 -15   6 84.2284 11.1796   8
   9  15  -6 105.328 20.5952   7
   9 -15  -6 75.0169 13.6903   8
  -9 -15   6 109.508 12.2801   5
  -7 -15   6 701.051 33.2218   8
   7 -15  -6 649.642 36.3226   8
   7  15  -6 704.459 47.3702   7
  -7 -15   6 756.628 32.5981   5
   5 -15  -6 116.126 14.7247   8
   5  15  -6 101.271 21.9664   7
  -5 -15   6 87.8683 11.7664   8
   3 -15  -6 164.633 17.2370   8
   3  15  -6 139.499 24.6617   7
  -3 -15   6 135.803 14.2662   8
   1 -15  -6 973.288 44.7349   8
   1  15  -6 931.865 57.7728   7
  -1 -15   6 913.895 41.0339   8
  -1 -15  -6 241.060 20.3726   8
  -1  15  -6 239.475 29.4550   7
   1 -15   6 210.907 17.5210   8
  -3  15  -6 5.15712 13.4238   7
   3 -15   6 1.69620 7.08885   8
  -3 -15  -6 0.66724 8.41354   8
  -5  15  -6 8.80910 13.8493   7
  -5 -15  -6 10.9228 9.30672   8
   5 -15   6 11.5517 7.88515   8
  -7  15  -6 93.0112 19.6538   7
   7 -15   6 81.0884 12.0417   8
   9 -15   6-0.58370 7.27636   8
  -9  15  -6 14.4571 13.0318   7
  11 -15   6 66.7237 11.7823   8
 -11  15  -6 31.5036 13.8349   7
  13 -15   6 42.7773 10.2408   8
 -13  15  -6 34.3851 13.7688   7
  14 -16  -6-3.60094 11.2217   8
 -14 -16   6-1.21612 8.45470   5
  12 -16  -6 41.2644 12.5862   8
 -12 -16   6 61.5749 11.1285   5
 -10 -16   6 49.8713 9.96722   8
  10 -16  -6 53.5965 13.2277   8
 -10 -16   6 54.7728 10.6754   5
  10  16  -6 56.1371 16.1816   7
  -8 -16   6 7.09386 7.40809   8
   8 -16  -6-0.78180 9.85816   8
  -8 -16   6-0.49550 7.35687   5
   8  16  -6 2.37276 13.2466   7
   6  16  -6 29.8674 15.8737   7
  -6 -16   6 10.0209 7.82151   8
   6 -16  -6 12.0716 10.0464   8
   4  16  -6 12.7820 14.9800   7
   4 -16  -6 0.74020 9.17603   8
  -4 -16   6 13.6537 7.87658   8
   2 -16  -6 153.064 17.3584   8
  -2 -16   6 138.101 14.7171   8
   2  16  -6 149.534 24.1324   7
   0 -16  -6 78.4494 13.7623   8
   0 -16   6 53.7838 10.8229   8
   0  16  -6 50.0708 18.9050   7
  -2 -16  -6 12.3504 9.96062   8
   2 -16   6 3.67548 7.41338   8
  -2  16  -6 9.20599 15.2081   7
  -4 -16  -6-4.21352 8.80519   8
  -4  16  -6-6.38884 14.1635   7
   4 -16   6-3.11430 7.94337   8
  -6  16  -6 28.2392 16.1125   7
   6 -16   6 35.0916 10.0802   8
  -8  16  -6 9.53435 14.5091   7
   8 -16   6 10.2385 8.25495   8
 -10  16  -6 49.2531 15.4720   7
  10 -16   6 36.7599 10.3149   8
 -12  16  -6 1.04412 11.6580   7
 -13 -17   6 49.4780 11.4024   5
  11 -17  -6 82.8846 15.5366   8
 -11 -17   6 83.4730 12.5082   5
  11  17  -6 77.6956 17.3796   7
  -9 -17   6 158.014 15.6772   8
   9  17  -6 174.336 23.2496   7
   9 -17  -6 122.057 17.7514   8
  -7 -17   6 1162.32 48.3020   8
   7 -17  -6 1093.70 53.1173   8
   7  17  -6 1102.16 60.7142   7
  -5 -17   6 15.2294 8.70982   8
   5 -17  -6 8.87611 10.0632   8
   5  17  -6 5.01094 14.2915   7
  -3 -17   6 43.3826 10.2398   8
   3  17  -6 43.7444 17.4173   7
   3 -17  -6 35.2213 11.7432   8
  -1 -17   6 184.718 17.5445   8
   1 -17  -6 215.380 20.8591   8
   1  17  -6 179.500 26.3371   7
   1 -17   6 41.6113 10.8279   8
  -1 -17  -6 33.2399 11.4583   8
  -1  17  -6 40.8556 17.1173   7
   3 -17   6 9.32551 8.82435   8
  -3 -17  -6 12.3896 10.3615   8
  -3  17  -6 17.0655 14.6609   7
  -5  17  -6 70.8055 19.5287   7
   5 -17   6 72.4302 12.5878   8
  -7  17  -6 204.731 26.3711   7
   7 -17   6 183.314 18.3934   8
  10  18  -6 93.4338 19.6126   7
   8  18  -6 337.358 32.4960   7
  -8 -18   6 370.954 24.8658   8
  -6 -18   6 13.7597 9.19877   8
   6  18  -6-1.23105 13.9455   7
   6 -18  -6 10.6077 11.0220   8
  -4 -18   6 145.143 16.2685   8
   4  18  -6 145.574 24.3334   7
   4 -18  -6 203.037 21.3503   8
  -2 -18   6 629.552 34.3084   8
   2  18  -6 583.514 44.1646   7
   2 -18  -6 590.186 36.6626   8
   0 -18   6 450.511 28.4433   8
   0  18  -6 516.718 40.7937   7
  -2 -18  -6 30.4016 12.3621   8
   2 -18   6 28.9911 10.7526   8
  -2  18  -6 38.9658 16.4777   7
  -4 -18  -6 64.9727 13.7563   8
  -1 -19  -6 18.3267 11.6312   8
  -3 -19  -6 249.418 23.9555   8
 -25   0   7 41.7677 11.4743   4
 -25   0   7 43.3910 12.9933   2
 -23   0   7 1069.11 48.0105   4
 -23   0   7 1114.27 50.6467   2
 -21   0   7 82.5148 12.5010   4
 -21   0   7 98.2868 14.4453   2
 -19   0   7 728.886 34.6565   4
 -17   0   7 64.1734 10.2671   4
   7   0  -7 439.457 25.0911   8
   5   0  -7 1733.22 64.0245   8
   3   0  -7 456.305 45.3461   6
   3   0  -7 805.492 34.6222   8
   1   0  -7 335.486 28.6097   6
   1   0  -7 336.556 22.3288   8
   1   0   7 401.280 14.2998   2
  -1   0  -7 358.677 31.2666   6
  -1   0  -7 370.817 23.6339   8
   3   0   7 12.4648 1.59757   2
  -5   0  -7 4023.00 145.020   6
  -7   0  -7 18.8285 16.2488   6
  -9   0  -7 1381.52 74.4649   6
 -11   0  -7 348.405 38.9820   6
 -13   0  -7 616.040 55.8905   6
 -15   0  -7 166.660 39.7548   6
 -17   0  -7 243.492 18.2955   1
 -17   0  -7 236.983 47.0487   6
 -19   0  -7 48.4264 10.3489   1
 -19   0  -7 31.6408 9.59072   4
 -19   0  -7 23.9599 35.7980   6
 -21   0  -7 60.6513 12.2331   1
 -21   0  -7 44.5799 40.7433   6
 -26  -1   7 3.58989 7.76010   5
 -26  -1   7 14.6729 11.6319   2
 -26   1   7 19.1013 13.3437   2
 -24  -1   7 4.74699 9.74742   2
 -24   1   7 3.28760 9.94359   2
 -24  -1   7 4.07534 8.16685   4
 -24   1   7 4.87016 8.20704   4
 -22  -1   7 134.557 14.5731   4
 -22   1   7 118.449 14.2902   4
 -22  -1   7 137.465 15.9949   2
 -20  -1   7 50.1935 11.0571   2
 -20  -1   7 40.5158 9.22330   4
 -20   1   7 43.7742 9.59417   4
 -18  -1   7 402.540 24.4573   2
 -18  -1   7 361.505 22.6002   4
 -18   1   7 398.419 23.8999   4
 -16   1   7 546.901 28.0527   4
  16  -1  -7 521.057 28.4038   8
   8   1  -7 666.577 33.8833   8
   6   1  -7 32.1636 10.3086   8
   6  -1  -7 28.1134 8.89296   8
   4  -1  -7 51.0313 10.0231   8
   4  -1  -7 19.7093 15.2278   6
   4   1  -7 49.0425 10.6872   8
  -2  -1   7 239.678 11.1749   2
   2  -1  -7 196.164 20.5150   6
   2  -1  -7 178.452 15.8141   8
   2   1  -7 257.655 19.6280   8
   0  -1   7 1780.78 54.9591   2
   0   1  -7 1880.03 80.6047   6
   0  -1  -7 1761.04 66.7302   6
   0  -1  -7 1823.92 65.3187   8
   2  -1   7 225.420 9.25266   2
  -2  -1  -7 214.656 18.8124   6
  -2  -1  -7 189.876 17.0232   8
   4  -1   7 10.5103 1.59290   5
  -4  -1  -7 20.8054 9.38180   8
  -6  -1  -7 80.0238 16.4766   6
  -6   1  -7 88.2637 24.2809   6
  -8   1  -7 43.9793 22.4911   6
  -8  -1  -7 56.7104 16.0037   6
 -10  -1  -7 35.5152 16.8903   6
 -10   1  -7 1.77034 22.0772   6
 -12   1  -7 881.048 66.4103   6
 -12  -1  -7 879.327 56.8748   6
 -14   1  -7 168.910 37.5727   6
 -14  -1  -7 144.473 31.2323   6
 -16   1  -7 25.7034 32.4143   6
 -16  -1  -7 15.8346 29.0100   6
 -16   1  -7 18.1594 7.69864   1
 -18  -1  -7 31.5292 9.53939   4
 -18   1  -7 88.3965 12.2879   4
 -18   1  -7 99.5869 40.7744   6
 -18  -1  -7 71.2248 35.1828   6
 -18   1  -7 114.339 12.6747   1
 -18  -1  -7 77.2875 11.6123   1
 -20   1  -7-3.28176 7.79175   4
 -20  -1  -7 3.98958 8.09345   4
 -20  -1  -7 3.49977 7.72191   1
 -20   1  -7 1.88020 8.03626   1
 -20   1  -7-6.67842 38.6109   6
 -20  -1  -7-21.7170 37.0652   6
 -25  -2   7-4.39134 11.2622   2
 -25   2   7 2.95139 12.0481   2
 -25  -2   7 13.8381 8.20304   5
 -25  -2   7 9.25217 8.50378   4
 -25   2   7-3.00187 8.79495   4
 -23  -2   7-7.77101 10.0733   2
 -23  -2   7-1.01486 6.47071   5
 -23  -2   7 3.84244 7.45485   4
 -23   2   7-0.66970 8.25038   4
 -21  -2   7 1.37184 8.55050   2
 -21  -2   7 4.08371 6.92600   4
 -21   2   7 2.46125 7.89021   4
 -19  -2   7 77.0570 12.0887   2
 -19  -2   7 95.5856 11.7612   4
 -19   2   7 90.3592 12.2579   4
 -17  -2   7 442.626 25.7858   2
 -17   2   7 441.788 25.5664   4
 -15  -2   7 159.273 14.1930   2
  15  -2  -7 124.358 13.3388   8
 -13  -2   7 314.531 19.0238   2
 -11  -2   7 677.208 29.3322   2
  -7  -2   7 6.61730 4.15331   2
   5  -2  -7 32.5952 12.5284   6
   5  -2  -7 57.0443 9.48187   8
  -5  -2   7 48.3914 5.99620   2
  -3  -2   7 84.9557 7.27110   2
   3  -2  -7 94.5191 10.8593   6
   3  -2  -7 93.4270 11.0234   8
   1  -2  -7 867.374 36.1313   6
   1  -2  -7 807.387 36.6343   8
   1  -2   7 2818.11 84.5591   2
  -1  -2  -7 2795.92 93.5879   8
  -1  -2  -7 2846.48 93.0004   6
  -1   2  -7 3047.01 115.635   6
  -3  -2  -7 397.568 21.9801   8
   3  -2   7 291.936 9.02300   5
  -5  -2  -7 12.4168 9.12444   8
  -5  -2  -7 5.67218 8.82995   6
  -5   2  -7 17.4608 20.5148   6
  -7  -2  -7 12.0410 10.3906   6
  -7   2  -7 8.19898 22.9083   6
  -9   2  -7 135.476 30.8810   6
  -9  -2  -7 96.5415 18.4060   6
 -11   2  -7 2.05528 26.2158   6
 -11  -2  -7 27.7783 14.2299   6
 -13   2  -7 9.17664 26.5272   6
 -13  -2  -7-6.42988 14.9700   6
 -15   2  -7 220.495 16.9008   1
 -15   2  -7 287.469 48.6077   6
 -15  -2  -7 246.821 34.6854   6
 -17   2  -7 440.155 61.4754   6
 -17  -2  -7 348.332 44.4352   6
 -17   2  -7 356.799 22.4253   1
 -17  -2  -7 328.934 21.3457   1
 -19  -2  -7 144.114 41.8977   6
 -19   2  -7 143.871 46.3590   6
 -19   2  -7 134.256 15.0585   1
 -19  -2  -7 99.1681 12.8799   1
 -19   2  -7 104.081 13.8869   4
 -19  -2  -7 56.6755 10.8438   4
 -21  -2  -7 22.7279 39.2786   6
 -21   2  -7 17.5319 38.8656   6
 -21  -2  -7 6.24892 8.10104   1
 -21  -2  -7 1.49361 7.02771   4
 -26  -3   7 52.6534 15.3318   2
 -26  -3   7 42.6127 10.6175   4
 -24  -3   7 75.4211 15.2095   2
 -24   3   7 43.7402 11.7949   4
 -24  -3   7 78.1080 11.9261   4
 -24  -3   7 81.4129 12.0174   5
 -22  -3   7 360.777 26.4305   2
 -22  -3   7 329.682 20.9586   5
 -22  -3   7 352.132 22.7279   4
 -22   3   7 311.113 23.4617   4
 -20  -3   7 60.3509 12.2191   2
 -20  -3   7 38.2616 8.04947   5
 -20  -3   7 51.7503 9.18719   4
 -20   3   7 37.9196 10.0139   4
 -18  -3   7 50.3312 10.9905   2
 -18   3   7 55.2224 10.6803   4
  16  -3  -7 118.646 13.1624   8
 -16  -3   7 160.863 14.9112   2
  14  -3  -7 40.5826 9.07231   8
 -14  -3   7 44.8579 8.97071   2
 -12  -3   7 1885.02 63.6749   2
  12  -3  -7 1695.95 62.7112   8
 -10  -3   7 58.5606 8.40017   2
  -6  -3   7 20.1534 5.21389   2
   6  -3  -7 9.52765 6.16038   6
   4  -3  -7 468.252 19.7382   6
  -4  -3   7 413.163 19.5338   2
  -2  -3   7 20.8954 5.11904   2
   2  -3  -7 12.4776 4.70280   6
   2  -3  -7 18.2193 7.52322   8
   0  -3   7 1068.91 36.9926   2
   0  -3  -7 1158.83 43.3551   8
   0  -3  -7 1084.42 38.1011   6
   2  -3   7 428.356 12.8845   5
  -2  -3  -7 387.679 22.4627   8
  -2  -3  -7 366.795 18.8902   6
  -4  -3  -7 287.453 18.7631   8
  -4   3  -7 160.444 33.6724   6
  -6  -3  -7 60.3713 11.3169   8
  -6  -3  -7 27.0856 9.01584   6
  -6   3  -7 79.6173 28.9159   6
  -8   3  -7 136.229 32.3836   6
  -8  -3  -7 114.357 15.8369   6
  -8  -3  -7 189.501 16.0365   8
 -10  -3  -7 47.8533 13.4759   6
 -10   3  -7 74.9106 31.5486   6
 -12  -3  -7 568.034 40.3391   6
 -12   3  -7 594.582 61.1839   6
 -14   3  -7 156.222 13.5692   1
 -14  -3  -7 143.852 25.2672   6
 -14   3  -7 149.175 39.1968   6
 -16   3  -7 93.7521 11.4883   1
 -16  -3  -7 47.9177 22.1254   6
 -16   3  -7 78.7923 37.1352   6
 -18  -3  -7 3.76504 6.32839   4
 -18   3  -7 21.8158 8.07694   4
 -18   3  -7 43.7254 9.56738   1
 -18  -3  -7 13.4557 7.85267   1
 -18   3  -7 12.3719 35.7665   6
 -18  -3  -7 4.01259 24.5730   6
 -20   3  -7-0.66351 7.67207   4
 -20  -3  -7-0.68800 5.62522   4
 -20  -3  -7 3.32956 6.75452   1
 -20   3  -7 3.96233 8.42115   1
 -25  -4   7 113.358 14.2365   5
 -25   4   7 135.461 17.5397   4
 -25  -4   7 120.807 19.4977   2
 -23  -4   7 669.663 32.8790   5
 -23  -4   7 605.081 33.1024   4
 -23   4   7 636.573 35.3088   4
 -23  -4   7 719.651 41.1199   2
 -21  -4   7 99.5446 11.7856   5
 -21   4   7 84.6299 13.0730   4
 -21  -4   7 93.7946 15.7018   2
 -19   4   7 112.924 14.0510   4
 -19  -4   7 119.088 15.6116   2
 -19  -4   7 112.916 11.9380   5
 -17  -4   7 761.449 31.5637   5
 -17   4   7 686.991 35.4798   4
  17  -4  -7 718.078 34.4878   8
 -17  -4   7 758.928 37.5790   2
  15  -4  -7 394.947 22.7540   8
 -15  -4   7 380.860 23.8130   2
  13  -4  -7 101.861 11.6888   8
 -13  -4   7 83.1625 10.9887   2
  11  -4  -7 1826.38 65.1856   8
 -11  -4   7 1893.42 65.4210   2
  -9  -4   7 9.00010 5.52693   2
   9  -4  -7 7.88896 6.48901   8
   7  -4  -7 1022.01 33.4273   6
   5  -4  -7 1764.01 53.2058   6
  -5  -4   7 1703.72 58.9659   2
   3  -4  -7 841.709 28.2521   6
  -3  -4   7 793.543 31.9837   2
  -1  -4   7 449.076 19.6864   2
  -1  -4   7 432.006 15.1456   5
   1  -4  -7 433.651 18.0692   6
   1  -4   7 4097.66 114.209   5
  -1  -4  -7 3988.65 120.069   6
  -1  -4  -7 3937.44 125.341   8
   1  -4   7 3725.60 118.301   2
  -3  -4  -7 1.27738 7.00970   8
  -5  -4  -7 5581.29 166.895   6
  -5  -4  -7 5530.55 170.548   8
  -7  -4  -7 137.716 12.8301   6
  -7  -4  -7 145.496 14.1635   8
  -9  -4  -7-2.19420 7.22466   6
 -11  -4  -7 159.145 18.0449   6
 -13  -4  -7 196.194 25.1606   6
 -13   4  -7 220.378 15.2505   1
 -15  -4  -7 176.542 25.7479   6
 -15   4  -7 122.482 12.5717   1
 -17  -4  -7 1323.34 76.9645   6
 -17   4  -7 1203.09 53.0568   4
 -19  -4  -7 39.2555 9.53067   4
 -19   4  -7 82.9862 12.7713   4
 -19   4  -7 89.4042 12.9934   1
 -19  -4  -7 44.6507 9.51373   1
 -19  -4  -7 82.9235 29.9490   6
 -21  -4  -7 40.4796 10.0109   1
 -24  -5   7 613.287 31.6595   5
 -24  -5   7 617.724 39.3378   2
 -24   5   7 593.272 35.3603   4
 -22  -5   7 275.348 19.4182   5
 -22  -5   7 252.538 24.8041   2
 -22   5   7 243.529 22.0577   4
 -20  -5   7 63.3502 10.2979   5
 -20   5   7 45.3233 11.2970   4
 -20  -5   7 68.9372 15.0476   2
 -18   5   7 73.5496 12.2198   4
 -18  -5   7 109.705 11.1978   5
 -18  -5   7 96.0050 15.6427   2
 -16  -5   7 321.167 18.0273   5
  16  -5  -7 258.447 19.1518   8
 -16  -5   7 315.903 23.5653   2
 -14  -5   7 654.830 26.3655   5
 -14  -5   7 614.729 31.8666   2
 -12  -5   7 1.06340 7.14738   2
  12  -5  -7 6.06376 6.48604   8
 -12  -5   7 2.53205 4.47536   5
  10  -5  -7 202.421 15.2825   8
 -10  -5   7 170.582 10.9177   5
 -10  -5   7 176.215 14.6905   2
   8  -5  -7 818.328 25.2833   6
   8  -5  -7 856.844 35.3902   8
   6  -5  -7 1358.26 38.1868   6
   6  -5  -7 1291.47 47.2963   8
  -4  -5   7 3277.40 103.996   2
  -4  -5   7 3189.97 97.2475   5
   4  -5  -7 3397.12 97.2063   6
  -2  -5   7 331.673 17.4031   2
  -2  -5   7 333.515 12.9426   5
   2  -5  -7 324.870 14.3379   6
   0  -5   7 2625.13 82.0848   2
   0  -5   7 2742.99 77.0210   5
  -4  -5  -7 830.942 32.7851   6
  -6  -5  -7 1011.06 39.9136   6
  -6  -5  -7 1069.27 42.1706   8
  -8  -5  -7 27.3845 7.87639   6
 -10  -5  -7 21.7332 8.39227   6
 -12   5  -7 147.382 12.3040   1
 -12  -5  -7 121.985 15.9410   6
 -14   5  -7 5.21023 5.86804   1
 -14  -5  -7 11.9741 12.3671   6
 -16   5  -7 57.2393 10.2065   1
 -16   5  -7 63.1095 10.6179   4
 -16  -5  -7 84.1021 20.0617   6
 -18   5  -7 155.862 15.6208   1
 -18  -5  -7 101.395 11.8432   1
 -18   5  -7 146.917 14.5121   4
 -18  -5  -7 173.102 29.7492   6
 -20  -5  -7 4.37181 5.83404   1
 -20   5  -7 19.8517 9.73997   4
 -20  -5  -7 3.71962 6.85848   4
 -23   6   7 295.990 24.1760   4
 -23  -6   7 296.508 21.0840   5
 -23  -6   7 274.167 27.0276   2
 -21  -6   7 70.5791 10.9425   5
 -21  -6   7 79.7410 16.4476   2
 -21   6   7 91.2318 13.5523   4
 -19  -6   7 218.852 16.5154   5
 -19  -6   7 216.504 21.6596   2
 -19   6   7 229.539 19.8841   4
  17  -6  -7 35.4795 9.57522   8
 -17  -6   7 39.1658 12.2379   2
 -17  -6   7 39.5631 7.87173   5
  15  -6  -7 20.9538 8.55945   8
 -15  -6   7 17.9910 9.27808   2
 -15  -6   7 15.8677 6.26004   5
  13  -6  -7-3.09371 7.13567   8
 -13  -6   7 1.75568 7.42119   2
 -13  -6   7-1.30351 4.65641   5
 -11  -6   7 350.091 16.8888   5
 -11  -6   7 311.066 20.6975   2
  11  -6  -7 328.797 20.6647   8
  -9  -6   7 549.885 22.0137   5
   9  -6  -7 565.166 27.6200   8
  -9  -6   7 488.860 26.7701   2
   7  -6  -7 16.8868 7.19585   8
  -7  -6   7 1.35387 6.09989   2
  -5  -6   7 192.403 10.0432   5
   5  -6  -7 232.296 15.9542   8
  -3  -6   7 369.208 14.5452   5
  -3  -6   7 369.546 19.4741   2
  -1  -6   7 78.6241 8.60569   2
   1  -6  -7 56.2960 9.44393   8
   1  -6  -7 68.6506 6.56694   6
  -1  -6   7 83.9645 5.57292   5
   1  -6   7 1932.24 56.5773   5
  -3  -6  -7 1128.98 40.6178   6
  -5  -6  -7 192.056 13.1077   6
  -7  -6  -7 62.7558 8.99331   6
  -9  -6  -7 40.5396 8.68507   6
 -11  -6  -7 391.181 24.2142   6
 -11   6  -7 441.238 22.1680   1
 -13  -6  -7 10.3119 9.51674   6
 -13   6  -7 7.91239 5.92886   1
 -15  -6  -7 16.7801 13.5331   6
 -15   6  -7 7.80387 6.62666   1
 -17   6  -7 57.8877 9.96027   4
 -17  -6  -7 14.6867 9.18159   4
 -17  -6  -7 49.0960 18.2266   6
 -17   6  -7 56.4722 10.4473   1
 -19   6  -7 2.54419 7.59893   4
 -19  -6  -7-0.71183 8.06225   4
 -19  -6  -7 1.60614 5.28823   1
 -19   6  -7-6.17238 8.49903   1
 -19  -6  -7 3.54609 19.6528   6
 -24   7   7 176.607 19.8866   4
 -24  -7   7 192.501 24.5211   2
 -22   7   7 208.260 20.0418   4
 -22  -7   7 198.545 23.7224   2
 -22  -7   7 220.036 18.2668   5
 -20  -7   7 123.607 18.6955   2
 -20  -7   7 121.196 13.3117   5
 -18  -7   7 205.339 15.6604   5
  18  -7  -7 177.018 17.2047   8
 -18  -7   7 165.304 20.1245   2
 -16  -7   7 82.6830 14.4842   2
  16  -7  -7 62.7332 11.5930   8
 -16  -7   7 99.9960 10.6659   5
  14  -7  -7 11.7460 7.89095   8
 -14  -7   7 13.5646 5.54156   5
 -14  -7   7 3.39393 8.26751   2
 -12  -7   7 133.427 10.4207   5
 -12  -7   7 95.9566 13.5457   2
  12  -7  -7 121.084 13.3803   8
 -10  -7   7 333.849 16.0792   5
 -10  -7   7 343.238 22.2264   2
  -8  -7   7 69.0370 6.79777   5
  -8  -7   7 67.8210 10.8552   2
   8  -7  -7 92.9932 11.4938   8
  -6  -7   7 437.745 24.6051   2
   6  -7  -7 487.982 25.2824   8
   4  -7  -7 713.979 32.1721   8
  -4  -7   7 693.662 25.2760   5
   2  -7  -7 1219.38 45.6653   8
  -2  -7   7 1115.76 36.9379   5
   0  -7  -7 1394.35 47.4444   8
   0  -7   7 1107.15 35.7568   5
  -2  -7  -7 2219.92 75.8238   8
  -4  -7  -7 768.726 34.3326   8
  -4  -7  -7 852.971 32.4141   6
  -6  -7  -7 136.657 11.7703   6
  -8  -7  -7 42.7660 8.07854   6
 -10  -7  -7 500.781 26.8317   6
 -10   7  -7 435.347 22.4246   1
 -12  -7  -7 133.732 14.9033   6
 -12   7  -7 171.709 13.5238   1
 -14  -7  -7 19.2579 9.67931   6
 -14   7  -7 45.3660 9.23673   1
 -16   7  -7 6.78661 6.48353   4
 -16  -7  -7-3.10669 13.8499   6
 -16   7  -7-1.13226 7.41722   1
 -18  -7  -7 3.37865 8.17799   4
 -18   7  -7 15.7644 7.96843   4
 -18  -7  -7-5.51005 16.3545   6
 -18   7  -7 9.45187 9.03244   1
 -20  -7  -7 2.49054 10.2276   4
 -23  -8   7 722.802 36.9431   5
 -23  -8   7 725.869 46.2302   2
 -21  -8   7 219.347 18.4504   5
 -21  -8   7 221.667 24.7286   2
 -19  -8   7 95.3523 12.1007   5
 -19  -8   7 80.8366 16.7133   2
 -17  -8   7 298.251 18.8667   5
  17  -8  -7 222.421 20.1508   8
 -17  -8   7 254.975 23.8381   2
 -15  -8   7 15.0077 6.69581   5
 -15  -8   7 13.0666 9.97570   2
  15  -8  -7 28.2641 9.95754   8
 -13  -8   7 0.36423 5.25027   5
  13  -8  -7-3.49659 7.98848   8
 -13  -8   7-2.78361 8.82462   2
  11  -8  -7 1286.83 50.7483   8
 -11  -8   7 1250.57 44.5863   5
 -11  -8   7 1188.18 51.9877   2
   9  -8  -7 591.044 29.7515   8
  -9  -8   7 586.730 24.5806   5
  -9  -8   7 589.793 31.2682   2
   7  -8  -7 15.2648 7.25169   8
  -7  -8   7 24.8189 8.24413   2
  -7  -8   7 28.3942 5.33629   5
   5  -8  -7 1135.92 46.6350   8
  -5  -8   7 1238.18 47.7487   2
  -3  -8   7 304.760 13.6990   5
   3  -8  -7 294.969 19.0354   8
  -3  -8   7 267.319 18.0394   2
  -1  -8   7 749.304 25.5633   5
   1  -8  -7 750.939 33.7910   8
  -1  -8  -7 7052.56 213.288   8
  -3  -8  -7 818.153 35.8291   8
  -5  -8  -7 940.243 39.3373   8
  -5  -8  -7 989.354 37.7121   6
  -7  -8  -7 466.168 23.5340   6
  -7   8  -7 433.529 20.5822   1
  -9  -8  -7 28.2028 7.89631   6
  -9   8  -7 51.7803 7.87562   1
 -11  -8  -7 156.877 16.0841   6
 -11   8  -7 191.454 14.0210   1
 -13  -8  -7 132.703 15.0819   6
 -13   8  -7 93.6646 11.4751   1
 -15  -8  -7 6.08983 9.20896   6
 -15   8  -7-5.00055 7.39337   1
 -15   8  -7 4.08451 5.91450   4
 -17   8  -7 431.711 25.2307   1
 -17   8  -7 406.829 22.6241   4
 -19   8  -7 2.64622 8.10164   4
 -22  -9   7 117.068 15.1920   5
 -22  -9   7 138.300 21.7283   2
 -20  -9   7 521.572 28.8856   5
 -20  -9   7 490.413 35.8654   2
 -18  -9   7 72.5554 11.4124   5
 -18  -9   7 42.9278 14.0832   2
  18  -9  -7 71.2443 13.4927   8
 -16  -9   7 54.8445 13.4439   2
  16  -9  -7 38.5231 10.9148   8
 -16  -9   7 55.5140 9.44037   5
 -14  -9   7 24.4922 10.4159   2
  14  -9  -7 31.9448 10.0782   8
 -14  -9   7 23.6420 7.28438   5
 -12  -9   7 11.9287 9.71477   2
 -12  -9   7 11.0353 5.77314   5
  12  -9  -7 7.15304 8.09707   8
 -10  -9   7 421.678 20.3584   5
  10  -9  -7 400.485 24.5816   8
 -10  -9   7 417.779 26.4615   2
  -8  -9   7 769.992 30.0907   5
  -8  -9   7 772.352 37.0785   2
   8  -9  -7 745.927 35.1971   8
  -6  -9   7 11.4302 4.77470   5
  -6  -9   7 9.81847 7.69462   2
   6  -9  -7 5.62825 7.05255   8
  -4  -9   7 277.034 19.4125   2
   4  -9  -7 266.023 18.9439   8
  -2  -9   7 1.44299 3.14261   5
   2  -9  -7-1.99689 6.87610   8
   0  -9  -7 239.884 17.4703   8
  -2  -9  -7 89.5711 11.4472   8
  -4   9  -7 1031.93 36.3404   1
  -4  -9  -7 1067.03 43.0622   8
  -6   9  -7 22.1852 5.50022   1
  -6  -9  -7 44.2208 9.18647   8
  -8  -9  -7 19.8075 7.31380   6
  -8   9  -7 26.5372 5.99242   1
 -10  -9  -7 382.586 23.2215   6
 -10   9  -7 375.459 20.4523   1
 -12  -9  -7 1656.49 63.6218   6
  12  -9   7 1514.48 55.1511   8
 -12   9  -7 1642.08 59.0757   1
 -14  -9  -7 287.198 22.5525   6
 -14   9  -7 326.698 21.4170   1
 -16   9  -7 5.14834 6.60162   4
 -16   9  -7-1.31242 9.29312   1
 -16  -9  -7-0.83432 10.0933   6
 -18   9  -7 41.3150 12.3321   1
 -18   9  -7 63.5431 11.7278   4
 -21 -10   7 4.32396 12.4171   2
 -21 -10   7 11.2762 8.91934   5
 -19 -10   7 176.159 16.6268   5
  19 -10  -7 185.818 19.8455   8
 -19 -10   7 180.974 22.4957   2
 -17 -10   7 215.702 17.2448   5
 -17 -10   7 182.471 21.3802   2
  17 -10  -7 225.297 21.0290   8
  15 -10  -7 53.6773 12.1847   8
 -15 -10   7 53.5706 13.1430   2
 -15 -10   7 50.9036 9.14506   5
 -13 -10   7 63.6214 9.30780   5
  13 -10  -7 59.2990 12.0170   8
 -13 -10   7 72.1578 14.0423   2
 -11 -10   7 3568.85 110.216   5
  11 -10  -7 3539.26 116.851   8
 -11 -10   7 3276.37 118.205   2
  -9 -10   7 897.514 34.3333   5
   9 -10  -7 816.424 38.8290   8
  -9 -10   7 813.848 40.4577   2
  -7 -10   7 84.5620 8.84752   5
  -7 -10   7 94.9705 13.4033   2
   7 -10  -7 106.297 12.7627   8
  -5 -10   7 7.57672 8.29328   2
   5 -10  -7 13.9434 7.52864   8
  -5 -10   7 4.49186 4.71613   5
   3 -10  -7 18.6238 7.81981   8
   1 -10  -7 147.145 14.5404   8
  -1 -10  -7 235.410 18.3109   8
  -3  10  -7 411.362 17.3883   1
  -3 -10  -7 379.257 23.2742   8
  -5  10  -7 402.347 18.4580   1
  -5 -10  -7 426.898 23.9977   8
  -7  10  -7 229.364 14.2616   1
  -9  10  -7 223.579 15.4086   1
  -9 -10  -7 278.777 18.9247   6
  11 -10   7 137.599 12.3345   8
 -11  10  -7 123.277 12.8603   1
 -11  10  -7 145.920 22.3594   7
 -13  10  -7 367.771 20.7992   4
  13 -10   7 391.408 20.7844   8
 -13 -10  -7 428.125 27.3743   6
 -13  10  -7 358.172 23.5831   1
 -15  10  -7 1.93742 8.19130   1
 -15  10  -7 9.70909 6.59268   4
 -15 -10  -7 5.56868 10.2581   6
 -17  10  -7 44.9405 12.2759   1
 -17  10  -7 58.2485 11.4381   4
 -17 -10  -7 77.3626 15.7907   6
 -20 -11   7-5.27495 12.4445   2
 -20 -11   7 12.6805 9.45270   5
 -18 -11   7 117.686 14.7752   5
  18 -11  -7 172.944 19.5511   8
 -18 -11   7 138.958 19.6694   2
 -16 -11   7 1051.46 44.2437   5
  16 -11  -7 1057.81 49.0701   8
 -16 -11   7 964.746 50.5875   2
  14 -11  -7 71.8114 13.1652   8
 -14 -11   7 87.5730 15.9191   2
 -14 -11   7 86.2240 11.4102   5
 -12 -11   7 0.43744 6.30545   5
 -12 -11   7 4.59796 9.71760   2
  12 -11  -7-2.01816 8.18828   8
 -10 -11   7 40.7193 7.94041   5
 -10 -11   7 33.3884 11.4154   2
  10 -11  -7 29.5566 10.1580   8
  -8 -11   7 2.84288 5.46866   5
  -8 -11   7 7.12392 9.03462   2
   8 -11  -7 6.52527 7.48109   8
  -6 -11   7 20.5336 5.78827   5
   6 -11  -7 44.8094 10.3286   8
   4 -11  -7 323.550 21.4222   8
  -4 -11   7 279.905 14.7423   5
   2 -11  -7 126.543 13.7077   8
   0 -11  -7 227.294 18.0720   8
  -2 -11  -7 0.55820 7.54049   8
  -4 -11  -7 223.084 17.8973   8
  -6  11  -7 85.0665 8.81359   1
  -6 -11  -7 79.0267 11.2976   8
  -8  11  -7 97.4111 10.1756   1
 -10 -11  -7 84.0543 11.9216   6
 -10  11  -7 90.8783 19.6100   7
 -10  11  -7 101.361 11.5670   1
  10 -11   7 107.728 11.3983   8
 -10  11  -7 84.9876 9.17930   4
  12 -11   7-0.43036 5.60941   8
 -12  11  -7-0.97709 11.7475   7
 -12 -11  -7-3.25598 8.21173   6
 -12  11  -7-5.53828 5.67827   4
 -12  11  -7-4.91571 7.63031   1
 -14 -11  -7-1.58805 10.0121   6
 -14  11  -7 1.88466 6.04152   4
 -14  11  -7 0.63535 8.49735   1
 -16 -11  -7 31.7833 12.7330   6
 -16  11  -7 7.58819 8.99982   1
 -16  11  -7 14.1193 8.53168   4
 -19 -12   7 318.577 23.8337   5
 -19 -12   7 356.186 30.3887   2
  17 -12  -7 6.48336 10.5635   8
 -17 -12   7 4.77017 7.69031   5
 -17 -12   7 15.4412 12.5116   2
  15 -12  -7 20.9410 11.3326   8
 -15 -12   7 14.4208 7.87594   5
 -15 -12   7 10.8803 11.5054   2
  13 -12  -7 11.0211 9.48285   8
 -13 -12   7 23.2572 12.0405   2
 -13 -12   7 15.4789 7.34032   5
 -11 -12   7 1030.65 42.7408   5
  11 -12  -7 1103.58 49.2007   8
  -9 -12   7 634.588 28.5670   5
  -9 -12   7 658.048 37.1845   2
   9 -12  -7 618.141 33.6972   8
  -7 -12   7 22.7647 6.19185   5
   7 -12  -7 12.3989 8.67685   8
  -5 -12   7 153.788 11.2036   5
   5 -12  -7 161.042 16.0903   8
   3 -12  -7 34.3458 9.63159   8
   1 -12  -7 366.005 23.8593   8
  -1 -12  -7 409.723 25.7940   8
  -3 -12  -7 14.1794 8.95834   8
  -5 -12  -7 830.380 38.6086   8
   9 -12   7 27.8637 7.74257   8
  -9  12  -7 13.0738 7.26760   1
  -9  12  -7 18.0603 14.9311   7
 -11  12  -7 67.7185 17.0027   7
 -11  12  -7 65.7406 11.0545   1
  11 -12   7 63.5830 9.77228   8
 -11 -12  -7 91.7260 13.6384   6
 -13 -12  -7 291.946 23.1063   6
  13 -12   7 254.340 17.7759   8
 -13  12  -7 254.844 19.7020   1
 -15 -12  -7 53.9323 14.3977   6
 -15  12  -7 28.7980 10.3128   1
  20 -13  -7 221.187 23.1816   8
  18 -13  -7 144.435 19.0348   8
 -18 -13   7 88.6117 13.9995   5
 -18 -13   7 110.531 19.4308   2
  16 -13  -7 686.463 39.9240   8
 -16 -13   7 772.882 36.2967   5
 -16 -13   7 668.715 42.6851   2
  14 -13  -7 139.698 17.9974   8
 -14 -13   7 171.084 15.3364   5
 -14 -13   7 184.691 22.0836   2
  12 -13  -7 510.059 32.4551   8
 -12 -13   7 612.025 28.9236   5
 -12 -13   7 577.910 36.9693   2
  10 -13  -7 436.514 27.9889   8
 -10 -13   7 404.728 22.1957   5
   8 -13  -7 140.201 15.7105   8
  -8 -13   7 121.477 11.5686   5
   6 -13  -7 64.8451 11.9400   8
  -6 -13   7 34.5147 7.80233   5
   4 -13  -7 327.310 23.8486   8
  -4 -13   7 377.141 18.5012   5
   2 -13  -7 52.5350 11.5939   8
   0 -13  -7 98.9909 13.8658   8
  -2 -13  -7 14.1367 8.55961   8
  -4 -13  -7 9.36018 8.51663   8
  -6  13  -7 362.648 36.6680   7
   6 -13   7 362.177 22.3558   8
   8 -13   7 16.2794 7.28231   8
  -8  13  -7 12.7580 15.7232   7
  10 -13   7 0.51246 6.35130   8
 -10  13  -7 10.1930 14.2810   7
 -10 -13  -7 5.60413 8.02857   6
 -12  13  -7 387.249 31.4968   7
  12 -13   7 375.122 22.2384   8
 -12 -13  -7 423.252 27.2219   6
 -14  13  -7 166.170 16.4584   1
  19 -14  -7 9.34765 12.3776   8
  17 -14  -7 568.652 35.6191   8
 -17 -14   7 511.436 37.0116   2
 -15 -14   7 98.0119 12.6938   5
  15 -14  -7 110.361 17.4599   8
  13 -14  -7 14.0542 10.4380   8
 -13 -14   7 22.1524 8.26901   5
  11 -14  -7 586.831 34.7129   8
 -11 -14   7 567.451 28.6140   5
   9 -14  -7 5.91835 9.27697   8
  -9 -14   7 6.93456 6.54196   5
  -7 -14   7 1549.58 54.7367   5
   7 -14  -7 1456.43 62.0468   8
  -5 -14   7 24.3430 7.06479   5
   5 -14  -7 40.7310 11.1187   8
   3 -14  -7 307.734 23.4194   8
   1 -14  -7 41.1398 11.5750   8
  -1 -14  -7 228.119 20.4364   8
  -3 -14  -7 2.03582 8.60740   8
   3 -14   7 9.36135 7.29252   8
  -3  14  -7 12.2946 16.9098   7
  -5  14  -7 466.876 41.5995   7
  -5 -14  -7 465.051 28.9331   8
   5 -14   7 484.354 27.0889   8
  -7  14  -7 57.3902 19.6783   7
   7 -14   7 63.1223 10.4740   8
  -9  14  -7 75.0224 19.5274   7
   9 -14   7 58.0769 10.7042   8
 -11 -14  -7 91.2627 14.0220   6
 -11  14  -7 95.4353 19.1139   7
  11 -14   7 90.3966 12.2919   8
  13 -14   7 9.08309 7.51967   8
 -16 -15   7 59.2307 11.9574   5
  16 -15  -7 37.6268 14.0935   8
 -14 -15   7 131.061 14.3889   5
  14 -15  -7 106.703 17.3535   8
  12 -15  -7 221.199 22.1604   8
 -12 -15   7 224.782 17.5709   5
  12  15  -7 226.662 27.8161   7
 -10 -15   7 439.523 25.4253   8
 -10 -15   7 468.721 25.3537   5
  10 -15  -7 456.718 30.9380   8
  10  15  -7 455.319 39.8144   7
  -8 -15   7 372.849 22.9961   8
   8 -15  -7 345.279 26.6777   8
  -8 -15   7 394.501 22.0173   5
   8  15  -7 380.655 38.1574   7
  -6 -15   7 102.054 12.6211   8
  -6 -15   7 124.105 12.0189   5
   6 -15  -7 128.085 16.3719   8
  -4 -15   7 47.4084 9.88539   8
   4 -15  -7 42.9706 11.8430   8
   2 -15  -7 125.190 16.4235   8
   2  15  -7 136.450 26.4259   7
  -2 -15   7 137.664 14.4918   8
   0 -15   7 166.336 15.7318   8
   0  15  -7 214.371 31.9113   7
   2 -15   7 5.29805 7.67382   8
  -2  15  -7-1.53122 17.3437   7
  -2 -15  -7 12.5549 10.6006   8
   4 -15   7-0.58959 7.26383   8
  -4  15  -7-1.45149 16.0888   7
  -4 -15  -7-6.43682 9.80417   8
   6 -15   7 15.0984 8.12708   8
  -6  15  -7 9.48730 14.9169   7
   8 -15   7-0.60634 7.38044   8
  -8  15  -7 10.1256 13.5037   7
  10 -15   7 47.2508 10.7085   8
 -10  15  -7 56.1922 16.5629   7
  12 -15   7 50.2143 11.0204   8
 -12  15  -7 58.8208 16.2401   7
  13 -16  -7-4.71166 11.9495   8
 -13 -16   7 4.61172 8.01526   5
  11 -16  -7 57.1693 14.6627   8
 -11 -16   7 77.0407 11.7788   5
 -11 -16   7 52.5475 10.1328   8
  11  16  -7 68.4954 19.2530   7
   9 -16  -7 4.28851 9.98600   8
   9  16  -7 9.39378 15.4129   7
  -9 -16   7 12.8677 8.13634   8
  -9 -16   7 1.98537 7.46141   5
   7  16  -7 81.5994 22.1422   7
   7 -16  -7 127.134 17.2363   8
  -7 -16   7 103.109 13.1541   8
   5  16  -7 30.1115 18.4576   7
  -5 -16   7 31.9393 9.72575   8
   5 -16  -7 30.1690 11.4756   8
   3  16  -7 127.825 24.9358   7
   3 -16  -7 111.601 16.6472   8
  -3 -16   7 97.3805 13.1385   8
  -1 -16   7 87.3760 12.4686   8
   1  16  -7 57.3434 21.2821   7
   1 -16  -7 67.5440 14.0849   8
   1 -16   7 24.1393 9.35773   8
  -1  16  -7 28.3098 18.6901   7
  -1 -16  -7 15.2176 10.4546   8
   3 -16   7 37.8869 9.99978   8
  -3  16  -7 53.1689 19.9280   7
  -3 -16  -7 57.3134 13.7387   8
  -5  16  -7 56.0878 19.2966   7
   5 -16   7 62.5421 11.6438   8
  -7  16  -7 5.23617 15.0341   7
   7 -16   7-5.84343 8.59597   8
  -9  16  -7 7.45769 14.0779   7
   9 -16   7 1.31525 7.95591   8
 -12 -17   7 4.61620 8.60222   5
  12  17  -7-2.29098 13.2454   7
 -10 -17   7 130.583 14.8746   8
  10 -17  -7 137.039 19.0308   8
  10  17  -7 142.632 23.7085   7
 -10 -17   7 146.527 14.9158   5
  -8 -17   7 647.857 34.0957   8
   8 -17  -7 668.759 39.7611   8
   8  17  -7 668.633 47.5572   7
   6 -17  -7 122.929 17.7406   8
   6  17  -7 109.095 22.9859   7
  -6 -17   7 86.8968 13.2983   8
  -4 -17   7 65.6923 11.9251   8
   4  17  -7 91.5732 21.7670   7
   4 -17  -7 71.7157 14.8664   8
  -2 -17   7 30.0922 10.0575   8
   2 -17  -7 27.6055 12.6214   8
   2  17  -7 24.6694 18.7262   7
   0 -17   7 401.935 26.2227   8
   0 -17  -7 342.555 27.7679   8
   0  17  -7 450.296 40.4468   7
  -2 -17  -7 171.541 20.0866   8
  -2  17  -7 143.491 25.4041   7
   2 -17   7 149.971 16.8574   8
   4 -17   7 2.78389 8.36777   8
  -4  17  -7-4.22568 15.6130   7
  -4 -17  -7 7.35246 10.3598   8
   6 -17   7 57.9779 12.3944   8
  -6  17  -7 62.9948 19.3779   7
  11  18  -7 761.556 48.3718   7
   9  18  -7 107.743 21.2675   7
  -9 -18   7 123.793 15.1034   8
   7  18  -7 111.126 23.7546   7
  -7 -18   7 116.828 15.1159   8
  -5 -18   7 6.09529 8.24731   8
   5  18  -7 18.0848 16.5165   7
   5 -18  -7 10.3777 11.8987   8
   3  18  -7 82.7265 20.8419   7
   3 -18  -7 98.5109 17.7162   8
  -3 -18   7 111.573 14.8816   8
   1 -18  -7 53.8982 14.1374   8
   1  18  -7 31.7722 19.0650   7
  -1 -18   7 47.2665 11.4543   8
  -1 -18  -7 724.162 41.9386   8
  -3 -18  -7 91.9871 16.8756   8
 -24   0   8 12.3854 11.2145   2
 -22   0   8 16.5548 9.53998   2
  16   0  -8 8.03722 9.35864   8
  14   0  -8 37.3150 10.9347   8
  12   0  -8 245.216 20.8163   8
  10   0  -8 1904.11 72.1258   8
   2   0  -8 8528.82 273.436   6
   0   0  -8 705.856 46.3426   6
   0   0   8 869.250 28.1804   2
   2   0   8 2537.94 74.5221   2
  -4   0  -8 4493.86 167.799   6
  -6   0  -8 5.41754 17.0785   6
  -8   0  -8 123.331 27.8623   6
 -10   0  -8 38.6764 24.7796   6
 -12   0  -8 114.772 33.8358   6
 -14   0  -8 91.8300 33.8551   6
 -16   0  -8 51.8582 35.4097   6
 -18   0  -8 390.636 59.5367   6
 -18   0  -8 291.044 21.4524   1
 -20   0  -8 32.0146 10.0396   1
 -20   0  -8 31.6839 40.7163   6
 -25  -1   8 323.284 27.1863   2
 -25   1   8 350.766 29.1835   2
 -25  -1   8 340.738 23.2719   5
 -23  -1   8 11.6472 9.62579   2
 -23   1   8 5.73000 10.3246   2
 -21  -1   8-0.68612 8.19717   2
 -19  -1   8 226.852 19.1733   2
  17  -1  -8 78.0983 13.9935   8
 -17  -1   8 82.9529 11.7501   2
  15  -1  -8 278.826 21.4332   8
  13   1  -8 160.275 18.2093   8
  13  -1  -8 184.710 16.9942   8
  11  -1  -8 1767.57 67.3824   8
  11   1  -8 1838.27 70.8902   8
   9  -1  -8 800.096 38.3305   8
   9   1  -8 859.186 41.3022   8
   5  -1  -8 2173.77 98.6095   6
[truncated: 111,572 more chars]
