# Supplementary material for: Effect of temperature and extraframework cation type on CHA framework flexibility
Source: Sci Rep. 2024 Oct 10;14:23778. doi: 10.1038/s41598-024-74638-4 (PMC11467460; doi:10.1038/s41598-024-74638-4)
Supplement: Supplementary file 21 — Supplementary Material 21 [file 41598_2024_74638_MOESM21_ESM.cif]

 
data_shelx
 
_audit_creation_method            SHELXL-2014
_chemical_name_systematic
;
 ?
;
_chemical_name_common             Na-CHA
_chemical_melting_point           ?
_chemical_formula_moiety          ?
_chemical_formula_sum
 'Al8 Na7.93 O48 Si16' 
_chemical_formula_weight          1615.71

loop_
 _atom_type_symbol
 _atom_type_description
 _atom_type_scat_dispersion_real
 _atom_type_scat_dispersion_imag
 _atom_type_scat_source
 'O'  'O'   0.0106   0.0060
 'International Tables Vol C Tables 4.2.6.8 and 6.1.1.4'
 'Al'  'Al'   0.0645   0.0514
 'International Tables Vol C Tables 4.2.6.8 and 6.1.1.4'
 'Na'  'Na'   0.0362   0.0249
 'International Tables Vol C Tables 4.2.6.8 and 6.1.1.4'
 'Si'  'Si'   0.0817   0.0704
 'International Tables Vol C Tables 4.2.6.8 and 6.1.1.4'
 
_space_group_crystal_system       monoclinic
_space_group_IT_number            12
_space_group_name_H-M_alt         'I 2/m'
_space_group_name_Hall            '-I 2y'
 
_shelx_space_group_comment
;
The symmetry employed for this shelxl refinement is uniquely defined
by the following loop, which should always be used as a source of
symmetry information in preference to the above space-group names.
They are only intended as comments.
;
 
loop_
 _space_group_symop_operation_xyz
 'x, y, z'
 '-x, y, -z'
 'x+1/2, y+1/2, z+1/2'
 '-x+1/2, y+1/2, -z+1/2'
 '-x, -y, -z'
 'x, -y, z'
 '-x+1/2, -y+1/2, -z+1/2'
 'x+1/2, -y+1/2, z+1/2'
 
_cell_length_a                    18.2789(6)
_cell_length_b                    13.8795(3)
_cell_length_c                    11.9023(3)
_cell_angle_alpha                 90
_cell_angle_beta                  102.890(3)
_cell_angle_gamma                 90
_cell_volume                      2943.54(14)
_cell_formula_units_Z             2
_cell_measurement_temperature     573(2)
_cell_measurement_reflns_used     10391 
_cell_measurement_theta_min       2.2950 
_cell_measurement_theta_max       32.3790 
 
_exptl_crystal_description        'fragment' 
_exptl_crystal_colour             'colourless' 
_exptl_crystal_density_meas       ? 
_exptl_crystal_density_method     ?              
_exptl_crystal_density_diffrn     1.823          
_exptl_crystal_F_000              1599
_exptl_transmission_factor_min    ?                                             
_exptl_transmission_factor_max    ?                                             
_exptl_crystal_size_max           0.140 
_exptl_crystal_size_mid           0.130 
_exptl_crystal_size_min           0.04 
_exptl_absorpt_coefficient_mu     0.630
_shelx_estimated_absorpt_T_min    ? 
_shelx_estimated_absorpt_T_max    ? 
_exptl_absorpt_correction_type    multi-scan 
_exptl_absorpt_correction_T_min   0.67446 
_exptl_absorpt_correction_T_max   1.0000 
_exptl_absorpt_process_details     
;
CrysAlisPro 1.171.43.111a (Rigaku Oxford Diffraction, 2024)
Empirical absorption correction using spherical harmonics,
implemented in SCALE3 ABSPACK scaling algorithm.
;
_oxdiff_exptl_absorpt_empirical_full_min           0.414
_oxdiff_exptl_absorpt_empirical_full_max           2.552
_oxdiff_exptl_absorpt_empirical_details
;
Empirical correction (ABSPACK) includes:
- Absorption correction using spherical harmonics
- Frame scaling
;
 
_diffrn_ambient_temperature       573(2)
_diffrn_radiation_wavelength      0.71073
_diffrn_radiation_type            MoK\a
_diffrn_source                    ?                       
_diffrn_measurement_device_type   'XtaLAB Synergy R, HyPix-Arc 100'
_diffrn_measurement_method        ? 
_diffrn_detector_area_resol_mean  ? 
_diffrn_reflns_number             16366
_diffrn_reflns_av_unetI/netI      0.0449
_diffrn_reflns_av_R_equivalents   0.0466
_diffrn_reflns_limit_h_min        -27
_diffrn_reflns_limit_h_max        20
_diffrn_reflns_limit_k_min        -20
_diffrn_reflns_limit_k_max        19
_diffrn_reflns_limit_l_min        -17
_diffrn_reflns_limit_l_max        17
_diffrn_reflns_theta_min          2.286
_diffrn_reflns_theta_max          32.452
_diffrn_reflns_theta_full         25.242
_diffrn_measured_fraction_theta_max   0.935
_diffrn_measured_fraction_theta_full  0.997
_diffrn_reflns_Laue_measured_fraction_max    0.935
_diffrn_reflns_Laue_measured_fraction_full   0.997
_diffrn_reflns_point_group_measured_fraction_max   0.935
_diffrn_reflns_point_group_measured_fraction_full  0.997
_reflns_number_total              5139
_reflns_number_gt                 4035
_reflns_threshold_expression      'I > 2\s(I)'
_reflns_Friedel_coverage          0.000
_reflns_Friedel_fraction_max      .
_reflns_Friedel_fraction_full     .
 
_reflns_special_details
;
 Reflections were merged by SHELXL according to the crystal
 class for the calculation of statistics and refinement.
 
 _reflns_Friedel_fraction is defined as the number of unique
 Friedel pairs measured divided by the number that would be
 possible theoretically, ignoring centric projections and
 systematic absences.
;
 
_computing_data_collection        'CrysAlisPro system (CCD 42.102a 64-bit (release 15-09-2023))'
_computing_cell_refinement        'CrysAlisPro 1.171.43.111a (Rigaku OD, 2024)'
_computing_data_reduction         'CrysAlisPro 1.171.43.111a (Rigaku OD, 2024)'
_computing_structure_solution     ?
_computing_structure_refinement   'SHELXL-2014 (Sheldrick, 2014)'
_computing_molecular_graphics     ?
_computing_publication_material   ?
 
_refine_special_details
;
 ?
;
_refine_ls_structure_factor_coef  Fsqd
_refine_ls_matrix_type            full
_refine_ls_weighting_scheme       calc
_refine_ls_weighting_details
'w=1/[\s^2^(Fo^2^)+(0.0706P)^2^+0.9394P] where P=(Fo^2^+2Fc^2^)/3'
_atom_sites_solution_primary      ?
_atom_sites_solution_secondary    ?
_atom_sites_solution_hydrogens    .
_refine_ls_hydrogen_treatment     undef
_refine_ls_extinction_method      none
_refine_ls_extinction_coef        .
_refine_ls_number_reflns          5139
_refine_ls_number_parameters      222
_refine_ls_number_restraints      0
_refine_ls_R_factor_all           0.0558
_refine_ls_R_factor_gt            0.0427
_refine_ls_wR_factor_ref          0.1277
_refine_ls_wR_factor_gt           0.1223
_refine_ls_goodness_of_fit_ref    1.054
_refine_ls_restrained_S_all       1.054
_refine_ls_shift/su_max           0.001
_refine_ls_shift/su_mean          0.000
 
loop_
 _atom_site_label
 _atom_site_type_symbol
 _atom_site_fract_x
 _atom_site_fract_y
 _atom_site_fract_z
 _atom_site_U_iso_or_equiv
 _atom_site_adp_type
 _atom_site_occupancy
 _atom_site_site_symmetry_order  
 _atom_site_calc_flag
 _atom_site_refinement_flags_posn
 _atom_site_refinement_flags_adp
 _atom_site_refinement_flags_occupancy
 _atom_site_disorder_assembly
 _atom_site_disorder_group
Si1 Si 0.57325(3) -0.77628(4) 0.60319(4) 0.02118(12) Uani 0.6667 1 d . . P . .
Al1 Al 0.57325(3) -0.77628(4) 0.60319(4) 0.02118(12) Uani 0.3333 1 d . . P . .
Si2 Si 0.66741(3) -0.61471(4) 1.04376(5) 0.02134(13) Uani 0.6667 1 d . . P . .
Al2 Al 0.66741(3) -0.61471(4) 1.04376(5) 0.02134(13) Uani 0.3333 1 d . . P . .
Si3 Si 0.51839(3) -0.88952(3) 0.24806(5) 0.02092(13) Uani 0.6667 1 d . . P . .
Al3 Al 0.51839(3) -0.88952(3) 0.24806(5) 0.02092(13) Uani 0.3333 1 d . . P . .
Si4 Si 0.58148(3) -0.61395(3) 0.77859(5) 0.02272(13) Uani 0.6667 1 d . . P . .
Al4 Al 0.58148(3) -0.61395(3) 0.77859(5) 0.02272(13) Uani 0.3333 1 d . . P . .
Si5 Si 0.66513(3) -0.88880(4) 0.45432(5) 0.02285(13) Uani 0.6667 1 d . . P . .
Al5 Al 0.66513(3) -0.88880(4) 0.45432(5) 0.02285(13) Uani 0.3333 1 d . . P . .
Si6 Si 0.54096(3) -0.70450(4) 0.12667(5) 0.02364(13) Uani 0.6667 1 d . . P . .
Al6 Al 0.54096(3) -0.70450(4) 0.12667(5) 0.02364(13) Uani 0.3333 1 d . . P . .
O1 O 0.49965(14) -1.0000 0.19222(18) 0.0322(5) Uani 1 2 d S T P . .
O2 O 0.5000 -0.66148(15) 0.0000 0.0319(5) Uani 1 2 d S T P . .
O3 O 0.74280(9) -0.85237(13) 0.41761(15) 0.0365(4) Uani 1 1 d . . . . .
O4 O 0.44893(10) -0.86131(12) 0.31180(15) 0.0388(4) Uani 1 1 d . . . . .
O5 O 0.60829(11) -0.68220(12) 0.68094(15) 0.0400(4) Uani 1 1 d . . . . .
O6 O 0.52150(11) -0.81923(11) 0.13710(15) 0.0411(4) Uani 1 1 d . . . . .
O7 O 0.63163(9) -0.68143(12) 1.13792(14) 0.0351(4) Uani 1 1 d . . . . .
O8 O 0.50880(10) -0.63942(13) 0.22179(14) 0.0352(3) Uani 1 1 d . . . . .
O9 O 0.65274(15) -0.5000 1.0741(2) 0.0407(6) Uani 1 2 d S T P . .
O10 O 0.5000 -0.7497(2) 0.5000 0.0421(6) Uani 1 2 d S T P . .
O11 O 0.63715(10) -0.63897(14) 0.90557(14) 0.0394(4) Uani 1 1 d . . . . .
O12 O 0.64576(11) -0.82095(14) 0.55817(17) 0.0444(4) Uani 1 1 d . . . . .
O13 O 0.67563(16) -1.0000 0.5093(2) 0.0417(6) Uani 1 2 d S T P . .
O14 O 0.58518(19) -0.5000 0.7442(3) 0.0512(7) Uani 1 2 d S T P . .
O15 O 0.59906(12) -0.88325(15) 0.33804(19) 0.0548(6) Uani 1 1 d . . . . .
C1 Na 0.37948(13) -1.0000 0.3313(2) 0.0559(8) Uani 0.843(7) 2 d S T . . .
C11 Na 0.5822(2) -0.5000 0.2294(4) 0.0599(17) Uani 0.622(12) 2 d S T . . .
C11A Na 0.565(3) -0.5000 0.292(4) 0.053(15) Uiso 0.047(9) 2 d S . . . .
C12 Na 0.5211(13) -0.5000 0.089(2) 0.017(7) Uiso 0.058(8) 2 d S . . . .
C12A Na 0.4999(14) -0.5000 0.043(2) 0.035(6) Uiso 0.075(8) 2 d S . . . .
C12B Na 0.551(3) -0.5000 0.164(4) 0.037(13) Uiso 0.042(9) 2 d S . . . .
C3 Na 0.7548(8) -0.7629(8) 0.7252(15) 0.082(4) Uiso 0.200(11) 1 d . . . . .
C3A Na 0.7666(5) -0.7730(6) 0.6791(12) 0.066(4) Uiso 0.198(11) 1 d . . . . .
C31 Na 0.7500 -0.7500 1.2500 0.0841(7) Uani 1 2 d S . P . .
C32 Na 0.5000 -0.9572(3) 0.0000 0.0693(16) Uani 0.479(7) 2 d S T . . .
 
loop_
 _atom_site_aniso_label
 _atom_site_aniso_U_11
 _atom_site_aniso_U_22
 _atom_site_aniso_U_33
 _atom_site_aniso_U_23
 _atom_site_aniso_U_13
 _atom_site_aniso_U_12
Si1 0.0233(3) 0.0172(2) 0.0246(2) -0.00492(17) 0.0087(2) -0.00212(18)
Al1 0.0233(3) 0.0172(2) 0.0246(2) -0.00492(17) 0.0087(2) -0.00212(18)
Si2 0.0214(3) 0.0174(2) 0.0266(3) 0.00359(17) 0.0081(2) 0.00089(18)
Al2 0.0214(3) 0.0174(2) 0.0266(3) 0.00359(17) 0.0081(2) 0.00089(18)
Si3 0.0249(3) 0.0132(2) 0.0248(2) 0.00082(16) 0.0059(2) 0.00032(17)
Al3 0.0249(3) 0.0132(2) 0.0248(2) 0.00082(16) 0.0059(2) 0.00032(17)
Si4 0.0310(3) 0.0139(2) 0.0252(2) -0.00275(16) 0.0104(2) -0.00127(19)
Al4 0.0310(3) 0.0139(2) 0.0252(2) -0.00275(16) 0.0104(2) -0.00127(19)
Si5 0.0200(3) 0.0208(2) 0.0290(3) -0.00424(18) 0.0081(2) 0.00058(18)
Al5 0.0200(3) 0.0208(2) 0.0290(3) -0.00424(18) 0.0081(2) 0.00058(18)
Si6 0.0277(3) 0.0176(2) 0.0284(3) 0.00387(18) 0.0122(2) -0.00143(19)
Al6 0.0277(3) 0.0176(2) 0.0284(3) 0.00387(18) 0.0122(2) -0.00143(19)
O1 0.0482(14) 0.0164(8) 0.0308(10) 0.000 0.0063(9) 0.000
O2 0.0435(14) 0.0259(9) 0.0283(9) 0.000 0.0124(9) 0.000
O3 0.0260(9) 0.0403(9) 0.0458(9) 0.0100(7) 0.0132(7) 0.0033(7)
O4 0.0418(10) 0.0317(8) 0.0479(9) -0.0064(7) 0.0203(8) 0.0002(7)
O5 0.0501(11) 0.0302(7) 0.0463(9) -0.0175(7) 0.0247(8) -0.0111(7)
O6 0.0605(12) 0.0251(7) 0.0408(9) 0.0054(6) 0.0183(8) -0.0067(7)
O7 0.0281(8) 0.0377(8) 0.0409(8) 0.0116(7) 0.0105(7) -0.0011(6)
O8 0.0347(9) 0.0402(8) 0.0318(7) -0.0041(6) 0.0095(6) -0.0014(7)
O9 0.0464(15) 0.0215(9) 0.0583(15) 0.000 0.0206(12) 0.000
O10 0.0377(14) 0.0465(13) 0.0380(12) 0.000 -0.0005(10) 0.000
O11 0.0403(10) 0.0433(9) 0.0334(8) 0.0002(7) 0.0056(7) -0.0038(8)
O12 0.0421(11) 0.0442(10) 0.0526(10) -0.0197(8) 0.0230(8) 0.0003(8)
O13 0.0540(16) 0.0309(11) 0.0418(13) 0.000 0.0142(11) 0.000
O14 0.080(2) 0.0184(10) 0.0599(16) 0.000 0.0251(15) 0.000
O15 0.0413(12) 0.0506(11) 0.0608(12) -0.0095(9) -0.0137(9) 0.0078(9)
C1 0.0678(16) 0.0394(10) 0.0699(14) 0.000 0.0355(11) 0.000
C11 0.061(2) 0.0379(14) 0.082(4) 0.000 0.020(2) 0.000
C31 0.1003(18) 0.0874(15) 0.0596(11) 0.0283(11) 0.0076(11) 0.0429(13)
C32 0.105(4) 0.077(3) 0.0281(16) 0.000 0.0199(17) 0.000
 
_geom_special_details
;
 All esds (except the esd in the dihedral angle between two l.s. planes)
 are estimated using the full covariance matrix.  The cell esds are taken
 into account individually in the estimation of esds in distances, angles
 and torsion angles; correlations between esds in cell parameters are only
 used when they are defined by crystal symmetry.  An approximate (isotropic)
 treatment of cell esds is used for estimating esds involving l.s. planes.
;
 
loop_
 _geom_bond_atom_site_label_1
 _geom_bond_atom_site_label_2
 _geom_bond_distance
 _geom_bond_site_symmetry_2
 _geom_bond_publ_flag
Si1 O10 1.6441(8) . ?
Si1 O5 1.6454(16) . ?
Si1 O12 1.6567(18) . ?
Si1 O4 1.6626(17) 2_656 ?
Si1 C1 3.2705(9) 5_636 ?
Si1 C3 3.317(12) . ?
Si1 C3 3.389(12) 7_636 ?
Si1 C3A 3.448(9) . ?
Si1 C3A 3.517(9) 7_636 ?
Si2 O11 1.6489(17) . ?
Si2 O3 1.6664(17) 7_636 ?
Si2 O9 1.6675(9) . ?
Si2 O7 1.6937(16) . ?
Si2 C31 3.1902(5) . ?
Si2 C12B 3.24(3) 1_556 ?
Si2 C12 3.261(16) 1_556 ?
Si2 C11 3.374(4) 1_556 ?
Si2 C12A 3.40(2) 5_646 ?
Si2 C12A 3.45(2) 1_556 ?
Si2 C3A 3.514(15) 7_636 ?
Si3 O15 1.620(2) . ?
Si3 O6 1.6531(16) . ?
Si3 O4 1.6645(18) . ?
Si3 O1 1.6759(10) . ?
Si3 C32 3.0448(15) . ?
Si3 C1 3.3018(19) . ?
Si4 O14 1.6388(9) . ?
Si4 O5 1.6561(16) . ?
Si4 O11 1.6595(17) . ?
Si4 O8 1.6868(18) 2_656 ?
Si4 C11A 3.05(4) 5_646 ?
Si4 C12B 3.09(3) 5_646 ?
Si4 C12 3.130(15) 5_646 ?
Si4 C3A 3.131(10) 7_636 ?
Si4 C12A 3.259(18) 5_646 ?
Si4 C11 3.366(3) 5_646 ?
Si4 C3 3.456(15) 7_636 ?
Si5 O15 1.623(2) . ?
Si5 O12 1.6540(17) . ?
Si5 O3 1.6551(17) . ?
Si5 O13 1.6708(11) . ?
Si5 C1 3.2383(19) 5_636 ?
Si5 C3A 3.312(11) . ?
Si6 O2 1.6391(9) . ?
Si6 O6 1.6424(16) . ?
Si6 O8 1.6553(17) . ?
Si6 O7 1.6638(17) 1_554 ?
Si6 C12B 2.873(8) . ?
Si6 C12 2.883(5) . ?
Si6 C12A 3.046(11) . ?
Si6 C11 3.116(2) . ?
Si6 C11A 3.43(3) . ?
Si6 C12A 3.468(17) 5_645 ?
O1 Al3 1.6760(10) 6_535 ?
O1 Si3 1.6760(10) 6_535 ?
O1 C32 2.365(2) 5_635 ?
O1 C32 2.365(2) . ?
O2 Al6 1.6392(9) 2_655 ?
O2 Si6 1.6392(9) 2_655 ?
O2 C12A 2.299(6) 5_645 ?
O2 C12A 2.299(6) . ?
O2 C12 2.474(11) 5_645 ?
O2 C12 2.474(11) . ?
O2 C12B 2.98(3) . ?
O2 C12B 2.98(3) 5_645 ?
O3 Al2 1.6664(17) 7_636 ?
O3 Si2 1.6664(17) 7_636 ?
O3 C31 2.4765(16) 1_554 ?
O4 Al1 1.6626(17) 2_656 ?
O4 Si1 1.6626(17) 2_656 ?
O4 C1 2.346(2) . ?
O5 C3A 2.586(9) 7_636 ?
O5 C3 2.617(12) 7_636 ?
O5 C3 2.841(14) . ?
O6 C32 2.490(4) . ?
O7 Al6 1.6638(17) 1_556 ?
O7 Si6 1.6638(17) 1_556 ?
O7 C31 2.4655(16) . ?
O7 C11 2.964(3) 1_556 ?
O7 C12B 2.97(2) 1_556 ?
O8 Al4 1.6868(18) 2_656 ?
O8 Si4 1.6868(18) 2_656 ?
O8 C12B 2.242(18) . ?
O8 C11A 2.26(2) . ?
O8 C11 2.344(3) . ?
O8 C12 2.537(14) . ?
O8 C12A 2.85(2) . ?
O9 Al2 1.6675(9) 6_545 ?
O9 Si2 1.6675(9) 6_545 ?
O9 C12B 2.35(4) 1_556 ?
O9 C12 2.45(2) 1_556 ?
O9 C11 2.479(5) 1_556 ?
O9 C12A 2.74(2) 1_556 ?
O9 C12A 2.83(3) 5_646 ?
O10 Al1 1.6441(8) 2_656 ?
O10 Si1 1.6441(8) 2_656 ?
O11 C3A 2.528(14) 7_636 ?
O12 C3A 2.445(9) . ?
O12 C3 2.608(13) . ?
O12 C1 2.897(2) 5_636 ?
O13 Al5 1.6708(11) 6_535 ?
O13 Si5 1.6708(11) 6_535 ?
O13 C1 2.338(3) 5_636 ?
O14 Al4 1.6387(9) 6_545 ?
O14 Si4 1.6387(9) 6_545 ?
O14 C11A 2.67(5) 5_646 ?
O14 C12B 2.92(4) 5_646 ?
C1 O13 2.338(3) 5_636 ?
C1 O4 2.346(2) 6_535 ?
C1 O12 2.897(2) 2_656 ?
C1 O12 2.897(2) 5_636 ?
C1 Al5 3.2383(19) 2_656 ?
C1 Si5 3.2383(19) 2_656 ?
C1 Al5 3.2383(19) 5_636 ?
C1 Si5 3.2383(19) 5_636 ?
C1 Si1 3.2705(9) 2_656 ?
C1 Al1 3.2705(9) 2_656 ?
C1 Si1 3.2705(9) 5_636 ?
C11 C12B 0.86(5) . ?
C11 C11A 0.88(5) . ?
C11 C12 1.79(3) . ?
C11 O8 2.344(3) 6_545 ?
C11 C12A 2.39(3) . ?
C11 O9 2.479(5) 1_554 ?
C11 O7 2.964(3) 1_554 ?
C11 O7 2.964(3) 6_544 ?
C11 Al6 3.116(2) 6_545 ?
C11A C12B 1.49(7) . ?
C11A O8 2.26(2) 6_545 ?
C11A C12 2.37(5) . ?
C11A O14 2.67(5) 5_646 ?
C11A C12A 2.93(5) . ?
C11A Al4 3.05(4) 2_656 ?
C11A Si4 3.05(4) 2_656 ?
C11A Si4 3.05(4) 5_646 ?
C11A Al4 3.05(4) 5_646 ?
C12 C12A 0.60(2) . ?
C12 C12B 0.93(6) . ?
C12 C12A 1.54(5) 5_645 ?
C12 C12 2.09(5) 5_645 ?
C12 O9 2.45(2) 1_554 ?
C12 O2 2.474(11) 5_645 ?
C12 O8 2.537(14) 6_545 ?
C12A C12A 1.03(5) 5_645 ?
C12A C12B 1.53(6) . ?
C12A C12 1.54(5) 5_645 ?
C12A O2 2.299(6) 5_645 ?
C12A C12B 2.43(6) 5_645 ?
C12A O9 2.74(2) 1_554 ?
C12A O9 2.83(3) 5_646 ?
C12A O8 2.85(2) 6_545 ?
C12B O8 2.242(18) 6_545 ?
C12B O9 2.35(4) 1_554 ?
C12B C12A 2.43(6) 5_645 ?
C12B Al6 2.873(8) 6_545 ?
C12B Si6 2.873(8) 6_545 ?
C3 C3A 0.648(11) . ?
C3 C3 0.74(4) 7_636 ?
C3 C3A 1.38(3) 7_636 ?
C3 O5 2.617(13) 7_636 ?
C3 Si1 3.389(12) 7_636 ?
C3 Al1 3.389(12) 7_636 ?
C3 Al4 3.456(14) 7_636 ?
C3 Si4 3.456(14) 7_636 ?
C3A C3 1.38(3) 7_636 ?
C3A C3A 2.02(3) 7_636 ?
C3A O11 2.528(14) 7_636 ?
C3A O5 2.587(9) 7_636 ?
C3A Al4 3.131(10) 7_636 ?
C3A Si4 3.131(10) 7_636 ?
C31 O7 2.4656(16) 7_637 ?
C31 O3 2.4764(16) 7_636 ?
C31 O3 2.4764(16) 1_556 ?
C31 Al2 3.1902(5) 7_637 ?
C31 Si2 3.1902(5) 7_637 ?
C32 C32 1.187(9) 5_635 ?
C32 O1 2.365(2) 5_635 ?
C32 O6 2.490(4) 2_655 ?
C32 Si3 3.0448(15) 2_655 ?
C32 Al3 3.0448(15) 2_655 ?
C32 Al3 3.593(3) 5_635 ?
C32 Al3 3.593(3) 6_535 ?
 
loop_
 _geom_angle_atom_site_label_1
 _geom_angle_atom_site_label_2
 _geom_angle_atom_site_label_3
 _geom_angle
 _geom_angle_site_symmetry_1
 _geom_angle_site_symmetry_3
 _geom_angle_publ_flag
O10 Si1 O5 113.10(12) . . ?
O10 Si1 O12 114.79(8) . . ?
O5 Si1 O12 103.87(9) . . ?
O10 Si1 O4 110.19(9) . 2_656 ?
O5 Si1 O4 109.77(9) . 2_656 ?
O12 Si1 O4 104.62(10) . 2_656 ?
O10 Si1 C1 121.24(10) . 5_636 ?
O5 Si1 C1 124.77(9) . 5_636 ?
O12 Si1 C1 62.22(8) . 5_636 ?
O4 Si1 C1 42.96(7) 2_656 5_636 ?
O10 Si1 C3 152.0(3) . . ?
O5 Si1 C3 58.9(2) . . ?
O12 Si1 C3 50.8(3) . . ?
O4 Si1 C3 97.4(3) 2_656 . ?
C1 Si1 C3 76.3(2) 5_636 . ?
O10 Si1 C3 154.9(2) . 7_636 ?
O5 Si1 C3 48.8(2) . 7_636 ?
O12 Si1 C3 63.5(3) . 7_636 ?
O4 Si1 C3 93.8(3) 2_656 7_636 ?
C1 Si1 C3 81.3(2) 5_636 7_636 ?
C3 Si1 C3 12.7(6) . 7_636 ?
O10 Si1 C3A 144.0(2) . . ?
O5 Si1 C3A 66.1(2) . . ?
O12 Si1 C3A 40.7(3) . . ?
O4 Si1 C3A 102.99(18) 2_656 . ?
C1 Si1 C3A 75.47(15) 5_636 . ?
C3 Si1 C3A 10.78(19) . . ?
C3 Si1 C3A 23.2(5) 7_636 . ?
O10 Si1 C3A 155.80(17) . 7_636 ?
O5 Si1 C3A 43.58(18) . 7_636 ?
O12 Si1 C3A 73.5(3) . 7_636 ?
O4 Si1 C3A 88.02(19) 2_656 7_636 ?
C1 Si1 C3A 82.92(15) 5_636 7_636 ?
C3 Si1 C3A 23.0(5) . 7_636 ?
C3 Si1 C3A 10.57(19) 7_636 7_636 ?
C3A Si1 C3A 33.7(5) . 7_636 ?
O11 Si2 O3 108.05(10) . 7_636 ?
O11 Si2 O9 112.14(12) . . ?
O3 Si2 O9 113.46(11) 7_636 . ?
O11 Si2 O7 117.08(9) . . ?
O3 Si2 O7 99.75(8) 7_636 . ?
O9 Si2 O7 105.91(11) . . ?
O11 Si2 C31 130.03(7) . . ?
O3 Si2 C31 50.09(6) 7_636 . ?
O9 Si2 C31 117.81(10) . . ?
O7 Si2 C31 49.85(6) . . ?
O11 Si2 C12B 115.7(9) . 1_556 ?
O3 Si2 C12B 135.9(9) 7_636 1_556 ?
O9 Si2 C12B 44.1(3) . 1_556 ?
O7 Si2 C12B 65.6(4) . 1_556 ?
C31 Si2 C12B 101.2(8) . 1_556 ?
O11 Si2 C12 99.2(5) . 1_556 ?
O3 Si2 C12 151.9(5) 7_636 1_556 ?
O9 Si2 C12 47.2(2) . 1_556 ?
O7 Si2 C12 72.8(3) . 1_556 ?
C31 Si2 C12 115.1(4) . 1_556 ?
C12B Si2 C12 16.5(10) 1_556 1_556 ?
O11 Si2 C11 130.43(11) . 1_556 ?
O3 Si2 C11 121.27(10) 7_636 1_556 ?
O9 Si2 C11 44.55(9) . 1_556 ?
O7 Si2 C11 61.42(7) . 1_556 ?
C31 Si2 C11 88.98(7) . 1_556 ?
C12B Si2 C11 14.7(9) 1_556 1_556 ?
C12 Si2 C11 31.2(5) 1_556 1_556 ?
O11 Si2 C12A 73.3(4) . 5_646 ?
O3 Si2 C12A 167.57(19) 7_636 5_646 ?
O9 Si2 C12A 56.0(3) . 5_646 ?
O7 Si2 C12A 90.2(3) . 5_646 ?
C31 Si2 C12A 138.5(4) . 5_646 ?
C12B Si2 C12A 42.9(10) 1_556 5_646 ?
C12 Si2 C12A 26.6(8) 1_556 5_646 ?
C11 Si2 C12A 57.5(4) 1_556 5_646 ?
O11 Si2 C12A 89.5(5) . 1_556 ?
O3 Si2 C12A 161.1(4) 7_636 1_556 ?
O9 Si2 C12A 51.3(3) . 1_556 ?
O7 Si2 C12A 77.3(3) . 1_556 ?
C31 Si2 C12A 122.7(4) . 1_556 ?
C12B Si2 C12A 26.2(10) 1_556 1_556 ?
C12 Si2 C12A 9.7(4) 1_556 1_556 ?
C11 Si2 C12A 40.9(5) 1_556 1_556 ?
C12A Si2 C12A 17.2(9) 5_646 1_556 ?
O11 Si2 C3A 41.55(16) . 7_636 ?
O3 Si2 C3A 66.67(15) 7_636 7_636 ?
O9 Si2 C3A 133.31(17) . 7_636 ?
O7 Si2 C3A 120.35(16) . 7_636 ?
C31 Si2 C3A 97.85(15) . 7_636 ?
C12B Si2 C3A 157.3(9) 1_556 7_636 ?
C12 Si2 C3A 140.8(5) 1_556 7_636 ?
C11 Si2 C3A 171.98(17) 1_556 7_636 ?
C12A Si2 C3A 114.5(5) 5_646 7_636 ?
C12A Si2 C3A 131.1(5) 1_556 7_636 ?
O15 Si3 O6 107.94(12) . . ?
O15 Si3 O4 111.12(11) . . ?
O6 Si3 O4 113.01(10) . . ?
O15 Si3 O1 112.75(11) . . ?
O6 Si3 O1 105.28(9) . . ?
O4 Si3 O1 106.66(11) . . ?
O15 Si3 C32 123.03(9) . . ?
O6 Si3 C32 54.79(10) . . ?
O4 Si3 C32 125.74(7) . . ?
O1 Si3 C32 50.54(10) . . ?
O15 Si3 C1 118.30(10) . . ?
O6 Si3 C1 132.81(8) . . ?
O4 Si3 C1 41.98(6) . . ?
O1 Si3 C1 65.88(9) . . ?
C32 Si3 C1 102.81(6) . . ?
O14 Si4 O5 109.98(12) . . ?
O14 Si4 O11 112.23(13) . . ?
O5 Si4 O11 107.58(10) . . ?
O14 Si4 O8 107.24(13) . 2_656 ?
O5 Si4 O8 108.71(9) . 2_656 ?
O11 Si4 O8 111.06(9) . 2_656 ?
O14 Si4 C11A 60.9(6) . 5_646 ?
O5 Si4 C11A 118.7(9) . 5_646 ?
O11 Si4 C11A 132.8(10) . 5_646 ?
O8 Si4 C11A 46.6(6) 2_656 5_646 ?
O14 Si4 C12B 68.8(4) . 5_646 ?
O5 Si4 C12B 144.7(10) . 5_646 ?
O11 Si4 C12B 104.9(9) . 5_646 ?
O8 Si4 C12B 45.2(5) 2_656 5_646 ?
C11A Si4 C12B 28.0(13) 5_646 5_646 ?
O14 Si4 C12 72.6(2) . 5_646 ?
O5 Si4 C12 161.0(5) . 5_646 ?
O11 Si4 C12 87.9(5) . 5_646 ?
O8 Si4 C12 54.0(4) 2_656 5_646 ?
C11A Si4 C12 45.0(11) 5_646 5_646 ?
C12B Si4 C12 17.2(10) 5_646 5_646 ?
O14 Si4 C3A 116.1(2) . 7_636 ?
O5 Si4 C3A 55.6(3) . 7_636 ?
O11 Si4 C3A 53.6(3) . 7_636 ?
O8 Si4 C3A 136.68(18) 2_656 7_636 ?
C11A Si4 C3A 173.2(10) 5_646 7_636 ?
C12B Si4 C3A 158.5(10) 5_646 7_636 ?
C12 Si4 C3A 141.4(6) 5_646 7_636 ?
O14 Si4 C12A 75.2(2) . 5_646 ?
O5 Si4 C12A 169.7(4) . 5_646 ?
O11 Si4 C12A 77.6(5) . 5_646 ?
O8 Si4 C12A 61.0(4) 2_656 5_646 ?
C11A Si4 C12A 55.3(11) 5_646 5_646 ?
C12B Si4 C12A 27.7(11) 5_646 5_646 ?
C12 Si4 C12A 10.5(4) 5_646 5_646 ?
C3A Si4 C12A 131.0(6) 7_636 5_646 ?
O14 Si4 C11 68.00(12) . 5_646 ?
O5 Si4 C11 130.47(11) . 5_646 ?
O11 Si4 C11 118.99(11) . 5_646 ?
O8 Si4 C11 40.15(7) 2_656 5_646 ?
C11A Si4 C11 14.7(10) 5_646 5_646 ?
C12B Si4 C11 14.5(9) 5_646 5_646 ?
C12 Si4 C11 31.7(5) 5_646 5_646 ?
C3A Si4 C11 172.2(3) 7_636 5_646 ?
C12A Si4 C11 42.2(5) 5_646 5_646 ?
O14 Si4 C3 113.0(3) . 7_636 ?
O5 Si4 C3 46.8(3) . 7_636 ?
O11 Si4 C3 63.3(3) . 7_636 ?
O8 Si4 C3 138.2(2) 2_656 7_636 ?
C11A Si4 C3 163.5(10) 5_646 7_636 ?
C12B Si4 C3 168.1(10) 5_646 7_636 ?
C12 Si4 C3 150.9(6) 5_646 7_636 ?
C3A Si4 C3 9.8(2) 7_636 7_636 ?
C12A Si4 C3 140.4(6) 5_646 7_636 ?
C11 Si4 C3 177.2(2) 5_646 7_636 ?
O15 Si5 O12 111.57(11) . . ?
O15 Si5 O3 106.23(11) . . ?
O12 Si5 O3 111.26(10) . . ?
O15 Si5 O13 112.12(12) . . ?
O12 Si5 O13 104.97(11) . . ?
O3 Si5 O13 110.81(12) . . ?
O15 Si5 C1 115.10(10) . 5_636 ?
O12 Si5 C1 63.19(8) . 5_636 ?
O3 Si5 C1 137.33(8) . 5_636 ?
O13 Si5 C1 43.79(9) . 5_636 ?
O15 Si5 C3A 147.35(17) . . ?
O12 Si5 C3A 45.1(2) . . ?
O3 Si5 C3A 72.9(2) . . ?
O13 Si5 C3A 97.88(17) . . ?
C1 Si5 C3A 77.8(2) 5_636 . ?
O2 Si6 O6 111.13(10) . . ?
O2 Si6 O8 105.74(8) . . ?
O6 Si6 O8 111.19(9) . . ?
O2 Si6 O7 104.26(6) . 1_554 ?
O6 Si6 O7 114.15(10) . 1_554 ?
O8 Si6 O7 109.83(9) . 1_554 ?
O2 Si6 C12B 77.4(10) . . ?
O6 Si6 C12B 162.3(7) . . ?
O8 Si6 C12B 51.2(7) . . ?
O7 Si6 C12B 76.8(9) 1_554 . ?
O2 Si6 C12 58.9(5) . . ?
O6 Si6 C12 160.7(5) . . ?
O8 Si6 C12 61.1(4) . . ?
O7 Si6 C12 85.0(4) 1_554 . ?
C12B Si6 C12 18.7(11) . . ?
O2 Si6 C12A 48.0(5) . . ?
O6 Si6 C12A 152.4(5) . . ?
O8 Si6 C12A 67.4(4) . . ?
O7 Si6 C12A 90.9(4) 1_554 . ?
C12B Si6 C12A 29.8(11) . . ?
C12 Si6 C12A 11.1(4) . . ?
O2 Si6 C11 92.87(11) . . ?
O6 Si6 C11 153.00(11) . . ?
O8 Si6 C11 47.62(10) . . ?
O7 Si6 C11 69.14(10) 1_554 . ?
C12B Si6 C11 15.8(10) . . ?
C12 Si6 C11 34.4(5) . . ?
C12A Si6 C11 45.5(5) . . ?
O2 Si6 C11A 101.5(6) . . ?
O6 Si6 C11A 139.6(8) . . ?
O8 Si6 C11A 34.2(9) . . ?
O7 Si6 C11A 78.4(8) 1_554 . ?
C12B Si6 C11A 25.4(11) . . ?
C12 Si6 C11A 43.0(8) . . ?
C12A Si6 C11A 53.5(8) . . ?
C11 Si6 C11A 14.4(8) . . ?
O2 Si6 C12A 34.0(4) . 5_645 ?
O6 Si6 C12A 144.6(4) . 5_645 ?
O8 Si6 C12A 83.6(3) . 5_645 ?
O7 Si6 C12A 88.3(4) 1_554 5_645 ?
C12B Si6 C12A 43.9(11) . 5_645 ?
C12 Si6 C12A 26.0(8) . 5_645 ?
C12A Si6 C12A 16.6(8) . 5_645 ?
C11 Si6 C12A 59.0(4) . 5_645 ?
C11A Si6 C12A 68.9(8) . 5_645 ?
Si3 O1 Al3 132.40(14) . 6_535 ?
Si3 O1 Si3 132.40(14) . 6_535 ?
Al3 O1 Si3 0.00(4) 6_535 6_535 ?
Si3 O1 C32 124.67(13) . 5_635 ?
Al3 O1 C32 96.29(12) 6_535 5_635 ?
Si3 O1 C32 96.29(12) 6_535 5_635 ?
Si3 O1 C32 96.29(12) . . ?
Al3 O1 C32 124.67(13) 6_535 . ?
Si3 O1 C32 124.67(13) 6_535 . ?
C32 O1 C32 29.1(2) 5_635 . ?
Si6 O2 Al6 137.27(14) . 2_655 ?
Si6 O2 Si6 137.27(14) . 2_655 ?
Al6 O2 Si6 0.00(4) 2_655 2_655 ?
Si6 O2 C12A 122.5(7) . 5_645 ?
Al6 O2 C12A 100.0(7) 2_655 5_645 ?
Si6 O2 C12A 100.0(7) 2_655 5_645 ?
Si6 O2 C12A 100.0(7) . . ?
Al6 O2 C12A 122.5(7) 2_655 . ?
Si6 O2 C12A 122.5(7) 2_655 . ?
C12A O2 C12A 25.8(13) 5_645 . ?
Si6 O2 C12 136.1(6) . 5_645 ?
Al6 O2 C12 86.5(6) 2_655 5_645 ?
Si6 O2 C12 86.5(6) 2_655 5_645 ?
C12A O2 C12 13.8(5) 5_645 5_645 ?
C12A O2 C12 37.4(11) . 5_645 ?
Si6 O2 C12 86.5(6) . . ?
Al6 O2 C12 136.1(6) 2_655 . ?
Si6 O2 C12 136.1(6) 2_655 . ?
C12A O2 C12 37.4(11) 5_645 . ?
C12A O2 C12 13.8(5) . . ?
C12 O2 C12 50.1(11) 5_645 . ?
Si6 O2 C12B 70.1(7) . . ?
Al6 O2 C12B 152.6(8) 2_655 . ?
Si6 O2 C12B 152.6(8) 2_655 . ?
C12A O2 C12B 53.0(11) 5_645 . ?
C12A O2 C12B 30.3(11) . . ?
C12 O2 C12B 66.2(10) 5_645 . ?
C12 O2 C12B 16.6(9) . . ?
Si6 O2 C12B 152.6(8) . 5_645 ?
Al6 O2 C12B 70.1(7) 2_655 5_645 ?
Si6 O2 C12B 70.1(7) 2_655 5_645 ?
C12A O2 C12B 30.3(11) 5_645 5_645 ?
C12A O2 C12B 53.0(11) . 5_645 ?
C12 O2 C12B 16.6(9) 5_645 5_645 ?
C12 O2 C12B 66.2(10) . 5_645 ?
C12B O2 C12B 82.5(15) . 5_645 ?
Si5 O3 Al2 133.90(11) . 7_636 ?
Si5 O3 Si2 133.90(11) . 7_636 ?
Al2 O3 Si2 0.00(5) 7_636 7_636 ?
Si5 O3 C31 126.21(9) . 1_554 ?
Al2 O3 C31 98.84(7) 7_636 1_554 ?
Si2 O3 C31 98.84(7) 7_636 1_554 ?
Al1 O4 Si1 0.00(5) 2_656 2_656 ?
Al1 O4 Si3 139.35(12) 2_656 . ?
Si1 O4 Si3 139.35(12) 2_656 . ?
Al1 O4 C1 108.15(9) 2_656 . ?
Si1 O4 C1 108.15(9) 2_656 . ?
Si3 O4 C1 109.68(9) . . ?
Si1 O5 Si4 135.21(12) . . ?
Si1 O5 C3A 110.4(3) . 7_636 ?
Si4 O5 C3A 92.5(3) . 7_636 ?
Si1 O5 C3 103.0(3) . 7_636 ?
Si4 O5 C3 105.8(4) . 7_636 ?
C3A O5 C3 14.3(2) 7_636 7_636 ?
Si1 O5 C3 91.4(3) . . ?
Si4 O5 C3 120.6(3) . . ?
C3A O5 C3 28.9(7) 7_636 . ?
C3 O5 C3 14.9(7) 7_636 . ?
Si6 O6 Si3 132.78(12) . . ?
Si6 O6 C32 134.55(11) . . ?
Si3 O6 C32 92.36(9) . . ?
Al6 O7 Si6 0.00(5) 1_556 1_556 ?
Al6 O7 Si2 125.23(10) 1_556 . ?
Si6 O7 Si2 125.23(10) 1_556 . ?
Al6 O7 C31 135.02(8) 1_556 . ?
Si6 O7 C31 135.02(8) 1_556 . ?
Si2 O7 C31 98.47(7) . . ?
Al6 O7 C11 79.22(10) 1_556 1_556 ?
Si6 O7 C11 79.22(10) 1_556 1_556 ?
Si2 O7 C11 88.46(10) . 1_556 ?
C31 O7 C11 115.59(11) . 1_556 ?
Al6 O7 C12B 70.1(8) 1_556 1_556 ?
Si6 O7 C12B 70.1(8) 1_556 1_556 ?
Si2 O7 C12B 83.2(6) . 1_556 ?
C31 O7 C12B 131.9(10) . 1_556 ?
C11 O7 C12B 16.6(10) 1_556 1_556 ?
Si6 O8 Al4 127.52(11) . 2_656 ?
Si6 O8 Si4 127.52(11) . 2_656 ?
Al4 O8 Si4 0.00(4) 2_656 2_656 ?
Si6 O8 C12B 93.7(8) . . ?
Al4 O8 C12B 102.6(10) 2_656 . ?
Si4 O8 C12B 102.6(10) 2_656 . ?
Si6 O8 C11A 121.4(14) . . ?
Al4 O8 C11A 100.5(12) 2_656 . ?
Si4 O8 C11A 100.5(12) 2_656 . ?
C12B O8 C11A 38.5(17) . . ?
Si6 O8 C11 100.93(13) . . ?
Al4 O8 C11 112.20(12) 2_656 . ?
Si4 O8 C11 112.20(12) 2_656 . ?
C12B O8 C11 21.4(13) . . ?
C11A O8 C11 21.8(13) . . ?
Si6 O8 C12 84.1(3) . . ?
Al4 O8 C12 93.5(5) 2_656 . ?
Si4 O8 C12 93.5(5) 2_656 . ?
C12B O8 C12 21.4(14) . . ?
C11A O8 C12 58.8(13) . . ?
C11 O8 C12 42.7(6) . . ?
Si6 O8 C12A 80.2(3) . . ?
Al4 O8 C12A 87.8(4) 2_656 . ?
Si4 O8 C12A 87.8(4) 2_656 . ?
C12B O8 C12A 32.2(14) . . ?
C11A O8 C12A 69.0(12) . . ?
C11 O8 C12A 53.6(5) . . ?
C12 O8 C12A 10.8(4) . . ?
Al2 O9 Si2 0.00(4) 6_545 6_545 ?
Al2 O9 Si2 145.40(17) 6_545 . ?
Si2 O9 Si2 145.40(17) 6_545 . ?
Al2 O9 C12B 106.34(16) 6_545 1_556 ?
Si2 O9 C12B 106.34(16) 6_545 1_556 ?
Si2 O9 C12B 106.34(17) . 1_556 ?
Al2 O9 C12 102.93(15) 6_545 1_556 ?
Si2 O9 C12 102.93(15) 6_545 1_556 ?
Si2 O9 C12 102.94(16) . 1_556 ?
C12B O9 C12 22.3(14) 1_556 1_556 ?
Al2 O9 C11 107.29(9) 6_545 1_556 ?
Si2 O9 C11 107.29(9) 6_545 1_556 ?
Si2 O9 C11 107.29(9) . 1_556 ?
C12B O9 C11 20.2(12) 1_556 1_556 ?
C12 O9 C11 42.5(6) 1_556 1_556 ?
Al2 O9 C12A 100.34(17) 6_545 1_556 ?
Si2 O9 C12A 100.34(17) 6_545 1_556 ?
Si2 O9 C12A 100.35(17) . 1_556 ?
C12B O9 C12A 33.9(14) 1_556 1_556 ?
C12 O9 C12A 11.7(5) 1_556 1_556 ?
C11 O9 C12A 54.2(6) 1_556 1_556 ?
Al2 O9 C12A 94.68(17) 6_545 5_646 ?
Si2 O9 C12A 94.68(17) 6_545 5_646 ?
Si2 O9 C12A 94.68(17) . 5_646 ?
C12B O9 C12A 55.1(14) 1_556 5_646 ?
C12 O9 C12A 32.9(9) 1_556 5_646 ?
C11 O9 C12A 75.4(5) 1_556 5_646 ?
C12A O9 C12A 21.2(10) 1_556 5_646 ?
Si1 O10 Al1 154.11(19) . 2_656 ?
Si1 O10 Si1 154.11(19) . 2_656 ?
Al1 O10 Si1 0.00(6) 2_656 2_656 ?
Si2 O11 Si4 150.09(13) . . ?
Si2 O11 C3A 112.8(3) . 7_636 ?
Si4 O11 C3A 94.5(3) . 7_636 ?
Si5 O12 Si1 140.79(13) . . ?
Si5 O12 C3A 106.2(4) . . ?
Si1 O12 C3A 113.0(4) . . ?
Si5 O12 C3 119.4(4) . . ?
Si1 O12 C3 99.7(4) . . ?
C3A O12 C3 14.3(3) . . ?
Si5 O12 C1 86.17(8) . 5_636 ?
Si1 O12 C1 87.38(9) . 5_636 ?
C3A O12 C1 100.4(2) . 5_636 ?
C3 O12 C1 95.2(3) . 5_636 ?
Si5 O13 Al5 134.98(17) . 6_535 ?
Si5 O13 Si5 134.98(17) . 6_535 ?
Al5 O13 Si5 0.00(5) 6_535 6_535 ?
Si5 O13 C1 106.57(9) . 5_636 ?
Al5 O13 C1 106.57(9) 6_535 5_636 ?
Si5 O13 C1 106.57(9) 6_535 5_636 ?
Al4 O14 Si4 0.00(5) 6_545 6_545 ?
Al4 O14 Si4 149.6(2) 6_545 . ?
Si4 O14 Si4 149.6(2) 6_545 . ?
Al4 O14 C11A 86.7(3) 6_545 5_646 ?
Si4 O14 C11A 86.7(3) 6_545 5_646 ?
Si4 O14 C11A 86.7(3) . 5_646 ?
Al4 O14 C12B 79.7(2) 6_545 5_646 ?
Si4 O14 C12B 79.7(2) 6_545 5_646 ?
Si4 O14 C12B 79.7(2) . 5_646 ?
C11A O14 C12B 30.4(15) 5_646 5_646 ?
Si3 O15 Si5 162.87(18) . . ?
O13 C1 O4 114.90(8) 5_636 6_535 ?
O13 C1 O4 114.90(8) 5_636 . ?
O4 C1 O4 110.30(12) 6_535 . ?
O13 C1 O12 59.36(5) 5_636 2_656 ?
O4 C1 O12 153.33(12) 6_535 2_656 ?
O4 C1 O12 59.03(5) . 2_656 ?
O13 C1 O12 59.36(5) 5_636 5_636 ?
O4 C1 O12 59.03(5) 6_535 5_636 ?
O4 C1 O12 153.32(12) . 5_636 ?
O12 C1 O12 118.18(9) 2_656 5_636 ?
O13 C1 Al5 29.64(3) 5_636 2_656 ?
O4 C1 Al5 134.92(9) 6_535 2_656 ?
O4 C1 Al5 85.63(5) . 2_656 ?
O12 C1 Al5 30.64(4) 2_656 2_656 ?
O12 C1 Al5 87.56(6) 5_636 2_656 ?
O13 C1 Si5 29.64(3) 5_636 2_656 ?
O4 C1 Si5 134.92(9) 6_535 2_656 ?
O4 C1 Si5 85.63(5) . 2_656 ?
O12 C1 Si5 30.64(4) 2_656 2_656 ?
O12 C1 Si5 87.56(6) 5_636 2_656 ?
Al5 C1 Si5 0.000(19) 2_656 2_656 ?
O13 C1 Al5 29.64(3) 5_636 5_636 ?
O4 C1 Al5 85.63(5) 6_535 5_636 ?
O4 C1 Al5 134.92(9) . 5_636 ?
O12 C1 Al5 87.56(6) 2_656 5_636 ?
O12 C1 Al5 30.64(4) 5_636 5_636 ?
Al5 C1 Al5 56.93(4) 2_656 5_636 ?
Si5 C1 Al5 56.93(4) 2_656 5_636 ?
O13 C1 Si5 29.64(3) 5_636 5_636 ?
O4 C1 Si5 85.63(5) 6_535 5_636 ?
O4 C1 Si5 134.92(9) . 5_636 ?
O12 C1 Si5 87.56(6) 2_656 5_636 ?
O12 C1 Si5 30.64(4) 5_636 5_636 ?
Al5 C1 Si5 56.93(4) 2_656 5_636 ?
Si5 C1 Si5 56.93(4) 2_656 5_636 ?
Al5 C1 Si5 0.000(16) 5_636 5_636 ?
O13 C1 Si1 86.86(5) 5_636 2_656 ?
O4 C1 Si1 133.06(10) 6_535 2_656 ?
O4 C1 Si1 28.89(4) . 2_656 ?
O12 C1 Si1 30.40(4) 2_656 2_656 ?
O12 C1 Si1 140.06(9) 5_636 2_656 ?
Al5 C1 Si1 57.26(2) 2_656 2_656 ?
Si5 C1 Si1 57.26(2) 2_656 2_656 ?
Al5 C1 Si1 111.36(6) 5_636 2_656 ?
Si5 C1 Si1 111.36(6) 5_636 2_656 ?
O13 C1 Al1 86.86(5) 5_636 2_656 ?
O4 C1 Al1 133.06(10) 6_535 2_656 ?
O4 C1 Al1 28.89(4) . 2_656 ?
O12 C1 Al1 30.40(4) 2_656 2_656 ?
O12 C1 Al1 140.06(9) 5_636 2_656 ?
Al5 C1 Al1 57.26(2) 2_656 2_656 ?
Si5 C1 Al1 57.26(2) 2_656 2_656 ?
Al5 C1 Al1 111.36(6) 5_636 2_656 ?
Si5 C1 Al1 111.36(6) 5_636 2_656 ?
Si1 C1 Al1 0.0 2_656 2_656 ?
O13 C1 Si1 86.86(5) 5_636 5_636 ?
O4 C1 Si1 28.89(4) 6_535 5_636 ?
O4 C1 Si1 133.06(10) . 5_636 ?
O12 C1 Si1 140.06(9) 2_656 5_636 ?
O12 C1 Si1 30.40(4) 5_636 5_636 ?
Al5 C1 Si1 111.36(6) 2_656 5_636 ?
Si5 C1 Si1 111.36(6) 2_656 5_636 ?
Al5 C1 Si1 57.26(2) 5_636 5_636 ?
Si5 C1 Si1 57.26(2) 5_636 5_636 ?
Si1 C1 Si1 143.41(8) 2_656 5_636 ?
Al1 C1 Si1 143.41(8) 2_656 5_636 ?
C12B C11 C11A 118(4) . . ?
C12B C11 C12 4(3) . . ?
C11A C11 C12 121(3) . . ?
C12B C11 O8 72.6(12) . 6_545 ?
C11A C11 O8 73.6(14) . 6_545 ?
C12 C11 O8 74.4(3) . 6_545 ?
C12B C11 O8 72.6(12) . . ?
C11A C11 O8 73.6(14) . . ?
C12 C11 O8 74.4(3) . . ?
O8 C11 O8 111.26(18) 6_545 . ?
C12B C11 C12A 3(2) . . ?
C11A C11 C12A 121(3) . . ?
C12 C11 C12A 0.4(8) . . ?
O8 C11 C12A 74.2(3) 6_545 . ?
O8 C11 C12A 74.2(3) . . ?
C12B C11 O9 72(2) . 1_554 ?
C11A C11 O9 171(3) . 1_554 ?
C12 C11 O9 68.0(6) . 1_554 ?
O8 C11 O9 111.06(15) 6_545 1_554 ?
O8 C11 O9 111.06(15) . 1_554 ?
C12A C11 O9 68.4(5) . 1_554 ?
C12B C11 O7 82.4(13) . 1_554 ?
C11A C11 O7 120.9(4) . 1_554 ?
C12 C11 O7 80.5(3) . 1_554 ?
O8 C11 O7 154.9(2) 6_545 1_554 ?
O8 C11 O7 60.21(6) . 1_554 ?
C12A C11 O7 80.7(3) . 1_554 ?
O9 C11 O7 58.25(8) 1_554 1_554 ?
C12B C11 O7 82.4(13) . 6_544 ?
C11A C11 O7 120.9(4) . 6_544 ?
C12 C11 O7 80.5(3) . 6_544 ?
O8 C11 O7 60.21(6) 6_545 6_544 ?
O8 C11 O7 154.9(2) . 6_544 ?
C12A C11 O7 80.7(3) . 6_544 ?
O9 C11 O7 58.25(8) 1_554 6_544 ?
O7 C11 O7 116.34(16) 1_554 6_544 ?
C12B C11 Si6 65.79(15) . . ?
C11A C11 Si6 103.4(9) . . ?
C12 C11 Si6 65.67(9) . . ?
O8 C11 Si6 130.59(17) 6_545 . ?
O8 C11 Si6 31.44(5) . . ?
C12A C11 Si6 65.67(9) . . ?
O9 C11 Si6 80.08(10) 1_554 . ?
O7 C11 Si6 31.64(4) 1_554 . ?
O7 C11 Si6 134.15(18) 6_544 . ?
C12B C11 Al6 65.79(15) . 6_545 ?
C11A C11 Al6 103.4(10) . 6_545 ?
C12 C11 Al6 65.67(9) . 6_545 ?
O8 C11 Al6 31.44(5) 6_545 6_545 ?
O8 C11 Al6 130.59(17) . 6_545 ?
C12A C11 Al6 65.68(9) . 6_545 ?
O9 C11 Al6 80.08(10) 1_554 6_545 ?
O7 C11 Al6 134.15(18) 1_554 6_545 ?
O7 C11 Al6 31.64(4) 6_544 6_545 ?
Si6 C11 Al6 131.27(17) . 6_545 ?
C11 C11A C12B 31(2) . . ?
C11 C11A O8 84.6(18) . 6_545 ?
C12B C11A O8 70.1(13) . 6_545 ?
C11 C11A O8 84.6(18) . . ?
C12B C11A O8 70.1(13) . . ?
O8 C11A O8 117.9(18) 6_545 . ?
C11 C11A C12 40(2) . . ?
C12B C11A C12 9.4(18) . . ?
O8 C11A C12 66.5(11) 6_545 . ?
O8 C11A C12 66.5(11) . . ?
C11 C11A O14 115(3) . 5_646 ?
C12B C11A O14 84(2) . 5_646 ?
O8 C11A O14 65.1(10) 6_545 5_646 ?
O8 C11A O14 65.1(10) . 5_646 ?
C12 C11A O14 74.7(12) . 5_646 ?
C11 C11A C12A 44(2) . . ?
C12B C11A C12A 13.4(18) . . ?
O8 C11A C12A 65.1(10) 6_545 . ?
O8 C11A C12A 65.1(10) . . ?
C12 C11A C12A 4.0(7) . . ?
O14 C11A C12A 70.7(10) 5_646 . ?
C11 C11A Al4 103(3) . 2_656 ?
C12B C11A Al4 77.1(19) . 2_656 ?
O8 C11A Al4 92.7(13) 6_545 2_656 ?
O8 C11A Al4 32.9(6) . 2_656 ?
C12 C11A Al4 69.2(10) . 2_656 ?
O14 C11A Al4 32.4(4) 5_646 2_656 ?
C12A C11A Al4 65.9(9) . 2_656 ?
C11 C11A Si4 103(3) . 2_656 ?
C12B C11A Si4 77.1(19) . 2_656 ?
O8 C11A Si4 92.7(13) 6_545 2_656 ?
O8 C11A Si4 32.9(6) . 2_656 ?
C12 C11A Si4 69.2(10) . 2_656 ?
O14 C11A Si4 32.4(4) 5_646 2_656 ?
C12A C11A Si4 65.9(9) . 2_656 ?
Al4 C11A Si4 0.00(3) 2_656 2_656 ?
C11 C11A Si4 103(3) . 5_646 ?
C12B C11A Si4 77.1(19) . 5_646 ?
O8 C11A Si4 32.9(6) 6_545 5_646 ?
O8 C11A Si4 92.7(13) . 5_646 ?
C12 C11A Si4 69.2(10) . 5_646 ?
O14 C11A Si4 32.4(4) 5_646 5_646 ?
C12A C11A Si4 65.9(9) . 5_646 ?
Al4 C11A Si4 62.4(8) 2_656 5_646 ?
Si4 C11A Si4 62.4(8) 2_656 5_646 ?
C11 C11A Al4 103(3) . 5_646 ?
C12B C11A Al4 77.1(19) . 5_646 ?
O8 C11A Al4 32.9(6) 6_545 5_646 ?
O8 C11A Al4 92.7(13) . 5_646 ?
C12 C11A Al4 69.2(10) . 5_646 ?
O14 C11A Al4 32.4(4) 5_646 5_646 ?
C12A C11A Al4 65.9(9) . 5_646 ?
Al4 C11A Al4 62.4(8) 2_656 5_646 ?
Si4 C11A Al4 62.4(8) 2_656 5_646 ?
Si4 C11A Al4 0.00(3) 5_646 5_646 ?
C12A C12 C12B 175(4) . . ?
C12A C12 C12A 25(3) . 5_645 ?
C12B C12 C12A 160(3) . 5_645 ?
C12A C12 C11 178(3) . . ?
C12B C12 C11 3(2) . . ?
C12A C12 C11 156.5(15) 5_645 . ?
C12A C12 C12 18(2) . 5_645 ?
C12B C12 C12 167(3) . 5_645 ?
C12A C12 C12 7.0(9) 5_645 5_645 ?
C11 C12 C12 163.5(16) . 5_645 ?
C12A C12 C11A 160(3) . . ?
C12B C12 C11A 15(3) . . ?
C12A C12 C11A 175(2) 5_645 . ?
C11 C12 C11A 18.4(12) . . ?
C12 C12 C11A 178.1(19) 5_645 . ?
C12A C12 O9 112(3) . 1_554 ?
C12B C12 O9 73(3) . 1_554 ?
C12A C12 O9 87.0(9) 5_645 1_554 ?
C11 C12 O9 69.5(8) . 1_554 ?
C12 C12 O9 94.0(11) 5_645 1_554 ?
C11A C12 O9 87.9(15) . 1_554 ?
C12A C12 O2 66.3(7) . 5_645 ?
C12B C12 O2 114.3(7) . 5_645 ?
C12A C12 O2 65.2(6) 5_645 5_645 ?
C11 C12 O2 113.9(6) . 5_645 ?
C12 C12 O2 65.0(5) 5_645 5_645 ?
C11A C12 O2 115.0(5) . 5_645 ?
O9 C12 O2 91.7(4) 1_554 5_645 ?
C12A C12 O2 66.3(7) . . ?
C12B C12 O2 114.3(7) . . ?
C12A C12 O2 65.2(6) 5_645 . ?
C11 C12 O2 113.9(6) . . ?
C12 C12 O2 65.0(5) 5_645 . ?
C11A C12 O2 115.0(5) . . ?
O9 C12 O2 91.7(4) 1_554 . ?
O2 C12 O2 129.9(11) 5_645 . ?
C12A C12 O8 116.3(17) . 6_545 ?
C12B C12 O8 61.2(13) . 6_545 ?
C12A C12 O8 126.9(8) 5_645 6_545 ?
C11 C12 O8 62.9(6) . 6_545 ?
C12 C12 O8 124.6(8) 5_645 6_545 ?
C11A C12 O8 54.7(6) . 6_545 ?
O9 C12 O8 105.7(7) 1_554 6_545 ?
O2 C12 O8 63.21(10) 5_645 6_545 ?
O2 C12 O8 158.6(7) . 6_545 ?
C12A C12 O8 116.3(17) . . ?
C12B C12 O8 61.2(13) . . ?
C12A C12 O8 126.9(8) 5_645 . ?
C11 C12 O8 62.9(6) . . ?
C12 C12 O8 124.6(8) 5_645 . ?
C11A C12 O8 54.7(6) . . ?
O9 C12 O8 105.7(7) 1_554 . ?
O2 C12 O8 158.6(7) 5_645 . ?
O2 C12 O8 63.21(10) . . ?
O8 C12 O8 99.4(7) 6_545 . ?
C12A C12 Si6 100.1(5) . . ?
C12B C12 Si6 80.0(5) . . ?
C12A C12 Si6 98.7(4) 5_645 . ?
C11 C12 Si6 79.9(5) . . ?
C12 C12 Si6 99.3(5) 5_645 . ?
C11A C12 Si6 80.8(5) . . ?
O9 C12 Si6 85.4(4) 1_554 . ?
O2 C12 Si6 163.8(10) 5_645 . ?
O2 C12 Si6 34.57(5) . . ?
O8 C12 Si6 132.9(9) 6_545 . ?
O8 C12 Si6 34.82(9) . . ?
C12 C12A C12A 141(5) . 5_645 ?
C12 C12A C12B 3(3) . . ?
C12A C12A C12B 144(4) 5_645 . ?
C12 C12A C12 155(3) . 5_645 ?
C12A C12A C12 14.3(19) 5_645 5_645 ?
C12B C12A C12 158(2) . 5_645 ?
C12 C12A O2 99.9(9) . 5_645 ?
C12A C12A O2 77.1(6) 5_645 5_645 ?
C12B C12A O2 100.4(8) . 5_645 ?
C12 C12A O2 77.5(7) 5_645 5_645 ?
C12 C12A O2 99.9(9) . . ?
C12A C12A O2 77.1(6) 5_645 . ?
C12B C12A O2 100.4(8) . . ?
C12 C12A O2 77.5(7) 5_645 . ?
O2 C12A O2 154.2(13) 5_645 . ?
C12 C12A C11 1(2) . . ?
C12A C12A C11 142(3) 5_645 . ?
C12B C12A C11 1.8(14) . . ?
C12 C12A C11 156.1(14) 5_645 . ?
O2 C12A C11 100.1(8) 5_645 . ?
O2 C12A C11 100.1(8) . . ?
C12 C12A C12B 162(3) . 5_645 ?
C12A C12A C12B 22(3) 5_645 5_645 ?
C12B C12A C12B 165.5(13) . 5_645 ?
C12 C12A C12B 7.6(13) 5_645 5_645 ?
O2 C12A C12B 78.0(7) 5_645 5_645 ?
O2 C12A C12B 78.0(7) . 5_645 ?
C11 C12A C12B 163.7(13) . 5_645 ?
C12 C12A O9 56(3) . 1_554 ?
C12A C12A O9 84(3) 5_645 1_554 ?
C12B C12A O9 59.2(16) . 1_554 ?
C12 C12A O9 98.7(10) 5_645 1_554 ?
O2 C12A O9 88.7(5) 5_645 1_554 ?
O2 C12A O9 88.7(5) . 1_554 ?
C11 C12A O9 57.4(6) . 1_554 ?
C12B C12A O9 106.3(12) 5_645 1_554 ?
C12 C12A O9 145(3) . 5_646 ?
C12A C12A O9 74(3) 5_645 5_646 ?
C12B C12A O9 142.0(17) . 5_646 ?
C12 C12A O9 60.1(14) 5_645 5_646 ?
O2 C12A O9 86.6(7) 5_645 5_646 ?
O2 C12A O9 86.6(7) . 5_646 ?
C11 C12A O9 143.8(8) . 5_646 ?
C12B C12A O9 52.5(11) 5_645 5_646 ?
O9 C12A O9 158.8(10) 1_554 5_646 ?
C12 C12A O8 52.9(14) . 6_545 ?
C12A C12A O8 137.1(3) 5_645 6_545 ?
C12B C12A O8 51.4(9) . 6_545 ?
C12 C12A O8 136.4(6) 5_645 6_545 ?
O2 C12A O8 60.2(3) 5_645 6_545 ?
O2 C12A O8 145.6(10) . 6_545 ?
C11 C12A O8 52.2(5) . 6_545 ?
C12B C12A O8 134.6(6) 5_645 6_545 ?
O9 C12A O8 90.7(8) 1_554 6_545 ?
O9 C12A O8 104.7(5) 5_646 6_545 ?
C12 C12A O8 52.9(14) . . ?
C12A C12A O8 137.1(3) 5_645 . ?
C12B C12A O8 51.4(9) . . ?
C12 C12A O8 136.4(6) 5_645 . ?
O2 C12A O8 145.6(10) 5_645 . ?
O2 C12A O8 60.2(3) . . ?
C11 C12A O8 52.2(5) . . ?
C12B C12A O8 134.6(6) 5_645 . ?
O9 C12A O8 90.7(8) 1_554 . ?
O9 C12A O8 104.7(5) 5_646 . ?
O8 C12A O8 85.4(7) 6_545 . ?
C11 C12B C12 173(5) . . ?
C11 C12B C11A 31(2) . . ?
C12 C12B C11A 155(4) . . ?
C11 C12B C12A 175(4) . . ?
C12 C12B C12A 1.9(17) . . ?
C11A C12B C12A 154(3) . . ?
C11 C12B O8 86.0(17) . 6_545 ?
C12 C12B O8 97(2) . 6_545 ?
C11A C12B O8 71.3(13) . 6_545 ?
C12A C12B O8 96.4(17) . 6_545 ?
C11 C12B O8 86.0(17) . . ?
C12 C12B O8 97(2) . . ?
C11A C12B O8 71.3(13) . . ?
C12A C12B O8 96.4(17) . . ?
O8 C12B O8 119.3(16) 6_545 . ?
C11 C12B O9 88(3) . 1_554 ?
C12 C12B O9 85(3) . 1_554 ?
C11A C12B O9 120(3) . 1_554 ?
C12A C12B O9 86.9(18) . 1_554 ?
O8 C12B O9 119.9(9) 6_545 1_554 ?
O8 C12B O9 119.9(9) . 1_554 ?
C11 C12B C12A 161(3) . 5_645 ?
C12 C12B C12A 12.6(19) . 5_645 ?
C11A C12B C12A 168(3) . 5_645 ?
C12A C12B C12A 14.5(13) . 5_645 ?
O8 C12B C12A 103.4(15) 6_545 5_645 ?
O8 C12B C12A 103.4(15) . 5_645 ?
O9 C12B C12A 72.4(12) 1_554 5_645 ?
C11 C12B Si6 98.4(11) . . ?
C12 C12B Si6 81.3(10) . . ?
C11A C12B Si6 98.6(9) . . ?
C12A C12B Si6 81.4(10) . . ?
O8 C12B Si6 152.5(16) 6_545 . ?
O8 C12B Si6 35.10(14) . . ?
O9 C12B Si6 87.5(7) 1_554 . ?
C12A C12B Si6 81.1(10) 5_645 . ?
C11 C12B Al6 98.4(11) . 6_545 ?
C12 C12B Al6 81.3(10) . 6_545 ?
C11A C12B Al6 98.6(9) . 6_545 ?
C12A C12B Al6 81.4(10) . 6_545 ?
O8 C12B Al6 35.10(14) 6_545 6_545 ?
O8 C12B Al6 152.5(16) . 6_545 ?
O9 C12B Al6 87.5(7) 1_554 6_545 ?
C12A C12B Al6 81.1(10) 5_645 6_545 ?
Si6 C12B Al6 162(2) . 6_545 ?
C11 C12B Si6 98.4(11) . 6_545 ?
C12 C12B Si6 81.3(10) . 6_545 ?
C11A C12B Si6 98.6(9) . 6_545 ?
C12A C12B Si6 81.4(10) . 6_545 ?
O8 C12B Si6 35.10(14) 6_545 6_545 ?
O8 C12B Si6 152.5(16) . 6_545 ?
O9 C12B Si6 87.5(7) 1_554 6_545 ?
C12A C12B Si6 81.1(10) 5_645 6_545 ?
Si6 C12B Si6 162(2) . 6_545 ?
Al6 C12B Si6 0.00(2) 6_545 6_545 ?
C3A C3 C3 163(4) . 7_636 ?
C3A C3 C3A 171.1(18) . 7_636 ?
C3 C3 C3A 7.8(17) 7_636 7_636 ?
C3A C3 O12 68.3(15) . . ?
C3 C3 O12 119(2) 7_636 . ?
C3A C3 O12 115.6(8) 7_636 . ?
C3A C3 O5 80.2(16) . 7_636 ?
C3 C3 O5 99.9(19) 7_636 7_636 ?
C3A C3 O5 100.0(6) 7_636 7_636 ?
O12 C3 O5 136.9(6) . 7_636 ?
C3A C3 O5 114.0(17) . . ?
C3 C3 O5 65.1(18) 7_636 . ?
C3A C3 O5 65.2(5) 7_636 . ?
O12 C3 O5 56.8(3) . . ?
O5 C3 O5 165.1(7) 7_636 . ?
C3A C3 Si1 96.2(16) . . ?
C3 C3 Si1 89(2) 7_636 . ?
C3A C3 Si1 86.7(6) 7_636 . ?
O12 C3 Si1 29.50(15) . . ?
O5 C3 Si1 159.8(4) 7_636 . ?
O5 C3 Si1 29.73(13) . . ?
C3A C3 Si1 96.0(16) . 7_636 ?
C3 C3 Si1 78.1(18) 7_636 7_636 ?
C3A C3 Si1 80.8(5) 7_636 7_636 ?
O12 C3 Si1 163.1(7) . 7_636 ?
O5 C3 Si1 28.24(13) 7_636 7_636 ?
O5 C3 Si1 139.3(5) . 7_636 ?
Si1 C3 Si1 167.3(6) . 7_636 ?
C3A C3 Al1 96.0(16) . 7_636 ?
C3 C3 Al1 78.1(18) 7_636 7_636 ?
C3A C3 Al1 80.8(5) 7_636 7_636 ?
O12 C3 Al1 163.1(7) . 7_636 ?
O5 C3 Al1 28.24(13) 7_636 7_636 ?
O5 C3 Al1 139.3(5) . 7_636 ?
Si1 C3 Al1 167.3(6) . 7_636 ?
Si1 C3 Al1 0.00(2) 7_636 7_636 ?
C3A C3 Al4 55.1(15) . 7_636 ?
C3 C3 Al4 127(2) 7_636 7_636 ?
C3A C3 Al4 126.6(6) 7_636 7_636 ?
O12 C3 Al4 110.7(5) . 7_636 ?
O5 C3 Al4 27.46(17) 7_636 7_636 ?
O5 C3 Al4 167.4(6) . 7_636 ?
Si1 C3 Al4 138.7(4) . 7_636 ?
Si1 C3 Al4 52.96(19) 7_636 7_636 ?
Al1 C3 Al4 52.96(19) 7_636 7_636 ?
C3A C3 Si4 55.1(15) . 7_636 ?
C3 C3 Si4 127(2) 7_636 7_636 ?
C3A C3 Si4 126.6(6) 7_636 7_636 ?
O12 C3 Si4 110.7(5) . 7_636 ?
O5 C3 Si4 27.46(17) 7_636 7_636 ?
O5 C3 Si4 167.4(6) . 7_636 ?
Si1 C3 Si4 138.7(4) . 7_636 ?
Si1 C3 Si4 52.96(19) 7_636 7_636 ?
Al1 C3 Si4 52.96(19) 7_636 7_636 ?
Al4 C3 Si4 0.00(2) 7_636 7_636 ?
C3 C3A C3 8.9(18) . 7_636 ?
C3 C3A C3A 6.1(12) . 7_636 ?
C3 C3A C3A 2.9(6) 7_636 7_636 ?
C3 C3A O12 97.4(16) . . ?
C3 C3A O12 101.5(7) 7_636 . ?
C3A C3A O12 100.2(6) 7_636 . ?
C3 C3A O11 146.6(17) . 7_636 ?
C3 C3A O11 148.8(6) 7_636 7_636 ?
C3A C3A O11 148.3(7) 7_636 7_636 ?
O12 C3A O11 104.6(5) . 7_636 ?
C3 C3A O5 85.5(16) . 7_636 ?
C3 C3A O5 85.8(6) 7_636 7_636 ?
C3A C3A O5 85.7(6) 7_636 7_636 ?
O12 C3A O5 150.1(4) . 7_636 ?
O11 C3A O5 63.1(2) 7_636 7_636 ?
C3 C3A Al4 115.1(16) . 7_636 ?
C3 C3A Al4 117.0(6) 7_636 7_636 ?
C3A C3A Al4 116.4(6) 7_636 7_636 ?
O12 C3A Al4 127.7(5) . 7_636 ?
O11 C3A Al4 31.90(12) 7_636 7_636 ?
O5 C3A Al4 31.90(13) 7_636 7_636 ?
C3 C3A Si4 115.1(16) . 7_636 ?
C3 C3A Si4 117.0(6) 7_636 7_636 ?
C3A C3A Si4 116.4(6) 7_636 7_636 ?
O12 C3A Si4 127.7(5) . 7_636 ?
O11 C3A Si4 31.90(12) 7_636 7_636 ?
O5 C3A Si4 31.90(13) 7_636 7_636 ?
Al4 C3A Si4 0.00(2) 7_636 7_636 ?
C3 C3A Si5 123.8(16) . . ?
C3 C3A Si5 129.2(6) 7_636 . ?
C3A C3A Si5 127.6(6) 7_636 . ?
O12 C3A Si5 28.66(16) . . ?
O11 C3A Si5 76.0(4) 7_636 . ?
O5 C3A Si5 131.2(4) 7_636 . ?
Al4 C3A Si5 101.7(4) 7_636 . ?
Si4 C3A Si5 101.7(4) 7_636 . ?
C3 C3A Si1 73.0(15) . . ?
C3 C3A Si1 76.0(6) 7_636 . ?
C3A C3A Si1 75.0(5) 7_636 . ?
O12 C3A Si1 26.25(14) . . ?
O11 C3A Si1 130.8(4) 7_636 . ?
O5 C3A Si1 150.8(5) 7_636 . ?
Al4 C3A Si1 148.9(3) 7_636 . ?
Si4 C3A Si1 148.9(3) 7_636 . ?
Si5 C3A Si1 54.91(14) . . ?
O7 C31 O7 180.0 . 7_637 ?
O7 C31 O3 62.65(5) . 7_636 ?
O7 C31 O3 117.35(5) 7_637 7_636 ?
O7 C31 O3 117.35(5) . 1_556 ?
O7 C31 O3 62.65(5) 7_637 1_556 ?
O3 C31 O3 180.0 7_636 1_556 ?
O7 C31 Si2 31.68(4) . . ?
O7 C31 Si2 148.32(4) 7_637 . ?
O3 C31 Si2 31.07(4) 7_636 . ?
O3 C31 Si2 148.93(4) 1_556 . ?
O7 C31 Al2 148.33(4) . 7_637 ?
O7 C31 Al2 31.68(4) 7_637 7_637 ?
O3 C31 Al2 148.93(4) 7_636 7_637 ?
O3 C31 Al2 31.07(4) 1_556 7_637 ?
Si2 C31 Al2 180.0 . 7_637 ?
O7 C31 Si2 148.33(4) . 7_637 ?
O7 C31 Si2 31.68(4) 7_637 7_637 ?
O3 C31 Si2 148.93(4) 7_636 7_637 ?
O3 C31 Si2 31.07(4) 1_556 7_637 ?
Si2 C31 Si2 180.0 . 7_637 ?
Al2 C31 Si2 0.000(14) 7_637 7_637 ?
C32 C32 O1 75.46(10) 5_635 5_635 ?
C32 C32 O1 75.46(10) 5_635 . ?
O1 C32 O1 150.9(2) 5_635 . ?
C32 C32 O6 140.28(7) 5_635 2_655 ?
O1 C32 O6 65.99(6) 5_635 2_655 ?
O1 C32 O6 142.47(16) . 2_655 ?
C32 C32 O6 140.29(7) 5_635 . ?
O1 C32 O6 142.47(16) 5_635 . ?
O1 C32 O6 65.99(6) . . ?
O6 C32 O6 79.43(15) 2_655 . ?
C32 C32 Si3 107.98(8) 5_635 . ?
O1 C32 Si3 172.75(10) 5_635 . ?
O1 C32 Si3 33.17(3) . . ?
O6 C32 Si3 111.42(15) 2_655 . ?
O6 C32 Si3 32.85(4) . . ?
C32 C32 Si3 107.98(8) 5_635 2_655 ?
O1 C32 Si3 33.17(3) 5_635 2_655 ?
O1 C32 Si3 172.75(10) . 2_655 ?
O6 C32 Si3 32.85(4) 2_655 2_655 ?
O6 C32 Si3 111.42(15) . 2_655 ?
Si3 C32 Si3 144.05(16) . 2_655 ?
C32 C32 Al3 107.98(8) 5_635 2_655 ?
O1 C32 Al3 33.17(3) 5_635 2_655 ?
O1 C32 Al3 172.75(10) . 2_655 ?
O6 C32 Al3 32.85(4) 2_655 2_655 ?
O6 C32 Al3 111.42(15) . 2_655 ?
Si3 C32 Al3 144.05(16) . 2_655 ?
Si3 C32 Al3 0.00(2) 2_655 2_655 ?
C32 C32 Al3 53.70(6) 5_635 5_635 ?
O1 C32 Al3 22.56(5) 5_635 5_635 ?
O1 C32 Al3 128.78(16) . 5_635 ?
O6 C32 Al3 86.83(4) 2_655 5_635 ?
O6 C32 Al3 165.02(12) . 5_635 ?
Si3 C32 Al3 161.68(14) . 5_635 ?
Si3 C32 Al3 54.27(3) 2_655 5_635 ?
Al3 C32 Al3 54.27(3) 2_655 5_635 ?
C32 C32 Al3 53.70(6) 5_635 6_535 ?
O1 C32 Al3 128.78(16) 5_635 6_535 ?
O1 C32 Al3 22.56(5) . 6_535 ?
O6 C32 Al3 165.02(12) 2_655 6_535 ?
O6 C32 Al3 86.83(4) . 6_535 ?
Si3 C32 Al3 54.27(3) . 6_535 ?
Si3 C32 Al3 161.68(14) 2_655 6_535 ?
Al3 C32 Al3 161.68(14) 2_655 6_535 ?
Al3 C32 Al3 107.41(11) 5_635 6_535 ?
 
_refine_diff_density_max    0.615
_refine_diff_density_min   -0.439
_refine_diff_density_rms    0.090

_shelxl_version_number 2014-1

_shelx_res_file
;
TITL New_no1_2 in I2/m
REM  transformed to space group :
REM I2/m (#12 in standard setting)
CELL   0.71073 18.2789 13.8795 11.9023   90.000  102.890   90.000
ZERR   2        0.0006  0.0003  0.0003    0.000    0.003    0.000
LATT  2
SYMM -x, y,-z
SFAC O Al Na Si
UNIT 96.00  16.00 15.87 32.00
L.S. 12
PLAN  20
acta
EADP Si1 Al1
EXYZ Si1 Al1
EADP Si2 Al2
EXYZ Si2 Al2
EADP Si3 Al3
EXYZ Si3 Al3
EADP Si4 Al4
EXYZ Si4 Al4
EADP Si5 Al5
EXYZ Si5 Al5
EADP Si6 Al6
EXYZ Si6 Al6
TEMP 300
fmap 2
REM EXTI    0.000111
WGHT    0.070600    0.939400
FVAR       0.45691
SI1   4    0.573251   -0.776276    0.603185    10.66666    0.02333    0.01720 =
         0.02460   -0.00492    0.00873   -0.00212
AL1   2    0.573251   -0.776276    0.603185    10.33333    0.02333    0.01720 =
         0.02460   -0.00492    0.00873   -0.00212
SI2   4    0.667415   -0.614708    1.043757    10.66666    0.02137    0.01736 =
         0.02658    0.00359    0.00809    0.00089
AL2   2    0.667415   -0.614708    1.043757    10.33333    0.02137    0.01736 =
         0.02658    0.00359    0.00809    0.00089
SI3   4    0.518392   -0.889522    0.248063    10.66666    0.02491    0.01321 =
         0.02479    0.00082    0.00590    0.00032
AL3   2    0.518392   -0.889522    0.248063    10.33333    0.02491    0.01321 =
         0.02479    0.00082    0.00590    0.00032
SI4   4    0.581484   -0.613947    0.778592    10.66666    0.03103    0.01387 =
         0.02523   -0.00275    0.01043   -0.00127
AL4   2    0.581484   -0.613947    0.778592    10.33333    0.03103    0.01387 =
         0.02523   -0.00275    0.01043   -0.00127
SI5   4    0.665127   -0.888796    0.454315    10.66666    0.01997    0.02079 =
         0.02901   -0.00424    0.00806    0.00058
AL5   2    0.665127   -0.888796    0.454315    10.33333    0.01997    0.02079 =
         0.02901   -0.00424    0.00806    0.00058
SI6   4    0.540960   -0.704504    0.126675    10.66666    0.02774    0.01761 =
         0.02835    0.00387    0.01216   -0.00143
AL6   2    0.540960   -0.704504    0.126675    10.33333    0.02774    0.01761 =
         0.02835    0.00387    0.01216   -0.00143
O1    1    0.499654   -1.000000    0.192225    10.50000    0.04818    0.01638 =
         0.03076    0.00000    0.00633    0.00000
O2    1    0.500000   -0.661478    0.000000    10.50000    0.04354    0.02588 =
         0.02830    0.00000    0.01237    0.00000
O3    1    0.742804   -0.852366    0.417611    11.00000    0.02604    0.04026 =
         0.04581    0.00997    0.01324    0.00326
O4    1    0.448932   -0.861313    0.311799    11.00000    0.04180    0.03171 =
         0.04786   -0.00644    0.02035    0.00021
O5    1    0.608295   -0.682201    0.680944    11.00000    0.05011    0.03016 =
         0.04634   -0.01752    0.02468   -0.01114
O6    1    0.521497   -0.819234    0.137099    11.00000    0.06051    0.02511 =
         0.04083    0.00535    0.01825   -0.00673
O7    1    0.631633   -0.681432    1.137920    11.00000    0.02814    0.03771 =
         0.04085    0.01159    0.01046   -0.00113
O8    1    0.508804   -0.639422    0.221794    11.00000    0.03467    0.04017 =
         0.03176   -0.00406    0.00950   -0.00144
O9    1    0.652744   -0.500000    1.074129    10.50000    0.04644    0.02150 =
         0.05830    0.00000    0.02060    0.00000
O10   1    0.500000   -0.749736    0.500000    10.50000    0.03769    0.04651 =
         0.03797    0.00000   -0.00054    0.00000
O11   1    0.637151   -0.638974    0.905567    11.00000    0.04026    0.04325 =
         0.03341    0.00018    0.00565   -0.00379
O12   1    0.645757   -0.820946    0.558175    11.00000    0.04210    0.04424 =
         0.05262   -0.01975    0.02298    0.00028
O13   1    0.675635   -1.000000    0.509305    10.50000    0.05400    0.03091 =
         0.04181    0.00000    0.01421    0.00000
O14   1    0.585178   -0.500000    0.744214    10.50000    0.07983    0.01840 =
         0.05989    0.00000    0.02506    0.00000
O15   1    0.599057   -0.883245    0.338043    11.00000    0.04129    0.05057 =
         0.06079   -0.00950   -0.01368    0.00777
rem extrafrmework
C1    3    0.379484   -1.000000    0.331302     0.42143    0.06779    0.03941 =
         0.06987    0.00000    0.03547    0.00000
C11   3    0.582158   -0.500000    0.229437     0.31118    0.06143    0.03793 =
         0.08220    0.00000    0.02016    0.00000
C11A  3    0.564532   -0.500000    0.292047     0.02353    0.05328
C12   3    0.521050   -0.500000    0.089354     0.02924    0.01705
C12A  3    0.499862   -0.500000    0.043128     0.03751    0.03546
C12B  3    0.550515   -0.500000    0.164252     0.02112    0.03748
C3    3    0.754765   -0.762883    0.725188     0.20032    0.08208
C3A   3    0.766613   -0.773012    0.679110     0.19798    0.06645
C31   3    0.750000   -0.750000    1.250000    10.50000    0.10031    0.08742 =
         0.05964    0.02831    0.00760    0.04290
C32   3    0.500000   -0.957227    0.000000     0.23932    0.10522    0.07711 =
         0.02807    0.00000    0.01992    0.00000
HKLF 4

REM  New_no1_2 in I2/m
REM R1 =  0.0427 for    4035 Fo > 4sig(Fo)  and  0.0558 for all    5139 data
REM    222 parameters refined using      0 restraints

END

WGHT      0.0692      1.1300

REM Highest difference peak  0.615,  deepest hole -0.439,  1-sigma level  0.090
Q1    1   0.4902 -0.5664  0.5153  11.00000  0.05    0.62
Q2    1   0.5825 -0.9056  0.3776  11.00000  0.05    0.49
Q3    1   0.5555 -0.8208  0.1904  11.00000  0.05    0.47
Q4    1   0.5474 -0.5000  0.3456  10.50000  0.05    0.42
Q5    1   0.7712 -0.8757  0.4544  11.00000  0.05    0.41
Q6    1   0.6567 -0.8594  0.5183  11.00000  0.05    0.41
Q7    1   0.4180 -1.0000  0.3956  10.50000  0.05    0.40
Q8    1   0.5928 -0.6388  0.7176  11.00000  0.05    0.40
Q9    1   0.7648 -0.8065  0.7102  11.00000  0.05    0.39
Q10   1   0.5592 -0.8110  0.6489  11.00000  0.05    0.39
Q11   1   0.5418 -0.5000  0.1269  10.50000  0.05    0.39
Q12   1   0.6660 -0.6210  0.9735  11.00000  0.05    0.38
Q13   1   0.5296 -0.8586  0.1915  11.00000  0.05    0.38
Q14   1   0.3929 -1.0000  0.3582  10.50000  0.05    0.37
Q15   1   0.6427 -0.6075  0.9709  11.00000  0.05    0.36
Q16   1   0.5507 -0.5000  0.7561  10.50000  0.05    0.36
Q17   1   0.6242 -0.6758  0.6718  11.00000  0.05    0.36
Q18   1   0.5266 -0.6627  0.1890  11.00000  0.05    0.35
Q19   1   0.5881 -0.8566  0.3275  11.00000  0.05    0.34
Q20   1   0.7454 -0.8345  0.4678  11.00000  0.05    0.34
;
_shelx_res_checksum   20399

_shelx_hkl_file
;
  -2   0   0 29378.1 1198.75   4
  -4   0   0 106.014 12.1538   4
  -4   0   0 91.9150 6.15237   3
  -4   0   0 93.9964 6.50281   5
  -6   0   0 2688.66 95.5217   5
  -6   0   0 2598.96 104.819   4
  -6   0   0 2590.83 91.8328   9
  -6   0   0 2721.58 93.8551   3
  -8   0   0 3238.80 137.204   5
  -8   0   0 3286.38 147.928   4
  -8   0   0 3228.33 132.891   9
  -8   0   0 3230.50 134.804   3
 -10   0   0 1367.25 56.0776   9
 -10   0   0 1291.63 61.3216   5
 -10   0   0 1292.03 57.1047   8
 -10   0   0 1327.63 58.0415   3
 -12   0   0 9105.83 379.658   5
 -12   0   0 9740.11 374.233   8
 -12   0   0 8780.98 374.437   3
 -12   0   0 8603.96 393.113   7
 -14   0   0 12.0416 5.63002   5
 -14   0   0 12.6853 3.53887   8
 -16   0   0 110.546 21.8442   7
 -16   0   0 132.758 26.6220   4
 -18   0   0-2.85002 17.5219   4
 -18   0   0 14.8548 15.2218   7
 -20   0   0 377.492 47.0797   4
 -22   0   0 85.5787 32.2808   4
 -24   0   0 529.842 61.9450   4
 -26   0   0-12.5458 24.4776   4
   3   1   0 1094.09 52.6046   7
  -3  -1   0 1190.10 52.7020   7
  -3  -1   0 1317.74 52.8110   4
  -3  -1   0 1138.60 47.8264   6
  -3   1   0 1254.47 50.7619   5
   3  -1   0 1177.44 50.2646   5
   3   1   0 1112.08 47.8512   6
  -3   1   0 1196.84 48.6726  10
   3  -1   0 1185.23 48.6372  10
   5  -1   0 3300.33 141.131  10
  -5  -1   0 3440.62 140.218   6
  -5   1   0 3538.68 151.804   4
  -5  -1   0 3756.61 149.492   4
   5   1   0 3455.77 141.484   3
  -5  -1   0 3602.58 140.519   3
  -5  -1   0 3566.31 148.565   7
  -5   1   0 3799.68 144.675   5
   5  -1   0 3590.19 140.392   9
   7  -1   0 608.990 23.6414   9
  -7  -1   0 548.772 24.0642   9
  -7  -1   0 528.895 26.2359   5
  -7  -1   0 542.975 23.9347   3
  -7  -1   0 538.514 33.5193   7
  -7  -1   0 522.963 33.9491   4
  -7   1   0 602.753 38.4671   4
  -7  -1   0 519.228 23.2036   6
   7  -1   0 560.645 24.4550  10
  -7   1   0 575.769 28.3498   5
   9  -1   0 204.426 9.45810  10
  -9   1   0 171.412 13.1754   5
   9  -1   0 148.519 8.10664   9
  -9  -1   0 186.173 9.00308   9
  -9  -1   0 181.559 11.7932   5
  -9   1   0 173.600 8.91915   8
  -9  -1   0 204.331 19.5708   7
  -9   1   0 236.795 24.8933   4
  -9  -1   0 210.595 20.7419   4
  -9   1   0 242.498 13.6663   3
  -9  -1   0 168.598 8.79527   3
  -9  -1   0 164.370 7.72745   6
  11  -1   0 20.5359 2.88349  10
 -11  -1   0 31.0144 3.06480   3
 -11  -1   0 37.3831 12.5187   4
 -11   1   0 25.1797 13.5627   4
 -11  -1   0 25.8708 2.94197   9
 -11   1   0 20.4344 5.82994   5
 -11  -1   0 15.9297 4.90389   5
 -11  -1   0 26.3458 3.66919   8
 -11   1   0 18.5770 2.86122   8
 -11   1   0 23.1334 4.83774   3
 -13   1   0 193.184 15.3984   5
 -13  -1   0 94.5057 10.9504   5
 -13  -1   0 108.784 8.60747   8
 -13   1   0 198.763 8.76251   8
 -13  -1   0 115.804 17.9230   7
  13  -1   0 133.887 7.09041  10
 -13  -1   0 124.443 7.56150   9
 -13  -1   0 106.669 7.00221   3
 -13   1   0 242.173 12.4467   3
 -15  -1   0 89.2266 7.76512   8
 -15  -1   0 108.585 20.4703   4
 -15   1   0 138.133 13.6937   5
 -15  -1   0 99.5446 11.4005   5
 -17  -1   0 105.896 20.8866   7
 -17  -1   0 75.0393 19.2696   4
 -17   1   0 113.017 24.5743   7
 -17   1   0 129.116 27.9207   4
 -19   1   0 13.7724 16.6932   7
 -19  -1   0 32.2879 18.3484   4
 -19   1   0 28.9883 24.0146   4
 -21   1   0 14.8375 26.1427   4
 -21  -1   0 33.2687 24.0020   4
 -23  -1   0 265.874 42.2164   4
 -23   1   0 165.358 40.1079   4
 -25  -1   0 60.8647 25.2663   4
 -25   1   0 60.9558 32.8733   4
   0   2   0 9577.94 403.858   6
   0  -2   0 9921.16 403.960   6
   0   2   0 10381.1 405.163  10
   0  -2   0 10132.8 405.039  10
  -2   2   0 730.812 33.1200   6
   2  -2   0 834.916 33.3487   6
  -2  -2   0 796.181 33.4333   6
   2   2   0 740.933 33.2757   6
  -2   2   0 808.654 34.6275  10
  -2  -2   0 804.110 34.1481  10
  -4  -2   0 2218.47 94.6938   6
   4  -2   0 2402.48 94.4808   6
  -4   2   0 2237.23 94.3379   6
  -4  -2   0 2193.06 99.1578   4
  -4  -2   0 2365.28 98.6804   7
   4   2   0 2401.45 95.1518  10
  -4   2   0 2362.64 96.1755  10
  -4  -2   0 2221.16 95.0081  10
  -6   2   0 2267.65 101.233   5
  -6  -2   0 2316.86 104.946   7
  -6  -2   0 2531.93 105.593   4
  -6   2   0 2121.79 109.295   4
  -6  -2   0 2445.16 96.2272   6
  -6   2   0 2162.57 95.6526   6
  -6  -2   0 2293.62 95.9746  10
   6   2   0 2522.96 96.0894  10
   6   2   0 2347.45 96.8125   3
   8   2   0 402.465 18.4433   3
  -8   2   0 314.385 15.6061   8
  -8  -2   0 428.925 28.0368   7
  -8   2   0 394.858 22.3424   5
  -8  -2   0 455.911 28.5447   4
  -8   2   0 372.013 31.8303   4
  -8  -2   0 384.387 17.3982   9
   8  -2   0 354.310 16.1726   9
  -8  -2   0 396.131 16.2147   6
  -8   2   0 368.855 15.5587   6
 -10  -2   0 1661.74 74.0696   5
 -10   2   0 1674.52 69.7820   8
 -10  -2   0 1758.81 72.8177   8
 -10  -2   0 1395.81 82.6002   7
 -10   2   0 1914.99 78.7311   5
 -10  -2   0 1596.19 84.8791   4
 -10   2   0 1857.57 92.3452   4
 -10  -2   0 1560.50 69.7012   6
  10  -2   0 1923.04 70.1471   9
 -10  -2   0 1548.26 70.9518   9
 -12  -2   0 405.148 14.9014   9
 -12  -2   0 411.891 19.5197   5
 -12   2   0 420.940 13.5862   8
 -12  -2   0 388.988 16.7266   8
 -12  -2   0 401.726 30.6191   7
 -12  -2   0 424.783 31.8480   4
 -12  -2   0 351.009 12.6488   6
 -12   2   0 428.937 21.9005   3
 -14  -2   0-0.34370 2.77032   8
 -14   2   0 9.44217 16.6241   4
 -14  -2   0-1.22366 5.36053   5
 -14   2   0 19.2092 7.58255   5
 -14  -2   0 3.39947 9.23545   7
 -16  -2   0 159.705 24.2492   4
 -16   2   0 176.461 31.2902   4
 -18  -2   0 121.334 23.9309   4
 -18   2   0 122.050 29.2386   7
 -18   2   0 174.545 33.1666   4
 -20   2   0-3.06168 21.5620   7
 -20   2   0 32.6436 27.5903   4
 -20  -2   0-2.92439 17.1135   4
 -22  -2   0-25.5310 20.8259   4
 -22   2   0 4.12653 25.3811   4
 -24   2   0 40.6535 32.1885   4
 -24  -2   0-3.43674 17.1157   4
   1  -3   0 773.690 31.9879   8
  -1   3   0 760.315 33.9197  10
   1   3   0 769.366 33.8271  10
  -1  -3   0 737.845 32.2979   6
   1  -3   0 720.782 32.1931   6
  -3  -3   0 230.780 11.7651   4
   3  -3   0 236.873 10.7785   6
  -3  -3   0 238.982 11.0913   6
  -3   3   0 221.161 12.6328  10
   3   3   0 257.147 12.3905  10
   3  -3   0 227.815 10.0180   8
  -5  -3   0 10.1168 6.68433   4
  -5  -3   0 10.7708 3.73399   7
  -5   3   0 12.2973 3.67268  10
   5   3   0 10.3823 2.88279  10
   5  -3   0 13.0301 2.08619   6
  -5  -3   0 11.0390 2.40564   6
  -7  -3   0 2693.02 109.771   6
  -7   3   0 2537.62 125.528   4
  -7  -3   0 2830.53 119.300   4
  -7   3   0 2433.33 111.691  10
  -7  -3   0 2548.61 109.746  10
   7   3   0 2808.73 110.007  10
  -7  -3   0 2705.12 116.811   7
  -9  -3   0 1240.11 64.3670   4
  -9   3   0 1170.94 69.7463   4
  -9  -3   0 1249.33 52.0207   6
  -9  -3   0 1179.12 54.4443   9
  -9  -3   0 1293.77 63.2785   7
 -11  -3   0 11.1118 3.91013   8
 -11  -3   0 28.8659 10.1303   7
 -11  -3   0 15.4133 2.16144   6
 -11   3   0 12.7860 1.71956   6
 -11  -3   0 23.0107 12.5143   4
 -11  -3   0 10.8693 2.76050   9
 -13  -3   0 579.814 31.0980   8
 -13  -3   0 601.406 42.5404   7
 -13  -3   0 527.165 42.6907   4
 -13   3   0 617.306 51.9448   4
 -13  -3   0 625.670 33.2222   5
 -13   3   0 602.918 35.7339   3
 -15  -3   0 24.0120 11.5335   7
 -15  -3   0 50.9503 16.1061   4
 -17   3   0 109.320 28.3792   4
 -17  -3   0 118.867 21.7582   4
 -19  -3   0 15.1617 13.1742   4
 -19   3   0-7.11446 23.5160   4
 -19   3   0 12.0077 22.3669   7
 -21   3   0 20.5364 25.0170   7
 -21   3   0 81.0690 33.8829   4
 -21  -3   0 47.5593 19.0727   4
 -23   3   0 447.158 62.4114   4
 -25   3   0 92.3579 38.9977   4
   0   4   0 13366.8 544.223  10
   0  -4   0 13232.1 542.112   6
  -2   4   0 187.097 12.1398  10
   2   4   0 214.504 12.2284  10
   2  -4   0 189.271 10.2328   6
  -2  -4   0 207.695 10.4842   6
   2  -4   0 189.775 9.64231   8
  -4  -4   0 666.056 32.3815   4
   4   4   0 838.779 33.9658  10
  -4   4   0 696.209 34.3466  10
   4  -4   0 709.159 31.8512   6
  -4  -4   0 790.477 32.3720   6
   4  -4   0 725.934 30.8354   8
  -6  -4   0 4507.83 192.959   6
   6  -4   0 4801.65 192.754   6
   6   4   0 4681.06 193.936  10
  -6   4   0 4754.79 195.836  10
  -6  -4   0 4549.61 197.489   4
  -6   4   0 5316.94 211.095   4
  -8  -4   0 95.1514 9.48500   7
  -8  -4   0 96.0994 13.3155   4
  -8  -4   0 74.5429 5.54338   6
   8   4   0 82.2685 6.27365  10
  -8   4   0 78.3558 17.0974   4
 -10  -4   0 35.2832 7.74242   7
 -10  -4   0 34.7394 3.57802   6
 -10  -4   0 17.7516 5.05564   8
 -10  -4   0 23.1755 4.42338   9
 -12  -4   0 2179.71 96.9710   7
 -12  -4   0 1995.27 84.5123   6
 -12   4   0 1991.50 111.045   4
 -12  -4   0 1939.22 100.417   4
 -12  -4   0 1941.64 85.9048   9
 -12  -4   0 2166.89 88.2602   8
 -14  -4   0 263.015 17.7056   5
 -14  -4   0 260.577 27.0929   4
 -14  -4   0 249.411 23.0161   7
 -16   4   0 821.647 69.2891   4
 -16  -4   0 818.595 57.0574   4
 -16  -4   0 890.117 42.1873   8
 -18  -4   0 120.367 22.0194   4
 -18   4   0 193.012 36.2188   4
 -20   4   0 126.304 33.6178   4
 -22   4   0 49.5685 29.4949   4
 -22   4   0 79.9689 31.6212   7
 -24   4   0 64.7943 34.7804   4
   1  -5   0 812.651 35.1973   6
  -1  -5   0 799.440 35.2079   6
  -1  -5   0 789.456 35.5221   8
   1  -5   0 802.622 34.8836   8
  -1   5   0 785.966 37.6920  10
   1   5   0 735.575 37.2491  10
  -3  -5   0 698.231 27.1235   6
   3  -5   0 553.029 26.2467   6
   3  -5   0 517.194 25.3794   8
  -3   5   0 557.387 29.0983  10
   3   5   0 681.154 29.3361  10
  -5   5   0 39.0875 13.4675   4
   5   5   0 53.4507 5.91167  10
   5  -5   0 38.9854 3.93217   6
  -5  -5   0 47.3924 4.47779   6
  -5   5   0 24.4908 5.52503  10
   5  -5   0 35.7882 2.78192   8
   7  -5   0 392.894 18.8134   6
  -7  -5   0 421.479 19.4265   6
   7   5   0 420.900 20.5878  10
  -7   5   0 341.279 21.6751  10
  -7  -5   0 402.927 23.2277   4
  -7   5   0 381.558 33.2316   4
  -9  -5   0 94.0358 12.6279   4
  -9  -5   0 106.533 9.45881   8
  -9  -5   0 104.040 7.08884   6
   9   5   0 109.993 7.87884  10
  -9   5   0 83.7070 18.6459   4
 -11  -5   0 1260.83 59.4259   7
 -11   5   0 1290.33 77.8035   4
 -11  -5   0 1073.73 62.8289   4
 -11  -5   0 1248.24 53.2983   6
 -11  -5   0 1242.25 56.2035   9
 -13  -5   0 1925.65 86.4098   8
 -13  -5   0 1866.80 96.8809   4
 -13   5   0 1997.46 113.223   4
 -13  -5   0 2046.58 84.5698   9
 -13  -5   0 1857.35 90.7150   7
 -15   5   0 1122.46 81.8313   4
 -15  -5   0 1152.68 54.1969   8
 -17   5   0 55.2019 24.6067   4
 -17  -5   0 23.6245 6.22955   8
 -19   5   0 215.116 41.9099   4
 -21   5   0 39.6995 28.4040   4
 -23   5   0-4.19947 26.6149   7
 -23   5   0 54.5144 36.9245   4
   0  -6   0 4857.93 201.475   6
   0  -6   0 4926.02 201.584   8
   0   6   0 4783.46 204.451  10
  -2  -6   0 722.626 33.2693   6
   2  -6   0 732.298 33.2456   6
  -2   6   0 731.223 36.4310  10
   2   6   0 694.322 35.7226  10
  -2  -6   0 728.122 33.9095   8
   2  -6   0 761.663 32.7296   8
  -4  -6   0 767.800 35.9397   6
   4  -6   0 852.134 35.9598   6
  -4   6   0 782.686 39.3334  10
   4   6   0 761.242 38.0159  10
  -4  -6   0 825.154 37.2843   8
   4  -6   0 772.462 34.5578   8
  -6  -6   0 464.513 23.3603   8
  -6  -6   0 431.272 21.6429   6
   6  -6   0 472.771 21.5914   6
  -6   6   0 511.337 36.8720   4
   6  -6   0 438.955 19.5053   8
   6   6   0 423.644 23.2914  10
  -6   6   0 435.653 24.9643  10
  -8   6   0 2597.75 122.530   4
  -8  -6   0 2105.72 101.765   4
   8  -6   0 2524.73 99.3298   6
  -8  -6   0 2358.56 99.4639   6
  -8   6   0 2456.48 103.922  10
   8   6   0 2309.53 101.012  10
  -8  -6   0 2213.46 101.650   8
  10   6   0 0.98424 3.20878  10
 -10  -6   0 0.79538 2.79347   6
 -10  -6   0-0.73111 6.69449   4
 -12  -6   0 1586.74 67.8862   8
 -12  -6   0 1525.01 67.5979   9
 -12  -6   0 1499.31 63.9689   6
 -12   6   0 1682.06 94.6743   4
 -14   6   0 5.87565 19.7223   4
 -14  -6   0 34.9858 6.94919   8
 -16   6   0 115.059 31.1066   4
 -16  -6   0 148.645 12.8512   8
 -18   6   0 7.69940 25.1158   4
 -18  -6   0 22.6784 6.66391   8
 -20   6   0 354.197 54.4181   4
 -22   6   0 180.997 46.0104   4
 -24   6   0 4.59872 29.5647   7
 -24   6   0-10.8079 33.2193   4
  -1   7   0 198.013 18.2410   4
   1   7   0 263.689 15.7894   4
   1  -7   0 190.775 12.2160   8
  -1  -7   0 240.074 13.6224   8
   1   7   0 256.171 16.4295  10
  -1   7   0 202.624 15.6117  10
   1  -7   0 183.855 12.4237   6
  -1  -7   0 268.719 13.5953   6
  -3   7   0 238.664 22.9553   4
   3  -7   0 220.278 12.9929   8
  -3  -7   0 283.788 15.6649   8
  -3   7   0 225.579 17.0782  10
   3   7   0 373.468 19.1300  10
   3  -7   0 217.957 13.6922   6
  -3  -7   0 318.261 15.1549   6
  -5   7   0 704.260 47.1706   4
  -5  -7   0 737.979 34.1056   6
   5  -7   0 762.674 33.8617   6
   5   7   0 768.907 36.9638  10
  -5   7   0 666.752 37.3920  10
   5  -7   0 749.108 32.2804   8
  -5  -7   0 684.434 35.2167   8
  -7   7   0 23.3969 15.4434   4
   7  -7   0 18.6574 2.72915   8
  -7   7   0 21.8109 6.75889  10
   7   7   0 48.4801 6.68368  10
   7  -7   0 22.0391 3.92015   6
  -7  -7   0 42.8738 4.97283   6
  -9   7   0 1.27385 5.27172  10
   9   7   0 1.27231 3.85666  10
  -9  -7   0 3.71802 3.17731   6
   9  -7   0 1.13902 2.85394   6
 -11  -7   0 1651.69 70.1697   6
 -11  -7   0 1558.17 73.3633   8
 -11   7   0 1570.80 96.0272   4
 -13  -7   0 2932.07 126.577   8
 -13   7   0 2753.14 154.720   4
 -15  -7   0 909.099 46.0439   8
 -15   7   0 929.007 74.7999   4
 -17   7   0 86.9440 32.4679   4
 -17  -7   0 67.9470 9.79535   8
 -19   7   0 127.921 35.9082   4
 -19  -7   0 115.856 12.7601   8
 -21   7   0 201.048 45.1891   4
 -23   7   0 10.7005 30.2136   4
 -25   7   0-14.9970 30.7358   7
   0   8   0 16851.7 706.512   4
   0  -8   0 17518.7 702.066   6
   0  -8   0 17096.1 701.786   8
   0   8   0 16859.2 706.047  10
  -2   8   0 42.4492 7.87369  10
   2   8   0 9.46321 5.85203  10
   2  -8   0 26.6273 4.36577   8
  -2  -8   0 4.42082 4.22404   8
   2  -8   0 24.3062 4.45483   6
  -2  -8   0 4.40906 3.53023   6
   2   8   0 11.6995 4.70569   4
  -2   8   0 53.2809 12.1102   4
   4  -8   0 31.4776 4.23474   8
  -4  -8   0 31.5785 5.81310   8
  -4   8   0 50.0853 8.67302  10
   4   8   0 40.9377 7.13292  10
   4  -8   0 44.1732 5.39280   6
  -4  -8   0 38.1692 5.49386   6
   6  -8   0 162.968 10.5431   6
  -6  -8   0 140.027 10.2890   6
  -6   8   0 189.238 23.9635   4
  -6   8   0 141.845 13.8602  10
   6   8   0 136.953 12.3464  10
   6  -8   0 149.660 8.45817   8
  -8  -8   0 237.628 14.4711   6
   8  -8   0 274.634 14.5113   6
   8   8   0 218.411 16.1381  10
  -8  -8   0 218.502 15.9506   8
 -10  -8   0 42.1458 7.36965   8
  10   8   0 32.7870 7.09121  10
  10  -8   0 52.6973 6.32647   6
 -12  -8   0 6770.21 281.513   8
 -12   8   0 6348.73 310.384   4
 -14  -8   0 57.6106 8.95389   8
 -14   8   0 51.6433 26.7857   4
 -14  -8   0 40.8657 8.41990   9
 -16  -8   0 34.5296 7.93571   8
 -16   8   0 18.5666 23.2189   4
 -18  -8   0 140.136 14.1667   8
 -18   8   0 138.366 37.4503   4
 -20  -8   0 169.372 16.2521   8
 -20   8   0 219.607 44.8279   4
 -22   8   0 189.986 48.2589   4
   1   9   0 443.819 25.4975   4
  -1   9   0 538.752 31.1647   4
   1  -9   0 504.075 23.6787   8
  -3   9   0 182.869 20.5455   4
   3  -9   0 170.581 10.5231   8
   5   9   0 171.613 14.1304  10
  -5   9   0 174.595 22.2588   4
   5  -9   0 121.579 8.58581   8
   7   9   0 593.384 35.2157  10
  -7   9   0 665.738 38.0728  10
  -7  -9   0 556.675 33.6956   8
  -9  -9   0 779.916 40.6861   8
  -9   9   0 770.840 43.3450  10
   9   9   0 820.738 41.5947  10
  -9   9   0 850.485 60.3015   4
 -11  -9   0 209.146 13.5829   6
 -11  -9   0 210.700 16.4070   8
 -13  -9   0 10.0413 6.30598   9
 -13   9   0 3.16032 20.3192   4
 -13  -9   0 4.39889 5.86113   8
 -15   9   0 170.559 36.4938   4
 -15  -9   0 216.526 17.8495   8
 -17   9   0 61.7199 31.6773   4
 -17  -9   0 130.356 14.0431   8
 -19   9   0 13.8026 28.2828   4
 -19  -9   0 3.52302 7.41562   8
 -21   9   0 187.047 49.9689   4
 -21  -9   0 214.875 19.3405   8
   0 -10   0 8681.33 360.792   6
   0  10   0 8560.83 365.580   4
   0  10   0 8690.41 366.364  10
   0 -10   0 8851.65 360.585   8
  -2 -10   0 1377.22 59.9254   6
   2 -10   0 1338.19 59.5453   6
   2  10   0 1219.80 56.7917   4
  -2  10   0 1362.34 69.1982   4
  -2  10   0 1327.26 65.1296  10
   2 -10   0 1358.16 58.7972   8
  -4 -10   0 1209.64 57.4887   6
   4 -10   0 1279.82 57.3411   6
  -4  10   0 1300.50 71.3497   4
  -4  10   0 1296.22 63.5936  10
  -4 -10   0 1175.43 58.2590   8
   4 -10   0 1314.58 55.9669   8
  -6 -10   0 727.455 37.8120   8
   6 -10   0 709.250 35.6639   6
  -6 -10   0 781.462 36.6290   6
  -6  10   0 737.190 52.0672   4
  -6  10   0 720.049 41.6084  10
   6 -10   0 727.984 33.3700   8
  -8  10   0 1003.65 65.5164   4
  -8 -10   0 865.183 43.3613   6
   8 -10   0 937.382 43.3518   6
  -8  10   0 964.079 50.6284  10
  -8 -10   0 895.925 45.9822   8
 -10  10   0 2.61357 17.5242   4
 -10 -10   0 23.0252 5.23240   6
  10 -10   0 16.5851 5.22985   6
 -10 -10   0 18.1043 7.25849   8
 -12  10   0 247.857 37.9285   4
 -12 -10   0 231.144 15.6203   6
 -12 -10   0 279.353 19.9415   8
 -14 -10   0 192.582 17.3125   9
 -14  10   0 166.397 35.6998   4
 -14 -10   0 196.027 17.3630   8
 -16  10   0 708.243 71.3245   4
 -16 -10   0 734.269 41.4948   8
 -18  10   0 40.7128 32.6148   4
 -18 -10   0 15.8859 7.76509   8
 -20 -10   0 278.395 22.8943   8
 -20  10   0 269.400 53.3142   4
 -22 -10   0 18.8867 9.08340   8
 -22  10   0 22.5839 35.7834   4
   1 -11   0 130.490 11.1080   6
  -1 -11   0 128.925 11.2475   6
  -1  11   0 141.014 16.9923   4
  -1 -11   0 120.388 10.9374   8
  -1  11   0 144.479 15.3945  10
   1  11   0 133.057 15.0071  10
  -3 -11   0 12.6891 5.43812   8
   3 -11   0 11.8833 4.22899   8
  -3 -11   0 18.1022 5.61355   6
   3 -11   0 13.3939 5.34430   6
  -3  11   0 41.0361 14.1959   4
  -3  11   0 22.2440 8.56492  10
   3  11   0 44.1212 9.80248  10
  -5  11   0 1736.77 92.9984   4
  -5 -11   0 1791.92 76.4458   6
   5 -11   0 1631.91 75.4795   6
  -5  11   0 1600.32 82.2916  10
   5  11   0 1779.14 81.4965  10
   5 -11   0 1623.15 73.1948   8
  -5 -11   0 1745.62 77.8249   8
   7 -11   0 2239.79 94.7328   6
  -7 -11   0 2072.91 94.8864   6
  -7 -11   0 2206.55 97.5330   8
   7  11   0 2086.28 99.2877  10
  -7  11   0 2148.74 102.579  10
  -9 -11   0 108.697 10.2035   6
   9 -11   0 144.876 11.1670   6
  -9  11   0 106.273 25.6279   4
  -9 -11   0 102.059 12.1731   8
   9  11   0 98.2360 13.0708  10
 -11  11   0 8.90029 21.1424   4
 -11 -11   0 14.4297 7.08254   8
 -11 -11   0 3.12381 4.63924   6
  11 -11   0 7.15599 4.58691   6
 -13 -11   0 26.6316 8.43903   8
 -13 -11   0 14.3088 5.45987   6
 -15 -11   0 62.7718 11.1337   9
 -15  11   0 86.3756 31.7508   4
 -15 -11   0 64.5116 11.4159   8
 -17  11   0 4.42474 28.4482   4
 -17 -11   0 8.85338 8.69122   8
 -19 -11   0 37.9588 10.3390   8
 -19  11   0 49.6979 35.4490   4
 -21 -11   0-1.10743 8.84345   8
 -21  11   0-5.54882 33.0265   4
   0 -12   0 1624.87 73.8708   6
   0  12   0 1660.25 80.9517  10
   0 -12   0 1595.72 73.1540   8
  -2 -12   0 421.653 24.6774   6
   2 -12   0 385.867 24.0994   6
  -2 -12   0 473.351 25.5109   8
  -2  12   0 406.159 30.1782  10
   2  12   0 449.798 30.4608  10
   4 -12   0 10.1960 4.57729   8
  -4 -12   0 26.7786 6.76284   8
  -4  12   0 54.5864 17.0226   4
   4 -12   0 15.4710 5.84294   6
  -4 -12   0 27.3699 6.24553   6
  -4  12   0 8.90742 8.59125  10
   4  12   0 40.5407 10.3359  10
   6 -12   0 24.8875 6.23733   6
  -6 -12   0 21.9365 6.25312   6
  -6 -12   0 9.87687 6.27112   8
   6  12   0 12.4932 7.91832  10
  -6  12   0 19.7108 9.78704  10
  -8  12   0 1325.90 81.1197   4
  -8 -12   0 1162.22 56.2843   6
   8 -12   0 1233.30 56.2917   6
   8  12   0 1129.50 60.6132  10
  -8 -12   0 1157.70 58.9018   8
  10 -12   0 275.359 17.7220   6
 -10 -12   0 219.728 16.6295   6
 -10 -12   0 220.349 18.8813   8
 -10  12   0 292.096 39.7160   4
 -12 -12   0 84.9783 9.99415   6
 -12 -12   0 86.4491 12.4553   8
 -12  12   0 56.5679 26.5419   4
 -14 -12   0 78.5612 13.2568   9
 -14  12   0 91.5338 32.2737   4
 -14 -12   0 82.8732 12.8687   8
 -16  12   0 220.175 44.3442   4
 -16 -12   0 244.760 21.7888   8
 -18 -12   0 1.07818 8.03273   8
 -18  12   0 14.5815 29.4079   4
 -20 -12   0 122.726 16.2885   8
 -20  12   0 87.0221 41.6507   4
  -1 -13   0 181.603 14.4680   8
   1 -13   0 189.112 13.8460   8
  -1  13   0 172.991 18.9784  10
   1  13   0 199.686 20.7009  10
  -1 -13   0 168.659 14.2911   6
   1 -13   0 160.636 14.1108   6
  -3 -13   0 298.451 18.9010   8
   3 -13   0 197.758 14.7805   8
   3  13   0 299.159 23.9250  10
  -3  13   0 210.824 21.7955  10
  -3 -13   0 253.790 17.6264   6
   3 -13   0 167.611 15.4295   6
  -5 -13   0 1219.42 58.1540   8
  -5  13   0 1066.57 63.3744  10
   5  13   0 1325.61 64.1046  10
  -5 -13   0 1241.69 56.9271   6
   5 -13   0 1029.01 55.0710   6
  -7  13   0 1731.22 97.2144   4
  -7 -13   0 1551.57 77.1068   8
   7  13   0 1579.32 80.7517  10
  -7 -13   0 1533.94 74.9674   6
   7 -13   0 1793.99 75.7267   6
  -9 -13   0 330.719 25.3286   8
   9 -13   0 446.306 24.8417   6
  -9 -13   0 348.693 23.2726   6
  -9  13   0 442.795 45.8983   4
 -11  13   0-3.20371 22.2935   4
 -11 -13   0 6.57479 7.57439   8
  11 -13   0 6.08538 5.73338   6
 -11 -13   0 8.01824 5.63098   6
 -13  13   0 3.69026 22.3388   4
 -13 -13   0 13.1276 8.31538   8
 -13 -13   0 22.0138 7.02700   6
 -15 -13   0 22.1768 10.0349   9
 -15  13   0 33.4686 27.6645   4
 -15 -13   0 15.0866 9.40088   8
 -17  13   0 61.7536 33.8736   4
 -17 -13   0 28.2072 10.9031   8
 -19  13   0 100.947 40.5300   4
 -19 -13   0 72.3702 13.7744   8
   0 -14   0 690.417 37.2625   6
   0  14   0 680.426 44.2039  10
   0 -14   0 659.879 35.7467   8
  -2 -14   0 62.1987 9.03278   8
   2 -14   0 41.2664 7.09678   8
  -2  14   0 39.6386 12.6426  10
   2  14   0 31.0656 11.5662  10
   2 -14   0 45.9712 8.60674   6
  -2 -14   0 39.0087 8.24275   6
  -4 -14   0 126.731 13.6115   8
   4  14   0 146.021 18.3183  10
  -4 -14   0 126.027 13.0965   6
   4 -14   0 144.460 13.6128   6
  -4  14   0 121.704 18.0181  10
   6 -14   0 908.783 48.6260   6
  -6 -14   0 990.961 49.8380   6
  -6 -14   0 1011.61 51.4645   8
   6  14   0 1024.99 56.8098  10
  -8 -14   0 61.4407 10.8823   8
  -8 -14   0 49.9533 9.07816   6
   8 -14   0 50.7457 9.00735   6
 -10 -14   0 84.9164 11.2852   6
  10 -14   0 70.1210 10.1093   6
 -10  14   0 58.0177 24.5880   4
 -10 -14   0 86.1984 12.7206   8
 -12 -14   0 615.738 39.4738   8
 -12 -14   0 664.824 36.3202   6
 -12  14   0 668.048 65.1618   4
 -14 -14   0 11.6333 12.0900   9
 -14 -14   0 54.9074 12.2120   8
 -16 -14   0 201.166 21.0123   8
 -16  14   0 240.847 49.0014   4
 -18 -14   0 17.6397 9.60702   8
 -18  14   0 5.17297 30.2791   4
  -1 -15   0 785.964 41.5366   8
   1 -15   0 783.402 40.7338   8
   1 -15   0 785.292 42.6595   6
  -1 -15   0 756.504 42.4297   6
   1  15   0 825.550 51.0517  10
  -1  15   0 757.604 50.4583  10
  -3 -15   0 133.454 13.7930   6
   3 -15   0 107.263 12.7325   6
  -3  15   0 97.1821 17.6125  10
   3  15   0 117.740 18.3089  10
  -3 -15   0 134.398 13.9123   8
   5 -15   0 20.5231 7.61478   6
  -5 -15   0 50.0578 9.47588   6
  -5 -15   0 43.2419 9.55217   8
   7 -15   0 0.76854 6.02400   6
  -7 -15   0 13.1000 7.17446   6
  -7 -15   0-0.94211 7.52442   8
  -9 -15   0 108.912 15.0051   8
  -9 -15   0 116.449 13.5127   6
   9 -15   0 149.328 14.5248   6
 -11 -15   0 46.7271 9.39829   6
 -11 -15   0 43.6405 11.2117   8
 -13  15   0 7.87526 25.3161   4
 -13 -15   0 5.66585 6.58831   6
 -13 -15   0 9.27502 8.45633   8
 -15 -15   0 33.0851 10.7546   8
 -15  15   0 8.94198 29.9568   4
 -15 -15   0 1.26375 10.1118   9
 -17  15   0 15.0382 33.5845   4
   0 -16   0 747.558 41.2731   6
   0 -16   0 694.057 39.1455   8
  -2 -16   0 4.43075 7.01048   6
   2 -16   0-4.27519 7.07621   6
  -2 -16   0 0.82287 6.13030   8
   2 -16   0-0.67292 5.37356   8
  -4 -16   0 127.242 14.6151   6
   4 -16   0 137.244 14.4475   6
  -4 -16   0 101.154 13.2832   8
   6 -16   0 293.011 21.8340   6
  -6 -16   0 270.705 21.9047   6
  -6 -16   0 283.468 22.8836   8
   8 -16   0 72.1572 11.9805   6
  -8 -16   0 56.6626 10.5468   6
  -8 -16   0 71.1956 12.3850   8
 -10 -16   0 14.3612 7.95142   6
 -10 -16   0 19.0348 9.68017   8
 -12 -16   0 29.5052 8.58599   6
 -12 -16   0 44.3147 11.7976   8
 -14 -16   0 15.4076 11.7403   9
 -14 -16   0 37.2773 11.7357   8
 -16  16   0 19.1952 32.9902   4
   1 -17   0 196.357 18.4167   6
  -1 -17   0 169.146 17.9226   6
  -1 -17   0 200.581 17.5872   8
   1 -17   0 209.967 17.4702   8
  -3 -17   0 513.586 32.9775   6
   3 -17   0 448.276 31.4120   6
  -3 -17   0 527.711 32.5921   8
  -5 -17   0 591.862 35.0752   6
  -5 -17   0 578.118 35.1658   8
   7 -17   0 240.005 21.4533   6
  -7 -17   0 247.576 21.4671   6
  -7 -17   0 256.142 22.6030   8
   9 -17   0-2.80554 8.62379   6
  -9 -17   0 9.79745 7.96800   6
  -9 -17   0 4.68662 9.35680   8
 -11 -17   0 89.0501 13.0822   6
 -11 -17   0 86.7978 15.4575   8
 -13 -17   0 118.077 19.5849   9
 -13 -17   0 101.639 14.4319   6
 -13 -17   0 124.877 17.9774   8
 -15 -17   0 2.94641 11.2069   9
   0 -18   0 2429.86 110.298   8
   0 -18   0 2355.76 112.182   6
  -2 -18   0 117.934 14.2964   8
  -2 -18   0 96.7016 14.3968   6
   2 -18   0 135.733 15.9772   6
  -4 -18   0 126.253 15.5699   8
  -4 -18   0 132.923 16.0227   6
   4 -18   0 122.403 16.2704   6
  -6 -18   0 35.6651 10.7806   8
  -6 -18   0 51.1468 11.5646   6
   6 -18   0 58.3167 12.5163   6
  -8 -18   0 168.408 20.2523   8
  -8 -18   0 200.908 20.1697   6
   8 -18   0 195.842 19.1050   6
 -10 -18   0 38.3695 11.9960   8
 -10 -18   0 51.5376 12.0381   6
 -12 -18   0 1181.43 62.8433   6
  -1 -19   0 14.0679 8.47704   8
   1 -19   0 12.5932 9.57252   6
  -1 -19   0 14.9992 9.72821   6
  -3 -19   0 7.53330 8.59760   8
   3 -19   0 4.67908 8.24205   6
  -3 -19   0 6.93132 9.39768   6
  -5 -19   0 54.4981 12.4090   8
  -5 -19   0 45.3159 12.1749   6
   5 -19   0 61.8390 12.9124   6
  -7 -19   0 217.739 22.6014   8
  -7 -19   0 182.545 20.6430   6
  -2 -20   0 8.85929 8.60153   8
  -4 -20   0 118.925 16.4454   8
 -25   0   1 94.3339 32.1924   4
 -23   0   1 554.209 59.1423   4
 -21   0   1 357.391 46.0219   7
 -21   0   1 422.653 49.7492   4
 -19   0   1 27.7683 19.3598   7
 -19   0   1 33.1775 23.6661   4
 -17   0   1 276.029 35.6202   7
 -17   0   1 309.941 38.6358   4
 -15   0   1 10.4113 3.37282   8
 -15   0   1 37.8994 19.5370   4
 -13   0   1 666.413 31.9111   5
 -13   0   1 606.809 45.1325   7
 -13   0   1 608.910 24.0540   6
 -13   0   1 664.683 29.0096   3
 -11   0   1 772.302 50.9452   7
  11   0  -1 732.265 32.8535  10
 -11   0   1 767.346 51.2167   4
 -11   0   1 816.191 36.5855   3
 -11   0   1 772.973 32.3645   6
 -11   0   1 819.862 37.8267   5
  -9   0   1 10879.0 470.854   4
  -9   0   1 11225.9 457.394   5
  -9   0   1 11352.3 457.255   3
  -9   0   1 10234.1 469.447   7
  -7   0   1 19317.2 764.112   7
  -7   0   1 18162.8 763.192   4
  -7   0   1 18927.6 752.353   5
  -7   0   1 17669.4 752.896   3
  -5   0   1 5488.93 227.338   4
  -5   0   1 5421.32 218.709   5
  -5   0   1 5069.27 220.042   3
  -5   0   1 5519.88 227.906   7
  -3   0   1 171.540 12.9852   4
  -3   0   1 174.663 9.61984   3
   3   0  -1 155.485 9.63139   3
  -3   0   1 180.720 14.2288   7
   1   0   1 162.854 8.57055   8
   1   0   1 196.661 9.00164   9
  -1   0  -1 206.470 9.01024   9
  -3   0  -1 12910.0 497.251   8
   3   0   1 12800.3 497.629   9
  -3   0  -1 11813.5 497.622   9
  -3   0  -1 13606.9 499.473   5
   3   0   1 10994.5 497.147   8
  -5   0  -1 1324.69 53.0554   9
  -5   0  -1 1355.63 55.7774   5
  -5   0  -1 1173.55 52.5726   8
  -7   0  -1 420.242 22.0803   5
  -7   0  -1 403.850 18.2415   8
  -7   0  -1 398.566 18.4842   3
  -7   0  -1 385.855 18.3808   9
  -9   0  -1 6175.72 270.230   5
  -9   0  -1 6445.99 265.145   9
  -9   0  -1 6523.72 264.864   3
  -9   0  -1 6454.69 265.024   8
  -9   0  -1 6776.42 283.975   4
 -11   0  -1 4527.69 190.658   5
 -11   0  -1 4498.06 184.057   8
 -11   0  -1 4337.53 183.839   9
 -11   0  -1 4511.96 183.362   3
 -11   0  -1 4312.94 203.946   4
 -13   0  -1 4909.89 231.354   7
 -13   0  -1 5026.58 219.838   5
 -13   0  -1 5201.27 212.194   8
 -15   0  -1 26.0338 16.0805   4
 -15   0  -1 18.1068 7.05568   5
 -17   0  -1-11.0582 15.8967   4
 -17   0  -1 6.53593 12.5275   7
 -19   0  -1 34.7982 22.5867   4
 -21   0  -1 28.7142 22.7729   4
 -23   0  -1 69.0083 32.2360   4
 -25   0  -1 103.739 36.0200   4
 -26   1   1 29.9581 27.1347   4
 -26  -1   1 19.1806 22.0789   4
 -24   1   1 248.317 44.9363   4
 -24  -1   1 215.757 39.1782   4
 -22   1   1 34.2923 25.8727   7
 -22  -1   1 35.4910 23.3180   4
 -22   1   1 59.3744 28.5643   4
 -20  -1   1 57.9356 21.3236   7
 -20   1   1 73.5742 25.2561   7
 -20  -1   1 52.9858 22.2814   4
 -20   1   1 44.0624 23.9807   4
 -18   1   1 74.4368 24.5874   4
 -18  -1   1 73.9016 22.0212   4
 -18  -1   1 59.7311 20.4310   7
 -18   1   1 69.8973 23.5377   7
 -16  -1   1 985.364 67.5932   4
 -16   1   1 1028.50 71.3737   4
 -16  -1   1 912.300 65.2038   7
 -16   1   1 984.280 68.7355   7
 -14   1   1 2553.19 101.982   8
 -14   1   1 2355.68 127.799   4
 -14   1   1 2319.24 105.066   3
 -14   1   1 2418.98 107.716   5
 -14  -1   1 2282.28 105.946   5
 -12  -1   1 203.746 6.40550   9
 -12  -1   1 203.501 6.08873   6
 -12  -1   1 190.506 11.6913   5
 -12  -1   1 229.413 25.9707   7
 -12   1   1 185.095 12.5480   5
 -12   1   1 220.177 12.9748   3
 -12  -1   1 200.469 8.95502   3
  10   1  -1 2263.87 94.7958  10
 -10  -1   1 2040.87 109.900   4
 -10   1   1 2327.44 114.579   4
 -10  -1   1 2171.89 98.0935   5
 -10  -1   1 2275.91 112.447   7
 -10  -1   1 2232.55 94.7173   6
 -10   1   1 2276.95 99.8477   5
 -10   1   1 2173.47 99.5489   3
 -10  -1   1 2132.06 96.5717   3
 -10  -1   1 2598.15 95.0481   9
  -8  -1   1 225.499 14.8823   9
  -8   1   1 356.086 19.4896   3
  -8  -1   1 326.080 16.4878   5
  -8  -1   1 457.199 30.6277   7
  -8  -1   1 395.004 16.9336   3
  -8   1   1 366.488 29.9388   4
  -8  -1   1 494.720 29.5860   4
   8   1  -1 343.386 14.9034  10
  -8   1   1 366.561 18.6003   5
  -6  -1   1 2265.64 109.909   7
  -6  -1   1 2452.64 100.677   3
  -6  -1   1 2255.17 108.666   4
  -6   1   1 2391.57 111.571   4
  -6   1   1 2476.63 104.119   3
  -4  -1   1 11329.8 460.173   7
   4  -1  -1 10821.8 453.465   5
  -4   1   1 12127.4 461.322   4
  -4  -1   1 10627.1 458.181   4
   4   1  -1 11115.4 452.648  10
   4   1  -1 11152.6 453.762   3
  -4  -1   1 11130.7 453.014   3
   2   1  -1 6231.11 278.930   7
  -2  -1   1 6232.16 277.749   7
  -2  -1   1 6405.53 275.374   3
   2   1  -1 6264.80 275.514   3
   2  -1  -1 7658.59 275.045   9
   2   1  -1 6423.82 275.717  10
  -2   1   1 7468.01 279.795   4
   2  -1  -1 6227.56 280.038   4
   2   1  -1 6937.48 277.813   4
   0   1   1 30735.1 1274.27   9
   0  -1  -1 31653.3 1273.82   9
   0  -1  -1 31640.0 1273.73   8
   0   1   1 31267.6 1273.69   8
   0   1  -1 31254.6 1275.35   5
   0  -1   1 30711.4 1275.22   5
   0   1  -1 31762.1 1274.50  10
   0  -1   1 30936.3 1274.50  10
  -2  -1  -1 770.867 31.2614   8
   2   1   1 715.777 31.2036   8
   2   1   1 779.555 31.4294   9
  -2  -1  -1 761.285 31.3555   9
   2   1   1 794.691 30.7544   6
   2  -1   1 658.633 31.5623  10
  -2   1  -1 638.153 31.5820  10
  -2   1  -1 628.249 33.2411   5
   4  -1   1 1683.50 71.8135   9
  -4  -1  -1 1908.06 72.1282   9
  -4  -1  -1 1734.53 71.9392   8
   4  -1   1 1715.07 70.8386   8
  -4  -1  -1 1944.72 75.8832   7
  -4   1  -1 1561.01 70.8353   8
   4   1   1 1777.19 70.7636   6
   4  -1   1 1760.00 72.1077  10
  -4   1  -1 1758.97 72.0359  10
  -4   1  -1 1627.03 75.0435   5
  -6  -1  -1 2163.26 83.8100   9
  -6   1  -1 1878.39 82.4284   8
  -6  -1  -1 2139.46 83.9201   8
   6   1   1 1976.19 82.0655   6
  -6   1  -1 1965.68 83.3565  10
   6  -1   1 2032.57 83.5202  10
  -6   1  -1 1977.85 87.7471   5
  -8  -1  -1 1414.16 72.9560   5
  -8   1  -1 1735.82 76.3359   5
  -8   1  -1 1889.62 70.0085   8
  -8  -1  -1 1605.54 70.8562   8
  -8  -1  -1 1647.93 80.3703   7
  -8  -1  -1 1571.24 82.8614   4
  -8  -1  -1 1495.77 70.4849   9
   8  -1   1 1753.88 70.2535  10
  -8   1  -1 1685.87 70.1328  10
 -10  -1  -1 2008.97 84.3432   5
 -10   1  -1 1917.11 86.0590   5
 -10  -1  -1 1779.79 79.7193   8
 -10   1  -1 2065.87 78.8551   8
 -10  -1  -1 1840.89 92.3087   7
 -10   1  -1 1598.75 81.6570   3
 -10  -1  -1 1936.68 96.4472   4
 -10   1  -1 1778.45 98.3668   4
 -10  -1  -1 1850.13 79.4720   9
  10  -1   1 1888.55 78.4132  10
 -12   1  -1 3104.19 147.187   5
 -12   1  -1 3079.57 139.000   8
 -12  -1  -1 3754.73 140.820   8
 -12  -1  -1 3781.01 158.630   7
 -12  -1  -1 3082.14 145.381   5
 -12  -1  -1 3684.01 140.144   9
 -12  -1  -1 3980.11 163.972   4
 -12   1  -1 3130.64 141.047   3
 -14  -1  -1 578.150 27.5282   8
 -14  -1  -1 591.999 42.7047   7
 -14   1  -1 592.555 49.6238   4
 -14  -1  -1 610.008 46.5961   4
 -14  -1  -1 574.654 33.5807   5
 -14   1  -1 532.095 34.2562   5
 -16   1  -1 38.1330 15.5933   7
 -16   1  -1 43.6354 21.0667   4
 -16  -1  -1 84.4935 19.3981   4
 -18   1  -1 520.930 47.6560   7
 -18  -1  -1 460.549 46.9688   4
 -18   1  -1 548.727 55.8107   4
 -20   1  -1 17.7529 22.5505   4
 -20  -1  -1 54.1507 20.2422   4
 -22   1  -1 4.01186 25.4270   4
 -22  -1  -1 21.8759 22.4198   4
 -24   1  -1 156.997 40.3119   4
 -24  -1  -1 130.388 34.5623   4
 -26  -1  -1-12.3151 23.1847   4
 -25   2   1 52.3501 31.5049   4
 -25  -2   1 44.8597 22.8908   4
 -23   2   1 67.5474 28.9043   7
 -23  -2   1 116.722 28.0087   4
 -21   2   1 3.38462 22.0690   7
 -21   2   1 7.57234 24.3418   4
 -19  -2   1 76.8392 23.5838   7
 -19   2   1 119.395 30.0962   7
 -19   2   1 73.7846 26.2472   4
 -19  -2   1 77.1200 21.5431   4
 -17  -2   1 97.2857 21.3190   7
 -17  -2   1 83.3835 19.6163   4
 -17   2   1 107.102 28.3642   4
 -17   2   1 73.4503 23.0873   7
 -15   2   1 1515.96 90.2744   4
 -15  -2   1 1460.83 64.0821   8
 -13  -2   1 1760.94 83.1622   5
 -13  -2   1 1919.78 78.4734   6
 -13  -2   1 1817.53 98.8295   4
 -13   2   1 2002.61 106.602   4
 -13  -2   1 1842.96 79.6557   3
 -13   2   1 1916.23 85.4251   3
 -13  -2   1 1959.27 79.1411   9
 -11  -2   1 2.76265 7.65650   4
  11   2  -1 4.08557 1.60768  10
 -11   2   1 3.49944 13.8437   4
 -11  -2   1 3.19265 2.15417   9
 -11  -2   1 2.33312 3.83826   5
 -11  -2   1 11.3725 12.3599   7
 -11  -2   1 4.02402 2.15917   3
 -11   2   1 2.94935 5.84316   3
 -11  -2   1 7.95578 1.66639   6
  -9   2   1 1016.44 46.3596   3
  -9  -2   1 872.985 52.1876   7
  -9  -2   1 895.736 51.3623   4
  -9   2   1 1001.51 57.3071   4
  -9  -2   1 887.869 38.9104   6
  -9  -2   1 851.799 39.5537   3
   9   2  -1 968.051 39.1834  10
  -7  -2   1 290.232 24.6940   7
  -7  -2   1 310.936 15.0683   3
  -7   2   1 327.406 27.5804   4
  -7  -2   1 377.836 24.0051   4
   7   2  -1 314.578 15.0938  10
  -7  -2   1 312.122 14.7386   6
  -5   2   1 1063.99 60.1396   4
  -5  -2   1 1240.43 49.9666   6
   5   2  -1 1222.98 50.4966  10
  -5  -2   1 1183.29 56.5420   7
  -3   2   1 146.385 6.63647   8
   3   2  -1 132.397 10.5900   4
  -3   2   1 153.663 14.3370   4
  -3  -2   1 150.303 10.0265   7
  -3  -2   1 117.888 7.53738  10
   3   2  -1 138.649 8.19638  10
  -3  -2   1 118.374 7.06642   6
   1  -2  -1 201.334 9.69201   8
  -1   2   1 202.267 9.78658   8
   1  -2  -1 219.512 10.0529   6
   1  -2  -1 191.732 13.0352   4
  -1   2   1 221.268 12.8295   4
  -1  -2   1 211.089 10.1884   6
   1   2  -1 231.362 11.4931  10
  -1   2  -1 292.949 12.7085  10
  -1  -2  -1 216.474 10.7039   6
  -1  -2  -1 186.436 10.9729   8
   1  -2   1 262.412 10.9899   6
  -3  -2  -1 69.9359 4.93603   8
   3   2   1 83.4790 7.31534   7
  -3  -2  -1 65.3939 4.59475  10
  -3   2  -1 59.8472 5.49968  10
   3  -2   1 63.0118 3.75392   6
  -3  -2  -1 34.5271 3.96041   6
  -3  -2  -1 81.4335 5.29658   9
  -3   2  -1 55.4883 7.70353   5
  -5  -2  -1 29.7960 4.16785   8
  -5   2  -1 24.2867 4.59924  10
  -5  -2  -1 27.7005 3.06558   6
   5  -2   1 29.3802 2.38104   6
  -5  -2  -1 38.7044 3.90513   9
  -5   2  -1 19.3499 6.99332   5
  -7   2  -1 5.64793 3.02204  10
  -7  -2  -1 41.0948 11.0712   4
  -7  -2  -1 7.01774 2.52616   9
  -7  -2  -1 9.79991 2.62381   8
  -7  -2  -1 45.4064 10.4661   7
  -7   2  -1 2.32989 6.30198   5
   7  -2   1 3.06785 1.17674   6
  -7  -2  -1 7.12133 1.77559   6
  -9  -2  -1 1279.60 49.3358   8
  -9  -2  -1 1304.62 60.1237   7
  -9   2  -1 1158.91 48.3575  10
  -9  -2  -1 1189.74 61.5537   4
  -9   2  -1 1124.80 55.2100   5
 -11   2  -1 1533.82 69.8061   8
 -11  -2  -1 1904.38 73.0516   8
 -11  -2  -1 1667.92 84.9802   7
 -11  -2  -1 1827.00 72.1085   9
 -11   2  -1 1661.89 79.8575   5
 -11  -2  -1 1970.99 90.5985   4
 -11  -2  -1 1737.42 76.1402   5
 -13  -2  -1 1048.63 56.6436   5
 -13  -2  -1 1156.32 53.0450   8
 -13  -2  -1 1087.87 66.3176   7
 -13  -2  -1 1194.45 52.2813   9
 -13   2  -1 1327.00 80.3929   4
 -13   2  -1 1403.42 63.0066   5
 -13   2  -1 1308.73 56.7237   3
 -15  -2  -1 15.3000 9.46270   7
 -15  -2  -1 17.1005 6.21498   5
 -15  -2  -1 24.7479 4.40560   8
 -15  -2  -1 18.7556 11.8016   4
 -17   2  -1 61.8433 25.4650   4
 -17  -2  -1 51.2384 16.7051   4
 -19  -2  -1 203.240 30.6095   4
 -19   2  -1 120.655 27.8846   7
 -19   2  -1 172.582 35.8917   4
 -21  -2  -1 162.480 32.3610   4
 -21   2  -1 189.675 39.2837   4
 -23   2  -1 17.8400 29.4894   4
 -23  -2  -1 17.7657 18.5314   4
 -25   2  -1 44.0630 31.5259   4
 -24   3   1 324.296 50.2923   7
 -24   3   1 262.895 48.6701   4
 -22   3   1 3.71577 23.5468   7
 -22   3   1 4.16310 27.1458   4
 -22  -3   1 11.2239 13.9771   4
 -20   3   1 46.7695 25.7140   7
 -20  -3   1 45.2119 17.3286   4
 -20   3   1 11.2686 24.8742   4
 -18  -3   1 11.9699 13.5637   7
 -18   3   1 28.9803 23.1567   7
 -18   3   1 9.80428 21.3242   4
 -18  -3   1 30.8598 14.1950   4
 -16   3   1 103.654 26.8523   4
 -16  -3   1 93.8935 18.3727   4
 -16  -3   1 107.066 20.4701   7
 -14  -3   1 613.808 31.6163   5
 -14   3   1 698.581 36.1936   3
 -14   3   1 612.741 52.5164   4
 -12   3   1 24.0123 8.36692   3
 -12  -3   1 18.4019 4.89728   5
 -12  -3   1 28.8746 3.55482   6
 -12  -3   1 21.0446 3.52126   9
  12   3  -1 29.8819 2.61606  10
 -10  -3   1 2762.96 135.536   7
 -10   3   1 3193.38 145.487   4
 -10  -3   1 2908.59 135.560   4
 -10  -3   1 3076.13 122.641   6
  10  -3  -1 2799.57 121.226   9
  10   3  -1 3210.89 122.701  10
  -8  -3   1 2333.57 100.395   6
  -8   3   1 2737.26 120.220   4
  -8  -3   1 2164.81 108.774   4
   8   3  -1 2593.20 101.230  10
  -8  -3   1 2243.91 109.415   7
  -6  -3   1 2317.46 86.7395   7
  -6  -3   1 2422.10 80.3432   6
   6   3  -1 2503.64 81.5823  10
  -6   3   1 2601.74 98.0890   4
  -6  -3   1 2278.11 87.2514   4
   4   3  -1 64.7745 5.73725  10
  -4  -3   1 53.1065 4.24022   6
  -4   3   1 46.6173 11.6199   4
  -4   3   1 34.4184 2.73594   8
   2  -3  -1 809.867 32.6393   6
  -2  -3   1 648.165 32.3271   6
  -2   3   1 787.319 38.4951   4
   2  -3  -1 801.861 31.9728   8
   2   3  -1 698.458 33.8537  10
   0  -3  -1 18678.2 847.623   4
   0   3   1 22086.4 847.309   4
   0  -3  -1 21071.9 846.414   8
   0   3  -1 21068.3 848.453  10
   0  -3  -1 21028.6 846.300   6
   0  -3   1 20475.5 846.306   6
  -2  -3  -1 1166.79 51.7225   8
  -2   3  -1 1335.72 53.7030  10
   2  -3   1 1232.56 51.1792   6
  -2  -3  -1 1175.98 51.2301   6
   4   3   1 136.535 10.7932   7
  -4  -3  -1 124.741 7.27375   6
   4  -3   1 138.015 7.06662   6
  -4  -3  -1 118.678 8.31960   8
  -4   3  -1 146.207 9.69198  10
  -6  -3  -1 167.335 8.48882  10
  -6   3  -1 138.927 9.95385  10
   6  -3   1 145.628 7.66191   6
  -6  -3  -1 152.934 8.38640   6
  -6  -3  -1 135.857 14.7201   4
  -6  -3  -1 182.797 10.0565   8
  -6  -3  -1 167.626 11.1814   7
  -6   3  -1 156.500 13.8327   5
  -6  -3  -1 133.992 10.5272   9
  -8  -3  -1 518.451 25.8842   9
  -8   3  -1 662.956 27.4814  10
  -8  -3  -1 506.316 24.0072  10
  -8  -3  -1 432.256 24.4176   6
   8  -3   1 648.511 24.1893   6
  -8  -3  -1 555.466 34.9045   4
  -8  -3  -1 628.598 27.0299   8
  -8  -3  -1 567.415 31.4125   7
  -8   3  -1 680.033 33.8738   5
   8   3   1 557.805 24.0892   3
 -10   3  -1 974.321 40.2392  10
 -10  -3  -1 874.454 39.8601   8
 -10  -3  -1 863.201 47.6640   7
 -10   3  -1 1058.05 48.6321   5
 -10  -3  -1 820.236 50.3480   4
 -10   3  -1 1061.55 62.2020   4
 -10  -3  -1 933.333 39.2079   9
 -10  -3  -1 755.426 37.2745   6
 -12  -3  -1 2004.03 87.7384   8
 -12  -3  -1 2045.65 99.5807   7
 -12   3  -1 1876.65 110.614   4
 -12  -3  -1 2205.91 105.116   4
 -12   3  -1 1876.88 94.6629   5
 -12  -3  -1 1857.50 89.9329   5
 -12  -3  -1 2207.24 87.2096   9
 -14  -3  -1 1026.91 60.7702   7
 -14  -3  -1 1129.35 52.7637   5
 -16   3  -1 66.1980 25.4737   4
 -16  -3  -1 67.2976 17.3171   4
 -18   3  -1 208.168 36.8791   4
 -18  -3  -1 163.386 26.2524   4
 -20  -3  -1 25.8243 16.2083   4
 -20   3  -1-3.92589 24.1373   4
 -20   3  -1 3.12321 21.1998   7
 -22   3  -1 30.4783 28.8068   4
 -24   3  -1 88.2078 37.8251   4
 -25   4   1 22.3440 30.7575   7
 -25   4   1 62.5574 33.5240   4
 -23   4   1 44.7720 29.0204   7
 -23   4   1 9.10285 27.9961   4
 -21   4   1 3.71123 24.2059   7
 -21   4   1 29.2313 25.6780   4
 -19   4   1 198.702 39.8126   4
 -19  -4   1 339.612 34.4299   4
 -17  -4   1 226.775 26.9391   4
 -17   4   1 319.203 40.9944   4
 -17  -4   1 256.610 26.8895   7
 -17  -4   1 264.198 16.9882   8
 -15   4   1 1632.09 71.8926   3
 -15   4   1 1495.21 93.9987   4
 -13  -4   1 2508.04 127.657   7
 -13  -4   1 2538.77 129.569   4
 -13   4   1 2639.73 142.943   4
 -13  -4   1 2869.25 116.576   9
 -13  -4   1 2763.04 114.669   6
 -11  -4   1 3055.96 123.800   6
 -11  -4   1 2548.96 134.322   4
  11   4  -1 3040.62 123.797  10
 -11  -4   1 2687.97 133.640   7
  -9  -4   1 762.884 33.8354   6
  -9   4   1 736.008 51.5975   4
  -9  -4   1 678.054 41.4931   4
   9   4  -1 817.409 34.7450  10
  -9  -4   1 676.211 39.8939   7
  -7  -4   1 200.786 11.7534   6
   7   4  -1 218.097 12.9849  10
  -7  -4   1 223.403 15.8230   7
  -7   4   1 247.523 10.2360   8
  -7  -4   1 158.111 15.3027   4
  -7   4   1 300.047 27.0307   4
   5  -4  -1 267.844 13.6986   6
  -5   4   1 238.703 12.1556   8
  -5   4   1 270.036 24.4462   4
   3  -4  -1 286.003 15.3891   6
  -3  -4   1 405.375 16.4043   6
   3   4  -1 434.004 18.9655  10
   3  -4  -1 290.066 14.7331   8
  -3   4   1 298.556 22.8870   4
  -1  -4   1 1709.27 70.8722   6
   1  -4  -1 1655.63 70.7395   6
   1   4  -1 1682.64 73.2225  10
  -1   4   1 1667.61 73.1114  10
   1  -4  -1 1478.08 73.7559   4
  -1   4   1 1735.31 75.0096   4
   1  -4  -1 1740.94 70.5927   8
  -1  -4  -1 144.280 7.78209   6
   1  -4   1 103.719 7.33530   6
  -1  -4  -1 135.144 8.10081   8
  -1   4  -1 116.937 9.40720  10
   1   4   1 147.105 10.0119  10
  -3   4  -1 36.6309 5.90111  10
  -3  -4  -1 38.4319 3.78323   6
   3  -4   1 35.5881 3.64659   6
  -3  -4  -1 43.6978 4.74800   8
   5  -4   1 54.0386 4.26469   6
  -5  -4  -1 58.9672 4.75914   6
  -5  -4  -1 61.0256 8.26016   4
  -5   4  -1 59.3144 6.82910  10
  -5  -4  -1 69.6862 6.03447   8
  -7   4  -1 42.3137 5.85558  10
   7  -4   1 44.9692 3.43072   6
  -7  -4  -1 13.8273 4.93690   9
  -7  -4  -1 22.1945 4.28282   8
  -7  -4  -1 22.3337 3.22874   6
  -7  -4  -1 20.7946 8.70560   4
   9   4   1 543.027 26.9565   3
  -9  -4  -1 638.554 30.2191   8
  -9  -4  -1 598.738 32.1088   7
  -9  -4  -1 561.583 37.1284   4
   9  -4   1 736.702 27.5394   6
  -9  -4  -1 586.672 27.6113   6
  -9   4  -1 692.309 31.1969  10
  -9  -4  -1 617.068 29.5946   9
 -11  -4  -1 65.3898 15.0540   4
  11   4   1 25.7462 3.52294   3
 -11  -4  -1 67.4432 9.73089   7
 -11  -4  -1 34.1099 5.77204   8
 -11  -4  -1 35.2619 3.71685   6
 -11  -4  -1 39.7857 5.06332   9
 -13  -4  -1 562.149 41.6592   4
 -13  -4  -1 611.775 28.5382   9
 -13  -4  -1 530.897 34.6838   7
 -15  -4  -1 158.659 12.0063   8
 -15   4  -1 295.399 39.5143   4
 -17  -4  -1 18.9566 4.96927   8
 -17   4  -1 37.7268 25.2895   4
 -17  -4  -1 12.8852 14.9628   4
 -19   4  -1 1623.33 112.882   4
 -21   4  -1 650.941 68.8544   4
 -21   4  -1 349.320 51.2453   7
 -23   4  -1 4.83033 28.7507   4
 -26   5   1 193.211 48.1758   7
 -24   5   1 106.833 37.5568   7
 -24   5   1 171.570 42.9656   4
 -22   5   1-8.17457 28.4451   7
 -22   5   1 36.7357 29.5262   4
 -20   5   1 28.6995 29.9098   4
 -18  -5   1 533.966 29.5878   8
 -18   5   1 486.633 56.9408   4
 -16  -5   1 2086.45 107.442   7
 -16   5   1 2160.05 131.200   4
 -16  -5   1 2374.00 100.408   8
 -14  -5   1 1494.14 82.5795   4
 -14   5   1 1652.25 100.077   4
 -14  -5   1 1653.25 73.1140   8
 -12  -5   1 2030.32 82.9172   6
 -12   5   1 2112.15 112.060   4
  12   5  -1 1959.22 82.8626  10
 -12  -5   1 1870.12 90.6927   7
 -10  -5   1 196.696 11.0893   6
  10   5  -1 197.844 11.9599  10
 -10  -5   1 191.873 15.6478   7
  -8  -5   1 338.651 16.6899   6
  -8   5   1 363.167 32.7698   4
   8   5  -1 340.981 18.0436  10
   6  -5  -1 993.786 39.9510   6
  -6  -5   1 820.487 39.5517   6
  -6   5   1 910.680 54.0521   4
   6   5  -1 872.187 41.3975  10
   4  -5  -1 4437.26 184.237   6
  -4  -5   1 4490.87 184.625   6
  -4   5   1 4478.89 195.518   4
   4   5  -1 4332.94 185.959   4
   4  -5  -1 4495.18 183.152   8
   4   5  -1 4468.19 186.742  10
  -2   5   1 12402.3 517.286   4
   2  -5  -1 12416.4 510.663   6
  -2  -5   1 12455.2 510.880   6
   2   5  -1 12837.7 513.545  10
  -2   5   1 12432.5 513.668  10
   2  -5  -1 12461.2 510.081   8
   0  -5  -1 25.8618 3.97671   8
   0   5   1 45.5882 6.72607   4
   0  -5   1 46.2477 4.60528   6
   0   5   1 43.2673 6.23272  10
   0   5  -1 53.4898 7.42383  10
   0  -5  -1 23.6644 3.70947   6
  -2  -5  -1 2461.47 106.735   8
  -2   5  -1 2518.66 109.891  10
   2   5   1 2485.98 108.629  10
   2  -5   1 2683.86 106.278   6
  -2  -5  -1 2495.24 106.043   6
  -4   5  -1 2364.67 95.4855  10
   4   5   1 2175.20 93.5928  10
   4  -5   1 2321.99 91.3975   6
  -4  -5  -1 2137.88 91.3123   6
  -6  -5  -1 2263.78 96.1419   4
  -6  -5  -1 2232.19 92.7921   6
   6  -5   1 2145.32 92.2380   6
  -6   5  -1 2066.07 95.5412  10
  -6  -5  -1 2355.86 95.0854   8
  -8  -5  -1 41.0879 6.17594   8
  -8   5  -1 48.6429 6.94568  10
   8  -5   1 48.0720 4.42440   6
  -8  -5  -1 46.8698 4.60642   6
  -8  -5  -1 22.1923 7.05365   9
  -8  -5  -1 49.6436 9.80617   4
 -10   5  -1 84.2324 8.81816  10
  10  -5   1 69.1727 4.97386   6
 -10  -5  -1 38.0793 4.55822   6
 -10  -5  -1 40.6538 6.34461   9
 -10  -5  -1 36.8341 11.0984   4
 -12  -5  -1 2101.32 89.5517   6
 -12  -5  -1 2114.71 91.6152   9
 -12  -5  -1 2010.47 103.176   4
 -12   5  -1 2294.19 121.777   4
 -12  -5  -1 2230.57 95.6512   7
 -14  -5  -1 3.05684 12.7598   4
 -14   5  -1 2.81953 19.1356   4
 -14  -5  -1 6.41584 4.68139   8
 -16   5  -1 132.546 32.0360   4
 -16  -5  -1 160.321 12.7671   8
 -18   5  -1 1152.80 91.3004   4
 -18  -5  -1 1187.73 56.4618   8
 -20   5  -1 159.154 38.8039   4
 -22   5  -1 352.015 57.7160   4
 -24   5  -1 90.3740 41.0137   4
 -25   6   1 38.7672 33.7552   7
 -23   6   1 8.95347 27.9460   7
 -23   6   1-9.94123 31.0290   4
 -21   6   1 154.376 42.0457   4
 -19  -6   1 15.7864 6.83315   8
 -19   6   1 60.3200 31.8214   4
 -17  -6   1 101.785 11.0647   8
 -17   6   1 72.9253 26.7139   4
 -15  -6   1 437.817 26.0899   8
 -15   6   1 543.091 52.3295   4
 -13  -6   1 32.9306 6.69072   8
 -13  -6   1 30.2176 10.8504   4
 -13  -6   1 22.1659 4.01155   6
 -13   6   1 23.4736 18.3968   4
 -11  -6   1 91.1061 7.14128   6
 -11  -6   1 70.6638 11.4412   4
  -9  -6   1 84.2316 7.08417   6
   9   6  -1 96.4494 8.53854  10
  -7  -6   1 402.846 21.3783   6
   7  -6  -1 459.523 21.6355   6
  -7   6   1 462.924 36.3263   4
   7   6  -1 442.074 23.7974  10
   5  -6  -1 1459.55 65.0407   6
  -5  -6   1 1550.36 65.5094   6
  -5   6   1 1540.12 78.9340   4
   5   6  -1 1392.73 67.0301   4
   5  -6  -1 1549.79 63.6678   8
   5   6  -1 1553.12 68.2834  10
  -3   6   1 1301.58 66.9328   4
   3  -6  -1 1301.50 57.3876   8
  -3   6   1 1318.62 61.7056  10
   3   6  -1 1388.84 61.9094  10
   3  -6  -1 1330.65 58.1684   6
  -3  -6   1 1419.45 58.6822   6
  -1   6   1 1324.83 58.3131   4
   1  -6  -1 1209.15 52.6190   8
  -1   6   1 1250.23 56.3594  10
   1   6  -1 1185.15 56.3369  10
   1  -6  -1 1249.48 52.9950   6
  -1  -6   1 1133.02 52.8619   6
   1   6   1 3537.63 130.250   4
  -1  -6  -1 3245.89 131.436   8
   1   6   1 3233.22 134.443  10
  -1   6  -1 2710.88 134.125  10
  -1  -6  -1 3157.24 131.030   6
   1  -6   1 2725.05 130.565   6
  -3  -6  -1 1656.30 70.8164   8
   3   6   1 1633.05 72.4908  10
  -3   6  -1 1607.04 73.4262  10
   3  -6   1 1614.02 69.5354   6
  -3  -6  -1 1618.50 69.6975   6
  -5   6  -1 51.7751 7.73614  10
   5   6   1 41.8492 6.54553  10
   5  -6   1 58.7504 5.09291   6
  -5  -6  -1 47.7270 5.13014   6
   5  -6   1 47.1930 3.79788   8
  -5  -6  -1 50.9456 6.30257   8
  -7  -6  -1 306.474 15.3109   6
   7  -6   1 268.702 14.3789   6
  -7  -6  -1 317.232 17.7176   4
  -7  -6  -1 302.381 17.3279   8
   9  -6   1 309.591 16.6912   6
  -9  -6  -1 328.653 17.6615   6
  -9   6  -1 327.510 20.7066  10
  -9  -6  -1 410.304 21.0154   9
  -9  -6  -1 417.112 24.7149   4
 -11  -6  -1 522.709 36.2860   4
 -11   6  -1 617.224 51.9810   4
 -11   6  -1 685.404 32.7635  10
 -11  -6  -1 615.023 28.0494   6
  11  -6   1 574.925 27.7052   6
 -11  -6  -1 583.025 31.3762   9
 -11  -6  -1 585.347 30.6998   8
 -13  -6  -1 602.544 29.5647   9
 -13  -6  -1 534.361 30.1451   8
 -15   6  -1 48.1054 23.9514   4
 -15  -6  -1 40.9347 7.12264   8
 -17   6  -1 249.049 41.9766   4
 -17  -6  -1 127.086 12.3380   8
 -19   6  -1 42.5067 31.0334   4
 -19  -6  -1 42.2229 8.11969   8
 -21   6  -1 4.73112 26.7152   4
 -23   6  -1 15.6982 32.6716   4
 -24   7   1-4.89174 34.4551   7
 -24   7   1 52.7534 36.2610   4
 -22   7   1 24.8393 31.0282   4
 -20  -7   1 308.381 21.6637   8
 -20   7   1 178.345 43.2870   4
 -18  -7   1 118.751 13.1127   8
 -18   7   1 136.930 34.6256   4
 -16  -7   1 56.9009 9.12857   8
 -16   7   1 54.6115 25.8002   4
 -14  -7   1 146.048 13.2190   8
 -14   7   1 91.9354 26.9586   4
 -12  -7   1 467.530 23.2201   6
 -12  -7   1 474.193 26.4332   8
  12   7  -1 424.342 24.0588  10
 -10  -7   1 126.098 9.30188   6
  10   7  -1 126.392 10.5260  10
  -8  -7   1 1502.42 63.3555   6
   8  -7  -1 1359.97 62.9687   6
   8   7  -1 1455.11 65.3841  10
  -8   7   1 1458.95 82.4476   4
  -6  -7   1 811.657 37.4232   6
   6  -7  -1 882.729 37.5089   6
   6   7  -1 865.777 40.6146  10
  -6   7   1 909.957 53.5141   4
   4  -7  -1 1587.79 70.5835   6
  -4  -7   1 1684.00 71.0981   6
   4  -7  -1 1684.62 69.5131   8
  -4   7   1 1575.70 74.8101  10
   4   7  -1 1688.39 74.7090  10
  -4   7   1 1696.58 83.0860   4
   4   7  -1 1560.42 70.1892   4
  -2  -7   1 3262.16 137.964   6
   2  -7  -1 3320.93 137.882   6
   2  -7  -1 3333.81 137.310   8
   2   7  -1 3199.59 141.863  10
  -2   7   1 3207.59 141.824  10
  -2   7   1 3314.81 145.397   4
   0  -7  -1 1341.10 59.0331   6
   0  -7   1 1393.38 59.3746   6
   0  -7  -1 1332.34 59.0984   8
   0   7  -1 1314.22 63.2992  10
   0   7   1 1340.09 62.7658  10
   0   7   1 1356.14 61.3458   4
  -2  -7  -1 408.536 20.6780   6
   2  -7   1 397.423 20.5110   6
  -2  -7  -1 422.492 21.4128   8
  -2   7  -1 404.574 24.4550  10
   2   7   1 422.449 24.0996  10
  -4  -7  -1 186.705 11.8437   6
   4  -7   1 221.813 12.1601   6
   4  -7   1 214.613 10.9586   8
  -4  -7  -1 189.038 12.9301   8
   4   7   1 182.350 14.4550  10
  -4   7  -1 190.567 15.1205  10
   6  -7   1 1935.02 79.4762   6
  -6  -7  -1 1741.91 79.5023   6
  -6   7  -1 1869.42 84.0752  10
  -6  -7  -1 1829.92 81.5495   8
   6  -7   1 1873.03 77.1863   8
  -8  -7  -1 638.020 29.9597   6
   8  -7   1 691.251 29.4585   6
  -8   7  -1 672.708 34.4273  10
 -10  -7  -1 193.330 14.0491   8
 -10   7  -1 149.346 13.8665  10
  10  -7   1 138.662 10.2795   6
 -10  -7  -1 216.483 11.7287   6
 -10   7  -1 157.801 27.1142   4
 -12  -7  -1 130.243 9.45324   6
 -12   7  -1 122.758 27.1050   4
 -12  -7  -1 160.819 12.9240   8
 -14   7  -1 49.8167 23.2058   4
 -14  -7  -1 14.7801 6.02523   8
 -16   7  -1 25.6543 24.3573   4
 -16  -7  -1 67.4232 9.35058   8
 -18   7  -1 12.5265 26.5066   4
 -18  -7  -1 42.3424 8.55251   8
 -20   7  -1 18.6992 29.6538   4
 -20  -7  -1 35.2910 8.07338   8
 -22   7  -1 133.853 42.5860   4
 -23   8   1 5.29695 31.5280   4
 -21   8   1 329.044 54.5987   4
 -21  -8   1 310.333 23.2174   8
 -19   8   1 240.503 48.1916   4
 -19  -8   1 260.023 20.6266   8
 -17   8   1 102.965 32.2600   4
 -17  -8   1 76.4433 10.9286   8
 -15   8   1 70.0673 27.5618   4
 -15  -8   1 80.3519 10.8306   8
 -13  -8   1 1959.17 88.4019   8
 -13   8   1 1849.30 114.620   4
  11   8  -1 241.360 16.5245  10
 -11  -8   1 241.304 17.7987   8
   9   8  -1 226.610 15.8543  10
   7  -8  -1 242.832 15.5902   6
  -7  -8   1 328.335 16.8287   6
  -7   8   1 228.770 28.4527   4
   7  -8  -1 254.625 13.7197   8
   7   8  -1 364.772 20.3116  10
   5  -8  -1 1088.44 47.7509   6
  -5  -8   1 1221.58 48.6461   6
  -5   8   1 1084.60 61.7847   4
   5  -8  -1 1124.34 46.0821   8
  -5   8   1 1061.05 52.6617  10
   5   8  -1 1268.28 52.7211  10
  -3   8   1 4652.28 211.733   4
   3  -8  -1 4848.43 200.912   8
  -3   8   1 4616.80 206.559  10
   3   8  -1 5038.64 206.564  10
   3  -8  -1 4693.95 201.817   6
  -3  -8   1 5094.25 202.363   6
  -1   8   1 522.041 30.4263   4
   1  -8  -1 491.756 24.6695   8
  -1   8   1 470.979 28.6993  10
   1   8  -1 483.282 28.7983  10
  -1  -8   1 524.472 25.3748   6
   1  -8  -1 510.278 25.2237   6
   1   8   1 858.527 33.1144   4
   1  -8   1 750.365 33.7045   6
  -1  -8  -1 600.306 32.8608   6
  -1   8  -1 786.401 38.5234  10
   1   8   1 707.878 37.3115  10
  -1  -8  -1 588.221 32.9922   8
  -3  -8  -1 41.5283 6.01506   8
   3  -8   1 24.0364 4.10278   8
   3  -8   1 35.3034 5.02974   6
  -3  -8  -1 30.8631 5.19040   6
  -3   8  -1 38.4851 7.75280  10
   3   8   1 51.6868 8.15023  10
   5   8   1 128.645 12.9770  10
  -5   8  -1 172.917 14.8142  10
   5  -8   1 201.359 10.1006   8
  -5  -8  -1 141.404 10.9247   6
   5  -8   1 212.325 12.0114   6
   7  -8   1 54.9474 5.83629   6
  -7  -8  -1 46.3754 5.97947   6
   7  -8   1 57.0744 4.18773   8
  -7  -8  -1 46.2740 7.36110   8
   9  -8   1 270.485 16.2003   6
  -9  -8  -1 315.782 17.4476   6
  -9  -8  -1 333.988 19.9321   8
  -9   8  -1 263.129 34.1469   4
 -11  -8  -1 55.7329 8.33236   8
  11  -8   1 45.5026 6.11502   6
 -11  -8  -1 39.0489 8.42795   9
 -13  -8  -1 310.541 21.6729   9
 -13  -8  -1 330.500 21.9628   8
 -15   8  -1-10.7153 23.6111   4
 -15  -8  -1 8.47056 6.19084   8
 -17   8  -1 12.3525 24.0955   4
 -17  -8  -1-3.78131 5.98404   8
 -19   8  -1 179.834 43.8265   4
 -19  -8  -1 196.861 17.5264   8
 -21   8  -1 326.620 57.0248   4
 -22  -9   1 221.145 19.9948   8
 -22   9   1 212.585 49.1409   4
 -20  -9   1 318.032 23.8524   8
 -20   9   1 265.283 51.0323   4
 -18  -9   1 115.610 13.5928   8
 -18   9   1 128.481 36.6580   4
 -16  -9   1 1400.71 67.8552   8
 -16   9   1 1309.89 99.3324   4
 -14  -9   1 1785.53 82.5512   8
 -14   9   1 1641.49 110.408   4
 -12   9   1 568.686 53.2984   4
 -12  -9   1 543.576 28.2603   6
 -12  -9   1 566.328 31.9468   8
 -10  -9   1 655.858 32.2287   6
  10   9  -1 650.381 34.5773  10
 -10  -9   1 597.163 34.3070   8
   8   9  -1 1727.34 79.3540  10
   6   9  -1 432.721 25.1433  10
   6  -9  -1 372.328 19.0223   8
  -6   9   1 437.819 36.3859   4
  -4   9   1 1487.11 73.7379   4
   4  -9  -1 1595.28 59.3765   8
   2  -9  -1 39.0582 5.42055   8
  -2   9   1 43.2241 12.0169   4
   0  -9  -1 8190.93 336.606   8
   0  -9   1 8127.20 336.525   8
   0   9   1 8100.94 338.700   4
   2  -9   1 242.354 14.3184   8
   4  -9   1 683.772 31.9553   8
   4   9   1 697.859 37.5418  10
   6  -9   1 451.204 20.7145   8
  -6  -9  -1 410.337 24.5686   8
  -6   9  -1 402.639 38.0570   4
  -8   9  -1 2179.21 127.551   4
  -8   9  -1 2303.79 110.889  10
 -10  -9  -1 62.7602 9.31345   8
 -10   9  -1 76.4648 11.4068  10
  10  -9   1 80.2277 7.68421   6
 -12  -9  -1 2682.53 119.745   6
 -12  -9  -1 2817.23 124.083   8
 -12  -9  -1 3063.37 124.983   9
 -12   9  -1 2663.08 152.614   4
 -14  -9  -1 220.776 17.9228   8
 -14  -9  -1 216.782 16.8066   9
 -14   9  -1 222.664 39.3877   4
 -16   9  -1 28.2852 28.1160   4
 -16  -9  -1-0.79516 6.40820   8
 -18   9  -1 504.008 64.4500   4
 -18  -9  -1 559.496 33.9095   8
 -20   9  -1 251.815 49.5779   4
 -20  -9  -1 233.571 20.0329   8
 -22   9  -1 44.1002 34.9753   4
 -23 -10   1 48.3780 11.0780   8
 -21  10   1 68.1920 35.2443   4
 -21 -10   1 67.0511 12.2495   8
 -19  10   1 14.1703 28.5789   4
 -19 -10   1 2.91263 6.83898   8
 -17  10   1 141.782 38.3246   4
 -17 -10   1 137.200 15.4397   8
 -15  10   1 7.23777 23.6079   4
 -15 -10   1 20.4077 7.37455   8
 -13 -10   1 8.73317 7.00147   8
 -13  10   1 15.8035 20.0433   4
 -13 -10   1 27.6191 5.86336   6
 -11 -10   1-2.92863 6.70419   8
 -11 -10   1-0.48177 4.31738   6
 -11  10   1 5.41466 19.0664   4
  -9 -10   1 667.760 32.8518   6
   9 -10  -1 609.070 32.4071   6
  -9 -10   1 666.449 35.4348   8
  -9  10   1 606.098 51.4073   4
  -7 -10   1 1678.29 73.7173   8
   7 -10  -1 1524.81 67.9892   8
  -7 -10   1 1764.57 71.8693   6
   7 -10  -1 1472.78 70.6336   6
  -5 -10   1 235.319 18.1015   8
  -5  10   1 365.372 32.0485   4
   5 -10  -1 335.234 16.5399   8
  -5 -10   1 251.956 17.3474   6
   5 -10  -1 336.666 18.4437   6
  -3  10   1 1267.53 69.3235   4
   3 -10  -1 1309.05 58.6122   8
  -3  10   1 1331.86 65.8814  10
  -3 -10   1 1341.67 60.0257   6
   3 -10  -1 1305.11 59.7222   6
  -1  10   1 221.828 18.8660   4
   1 -10  -1 241.844 14.9493   6
  -1 -10   1 173.756 13.5787   6
   1  10  -1 198.722 17.4753  10
  -1  10   1 218.783 18.5613  10
   1 -10  -1 231.514 14.1757   8
   1 -10   1 104.756 10.1899   6
  -1 -10  -1 199.407 12.4970   6
   1 -10   1 99.8023 9.57683   8
  -1  10  -1 167.873 15.9028  10
   1  10   1 241.907 17.6839  10
  -3 -10  -1 153.326 11.6416   8
   3 -10   1 106.246 8.98692   8
  -3 -10  -1 148.213 10.8620   6
   3 -10   1 91.2245 9.20552   6
  -3  10  -1 90.2332 12.6960  10
   5 -10   1 32.6562 5.57220   6
  -5 -10  -1 27.2238 5.83786   6
   5 -10   1 24.0806 4.32643   8
  -5 -10  -1 25.3160 6.43786   8
  -7 -10  -1 3161.22 139.247   6
   7 -10   1 3421.23 138.835   6
  -7 -10  -1 3091.82 141.145   8
  -7  10  -1 3397.33 146.463  10
  -9 -10  -1 1266.62 60.1866   6
  -9 -10  -1 1351.91 63.3269   8
  -9  10  -1 1351.86 66.8825  10
  -9  10  -1 1345.30 85.6754   4
 -11  10  -1 580.062 58.1384   4
 -11 -10  -1 719.477 35.5477   6
 -11  10  -1 682.676 41.1955  10
 -11 -10  -1 655.635 38.1946   8
 -13  10  -1 163.064 35.2646   4
 -13 -10  -1 129.451 13.8234   8
 -13 -10  -1 140.178 14.7926   9
 -15  10  -1 35.5888 28.2339   4
 -15 -10  -1 44.6809 9.42195   8
 -17  10  -1 120.210 35.6539   4
 -17 -10  -1 60.8117 11.3058   8
 -19  10  -1 9.91619 31.8766   4
 -19 -10  -1 7.85851 8.67820   8
 -21  10  -1 38.1240 34.0018   4
 -21 -10  -1 10.2303 8.76703   8
 -22 -11   1 7.71337 8.55704   8
 -20  11   1 30.8551 32.1211   4
 -20 -11   1 26.8538 9.68867   8
 -18  11   1 9.23920 29.2715   4
 -18 -11   1 1.01968 8.21788   8
 -16  11   1 191.997 42.2264   4
 -16 -11   1 169.246 17.3299   8
 -14 -11   1 126.814 11.4484   6
 -14  11   1 95.4199 32.0681   4
 -14 -11   1 124.719 14.5264   8
 -12 -11   1 226.232 18.8161   8
 -12  11   1 176.785 36.1929   4
 -12 -11   1 225.059 15.8173   6
  10  11  -1 74.0020 10.4947  10
 -10 -11   1 57.4237 9.70604   8
 -10 -11   1 69.0204 8.75982   6
  -8 -11   1 63.9347 9.41640   8
  -8  11   1 36.9209 18.4258   4
   8  11  -1 58.2542 9.95582  10
  -8 -11   1 56.2750 7.93588   6
   8 -11  -1 54.6594 7.91979   6
   6  11  -1 33.0989 8.60753  10
  -6 -11   1 35.1623 6.95903   6
   6 -11  -1 17.9377 5.50094   6
  -6 -11   1 38.4146 7.86975   8
   6 -11  -1 17.4243 4.15315   8
   4 -11  -1 1882.89 77.5781   6
  -4 -11   1 1580.56 76.5551   6
   4  11  -1 1479.05 80.6612  10
  -4 -11   1 1461.96 76.9126   8
   4 -11  -1 1996.71 76.1018   8
  -4  11   1 1907.35 91.0750   4
  -2 -11   1 472.653 26.1349   6
   2 -11  -1 491.280 26.4143   6
  -2  11   1 434.790 30.7166  10
   2  11  -1 482.814 31.0091  10
  -2 -11   1 479.441 26.4236   8
  -2  11   1 484.775 32.7662   4
   0 -11   1 232.100 15.3867   6
   0 -11  -1 208.975 15.0196   6
   0  11   1 195.727 18.7656  10
   0  11  -1 225.579 19.3031  10
   0  11  -1 173.381 20.1378   4
  -2  11  -1 114.300 14.1847  10
   2  11   1 146.027 15.2538  10
  -2 -11  -1 125.359 11.0221   6
   2 -11   1 131.788 11.1035   6
  -2 -11  -1 116.795 11.0950   8
   2 -11   1 121.848 10.2299   8
  -2  11  -1 113.856 19.1906   4
   4 -11   1 345.225 19.4732   6
  -4 -11  -1 283.570 18.8735   6
  -4  11  -1 328.658 24.6820  10
   4 -11   1 323.220 17.6212   8
  -4 -11  -1 279.272 19.7088   8
  -4  11  -1 338.607 33.2468   4
  -6  11  -1 2305.45 104.958  10
  -6 -11  -1 2121.85 97.2456   6
   6 -11   1 2294.90 96.9450   6
  -6 -11  -1 2159.33 99.0177   8
  -8 -11  -1 105.676 10.6664   6
   8 -11   1 155.690 11.6147   6
  -8 -11  -1 106.186 12.6061   8
  -8  11  -1 172.561 17.3010  10
  -8  11  -1 156.911 28.0087   4
 -10 -11  -1 108.980 10.5238   6
  10 -11   1 98.1187 9.69470   6
 -10  11  -1 115.593 15.5163  10
 -10  11  -1 101.000 27.7804   4
 -10 -11  -1 116.567 13.1548   8
 -12 -11  -1 7.08547 6.67201   9
 -12 -11  -1 3.14135 4.52164   6
 -12 -11  -1 10.7854 7.32787   8
 -12  11  -1 3.30814 22.1615   4
 -14 -11  -1-0.88682 6.94923   8
 -14  11  -1 15.4453 26.5379   4
 -14 -11  -1-0.90992 6.92156   9
 -16  11  -1 26.1313 28.7881   4
 -16 -11  -1 0.94978 7.29866   8
 -18  11  -1 58.3967 33.1294   4
 -18 -11  -1 65.5869 12.3623   8
 -20  11  -1 182.553 47.4665   4
 -20 -11  -1 152.964 17.6136   8
 -22 -11  -1 30.7479 10.5022   8
 -21 -12   1 61.7072 12.7107   8
 -19 -12   1 20.2735 9.74216   8
 -19  12   1-5.02900 30.9228   4
 -17 -12   1 152.756 17.5326   8
 -17  12   1 126.261 39.3609   4
 -15 -12   1 337.166 25.3212   8
 -15  12   1 250.292 45.4990   4
 -13  12   1 3.43899 22.1088   4
 -13 -12   1-0.59877 5.16455   6
 -13 -12   1 1.87623 6.36636   8
 -11  12   1 185.459 33.9337   4
 -11 -12   1 151.811 15.7205   8
  11  12  -1 172.081 16.8755  10
 -11 -12   1 173.584 13.9940   6
  -9 -12   1 184.957 16.3781   8
   9  12  -1 153.988 16.2388  10
  -9 -12   1 185.666 14.2681   6
   9 -12  -1 159.586 13.6770   6
  -7  12   1 465.122 44.0702   4
  -7 -12   1 638.518 31.5488   6
   7 -12  -1 451.742 29.4733   6
  -7 -12   1 582.351 32.8221   8
   7  12  -1 654.010 36.5708  10
   5  12  -1 3.91762 7.37400  10
  -5 -12   1 2.00429 5.33548   8
   5 -12  -1 1.84220 3.51397   8
  -5 -12   1 0.59143 4.93715   6
   5 -12  -1 1.12013 5.01923   6
  -5  12   1 5.03489 14.1270   4
  -3 -12   1 32.0043 6.95467   6
   3 -12  -1 18.4033 5.78825   6
  -3 -12   1 30.7014 6.91595   8
   3  12  -1 33.2462 10.0332  10
   1 -12  -1 130.569 10.9586   8
  -1 -12   1 117.379 11.1000   8
  -1 -12   1 127.048 11.6304   6
   1 -12  -1 129.406 11.5944   6
   1  12  -1 94.1851 13.8373  10
   1 -12   1 57.9274 7.60447   8
  -1 -12  -1 89.8230 9.44734   8
  -1 -12  -1 100.183 10.2073   6
   1 -12   1 67.7063 8.74580   6
  -1  12  -1 60.6381 11.6534  10
  -3 -12  -1 4.87158 5.47050   8
   3 -12   1 17.9677 5.43657   6
  -3 -12  -1 2.92973 4.98813   6
  -3  12  -1 15.5752 14.7601   4
  -3  12  -1 18.6049 9.14312  10
  -5  12  -1 63.1336 12.7542  10
  -5 -12  -1 137.510 12.8728   8
   5 -12   1 84.1594 9.56671   6
  -5 -12  -1 133.791 11.8669   6
  -7  12  -1 318.556 25.2745  10
   7 -12   1 298.192 18.0293   6
  -7 -12  -1 240.006 17.5963   6
  -7 -12  -1 215.213 18.4613   8
  -7  12  -1 238.248 32.4378   4
  -9 -12  -1 879.827 42.5378   6
   9 -12   1 769.582 40.5094   6
  -9  12  -1 780.717 48.4576  10
  -9 -12  -1 924.481 45.8077   8
  -9  12  -1 772.931 64.2608   4
 -11 -12  -1 679.155 34.0015   6
  11 -12   1 610.142 32.9479   6
 -11  12  -1 534.998 57.4043   4
 -11 -12  -1 599.018 36.7162   8
 -13 -12  -1 339.829 22.0253   6
 -13  12  -1 315.744 47.9911   4
 -13 -12  -1 342.144 25.2949   8
 -13 -12  -1 381.551 27.0407   9
 -15 -12  -1 14.9489 8.25579   8
 -15  12  -1-4.25184 25.7278   4
 -15 -12  -1 5.41478 7.28211   9
 -17 -12  -1 169.268 18.7065   8
 -17  12  -1 180.916 43.8394   4
 -19 -12  -1-2.27248 8.55503   8
 -19  12  -1-5.26321 32.3540   4
 -21 -12  -1 14.2560 10.0166   8
 -20 -13   1 109.881 15.9753   8
 -20  13   1 94.8986 43.4769   4
 -18 -13   1-1.17768 8.58493   8
 -18  13   1 4.87889 29.5191   4
 -16 -13   1 1582.15 79.0842   8
 -16  13   1 1441.74 112.867   4
 -14 -13   1 1441.81 71.3183   8
 -14 -13   1 1363.87 65.1671   6
 -14  13   1 1209.11 96.5995   4
 -12  13   1-13.3564 24.0698   4
 -12 -13   1 7.31370 5.55403   6
 -12 -13   1 4.98161 7.18503   8
 -10  13   1 14.2614 18.6188   4
 -10 -13   1 27.3990 6.87142   6
 -10 -13   1 23.5973 8.47447   8
  10  13  -1 14.2564 8.47533  10
  -8  13   1 23.8480 19.9130   4
  -8 -13   1 11.6298 7.35348   8
   8 -13  -1 15.0455 6.05592   6
  -8 -13   1 11.2808 5.79398   6
   8  13  -1 14.7733 9.67738  10
  -6 -13   1 703.152 39.0216   8
   6  13  -1 721.650 43.2360  10
   6 -13  -1 645.196 37.0223   6
  -6 -13   1 756.659 38.0851   6
   4  13  -1 2349.27 115.734  10
   4 -13  -1 2690.15 110.237   6
  -4 -13   1 2279.34 108.964   6
  -4 -13   1 2338.79 109.852   8
   4 -13  -1 2585.76 106.943   8
   2 -13  -1 2020.50 90.6589   6
  -2 -13   1 1973.93 90.5780   6
   2 -13  -1 2051.63 89.1446   8
  -2 -13   1 1964.51 90.4096   8
   2  13  -1 1960.47 97.4349  10
   0 -13   1 209.773 16.7684   6
   0 -13  -1 256.928 18.0725   6
   0 -13   1 231.215 16.5508   8
   0 -13  -1 285.477 17.9572   8
   0  13  -1 204.948 21.3357  10
  -2 -13  -1 268.666 18.6228   6
   2 -13   1 240.846 17.5929   6
  -2 -13  -1 269.026 18.4294   8
   2 -13   1 221.753 15.8451   8
  -2  13  -1 206.776 21.6012  10
  -4 -13  -1 250.585 18.7579   6
   4 -13   1 309.627 19.1864   6
  -4  13  -1 275.748 24.8768  10
  -4 -13  -1 229.728 18.6477   8
  -6 -13  -1 1324.69 64.8543   6
   6 -13   1 1472.89 64.8461   6
  -6  13  -1 1378.46 73.2701  10
  -6  13  -1 1467.16 85.4981   4
  -6 -13  -1 1262.08 65.8515   8
  -8 -13  -1 474.525 26.4807   6
   8 -13   1 368.187 24.1577   6
  -8  13  -1 381.695 31.4837  10
  -8 -13  -1 493.541 29.1280   8
  -8  13  -1 384.215 43.9837   4
 -10 -13  -1 428.639 25.4461   6
  10 -13   1 392.440 24.1817   6
 -10 -13  -1 385.168 27.3656   8
 -10  13  -1 460.821 50.0718   4
 -12 -13  -1 498.430 28.7241   6
 -12 -13  -1 532.748 34.3117   9
 -12 -13  -1 446.110 31.0001   8
 -14 -13  -1 16.7901 8.98701   8
 -14  13  -1-4.13440 28.7702   4
 -14 -13  -1 3.28959 9.23766   9
 -16  13  -1 37.1001 33.0673   4
 -16 -13  -1 28.4072 10.1011   8
 -18  13  -1 684.063 78.4558   4
 -18 -13  -1 672.287 42.6399   8
 -19  14   1-10.1776 33.1820   4
 -17  14   1 65.6800 35.4933   4
 -17 -14   1 176.892 19.6846   8
 -15  14   1 135.005 39.5562   4
 -15 -14   1 135.605 16.8096   8
 -13  14   1 115.034 34.8179   4
 -13 -14   1 168.423 15.2956   6
 -13 -14   1 154.650 17.8567   8
 -11  14   1 310.417 41.9844   4
 -11 -14   1 241.847 21.6619   8
 -11 -14   1 252.203 19.2103   6
  -9 -14   1 272.495 20.1969   6
  -9 -14   1 298.167 23.0667   8
   9  14  -1 244.109 23.4683  10
   7 -14  -1 4.49639 6.56838   6
  -7 -14   1 5.86071 6.27138   6
   7  14  -1 2.41316 8.60005  10
  -7 -14   1 5.31564 6.60297   8
  -5 -14   1 135.483 13.3500   6
   5  14  -1 149.958 18.1755  10
  -5 -14   1 149.320 14.5878   8
  -3 -14   1 5.71754 5.76359   6
   3 -14  -1-1.41273 6.09621   6
   3 -14  -1 7.64158 5.17517   8
  -3 -14   1 8.02248 6.19347   8
   3  14  -1 7.66030 8.99373  10
   1 -14  -1 29.0425 7.70527   6
  -1 -14   1 36.5845 7.84325   6
  -1 -14   1 45.5944 8.27819   8
   1 -14  -1 26.4006 6.87756   8
   1  14  -1 37.9975 12.1598  10
  -1 -14  -1 26.5069 7.68342   6
   1 -14   1 53.7390 8.81936   6
  -1 -14  -1 38.4057 8.15745   8
   1 -14   1 39.3073 7.61000   8
  -1  14  -1 60.3480 13.7681  10
  -3 -14  -1 2.17486 5.73725   6
   3 -14   1 9.48051 5.93479   6
  -3 -14  -1 5.19970 5.70982   8
   3 -14   1 2.48451 4.48795   8
  -3  14  -1-1.37450 9.56515  10
   5 -14   1 9.53182 6.41016   6
  -5 -14  -1 21.2056 7.45086   6
  -5 -14  -1 28.9486 8.13946   8
  -5  14  -1 22.5126 11.1574  10
  -7  14  -1 927.459 55.4805  10
  -7 -14  -1 859.367 45.8452   6
   7 -14   1 934.198 45.6664   6
  -7 -14  -1 825.321 47.2686   8
  -9 -14  -1 223.061 18.4177   6
   9 -14   1 266.865 18.4676   6
  -9  14  -1 286.072 27.0855  10
  -9  14  -1 309.123 40.9071   4
  -9 -14  -1 212.574 20.2621   8
 -11 -14  -1 0.74057 5.80351   6
  11 -14   1 0.68743 6.46959   6
 -11  14  -1 20.9545 24.5953   4
 -11 -14  -1 2.03493 8.12510   8
 -13 -14  -1 1.17082 8.44166   9
 -13 -14  -1 4.56447 6.35275   6
 -13 -14  -1 5.50245 8.11308   8
 -15 -14  -1 2.39159 9.09644   8
 -15  14  -1 4.49449 27.6285   4
 -15 -14  -1 1.15663 8.43178   9
 -17  14  -1 4.99170 30.2076   4
 -17 -14  -1 16.1955 11.0976   8
 -18  15   1 29.3491 31.4695   4
 -16 -15   1 16.5527 10.3839   8
 -16  15   1 44.4895 31.7121   4
 -14  15   1 31.9878 30.1096   4
 -14 -15   1 16.6617 7.49014   6
 -14 -15   1 10.7965 9.32950   8
 -12 -15   1 77.3496 11.6885   6
 -12 -15   1 73.5776 13.7125   8
 -10 -15   1 45.2797 9.34550   6
 -10 -15   1 42.1483 10.6453   8
  -8 -15   1 383.652 24.9897   6
   8 -15  -1 342.592 24.4688   6
  -8 -15   1 351.767 26.4415   8
   8  15  -1 362.094 29.9907  10
   6 -15  -1 282.962 21.1533   6
  -6 -15   1 249.156 19.7864   6
  -6 -15   1 250.481 20.7985   8
   6  15  -1 232.141 24.6909  10
  -4 -15   1 354.066 24.6132   6
   4 -15  -1 381.509 25.2603   6
  -4 -15   1 360.608 25.1066   8
   4  15  -1 352.909 30.4387  10
  -2 -15   1 215.779 18.0150   6
   2 -15  -1 242.397 18.9051   6
   2  15  -1 210.724 23.4051  10
   2 -15  -1 234.169 17.4046   8
  -2 -15   1 194.184 17.1716   8
   0  15  -1 5.89619 10.3809  10
   0 -15   1-0.67172 5.36398   8
   0 -15  -1 2.12965 5.87492   8
   0 -15  -1 2.37611 6.32475   6
   0 -15   1-3.83412 6.00895   6
  -2  15  -1 27.1651 13.1469  10
  -2 -15  -1 9.39518 7.01484   8
   2 -15   1 25.3318 6.58267   8
   2 -15   1 31.9375 7.92757   6
  -2 -15  -1 15.9543 7.24982   6
  -4  15  -1 84.9666 16.6877  10
  -4 -15  -1 36.0570 9.13471   8
  -4 -15  -1 51.3180 10.0009   6
   4 -15   1 77.4740 11.0067   6
   6 -15   1 225.700 18.4982   6
  -6 -15  -1 238.964 19.2798   6
  -6 -15  -1 262.313 20.9757   8
  -6  15  -1 244.779 26.6351  10
   8 -15   1 95.8783 11.5586   6
  -8 -15  -1 101.087 12.4998   6
  -8 -15  -1 72.6845 12.3583   8
 -10 -15  -1 269.359 20.9905   6
  10 -15   1 260.089 20.2032   6
 -10 -15  -1 292.287 23.9543   8
 -12 -15  -1 610.553 36.6606   6
 -12 -15  -1 550.221 42.4255   9
 -12  15  -1 642.732 65.8695   4
 -12 -15  -1 634.424 40.0240   8
 -14 -15  -1 157.052 21.4735   9
 -14 -15  -1 174.737 20.0933   8
 -14  15  -1 177.518 40.7733   4
 -16  15  -1-24.1089 30.5555   4
 -16 -15  -1 15.5636 10.2693   8
 -17  16   1 18.4455 29.6554   4
 -15 -16   1 31.5539 11.7516   8
 -15 -16   1 25.4697 11.6200   9
 -13 -16   1 107.352 16.3859   8
 -13 -16   1 103.682 13.3950   6
 -11 -16   1 2.73954 7.15906   6
 -11 -16   1 10.5242 10.1680   8
  -9 -16   1 16.1180 8.45104   6
  -9 -16   1 15.2198 9.01953   8
   7  16  -1-1.50823 9.83379  10
   7 -16  -1 0.89148 7.11883   6
  -7 -16   1-1.76391 6.97727   6
  -7 -16   1 1.00934 7.51946   8
   5  16  -1 10.7832 12.4271  10
  -5 -16   1 20.9485 8.28761   6
   5 -16  -1 10.1545 7.72543   6
  -5 -16   1 12.0552 7.69456   8
   3  16  -1 9.47234 11.3884  10
   3 -16  -1 17.9393 7.99060   6
  -3 -16   1 14.7208 7.82891   6
  -3 -16   1 3.40195 6.80588   8
   1  16  -1 85.4268 17.5948  10
  -1 -16   1 64.2630 11.2056   6
   1 -16  -1 100.855 12.7532   6
   1 -16  -1 98.6447 11.7625   8
  -1 -16   1 81.9123 11.5068   8
  -1  16  -1 34.7190 14.5487  10
  -1 -16  -1 67.9686 11.5319   6
   1 -16   1 41.9368 9.47934   6
  -1 -16  -1 78.9078 11.1297   8
   1 -16   1 52.8949 9.05490   8
  -3  16  -1 1.70180 11.6973  10
  -3 -16  -1 6.20846 7.21440   6
   3 -16   1 0.85729 6.38895   6
  -3 -16  -1 7.97610 7.70625   8
  -5 -16  -1 43.7429 10.2336   8
   5 -16   1 19.1881 7.85971   6
  -5 -16  -1 32.1487 9.00012   6
  -7 -16  -1 153.035 16.1624   6
   7 -16   1 190.510 16.6635   6
  -7 -16  -1 145.748 17.0772   8
  -9 -16  -1 109.066 16.0211   8
  -9 -16  -1 88.4184 12.6137   6
   9 -16   1 100.966 12.7337   6
 -11 -16  -1 35.3204 9.43284   6
  11 -16   1 17.1010 7.79456   6
 -11 -16  -1 33.8778 11.3650   8
 -11 -16  -1 32.8539 12.8449   9
 -13 -16  -1 101.290 13.8829   6
 -13 -16  -1 89.5480 15.2010   8
 -13 -16  -1 89.2131 16.3412   9
 -15  16  -1 18.7514 33.7911   4
 -15 -16  -1 1.36045 10.4543   9
 -14 -17   1 61.9127 11.7875   6
 -12 -17   1 82.0061 14.8485   8
 -12 -17   1 81.8584 13.2416   6
 -10 -17   1 55.4342 12.4479   8
 -10 -17   1 62.3535 12.0621   6
  -8 -17   1 158.435 18.1367   8
  -8 -17   1 152.073 16.9416   6
   6  17  -1 1.67839 11.6785  10
  -6 -17   1-2.08001 8.38144   8
  -6 -17   1 2.94858 7.99258   6
   6 -17  -1 0.98540 8.36332   6
  -4 -17   1 2038.28 97.0800   6
   4  17  -1 1891.46 105.711  10
  -4 -17   1 1914.42 96.1152   8
  -2 -17   1 827.323 46.3559   6
   2  17  -1 706.418 53.2313  10
  -2 -17   1 791.544 44.5852   8
   0 -17  -1 206.578 19.6287   6
   0 -17   1 207.055 19.3983   6
   0 -17   1 219.230 18.1950   8
   0 -17  -1 205.400 18.5761   8
   0  17  -1 228.201 27.0647  10
  -2  17  -1 3.70994 11.9269  10
  -2 -17  -1 8.85150 8.41747   6
   2 -17   1 4.73451 7.70251   6
  -2 -17  -1 1.85242 7.32985   8
  -4  17  -1 18.8976 14.3821  10
  -4 -17  -1 9.97335 9.14341   8
   4 -17   1 10.1329 7.50470   6
  -4 -17  -1 10.9039 8.21614   6
  -6 -17  -1 910.247 49.9687   6
   6 -17   1 998.860 49.8179   6
  -8 -17  -1 69.6520 13.0315   8
   8 -17   1 50.5755 10.7586   6
  -8 -17  -1 63.5009 12.5330   6
 -10 -17  -1-3.72421 8.74284   8
 -10 -17  -1 9.29538 8.62117   6
  10 -17   1 0.91618 7.31640   6
 -12 -17  -1 932.443 54.4991   8
 -12 -17  -1 813.564 57.4797   9
 -12 -17  -1 979.741 52.4024   6
 -14 -17  -1 137.313 21.9932   9
 -13 -18   1 34.8154 10.2877   6
 -11 -18   1 134.363 16.9981   6
 -11 -18   1 147.306 18.6416   8
  -9 -18   1 550.967 35.8790   6
  -9 -18   1 537.985 37.1986   8
  -7 -18   1 506.358 33.5816   6
  -7 -18   1 455.445 33.1318   8
  -5 -18   1 25.3052 9.88169   8
  -5 -18   1 16.2297 8.82699   6
   5 -18  -1 11.9025 9.13540   6
   3 -18  -1 132.856 16.9264   6
  -3 -18   1 115.374 14.4938   8
  -3 -18   1 99.7114 14.4993   6
  -1 -18   1 68.3714 11.7289   8
   1 -18  -1 64.8958 10.5166   8
  -1 -18   1 74.7977 12.8568   6
   1 -18  -1 73.8288 13.1166   6
  -1 -18  -1 9.42559 8.34660   8
  -1 -18  -1 7.79102 9.31300   6
   3 -18   1 160.378 17.6284   6
  -3 -18  -1 167.795 18.9080   6
  -3 -18  -1 168.958 18.4447   8
  -5 -18  -1 245.129 23.1522   6
  -5 -18  -1 249.157 22.9640   8
  -7 -18  -1 63.6041 13.7022   8
  -7 -18  -1 64.3048 13.1454   6
   7 -18   1 73.0119 12.5235   6
   9 -18   1 159.307 17.8387   6
  -9 -18  -1 174.670 19.7929   6
  -9 -18  -1 176.581 20.0761   8
 -11 -18  -1 75.6892 18.1590   9
 -11 -18  -1 98.9049 15.1252   6
 -13 -18  -1 37.2579 11.0185   6
  -8 -19   1 16.5384 10.9913   8
  -8 -19   1 14.9974 9.14872   6
  -6 -19   1 54.7631 12.5709   8
  -6 -19   1 45.0163 11.6709   6
  -4 -19   1 24.3324 10.4602   8
   4 -19  -1 24.7032 10.1991   6
  -4 -19   1 27.5544 10.4153   6
  -2 -19   1 2.01287 7.96214   8
   2 -19  -1-3.64174 8.75022   6
  -2 -19   1-2.27308 8.73324   6
   0 -19  -1 304.337 23.7838   8
   0 -19   1 330.052 26.4449   6
   0 -19  -1 336.604 28.2804   6
  -2 -19  -1 7.46795 9.94449   6
   2 -19   1 12.1932 9.25814   6
  -2 -19  -1 5.16476 8.25503   8
  -4 -19  -1 21.2838 11.5581   6
   4 -19   1 11.0911 9.43023   6
  -4 -19  -1 11.8965 9.33938   8
   6 -19   1 106.062 15.1669   6
  -6 -19  -1 100.266 15.9371   6
  -6 -19  -1 93.4600 15.8154   8
  -8 -19  -1 29.2440 11.8457   6
   8 -19   1 20.1788 10.3832   6
  -5 -20   1 25.4107 10.6514   8
  -3 -20   1 163.130 18.0982   8
  -1 -20  -1 13.1950 8.70138   8
  -3 -20  -1-3.35486 7.78238   8
 -26   0   2 78.3115 32.2816   4
 -24   0   2 65.5521 28.9335   4
 -22   0   2 275.875 43.8433   7
 -22   0   2 314.751 42.7749   4
 -20   0   2 9.21567 21.8968   7
 -20   0   2 17.6006 20.6661   4
 -18   0   2 1741.64 106.109   7
 -18   0   2 1754.29 105.536   4
 -16   0   2 7.10892 15.6714   7
 -16   0   2 18.3391 16.7182   4
 -14   0   2 904.037 42.6816   3
 -14   0   2 858.065 60.5279   4
 -12   0   2 564.659 29.3770   3
 -12   0   2 601.564 45.4448   7
 -12   0   2 561.137 43.1633   4
 -10   0   2 2058.71 90.1832   3
 -10   0   2 2009.88 104.337   7
 -10   0   2 2152.39 104.009   4
  -8   0   2 1337.46 62.2546   3
  -8   0   2 1515.08 75.2266   7
  -8   0   2 1483.69 73.1592   4
  -6   0   2 34630.5 1300.34   3
  -6   0   2 34494.9 1310.56   7
  -6   0   2 33264.9 1307.29   4
  -6   0   2 31142.4 1295.76   9
  -4   0   2 424.686 22.1015   3
  -4   0   2 435.531 28.3623   7
  -4   0   2 385.380 25.0974   4
  -4   0   2 458.077 19.3425   9
  -2   0   2 889.543 43.9177   7
   2   0  -2 909.168 38.4895   9
  -2   0   2 876.604 38.3542   9
  -2   0   2 966.069 40.3850   3
   0   0  -2 2342.36 95.6778   7
   0   0  -2 2210.73 94.5431   9
   0   0   2 2325.50 95.0709   3
   0   0  -2 2262.92 95.4095   3
  -2   0  -2 46120.4 1912.69   5
  -2   0  -2 49452.6 1910.98   3
   2   0   2 46268.1 1910.31   3
  -2   0  -2 45864.4 1911.23   9
  -4   0  -2 16536.5 666.004   9
  -4   0  -2 15460.0 668.038   5
  -4   0  -2 16583.2 664.521   3
  -4   0  -2 16548.4 665.435  10
  -4   0  -2 15864.7 665.308   8
  -6   0  -2 6417.27 255.969   9
  -6   0  -2 5856.15 259.010   5
  -6   0  -2 6198.26 253.677   3
  -6   0  -2 6531.13 254.970   8
  -6   0  -2 5956.23 254.918  10
  -8   0  -2 6923.57 281.840   8
  -8   0  -2 6632.71 281.183  10
  -8   0  -2 6870.66 287.638   5
  -8   0  -2 7268.88 282.988   9
 -10   0  -2 4252.72 180.267   5
 -10   0  -2 4079.08 172.777   8
 -10   0  -2 4294.52 173.866   9
 -12   0  -2 652.643 38.9017   5
 -12   0  -2 690.395 32.5343   9
 -12   0  -2 734.931 32.0523   8
 -14   0  -2 117.161 20.1739   7
 -14   0  -2 154.715 25.0541   4
 -16   0  -2 48.0004 10.7071   5
 -16   0  -2 54.9281 19.3828   4
 -18   0  -2 994.429 76.4317   4
 -20   0  -2-3.51149 20.1921   4
 -22   0  -2 46.7819 22.8928   4
 -24   0  -2 271.033 45.9044   4
 -27  -1   2 33.6955 24.7853   4
 -25  -1   2-3.54428 21.0974   4
 -25   1   2 24.0295 25.0023   4
 -23  -1   2 154.053 33.9580   4
 -23   1   2 143.252 36.4311   4
 -23   1   2 149.169 36.9721   7
 -21   1   2 9.93193 23.0367   4
 -21  -1   2-8.77963 19.3454   4
 -21  -1   2 12.0545 21.4755   7
 -21   1   2 13.5180 24.3609   7
 -19  -1   2 65.3827 22.2269   4
 -19   1   2 50.7851 23.1590   4
 -19   1   2 87.1178 27.2897   7
 -19  -1   2 115.067 27.7791   7
 -17  -1   2 247.832 32.8533   4
 -17   1   2 254.059 34.7659   4
 -17  -1   2 257.896 34.9286   7
 -17   1   2 267.736 35.3234   7
 -15  -1   2 98.1656 21.9265   7
 -15  -1   2 106.095 22.1703   4
 -15   1   2 71.9621 20.9582   4
 -15   1   2 74.3347 21.7777   7
 -15   1   2 89.3179 10.0244   3
 -13  -1   2 11.6351 4.78149   5
 -13  -1   2 16.3607 2.50443   6
 -13  -1   2 16.5402 4.34019   3
  13   1  -2 15.6567 3.22507  10
 -11   1   2 1400.20 79.1677   7
 -11  -1   2 1303.59 76.5151   7
 -11   1   2 1461.16 79.2809   4
 -11  -1   2 1341.89 74.3028   4
 -11  -1   2 1360.82 59.7431   5
 -11  -1   2 1386.00 56.6336   9
 -11  -1   2 1329.72 60.4719   3
 -11   1   2 1321.44 63.1791   3
  -9   1   2 241.248 24.7764   4
  -9  -1   2 261.042 23.3714   4
  -9  -1   2 281.112 13.3211   5
  -9   1   2 224.830 25.3246   7
  -9  -1   2 282.374 26.7582   7
  -9   1   2 214.475 16.1845   3
  -9  -1   2 250.196 14.7669   3
  -7   1   2 3006.07 125.295   4
  -7  -1   2 2535.26 120.838   4
   7  -1  -2 2657.92 111.403   5
  -7  -1   2 2612.47 112.690   3
  -7   1   2 2798.68 115.602   3
  -7  -1   2 2558.69 123.816   7
  -5   1   2 767.530 30.8995   9
   5  -1  -2 729.567 30.8583   9
  -5  -1   2 628.763 37.2872   4
  -5   1   2 799.662 41.0226   4
  -5   1   2 673.345 35.3975   3
  -5  -1   2 703.440 33.3503   3
  -5  -1   2 706.709 41.4063   7
  -3   1   2 448.274 21.1783   3
  -3  -1   2 350.267 17.0225   5
  -3   1   2 412.622 17.0259   9
   3  -1  -2 406.031 17.0859   9
  -3   1   2 399.510 23.1489   4
  -3  -1   2 294.225 21.5943   7
  -3   1   2 471.652 25.5743   7
  -3  -1   2 330.599 17.9875   3
  -1   1   2 1076.45 51.3414   7
  -1  -1   2 1170.42 48.0131   3
  -1   1   2 1071.42 49.6442   3
   1  -1  -2 1126.41 47.5960   9
   1   1  -2 1170.37 48.9759   5
  -1  -1   2 1094.91 48.6931   5
  -1  -1  -2 1640.34 71.2208   8
  -1   1  -2 1953.60 72.4826  10
  -1   1  -2 1937.50 74.1107   5
   1   1   2 1657.64 72.1128   3
  -1  -1  -2 1607.36 71.4340   9
  -1  -1  -2 1614.10 72.6584   3
  -3  -1  -2 2508.59 107.891   8
   3  -1   2 2556.22 107.419   8
  -3   1  -2 2283.81 111.477   5
  -3   1  -2 2575.29 108.675  10
   3   1   2 2834.43 107.598   3
  -3  -1  -2 2796.52 108.646   9
  -3  -1  -2 2453.99 108.628   3
  -5   1  -2 3422.98 133.730  10
  -5  -1  -2 3487.54 133.852   9
  -5   1  -2 3284.21 137.947   5
  -7  -1  -2 1338.10 59.7108   9
  -7  -1  -2 1386.03 59.3859   8
   7  -1   2 1497.83 57.1482   6
   7   1   2 1281.23 57.3046   6
  -7  -1  -2 1376.64 62.6415   5
  -7   1  -2 1473.92 65.2881   5
  -7   1  -2 1426.40 58.9657   8
  -7   1  -2 1531.17 59.5060  10
  -7  -1  -2 1279.51 57.7095  10
  -9   1  -2 59.2589 4.77388   8
  -9  -1  -2 91.5281 6.29130   8
  -9  -1  -2 83.6768 6.40714   9
   9   1   2 74.4422 3.74693   6
  -9   1  -2 63.1995 5.14806  10
  -9   1  -2 60.6047 10.1580   5
  -9  -1  -2 73.2480 9.11334   5
 -11   1  -2 40.4639 4.22247   8
 -11  -1  -2 81.3545 6.11335   8
 -11  -1  -2 60.0956 5.72740   9
 -11   1  -2 67.8961 6.26505   3
 -11  -1  -2 65.0676 9.44603   5
 -11   1  -2 36.2422 9.18202   5
 -13  -1  -2 2205.52 110.918   7
 -13   1  -2 2035.47 120.891   4
 -13  -1  -2 2074.62 94.8428   9
 -13  -1  -2 2472.62 95.3312   8
 -13  -1  -2 2353.40 102.999   5
 -13   1  -2 2023.18 102.757   5
 -15  -1  -2 49.9249 16.6038   4
 -15   1  -2 18.1723 17.6751   4
 -17  -1  -2 643.451 53.2843   4
 -17   1  -2 467.729 51.1320   4
 -19   1  -2 6.96014 23.6169   4
 -19  -1  -2-3.12526 11.7647   4
 -21   1  -2 31.2983 27.2476   4
 -21  -1  -2 28.0187 17.0611   4
 -23  -1  -2-3.94943 16.0586   4
 -23   1  -2 4.30607 25.1990   4
 -25  -1  -2 236.769 44.1449   4
 -25   1  -2 225.644 47.3163   4
 -26  -2   2-23.7696 17.3243   4
 -26   2   2-8.75692 26.9259   4
 -24  -2   2 47.7373 21.4089   4
 -24   2   2 56.6851 29.2516   4
 -24   2   2 40.6795 30.0459   7
 -22   2   2 73.5466 30.1327   4
 -22  -2   2 90.5503 24.0407   4
 -22   2   2 111.037 31.1154   7
 -20   2   2 69.4971 26.0506   7
 -20   2   2 36.7846 23.9573   4
 -20  -2   2 80.5447 21.8279   4
 -20  -2   2 55.3640 21.3903   7
 -18   2   2 69.5466 25.3336   7
 -18   2   2 69.3106 24.8682   4
 -18  -2   2 70.7607 19.5573   4
 -18  -2   2 55.2341 21.2095   7
 -16   2   2 127.130 26.5512   7
 -16  -2   2 152.139 23.0445   4
 -16  -2   2 109.300 22.5935   7
 -14   2   2 460.445 44.1659   4
 -14   2   2 385.353 42.0247   7
 -14   2   2 440.420 27.2322   3
 -14  -2   2 487.727 22.9891   3
  12   2  -2 5.03971 2.99812  10
 -12  -2   2 14.0526 9.78230   4
 -12  -2   2 10.0661 3.41839   3
 -12  -2   2 1.76026 2.22784   9
 -12  -2   2 6.23470 3.98821   5
 -12  -2   2 17.8290 13.9830   7
 -12  -2   2 7.58258 2.53680   6
 -10  -2   2 386.210 20.0242   3
 -10  -2   2 424.133 19.4979   5
 -10  -2   2 356.431 32.0768   7
 -10   2   2 409.232 25.1647   3
 -10   2   2 403.569 35.5173   4
 -10  -2   2 355.400 28.4532   4
  10   2  -2 405.308 19.6058  10
 -10  -2   2 412.731 19.1875   6
  -8  -2   2 235.891 24.3925   7
  -8   2   2 269.704 19.7862   3
  -8   2   2 306.593 28.2753   4
  -8  -2   2 361.010 23.8280   4
   8   2  -2 307.150 15.2486  10
  -8  -2   2 278.242 15.0844   3
  -6  -2   2 571.957 25.9647   3
  -6  -2   2 507.695 33.5095   7
  -6   2   2 507.190 30.2290   3
  -6   2   2 526.288 35.8174   4
  -6  -2   2 468.858 30.3562   4
   6  -2  -2 588.867 24.0814   9
   6   2  -2 562.910 26.2378  10
  -4  -2   2 4618.37 200.121   7
   4   2  -2 4737.44 196.757  10
  -4   2   2 4764.65 203.395   4
   4  -2  -2 4787.06 194.759   9
  -4  -2   2 4758.05 195.950   3
  -2   2   2 17102.8 735.443   4
   2  -2  -2 18232.2 730.791   9
  -2  -2   2 17345.1 732.672   5
   2   2  -2 18374.1 732.474  10
   0  -2  -2 98.5328 6.20393   9
   0   2  -2 97.1941 8.66502   5
   0   2  -2 95.2853 7.49473  10
   0  -2  -2 91.1861 6.00354   8
  -2  -2  -2 37.5560 4.10041   9
  -2   2  -2 30.3684 7.15453   5
  -2  -2  -2 22.6810 3.15553   8
  -2   2  -2 40.2259 5.24622  10
  -4   2  -2 6712.27 229.254  10
  -4  -2  -2 4682.63 227.139   8
  -4   2  -2 5843.10 233.611   5
   4   2   2 5387.36 227.604   3
  -4  -2  -2 5836.13 227.989   9
  -6  -2  -2 1782.44 71.7186   8
   6  -2   2 1530.95 69.4803   8
  -6  -2  -2 1617.52 74.6807   7
  -6  -2  -2 1798.65 72.5061   9
   6  -2   2 1744.88 69.5656   6
  -6   2  -2 1755.32 72.3467  10
  -6   2  -2 1730.83 77.3119   5
  -8  -2  -2 287.746 15.4492   8
  -8  -2  -2 260.284 21.1837   7
  -8  -2  -2 273.208 15.5278   9
   8  -2   2 308.363 12.8553   6
  -8   2  -2 296.577 15.7616  10
  -8  -2  -2 292.035 13.2688  10
  -8   2  -2 287.648 20.8644   5
 -10  -2  -2 629.975 27.8693   8
 -10  -2  -2 643.083 37.7752   7
 -10  -2  -2 615.115 31.6088   5
 -10  -2  -2 656.702 28.0890   9
 -10   2  -2 617.534 27.0715  10
  10   2   2 516.982 24.7044   6
 -10   2  -2 650.414 35.8027   5
 -12  -2  -2 104.527 8.23233   8
 -12  -2  -2 129.955 17.7776   7
 -12  -2  -2 94.1906 7.87053   9
 -12  -2  -2 128.732 19.3370   4
 -12  -2  -2 90.4070 10.6449   5
 -14  -2  -2 852.541 40.4733   8
 -14  -2  -2 920.765 60.1880   4
 -14   2  -2 939.893 68.4369   4
 -16   2  -2 38.6589 12.6058   5
 -16  -2  -2 6.73758 5.94608   5
 -16  -2  -2 28.4913 14.1440   4
 -16   2  -2 14.6604 18.8591   4
 -18  -2  -2 66.0278 20.0222   4
 -18   2  -2 71.9100 28.7154   4
 -20  -2  -2-3.11781 13.1219   4
 -20   2  -2 11.6777 26.0753   4
 -22  -2  -2 123.859 28.3016   4
 -22   2  -2 73.5686 32.1635   4
 -24   2  -2 38.1878 32.0139   4
 -25   3   2-8.81255 27.0961   4
 -25   3   2-26.4974 30.7375   7
 -23   3   2 28.4361 26.8707   4
 -23  -3   2 22.3998 16.1318   4
 -23   3   2 28.3460 29.2065   7
 -21   3   2 47.1835 27.6682   7
 -21   3   2 52.1115 26.5861   4
 -21  -3   2 40.8730 16.5228   4
 -19   3   2 12.9695 21.1449   7
 -19  -3   2 2.18725 15.0386   7
 -19  -3   2 13.6510 12.6140   4
 -19   3   2 16.9057 22.6534   4
 -17   3   2 452.774 49.1307   7
 -17  -3   2 466.206 41.6527   7
 -17   3   2 478.051 51.2858   4
 -17  -3   2 506.776 41.3454   4
 -15  -3   2 1591.59 88.5970   7
 -15   3   2 1546.39 75.2739   3
 -15  -3   2 1549.69 86.2991   4
 -15   3   2 1831.36 101.586   4
  13   3  -2 15.3426 3.27898  10
 -13  -3   2 14.0717 3.03818   6
 -13  -3   2 6.40671 3.31482   9
 -13  -3   2 12.5580 4.11931   5
 -13  -3   2 21.5160 13.5797   7
 -13   3   2 81.0630 11.2633   3
 -13  -3   2 12.7053 8.56027   4
 -13   3   2 70.1439 21.8388   4
 -11  -3   2 677.469 45.6665   7
 -11  -3   2 671.164 43.4587   4
 -11  -3   2 767.768 33.0095   6
 -11   3   2 602.957 39.5819   3
  11   3  -2 766.353 33.6603  10
   9  -3  -2 3.51677 1.35185   9
  -9   3   2 12.2576 14.1287   4
  -9  -3   2 2.68526 5.75583   4
  -9  -3   2 5.14841 10.0089   7
   9   3  -2 2.19272 3.15473  10
  -9   3   2 0.70561 6.46221   3
  -9  -3   2 2.58919 2.53941   6
  -7  -3   2 1892.83 80.3814   7
  -7  -3   2 1922.49 71.5078   6
   7   3  -2 2035.38 73.1620  10
  -7   3   2 1708.96 86.0621   4
  -7  -3   2 1962.10 79.1079   4
   5   3  -2 288.808 15.8612  10
  -5  -3   2 260.191 17.8639   7
  -3   3   2 383.787 23.1265   4
   3   3  -2 324.844 18.2022  10
   1   3  -2 1306.81 55.4194  10
   1  -3  -2 1382.87 53.9122   9
   1  -3   2 894.000 35.0402   6
  -1   3  -2 917.790 37.6912  10
  -1  -3  -2 690.554 34.5139   8
  -1  -3  -2 752.106 35.5197   9
  -3   3  -2 1190.15 61.7963  10
  -3   3  -2 1270.11 65.4230   5
   3  -3   2 1403.48 59.5082   6
  -3  -3  -2 1393.22 60.8502   9
  -5  -3  -2 1139.41 45.6196   8
  -5  -3  -2 1055.53 45.2903   9
   5  -3   2 1001.78 43.5220   6
  -5   3  -2 904.085 50.2750   5
  -5   3  -2 977.240 46.4053  10
   7  -3   2 44.3866 3.05988   8
  -7  -3  -2 56.2872 5.90056   8
  -7  -3  -2 66.1581 7.44565   7
   7  -3   2 74.7751 4.09084   6
  -7  -3  -2 54.2054 5.86594   9
  -7   3  -2 67.9622 6.52601  10
  -9  -3  -2 934.048 38.0984  10
  -9   3  -2 795.549 40.5886  10
   9  -3   2 861.315 37.5466   6
  -9  -3  -2 907.637 46.2351   7
  -9  -3  -2 1045.94 41.9731   9
  -9   3  -2 926.594 48.6662   5
  -9  -3  -2 916.203 41.1829   8
 -11  -3  -2 203.087 11.9198   8
 -11  -3  -2 249.205 20.2720   7
 -11  -3  -2 220.450 11.9660   9
 -11  -3  -2 213.901 23.7739   4
 -11   3  -2 95.9171 14.9376   5
 -11  -3  -2 182.906 14.3601   5
 -11   3  -2 108.208 9.90632  10
 -13  -3  -2 962.833 44.6988   9
 -13   3  -2 932.027 69.7887   4
 -13  -3  -2 937.739 55.1547   7
 -13  -3  -2 1012.42 45.2555   8
 -15   3  -2 530.375 36.5867   5
 -15  -3  -2 510.847 43.5936   4
 -15   3  -2 544.584 52.6542   4
 -17   3  -2 519.389 37.2238   5
 -17  -3  -2 527.230 47.0137   4
 -17   3  -2 491.834 54.3064   4
 -19  -3  -2 32.8566 16.8787   4
 -19   3  -2 27.0862 25.6083   4
 -21   3  -2 4.32169 26.9787   4
 -23   3  -2 52.3047 31.5022   4
 -26   4   2 23.8513 33.2062   7
 -24   4   2 799.159 76.5420   4
 -24   4   2 639.718 71.6829   7
 -22   4   2-3.98294 24.8634   7
 -22   4   2 4.09492 25.1722   4
 -20   4   2 129.655 34.1390   7
 -20  -4   2 140.789 22.7541   4
 -20   4   2 145.787 36.0914   4
 -18   4   2 892.672 73.0789   4
 -18  -4   2 849.676 57.4566   4
 -18  -4   2 885.136 42.6691   8
 -18  -4   2 737.962 54.1929   7
 -16  -4   2 231.646 25.8305   7
 -16   4   2 273.760 37.1092   4
 -16  -4   2 212.680 24.3919   4
 -14   4   2 1458.40 87.6615   4
 -14   4   2 1256.01 66.9755   3
 -12  -4   2 893.324 53.5087   7
 -12  -4   2 720.620 51.0322   4
 -12   4   2 1371.66 73.1211   4
 -12  -4   2 939.382 42.4020   6
  12   4  -2 980.181 43.1730  10
 -12   4   2 1229.97 55.3629   3
 -10  -4   2 1422.02 63.4437   7
 -10   4   2 1342.82 73.9321   4
 -10  -4   2 1478.68 63.5118   4
 -10  -4   2 1561.18 53.0183   6
  10   4  -2 1581.51 54.5059  10
  -8  -4   2 488.599 23.5996   6
  -8  -4   2 470.744 29.1034   4
  -8   4   2 527.217 39.1202   4
  -8  -4   2 481.218 29.2743   7
   8   4  -2 529.528 25.2552  10
   6   4  -2 881.182 39.2553  10
  -6   4   2 798.478 49.5510   4
  -6  -4   2 814.081 37.2610   6
   4   4  -2 5761.97 237.100  10
  -4  -4   2 5594.15 234.969   6
  -4   4   2 5966.83 244.847   4
  -2   4   2 42544.6 1699.70   4
   2  -4  -2 40900.6 1694.08   8
   2   4  -2 41739.0 1697.17  10
  -2  -4   2 42069.7 1694.73   6
   0  -4  -2 120.346 10.4945   4
   0  -4  -2 135.733 8.85456   6
   0   4  -2 218.282 12.6549  10
   0  -4  -2 113.532 8.61941   8
   0  -4   2 214.838 9.83417   6
  -2  -4  -2 2483.37 105.614   8
   2  -4   2 2378.09 104.856   6
  -2  -4  -2 2565.52 105.328   6
  -2   4  -2 2383.26 107.833  10
   4   4   2 61.3660 5.74264   7
  -4  -4  -2 60.3031 6.16625   9
  -4  -4  -2 40.3640 4.83932   6
   4  -4   2 43.6905 4.25132   6
  -4  -4  -2 53.8900 5.45094   8
  -4   4  -2 45.8999 6.80505  10
  -6  -4  -2 18.8295 4.07310   9
  -6  -4  -2 21.2526 4.33065   8
   6  -4   2 15.2435 2.66174   6
  -6  -4  -2 9.14860 3.09105   6
  -6   4  -2 16.0273 8.23078   5
  -6   4  -2 10.0183 4.56264  10
   6   4   2 11.9762 6.58244   7
  -8   4  -2 330.841 19.4075  10
   8  -4   2 347.386 15.9459   6
  -8  -4  -2 354.946 18.8634   8
  -8  -4  -2 346.625 18.5285   9
  -8   4  -2 329.765 24.5852   5
 -10  -4  -2 3546.31 158.826  10
 -10   4  -2 3793.00 162.660  10
 -10  -4  -2 3867.50 162.624   8
 -10  -4  -2 3982.44 164.444   7
 -10   4  -2 3936.49 171.816   5
 -10  -4  -2 3669.42 173.681   4
 -10  -4  -2 4177.52 162.470   9
  10  -4   2 4049.12 158.651   6
 -12  -4  -2 64.0717 10.6126   7
 -12  -4  -2 23.3732 5.22092   9
 -12  -4  -2 78.3123 17.1876   4
 -14   4  -2 350.098 43.0137   4
 -14   4  -2 345.820 28.4240   5
 -14  -4  -2 360.018 20.4793   8
 -16  -4  -2 24.6167 16.8654   4
 -16   4  -2 26.1206 21.3165   4
 -16  -4  -2 27.1803 5.86151   8
 -18   4  -2 767.231 71.4677   4
 -20   4  -2-17.0865 26.6747   4
 -22   4  -2 90.1315 38.4052   4
 -24   4  -2 10.3162 32.2022   4
 -25   5   2 229.776 49.7886   7
 -25   5   2 187.937 44.9169   4
 -23   5   2 296.911 51.4186   7
 -23   5   2 295.487 48.9236   4
 -21   5   2 43.5249 28.2702   7
 -21   5   2 57.5599 28.3313   4
 -19  -5   2 538.459 30.6493   8
 -19   5   2 549.299 60.0603   4
 -17   5   2 33.1697 23.4827   4
 -17  -5   2 68.2352 14.4347   4
 -17  -5   2 59.4151 14.1263   7
 -15   5   2 65.8124 24.4265   4
 -15  -5   2 114.588 16.2398   7
 -13  -5   2 155.740 10.2181   6
  13   5  -2 181.707 11.0960  10
 -13  -5   2 118.086 16.0507   4
 -13   5   2 168.148 28.2830   4
 -11  -5   2 1453.75 61.5061   6
  11   5  -2 1460.14 63.0113  10
 -11  -5   2 1339.29 68.6476   7
 -11  -5   2 1272.68 68.9473   4
  -9  -5   2 659.598 31.4413   6
   9   5  -2 688.699 33.3779  10
  -9  -5   2 751.935 38.2476   7
  -9   5   2 610.056 47.1630   4
  -7  -5   2 227.562 12.9180   6
   7   5  -2 244.967 15.0146  10
  -5  -5   2 397.624 20.0475   6
   5   5  -2 409.693 22.3956  10
  -5   5   2 432.994 31.3080   4
  -3  -5   2 543.576 25.0627   6
   3   5  -2 544.290 27.8093  10
   3  -5  -2 512.098 23.9172   8
  -3   5   2 483.831 31.0171   4
  -1  -5   2 3214.26 134.327   6
   1  -5  -2 3359.84 134.655   6
   1   5  -2 3246.77 137.869  10
   1  -5  -2 3111.82 133.771   8
  -1   5   2 3187.63 137.001   4
   1  -5   2 153.425 9.29754   6
  -1  -5  -2 153.824 9.55412   6
  -1   5  -2 159.535 12.2085  10
  -1  -5  -2 143.096 10.3021   4
  -1  -5  -2 147.120 9.57178   8
  -3   5  -2 150.703 12.6604  10
   3  -5   2 132.521 9.26165   6
  -5   5  -2 867.596 40.0559  10
   5  -5   2 866.173 35.8338   6
  -5  -5  -2 891.366 39.0089   9
  -5  -5  -2 772.431 37.1545   8
  -7  -5  -2 132.544 14.4490   4
  -7   5  -2 116.467 10.6871  10
   7  -5   2 139.141 7.80431   6
  -7  -5  -2 94.9943 8.80345   6
  -7  -5  -2 107.967 10.6502   9
  -7  -5  -2 150.873 10.0610   8
  -9  -5  -2 774.288 42.6898   4
  -9   5  -2 673.591 35.9551  10
  -9  -5  -2 743.517 33.9608   6
   9  -5   2 721.803 32.2205   6
  -9  -5  -2 773.812 35.4828   9
  -9  -5  -2 757.496 35.6983   8
  11  -5   2 584.629 27.0253   6
 -11   5  -2 561.596 31.1775  10
 -11  -5  -2 704.811 41.8723   4
 -11  -5  -2 739.048 31.4271   9
 -13  -5  -2 1502.11 84.4494   4
 -13   5  -2 1642.17 102.450   4
 -13  -5  -2 1519.92 72.1576   8
 -13  -5  -2 1745.11 72.8108   9
 -15  -5  -2 523.919 26.9856   8
 -15   5  -2 607.471 56.4411   4
 -17  -5  -2 10.4616 5.66361   8
 -17   5  -2 3.63974 25.0184   4
 -19   5  -2 746.930 75.5456   4
 -21   5  -2 217.008 47.5300   4
 -23   5  -2-5.17283 30.2718   4
 -24   6   2 38.4799 31.3666   4
 -24   6   2-4.77809 31.1586   7
 -22   6   2 4.46235 27.4308   4
 -22   6   2-4.34786 29.5059   7
 -20  -6   2-2.15751 5.95225   8
 -20   6   2 4.10326 26.7536   4
 -18  -6   2 999.621 50.9955   8
 -18   6   2 1079.58 84.1728   4
 -16  -6   2 4.37031 8.16703   7
 -16   6   2 44.5918 12.9978   3
 -16   6   2 25.8649 24.6026   4
 -14   6   2 11.1264 19.3583   4
 -14  -6   2 8.88445 8.54176   4
  12   6  -2 117.191 10.0220  10
 -12  -6   2 117.188 8.83696   6
  10   6  -2 256.189 16.4913  10
 -10  -6   2 277.456 15.2540   6
  -8   6   2 1837.67 95.3759   4
   8   6  -2 1825.77 79.6456  10
  -8  -6   2 1756.21 77.0522   6
  -6   6   2 822.642 49.6177   4
   6   6  -2 777.116 38.6617  10
  -6  -6   2 767.066 35.8221   6
   4  -6  -2 1224.92 52.9165   6
  -4  -6   2 1114.25 52.5462   6
   4   6  -2 1117.15 55.6460  10
  -4   6   2 1206.94 62.9291   4
   4  -6  -2 1266.59 51.7370   8
  -2  -6   2 370.711 19.9523   6
   2   6  -2 347.870 22.7284  10
   2  -6  -2 404.797 19.5853   8
  -2   6   2 399.049 25.1202   4
   0  -6   2 40.6753 4.79223   6
   0  -6  -2 28.7932 4.50488   6
   0   6  -2 48.1793 7.54035  10
   0  -6  -2 28.8588 4.41389   8
  -2  -6  -2 6268.15 262.424   6
   2  -6   2 6583.64 262.591   6
  -2  -6  -2 6253.71 263.174   8
  -2   6  -2 6283.58 266.424  10
  -4  -6  -2 480.503 21.7667   6
   4  -6   2 403.646 20.9245   6
  -4   6  -2 403.563 24.9052  10
  -4  -6  -2 438.454 22.6831   8
  -6  -6  -2 19.4380 3.90903   6
  -6  -6  -2 18.0466 4.55751   8
  -6  -6  -2 20.6974 6.10611   4
   6  -6   2 34.1179 4.01375   6
  -6  -6  -2 20.1118 6.13741   9
  -6   6  -2 23.9153 6.58833  10
  -8   6  -2 3.83837 4.79499  10
  -8  -6  -2 29.7691 4.83385   6
   8  -6   2 4.10764 2.60403   6
  -8  -6  -2 25.2890 6.42839   9
 -10  -6  -2 839.951 51.0456   4
  10  -6   2 1075.47 42.8655   6
 -10  -6  -2 970.178 43.9603   6
 -10  -6  -2 921.165 45.2400   9
 -10  -6  -2 904.306 45.7749   8
 -10   6  -2 989.168 47.6703  10
 -12   6  -2 176.839 13.7985  10
 -12  -6  -2 161.117 12.8198   8
 -12   6  -2 187.195 30.8353   4
 -14  -6  -2 13.2582 5.89320   8
 -14   6  -2-9.59970 23.0699   4
 -16  -6  -2 18.4897 6.14880   8
 -16   6  -2 21.5193 22.7383   4
 -18  -6  -2 165.108 14.4885   8
 -18   6  -2 127.708 35.2850   4
 -20   6  -2-18.6349 27.7390   4
 -22   6  -2 5.14847 30.6443   4
 -25   7   2 41.4545 35.2056   7
 -23   7   2 33.7767 32.3518   4
 -23   7   2 33.3628 32.3731   7
 -21   7   2 8.90589 26.5188   4
 -21  -7   2 23.1032 8.11867   8
 -19   7   2 606.081 64.3369   4
 -19  -7   2 587.043 34.1855   8
 -17   7   2 635.142 62.3755   4
 -17   7   2 497.294 40.0287   3
 -17  -7   2 608.984 33.9346   8
 -15   7   2 655.112 60.0202   4
 -13   7   2 191.702 32.4148   4
 -11  -7   2 2463.97 105.825   6
  11   7  -2 2525.39 108.196  10
 -11   7   2 2330.07 130.050   4
  -9  -7   2 1423.22 63.2459   6
   9   7  -2 1437.20 65.7771  10
   7   7  -2 37.4734 7.27192  10
  -7   7   2 52.0489 16.6215   4
  -7  -7   2 45.5102 5.68253   6
  -5  -7   2 76.5290 7.25422   6
   5  -7  -2 64.4257 6.61587   6
  -5   7   2 61.8151 14.4801   4
   5  -7  -2 71.3816 5.91587   8
   5   7  -2 89.6159 9.91173  10
  -3  -7   2 580.460 29.7182   6
   3  -7  -2 711.555 30.7217   6
  -3   7   2 673.543 38.3457   4
   3  -7  -2 608.985 28.9580   8
   3   7  -2 581.430 32.9336  10
  -1   7   2 555.478 31.3339   4
   1  -7  -2 550.299 28.4301   6
  -1  -7   2 643.653 29.0780   6
   1   7  -2 639.797 32.9497  10
   1  -7  -2 600.500 28.6263   8
  -1   7  -2-0.61411 5.77958  10
   1  -7   2 1.23238 3.03225   6
  -1  -7  -2 2.45572 3.21732   6
  -1  -7  -2 1.32651 3.24383   8
  -3  -7  -2 492.717 24.9260   6
   3  -7   2 544.537 25.0852   6
  -3   7  -2 574.434 30.4234  10
  -3  -7  -2 457.714 25.3425   8
  -5   7  -2 2.58106 5.48147  10
   5  -7   2 4.78351 3.09695   6
  -5  -7  -2 6.50334 3.32259   6
  -5  -7  -2 7.99845 4.08345   8
  -7  -7  -2 1396.17 58.0307   4
  -7   7  -2 1417.01 62.3135  10
  -7  -7  -2 1397.69 57.9793   6
   7  -7   2 1473.28 56.7834   6
  -7  -7  -2 1726.73 63.0046   9
   7  -7   2 1129.40 53.6483   8
   9  -7   2 491.387 25.6897   6
  -9  -7  -2 605.076 27.4852   6
  -9  -7  -2 579.391 29.1865   8
  -9   7  -2 542.556 30.6021  10
  11  -7   2 292.763 16.0123   6
 -11  -7  -2 351.967 17.9779   6
 -11   7  -2 265.819 20.1972  10
 -11  -7  -2 376.929 20.7288   8
 -13  -7  -2 448.361 25.6732   9
 -13  -7  -2 478.467 27.0077   8
 -13   7  -2 476.432 50.7522   4
 -15   7  -2 237.668 39.6067   4
 -15  -7  -2 198.426 15.9570   8
 -17   7  -2 100.098 31.3793   4
 -17  -7  -2 161.445 14.6272   8
 -19   7  -2 157.074 40.3606   4
 -19  -7  -2 93.7860 11.9573   8
 -21   7  -2 71.6060 36.9826   4
 -24   8   2 67.5309 37.5448   7
 -22   8   2 4.80923 29.0998   4
 -22  -8   2 8.99726 7.45450   8
 -20   8   2 75.5637 31.3584   4
 -20  -8   2 137.714 14.8140   8
 -18   8   2 1658.37 113.826   4
 -18  -8   2 1534.03 74.6511   8
 -16   8   2 24.8008 23.4325   4
 -16  -8   2 18.9850 7.23761   8
 -14   8   2 649.476 59.7278   4
 -12   8   2 62.8048 24.1653   4
  12   8  -2 29.9842 6.89040  10
 -10   8   2 2799.59 147.864   4
  10   8  -2 2943.70 127.215  10
   8   8  -2 982.620 48.9339  10
   6   8  -2 3453.05 161.227  10
   6  -8  -2 3902.70 156.233   8
  -6   8   2 3587.26 173.105   4
  -4  -8   2 2984.04 128.964   6
   4  -8  -2 3259.53 129.789   6
   4   8  -2 2989.33 133.141  10
   4  -8  -2 2967.19 127.374   8
  -4   8   2 3016.26 139.829   4
   2  -8  -2 10858.8 427.736   6
  -2  -8   2 10127.5 427.383   6
   2   8  -2 10103.4 432.349  10
   2  -8  -2 10483.8 426.747   8
  -2   8   2 10045.7 433.035   4
   0  -8   2 1027.08 46.9057   6
   0  -8  -2 985.008 46.7247   6
   0   8  -2 1057.39 52.0548  10
   0  -8  -2 1053.49 46.9291   8
   2  -8   2 642.305 31.1993   6
  -2  -8  -2 630.833 31.4025   6
  -2   8  -2 659.559 36.3086  10
  -2  -8  -2 665.258 32.1019   8
   4  -8   2 518.331 25.6867   6
  -4  -8  -2 512.817 25.8103   6
   6  -8   2 1695.12 73.6311   6
  -6  -8  -2 1744.95 74.4106   6
   6  -8   2 1674.18 71.4560   8
  -6  -8  -2 1714.99 76.0149   8
   8  -8   2 192.558 12.0101   6
  -8  -8  -2 203.914 14.4687   8
 -10  -8  -2 18.9671 6.28174   8
  10  -8   2 2.00379 3.18175   6
 -10  -8  -2 9.01538 6.34145   9
 -12   8  -2 26.7915 7.95227  10
 -12  -8  -2 31.8712 6.74708   9
 -12  -8  -2 38.7569 7.77138   8
 -12   8  -2 37.0459 21.7817   4
 -14  -8  -2 307.769 20.8165   8
 -14  -8  -2 269.555 18.7032   9
 -14   8  -2 237.497 40.8974   4
 -16  -8  -2 24.1031 7.52539   8
 -16   8  -2 35.1280 26.5070   4
 -18  -8  -2 377.402 25.5264   8
 -18   8  -2 344.327 53.8149   4
 -20  -8  -2 128.546 14.6662   8
 -20   8  -2 116.093 38.3510   4
 -22   8  -2 27.6983 35.1193   4
 -23   9   2 81.9611 37.4847   4
 -23  -9   2 80.2882 12.7546   8
 -21   9   2 33.3112 35.0737   4
 -21  -9   2 4.80351 7.16120   8
 -19   9   2 13.1803 28.6458   4
 -19  -9   2 2.72377 6.90764   8
 -17   9   2 856.524 79.0343   4
 -17  -9   2 989.261 51.2149   8
 -15   9   2 169.131 35.2151   4
 -15  -9   2 191.647 17.1687   8
 -13  -9   2-0.43892 3.78581   6
 -13   9   2 20.8260 21.9274   4
 -11  -9   2 186.621 13.0315   6
 -11   9   2 169.566 30.0203   4
  11   9  -2 175.092 14.8104  10
  -9  -9   2 2828.80 120.316   6
  -9   9   2 2689.56 142.451   4
   9   9  -2 2777.83 123.520  10
  -7  -9   2 11475.0 469.716   6
  -7   9   2 11081.8 488.482   4
   5  -9  -2 144.798 9.58591   8
  -5   9   2 125.354 20.2828   4
   3  -9  -2 6.74747 3.73936   8
  -3   9   2 9.82726 9.37536   4
   1  -9  -2 78.1476 7.91097   8
  -1   9   2 87.7599 10.6253   4
   5  -9   2 4500.88 187.690   8
  -5  -9  -2 4651.12 191.776   8
  -5   9  -2 4451.76 195.785  10
  -7  -9  -2 9.98077 5.11931   8
  -7   9  -2 35.1899 8.97182  10
  -9  -9  -2 22.7116 8.15579   9
  -9  -9  -2 29.2271 6.94533   8
  -9  -9  -2 22.5280 5.58021   6
 -11  -9  -2 292.699 20.3872   8
 -11   9  -2 235.481 21.1509  10
 -11  -9  -2 315.242 18.4522   6
 -11   9  -2 229.352 37.9313   4
 -11  -9  -2 377.759 22.7093   9
 -13   9  -2 1398.48 63.3175  10
 -13  -9  -2 1140.17 57.7027   9
 -13  -9  -2 1155.52 59.5620   8
 -13   9  -2 1399.81 94.9193   4
 -15  -9  -2 3.21513 6.59531   8
 -15   9  -2-3.84156 24.6971   4
 -17  -9  -2 1087.36 56.9672   8
 -17   9  -2 1269.98 99.3563   4
 -19  -9  -2 37.7157 9.58925   8
 -19   9  -2 9.93856 28.6095   4
 -21  -9  -2 9.32125 8.11710   8
 -21   9  -2 60.3003 37.2044   4
 -22 -10   2 29.4322 10.2016   8
 -22  10   2-10.1571 31.2346   4
 -20 -10   2 69.5940 12.1757   8
 -20  10   2 14.1060 27.6247   4
 -18 -10   2 334.531 24.9365   8
 -18  10   2 274.935 46.6683   4
 -16 -10   2 182.482 17.5868   8
 -16  10   2 211.684 41.2513   4
 -14  10   2 523.608 56.6531   4
 -14 -10   2 595.533 30.4717   6
 -14 -10   2 556.955 34.3278   8
 -12 -10   2 0.99420 4.45536   6
 -12  10   2 31.6997 21.9212   4
 -10 -10   2 131.194 11.2554   6
 -10  10   2 160.937 28.4475   4
  -8 -10   2 10.9267 4.87771   6
  -6 -10   2 1368.92 66.4406   6
   6 -10  -2 1545.31 67.4268   6
   6  10  -2 1283.28 70.1174  10
   6 -10  -2 1596.96 64.7174   8
  -6  10   2 1421.07 81.4654   4
  -4 -10   2 138.130 11.5209   6
   4 -10  -2 150.472 12.0428   6
   4  10  -2 133.011 14.4775  10
   4 -10  -2 140.555 10.1848   8
  -4  10   2 144.677 19.0501   4
   2 -10  -2 800.015 40.4833   6
  -2 -10   2 929.780 41.4707   6
  -2  10   2 747.982 44.4035   4
   2 -10  -2 823.115 39.7990   8
   2  10  -2 907.476 46.7653  10
   0 -10   2 402.225 21.1778   6
   0  10  -2 425.234 26.8400  10
   2 -10   2 5413.84 221.986   6
  -2 -10  -2 5227.68 222.211   6
  -2 -10  -2 5203.33 222.566   8
  -2  10  -2 5381.13 228.634  10
  -4 -10  -2 635.146 33.0937   6
   4 -10   2 659.697 32.5872   6
   4 -10   2 659.426 30.9753   8
  -4 -10  -2 670.125 34.2720   8
  -4  10  -2 624.625 37.7752  10
   6 -10   2 411.610 22.0415   6
  -6 -10  -2 390.247 22.7072   6
  -6 -10  -2 397.024 24.0047   8
   6 -10   2 396.322 19.4907   8
  -6  10  -2 376.999 26.9088  10
  -8 -10  -2 1583.39 71.2080   6
   8 -10   2 1524.46 69.7369   6
  -8  10  -2 1596.94 77.4210  10
  -8 -10  -2 1639.76 73.7365   8
 -10 -10  -2 2442.50 112.742   8
 -10  10  -2 2557.79 142.797   4
 -10 -10  -2 2358.00 110.154   6
 -10  10  -2 2524.09 116.546  10
 -12 -10  -2 20.8806 7.31894   8
 -12  10  -2 24.3406 9.47292  10
 -12 -10  -2 31.0361 6.39965   6
 -12 -10  -2 38.3280 8.77146   9
 -12  10  -2 13.4598 22.2716   4
 -14 -10  -2 47.6258 8.75411   9
 -14  10  -2 75.4873 29.9302   4
 -14 -10  -2 51.9724 10.4721   8
 -16  10  -2-8.61764 27.3030   4
 -16 -10  -2 6.30498 7.32739   8
 -18  10  -2 539.850 67.1383   4
 -18 -10  -2 387.585 27.9826   8
 -20  10  -2 108.182 44.8979   4
 -20 -10  -2 82.9908 13.4175   8
 -23 -11   2 36.6241 10.9441   8
 -21 -11   2 33.2962 10.6096   8
 -21  11   2 50.1343 32.2619   4
 -19 -11   2-3.22632 8.18296   8
 -19  11   2-18.3934 31.6040   4
 -17 -11   2 85.1249 13.4086   8
 -17  11   2 50.2993 29.6954   4
 -15 -11   2 131.556 15.3892   8
 -15  11   2 126.861 34.5762   4
 -13  11   2 68.2058 28.0745   4
 -13 -11   2 48.1915 7.96699   6
 -13 -11   2 38.5487 9.65065   8
  11  11  -2 72.5311 11.1198  10
 -11 -11   2 73.7095 10.8657   8
 -11 -11   2 82.6523 9.38780   6
  -9 -11   2 0.54902 4.69808   6
  -9  11   2 7.00069 16.0381   4
   9  11  -2 2.48324 6.23216  10
   7  11  -2 15.6749 7.35144  10
  -7 -11   2 20.5427 5.60114   6
   7 -11  -2 9.17605 4.31160   8
  -5 -11   2 493.837 27.4604   6
   5 -11  -2 524.492 28.3145   6
  -5  11   2 527.462 38.9264   4
   5 -11  -2 516.241 25.5410   8
   5  11  -2 430.402 30.8875  10
   3  11  -2 3476.42 154.571  10
  -3 -11   2 3567.50 148.633   6
   3 -11  -2 3419.65 148.780   6
  -3  11   2 3320.06 155.607   4
   1 -11  -2 295.905 19.8610   6
  -1 -11   2 363.786 20.7355   6
   1  11  -2 360.476 25.8223  10
  -1 -11  -2 236.919 15.7981   6
   1 -11   2 199.899 14.8261   6
  -1  11  -2 194.260 18.8811  10
  -1 -11  -2 244.966 15.8995   8
  -3  11  -2 1.96386 6.83450  10
  -3 -11  -2 8.18679 5.20420   8
   3 -11   2 4.83462 3.79485   8
   3 -11   2 0.48773 4.40582   6
  -3 -11  -2 7.29123 5.09632   6
  -5 -11  -2 143.729 12.5840   6
   5 -11   2 161.463 12.3468   6
  -5 -11  -2 140.754 13.2786   8
   5 -11   2 179.728 10.9099   8
  -5  11  -2 147.645 16.9309  10
  -7 -11  -2 200.725 14.2597   6
   7 -11   2 154.336 12.4705   6
  -7  11  -2 177.650 18.2395  10
  -7 -11  -2 177.684 15.1111   8
  -9  11  -2 584.353 56.4757   4
  -9  11  -2 605.517 40.3911  10
  -9 -11  -2 742.171 35.7387   6
   9 -11   2 613.671 33.4253   6
  -9 -11  -2 683.087 37.8157   8
 -11  11  -2 454.540 52.3375   4
 -11 -11  -2 448.502 27.3115   6
 -11 -11  -2 495.713 31.2715   9
 -11  11  -2 451.480 32.3616  10
 -11 -11  -2 497.297 30.2017   8
 -13  11  -2 357.921 27.4587  10
 -13 -11  -2 326.582 23.7080   9
 -13  11  -2 324.644 47.0441   4
 -13 -11  -2 337.172 24.6166   8
 -15 -11  -2 9.43234 6.56844   9
 -15 -11  -2 6.64145 7.22395   8
 -15  11  -2-4.21971 27.5145   4
 -17 -11  -2 37.4315 10.6950   8
 -17  11  -2 14.4632 28.7294   4
 -19 -11  -2 47.0289 11.2080   8
 -19  11  -2 90.5647 40.1596   4
 -21 -11  -2 17.4432 8.81449   8
 -20 -12   2 50.0900 12.5075   8
 -20  12   2 53.5766 34.7676   4
 -18 -12   2 99.0334 15.1529   8
 -18  12   2 89.0172 36.4110   4
 -16 -12   2 111.821 15.1738   8
 -16  12   2 80.8107 32.2569   4
 -14 -12   2 278.018 23.4567   8
 -14 -12   2 313.096 20.3091   6
 -14  12   2 313.882 45.3545   4
 -12  12   2 6.21854 21.6347   4
 -12 -12   2-0.62817 5.37500   6
 -12 -12   2-0.91578 7.64396   8
 -10 -12   2 270.343 18.6997   6
 -10 -12   2 270.120 21.4107   8
  10  12  -2 321.485 23.1889  10
  -8 -12   2 18.6382 7.39216   8
  -8 -12   2 28.0053 6.60960   6
   8  12  -2 33.4716 8.94817  10
  -6 -12   2 1361.03 63.8667   6
   6 -12  -2 1435.70 64.4663   6
  -6 -12   2 1416.20 65.9262   8
  -4 -12   2 3.21484 5.50219   8
  -4 -12   2-0.59167 4.81218   6
   4 -12  -2 6.21661 5.01066   6
   4  12  -2-1.01742 7.33422  10
  -2 -12   2 993.291 50.4024   8
  -2 -12   2 1032.29 50.7674   6
   2 -12  -2 1109.71 51.5142   6
   2  12  -2 980.158 55.8458  10
   2 -12  -2 1095.50 49.8116   8
   0 -12  -2 7.09116 5.39206   6
   0 -12   2 17.5555 5.82361   6
   0 -12  -2 3.90332 4.90671   8
   0 -12   2 12.2780 5.35186   8
  -2 -12  -2 328.281 22.3232   8
  -2  12  -2 362.281 27.7251  10
   2 -12   2 384.958 22.7062   6
  -2 -12  -2 403.518 23.4131   6
  -4 -12  -2 891.569 47.1428   8
   4 -12   2 926.154 43.6375   8
  -4  12  -2 952.336 53.2309  10
  -4 -12  -2 956.229 46.5822   6
   4 -12   2 965.782 46.1521   6
  -6  12  -2 491.548 46.2725   4
  -6 -12  -2 494.613 30.1465   8
  -6  12  -2 514.069 34.7405  10
  -6 -12  -2 473.607 28.3560   6
   6 -12   2 546.244 28.2218   6
  -8  12  -2 384.752 44.4666   4
  -8 -12  -2 354.304 22.6384   6
   8 -12   2 355.837 21.3506   6
  -8  12  -2 353.771 28.3693  10
  -8 -12  -2 368.576 24.8365   8
 -10 -12  -2 154.324 16.2379   9
 -10  12  -2 88.1261 15.6012  10
 -10 -12  -2 140.477 15.0171   8
 -10  12  -2 95.0119 29.6250   4
  10 -12   2 105.712 10.6042   6
 -10 -12  -2 145.693 12.9294   6
 -12 -12  -2 56.2638 11.2695   9
 -12  12  -2 52.1342 12.2802  10
 -12 -12  -2 53.7391 8.71334   6
 -12 -12  -2 29.1716 9.10483   8
 -12  12  -2 25.0838 23.4372   4
 -14 -12  -2 7.96928 8.10777   8
 -14  12  -2-4.12186 27.2476   4
 -14 -12  -2 9.40559 7.02321   9
 -16  12  -2 70.7667 33.6501   4
 -16 -12  -2 32.8516 10.4041   8
 -18  12  -2 146.353 44.6570   4
 -18 -12  -2 195.984 20.3907   8
 -20 -12  -2-11.9401 9.80792   8
 -19  13   2 4.74857 28.2714   4
 -19 -13   2 18.2566 10.6844   8
 -17  13   2 38.6522 28.8572   4
 -17 -13   2 58.6304 12.6229   8
 -15  13   2 169.315 37.3135   4
 -15 -13   2 124.688 16.0455   8
 -13  13   2 67.6268 28.2694   4
 -13 -13   2 42.8673 10.1709   8
 -13 -13   2 35.1033 8.14571   6
 -11  13   2 74.8238 24.5731   4
 -11 -13   2 68.3336 11.5688   8
 -11 -13   2 75.2397 10.1758   6
  11  13  -2 51.0411 11.4694  10
  -9  13   2 16.8422 19.3905   4
  -9 -13   2-2.64255 6.63228   8
  -9 -13   2 6.18531 6.29351   6
   9  13  -2 1.05678 7.87341  10
   7  13  -2 499.832 34.7588  10
  -7 -13   2 554.441 31.0158   6
  -7 -13   2 542.178 32.6235   8
  -5 -13   2 221.658 18.1472   8
   5 -13  -2 251.968 15.6930   8
   5  13  -2 176.208 19.7750  10
  -5 -13   2 206.404 16.8089   6
   5 -13  -2 290.786 19.1529   6
  -3 -13   2 1199.03 57.4283   8
   3 -13  -2 1104.78 54.5355   8
   3  13  -2 1192.37 63.8014  10
   3 -13  -2 1177.33 57.7470   6
  -3 -13   2 1245.42 57.5936   6
  -1 -13   2 735.292 35.5612   8
   1 -13  -2 577.063 33.9149   8
   1  13  -2 663.197 41.7598  10
  -1 -13   2 719.835 36.0947   6
   1 -13  -2 586.634 34.9617   6
   1 -13   2 454.843 24.7078   8
  -1 -13  -2 374.154 25.0028   8
  -1  13  -2 456.209 32.3660  10
  -1 -13  -2 396.406 25.7000   6
   1 -13   2 453.670 26.0988   6
  -3  13  -2 117.831 16.5020  10
  -3 -13  -2 78.7645 10.5251   8
   3 -13   2 131.594 10.5864   8
  -3 -13  -2 75.0582 10.3102   6
   3 -13   2 105.224 10.9232   6
  -5  13  -2 609.355 51.6013   4
  -5 -13  -2 669.225 35.9755   6
   5 -13   2 636.518 34.5205   6
  -5  13  -2 575.561 41.1038  10
  -5 -13  -2 714.195 37.5776   8
   7 -13   2 46.1965 7.96968   6
  -7 -13  -2 35.3978 7.98928   6
  -7  13  -2 54.7275 12.9210  10
  -7  13  -2 47.4078 24.6719   4
  -7 -13  -2 27.8129 8.59309   8
  -9 -13  -2 10.9826 7.51601   8
  -9  13  -2 10.6682 9.83404  10
  -9 -13  -2 10.4685 8.74431   9
  -9  13  -2 18.2895 20.6891   4
  -9 -13  -2 3.53302 6.00635   6
   9 -13   2 8.24535 5.73404   6
 -11  13  -2 151.870 19.3323  10
 -11 -13  -2 138.892 13.9306   6
 -11  13  -2 146.122 33.6078   4
 -11 -13  -2 117.735 14.8660   8
 -11 -13  -2 123.387 16.8764   9
 -13 -13  -2 38.5254 10.7442   9
 -13 -13  -2 39.6194 10.2072   8
 -15 -13  -2-3.73259 7.72280   9
 -15  13  -2-4.59642 31.1927   4
 -15 -13  -2 4.44013 8.86421   8
 -17  13  -2 91.9326 38.3296   4
 -17 -13  -2 117.459 16.1486   8
 -19 -13  -2 88.5197 15.3135   8
 -18  14   2 652.506 73.2115   4
 -18 -14   2 721.738 45.2440   8
 -16  14   2 4.10404 27.4932   4
 -16 -14   2 7.27543 9.86448   8
 -14  14   2 14.5205 25.2999   4
 -14 -14   2 34.3013 11.2061   8
 -14 -14   2 38.3563 8.45817   6
 -12  14   2 100.656 30.0213   4
 -12 -14   2 138.559 16.2923   8
 -12 -14   2 117.456 12.9645   6
  10  14  -2 6.98475 8.48721  10
 -10 -14   2-1.97072 7.49667   8
 -10 -14   2 5.30587 6.32836   6
   8  14  -2 33.8198 11.7180  10
  -8 -14   2 49.2645 10.3971   8
  -8 -14   2 41.7548 8.85902   6
   6  14  -2 55.7216 12.6432  10
  -6 -14   2 57.7283 9.45506   6
  -6 -14   2 73.7933 11.2103   8
   6 -14  -2 89.1161 11.2971   6
   4 -14  -2 1472.07 64.8498   8
  -4 -14   2 1266.33 67.0779   8
   4  14  -2 1315.79 73.4970  10
  -4 -14   2 1342.89 67.2362   6
   2 -14  -2 1007.96 50.2845   8
  -2 -14   2 1004.70 52.3045   6
   2 -14  -2 1153.94 54.3761   6
   2  14  -2 1059.68 59.8208  10
  -2 -14   2 1014.67 51.8011   8
   0 -14  -2 10.5782 6.57453   6
   0 -14   2 33.4996 7.79376   6
   0  14  -2 33.2952 11.0560  10
   0 -14  -2 14.7279 6.47997   8
   0 -14   2 26.5025 6.85239   8
  -2 -14  -2 23.8594 7.41673   6
   2 -14   2 49.9496 8.67385   6
   2 -14   2 41.0579 7.12316   8
  -2 -14  -2 46.6793 8.62842   8
  -2  14  -2 35.5252 11.7034  10
  -4  14  -2 99.6769 16.9228  10
  -4 -14  -2 100.657 11.9861   6
   4 -14   2 116.901 11.8647   6
  -4 -14  -2 81.9217 11.6941   8
  -6  14  -2 1434.68 82.6456  10
  -6 -14  -2 1711.72 76.2048   6
   6 -14   2 1558.36 73.8386   6
  -6 -14  -2 1589.35 76.9453   8
  -8  14  -2 141.866 20.3159  10
   8 -14   2 148.258 14.3567   6
  -8 -14  -2 225.199 18.0962   6
  -8  14  -2 115.310 29.3856   4
  -8 -14  -2 206.176 18.4535   8
 -10  14  -2 669.810 65.7177   4
  10 -14   2 664.944 38.8199   6
 -10 -14  -2 840.874 43.3536   6
 -10  14  -2 677.387 48.2346  10
 -10 -14  -2 917.998 48.9213   9
 -10 -14  -2 829.197 45.5501   8
 -12 -14  -2 1.08849 8.19494   8
 -12 -14  -2-1.56407 6.58270   6
 -12 -14  -2-1.21852 8.68300   9
 -12  14  -2 23.6413 28.7228   4
 -14 -14  -2 1.06263 7.66288   9
 -14  14  -2 13.3379 29.7832   4
 -14 -14  -2 10.4332 8.63908   8
 -16  14  -2 24.8718 33.3229   4
 -16 -14  -2 4.96169 9.90889   8
 -18  14  -2 191.120 49.5450   4
 -17 -15   2-1.31462 9.69058   8
 -17  15   2-26.0081 30.5274   4
 -15 -15   2 9.99360 9.40825   8
 -15  15   2-15.3611 27.3662   4
 -13  15   2 16.9588 23.8867   4
 -13 -15   2 10.7063 8.57590   8
 -13 -15   2-1.64659 6.57583   6
 -11 -15   2 27.6974 10.3583   8
  11  15  -2 25.3562 11.5087  10
 -11 -15   2 34.0594 8.55548   6
  -9 -15   2 44.6302 10.7653   8
   9  15  -2 39.5535 11.7636  10
  -9 -15   2 41.3896 9.28702   6
  -7 -15   2 14.1058 7.82580   8
   7  15  -2 27.2520 11.2092  10
  -7 -15   2 22.9928 7.92374   6
   5  15  -2 116.382 17.7083  10
  -5 -15   2 115.295 14.0164   8
  -5 -15   2 98.2100 12.5368   6
   5 -15  -2 157.523 15.2493   6
   3 -15  -2 9.43974 7.46067   6
  -3 -15   2 0.80108 6.27781   6
   3  15  -2-2.87183 10.2323  10
   3 -15  -2 0.60216 5.02671   8
  -1 -15   2-4.72295 5.60917   6
   1 -15  -2 6.09289 7.14109   6
   1  15  -2-1.46884 9.70905  10
  -1 -15   2-3.59570 5.95155   8
   1 -15  -2 5.37147 6.01672   8
  -1 -15  -2 29.8488 9.25122   6
   1 -15   2 27.9261 7.99680   6
  -1 -15  -2 41.8010 9.23881   8
   1 -15   2 24.5629 6.77619   8
  -1  15  -2 25.5456 11.7221  10
   3 -15   2 576.595 33.8700   6
  -3 -15  -2 620.619 35.7740   6
  -3  15  -2 511.370 41.0500  10
  -3 -15  -2 627.214 35.8636   8
   5 -15   2 1018.02 51.8951   6
  -5 -15  -2 1079.37 53.8280   6
  -5  15  -2 959.411 60.9486  10
  -5 -15  -2 1004.94 53.9687   8
   7 -15   2 197.323 16.6776   6
  -7 -15  -2 167.326 17.2544   6
  -7 -15  -2 176.081 17.9363   8
  -7  15  -2 171.340 22.4578  10
  -9 -15  -2 180.979 19.6466   9
   9 -15   2 116.915 12.9585   6
  -9 -15  -2 162.201 16.3680   6
  -9  15  -2 105.236 19.5014  10
  -9 -15  -2 154.503 16.9954   8
 -11 -15  -2 5.67560 8.98913   8
 -11 -15  -2 6.47515 10.5388   9
 -11  15  -2 3.80465 26.1515   4
 -11 -15  -2 15.6882 7.82047   6
 -13 -15  -2 24.2278 10.5632   8
 -13  15  -2 30.0759 28.0259   4
 -13 -15  -2 14.1182 11.2747   9
 -15 -15  -2 1.30166 10.1015   8
 -15 -15  -2-1.09123 7.95478   9
 -15  15  -2 33.6189 33.8229   4
 -17  15  -2-5.29709 32.0500   4
 -14 -16   2 30.9115 11.6700   8
 -14 -16   2 21.6369 8.60030   6
 -12 -16   2 9.72017 9.97091   8
 -12 -16   2 3.59071 6.97007   6
 -10 -16   2 13.5538 7.68969   6
 -10 -16   2 11.4288 8.97354   8
  10  16  -2 18.6235 11.4536  10
  -8 -16   2 46.0083 9.82089   6
  -8 -16   2 52.2989 11.5053   8
   8  16  -2 31.1184 12.8060  10
  -6 -16   2 151.737 16.5857   8
   6  16  -2 159.915 21.4752  10
  -6 -16   2 141.374 15.3352   6
  -4 -16   2 284.625 21.7644   8
   4  16  -2 274.591 27.8516  10
  -4 -16   2 246.877 20.8724   6
   4 -16  -2 259.300 21.6491   6
   2  16  -2 199.551 24.9168  10
  -2 -16   2 235.152 19.1998   8
   2 -16  -2 227.077 17.7424   8
  -2 -16   2 225.198 19.5223   6
   2 -16  -2 265.728 21.4702   6
   0  16  -2 116.617 18.7918  10
   0 -16   2 122.039 12.7604   8
   0 -16  -2 95.0530 12.2267   8
   0 -16   2 137.175 14.2861   6
   0 -16  -2 110.721 14.5699   6
   2 -16   2 207.666 17.5147   6
  -2 -16  -2 178.506 18.4456   6
  -2 -16  -2 175.908 17.6002   8
  -2  16  -2 152.193 22.1496  10
   4 -16   2 94.1418 12.4543   6
  -4 -16  -2 113.603 14.4827   6
  -4  16  -2 126.779 20.5005  10
  -4 -16  -2 101.580 13.7639   8
   6 -16   2 669.539 39.5730   6
  -6 -16  -2 798.480 43.0667   6
  -6  16  -2 668.146 49.2769  10
  -6 -16  -2 702.658 42.5552   8
  -8  16  -2 158.127 23.0189  10
  -8 -16  -2 208.297 22.7078   9
   8 -16   2 179.621 16.3154   6
  -8 -16  -2 159.482 18.0033   6
  -8 -16  -2 165.185 18.7051   8
  10 -16   2 400.922 27.8191   6
 -10 -16  -2 432.205 30.2794   6
 -10 -16  -2 462.530 33.2086   8
 -12 -16  -2 21.8125 12.9756   9
 -12 -16  -2 27.9512 11.0931   8
 -14 -16  -2 13.7043 10.0516   9
 -14 -16  -2 8.20046 10.4074   8
 -14  16  -2 23.0670 29.2361   4
 -16  16  -2 5.10299 33.2725   4
 -13 -17   2-2.64654 9.31910   8
 -13 -17   2 1.99014 8.01929   6
 -11 -17   2 73.6828 14.1299   8
 -11 -17   2 67.5278 11.9931   6
  -9 -17   2 17.4927 9.74292   8
  -9 -17   2 4.87598 8.01154   6
   9  17  -2 11.2697 12.0012  10
  -7 -17   2 304.173 24.2580   6
   7  17  -2 314.830 30.8850  10
  -7 -17   2 306.943 25.2251   8
  -5 -17   2 13.9645 8.42583   8
  -5 -17   2 21.2058 8.60291   6
   5  17  -2 17.0375 12.8466  10
  -3 -17   2-0.90975 6.70574   8
   3 -17  -2 10.1669 8.48673   6
  -3 -17   2 0.95219 7.31719   6
   3  17  -2 1.74489 12.5779  10
  -1 -17   2 8.24528 7.11511   8
   1 -17  -2 2.36912 6.19213   8
   1 -17  -2 7.25324 8.27720   6
  -1 -17   2 3.75561 7.43100   6
   1  17  -2 8.92522 11.9595  10
  -1 -17  -2 30.3378 8.90047   8
   1 -17   2 40.8256 9.72331   6
  -1 -17  -2 35.1047 10.6901   6
  -1  17  -2 34.6957 15.0492  10
   3 -17   2 323.916 24.1199   6
  -3 -17  -2 311.793 25.6827   6
  -3 -17  -2 280.883 23.5910   8
  -3  17  -2 308.800 32.1963  10
   5 -17   2 2342.17 107.315   6
  -5 -17  -2 2276.18 108.954   6
  -5 -17  -2 2301.71 109.604   8
  -5  17  -2 2279.61 119.669  10
   7 -17   2 430.484 29.3213   6
  -7 -17  -2 487.278 32.5975   6
  -7  17  -2 417.366 38.7488  10
  -7 -17  -2 470.385 32.9799   8
  -9 -17  -2 100.387 14.3738   6
   9 -17   2 98.1322 12.7926   6
  -9 -17  -2 104.447 16.1790   8
  -9 -17  -2 102.774 18.8620   9
 -11 -17  -2 16.0597 10.8926   8
 -11 -17  -2 6.09077 11.2318   9
 -13 -17  -2 60.5495 14.9829   9
 -12 -18   2 16.3427 9.49484   6
 -10 -18   2 479.821 32.0908   6
 -10 -18   2 411.262 32.3900   8
   8  18  -2 147.662 23.3747  10
  -8 -18   2 181.303 18.7726   6
  -8 -18   2 196.834 20.4635   8
   6  18  -2 164.348 23.9266  10
  -6 -18   2 194.616 19.4868   6
  -6 -18   2 173.505 18.8652   8
  -4 -18   2 124.231 15.4172   8
  -4 -18   2 102.211 14.1765   6
   2 -18  -2 285.987 24.2447   6
  -2 -18   2 263.667 22.8478   6
   2  18  -2 232.166 29.2174  10
  -2 -18   2 264.312 21.5647   8
   0 -18  -2 0.88979 6.90524   8
   0  18  -2 1.97470 12.5125  10
   0 -18  -2 3.37098 9.29935   6
   0 -18   2-1.03415 8.25818   6
   2 -18   2 639.676 38.7748   6
  -2 -18  -2 629.737 40.3700   6
  -2  18  -2 571.425 46.7879  10
  -2 -18  -2 610.080 37.4944   8
  -4 -18  -2 84.4631 14.0126   8
   4 -18   2 78.5181 13.4276   6
  -4 -18  -2 106.575 14.9040   6
  -4  18  -2 82.7034 19.7834  10
   6 -18   2 350.547 26.0233   6
  -6 -18  -2 380.285 28.7313   6
  -6  18  -2 294.230 33.8589  10
  -6 -18  -2 338.339 27.9380   8
  -8 -18  -2 37.2435 15.4809   9
  -8 -18  -2 30.9653 11.8664   8
   8 -18   2 22.2701 8.99743   6
  -8 -18  -2 27.2037 10.7252   6
 -10 -18  -2 71.5927 16.9078   9
  10 -18   2 65.9260 12.8193   6
  -7 -19   2 879.261 51.7663   8
  -7 -19   2 895.867 51.9202   6
  -5 -19   2 208.503 20.5117   8
  -5 -19   2 212.763 21.1103   6
   5  19  -2 187.880 26.9233  10
  -3 -19   2 128.206 15.8766   8
  -3 -19   2 154.705 18.2382   6
   3  19  -2 138.303 23.9013  10
  -1 -19   2 118.113 16.2791   6
   1  19  -2 128.730 24.0576  10
  -1 -19  -2-1.98361 7.92008   8
  -1 -19  -2-4.88253 9.92620   6
   1 -19   2 9.02829 8.67173   6
  -1  19  -2 13.1636 14.3047  10
  -3 -19  -2 36.5449 11.0358   8
  -3 -19  -2 45.3857 12.4860   6
   3 -19   2 51.5927 11.5761   6
  -3  19  -2 37.7961 16.6566  10
  -5 -19  -2 38.3411 11.2979   8
   5 -19   2 40.8276 11.7001   6
  -5 -19  -2 58.9600 13.4050   6
  -7 -19  -2-7.58615 9.90913   8
  -7 -19  -2-1.22449 8.82799   6
   7 -19   2-3.20402 8.53015   6
   9 -19   2 5.58041 8.99738   6
  -4 -20   2 12.6017 9.24668   8
  -2 -20  -2 2.18198 8.12823   8
  -4 -20  -2 7.09289 8.71744   8
 -27   0   3 15.4487 23.7498   4
 -25   0   3 75.8476 31.5137   7
 -25   0   3 64.8361 29.1674   4
 -23   0   3 901.242 76.2924   7
 -23   0   3 797.969 70.1115   4
 -21   0   3 486.863 55.8750   7
 -21   0   3 611.019 56.7319   4
 -19   0   3 21.1927 21.0838   7
 -19   0   3 21.4846 19.5961   4
 -17   0   3 1445.18 95.5806   7
 -17   0   3 1669.88 95.1678   4
 -15   0   3 1159.15 72.1143   4
 -15   0   3 1196.71 76.9540   7
 -15   0   3 1147.59 54.3839   3
 -13   0   3 287.332 18.4509   3
 -11   0   3 543.903 40.0328   4
 -11   0   3 518.417 28.8291   3
 -11   0   3 618.580 44.8847   7
  -9   0   3 7.00030 10.3791   4
  -9   0   3 4.69390 1.47806   9
  -9   0   3 0.47509 4.56273   3
  -9   0   3-7.31700 13.9554   7
  -7   0   3 738.277 30.7969   9
  -7   0   3 754.616 45.9841   7
  -7   0   3 688.428 35.1909   3
  -5   0   3 5945.15 250.036   7
  -5   0   3 5716.94 240.592   3
   3   0  -3 690.310 30.3779   9
  -3   0   3 684.738 32.8278   3
  -3   0   3 674.167 37.7494   7
   1   0  -3 871.315 36.7617   9
  -1   0   3 805.319 37.7205   3
   1   0  -3 835.256 37.1113   5
  -1   0   3 792.701 38.5609   7
   1   0   3 7625.22 319.273   3
  -1   0  -3 7803.29 320.877   5
  -1   0  -3 7972.50 319.914   9
   3   0   3 458.145 20.2155   3
  -3   0  -3 473.283 21.9481   9
  -5   0  -3 2858.61 124.016   5
  -5   0  -3 3026.23 119.667   3
  -5   0  -3 2800.70 120.195  10
  -5   0  -3 2777.31 121.034   9
  -7   0  -3 2538.13 105.697   9
  -7   0  -3 2706.07 110.587   5
  -7   0  -3 2537.34 104.570  10
  -7   0  -3 2605.94 103.303   3
  -9   0  -3 380.450 22.1013   5
  -9   0  -3 347.603 13.9317  10
  -9   0  -3 375.172 16.2401   9
  -9   0  -3 357.365 14.8153   8
 -11   0  -3 2845.70 113.745   9
 -11   0  -3 2748.24 121.308   5
 -11   0  -3 3005.53 112.730   8
 -13   0  -3 879.998 39.6970   8
 -15   0  -3 727.053 43.7627   5
 -15   0  -3 668.184 58.2143   4
 -17   0  -3 3411.18 174.848   4
 -17   0  -3 3224.16 150.885   5
 -19   0  -3 364.580 46.1888   4
 -21   0  -3 54.2907 26.4090   4
 -23   0  -3 59.6242 26.6962   4
 -25   0  -3 356.030 52.4316   4
 -26  -1   3 21.2057 24.3115   4
 -26   1   3 47.6885 28.6636   4
 -26   1   3 8.35322 27.9964   7
 -24  -1   3 22.8141 23.2522   4
 -24   1   3 29.6195 24.4997   4
 -24  -1   3 6.68020 23.2689   7
 -24   1   3 67.8527 29.1179   7
 -22  -1   3 276.615 39.1598   4
 -22   1   3 318.114 43.5296   4
 -22  -1   3 241.788 39.4853   7
 -22   1   3 261.750 44.1904   7
 -20  -1   3 16.0536 17.7146   4
 -20   1   3 38.8651 22.2952   4
 -20  -1   3 8.92181 23.3261   7
 -20   1   3 43.2281 25.0552   7
 -18   1   3 726.463 60.8462   4
 -18  -1   3 926.808 63.5629   4
 -18   1   3 769.410 65.2066   7
 -18  -1   3 734.875 62.4015   7
 -16  -1   3 139.544 25.1427   4
 -16   1   3 134.526 26.1418   4
 -16   1   3 179.696 31.0073   7
 -16  -1   3 142.169 27.1070   7
 -14  -1   3 80.0130 19.9545   7
 -14  -1   3 74.9889 17.3683   4
 -14   1   3 114.676 23.6663   4
 -14   1   3 143.173 24.9756   7
  14   1  -3 74.8656 6.66345  10
 -14  -1   3 67.9520 7.66278   3
 -14   1   3 118.498 11.7450   3
 -12   1   3 2255.12 63.5770   3
 -12  -1   3 2260.58 58.8792   3
 -12  -1   3 2011.69 84.0409   7
 -12  -1   3 2233.52 80.2911   4
 -10  -1   3 431.392 29.9444   4
 -10   1   3 325.487 29.4880   4
 -10  -1   3 447.439 34.9939   7
 -10   1   3 370.691 32.6856   7
 -10  -1   3 436.249 19.2607   3
 -10   1   3 330.749 20.1512   3
 -10  -1   3 256.720 13.2937   9
  10  -1  -3 263.939 13.9871   5
   8  -1  -3 17.6798 3.29583   5
  -8  -1   3 9.23844 4.31626   3
  -8   1   3 14.9172 6.54313   3
  -8  -1   3 2.83499 8.66713   4
  -8   1   3 14.6317 11.1538   4
  -8   1   3 10.5956 2.21314   9
  -8   1   3 28.2412 14.9115   7
  -8  -1   3 9.06691 11.3588   7
  -6  -1   3 7954.61 327.145   3
  -6   1   3 8426.08 329.854   3
  -6  -1   3 7473.72 336.757   7
  -6   1   3 8310.93 339.542   7
   6  -1  -3 7972.82 323.967   9
  -4  -1   3 1220.75 66.2657   7
  -4   1   3 1380.06 69.1850   7
  -4  -1   3 1542.56 58.9243   5
   4   1  -3 1433.38 59.5598   5
   4  -1  -3 1311.06 59.1118   9
  -4  -1   3 1349.92 61.2711   3
  -4   1   3 1351.58 63.1863   3
  -2  -1   3 109.228 8.91984   7
  -2   1   3 78.9672 11.8273   7
  -2  -1   3 86.1168 6.18351   3
  -2   1   3 62.8400 7.48865   3
   2   1  -3 52.7976 5.81680   5
   2  -1  -3 38.1448 4.62545   9
   0   1   3 54.7475 6.52439   7
   0  -1  -3 50.9023 8.10480   7
   0  -1  -3 51.7980 5.17353   9
   0   1   3 52.2474 6.37175   3
   0   1  -3 55.7121 6.84903   5
  -2  -1  -3 7070.48 291.077   7
   2   1   3 6977.89 291.962   3
  -2   1  -3 7176.25 295.108   5
  -2  -1  -3 7253.70 292.183   9
  -2   1  -3 7051.86 292.259   9
  -2   1  -3 7153.17 292.459  10
  -4   1  -3 326.980 16.6986  10
  -4   1  -3 301.053 19.7245   5
   4   1   3 297.379 14.3206   3
  -4  -1  -3 293.678 16.0871   9
  -4   1  -3 330.755 16.5064   9
  -4  -1  -3 275.116 15.9396   3
  -6  -1  -3 3237.08 128.196   9
  -6   1  -3 2916.81 127.775   9
  -6  -1  -3 3258.63 131.340   5
  -6   1  -3 2903.10 132.499   5
  -6   1  -3 2808.79 127.692  10
  -6  -1  -3 3172.22 127.078   8
  -8  -1  -3 234.725 13.5109   9
  -8  -1  -3 240.077 16.4207   5
  -8   1  -3 195.902 17.3050   5
  -8  -1  -3 220.530 12.3595   8
  -8  -1  -3 220.039 11.6622  10
  -8   1  -3 253.785 13.2054  10
 -10  -1  -3 17.2149 3.15838   8
 -10  -1  -3 24.8578 7.57161   5
 -10   1  -3 20.2292 8.37242   5
 -10  -1  -3 14.8857 2.18632  10
 -10   1  -3 23.9343 3.91704  10
 -10  -1  -3 16.3606 4.45069   9
  10   1   3 16.0711 1.76237   6
 -12  -1  -3 220.970 13.0625   9
 -12  -1  -3 199.234 22.3379   7
 -12  -1  -3 179.540 11.5116   8
 -14   1  -3 719.830 41.5990   5
 -14  -1  -3 598.810 38.6396   5
 -14  -1  -3 619.677 51.5105   4
 -14   1  -3 674.152 56.8448   4
 -16   1  -3 384.193 31.6210   5
 -16  -1  -3 447.375 44.2091   4
 -16   1  -3 412.068 47.1654   4
 -16  -1  -3 512.035 33.5424   5
 -18  -1  -3 117.958 25.7656   4
 -18   1  -3 142.958 34.8461   4
 -20   1  -3 54.3520 27.0513   4
 -20  -1  -3 27.7355 16.9091   4
 -22  -1  -3-3.84905 16.1994   4
 -22   1  -3 17.1665 26.3814   4
 -24   1  -3 46.7652 29.1941   4
 -24  -1  -3-4.24344 14.5840   4
 -27  -2   3 10.1612 19.8286   4
 -27   2   3 22.7214 32.0078   7
 -25   2   3 12.1713 26.0947   4
 -25  -2   3 19.3007 21.2779   4
 -25   2   3 30.5431 28.8524   7
 -23  -2   3-5.81204 17.8638   4
 -23   2   3 11.2600 24.1296   4
 -23  -2   3 2.94345 19.4562   7
 -23   2   3-4.01773 28.2948   7
 -21  -2   3 176.217 29.4426   4
 -21   2   3 147.406 33.0748   4
 -21   2   3 116.257 33.7682   7
 -21  -2   3 126.015 29.1304   7
 -19   2   3 99.3397 27.5320   4
 -19  -2   3 110.127 23.2016   4
 -19  -2   3 90.9437 24.6908   7
 -19   2   3 151.876 32.2969   7
 -17   2   3 95.9284 26.1559   7
 -17  -2   3 101.917 21.0609   4
 -17   2   3 149.044 28.2821   4
 -17  -2   3 70.6388 23.1069   7
 -15  -2   3 316.496 34.4052   7
 -15  -2   3 311.840 30.2630   4
 -15   2   3 240.347 32.1860   4
 -15   2   3 233.398 33.2240   7
 -15   2   3 255.723 19.9637   3
 -15  -2   3 272.702 15.8503   3
 -13   2   3 549.276 43.5463   4
 -13   2   3 565.335 45.2670   7
 -13  -2   3 436.723 23.5219   3
 -13   2   3 508.290 29.0806   3
  13   2  -3 454.802 23.0098  10
 -11  -2   3 6407.95 304.335   7
 -11   2   3 6684.17 308.485   7
 -11  -2   3 6631.12 287.728   3
 -11   2   3 6887.22 293.064   3
  11   2  -3 7079.53 287.331  10
  -9   2   3 419.886 25.3151   3
  -9  -2   3 408.026 20.9334   3
  -9  -2   3 446.468 33.6585   7
  -9   2   3 368.213 31.5114   4
  -9  -2   3 372.332 28.3679   4
   9  -2  -3 393.141 17.4411   9
   9   2  -3 434.923 20.7553  10
  -7  -2   3 382.486 20.4286   3
  -7  -2   3 447.069 30.4350   7
  -7   2   3 376.037 24.5339   3
  -7   2   3 445.885 31.2748   4
   7  -2  -3 404.002 18.0673   9
   7   2  -3 407.040 20.5252  10
  -5   2   3 75.3358 12.5691   4
  -5  -2   3 30.3690 8.90379   7
  -5  -2   3 18.6438 3.71017   5
   5   2  -3 16.1977 4.57572  10
   5  -2  -3 45.0982 3.64676   9
  -5   2   3 61.5973 9.29443   3
  -5  -2   3 17.9792 3.70294   3
  -3  -2   3 1187.62 54.6296   3
  -3  -2   3 1319.58 58.0777   7
   3   2  -3 1241.94 55.6680  10
  -3   2   3 1252.46 58.7758   3
   3   2  -3 1243.90 55.5119   5
   3  -2  -3 1349.11 54.3742   9
  -1   2   3 3993.48 179.794   7
   1   2  -3 4155.07 176.888  10
  -1   2   3 3977.46 178.622   3
   1  -2  -3 4512.78 176.011   9
   1   2  -3 4356.87 178.275   5
  -1  -2  -3 10.5998 3.82827   9
  -1  -2  -3 6.23886 3.08412   8
   1   2   3 8.96468 4.36816   7
  -1   2  -3 18.2966 4.57488  10
   1   2   3 9.68182 4.80388   3
  -1   2  -3 15.6036 6.42247   5
  -3   2  -3 51.1997 6.07057  10
  -3  -2  -3 11.8479 3.36066   8
  -3  -2  -3 12.8807 3.84283   9
   3   2   3 42.4589 5.06160   3
  -3   2  -3 24.3275 6.86031   5
  -5   2  -3 1117.23 54.7002   5
  -5  -2  -3 1137.05 48.9458   8
  -5  -2  -3 1135.60 49.7245   9
  -5   2  -3 1061.30 50.2610  10
   5   2   3 1134.79 47.6589   3
  -7  -2  -3 1454.13 69.7108   9
  -7   2  -3 1596.85 76.3794   5
  -7  -2  -3 1650.15 72.6503   7
  -7  -2  -3 1611.18 69.3171   8
  -7   2  -3 1612.68 70.2643  10
   7  -2   3 1679.65 67.4451   6
  -9  -2  -3 1392.20 56.2803   8
  -9  -2  -3 1317.23 62.6367   7
  -9  -2  -3 1126.39 59.5860   5
  -9   2  -3 1314.53 64.0500   5
   9  -2   3 1311.32 52.9912   6
  -9  -2  -3 1300.54 56.8732   9
  -9   2  -3 1292.36 56.4817  10
  -9  -2  -3 1174.02 53.7199  10
 -11  -2  -3 96.6938 11.7324   5
 -11  -2  -3 111.831 9.34643   9
 -11  -2  -3 101.629 8.45322   8
 -13   2  -3 99.8077 15.2407   5
 -13  -2  -3 94.2877 8.43994   9
 -13  -2  -3 105.739 8.22036   8
 -15  -2  -3 432.519 42.4606   4
 -15   2  -3 475.617 51.9467   4
 -15  -2  -3 487.614 32.6496   5
 -15   2  -3 553.862 37.2599   5
 -17   2  -3 234.020 24.6991   5
 -17  -2  -3 196.105 20.2295   5
 -17  -2  -3 209.354 30.7460   4
 -17   2  -3 230.183 39.3245   4
 -19   2  -3 75.2608 31.0371   4
 -19  -2  -3 79.9638 21.6361   4
 -21  -2  -3 51.7438 19.9235   4
 -21   2  -3 34.2412 28.3535   4
 -23   2  -3 183.811 42.5829   4
 -26   3   3 70.7381 31.2390   4
 -26   3   3 51.7548 35.5133   7
 -24   3   3 4.12293 26.1310   4
 -24  -3   3 33.7742 18.8628   4
 -24   3   3-4.37623 30.8251   7
 -22  -3   3 716.331 58.2021   4
 -22   3   3 796.911 71.5691   4
 -22   3   3 699.039 70.0998   7
 -22  -3   3 711.851 57.9077   7
 -20  -3   3 78.3046 19.7705   4
 -20   3   3 50.3396 25.1769   4
 -20   3   3 102.636 30.6699   7
 -20  -3   3 68.2961 22.2137   7
 -18   3   3 252.002 38.5619   4
 -18  -3   3 391.632 35.9810   4
 -18   3   3 291.055 41.7067   7
 -18  -3   3 406.367 39.4438   7
 -16  -3   3 37.9890 13.6295   4
 -16   3   3 49.6191 22.0428   4
 -16   3   3 30.1827 21.3563   7
 -16  -3   3 44.7397 17.7607   7
  14   3  -3 35.6817 5.36609  10
 -14   3   3 56.5210 10.1441   3
 -14  -3   3 35.4907 5.22279   3
 -14  -3   3 34.0939 15.9899   7
 -14   3   3 58.2355 21.2196   7
 -14   3   3 35.9777 18.0044   4
 -14  -3   3 23.2895 4.27913   6
 -12  -3   3 385.901 18.5412   5
 -12  -3   3 391.895 20.4948   3
 -12   3   3 413.348 26.9588   3
 -12  -3   3 374.880 29.4511   4
  12   3  -3 413.710 21.0212  10
 -12  -3   3 389.006 19.7244   6
  10  -3  -3 22.0016 2.22533   9
 -10  -3   3 28.7321 12.9100   7
  10   3  -3 16.3558 4.68213  10
 -10   3   3 50.2797 9.85307   3
 -10  -3   3 18.9392 4.19079   3
 -10   3   3 47.4537 17.2124   4
 -10  -3   3 27.6077 8.88102   4
  -8  -3   3 435.431 22.7399   3
  -8  -3   3 418.776 29.7681   7
   8   3  -3 455.553 23.5185  10
  -8   3   3 501.886 35.6784   4
  -8   3   3 485.321 29.1067   3
   8  -3  -3 475.463 20.9466   9
  -6  -3   3 1739.70 69.0254   3
  -6   3   3 1655.50 75.0176   3
  -6  -3   3 1537.08 73.9145   7
  -6   3   3 1673.73 79.7293   4
   6  -3  -3 1497.67 66.7774   9
   6   3  -3 1610.36 69.9206  10
   4  -3  -3 513.940 23.6465   9
   4   3  -3 556.831 26.5155  10
   2   3  -3 35.7364 6.01876  10
   2  -3  -3 10.6329 3.36648   9
   0  -3  -3 367.350 18.2226   9
   0   3  -3 393.917 20.7321  10
   0   3  -3 392.787 22.2675   5
   0  -3  -3 342.070 18.3733   8
  -2  -3  -3 3302.71 133.951   8
  -2  -3  -3 3283.89 134.270   9
   2   3   3 3102.24 137.123   3
  -2   3  -3 3059.81 135.832  10
  -2   3  -3 3163.95 139.292   5
  -4  -3  -3 2142.09 94.1217   8
  -4  -3  -3 2216.25 94.7250   9
   4   3   3 2292.26 95.1157   3
  -4   3  -3 2286.65 96.3666  10
  -4   3  -3 2254.45 101.068   5
  -6  -3  -3 512.600 23.0817   9
   6   3   3 506.390 20.3928   3
   6  -3   3 389.406 19.5071   6
  -6   3  -3 388.687 26.9143   5
  -6   3  -3 321.239 21.9671  10
  -6  -3  -3 444.654 21.4038   8
  -8  -3  -3 666.735 30.7146   8
  -8  -3  -3 680.849 31.7669   7
  -8   3  -3 595.870 37.5768   5
   8  -3   3 634.606 27.9989   6
  -8   3  -3 615.289 31.6397  10
  -8  -3  -3 664.897 31.3067   9
 -10  -3  -3 478.062 23.4462   9
 -10  -3  -3 490.151 27.6158   7
  10  -3   3 410.867 19.1817   6
 -10  -3  -3 498.261 23.2867   8
 -10  -3  -3 480.209 20.0437  10
 -10   3  -3 400.389 22.9598  10
 -12  -3  -3 203.291 13.3335   9
 -12  -3  -3 174.920 25.0546   4
 -14  -3  -3 134.681 14.6089   5
 -14   3  -3 94.6235 16.2490   5
 -16   3  -3 273.895 41.4714   4
 -16  -3  -3 255.519 21.8871   5
 -16  -3  -3 246.612 32.0587   4
 -16   3  -3 223.812 23.7698   5
 -18  -3  -3 78.3571 22.1366   4
 -18   3  -3 148.021 33.8795   4
 -18   3  -3 97.1969 18.4386   5
 -20   3  -3 4.23459 27.2242   4
 -22   3  -3 14.1644 30.3591   4
 -24   3  -3 5.13087 32.0301   4
 -25   4   3-8.96638 28.8224   4
 -25   4   3 28.3656 29.9563   7
 -23   4   3 555.002 63.0507   4
 -23   4   3 606.366 67.2217   7
 -21  -4   3 4.49097 12.6793   4
 -21   4   3-3.71909 23.2164   4
 -21   4   3-7.75663 27.9557   7
 -21  -4   3 2.03692 14.8485   7
 -19  -4   3 663.683 49.2597   4
 -19   4   3 622.473 60.7465   4
 -19   4   3 704.521 65.7120   7
 -19  -4   3 647.027 48.9075   7
 -17   4   3 2.95816 18.1848   4
 -17  -4   3-5.12667 8.90702   4
 -17   4   3-6.03410 19.9432   7
 -17  -4   3-1.72290 12.4198   7
 -15  -4   3 464.756 36.2405   7
 -15   4   3 428.771 44.1327   4
 -13   4   3 94.8006 23.2318   4
 -13  -4   3 13.4522 7.87389   4
  13   4  -3 8.28989 4.03659  10
 -13   4   3 88.5427 13.1708   3
 -13  -4   3 5.34079 3.26137   6
 -11  -4   3 8733.43 353.810   6
 -11  -4   3 7967.40 364.593   7
  11  -4  -3 8674.54 350.921   9
 -11  -4   3 8558.87 365.341   4
 -11   4   3 8257.82 363.747   3
  11   4  -3 8499.17 355.158  10
  -9  -4   3 5837.57 240.869   6
  -9  -4   3 5707.49 249.050   7
   9   4  -3 5765.28 242.694  10
  -9   4   3 5692.04 249.468   3
   9  -4  -3 5894.04 238.614   9
  -9   4   3 5501.98 257.779   4
  -7   4   3 435.996 34.4611   4
  -7  -4   3 498.986 29.1506   7
   7   4  -3 538.663 26.3681  10
   7  -4  -3 488.167 22.5510   9
  -7  -4   3 474.789 23.9607   6
   5   4  -3 2651.59 117.648  10
   5  -4  -3 2909.53 115.158   9
   3   4  -3 487.361 25.7767  10
  -3   4   3 460.686 28.3169   4
   3  -4  -3 476.095 23.1640   9
   1   4  -3 7119.25 291.372  10
   1  -4  -3 7219.69 288.725   9
   1  -4  -3 6756.73 288.005   8
  -1   4  -3 1516.19 70.6602  10
  -1  -4  -3 1590.37 68.4055   9
  -1  -4  -3 1653.67 68.0347   8
   1  -4   3 1547.89 67.7694   6
  -3   4  -3 224.014 15.4903  10
   3  -4   3 231.475 12.7860   6
  -3   4  -3 226.256 18.7470   5
  -3  -4  -3 235.334 13.5677   9
  -3  -4  -3 257.462 13.5577   8
  -5   4  -3 186.450 13.0701  10
   5  -4   3 154.175 9.38032   6
  -5   4  -3 179.843 16.8715   5
  -5  -4  -3 149.303 10.5307   9
  -5  -4  -3 158.396 10.3797   8
  -7  -4  -3 287.209 16.2985   8
  -7   4  -3 298.516 17.8883  10
   7  -4   3 311.110 13.9819   6
  -7   4  -3 257.440 22.3727   5
  -7  -4  -3 247.280 15.8551   9
   7   4   3 248.193 15.0833   3
   9  -4   3 3926.99 55.5122   6
  -9  -4  -3 4039.61 67.3706   9
  11  -4   3 6384.70 253.586   6
 -11   4  -3 6064.52 258.094  10
 -11  -4  -3 5643.16 257.727   9
 -13  -4  -3 916.934 40.0604   8
 -13   4  -3 799.146 49.6898   5
 -13  -4  -3 753.378 38.9611   9
 -13  -4  -3 783.437 43.5676   5
 -15  -4  -3 59.8121 7.49729   8
 -15   4  -3 72.6542 27.4485   4
 -15  -4  -3 51.3610 18.0112   4
 -15  -4  -3 68.6085 11.0855   5
 -15   4  -3 67.0764 14.7850   5
 -17   4  -3 376.561 33.7186   5
 -17   4  -3 421.018 53.6071   4
 -19   4  -3 4.11972 27.2319   4
 -21   4  -3 395.881 58.8115   4
 -23   4  -3 679.492 79.1837   4
 -26   5   3-5.10151 29.8544   7
 -24   5   3 437.374 61.2533   7
 -24   5   3 456.525 59.4294   4
 -22   5   3-17.0361 28.1521   7
 -22   5   3 16.4136 24.8271   4
 -20   5   3 7.35941 22.6315   4
 -20  -5   3 20.1231 13.1608   7
 -20   5   3 7.69482 24.0285   7
 -20  -5   3 19.0783 6.66265   8
 -18  -5   3 817.369 55.8676   4
 -18   5   3 1063.03 78.3651   4
 -18  -5   3 956.380 57.3156   7
 -16  -5   3 168.868 20.5705   7
 -16   5   3 177.901 19.6062   3
 -16   5   3 198.524 32.9775   4
 -16  -5   3 170.889 20.6364   4
 -14   5   3 174.533 29.2174   4
 -14  -5   3 137.669 17.2226   7
 -14  -5   3 131.496 9.56336   6
 -12  -5   3 1094.26 52.1391   6
  12   5  -3 1051.42 53.4994  10
  12  -5  -3 1258.77 50.0062   9
 -12   5   3 1315.70 78.0682   4
 -10  -5   3 2334.12 98.8024   6
  10   5  -3 2307.11 100.706  10
 -10  -5   3 2106.77 105.353   7
  10  -5  -3 2354.94 96.8151   9
   8   5  -3 1459.54 67.4491  10
  -8  -5   3 1436.01 65.2735   6
  -8   5   3 1340.79 79.0128   4
   8  -5  -3 1603.97 64.9756   9
   6   5  -3 2122.64 96.0147  10
  -6  -5   3 2104.31 93.5951   6
   6  -5  -3 2364.37 93.8631   9
  -6   5   3 2084.32 104.614   4
  -4   5   3 25.2973 10.5617   4
   4  -5  -3 17.7270 4.27812   9
  -4  -5   3 18.7130 4.46523   6
   4   5  -3 31.8182 6.84364  10
   2  -5  -3 7015.79 282.474   8
  -2  -5   3 6375.92 282.614   6
   2   5  -3 6139.77 285.290  10
   0  -5  -3 32.4178 5.52768   9
   0  -5  -3 30.3662 4.47540   8
   0  -5   3 7.39303 3.37464   6
   0   5  -3 9.19238 5.75703  10
   2  -5   3 86.9910 7.15295   6
  -2   5  -3 94.9921 9.95619  10
  -2  -5  -3 108.386 8.17589   8
   4  -5   3 535.426 23.2559   6
  -4   5  -3 544.457 27.5036  10
  -4  -5  -3 458.354 24.4653   9
   4   5   3 432.764 21.8207   7
  -4  -5  -3 508.763 24.4120   8
   6  -5   3 150.370 9.18691   6
  -6   5  -3 142.956 12.4856  10
  -6  -5  -3 173.241 11.3748   9
  -6  -5  -3 166.663 11.4337   8
  -8   5  -3 165.201 12.9081  10
   8  -5   3 168.811 8.68296   6
  10  -5   3 2054.18 87.8349   6
 -10   5  -3 1972.35 92.5916  10
 -10  -5  -3 2250.46 103.954   4
 -10  -5  -3 2319.05 92.4989   9
 -12  -5  -3 1524.06 68.4985   8
 -12   5  -3 1619.27 79.9761   5
 -14  -5  -3 1278.61 65.3735   5
 -14  -5  -3 1353.93 61.5262   8
 -16   5  -3 479.191 58.2169   4
 -16  -5  -3 578.618 29.5507   8
 -16  -5  -3 474.559 32.9069   5
 -18   5  -3-12.1881 28.6157   4
 -20   5  -3 212.894 47.4355   4
 -22   5  -3 41.0934 33.5331   4
 -25   6   3 10.1790 31.7740   7
 -23   6   3 14.0067 30.8633   7
 -23   6   3 4.43981 28.9499   4
 -21   6   3 48.3089 30.3478   4
 -21  -6   3 36.0049 8.86572   8
 -21   6   3 50.7263 30.8532   7
 -19  -6   3 116.850 18.1033   7
 -19   6   3 131.873 33.6601   4
 -17   6   3 688.975 44.6483   3
 -17  -6   3 615.186 41.9839   7
 -17   6   3 763.803 65.6429   4
 -15   6   3 71.5307 23.5864   4
 -15   6   3 58.0629 13.7870   3
 -15  -6   3 51.5926 12.0380   7
 -13   6   3-2.44160 8.99923   3
  13   6  -3 3.29295 4.60403  10
 -13  -6   3 9.90256 8.05457   7
 -13  -6   3 4.08583 3.12248   6
 -11  -6   3 508.173 25.2771   6
  11   6  -3 478.292 27.1760  10
 -11   6   3 480.364 43.4822   4
  11  -6  -3 513.788 24.1808   9
  -9  -6   3 1152.52 54.4447   6
   9   6  -3 1120.80 56.6680  10
  -7  -6   3 450.550 22.8031   6
   7   6  -3 425.979 25.1542  10
  -7   6   3 439.698 34.7300   4
  -5  -6   3 1714.79 74.3513   6
   5   6  -3 1690.12 77.6750  10
  -5   6   3 1731.32 84.8826   4
   3  -6  -3 22.4917 4.19213   8
   3   6  -3 6.16586 5.87136  10
  -3  -6   3 10.8781 4.06649   6
  -3   6   3 12.7009 8.29987   4
   1   6  -3 7.42264 6.08501  10
  -1  -6   3 4.90640 3.61411   6
   1  -6  -3 7.68037 3.47339   8
   1  -6   3 47.1824 5.62466   6
  -1  -6  -3 66.4358 6.52289   8
  -1  -6  -3 71.0391 7.90293   9
  -1   6  -3 68.5561 9.15782  10
  -3  -6  -3 21.3071 5.21212   8
  -3  -6  -3 30.2397 6.27358   9
  -3   6  -3 32.2850 7.68898  10
   3  -6   3 30.4393 4.61266   6
   5  -6   3 3744.63 154.748   6
  -5  -6  -3 3859.86 158.178   9
  -5  -6  -3 3640.09 156.516   8
  -5   6  -3 3563.23 159.496  10
   7  -6   3 16.1029 3.36964   6
   7   6   3 14.1841 6.76295   7
  -7   6  -3 16.0381 6.69340  10
  -7  -6  -3 8.70687 4.51827   9
   9  -6   3 53.4970 5.13036   6
  -9   6  -3 34.0527 7.90511  10
 -11   6  -3 54.5965 8.49036  10
 -11  -6  -3 90.7608 9.26310   8
 -13  -6  -3 6.38452 5.39297   8
 -13  -6  -3 3.83128 5.76775   9
 -15  -6  -3 8.12375 5.64983   8
 -15   6  -3 3.63831 23.0559   4
 -17  -6  -3 158.225 13.7254   8
 -17   6  -3 161.697 41.0091   4
 -19   6  -3 8.99372 28.0740   4
 -21   6  -3 20.4828 33.3977   4
 -24   7   3 191.823 43.4977   4
 -24   7   3 137.569 45.1444   7
 -22  -7   3 3.40849 6.86730   8
 -22   7   3-4.42482 28.8501   4
 -22   7   3-32.4376 30.6303   7
 -20   7   3 27.9007 25.2602   4
 -20  -7   3 10.5967 6.99118   8
 -18   7   3 10.2833 11.6311   3
 -18   7   3 18.0169 27.4139   4
 -16   7   3 33.6348 13.2839   3
 -16   7   3 47.8727 25.7634   4
 -14   7   3 41.6946 21.8475   4
  12   7  -3 944.926 45.9479  10
 -12   7   3 925.967 67.0335   4
  10   7  -3 408.852 24.8134  10
 -10   7   3 474.843 40.6511   4
  -8  -7   3 351.877 19.7996   6
  -8   7   3 392.154 34.7077   4
   8   7  -3 378.972 22.9686  10
  -6  -7   3 3.64074 3.62366   6
   6   7  -3 11.8895 6.35363  10
  -4  -7   3 154.618 11.0763   6
   4   7  -3 155.640 14.2996  10
   4  -7  -3 184.852 11.2095   8
  -4   7   3 178.001 18.0737   4
  -2  -7   3 757.529 38.8121   6
   2   7  -3 826.467 43.4576  10
   0  -7   3 251.775 15.2890   6
   0   7  -3 233.573 18.5513  10
  -2   7  -3 1080.28 48.6971  10
   2  -7   3 1039.40 43.1553   6
  -2  -7  -3 949.944 43.6241   6
  -2  -7  -3 997.660 43.7755   8
  -2  -7  -3 1078.75 46.0276   9
  -4  -7  -3 2527.25 110.735   6
   4  -7   3 2516.27 109.586   6
  -4   7  -3 2374.10 114.306  10
  -6   7  -3 1540.99 74.9159  10
   6  -7   3 1624.75 69.4076   6
   8  -7   3 175.159 10.4386   6
  -8   7  -3 191.505 15.3553  10
  -8  -7  -3 154.066 12.5823   8
  10  -7   3 21.5542 3.88928   6
 -10  -7  -3 36.7954 6.87450   8
 -10  -7  -3 20.5329 6.21359   9
 -12  -7  -3 100.142 10.4386   8
 -12  -7  -3 80.3786 9.47332   9
 -14  -7  -3 115.242 12.1757   8
 -14   7  -3 114.779 32.5240   4
 -14  -7  -3 131.636 12.9773   9
 -16   7  -3 12.0490 24.6893   4
 -16  -7  -3 2.10964 5.56421   8
 -18   7  -3 118.889 36.2937   4
 -18  -7  -3 83.1815 10.7701   8
 -20   7  -3 80.7451 37.3388   4
 -22   7  -3 16.6402 30.7418   4
 -23   8   3 47.6369 32.0066   4
 -23   8   3 81.0779 39.4028   7
 -21   8   3 4.34177 25.4090   4
 -21  -8   3 6.34929 7.63901   8
 -19   8   3 3.93507 23.8089   4
 -19  -8   3 2.58465 7.13094   8
 -17   8   3 645.455 47.9370   3
 -17   8   3 658.331 63.6808   4
 -15   8   3 31.0631 22.1710   4
 -13  -8   3 135.766 11.0275   6
 -13   8   3 126.748 27.0960   4
 -11  -8   3 8044.12 332.229   6
 -11   8   3 7423.81 356.578   4
  11   8  -3 8147.35 335.249  10
   9   8  -3 2997.94 131.741  10
   7   8  -3 14.4793 7.12087  10
  -7   8   3 1.51784 12.1281   4
   5   8  -3 2552.33 118.321  10
  -5   8   3 2550.55 124.576   4
   5  -8  -3 2745.40 113.016   8
   3  -8  -3 222.664 12.7669   8
  -3   8   3 227.626 19.0682   4
  -1  -8   3 1834.09 72.6498   6
   1   8  -3 1790.83 78.1949  10
  -1  -8  -3 243.506 14.1402   8
   1  -8   3 179.138 12.8291   6
   3  -8   3 36.2850 5.57970   6
  -5  -8  -3 1047.78 52.1027   8
   5  -8   3 1178.02 50.8898   6
  -7  -8  -3 22.8850 6.00085   8
   7  -8   3 16.1289 4.12569   6
  -7  -8  -3 18.5960 6.31557   9
   9  -8   3 284.200 15.9034   6
  -9  -8  -3 285.623 18.8880   9
  -9  -8  -3 292.796 19.0969   8
 -11  -8  -3 332.759 20.5775   9
 -11  -8  -3 339.810 21.4156   8
 -11   8  -3 283.388 21.5400  10
 -13  -8  -3 728.047 38.5989   9
 -13  -8  -3 757.881 40.0694   8
 -13   8  -3 822.091 71.5991   4
 -15   8  -3 71.5549 30.1595   4
 -15  -8  -3 94.4798 11.9172   8
 -17  -8  -3 222.789 18.8008   8
 -17   8  -3 341.726 51.2733   4
 -19  -8  -3 7.24573 6.66748   8
 -19   8  -3-9.82603 29.7266   4
 -21   8  -3 10.9785 35.2926   4
 -22  -9   3 156.104 17.1673   8
 -22   9   3 141.417 42.3955   4
 -20  -9   3 18.1661 8.34284   8
 -20   9   3 12.7603 26.1565   4
 -18  -9   3 1500.40 75.9625   8
 -18   9   3 1711.43 91.1035   3
 -18   9   3 1571.10 110.738   4
 -16   9   3 469.157 52.7326   4
 -14  -9   3 426.026 23.4319   6
 -14   9   3 335.129 43.9235   4
 -12  -9   3 662.336 33.3194   6
 -12   9   3 595.766 54.3399   4
 -10  -9   3 720.743 36.3788   6
 -10   9   3 786.005 56.6767   4
  -8  -9   3 56.4505 7.60200   6
   6  -9  -3 13276.9 508.696   8
  -6   9   3 12411.7 524.864   4
   4  -9  -3 2897.35 120.828   8
  -4   9   3 2714.18 130.365   4
  -4  -9   3 2844.71 122.466   6
   2  -9  -3-0.37094 3.49090   8
  -2   9  -3 6695.45 285.163  10
  -4  -9  -3 3512.74 145.709   9
  -4   9  -3 3139.60 148.153  10
  -4  -9  -3 3331.32 143.372   8
  -6  -9  -3 373.684 21.2546   6
  -6  -9  -3 349.560 21.9584   8
  -8  -9  -3 4.45553 4.41144   6
  -8   9  -3 0.85255 7.05591  10
  -8  -9  -3 0.61682 5.23546   8
  -8  -9  -3-1.47015 7.14486   9
 -10   9  -3 47.0619 9.60534  10
 -10  -9  -3 53.2261 8.77354   8
 -10  -9  -3 48.4452 8.13895   9
 -12   9  -3 50.4838 10.3988  10
 -12  -9  -3 38.8146 8.55163   8
 -12  -9  -3 49.5915 8.55346   9
 -14  -9  -3 1005.91 51.7808   8
 -14   9  -3 912.520 81.5935   4
 -14  -9  -3 1014.15 50.3782   9
 -16  -9  -3 570.861 34.1819   8
 -16   9  -3 449.969 60.5019   4
 -18   9  -3 24.0204 30.4412   4
 -18  -9  -3 4.32733 6.71976   8
 -20   9  -3 16.3607 35.0620   4
 -20  -9  -3 8.08378 7.24667   8
 -23 -10   3 262.917 23.4969   8
 -21 -10   3 212.347 20.3187   8
 -21  10   3 181.535 42.2513   4
 -19 -10   3 17.0853 9.72225   8
 -19  10   3 6.05877 13.8908   3
 -19  10   3 12.6119 26.2489   4
 -17 -10   3 262.770 21.5320   8
 -17  10   3 196.809 40.3210   4
 -15 -10   3 30.2822 6.55895   6
 -15  10   3 26.6824 26.4143   4
 -13 -10   3 8.64335 5.58607   6
 -13  10   3 46.1821 23.0531   4
 -11  10   3 202.177 31.5164   4
  11  10  -3 220.024 18.5957  10
 -11 -10   3 246.111 16.4371   6
  -9  10   3 218.331 28.5516   4
   9  10  -3 214.366 18.3545  10
  -9 -10   3 203.665 14.8559   6
   7  10  -3 457.437 29.4160  10
  -7 -10   3 431.769 24.7578   6
  -5 -10   3 1406.50 63.2122   6
   5  10  -3 1390.83 68.6081  10
   5 -10  -3 1401.59 61.3054   8
  -3  10   3 113.562 14.5549   4
   3  10  -3 87.3919 12.4945  10
  -1 -10   3 74.0854 8.22598   6
   1  10  -3 116.134 14.0226  10
  -1 -10  -3 3239.44 138.653   8
   1 -10   3 3263.67 138.302   6
  -1 -10  -3 3161.90 139.164   6
  -1  10  -3 3279.33 145.803  10
   3 -10   3 1737.37 76.1230   6
  -3 -10  -3 1624.43 77.1092   6
  -3  10  -3 1614.30 82.6698  10
  -3 -10  -3 1804.52 77.7795   8
  -5 -10  -3 42.1253 7.54680   8
   5 -10   3 39.6114 6.01044   6
  -5 -10  -3 44.3685 6.99706   6
  -5 -10  -3 52.7922 9.13086   9
  -5  10  -3 40.8320 9.89640  10
   7 -10   3 99.1629 9.12194   6
  -7 -10  -3 110.717 10.4675   6
  -7 -10  -3 94.4767 12.7862   9
  -7  10  -3 98.2415 13.6778  10
  -7 -10  -3 107.190 11.6139   8
   9 -10   3 586.901 27.7934   6
  -9  10  -3 534.129 33.9822  10
  -9 -10  -3 548.579 32.5217   9
 -11 -10  -3 682.558 38.1933   9
 -11 -10  -3 666.383 39.2590   8
 -13 -10  -3 5.20634 5.83295   9
 -13 -10  -3 13.4506 7.48126   8
 -13  10  -3 11.5325 28.6396   4
 -13  10  -3-0.99122 7.30926  10
 -15 -10  -3 60.1596 9.93522   9
 -15  10  -3 42.5644 28.2163   4
 -15 -10  -3 45.7637 10.3224   8
 -17 -10  -3 367.379 26.1702   8
 -17  10  -3 287.152 52.9031   4
 -19  10  -3 32.1283 34.4284   4
 -19 -10  -3 11.3966 7.73944   8
 -21 -10  -3 25.8527 9.53960   8
 -22 -11   3 54.5223 12.8612   8
 -20 -11   3 1.10398 7.77496   8
 -20  11   3 4.55382 26.6487   4
 -18 -11   3-1.05152 7.91683   8
 -18  11   3-2.19194 15.9786   3
 -18  11   3-4.06086 24.9629   4
 -16 -11   3 0.98969 7.52831   8
 -16  11   3-3.65224 23.8128   4
 -14 -11   3 3.49794 5.45069   6
 -14  11   3-9.64394 20.6668   4
 -12  11   3 222.464 34.8019   4
  12  11  -3 254.544 20.7271  10
 -12 -11   3 302.164 19.1967   6
 -10  11   3 782.519 60.8120   4
  10  11  -3 854.897 46.5370  10
 -10 -11   3 847.621 42.5687   6
   8  11  -3 244.849 20.4306  10
  -8 -11   3 210.137 15.8364   6
  -6 -11   3 124.930 11.5399   6
   6  11  -3 121.858 14.9872  10
   6 -11  -3 110.441 9.48848   8
  -6  11   3 101.436 18.0044   4
  -4  11   3 15.5637 10.5424   4
  -4 -11   3 37.8515 6.77946   6
   4  11  -3 33.8427 10.2962  10
  -2 -11   3 612.800 33.6493   6
   2 -11  -3 730.007 35.4828   6
   2 -11  -3 672.148 33.3246   8
   2  11  -3 567.670 38.7586  10
   0 -11   3 1230.72 59.1606   6
   0 -11  -3 1333.62 60.4897   6
   0 -11  -3 1244.80 58.7943   8
   0  11  -3 1286.37 66.2078  10
   2 -11   3 251.375 17.4154   6
  -2 -11  -3 292.535 19.0479   6
  -2 -11  -3 283.879 18.9375   8
  -2  11  -3 278.615 23.4127  10
  -4 -11  -3 749.471 38.4813   6
   4 -11   3 729.641 36.7245   6
  -4  11  -3 728.716 43.7273  10
  -4 -11  -3 732.923 38.6312   8
  -6 -11  -3 328.644 21.2315   6
   6 -11   3 296.744 19.1028   6
  -6  11  -3 285.179 24.9618  10
  -6 -11  -3 344.169 22.2637   8
   8 -11   3 348.356 20.9880   6
  -8 -11  -3 387.962 22.9902   6
  -8 -11  -3 423.869 27.1828   9
  -8  11  -3 336.774 27.2705  10
  -8 -11  -3 364.026 24.5398   8
  10 -11   3 371.603 21.1345   6
 -10  11  -3 395.899 28.7404  10
 -10 -11  -3 385.000 26.5735   9
 -10 -11  -3 357.237 25.0818   8
 -12 -11  -3 35.2618 8.60614   9
 -12 -11  -3 22.1250 7.98280   8
 -12  11  -3 3.76146 24.8800   4
 -12  11  -3 12.1727 8.63611  10
 -14 -11  -3 22.3368 7.98449   9
 -14 -11  -3 20.2512 8.93199   8
 -14  11  -3 8.36204 26.1136   4
 -16 -11  -3 6.11910 9.20705   8
 -16  11  -3-13.8104 26.9397   4
 -18 -11  -3 61.0663 11.6795   8
 -18  11  -3 31.4437 32.7989   4
 -20 -11  -3 6.30699 7.58135   8
 -21  12   3 101.402 38.5269   4
 -21 -12   3 127.133 16.9708   8
 -19  12   3 38.4066 19.1927   3
 -19  12   3 22.0701 29.1926   4
 -19 -12   3 19.6162 10.5354   8
 -17  12   3 75.1541 31.5792   4
 -17 -12   3 172.019 18.4742   8
 -15  12   3 10.4306 22.6799   4
 -15 -12   3 17.5549 8.71977   8
 -15 -12   3 17.3821 6.99525   6
 -13 -12   3 170.109 14.2358   6
 -13 -12   3 149.547 16.4611   8
 -11  12   3 106.296 25.3978   4
 -11 -12   3 73.7458 9.84890   6
  11  12  -3 78.9190 12.5036  10
  -9  12   3 49.5129 20.3377   4
   9  12  -3 45.4542 10.8466  10
  -9 -12   3 42.3011 8.01941   6
  -7 -12   3 369.549 23.2529   6
   7  12  -3 366.800 27.6343  10
  -5 -12   3 18.3203 6.25306   6
   5  12  -3 13.2252 8.82663  10
  -3 -12   3 0.61722 5.45094   6
   3 -12  -3 5.71055 4.23539   8
   3  12  -3 4.51642 8.14012  10
   1  12  -3 172.288 18.6037  10
  -1 -12   3 162.746 13.4018   6
   1 -12  -3 148.972 13.8297   6
   1 -12  -3 127.969 11.8389   8
  -1  12  -3 486.057 33.3073  10
   1 -12   3 502.695 27.2105   6
  -1 -12  -3 447.860 27.4328   6
  -1 -12  -3 435.564 26.5671   8
  -3 -12  -3 205.984 15.9997   6
   3 -12   3 161.528 13.8888   6
  -3 -12  -3 189.089 15.7671   8
  -3  12  -3 175.012 18.9852  10
   5 -12   3 130.989 11.4834   6
  -5 -12  -3 104.687 11.7953   6
  -5  12  -3 132.355 16.8194  10
  -5 -12  -3 99.2260 12.1967   8
   7 -12   3 6.40298 4.93243   6
  -7 -12  -3 27.1898 7.13709   6
  -7  12  -3 16.6399 9.24857  10
  -7 -12  -3 22.1994 7.54133   8
  -7 -12  -3 26.1004 8.75209   9
  -9 -12  -3 13.1311 8.92096   9
  -9 -12  -3 15.4306 7.59462   8
   9 -12   3 47.7483 7.05101   6
  -9 -12  -3 21.8540 6.64855   6
  -9  12  -3 45.9596 12.4502  10
  -9  12  -3 32.2159 24.0269   4
 -11  12  -3 592.695 39.0862  10
 -11 -12  -3 585.696 35.3748   9
 -11 -12  -3 549.093 35.2882   8
 -11  12  -3 649.138 63.6269   4
 -13 -12  -3 9.11497 8.45686   8
 -13  12  -3 8.72872 9.96030  10
 -13 -12  -3 2.64108 6.63220   9
 -13  12  -3 4.08810 26.2829   4
 -15 -12  -3 81.3378 12.9166   9
 -15 -12  -3 98.5358 14.6132   8
 -17 -12  -3 492.266 32.7904   8
 -17  12  -3 359.889 59.5459   4
 -19  12  -3 56.7838 40.4749   4
 -19 -12  -3 22.0806 9.94130   8
 -20 -13   3 141.658 18.5201   8
 -20  13   3 98.0726 37.6864   4
 -18 -13   3 271.340 24.5147   8
 -18  13   3 247.323 46.4477   4
 -16 -13   3 11.3819 9.10067   8
 -16  13   3 11.4245 24.1343   4
 -14  13   3 20.1587 25.0718   4
 -14 -13   3 37.2848 8.07670   6
 -14 -13   3 35.4166 10.2697   8
 -12 -13   3 678.211 36.5443   6
 -12 -13   3 627.797 39.4978   8
 -12  13   3 660.897 58.7215   4
 -10  13   3 26.3677 18.9950   4
  10  13  -3 16.1454 8.26023  10
 -10 -13   3 37.3890 8.11415   6
   8  13  -3 30.3231 9.95662  10
  -8 -13   3 42.3824 8.27326   6
  -6 -13   3 717.598 38.3165   6
   6  13  -3 689.383 43.5003  10
  -4 -13   3 4.71711 5.53148   6
   4 -13  -3 4.04034 4.52917   8
   4  13  -3 4.80177 8.84929  10
  -2 -13   3 48.2268 8.29446   6
   2 -13  -3 21.1320 7.14249   6
   2  13  -3 57.6582 12.9257  10
   2 -13  -3 27.9811 6.22735   8
   0 -13   3 61.9598 9.11797   8
   0 -13  -3 100.415 11.7827   6
   0 -13   3 79.2840 10.1159   6
   0 -13  -3 84.1844 10.1616   8
   0  13  -3 72.1422 14.1446  10
  -2  13  -3 764.709 47.6312  10
  -2 -13  -3 818.631 42.0875   6
   2 -13   3 778.845 40.2615   6
   2 -13   3 699.374 38.1868   8
  -2 -13  -3 836.191 41.5505   8
  -4 -13  -3 628.069 34.1538   6
   4 -13   3 541.167 31.5137   6
  -4  13  -3 530.327 38.1391  10
  -4 -13  -3 610.495 34.5793   8
  -6 -13  -3 92.7568 12.1318   8
   6 -13   3 64.8037 9.23304   6
  -6 -13  -3 77.9772 11.0613   6
  -6  13  -3 66.7739 13.8745  10
  -8 -13  -3 221.456 19.4909   8
  -8  13  -3 216.885 23.2082  10
   8 -13   3 223.289 16.3031   6
  -8 -13  -3 235.670 18.4186   6
  -8  13  -3 186.826 35.4968   4
  -8 -13  -3 208.955 21.6755   9
 -10  13  -3 568.354 60.3925   4
  10 -13   3 571.422 32.0320   6
 -10  13  -3 541.901 40.1870  10
 -10 -13  -3 721.944 40.6412   9
 -10 -13  -3 609.676 37.2250   8
 -12 -13  -3 29.6954 9.86889   8
 -12  13  -3 52.4072 13.5534  10
 -12  13  -3 19.8652 26.6474   4
 -12 -13  -3 27.7005 9.26298   9
 -14 -13  -3 173.219 19.2485   8
 -14 -13  -3 167.426 18.3826   9
 -16  13  -3 100.566 39.0704   4
 -16 -13  -3 43.4988 11.5664   8
 -18  13  -3 66.7617 38.3575   4
 -18 -13  -3 75.9487 13.8367   8
 -19  14   3 214.871 36.1515   3
 -19  14   3 209.313 44.2422   4
 -17  14   3 8.11996 27.9032   4
 -17 -14   3-1.24131 8.94765   8
 -15 -14   3-0.77648 6.48150   6
 -15 -14   3-2.36248 9.07680   8
 -13  14   3 75.0673 27.3416   4
 -13 -14   3 78.7833 13.3533   8
 -13 -14   3 64.8182 10.4890   6
 -11 -14   3 821.338 42.0692   6
 -11 -14   3 760.997 44.7144   8
  11  14  -3 742.156 45.6187  10
  -9 -14   3 904.349 46.6238   6
  -9 -14   3 897.614 49.0131   8
   9  14  -3 821.856 50.9109  10
  -7 -14   3 0.76187 5.91278   6
  -7 -14   3 2.65870 6.81006   8
   7  14  -3 1.25213 9.62154  10
   5  14  -3 92.4474 15.9712  10
   5 -14  -3 122.178 11.2721   8
  -5 -14   3 115.324 13.2983   8
  -5 -14   3 136.829 13.6967   6
   3 -14  -3 313.083 20.7366   8
  -3 -14   3 326.401 22.8655   8
   3  14  -3 315.836 27.9188  10
  -3 -14   3 388.451 23.9983   6
   1 -14  -3 111.060 12.3133   8
  -1 -14   3 153.009 13.8469   8
   1  14  -3 183.804 20.4850  10
  -1 -14   3 155.553 14.1336   6
   1 -14  -3 94.1606 13.5157   6
  -1 -14  -3 582.891 33.3133   8
   1 -14   3 622.522 33.9613   6
  -1 -14  -3 614.747 35.3099   6
   1 -14   3 537.497 31.6906   8
  -1  14  -3 587.890 40.8553  10
  -3 -14  -3 169.771 15.9834   8
  -3  14  -3 142.341 19.2778  10
   3 -14   3 169.385 14.9719   6
  -3 -14  -3 174.635 16.3901   6
   5 -14   3 716.531 39.5102   6
  -5 -14  -3 821.459 42.5434   6
  -5 -14  -3 834.061 43.9736   8
  -7 -14  -3 92.5784 15.2362   9
  -7 -14  -3 97.2472 13.8316   8
  -7  14  -3 42.5734 13.5968  10
   7 -14   3 46.1499 8.63007   6
  -7 -14  -3 76.5677 11.6267   6
  -7  14  -3 44.7968 26.4923   4
  -9  14  -3 903.584 77.7235   4
  -9  14  -3 913.455 58.4367  10
   9 -14   3 963.481 49.2191   6
  -9 -14  -3 999.155 54.6895   8
 -11  14  -3 605.359 44.6490  10
 -11  14  -3 559.489 62.5245   4
 -11 -14  -3 711.495 42.3646   9
 -11 -14  -3 711.847 42.3939   8
 -13  14  -3 98.6894 18.4724  10
 -13 -14  -3 69.2365 13.5362   9
 -13  14  -3 163.878 40.7759   4
 -13 -14  -3 129.430 16.9873   8
 -15 -14  -3 119.685 16.9837   8
 -15 -14  -3 110.823 15.4448   9
 -15  14  -3 93.5352 39.2167   4
 -17  14  -3 38.0174 36.8891   4
 -18  15   3 380.855 56.4050   4
 -16  15   3 105.390 34.5045   4
 -16 -15   3 114.761 17.0355   8
 -14  15   3 20.5942 24.4613   4
 -14 -15   3 11.0427 7.56509   6
 -14 -15   3 4.87846 9.47230   8
 -12 -15   3 93.7611 12.6672   6
 -12 -15   3 74.5602 13.6360   8
 -10 -15   3 167.041 16.2212   6
  10  15  -3 151.314 19.4507  10
 -10 -15   3 164.613 17.7744   8
   8  15  -3 82.1520 15.9529  10
  -8 -15   3 89.3746 13.5743   8
  -8 -15   3 112.991 13.2206   6
  -6 -15   3 57.7302 10.2100   6
  -6 -15   3 50.3910 10.7735   8
   6  15  -3 59.3212 14.6529  10
   4  15  -3 150.346 20.3699  10
  -4 -15   3 164.963 15.7191   6
  -4 -15   3 168.073 16.0046   8
   4 -15  -3 143.200 13.0391   8
   2  15  -3 181.778 21.7414  10
  -2 -15   3 178.344 16.2498   6
  -2 -15   3 188.183 16.1327   8
   2 -15  -3 145.304 13.8249   8
   0  15  -3 228.177 24.8648  10
   0 -15   3 243.566 19.0893   6
   0 -15  -3 242.652 20.2581   6
   0 -15  -3 201.437 17.3501   8
   0 -15   3 224.923 17.7011   8
   2 -15   3 8.63031 6.38773   6
  -2 -15  -3 4.37541 7.55422   6
  -2 -15  -3 5.58111 6.88399   8
  -2  15  -3 16.9276 10.8419  10
  -4 -15  -3 28.9720 9.15698   6
   4 -15   3 31.9320 8.07380   6
  -4 -15  -3 11.6091 7.39599   8
  -4  15  -3 42.3951 14.1068  10
  -6 -15  -3 15.8296 8.03708   6
   6 -15   3 21.3671 7.88718   6
  -6 -15  -3 17.9836 8.79108   8
  -6 -15  -3 21.5051 11.8533   9
  -6  15  -3 32.1754 13.9000  10
   8 -15   3 19.6196 7.28775   6
  -8 -15  -3 24.1375 9.57650   8
  -8 -15  -3 18.0746 10.5337   9
  -8  15  -3 24.4236 12.2885  10
 -10  15  -3 26.4597 12.9260  10
 -10 -15  -3 29.8707 10.4845   8
  10 -15   3 42.8222 8.56588   6
 -10 -15  -3 65.0712 14.2900   9
 -10  15  -3 3.65386 25.4707   4
 -12  15  -3 16.9277 12.0757  10
 -12 -15  -3 10.9998 9.50182   8
 -12  15  -3 8.40476 26.6338   4
 -12 -15  -3 16.1186 10.1800   9
 -14 -15  -3 164.292 19.6018   9
 -14 -15  -3 218.262 21.8305   8
 -14  15  -3 259.004 49.7917   4
 -16  15  -3 211.234 50.7591   4
 -15 -16   3-2.72171 7.44484   6
 -15 -16   3-5.40465 10.3835   8
 -13 -16   3 47.1909 10.1043   6
 -13 -16   3 52.9588 12.9370   8
 -11 -16   3 292.127 22.7136   6
 -11 -16   3 254.542 23.6366   8
  11  16  -3 260.147 25.9952  10
  -9 -16   3 195.241 18.2863   6
  -9 -16   3 188.250 19.6238   8
   9  16  -3 178.896 22.1181  10
  -7 -16   3 6.49896 8.19674   6
  -7 -16   3-1.02042 7.99663   8
   7  16  -3 1.53177 9.84793  10
  -5 -16   3 18.3718 8.27004   6
  -5 -16   3 20.6366 8.62603   8
   5  16  -3 20.3626 12.4173  10
  -3 -16   3 61.5220 11.4071   6
  -3 -16   3 81.1019 11.7870   8
   3 -16  -3 54.8341 9.33721   8
   3  16  -3 53.0162 14.5121  10
  -1 -16   3 17.6121 7.90190   6
  -1 -16   3 12.3458 7.02748   8
   1 -16  -3 0.75833 6.44939   8
   1  16  -3 19.6686 12.2177  10
   1 -16   3 335.360 24.8755   6
  -1 -16  -3 376.535 25.1801   8
  -1  16  -3 326.263 31.9645  10
   3 -16   3 609.078 37.6674   6
  -3  16  -3 614.779 46.7869  10
  -3 -16  -3 681.908 39.2115   8
   5 -16   3 1.63045 6.62960   6
  -5 -16  -3-2.69671 10.6671   9
  -5  16  -3 3.49603 12.7425  10
  -5 -16  -3 2.95150 8.07179   8
   7 -16   3 0.81069 6.41371   6
  -7 -16  -3 5.53960 10.6417   9
  -7 -16  -3 5.38577 8.68100   8
  -7  16  -3-7.06777 11.5207  10
   9 -16   3 94.6479 12.1292   6
  -9 -16  -3 86.4782 16.3121   9
  -9  16  -3 102.645 19.4217  10
  -9 -16  -3 79.5026 14.4700   8
 -11 -16  -3 15.8490 11.4344   9
 -11  16  -3 27.6481 14.8871  10
 -11 -16  -3 31.8661 12.3904   8
 -13 -16  -3 91.0990 15.2865   8
 -13  16  -3 68.8298 33.6294   4
 -13 -16  -3 83.2762 14.5458   9
 -15  16  -3 153.008 44.0984   4
 -15 -16  -3 220.108 22.7663   9
 -14 -17   3 12.7791 8.22151   6
 -12 -17   3-3.99920 8.20307   6
 -12 -17   3 1.31087 9.44945   8
 -10 -17   3 318.137 24.4634   6
 -10 -17   3 306.935 26.2187   8
  10  17  -3 254.798 27.8245  10
  -8 -17   3 85.7964 12.9667   6
  -8 -17   3 87.7565 14.7707   8
   8  17  -3 117.462 19.4781  10
  -6 -17   3 363.934 26.1794   6
  -6 -17   3 302.426 25.5944   8
   6  17  -3 376.638 33.8480  10
  -4 -17   3 160.313 16.9691   6
  -4 -17   3 166.067 17.4506   8
   4  17  -3 155.861 22.1031  10
   2 -17  -3 296.600 22.7135   8
  -2 -17   3 353.325 25.1465   8
   2  17  -3 335.118 33.0064  10
  -2 -17   3 362.393 25.8010   6
   0 -17   3 336.121 24.7911   6
   0 -17  -3 290.882 22.6496   8
   0  17  -3 313.806 32.0119  10
  -2 -17  -3 226.000 19.5401   8
  -2  17  -3 180.461 25.3486  10
   2 -17   3 215.500 19.1268   6
   4 -17   3-2.71927 7.62971   6
  -4 -17  -3 5.77091 10.7482   9
  -4  17  -3-5.66332 12.4782  10
  -4 -17  -3 3.02510 7.90172   8
   6 -17   3 429.256 29.8895   6
  -6 -17  -3 487.178 33.0099   8
  -6  17  -3 403.108 38.4552  10
  -8 -17  -3 6.08484 11.5744   9
   8 -17   3 2.63122 7.26323   6
  -8 -17  -3 14.0511 9.94129   8
  -8  17  -3 5.89280 12.6307  10
 -10 -17  -3 13.7012 10.3306   8
 -10 -17  -3 34.0571 13.1563   9
 -10  17  -3 3.98721 13.3720  10
 -12 -17  -3-1.31200 10.2811   9
 -11 -18   3 281.661 26.2057   8
 -11 -18   3 290.026 24.1070   6
  -9 -18   3 61.3516 12.9163   6
  -9 -18   3 38.5088 12.3693   8
  -7 -18   3 13.9491 9.26299   6
   7  18  -3 3.66416 12.9082  10
  -7 -18   3 8.09648 9.24434   8
  -5 -18   3 359.889 27.5402   6
  -5 -18   3 382.344 27.8834   8
   5  18  -3 317.317 33.5255  10
  -3 -18   3 2.10224 7.74821   6
  -3 -18   3 0.97125 7.31361   8
   3  18  -3 15.3819 13.2152  10
   1 -18  -3 135.904 15.3906   8
  -1 -18   3 182.786 18.3871   6
  -1 -18   3 181.414 17.4373   8
   1  18  -3 176.671 25.3133  10
  -1 -18  -3 45.0761 10.6552   8
  -1  18  -3 83.9887 19.2253  10
   1 -18   3 71.8718 12.5403   6
   3 -18   3 39.9307 10.4128   6
  -3 -18  -3 24.7132 12.5014   9
  -3  18  -3 14.2855 13.3563  10
  -3 -18  -3 28.1683 10.3931   8
   5 -18   3 509.601 32.2032   6
  -5 -18  -3 438.397 32.2019   8
  -5  18  -3 432.631 40.2172  10
  -5 -18  -3 458.729 37.5870   9
  -7 -18  -3 8.11095 12.5918   9
  -7  18  -3 12.7121 13.4275  10
   7 -18   3 0.96632 7.64956   6
  -7 -18  -3 11.9604 9.37633   8
  -9 -18  -3 74.5259 18.0618   9
   9 -18   3 85.9777 12.8790   6
  10  19  -3 5.69509 13.0490  10
   8  19  -3 39.3265 15.6137  10
  -8 -19   3 30.1744 10.5799   8
  -6 -19   3 415.578 30.6047   6
   6  19  -3 388.353 38.6302  10
  -6 -19   3 416.721 31.1298   8
   4  19  -3 99.2840 22.1318  10
  -4 -19   3 112.024 15.6123   6
  -4 -19   3 112.647 15.0065   8
   2  19  -3-18.9831 15.0316  10
  -2 -19   3-2.24294 7.90085   6
  -2 -19   3-2.92469 7.85965   8
   0  19  -3-2.15839 13.4743  10
   0 -19   3-1.10922 8.85835   6
   0 -19  -3-4.91090 8.53932   8
  -2  19  -3 131.679 24.9680  10
   2 -19   3 186.717 19.0026   6
  -2 -19  -3 171.895 23.4990   9
  -2 -19  -3 179.026 18.3440   8
  -4  19  -3 149.937 25.3861  10
  -4 -19  -3 140.050 17.5044   8
  -4 -19  -3 121.308 21.2936   9
   4 -19   3 128.065 16.4685   6
  -6 -19  -3 1.23388 8.99530   8
   6 -19   3-5.27698 8.42853   6
   8 -19   3 36.1293 10.6248   6
  -5 -20   3 9.35622 8.62804   8
  -3 -20   3 33.9443 10.4020   8
  -1 -20  -3 99.9484 14.9723   8
  -3 -20  -3 69.3044 13.4040   8
 -26   0   4 356.449 52.5999   7
 -26   0   4 417.922 50.2646   4
 -24   0   4 15.1580 26.3726   7
 -24   0   4 10.1152 24.0316   4
 -22   0   4 378.221 49.1074   7
 -22   0   4 415.235 46.3035   4
 -20   0   4 193.306 37.1056   7
 -20   0   4 218.839 33.2418   4
 -18   0   4 226.130 37.1350   7
 -18   0   4 270.784 34.2563   4
 -16   0   4 279.066 32.5391   4
 -16   0   4 238.871 17.4549   3
 -14   0   4 1219.84 70.9827   4
 -14   0   4 1091.92 54.1332   3
 -14   0   4 1190.76 76.1946   7
 -12   0   4 5501.32 232.286   3
 -10   0   4 7.32433 5.61721   3
 -10   0   4-1.24288 10.2001   4
 -10   0   4 17.0523 15.6161   7
  -8   0   4 68.0692 8.86644   3
  -8   0   4 71.5154 13.7636   4
  -8   0   4 74.1711 18.1034   7
  -6   0   4 4400.35 191.143   3
   6   0  -4 4574.84 185.746   5
  -6   0   4 4348.38 201.057   7
   4   0  -4 3431.13 142.368   9
  -4   0   4 3296.38 145.311   3
   4   0  -4 3498.32 142.020   5
  -4   0   4 3313.44 151.789   7
   2   0  -4 147.182 9.57736   9
  -2   0   4 156.527 11.1018   3
   2   0  -4 155.417 9.93885   5
  -2   0   4 142.475 13.0335   7
   0   0   4 1043.29 45.3587   3
   0   0  -4 962.517 44.8927   9
   0   0  -4 1030.94 45.9407   5
  -2   0  -4 2.30701 3.30908   9
   2   0   4 8.29173 2.91952   3
  -2   0  -4 4.47677 4.92977   5
  -4   0  -4 3711.50 156.363   9
  -4   0  -4 3767.52 159.221   5
  -6   0  -4 3400.88 146.084   9
  -6   0  -4 3411.09 145.175  10
  -6   0  -4 3739.03 150.632   5
  -8   0  -4 1515.67 64.4006  10
  -8   0  -4 1551.81 65.7364   9
  -8   0  -4 1433.17 63.0770   3
  -8   0  -4 1421.98 70.3923   5
 -10   0  -4 6381.84 265.286   9
 -10   0  -4 6383.83 263.216  10
 -12   0  -4 5080.20 224.348   5
 -12   0  -4 5179.02 215.746   9
 -14   0  -4 116.752 16.4473   5
 -16   0  -4 338.947 28.5692   5
 -16   0  -4 245.947 38.6804   4
 -18   0  -4 96.5129 17.2503   5
 -18   0  -4 108.029 27.7497   4
 -20   0  -4-7.57293 20.9830   4
 -22   0  -4 21.2388 23.5526   4
 -24   0  -4 32.1956 24.0055   4
 -27   1   4 60.6521 33.1222   7
 -27  -1   4 98.4119 29.2771   4
 -25   1   4 279.439 48.3962   7
 -25  -1   4 302.404 44.4606   7
 -25   1   4 354.782 47.8929   4
 -25  -1   4 327.017 45.3768   4
 -23  -1   4 100.314 30.5870   7
 -23   1   4 106.883 36.0748   7
 -23   1   4 138.748 33.0591   4
 -23  -1   4 139.737 30.4795   4
 -21   1   4 10.8833 24.3015   7
 -21  -1   4 15.9114 22.1428   7
 -21  -1   4-8.18991 19.2258   4
 -21   1   4-9.24581 19.8135   4
 -19  -1   4 170.306 32.3348   7
 -19   1   4 172.541 34.1166   7
 -19  -1   4 120.606 25.3417   4
 -19   1   4 161.052 30.5789   4
 -17  -1   4 239.380 35.8643   7
 -17   1   4 270.848 38.5196   7
 -17   1   4 290.608 35.6979   4
 -15   1   4 9.84256 6.32650   3
 -15  -1   4 17.9528 5.42300   3
 -15  -1   4 23.5818 14.0892   4
 -15   1   4 2.07587 14.8036   4
 -15  -1   4 14.0169 17.0396   7
 -15   1   4 17.5861 18.3229   7
 -13   1   4 2286.31 121.682   4
 -13  -1   4 2536.09 106.121   3
 -13   1   4 2407.16 108.538   3
 -13  -1   4 2232.03 124.697   7
 -13   1   4 2378.25 127.504   7
 -11  -1   4 153.301 19.5175   4
 -11  -1   4 181.663 13.1788   3
 -11   1   4 168.886 14.6208   3
 -11  -1   4 147.255 23.9526   7
  -9  -1   4 162.210 12.1884   3
  -9   1   4 176.952 14.2413   3
  -9  -1   4 171.942 23.4138   7
  -9   1   4 180.425 24.7127   7
  -9  -1   4 162.782 19.2639   4
  -9   1   4 157.921 19.5897   4
   9  -1  -4 143.568 8.09591   5
   7  -1  -4 149.696 8.98668   9
  -7  -1   4 185.530 12.4857   3
  -7   1   4 167.584 14.0451   3
  -7   1   4 173.276 21.5806   7
  -7  -1   4 203.642 21.3850   7
  -7   1   4 164.371 18.3519   4
  -5   1   4 2779.20 131.452   7
  -5  -1   4 2817.95 128.636   7
   5  -1  -4 2903.62 118.921   9
  -5   1   4 2783.10 123.468   3
  -5  -1   4 2784.62 121.224   3
   5   1  -4 2877.49 118.891   5
  -3  -1   4 5.33608 6.22258   7
  -3   1   4 5.04249 9.75367   7
   3   1  -4 6.07363 3.99456   5
  -3  -1   4 5.09296 3.71654   3
  -3   1   4 9.54428 5.52660   3
   3  -1  -4 4.81760 3.03755   9
  -1  -1   4 2809.95 125.038   3
  -1   1   4 3024.91 127.266   3
   1  -1  -4 3185.57 125.230   9
  -1   1   4 2843.51 128.253   7
   1   1  -4 3027.11 126.764   5
   1  -1   4 1388.03 56.3595   3
   1   1   4 1220.66 57.4072   3
  -1   1  -4 1340.09 59.8881   5
  -1  -1  -4 1224.52 56.8082   9
  -1   1  -4 1331.38 57.3391   9
  -3  -1  -4 186.049 12.1890   9
  -3   1  -4 193.420 12.4356   9
   3   1   4 192.331 11.1679   3
  -3   1  -4 194.873 14.9914   5
  -3   1  -4 204.952 12.5008  10
  -3  -1  -4 211.695 10.9411   7
   5   1   4 1502.35 57.7952   3
  -5   1  -4 1232.85 60.1539  10
  -5  -1  -4 1358.01 60.3488   9
  -5   1  -4 1248.24 60.1662   9
  -5  -1  -4 1492.80 63.8828   5
  -5   1  -4 1199.95 64.0581   5
  -7   1  -4 5715.40 238.721  10
  -7  -1  -4 5811.96 237.229  10
  -7  -1  -4 5645.10 238.418   8
  -7  -1  -4 5855.94 238.788   9
  -7   1  -4 5697.48 238.801   9
  -7  -1  -4 5509.64 242.226   5
  -7   1  -4 6008.35 245.333   5
  -9  -1  -4 4.42540 3.08262  10
  -9  -1  -4 9.89963 4.16331   9
  -9  -1  -4 9.38405 6.53223   5
  -9  -1  -4 10.0143 3.48936   8
 -11  -1  -4 3166.91 146.265   9
 -11  -1  -4 3741.01 146.061   8
 -13  -1  -4 14.9626 4.88590   9
 -13  -1  -4 17.2231 3.92110   8
 -13   1  -4 7.00421 9.59553   5
 -13  -1  -4 6.24264 8.40566   5
 -15  -1  -4 19.2318 10.2358   5
 -15   1  -4 9.19726 10.2307   5
 -17   1  -4 146.724 32.5026   4
 -17  -1  -4 138.680 27.9206   4
 -17   1  -4 136.383 20.8544   5
 -17  -1  -4 181.585 20.8618   5
 -19  -1  -4 80.6760 23.0652   4
 -19   1  -4 89.7047 31.3837   4
 -21   1  -4 8.51849 26.1823   4
 -21  -1  -4-3.82827 16.6404   4
 -23  -1  -4 213.893 38.4303   4
 -23   1  -4 247.825 47.4766   4
 -26   2   4 80.5041 31.6979   4
 -26  -2   4 69.6330 24.2801   4
 -26   2   4 90.8472 37.3985   7
 -24   2   4 108.283 31.7681   4
 -24  -2   4 109.034 27.5631   4
 -24   2   4 134.064 39.8676   7
 -24  -2   4 112.910 30.0186   7
 -22   2   4 30.7879 23.8372   4
 -22  -2   4 48.0524 21.5522   4
 -22   2   4 15.8356 25.8440   7
 -22  -2   4 26.6025 20.8556   7
 -20   2   4 249.158 37.4415   4
 -20  -2   4 243.027 32.5363   4
 -20  -2   4 207.486 33.9411   7
 -20   2   4 270.551 42.0791   7
 -18  -2   4 373.191 37.1144   4
 -18   2   4 320.489 39.8426   4
 -18  -2   4 303.632 38.6871   7
 -18   2   4 394.576 46.8681   7
 -16  -2   4 278.297 30.3346   4
 -16   2   4 328.463 36.5598   4
 -16  -2   4 257.910 33.3404   7
 -16   2   4 276.131 36.9593   7
  14   2  -4 11.6629 4.40005  10
 -14  -2   4 12.0822 14.6839   7
 -14   2   4 8.19683 12.9899   4
 -14  -2   4 16.9324 12.8539   4
 -14   2   4 2.38191 15.9601   7
 -14  -2   4 9.20637 4.05900   3
 -14   2   4 3.18171 6.59341   3
  12   2  -4 177.096 11.8026  10
 -12  -2   4 180.753 12.4150   3
 -12   2   4 162.550 15.5598   3
 -10   2   4 379.139 33.1317   7
 -10  -2   4 5.82004 13.2327   7
  10   2  -4 20.3208 5.18294  10
 -10  -2   4 32.9258 11.8155   4
 -10   2   4 350.284 27.5969   4
 -10  -2   4 26.6376 5.68196   3
  -8   2   4 1495.25 69.4277   3
  -8  -2   4 1377.38 64.4011   3
   8  -2  -4 1531.62 61.8145   9
  -8   2   4 1284.96 74.6084   4
  -8   2   4 1645.36 82.3991   7
  -8  -2   4 1239.81 73.5423   7
  -6   2   4 204.204 23.2957   7
  -6  -2   4 198.062 18.5396   7
  -6  -2   4 200.140 10.3705   5
  -6   2   4 187.506 15.6034   3
  -6  -2   4 184.811 12.3396   3
   6  -2  -4 188.440 10.5675   9
  -6   2   4 214.882 20.2779   4
  -4   2   4 770.222 43.9363   7
   4  -2  -4 706.874 32.3398   9
   4   2  -4 756.958 34.2587   5
  -4   2   4 701.630 37.1668   3
  -4  -2   4 682.509 33.3855   3
  -4  -2   4 743.754 37.5285   7
  -2   2   4 3617.25 154.248   7
   2   2  -4 3417.08 148.308  10
   2  -2  -4 3538.59 146.504   9
  -2  -2   4 3612.42 146.972   3
  -2   2   4 3497.26 150.299   3
   2   2  -4 3398.54 148.801   5
   0   2   4 7410.22 310.205   7
   0  -2  -4 7646.25 307.802   9
   0   2   4 7292.13 309.862   3
   0   2  -4 7235.04 310.958   5
   0   2  -4 7627.68 309.221  10
  -2  -2  -4 3602.00 157.926   9
   2   2   4 3729.92 158.925   3
  -2   2  -4 3918.23 162.805   5
  -2   2  -4 4031.56 159.922  10
  -4  -2  -4 175.804 10.7315   8
  -4  -2  -4 160.346 10.8871   9
  -4   2  -4 150.778 11.2443  10
  -4   2  -4 134.098 13.9094   5
   4   2   4 156.506 9.87454   3
  -6   2  -4 90.3572 11.6938   5
   6   2   4 61.5751 4.18504   3
  -6  -2  -4 45.2771 5.65909   8
  -6  -2  -4 38.3059 5.82228   9
  -6   2  -4 95.6458 8.27894  10
  -8  -2  -4 1923.91 92.9495   5
  -8   2  -4 2157.19 98.0045   5
  -8  -2  -4 2031.22 91.7238   7
  -8  -2  -4 1849.97 89.6955   9
  -8   2  -4 2167.12 90.4587  10
  -8  -2  -4 2332.03 89.5184   8
 -10  -2  -4 550.437 29.3537   7
  10  -2   4 367.263 18.9544   6
 -10  -2  -4 471.081 23.5200   9
 -10  -2  -4 466.493 20.6300  10
 -10   2  -4 440.740 22.7431  10
 -10  -2  -4 528.215 23.3063   8
 -12   2  -4 212.735 21.7239   5
 -12  -2  -4 222.525 13.5474   8
 -12  -2  -4 211.111 18.8660   5
 -12  -2  -4 225.611 14.6162   9
 -14  -2  -4 11.6111 9.18891   5
 -14   2  -4 12.0686 10.0015   5
 -16   2  -4 3.02590 11.1514   5
 -16  -2  -4-1.24557 9.47546   5
 -16   2  -4 10.1753 21.1733   4
 -16  -2  -4 8.01715 13.3084   4
 -18  -2  -4 22.3703 11.9840   5
 -18   2  -4 20.0748 13.3774   5
 -18  -2  -4 5.92037 14.0393   4
 -18   2  -4 22.5914 25.5617   4
 -20   2  -4 128.233 37.5868   4
 -20  -2  -4 96.4029 24.9092   4
 -22   2  -4 14.1111 30.6737   4
 -24   2  -4 5.08404 29.7522   4
 -25   3   4 220.121 42.6712   4
 -25  -3   4 218.821 33.7866   4
 -25   3   4 191.714 45.1305   7
 -23   3   4 255.692 42.7920   4
 -23  -3   4 242.662 33.7626   4
 -23   3   4 185.251 42.2182   7
 -23  -3   4 261.252 34.6537   7
 -21   3   4 85.6338 28.0546   4
 -21  -3   4 111.372 22.9861   4
 -21  -3   4 69.8408 21.7721   7
 -21   3   4 54.3636 28.8139   7
 -19   3   4 51.8362 26.8705   7
 -19   3   4 43.0483 23.2106   4
 -19  -3   4 41.7805 17.0705   4
 -19  -3   4 34.9333 17.9735   7
 -17  -3   4-6.34604 15.9293   7
 -17   3   4 9.09784 19.4991   7
 -17   3   4-5.39987 18.0892   4
 -17  -3   4 16.4201 11.3939   4
 -17   3   4 11.9293 7.33517   3
 -15  -3   4-3.74827 13.8130   7
 -15   3   4 30.3827 17.2253   4
 -15  -3   4 15.4990 10.1058   4
 -15   3   4 39.9503 23.6903   7
 -15  -3   4-0.39266 3.25065   3
 -13  -3   4 4696.93 206.146   7
 -13   3   4 4591.94 215.705   7
 -13   3   4 4231.90 208.016   4
 -13  -3   4 4428.83 187.049   3
  13   3  -4 4457.75 187.217  10
 -11   3   4 102.327 12.7451   3
  11  -3  -4 107.664 6.37370   9
  11   3  -4 146.529 10.7247  10
 -11  -3   4 132.099 9.66366   3
  -9  -3   4 153.415 8.82111   5
  -9  -3   4 166.626 18.7436   7
   9  -3  -4 160.549 8.91494   9
  -9   3   4 185.127 22.0185   4
  -9   3   4 200.880 17.1033   3
  -9  -3   4 155.220 10.9920   3
   9   3  -4 169.985 12.1301  10
   7   3  -4 918.952 42.7818  10
  -7   3   4 821.979 50.4424   4
  -7  -3   4 812.533 46.9721   7
  -7  -3   4 884.066 41.3185   3
  -7   3   4 985.965 48.3931   3
   7  -3  -4 919.378 39.4935   9
  -5  -3   4 9422.97 369.458   7
  -5   3   4 8859.20 370.565   3
   5   3  -4 8494.64 365.597  10
  -5  -3   4 8364.94 364.140   3
   5  -3  -4 9218.91 363.127   9
   3  -3  -4 388.822 18.7424   9
   3   3  -4 323.453 19.9327  10
  -3   3   4 324.425 22.8153   3
   1   3  -4 7.12779 6.45049   5
   1  -3  -4 11.1978 4.15956   9
  -1   3   4 49.5664 8.28331   3
   1   3  -4 7.12602 5.21493  10
  -1   3   4 57.9888 10.8808   7
  -1  -3  -4 0.34637 4.07229   9
  -1  -3  -4 1.28146 3.05220   8
   1   3   4 4.03110 5.93414   7
  -1   3  -4 4.27595 4.94018  10
   1   3   4 1.43326 5.06098   3
  -1   3  -4 7.66765 7.28301   5
  -3  -3  -4 4279.70 172.159   8
  -3  -3  -4 4232.17 172.839   9
   3   3   4 3939.08 172.941   3
  -3   3  -4 4131.22 174.424  10
  -3   3  -4 3874.04 177.986   5
  -5  -3  -4 386.876 18.0335   8
  -5  -3  -4 361.395 18.6330   9
   5   3   4 336.914 17.3078   3
  -5   3  -4 255.661 18.4978  10
  -5   3  -4 247.919 21.6083   5
  -7  -3  -4 1804.27 80.3498   8
  -7   3  -4 1836.00 82.1501  10
  -7  -3  -4 1793.92 81.0362   9
   7   3   4 1901.07 77.4904   3
  -7   3  -4 1843.59 88.8190   5
   7  -3   4 1879.44 78.4223   6
  -9  -3  -4 228.434 14.6228   7
   9  -3   4 304.789 13.2243   6
  -9  -3  -4 202.790 15.1780   9
  -9   3  -4 341.113 17.8663  10
  -9  -3  -4 226.788 14.9070   8
 -11  -3  -4 4450.75 202.835   5
 -11  -3  -4 4853.92 198.661   9
 -11   3  -4 4942.00 210.289   5
 -11   3  -4 4675.29 197.998  10
 -13   3  -4 35.4171 12.3910   5
 -13  -3  -4 38.8934 9.19032   5
 -15  -3  -4 111.822 15.6114   5
 -15   3  -4 91.2248 17.6541   5
 -15  -3  -4 93.7088 22.7132   4
 -17   3  -4 259.060 27.9209   5
 -17   3  -4 207.851 40.7322   4
 -17  -3  -4 229.650 33.2263   4
 -17  -3  -4 227.645 23.3774   5
 -19   3  -4 24.8038 26.5977   4
 -19   3  -4 26.3070 14.3008   5
 -21   3  -4 18.5316 28.9306   4
 -23   3  -4 51.2148 35.2602   4
 -26   4   4 10.0602 29.9417   7
 -24   4   4 65.2089 35.2400   7
 -24   4   4 102.883 32.1265   4
 -22   4   4 589.074 65.0217   7
 -22  -4   4 508.256 44.3968   7
 -22  -4   4 472.088 44.0993   4
 -22   4   4 532.118 58.2365   4
 -20   4   4 846.869 74.2243   7
 -20  -4   4 725.315 54.7813   7
 -20  -4   4 703.690 54.0034   4
 -20   4   4 910.200 72.0805   4
 -18  -4   4 9.46969 12.7163   7
 -18   4   4 53.8777 26.9036   7
 -18   4   4 21.0746 21.2200   4
 -18  -4   4 25.7679 12.6791   4
 -16  -4   4 142.463 21.2377   7
 -16  -4   4 130.314 19.7615   4
 -16   4   4 130.787 28.6647   4
 -16   4   4 137.627 16.1242   3
 -16   4   4 121.007 28.6686   7
 -14   4   4 157.991 28.3042   4
 -14  -4   4 199.282 22.6925   7
 -14  -4   4 172.560 12.3021   6
  14   4  -4 196.124 13.5602  10
  12  -4  -4 2173.17 90.8244   9
 -12   4   4 2057.22 113.754   4
 -12  -4   4 2228.10 94.1736   6
  12   4  -4 2256.37 96.2230  10
 -10  -4   4 198.683 20.2921   7
  10   4  -4 186.178 15.0046  10
  -8   4   4 5825.87 239.152   3
   8   4  -4 4918.43 231.003  10
  -8   4   4 5391.45 243.768   4
  -8  -4   4 5155.45 235.788   7
   8  -4  -4 5955.63 228.391   9
  -6   4   4 72.4924 13.7171   4
  -6   4   4 79.7615 11.8409   3
   6   4  -4 63.1635 7.97812  10
   6  -4  -4 43.2147 4.78940   9
  -4   4   4 432.532 27.5743   3
   4   4  -4 413.553 23.7956  10
   4  -4  -4 423.454 20.8395   9
  -2   4   4 4381.34 184.661   3
   2   4  -4 4184.10 181.208  10
   2  -4  -4 4294.28 178.115   9
   0   4  -4 2586.25 112.861   5
   0   4  -4 2396.30 110.347  10
   0   4   4 2574.69 112.562   3
   0  -4  -4 2689.87 108.104   8
   0  -4  -4 2446.92 107.551   9
   2   4   4 4147.68 179.670   7
   2   4   4 4349.08 184.214   3
  -2   4  -4 4777.44 184.104  10
  -2  -4  -4 4253.33 180.449   9
  -2  -4  -4 3997.83 179.678   8
  -4  -4  -4 11.7203 4.00098   8
   4   4   4 11.0927 5.23925   3
  -4   4  -4 27.2925 6.82592  10
  -4  -4  -4 6.36042 4.03523   9
  -4   4  -4 23.7373 9.66156   5
  -6   4  -4 2076.52 101.183  10
  -6  -4  -4 2711.05 102.151   9
  -6  -4  -4 2595.40 99.9257   8
   6   4   4 2219.28 98.9763   3
  -6   4  -4 2017.96 107.086   5
   6  -4   4 2266.02 97.7230   6
  -8  -4  -4 19.3398 4.62538   8
  -8   4  -4 27.2216 6.42845  10
   8  -4   4 26.2857 3.44470   6
   8   4   4 31.6034 3.33259   3
  -8  -4  -4 19.5235 5.62064   9
  10  -4   4 157.758 8.88390   6
 -10   4  -4 161.439 12.6832  10
 -10   4  -4 173.789 19.7078   5
 -12   4  -4 9.57123 11.5177   5
 -12  -4  -4 14.9184 4.83572   8
 -12  -4  -4 4.11500 6.40208   5
 -14  -4  -4 23.5867 5.48752   8
 -14  -4  -4 22.1686 15.8139   4
 -14  -4  -4 10.4440 7.96789   5
 -14   4  -4 25.4272 11.6367   5
 -16   4  -4 134.869 34.8043   4
 -16  -4  -4 101.445 14.8519   5
 -16   4  -4 100.860 19.2658   5
 -18   4  -4 8.30754 27.8435   4
 -18   4  -4 29.5979 14.6902   5
 -20   4  -4 203.129 43.2755   4
 -22   4  -4 30.8788 36.6943   4
 -25   5   4 382.941 56.7329   4
 -25   5   4 387.660 60.2271   7
 -23   5   4 16.5553 23.8226   4
 -23   5   4 41.4805 30.0694   7
 -21   5   4 286.035 44.5402   4
 -21   5   4 227.767 43.7761   7
 -21  -5   4 225.154 27.5583   7
 -19   5   4 677.209 61.8682   4
 -19   5   4 507.968 60.5152   7
 -19  -5   4 659.743 46.0337   7
 -17   5   4 224.082 36.7126   4
 -17   5   4 292.219 42.4371   7
 -17  -5   4 223.984 24.8254   7
 -17   5   4 246.392 23.1504   3
 -15  -5   4 10.8036 9.65642   7
 -15   5   4 10.2440 16.4838   4
 -15   5   4 36.6284 11.3681   3
 -13   5   4 9.25890 10.2219   3
 -13  -5   4 14.9775 9.20510   7
 -13  -5   4 5.46601 3.81016   6
 -13   5   4-2.20226 15.1386   4
  13   5  -4 9.59330 5.12661  10
  11   5  -4 5606.97 253.398  10
 -11  -5   4 5900.41 251.496   6
 -11   5   4 5274.88 269.473   4
  -9   5   4 2128.09 110.384   4
   9  -5  -4 2227.33 92.7847   9
   9   5  -4 2216.14 97.4717  10
  -9   5   4 2367.93 105.375   3
  -9  -5   4 2114.31 94.6614   6
   7   5  -4 352.147 20.8351  10
   7  -5  -4 305.596 16.5476   9
  -7   5   4 352.144 28.5399   4
  -7  -5   4 329.535 18.0867   6
   5   5  -4 1724.01 76.4311  10
  -5   5   4 1589.58 81.4513   4
   5  -5  -4 1675.67 72.0445   9
   3  -5  -4 3.51709 3.36063   9
   3   5  -4 7.84530 6.03113  10
   1  -5  -4 3234.06 125.040   8
   1   5  -4 3097.74 128.794  10
   1  -5   4 3053.86 128.788   6
  -1  -5  -4 3072.71 128.852   8
  -1   5  -4 3104.19 132.992  10
  -1  -5  -4 3015.05 129.444   9
  -3   5  -4 4205.54 181.682   5
   3  -5   4 4124.01 172.795   6
  -3  -5  -4 4309.89 173.512   8
  -3   5  -4 4016.15 176.952  10
  -3  -5  -4 4039.08 173.890   9
  -5  -5  -4 62.6243 6.76301   8
  -5  -5  -4 51.2773 6.55284   9
  -5   5  -4 61.0282 11.9848   5
  -5   5  -4 55.6760 8.86981  10
   5   5   4 47.2132 8.72170   3
   5  -5   4 57.5858 5.52180   6
  -7   5  -4 2099.15 88.6476  10
  -7  -5  -4 1806.73 85.5681   9
   7   5   4 1793.55 84.7560   3
   7  -5   4 2098.29 83.1423   6
  -9   5  -4 11.3853 5.76090  10
  -9   5  -4-1.22167 9.62753   5
 -11   5  -4 594.381 40.9929   5
 -11   5  -4 604.435 32.0959  10
 -11  -5  -4 574.666 30.2163   8
 -13   5  -4 1297.67 72.3632   5
 -13  -5  -4 1198.12 59.1243   8
 -13  -5  -4 1386.44 60.3954   9
 -15   5  -4 449.836 37.0161   5
 -15  -5  -4 435.342 30.8414   5
 -15  -5  -4 453.667 25.5619   8
 -17   5  -4 82.9837 33.8283   4
 -17  -5  -4 56.6782 12.5448   5
 -19   5  -4 67.7871 33.4208   4
 -21   5  -4 261.256 50.8605   4
 -24   6   4-4.48437 26.6923   4
 -24   6   4-9.98619 31.6393   7
 -22   6   4 66.1711 29.5040   4
 -22   6   4 9.10250 27.5729   7
 -20   6   4 70.3098 28.4902   4
 -20   6   4 16.4493 26.8714   7
 -20  -6   4 44.8169 14.7479   7
 -18   6   4 65.6594 26.2786   4
 -18  -6   4 38.1910 12.7119   7
 -18   6   4 46.4996 13.4336   3
 -16   6   4 75.2953 22.9150   4
 -16  -6   4 67.6353 13.9546   7
 -16   6   4 94.3694 16.2945   3
 -14   6   4 400.909 31.8452   3
 -14  -6   4 383.758 29.6850   7
 -12   6   4 19.1678 15.1814   4
 -12   6   4 7.58731 11.1706   3
  12   6  -4 11.4151 5.89706  10
  12  -6  -4 9.04060 2.90103   9
  10   6  -4 144.436 13.0723  10
  10  -6  -4 169.922 9.97673   9
 -10  -6   4 148.125 11.2644   6
  -8   6   4 36.4188 13.4823   4
   8   6  -4 58.5467 8.82286  10
   8  -6  -4 37.7619 4.99330   9
  -8  -6   4 68.1469 7.09864   6
   6   6  -4 742.998 42.8470  10
  -6  -6   4 762.541 40.3713   6
  -4  -6   4 3074.99 136.742   6
   4   6  -4 2991.12 139.968  10
   2   6  -4 753.720 40.2468  10
  -2  -6   4 807.892 36.8663   6
   2  -6  -4 741.665 37.0206   9
   2  -6  -4 774.544 36.6105   8
   0   6  -4 1910.73 91.4854  10
   0  -6   4 2002.07 87.7065   6
   0  -6  -4 2097.13 88.5355   9
   0  -6  -4 2064.26 87.4159   8
  -2   6  -4 1056.86 50.5138  10
  -2  -6  -4 917.788 45.6182   8
  -2  -6  -4 939.456 46.1528   9
   4  -6   4 583.137 25.8284   6
  -4  -6  -4 455.950 26.3759   9
  -4   6  -4 528.473 30.2544  10
  -4  -6  -4 509.560 26.5076   8
  -6   6  -4 268.637 19.3074  10
   6  -6   4 256.839 14.4201   6
   8  -6   4 2886.33 114.530   6
   8   6   4 2595.41 117.001   3
  -8   6  -4 2634.47 119.791  10
  -8  -6  -4 2623.56 116.978   8
  10  -6   4 197.751 11.4183   6
 -10   6  -4 187.224 15.8876  10
 -10  -6  -4 213.709 14.8493   8
 -12  -6  -4 13.7519 5.83552   9
 -12  -6  -4 14.1659 5.39143   8
 -14  -6  -4 47.2857 8.06884   9
 -14  -6  -4 71.4626 8.99576   8
 -16  -6  -4 25.1231 10.1287   5
 -16   6  -4 32.8246 28.2198   4
 -16  -6  -4 26.5052 6.62890   8
 -18   6  -4 126.560 37.7591   4
 -20   6  -4-14.7763 32.9996   4
 -22   6  -4 5.56909 33.6958   4
 -23   7   4-8.88329 26.8736   4
 -23   7   4 9.95034 29.6121   7
 -21   7   4 142.607 36.3950   4
 -21   7   4 229.824 47.5027   7
 -19   7   4 230.961 40.8917   4
 -17   7   4 12.9224 18.2445   4
 -17   7   4 6.10410 10.8788   3
 -15   7   4 619.661 56.9589   4
 -15   7   4 680.787 46.5142   3
 -15  -7   4 687.205 33.5735   6
 -13  -7   4 212.635 14.2688   6
  13   7  -4 219.983 16.5539  10
 -13   7   4 216.397 31.7347   4
 -13   7   4 236.643 24.3127   3
 -11   7   4 1313.98 78.2376   4
  11   7  -4 1306.83 60.5659  10
  11  -7  -4 1233.92 55.1658   9
   9   7  -4 29.5634 7.28070  10
   9  -7  -4 22.4394 5.30456   9
  -7   7   4 82.0362 16.6684   4
   7  -7  -4 107.947 9.45210   9
   7   7  -4 102.715 11.3802  10
  -5   7   4 615.606 41.0336   4
   5   7  -4 628.536 37.0014  10
  -3  -7   4 1816.26 81.8679   6
   3   7  -4 1780.59 86.1103  10
   3  -7  -4 1823.30 81.7268   8
  -1  -7   4 2707.85 115.898   6
   1   7  -4 2524.89 120.173  10
   1  -7  -4 2622.41 115.226   8
  -1  -7  -4 5.22743 3.73393   8
   1  -7   4 11.1418 3.95882   6
  -1   7  -4 7.94449 6.66795  10
  -1  -7  -4 9.46907 5.34264   9
   3  -7   4 26.7792 4.76924   6
  -3   7  -4 20.5414 7.54740  10
   5   7   4 23.9433 4.56786   7
   5  -7   4-0.32227 3.00406   6
  -7  -7  -4 9.28968 4.96261   8
  -7  -7  -4 10.8581 5.24089   9
  -9  -7  -4 152.135 12.1908   8
  -9  -7  -4 156.079 12.7624   9
   9  -7   4 122.242 9.09490   6
 -11  -7  -4 166.104 14.1170   9
 -11  -7  -4 168.238 13.5394   8
 -13  -7  -4 225.602 17.1950   9
 -13  -7  -4 211.936 16.2552   8
 -15  -7  -4 184.173 15.3181   8
 -15   7  -4 154.038 39.0995   4
 -17  -7  -4 4.68049 8.43449   5
 -17   7  -4 9.01476 28.9774   4
 -17  -7  -4-2.14925 5.82588   8
 -19   7  -4 9.77567 29.0950   4
 -21   7  -4 65.3860 38.4652   4
 -24   8   4 53.9912 34.2811   7
 -22   8   4 59.1264 34.3725   7
 -22  -8   4 61.2666 12.2915   8
 -22   8   4 57.7074 30.6077   4
 -20   8   4 155.575 37.8224   4
 -18   8   4 3.40810 12.0024   3
 -18   8   4 10.6611 21.8461   4
 -16   8   4 189.605 24.4127   3
 -16   8   4 151.092 32.1551   4
 -14  -8   4 6.11124 4.71824   6
 -14   8   4 2.73622 18.5710   4
 -14   8   4 14.5850 12.2040   3
 -12   8   4 1180.12 77.0829   4
 -12  -8   4 1181.72 54.7097   6
  10  -8  -4 527.291 23.3865   9
 -10   8   4 455.519 39.4719   4
   8  -8  -4 860.618 36.6153   9
  -8  -8   4 616.306 34.7433   6
  -6   8   4 682.830 45.0834   4
   6  -8  -4 741.498 36.3969   9
  -4   8   4 1418.57 77.2028   4
   4  -8  -4 1521.77 69.8633   8
   2  -8  -4 3063.62 130.106   8
  -4  -8  -4 140.965 12.6199   9
  -4  -8  -4 134.698 11.3320   8
   6  -8   4 514.254 26.4082   6
  -6  -8  -4 570.792 28.9804   8
  -6  -8  -4 532.565 28.9614   9
  -6   8  -4 496.583 31.8195  10
   8  -8   4 325.124 17.1138   6
  -8  -8  -4 287.344 19.5954   9
  -8   8  -4 292.462 22.1677  10
  -8  -8  -4 289.737 19.4435   8
 -10  -8  -4 147.727 13.1935   9
 -10   8  -4 155.126 15.4767  10
 -10  -8  -4 154.774 13.4474   8
 -12  -8  -4 82.4553 10.3956   9
 -12  -8  -4 89.0842 10.8891   8
 -14  -8  -4 219.999 18.1173   9
 -14  -8  -4 221.539 17.4029   8
 -16  -8  -4 54.2338 9.87000   8
 -16   8  -4 71.4058 34.0227   4
 -18  -8  -4 21.7469 7.83315   8
 -18   8  -4 38.9167 35.4730   4
 -20   8  -4 26.7718 36.3526   4
 -23   9   4 26.9079 35.0912   7
 -23  -9   4 10.4396 8.87206   8
 -23   9   4 9.48367 28.2270   4
 -21  -9   4 40.3510 10.9448   8
 -21   9   4 4.35168 25.9401   4
 -19   9   4 7.52480 14.8825   3
 -19   9   4-11.7043 25.7885   4
 -17   9   4 435.425 41.6271   3
 -17   9   4 495.741 54.3630   4
 -15  -9   4 783.289 38.9427   6
 -15   9   4 783.419 54.7882   3
 -15   9   4 737.375 64.7007   4
 -13  -9   4 2720.03 118.102   6
 -13   9   4 2685.04 146.125   4
  11   9  -4 6.25326 6.74522  10
  11  -9  -4 0.45171 4.25616   9
 -11  -9   4 13.2426 5.28400   6
 -11   9   4-4.48230 16.1560   4
   9   9  -4 0.82277 6.69158  10
  -9   9   4 11.0461 15.6255   4
  -9  -9   4 2.99876 4.34626   6
   9  -9  -4 2.41027 4.91522   9
  -7  -9   4 731.551 37.4677   6
   7   9  -4 790.451 42.3887  10
  -5  -9   4 16311.6 659.795   6
   5   9  -4 16846.9 665.949  10
  -5   9   4 14582.8 667.997   4
   3   9  -4 775.992 44.3679  10
  -3  -9   4 823.595 39.5994   6
  -1  -9   4 2495.99 114.456   6
   1   9  -4 2518.80 120.641  10
   1  -9   4 1820.80 83.4816   6
  -1   9  -4 1870.68 90.0588  10
  -1  -9  -4 1777.78 83.8119   8
  -3  -9  -4 2109.82 88.5775   9
  -3  -9  -4 1929.43 85.0070   8
  -5  -9  -4 593.903 32.0831   9
  -5   9  -4 486.052 32.9076  10
  -5  -9  -4 528.454 29.4018   8
  -7  -9  -4 4353.68 188.131   9
  -7   9  -4 4478.27 193.288  10
  -7  -9  -4 4399.82 187.993   8
  -9  -9  -4 261.180 18.9752   9
  -9   9  -4 264.009 22.1800  10
  -9  -9  -4 296.589 19.9428   8
 -11  -9  -4 1330.46 62.4660   9
 -11  -9  -4 1215.38 62.0484   8
 -11   9  -4 1333.91 65.1609  10
 -13  -9  -4 2.26709 5.92733   8
 -13  -9  -4 12.9120 7.10473   9
 -15  -9  -4 62.0803 10.4549   8
 -15   9  -4 65.9278 34.8745   4
 -15  -9  -4 70.8063 11.2929   9
 -17   9  -4 168.614 46.0895   4
 -17  -9  -4 208.402 18.0511   8
 -19   9  -4 257.226 52.6712   4
 -19  -9  -4 205.952 18.6008   8
 -24 -10   4 5.70415 8.85636   8
 -22  10   4 65.1394 33.6887   4
 -22 -10   4 80.4768 14.4274   8
 -20  10   4 517.786 59.6945   4
 -20 -10   4 371.116 28.8424   8
 -18  10   4 18.7167 16.1528   3
 -18  10   4 11.4272 24.1449   4
 -16  10   4 2.02738 13.5809   3
 -16  10   4-3.34846 21.5268   4
 -14 -10   4 175.863 14.3014   6
 -14  10   4 251.344 37.5117   4
 -12 -10   4 536.308 29.2708   6
 -12  10   4 498.553 48.2341   4
  12  10  -4 521.454 32.6404  10
  10  10  -4 5.26782 6.83120  10
 -10 -10   4 13.6255 5.77545   6
  -8 -10   4 82.4752 9.19304   6
   8  10  -4 81.3617 12.4637  10
   8 -10  -4 67.9751 8.99187   9
  -6 -10   4 105.927 10.3864   6
   6  10  -4 97.2715 13.9711  10
  -4 -10   4 245.935 16.4030   6
   4  10  -4 216.776 19.9860  10
   2 -10  -4 21.0954 5.48124   8
  -2 -10   4 35.0830 6.79196   6
   2  10  -4 31.9220 9.06423  10
   2 -10  -4 42.4870 8.34696   9
   0 -10   4 82.6529 8.96859   6
   0 -10  -4 103.933 11.7812   9
   0  10  -4 91.3322 13.1358  10
   0 -10  -4 98.4249 9.42438   8
   2 -10   4 503.027 28.9544   6
  -2  10  -4 532.885 35.2478  10
  -2 -10  -4 560.323 30.0480   8
   4 -10   4 548.271 31.3603   6
  -4  10  -4 615.682 38.8066  10
  -4 -10  -4 651.849 33.8233   8
  -6  10  -4-2.11598 8.37836  10
  -6 -10  -4 26.1367 7.14209   8
   6 -10   4 3.63368 4.34747   6
  -6 -10  -4 21.3153 7.48834   9
  -8  10  -4 30.9867 9.15878  10
  -8 -10  -4 18.1259 6.87186   8
  -8 -10  -4 13.2308 6.38890   9
   8 -10   4 24.8367 5.24595   6
 -10 -10  -4 172.410 15.5114   8
 -10  10  -4 164.595 17.3101  10
 -10 -10  -4 162.486 15.0409   9
 -12 -10  -4 759.844 41.4923   8
 -12  10  -4 727.602 43.7557  10
 -12 -10  -4 775.218 41.4119   9
 -14 -10  -4 1.68361 6.66122   9
 -14  10  -4-4.32722 24.8826   4
 -14 -10  -4 5.92446 6.43962   8
 -16  10  -4 42.9624 31.2731   4
 -16 -10  -4 79.6566 12.2701   8
 -18  10  -4 46.5524 34.6583   4
 -18 -10  -4 18.0785 8.43793   8
 -20 -10  -4 19.5910 8.94139   8
 -21 -11   4 16.1492 9.40848   8
 -21  11   4 36.4503 30.5300   4
 -19 -11   4 138.053 18.1624   8
 -19  11   4 163.992 26.9265   3
 -17  11   4 22.2701 27.9529   4
 -17  11   4 15.6862 15.4169   3
 -15 -11   4 20.1798 6.61773   6
 -15  11   4 3.26263 22.9898   4
 -13 -11   4 107.659 11.2734   6
 -13  11   4 133.356 28.9448   4
 -11 -11   4 67.7444 9.28518   6
  11  11  -4 81.1816 12.6678  10
   9  11  -4 11.2491 8.33888  10
   9 -11  -4 19.9922 6.81697   9
  -9 -11   4 10.5504 5.94985   6
   7  11  -4 82.8397 13.1654  10
  -7 -11   4 89.4779 10.2390   6
  -5  11   4 10.7123 11.2023   4
   5  11  -4 5.26426 8.63899  10
  -5 -11   4 1.78569 4.79905   6
  -3 -11   4 116.573 11.3597   6
   3 -11  -4 119.141 10.4968   8
   3  11  -4 138.525 16.2359  10
  -1 -11   4 305.828 20.3528   6
   1  11  -4 313.562 25.7253  10
   1 -11  -4 342.592 20.1058   8
   1 -11   4 105.532 10.4820   6
  -1 -11  -4 110.742 13.1170   9
  -1 -11  -4 73.9932 9.40796   8
  -1  11  -4 128.559 16.4521  10
  -3 -11  -4 6.14074 5.42379   8
  -3 -11  -4 15.0391 7.62735   9
  -3  11  -4 34.7533 10.7777  10
   3 -11   4 26.5788 6.23273   6
  -5 -11  -4 35.3935 7.93937   8
  -5 -11  -4 46.2664 10.0255   9
  -5  11  -4 14.9861 9.36633  10
   5 -11   4 25.6443 6.06886   6
  -7 -11  -4 4.40528 5.59001   8
   7 -11   4 6.82826 4.80529   6
  -7 -11  -4-0.85898 6.53835   9
  -7  11  -4 21.5274 9.92932  10
   9 -11   4 163.814 12.0230   6
  -9  11  -4 129.769 16.5070  10
  -9 -11  -4 132.447 13.9994   9
  -9 -11  -4 135.504 14.2586   8
 -11 -11  -4 13.6244 7.63956   8
 -11  11  -4 1.12662 8.22106  10
 -11 -11  -4 11.6844 7.70464   9
 -13 -11  -4 72.6494 12.0536   8
 -13  11  -4 67.9553 34.9668   4
 -13 -11  -4 71.2703 11.4718   9
 -15 -11  -4 152.988 16.6984   9
 -15  11  -4 145.842 41.3356   4
 -15 -11  -4 142.540 16.1199   8
 -17  11  -4 35.7501 36.0399   4
 -17 -11  -4 58.4450 11.7617   8
 -19  11  -4-5.68446 32.6865   4
 -19 -11  -4 1.04676 7.54531   8
 -20  12   4 137.927 38.3502   4
 -20  12   4 128.255 25.9828   3
 -20 -12   4 104.772 15.9472   8
 -18  12   4 28.1107 25.8331   4
 -18  12   4 9.86569 16.9754   3
 -18 -12   4 26.4247 10.8503   8
 -16  12   4-3.58852 23.7206   4
 -14 -12   4 111.892 11.8181   6
 -14  12   4 65.4294 26.5704   4
 -12 -12   4 393.068 25.1253   6
  12  12  -4 409.955 29.2689  10
 -12  12   4 409.069 44.6087   4
  10  12  -4-2.21059 7.59651  10
 -10 -12   4-0.67851 5.26564   6
  10 -12  -4 5.53449 5.96716   9
 -10  12   4-2.22042 16.3650   4
  -8  12   4 58.9793 17.5576   4
   8  12  -4 65.6222 13.2493  10
  -8 -12   4 62.4011 9.67984   6
  -6 -12   4 122.761 12.5549   6
   6  12  -4 131.130 16.7292  10
   4  12  -4 10.8752 9.10112  10
   4 -12  -4 6.45892 4.96984   8
  -4 -12   4 4.55220 5.74701   6
   2  12  -4 24.6410 10.3893  10
   2 -12  -4 16.9954 5.84013   8
  -2 -12   4 10.7428 5.86018   6
   0 -12  -4 7.11165 5.32631   8
   0 -12   4 16.0100 5.96148   6
   0 -12  -4 6.94624 7.00940   9
   0  12  -4 10.0153 8.82599  10
   2 -12   4 352.033 23.4595   6
  -2 -12  -4 419.567 24.9416   8
  -2  12  -4 342.917 29.4096  10
   4 -12   4 396.129 24.4100   6
  -4 -12  -4 449.099 26.6699   8
   6 -12   4 287.157 19.0454   6
  -6 -12  -4 314.732 21.8322   8
  -6  12  -4 252.742 24.4842  10
  -6 -12  -4 346.969 25.7352   9
   8 -12   4 522.039 27.9506   6
  -8  12  -4 491.321 34.8927  10
  -8 -12  -4 459.597 30.5003   8
  -8 -12  -4 524.053 32.5822   9
 -10  12  -4 267.875 25.4308  10
 -10 -12  -4 311.637 22.7640   9
 -10 -12  -4 305.780 22.9482   8
 -12 -12  -4 50.8458 10.2233   8
 -12  12  -4 23.9645 10.7553  10
 -12  12  -4 70.6663 32.6190   4
 -12 -12  -4 47.3883 9.88833   9
 -14 -12  -4-1.99661 7.97220   8
 -14  12  -4-13.8332 29.2176   4
 -14 -12  -4-0.95856 7.79531   9
 -16  12  -4 75.2025 38.1435   4
 -16 -12  -4 14.8060 9.22338   8
 -18  12  -4 5.56579 34.2157   4
 -18 -12  -4 8.84073 8.41350   8
 -19  13   4 277.750 48.8284   4
 -19  13   4 274.948 39.0705   3
 -19 -13   4 343.899 28.4403   8
 -17 -13   4 20.2865 10.0779   8
 -17  13   4 19.1980 26.0695   4
 -15 -13   4 102.743 12.1744   6
 -15 -13   4 111.586 16.6304   8
 -15  13   4 108.424 31.1047   4
 -13  13   4 387.543 45.9690   4
 -13 -13   4 463.757 28.0792   6
 -11  13   4 409.659 42.5598   4
  11  13  -4 415.820 30.8863  10
 -11 -13   4 418.914 26.4585   6
  -9 -13   4 593.218 34.3614   6
   9  13  -4 613.070 40.0682  10
   9 -13  -4 610.659 35.5017   9
   7  13  -4 220.637 22.9301  10
  -7 -13   4 253.652 19.0630   6
   5  13  -4 484.813 36.2073  10
   5 -13  -4 518.164 29.1658   8
  -5 -13   4 556.993 31.5539   6
   3 -13  -4 113.929 11.1295   8
  -3 -13   4 110.517 12.2919   6
   3  13  -4 119.078 17.5090  10
   1  13  -4 44.3052 12.1739  10
  -1 -13   4 42.4509 8.28612   6
   1 -13  -4 49.9657 8.46399   8
   1 -13   4 2002.62 92.5606   6
  -1 -13  -4 1992.19 92.7175   8
  -1  13  -4 1944.29 101.377  10
  -1 -13  -4 2280.04 98.7351   9
   3 -13   4 1464.78 71.1942   6
  -3 -13  -4 1444.06 72.2278   8
  -3  13  -4 1426.35 79.5849  10
  -5 -13  -4 3.97567 6.85986   8
  -5  13  -4 4.02394 10.0995  10
  -5 -13  -4 6.39125 8.26783   9
   5 -13   4 2.50337 5.13676   6
  -7  13  -4 937.713 57.2115  10
   7 -13   4 958.785 48.7118   6
  -7 -13  -4 958.854 51.7737   8
  -9  13  -4 212.699 22.9142  10
   9 -13   4 192.014 14.8387   6
  -9 -13  -4 165.701 17.4623   9
  -9 -13  -4 174.351 17.4956   8
 -11  13  -4 980.198 83.0909   4
 -11  13  -4 906.038 53.3967  10
 -11 -13  -4 850.988 47.9144   8
 -11 -13  -4 805.545 47.1290   9
 -13  13  -4 130.041 18.5803  10
 -13 -13  -4 108.400 15.2646   9
 -13  13  -4 89.8553 38.7571   4
 -13 -13  -4 134.342 16.0831   8
 -15 -13  -4 212.390 20.2749   9
 -15 -13  -4 220.655 21.2745   8
 -17 -13  -4-2.32764 8.19698   8
 -17  13  -4-10.9124 33.0122   4
 -20  14   4 151.334 30.2317   3
 -18  14   4-8.16357 25.1004   4
 -18 -14   4 27.2853 11.0479   8
 -18  14   4 2.85289 17.2741   3
 -16 -14   4 21.0466 10.3533   8
 -16  14   4 14.6100 23.1523   4
 -16 -14   4 12.9405 7.48463   6
 -14 -14   4-1.16320 8.66577   8
 -14 -14   4 0.80361 6.17502   6
 -14  14   4-12.7644 23.0022   4
 -12 -14   4 104.864 12.5979   6
 -12  14   4 105.353 27.0798   4
  12  14  -4 104.064 15.9040  10
  10 -14  -4 138.852 15.6428   9
  10  14  -4 119.503 17.5418  10
 -10 -14   4 158.854 14.9217   6
   8  14  -4 178.094 20.9103  10
  -8 -14   4 179.487 16.2046   6
  -6 -14   4 4.71439 6.61867   6
   6  14  -4 9.56969 9.74501  10
   4  14  -4 175.019 21.2280  10
  -4 -14   4 172.702 16.1630   6
   4 -14  -4 213.106 15.9592   8
   2  14  -4 576.258 40.7914  10
  -2 -14   4 596.422 33.7271   6
   2 -14  -4 563.128 32.1728   8
   0 -14   4 1771.03 84.8392   6
   0  14  -4 1667.68 93.1833  10
   0 -14  -4 1796.00 84.4470   8
  -2 -14  -4 138.366 17.4296   9
   2 -14   4 140.763 13.6735   6
  -2  14  -4 128.780 18.9277  10
  -2 -14  -4 142.775 14.4374   8
  -4  14  -4 7.25487 9.46338  10
  -4 -14  -4 13.7967 10.0756   9
  -4 -14  -4 4.17368 6.54535   8
   4 -14   4 3.52480 6.32152   6
  -6  14  -4 16.3004 12.2665  10
  -6 -14  -4 4.82291 9.08139   9
  -6 -14  -4 1.79182 6.60826   8
   6 -14   4 9.02472 6.45079   6
  -8  14  -4 19.4881 11.5415  10
  -8 -14  -4 23.0258 10.0347   9
  -8 -14  -4 7.66080 7.53858   8
   8 -14   4 23.0822 6.87450   6
 -10 -14  -4 33.7679 10.2182   8
 -10  14  -4 42.7701 13.3463  10
 -10 -14  -4 27.9483 9.30371   9
 -10  14  -4 27.4861 28.3352   4
 -12  14  -4 164.247 22.1362  10
 -12 -14  -4 213.058 20.2761   8
 -12 -14  -4 218.430 20.9961   9
 -14 -14  -4-1.11461 8.30369   9
 -14  14  -4-14.3505 31.6189   4
 -14 -14  -4 3.47671 8.90498   8
 -16  14  -4 31.9699 39.2838   4
 -16 -14  -4 24.3704 11.1248   8
 -17 -15   4 30.8542 12.1925   8
 -17  15   4 57.9763 28.5220   4
 -15  15   4-3.40288 21.8767   4
 -15 -15   4-3.81839 9.68184   8
 -15 -15   4 2.65472 6.79959   6
 -13 -15   4 27.6744 10.8865   8
 -13 -15   4 14.1280 7.28239   6
  11  15  -4 93.0665 15.9084  10
 -11 -15   4 95.4689 14.4545   8
 -11 -15   4 110.880 13.6377   6
   9 -15  -4 254.368 21.7775   9
  -9 -15   4 195.556 18.0208   6
   9  15  -4 179.529 21.7428  10
  -9 -15   4 198.910 19.8614   8
  -7 -15   4 33.5001 8.94598   6
   7  15  -4 27.2928 11.8534  10
  -5 -15   4 147.455 15.3659   6
   5  15  -4 119.747 19.1836  10
   5 -15  -4 170.877 14.6887   8
  -3 -15   4 10.8186 6.94948   6
   3 -15  -4 6.98079 6.21287   8
  -3 -15   4 1.62185 6.47899   8
   3  15  -4-1.51019 10.2507  10
   1  15  -4 133.661 19.2865  10
  -1 -15   4 147.998 14.5814   8
   1 -15  -4 183.956 19.2756   9
   1 -15  -4 140.318 14.1881   8
  -1 -15   4 156.931 15.7523   6
  -1  15  -4 40.3425 14.0144  10
  -1 -15  -4 39.8692 8.88318   8
  -1 -15  -4 38.6009 11.8550   9
   1 -15   4 51.2520 9.57503   6
  -3  15  -4 74.5213 16.2433  10
  -3 -15  -4 66.2765 10.9495   8
  -3 -15  -4 80.2853 14.7484   9
   3 -15   4 71.8451 10.7361   6
  -5  15  -4 16.1597 12.7858  10
   5 -15   4 6.92166 6.20146   6
  -5 -15  -4 7.66273 9.71696   9
  -5 -15  -4-0.93940 7.00149   8
   7 -15   4 209.407 17.4177   6
  -7 -15  -4 247.384 23.9165   9
  -7 -15  -4 187.722 19.3346   8
  -7  15  -4 232.963 25.6895  10
  -9  15  -4 231.517 25.7690  10
  -9 -15  -4 201.429 21.2036   9
   9 -15   4 225.049 17.5220   6
  -9  15  -4 147.216 38.2672   4
  -9 -15  -4 172.682 19.1487   8
 -11  15  -4 48.6572 14.9315  10
 -11 -15  -4 47.8901 11.8401   8
 -11  15  -4 46.1233 29.5893   4
 -11 -15  -4 43.5772 11.3725   9
 -13  15  -4 73.0600 17.1041  10
 -13 -15  -4 121.572 16.6264   9
 -13  15  -4 69.1806 36.0201   4
 -13 -15  -4 108.706 16.2105   8
 -15  15  -4-10.4052 34.8508   4
 -15 -15  -4-1.20744 9.09076   9
 -16 -16   4-0.93367 7.45587   6
 -14 -16   4 146.749 18.6524   8
 -14 -16   4 97.8709 13.5883   6
 -12 -16   4 174.382 17.6288   6
 -12 -16   4 151.685 18.9395   8
 -10 -16   4 29.5081 9.31736   6
 -10 -16   4 24.3165 10.2818   8
  10 -16  -4 22.5174 10.7361   9
  10  16  -4 33.0206 12.1463  10
   8 -16  -4 121.401 16.9488   9
  -8 -16   4 101.163 15.3988   8
  -8 -16   4 107.359 14.3443   6
   8  16  -4 89.8726 17.5355  10
  -6 -16   4 158.648 16.3137   6
  -6 -16   4 134.912 16.6423   8
   6  16  -4 106.865 19.3103  10
  -4 -16   4 131.129 15.7756   8
   4  16  -4 146.362 21.1764  10
   4 -16  -4 172.168 15.4607   8
  -4 -16   4 163.661 16.5609   6
   2  16  -4 26.5361 13.6248  10
  -2 -16   4 17.1362 7.99293   6
   2 -16  -4 16.0974 10.9541   9
   2 -16  -4 25.0675 7.55284   8
  -2 -16   4 9.07216 6.80249   8
   0 -16   4 273.430 21.2573   8
   0 -16   4 300.650 23.1925   6
   0 -16  -4 345.228 23.6978   8
   0  16  -4 306.552 30.3431  10
  -2  16  -4 17.2683 13.1608  10
  -2 -16  -4 13.4982 7.92596   8
  -2 -16  -4 24.1117 12.0312   9
   2 -16   4 26.3656 8.25582   6
  -4  16  -4 34.9802 14.3902  10
  -4 -16  -4 22.3938 9.28725   8
  -4 -16  -4 19.1611 10.8817   9
   4 -16   4 32.2057 8.70734   6
  -6  16  -4 80.4134 17.7740  10
   6 -16   4 72.2761 11.4352   6
  -6 -16  -4 79.6331 13.0363   8
  -6 -16  -4 96.8198 17.3626   9
   8 -16   4 216.840 18.4665   6
  -8 -16  -4 251.163 24.6420   9
  -8 -16  -4 269.625 23.4430   8
  -8  16  -4 215.140 26.6982  10
 -10 -16  -4 7.27555 9.50328   9
 -10  16  -4 12.7454 11.8726  10
 -10 -16  -4-3.56118 8.46016   8
 -12  16  -4 135.185 22.5722  10
 -12 -16  -4 119.425 17.1506   8
 -12  16  -4 94.0563 36.0934   4
 -12 -16  -4 115.850 17.3401   9
 -14  16  -4-5.07702 32.1699   4
 -14 -16  -4 2.56787 9.14939   9
 -15 -17   4 6.05967 8.43354   6
 -13 -17   4 101.817 16.7366   8
 -13 -17   4 113.422 14.7207   6
 -11 -17   4 189.074 18.8350   6
  11  17  -4 191.420 24.4707  10
 -11 -17   4 197.206 21.6485   8
  -9 -17   4 256.844 21.8770   6
   9  17  -4 224.705 26.2486  10
   9 -17  -4 259.064 24.7252   9
  -9 -17   4 209.193 22.7844   8
  -7 -17   4 10.2638 8.79968   6
   7 -17  -4 18.7133 10.3395   9
  -7 -17   4 14.2717 9.48516   8
   7  17  -4 11.9911 12.2193  10
  -5 -17   4 740.223 41.8511   6
   5  17  -4 647.735 47.7390  10
   5 -17  -4 694.431 44.3463   9
  -5 -17   4 632.952 40.1895   8
  -3 -17   4 13.0441 8.39162   6
   3 -17  -4 9.33346 11.0471   9
   3  17  -4 17.9630 14.3538  10
   3 -17  -4 15.3076 7.69429   8
  -3 -17   4 10.1462 8.46201   8
   1 -17  -4 802.238 47.8376   9
   1 -17  -4 659.839 39.1034   8
  -1 -17   4 696.315 40.9533   6
   1  17  -4 629.088 48.3718  10
  -1 -17   4 664.289 38.9159   8
   1 -17   4 5.73649 7.84544   6
  -1 -17  -4 5.60140 7.72763   8
  -1  17  -4-5.58918 13.1215  10
  -1 -17  -4 2.87230 11.2549   9
   3 -17   4 5.59931 7.52276   6
  -3 -17  -4 10.0326 7.78763   8
  -3  17  -4 3.79670 13.2101  10
  -3 -17  -4-8.81098 10.9415   9
   5 -17   4 4.51544 7.60274   6
  -5 -17  -4 1.51348 9.73086   9
  -5  17  -4-1.93347 11.8861  10
  -5 -17  -4 5.41293 8.31958   8
   7 -17   4 777.310 41.6500   6
  -7 -17  -4 653.326 43.0552   8
  -7  17  -4 707.152 52.0982  10
  -7 -17  -4 698.091 47.4724   9
   9 -17   4 90.9979 12.4375   6
  -9 -17  -4 93.6392 15.2746   8
  -9  17  -4 65.0543 18.7994  10
  -9 -17  -4 47.0919 13.1850   9
 -11  17  -4 34.0626 14.5350  10
 -11 -17  -4 45.1321 13.0846   9
 -10 -18   4 28.3995 11.2573   8
  10  18  -4 56.7355 17.2048  10
 -10 -18   4 46.2358 10.9592   6
  -8 -18   4 2.19431 8.08628   6
   8 -18  -4 13.2294 11.5009   9
   8  18  -4-5.51507 11.9862  10
  -8 -18   4-4.78104 8.99879   8
  -6 -18   4 292.145 25.0319   6
   6  18  -4 321.627 32.9396  10
  -6 -18   4 287.759 24.8037   8
   6 -18  -4 324.359 29.2239   9
  -4 -18   4 297.254 24.2826   6
   4  18  -4 249.732 29.8308  10
  -4 -18   4 279.689 23.6921   8
   4 -18  -4 238.572 25.5731   9
   2 -18  -4 507.020 37.7937   9
   2 -18  -4 396.446 29.1016   8
  -2 -18   4 498.323 32.7034   6
  -2 -18   4 435.608 30.1602   8
   2  18  -4 516.019 41.7211  10
   0 -18   4 473.382 32.3456   6
   0 -18  -4 444.985 30.9250   8
   0  18  -4 486.222 42.3558  10
   0 -18  -4 541.283 39.3692   9
   2 -18   4 11.2181 8.45329   6
  -2 -18  -4 12.4923 8.17137   8
  -2  18  -4 8.19554 12.7989  10
  -2 -18  -4 14.1060 12.7543   9
   4 -18   4 12.8480 8.20112   6
  -4 -18  -4 22.0909 9.76962   8
  -4  18  -4 14.5706 14.8446  10
  -4 -18  -4 8.07066 11.9116   9
   6 -18   4 63.6144 12.3358   6
  -6 -18  -4 121.417 16.3519   8
  -6  18  -4 65.1788 19.7208  10
  -6 -18  -4 141.582 21.5078   9
  -8  18  -4 21.2847 15.2059  10
   8 -18   4 21.8731 8.52847   6
  -8 -18  -4 46.2666 14.6369   9
  11  19  -4-1.87436 13.0423  10
   9 -19  -4 2.76018 11.1233   9
   9  19  -4 5.83552 13.0312  10
   7 -19  -4 14.4751 12.1455   9
  -7 -19   4 44.1869 11.6173   8
   7  19  -4 32.1524 15.7955  10
  -5 -19   4 747.126 43.7124   6
   5  19  -4 673.602 51.7348  10
   5 -19  -4 632.764 45.9887   9
  -5 -19   4 662.159 42.1362   8
  -3 -19   4 65.4657 13.0634   6
  -3 -19   4 64.5721 12.3386   8
   3  19  -4 67.7835 19.0288  10
   3 -19  -4 65.7464 15.6325   9
  -1 -19   4 4.51703 8.32413   6
   1 -19  -4-4.83656 12.7550   9
   1  19  -4-2.15873 13.4766  10
   1 -19  -4 11.1712 8.47805   8
   1 -19   4 394.152 29.7010   6
  -1  19  -4 394.651 38.9553  10
  -1 -19  -4 412.115 29.8807   8
  -1 -19  -4 459.551 37.5867   9
   3 -19   4 237.642 22.0439   6
  -3 -19  -4 267.450 29.4013   9
  -3  19  -4 240.433 31.0411  10
  -3 -19  -4 236.054 22.6479   8
   5 -19   4 42.9306 11.1827   6
  -5 -19  -4 57.1477 12.6242   8
   7 -19   4 81.2107 13.6010   6
  -4 -20   4 29.1801 10.1999   8
   0 -20  -4 41.3033 10.9119   8
 -27   0   5 11.7644 24.4844   7
 -25   0   5 287.239 49.2411   7
 -25   0   5 374.479 47.3210   4
 -23   0   5 332.303 48.1543   7
 -23   0   5 328.956 42.1013   4
 -21   0   5 87.8932 29.7114   7
 -21   0   5 142.373 30.5398   4
 -19   0   5 715.191 64.5866   7
 -19   0   5 670.246 55.2544   4
 -17   0   5 114.865 11.7462   3
 -17   0   5 97.6906 28.1324   7
 -17   0   5 117.864 22.8467   4
 -15   0   5 1021.02 70.6495   7
 -15   0   5 830.498 59.0876   4
 -13   0   5 18039.4 774.698   3
 -13   0   5 17582.2 797.742   7
 -11   0   5 1114.61 54.3011   3
  -9   0   5 1049.73 64.4188   7
  -9   0   5 1035.73 50.7241   3
  -7   0   5 77.0001 17.1854   7
   7   0  -5 36.2274 4.04942   5
  -7   0   5 60.4282 8.30210   3
   5   0  -5 342.963 16.9814   5
  -5   0   5 292.146 25.4674   7
  -5   0   5 330.782 20.3565   3
   3   0  -5 219.220 13.0516   9
   3   0  -5 210.274 13.0187   5
  -3   0   5 232.319 17.9668   7
  -3   0   5 219.430 14.8253   3
  -1   0   5 1669.48 75.0515   3
   1   0  -5 1775.04 74.5247   9
   1   0  -5 1679.66 75.1674   5
   1   0   5 1334.70 59.1002   3
  -1   0  -5 1334.42 59.9232   9
  -1   0  -5 1380.45 61.5385   5
   3   0   5 7889.06 327.623   3
  -3   0  -5 7680.23 332.195   5
  -3   0  -5 8315.74 329.859   9
  -5   0  -5 818.135 38.8177   9
  -5   0  -5 830.509 38.4165  10
  -5   0  -5 788.206 42.0501   5
  -7   0  -5 5462.54 231.424   9
  -7   0  -5 5609.08 230.659  10
  -9   0  -5 85.6942 8.64837   9
  -9   0  -5 79.7320 7.79202  10
 -11   0  -5 3590.59 166.003   5
 -11   0  -5 3746.61 157.346   9
 -13   0  -5 23.4896 10.9559   5
 -15   0  -5 87.2380 16.0641   5
 -17   0  -5 6.90300 18.7677   4
 -17   0  -5 23.5640 13.2434   5
 -19   0  -5 2066.34 133.883   4
 -19   0  -5 2173.29 111.389   5
 -21   0  -5 626.572 66.4774   4
 -23   0  -5 13.8361 19.4188   4
 -26  -1   5 30.0905 24.1360   4
 -26   1   5 44.2583 26.6180   4
 -26  -1   5 42.0755 27.7701   7
 -26   1   5 13.0198 27.9320   7
 -24  -1   5 51.6506 24.3400   4
 -24   1   5 40.9694 24.1227   4
 -24  -1   5 62.7712 28.1716   7
 -24   1   5 37.3337 28.5759   7
 -22  -1   5 55.6022 23.2824   4
 -22   1   5 40.5787 22.5794   4
 -22  -1   5 43.4433 25.4904   7
 -22   1   5 46.3328 29.7286   7
 -20  -1   5 42.3232 19.7476   4
 -20   1   5 31.2258 20.2788   4
 -20   1   5 10.6604 22.5616   7
 -20  -1   5 62.6313 25.2779   7
 -18  -1   5 26.3786 16.2632   4
 -18   1   5 50.0837 20.4131   4
 -18   1   5 51.0483 23.8112   7
 -18  -1   5 19.9753 21.3062   7
 -16  -1   5 245.368 29.3927   4
 -16   1   5 245.744 31.6815   4
 -16   1   5 248.531 19.2284   3
 -16   1   5 234.251 35.5177   7
 -16  -1   5 303.139 36.8684   7
 -14  -1   5 75.2816 17.0999   4
 -14   1   5 51.5752 16.9770   4
 -14   1   5 88.9571 23.1110   7
 -14  -1   5 67.6877 20.7017   7
 -12   1   5 351.240 30.2275   4
 -12  -1   5 144.636 25.2127   7
 -12   1   5 303.630 33.0349   7
 -12   1   5 242.531 18.2907   3
 -12  -1   5 181.539 14.8465   3
 -10   1   5 79.2396 17.8853   4
 -10   1   5 57.4110 9.49229   3
  -8  -1   5 1333.75 74.9971   7
  -8   1   5 1396.62 66.5036   3
  -8  -1   5 1367.77 63.9784   3
   6  -1  -5 630.207 27.7485   9
  -6   1   5 648.415 32.9910   3
  -6  -1   5 563.636 30.0366   3
  -6  -1   5 535.046 37.1933   7
  -6   1   5 558.747 40.5358   7
   6   1  -5 556.802 27.4096   5
   4  -1  -5 1312.76 59.9494   9
  -4  -1   5 1415.98 61.9684   3
  -4   1   5 1309.59 63.6192   3
  -4   1   5 1381.81 70.5797   7
  -4  -1   5 1436.09 66.5317   7
   4   1  -5 1424.07 61.0468   5
  -2  -1   5 3.40152 3.82500   3
  -2   1   5 0.48380 5.09830   3
   2  -1  -5 1.17772 3.18521   9
   2   1  -5 6.58887 5.27698   5
  -2   1   5 4.03040 7.72586   7
   0   1  -5 59.3146 8.57182   5
   0   1   5 140.639 10.1767   3
   0  -1   5 84.8502 7.60235   3
   0  -1  -5 82.8356 7.91549   9
   0   1   5 149.454 9.65740   7
  -2   1  -5 662.534 33.1221   5
  -2   1  -5 609.575 29.7914   9
  -2  -1  -5 510.459 28.6739   9
   2  -1   5 734.977 28.6825   3
   2   1   5 517.453 28.3364   3
  -4  -1  -5 299.829 19.4742   5
  -4   1  -5 334.931 21.8167   5
  -4  -1  -5 273.639 17.1177   9
  -4   1  -5 331.461 18.0540   9
   4   1   5 294.899 15.5135   3
  -4   1  -5 332.192 18.1375  10
  -6  -1  -5 100.307 8.54513   9
  -6   1  -5 73.7499 7.73648   9
  -6  -1  -5 92.2788 10.8076   5
  -6   1  -5 82.1266 11.7774   5
  -6   1  -5 59.6524 7.32492  10
  -8  -1  -5 193.243 14.0544   9
  -8  -1  -5 183.491 12.6377  10
 -10  -1  -5 482.061 26.6399   9
 -10   1  -5 516.799 34.2147   5
 -10  -1  -5 491.872 32.1904   5
 -10   1  -5 512.985 25.7855  10
 -12   1  -5 210.821 21.1710   5
 -12  -1  -5 178.677 19.1701   5
 -14  -1  -5 11.4698 10.2172   5
 -14   1  -5 41.6451 13.6067   5
 -16  -1  -5 34.5074 12.8781   5
 -16   1  -5 40.0876 13.3843   5
 -18  -1  -5 105.908 27.3334   4
 -18   1  -5 92.1447 32.0347   4
 -18  -1  -5 122.161 20.7005   5
 -18   1  -5 83.0617 18.5708   5
 -20  -1  -5 18.6200 19.4284   4
 -20   1  -5 29.0295 27.4268   4
 -22   1  -5-9.27348 25.6922   4
 -22  -1  -5 8.42301 19.4168   4
 -25  -2   5 15.4877 19.3414   7
 -25   2   5-9.03498 31.0507   7
 -25  -2   5 27.8284 20.1651   4
 -25   2   5-3.73426 25.3456   4
 -23   2   5 68.0427 34.0808   7
 -23  -2   5 45.1644 23.9930   7
 -23  -2   5 86.4525 25.3370   4
 -23   2   5 87.4166 27.2875   4
 -21  -2   5 126.719 28.9544   7
 -21   2   5 100.913 32.6369   7
 -21   2   5 87.8125 27.1242   4
 -21  -2   5 84.1629 22.6913   4
 -19   2   5 101.051 29.8595   7
 -19  -2   5 97.1724 24.8845   7
 -19   2   5 158.704 29.4677   4
 -19  -2   5 76.8727 20.6672   4
 -17   2   5 137.068 26.7250   4
 -17  -2   5 103.112 20.8502   4
 -17   2   5 145.629 15.4413   3
 -17   2   5 117.306 28.9521   7
 -17  -2   5 129.299 27.1633   7
 -15   2   5 132.202 23.7232   4
 -15  -2   5 115.006 20.5942   4
  15   2  -5 121.656 10.4166  10
 -15  -2   5 97.2867 22.1283   7
 -15   2   5 124.563 28.4338   7
 -15   2   5 89.7991 12.8464   3
 -13   2   5 1231.97 72.9039   4
 -13  -2   5 1179.61 55.7591   3
 -13   2   5 1215.44 78.5580   7
 -13  -2   5 1085.94 71.2536   7
  13   2  -5 1243.99 55.4905  10
  11  -2  -5 10.2693 3.51897   5
 -11   2   5 6.51731 6.45590   3
 -11  -2   5 8.93355 4.49927   3
  -9   2   5 3602.83 169.123   4
  -9   2   5 3822.37 175.545   7
  -9  -2   5 3696.74 168.944   7
   9  -2  -5 3662.73 153.161   9
  -9  -2   5 3555.56 156.428   3
  -9   2   5 4027.51 162.191   3
  -7   2   5 4904.97 226.417   7
  -7  -2   5 5127.91 220.111   7
  -7  -2   5 4836.68 211.405   3
  -7   2   5 5142.51 216.152   3
   7  -2  -5 5156.97 209.034   9
  -5   2   5 58.0955 9.62505   3
  -5  -2   5 34.5648 5.61951   3
   5  -2  -5 39.4227 4.99123   9
   5   2  -5 38.5206 6.39482   5
  -5  -2   5 29.8302 8.77703   7
   3   2  -5 5544.42 220.605   5
  -3   2   5 4945.13 227.332   7
   3  -2  -5 5331.60 218.029   9
  -3  -2   5 5219.52 218.669   3
  -3   2   5 5000.25 222.151   3
   1   2  -5 1077.60 51.0248   5
  -1   2   5 1027.17 52.1798   7
   1   2  -5 1019.79 49.1711  10
   1  -2  -5 1068.19 47.8731   9
  -1  -2   5 1102.38 47.9178   3
  -1   2   5 1050.44 50.6369   3
  -1   2  -5 16.1905 6.89877   5
  -1   2  -5 12.0358 5.47255  10
  -3   2  -5 16.5179 7.49814   5
  -3  -2  -5 8.37553 5.42922   7
   3   2   5 4.77250 3.82073   3
  -3  -2  -5 9.36449 4.13393   9
  -5   2  -5 1338.84 56.7760  10
   5   2   5 1160.33 52.9260   3
  -5   2  -5 1231.21 61.5395   5
  -5  -2  -5 1241.57 55.5811   9
  -7   2  -5 38.8075 6.65438  10
  -7  -2  -5 43.3944 6.30929   9
  -7  -2  -5 29.8380 5.69819   8
  -9   2  -5 145.360 10.8701  10
  -9  -2  -5 106.257 8.16285  10
  -9  -2  -5 113.389 10.0193   9
  -9  -2  -5 131.079 13.4542   5
  -9   2  -5 99.6863 14.8376   5
  -9  -2  -5 90.8107 9.61654   8
 -11  -2  -5 217.110 19.4768   5
 -11   2  -5 237.600 22.5454   5
 -13   2  -5 257.204 24.9659   5
 -13  -2  -5 245.721 22.5752   5
 -15   2  -5 94.8547 18.8621   5
 -15  -2  -5 70.2054 14.9681   5
 -17  -2  -5 23.5711 12.5129   5
 -17   2  -5 3.51453 12.3852   5
 -17   2  -5 19.1636 23.1945   4
 -17  -2  -5 6.13394 15.2807   4
 -19   2  -5 107.375 20.7319   5
 -19   2  -5 67.4031 31.9211   4
 -19  -2  -5 76.6302 23.1812   4
 -21   2  -5 163.874 40.7348   4
 -23   2  -5 51.0828 32.4344   4
 -26   3   5 64.7843 31.7926   4
 -26   3   5 19.6519 29.3112   7
 -26  -3   5 59.5551 22.4937   7
 -24   3   5 3.81711 24.1909   4
 -24   3   5-13.8334 29.2214   7
 -24  -3   5 29.2767 19.8333   7
 -22   3   5 69.0131 26.7808   4
 -22  -3   5 145.644 26.0232   4
 -22   3   5 92.9779 33.0131   7
 -22  -3   5 69.1100 22.7391   7
 -20   3   5 254.030 38.8834   4
 -20  -3   5 285.077 33.0981   4
 -20  -3   5 221.780 31.7112   7
 -20   3   5 261.890 42.9161   7
 -18  -3   5 94.9179 22.2904   7
 -18   3   5 77.7524 27.2599   7
 -18   3   5 94.8798 13.8222   3
 -18   3   5 66.0948 23.8672   4
 -18  -3   5 121.247 22.3922   4
 -16  -3   5 58.6302 18.8422   7
 -16   3   5 62.7423 20.8293   4
 -16   3   5 70.3427 12.1556   3
 -16   3   5 77.0823 25.3109   7
 -14  -3   5 298.198 30.4446   7
 -14   3   5 277.179 32.3896   4
 -14   3   5 241.933 34.5521   7
  14   3  -5 264.303 17.1579  10
 -14   3   5 246.850 21.7462   3
 -12   3   5 1586.91 90.7665   4
  12   3  -5 1727.32 74.6631  10
 -12  -3   5 1559.52 73.4702   3
 -12   3   5 1692.97 98.2489   7
 -12  -3   5 1819.88 89.1204   7
 -10  -3   5 865.140 39.1418   3
 -10   3   5 744.251 43.7457   3
  10   3  -5 819.574 39.9316  10
  10  -3  -5 782.379 35.7079   9
  -8   3   5 264.636 21.1103   3
  -8  -3   5 308.941 17.1090   3
  -8  -3   5 271.793 22.6847   7
  -8   3   5 278.526 29.8482   7
  -8   3   5 268.464 25.8311   4
   8  -3  -5 277.858 14.7861   9
   8   3  -5 273.083 17.5978  10
  -6   3   5 61.8204 16.0645   7
  -6  -3   5 47.6181 6.24306   3
  -6  -3   5 58.9413 10.2294   7
  -6   3   5 52.1194 9.81156   3
   6   3  -5 42.0252 6.94519  10
   6  -3  -5 49.9624 5.31783   9
  -4   3   5 1590.36 77.3292   7
   4  -3  -5 1518.66 63.9619   9
   4   3  -5 1394.36 66.4166   5
  -4  -3   5 1460.21 64.7939   3
  -4   3   5 1580.54 70.7396   3
   4   3  -5 1358.22 66.2112  10
  -2   3   5 1689.28 85.5663   7
   2  -3  -5 1865.66 78.3027   9
   2   3  -5 1726.69 81.9846   5
  -2   3   5 1758.01 82.6828   3
   2   3  -5 1908.29 81.1225  10
   0   3   5 317.768 18.8612   7
   0  -3  -5 182.221 12.7075   9
   0   3   5 288.966 17.2633   3
   0   3  -5 190.839 14.4670  10
   0   3  -5 149.739 15.4680   5
  -2  -3  -5 1721.05 77.6941   9
  -2   3  -5 1908.68 84.0822   5
   2   3   5 1715.45 79.3342   3
  -2   3  -5 1870.11 80.0638  10
  -4  -3  -5 2753.42 113.814   9
  -4   3  -5 2494.91 119.447   5
   4   3   5 2643.41 113.384   3
  -4  -3  -5 2752.62 113.314   8
  -4   3  -5 2498.62 115.314  10
   6   3   5 2294.98 99.4237   3
  -6  -3  -5 2522.99 102.170   8
  -6  -3  -5 2293.41 102.242   9
  -6   3  -5 2394.09 103.836  10
  -8  -3  -5 184.265 13.5103   8
   8   3   5 207.466 9.75094   3
  -8   3  -5 196.100 14.5367  10
 -10   3  -5 655.234 42.7497   5
 -10   3  -5 697.464 34.5052  10
 -10  -3  -5 629.109 37.7984   5
 -12   3  -5 113.432 18.2360   5
 -12  -3  -5 104.457 14.3776   5
 -12  -3  -5 140.719 11.5712   9
 -12  -3  -5 125.439 11.2349   8
 -14  -3  -5 46.0623 7.07454   8
 -14  -3  -5 50.9709 11.6780   5
 -16  -3  -5 13.5142 19.0394   4
 -16   3  -5 22.8648 13.6558   5
 -16  -3  -5 3.97427 9.22750   5
 -18   3  -5 109.902 37.5815   4
 -18   3  -5 114.626 21.5869   5
 -18  -3  -5 105.793 18.5639   5
 -20   3  -5-4.58750 29.9113   4
 -22   3  -5 20.1338 32.3698   4
 -25   4   5 482.583 66.6727   7
 -25  -4   5 500.542 46.0507   7
 -25   4   5 510.431 61.2116   4
 -23  -4   5 11.3583 14.8136   7
 -23   4   5-4.57286 28.5472   7
 -23   4   5 3.77605 22.8479   4
 -21   4   5 344.051 52.0588   7
 -21  -4   5 327.321 35.8778   7
 -21   4   5 370.710 47.3215   4
 -19   4   5 745.602 70.7879   7
 -19  -4   5 768.584 55.6797   7
 -19   4   5 805.720 66.4341   4
 -17   4   5 777.930 65.4454   7
 -17  -4   5 650.923 48.9296   7
 -17   4   5 646.570 41.4395   3
 -17   4   5 685.618 57.3252   4
 -15  -4   5 247.958 26.6632   7
 -15   4   5 226.188 31.3591   4
 -15   4   5 245.041 22.2853   3
 -15   4   5 201.333 34.2956   7
 -13  -4   5 2155.67 110.188   7
 -13   4   5 2304.73 126.933   7
 -13   4   5 2103.83 105.840   3
  13   4  -5 2408.30 100.068  10
 -13   4   5 2127.17 117.869   4
 -11   4   5 63.4826 17.0121   4
 -11   4   5 46.6090 18.4866   7
  11  -4  -5 62.4248 5.46491   9
  11   4  -5 74.3739 8.78425  10
 -11  -4   5 86.3202 8.11882   3
   9  -4  -5 2333.12 98.7382   9
   9   4  -5 2292.12 102.879  10
  -9  -4   5 2389.40 101.314   3
  -7   4   5 12235.1 506.548   3
   7  -4  -5 12022.8 496.401   9
   7   4  -5 12216.4 500.353  10
  -5   4   5 146.073 16.4095   3
   5  -4  -5 166.678 11.0203   9
   5   4  -5 180.951 13.7255  10
  -3   4   5 141.631 18.4032   7
   3   4  -5 146.669 12.8857  10
  -3   4   5 159.683 15.9206   3
   3  -4  -5 187.196 12.3684   9
  -1   4   5 823.610 43.9415   7
   1   4  -5 669.222 38.9136  10
   1   4  -5 711.342 41.2791   5
  -1   4   5 850.643 42.8147   3
   1  -4  -5 919.435 38.9508   9
   1   4   5 249.245 19.2260   7
  -1  -4  -5 348.525 20.1040   9
   1   4   5 301.650 21.1978   3
  -1   4  -5 398.254 25.3090   5
  -1   4  -5 437.793 22.8714  10
  -3   4  -5 223.733 17.5921  10
  -3  -4  -5 306.545 16.8115   8
  -3  -4  -5 272.416 16.6088   9
   3   4   5 281.381 17.9802   3
  -3   4  -5 211.917 20.3517   5
  -5  -4  -5 1388.97 64.2904   9
  -5   4  -5 1439.25 66.5688  10
   5   4   5 1309.42 63.6419   3
   7  -4   5 3945.08 163.891   6
   7   4   5 3873.95 163.885   3
  -7   4  -5 4072.40 168.980  10
   9  -4   5 488.852 22.9286   6
  -9   4  -5 481.125 27.7230  10
  -9   4  -5 462.543 34.6991   5
 -11  -4  -5 292.563 19.1686   9
 -11  -4  -5 303.848 23.1757   5
 -11  -4  -5 316.501 18.8132   8
 -11   4  -5 304.187 28.5653   5
 -13  -4  -5 1077.84 52.2706   9
 -13  -4  -5 1114.78 52.0371   8
 -13  -4  -5 977.197 57.0305   5
 -15  -4  -5 115.751 11.2430   8
 -15  -4  -5 124.762 16.7713   5
 -17   4  -5 121.492 22.1912   5
 -17  -4  -5 96.5227 16.8216   5
 -17   4  -5 96.8712 35.9977   4
 -19   4  -5 442.897 61.9604   4
 -19   4  -5 462.643 40.7553   5
 -21   4  -5 4.95032 32.7223   4
 -24   5   5 207.652 49.4526   7
 -24  -5   5 196.453 27.0648   7
 -24   5   5 292.110 45.1384   4
 -22  -5   5 91.4712 19.7014   7
 -22   5   5 54.0708 33.0352   7
 -22   5   5 105.392 32.6564   4
 -20  -5   5 390.654 35.8524   7
 -20   5   5 338.812 50.6418   7
 -20   5   5 293.120 43.1448   4
 -18  -5   5 223.544 26.1247   7
 -18   5   5 278.545 25.3508   3
 -18   5   5 259.844 42.9431   7
 -18   5   5 255.434 37.9253   4
 -16   5   5 1681.68 97.6676   4
 -16   5   5 1554.03 78.8997   3
 -16   5   5 1598.30 102.038   7
 -16  -5   5 1339.84 79.4404   7
 -14   5   5 1010.22 72.0820   7
  14   5  -5 907.716 45.6566  10
 -14   5   5 820.932 63.0618   4
 -14   5   5 902.787 53.2869   3
 -14  -5   5 989.378 55.2873   7
 -12   5   5 42.4101 11.9084   3
 -12  -5   5 50.1756 11.4763   7
  12   5  -5 40.5342 8.16387  10
  12  -5  -5 36.2609 4.29105   9
 -12   5   5 48.7981 16.5063   4
  10   5  -5 31.3060 7.79539  10
  10  -5  -5 95.5974 6.76378   9
   8   5  -5 1995.63 101.126  10
  -8   5   5 2173.85 111.221   4
  -6   5   5 1243.41 65.6237   3
   6   5  -5 1329.94 61.2407  10
   6  -5  -5 1265.33 56.5783   9
  -4   5   5 204.511 19.1200   3
   4   5  -5 212.399 16.2785  10
   4  -5  -5 203.848 12.8481   9
  -2   5   5 1772.93 82.2931   3
   2   5  -5 1653.41 78.6360  10
   2  -5  -5 1712.40 74.7632   9
   0   5   5 6355.28 252.779   3
   0  -5  -5 5849.22 245.675   9
   0   5  -5 5658.73 249.151  10
  -2   5  -5 2556.71 114.452   5
   2   5   5 2280.11 105.861   7
  -2   5  -5 2540.07 110.329  10
  -2  -5  -5 2488.65 106.785   9
  -2  -5  -5 2737.42 107.065   8
   2   5   5 2270.63 110.420   3
  -4   5  -5 142.694 13.5365  10
   4   5   5 224.437 15.4824   3
  -4  -5  -5 229.253 14.1325   9
   4  -5   5 122.869 10.0501   6
   6   5   5 308.854 18.9665   3
  -6   5  -5 317.260 21.5530  10
   6  -5   5 335.727 17.4418   6
  -8   5  -5 118.557 16.8274   5
  -8   5  -5 112.416 12.1859  10
   8  -5   5 105.661 7.90563   6
  -8  -5  -5 137.110 10.5121   8
   8   5   5 118.823 8.44160   3
 -10  -5  -5 22.3569 5.97069   9
 -10   5  -5 8.75912 5.73531  10
 -10  -5  -5 26.3743 5.81179   8
 -10   5  -5 8.58228 10.4527   5
 -12  -5  -5 500.482 27.7434   9
 -12  -5  -5 488.442 26.8659   8
 -12   5  -5 413.515 36.6494   5
 -14  -5  -5 1056.71 52.4561   8
 -14  -5  -5 1117.83 53.5547   9
 -14  -5  -5 1120.60 59.5421   5
 -14   5  -5 1147.07 68.0818   5
 -16  -5  -5 318.685 27.8571   5
 -16  -5  -5 364.776 22.4634   8
 -16   5  -5 368.177 34.3958   5
 -18   5  -5 46.2448 33.7938   4
 -18  -5  -5 60.3378 14.4181   5
 -20   5  -5 64.9344 37.6981   4
 -22   5  -5-5.46130 35.1107   4
 -25   6   5 21.3415 33.3172   7
 -23   6   5-14.6661 29.5788   7
 -23   6   5 20.5461 24.4583   4
 -23  -6   5 1.81868 13.6930   7
 -21   6   5 154.365 42.0004   7
 -21   6   5 134.799 34.0691   4
 -21  -6   5 86.8494 18.9935   7
 -19   6   5-6.71906 20.9719   4
 -19  -6   5-4.70276 10.3619   7
 -19   6   5-7.98959 23.3773   7
 -19   6   5 4.18634 9.47008   3
 -17   6   5 77.5123 25.7122   4
 -17  -6   5 77.6386 15.0883   7
 -17   6   5 81.5891 15.6608   3
 -17   6   5 80.6615 31.3608   7
 -15  -6   5 137.241 18.0372   7
 -15   6   5 155.688 27.7817   4
 -15   6   5 133.722 18.8252   3
 -15  -6   5 110.903 10.2584   6
 -13  -6   5 73.0043 8.12410   6
  13   6  -5 86.7076 10.2763  10
 -13   6   5 59.8292 19.7949   4
 -13   6   5 62.3260 13.9851   3
  11  -6  -5 215.106 12.7910   9
  11   6  -5 193.303 16.2223  10
 -11   6   5 220.743 27.6571   4
 -11   6   5 242.618 23.0215   3
   9  -6  -5 128.662 9.25249   9
   9   6  -5 127.591 13.0227  10
  -9   6   5 142.751 18.3185   3
  -7   6   5 228.310 24.7638   4
   7   6  -5 261.360 19.2952  10
   7  -6  -5 283.514 15.6357   9
   5   6  -5 3334.04 141.554  10
   5  -6  -5 3165.30 136.080   9
   3   6  -5 960.592 47.0486  10
   3  -6  -5 873.756 41.9955   9
   1  -6  -5 2388.75 106.038   9
   1  -6  -5 2549.59 105.807   8
  -1  -6   5 2451.07 105.987   6
   1   6  -5 2458.51 110.430  10
  -1  -6  -5 11.6288 4.60840   8
  -1   6  -5-0.70710 5.85653  10
  -1  -6  -5 11.3278 5.06040   9
   1  -6   5 2.23923 3.67983   6
   3   6   5 435.235 22.5001   7
   3  -6   5 431.783 22.8759   6
  -3   6  -5 418.779 26.9410  10
   3   6   5 472.012 28.4220   3
  -5   6  -5 367.221 29.0572   5
   5  -6   5 379.882 20.0118   6
   5   6   5 372.601 24.5698   3
  -7  -6  -5 3043.56 132.777   9
  -7   6  -5 3320.33 144.483   5
  -7  -6  -5 2932.15 130.997   8
   7   6   5 2839.51 131.070   3
   7  -6   5 3241.76 128.928   6
  -9   6  -5 1889.67 93.1012   5
  -9  -6  -5 1825.03 81.2906   9
   9  -6   5 1937.66 76.4459   6
 -11  -6  -5 42.6889 7.26006   8
 -11  -6  -5 36.0387 7.31055   9
 -13  -6  -5 226.344 16.8251   9
 -13  -6  -5 188.830 15.2377   8
 -15  -6  -5 23.1422 6.56675   8
 -15  -6  -5 12.7338 10.1749   5
 -17  -6  -5 21.4611 7.14380   8
 -17   6  -5 9.18468 28.2401   4
 -17  -6  -5 14.2735 10.5792   5
 -19   6  -5 234.757 51.5183   4
 -21   6  -5 21.4244 34.9330   4
 -24   7   5 8.86240 25.0656   4
 -24   7   5 116.301 42.2407   7
 -22   7   5 40.5879 27.9233   4
 -22   7   5 19.2733 30.5564   7
 -20   7   5 114.607 32.4746   4
 -20   7   5 114.305 36.9898   7
 -18   7   5 48.0882 14.3107   3
 -18   7   5 29.6942 23.0236   4
 -18   7   5 42.4979 27.5855   7
 -16   7   5 26.1353 22.5549   4
 -16   7   5 21.9285 12.4263   3
 -14   7   5 5.04170 16.4432   4
 -14   7   5 23.0934 12.6401   3
 -14  -7   5 10.8720 4.73252   6
 -12   7   5 27.7320 16.7224   4
 -12   7   5 22.1207 12.1073   3
 -12  -7   5 8.11430 4.77535   6
  10  -7  -5 0.97674 3.41223   9
 -10  -7   5-1.42608 4.35288   6
 -10   7   5 9.67312 10.7240   3
 -10   7   5 14.3893 13.5417   4
  -8  -7   5 547.978 28.5727   6
   8  -7  -5 536.275 27.0302   9
   6  -7  -5 13.6001 4.41794   9
   4  -7  -5 19.5534 5.22814   9
   2  -7  -5 3762.05 158.827   8
   2  -7   5 1832.01 80.2391   6
   4  -7   5 22.3902 4.88197   6
  -4  -7  -5 27.2476 6.24642   9
  -4  -7  -5 29.1414 6.08969   8
   6   7   5 1049.12 47.9729   3
   6  -7   5 786.926 40.3947   6
  -6  -7  -5 891.378 43.8893   9
  -6  -7  -5 946.467 43.3995   8
  -8   7  -5 1758.70 89.6266  10
  -8  -7  -5 2114.50 87.9434   8
   8  -7   5 1891.55 83.9533   6
  -8  -7  -5 2090.39 89.0408   9
 -10  -7  -5 4.75989 6.56876   9
 -10   7  -5 1.61514 6.51164  10
 -10  -7  -5 8.19471 5.17176   8
 -12  -7  -5 17.0068 6.26072   8
 -12  -7  -5 10.3258 6.32779   9
 -14  -7  -5 19.6235 6.74799   8
 -14  -7  -5 20.3300 7.35174   9
 -16  -7  -5 39.3056 8.54018   8
 -16  -7  -5 32.0914 11.6346   5
 -18  -7  -5 32.6932 8.11851   8
 -18  -7  -5 30.2798 12.4938   5
 -18   7  -5 44.9695 33.4970   4
 -20   7  -5 10.7467 31.9849   4
 -23   8   5 26.2815 35.2139   7
 -23   8   5-4.38705 24.7765   4
 -23  -8   5 13.0940 8.42145   8
 -21   8   5-4.01502 24.6915   4
 -21   8   5-33.6646 32.2238   7
 -19   8   5 49.8406 14.9726   3
 -19   8   5 57.8411 25.8463   4
 -17   8   5 247.881 28.4478   3
 -17   8   5 257.444 40.5564   4
 -15   8   5 6.92233 11.4400   3
 -15   8   5-2.82526 18.4214   4
 -15  -8   5 3.06889 4.58541   6
 -13  -8   5 1103.37 52.1787   6
 -13   8   5 1151.39 67.4091   3
 -13   8   5 1023.35 73.3820   4
  11   8  -5 24.1243 7.85338  10
 -11   8   5 56.2996 14.7225   3
 -11   8   5 44.7002 17.3323   4
  11  -8  -5 64.9769 6.43009   9
 -11  -8   5 29.4954 6.60691   6
   9  -8  -5 3958.67 171.600   9
  -9   8   5 4013.95 189.418   4
  -9  -8   5 4282.71 173.907   6
   7  -8  -5 1690.08 77.2932   9
  -7  -8   5 1851.68 79.0922   6
  -5  -8   5 962.174 45.2694   6
   5   8  -5 906.158 49.6389  10
  -3  -8   5 419.153 23.0310   6
   3   8  -5 377.876 26.6652  10
   1   8  -5 4819.21 209.069  10
  -1  -8  -5 298.869 19.7398   9
  -1  -8  -5 324.560 19.4413   8
  -3  -8  -5 225.741 16.7440   9
  -3  -8  -5 266.585 16.8263   8
  -3   8  -5 262.200 20.8412  10
  -5   8  -5 58.7286 11.1700  10
  -5  -8  -5 75.1692 8.84744   8
  -5  -8  -5 72.2700 9.51770   9
  -7  -8  -5 4135.79 186.419   8
   7   8   5 4110.49 189.555   3
  -7  -8  -5 4574.92 188.055   9
  -9  -8  -5 1773.91 82.8608   9
  -9  -8  -5 1757.79 82.1230   8
  -9   8  -5 1916.49 87.0446  10
 -11  -8  -5 224.425 18.3198   9
 -11  -8  -5 199.450 16.1019   8
 -11   8  -5 185.269 17.7684  10
 -13  -8  -5 218.030 17.0175   8
 -13  -8  -5 181.954 16.3622   9
 -15  -8  -5 30.5232 8.42544   8
 -17   8  -5 44.5899 34.0550   4
 -17  -8  -5 9.24063 10.7488   5
 -17  -8  -5 13.8726 6.77546   8
 -19   8  -5 342.658 61.2232   4
 -24  -9   5 27.2649 10.5253   8
 -22   9   5 25.9930 29.0205   4
 -22  -9   5 1.06262 7.74785   8
 -22   9   5 31.5050 34.2362   7
 -20   9   5-3.93000 24.1597   4
 -20   9   5 9.48348 13.1999   3
 -18   9   5 49.4241 25.7481   4
 -18   9   5 11.6371 14.3189   3
 -16  -9   5 694.013 35.0828   6
 -16   9   5 613.972 58.8489   4
 -16   9   5 605.061 48.8682   3
 -14  -9   5 1070.00 49.4756   6
 -14   9   5 1002.34 65.0174   3
 -12  -9   5 56.2166 8.21613   6
  12   9  -5 42.0333 9.74433  10
 -10   9   5 64.2941 18.5041   4
 -10  -9   5 55.8191 7.90226   6
  10   9  -5 73.1569 11.7789  10
  -8  -9   5 61.6883 8.05348   6
   8   9  -5 63.6148 11.2849  10
   6   9  -5 623.642 39.2396  10
  -6  -9   5 714.375 35.2772   6
   4   9  -5 3507.83 165.702  10
  -4  -9   5 3380.19 159.654   6
  -2  -9   5 2532.46 121.092   6
   2  -9  -5 3178.31 124.977   9
   2  -9  -5 3100.12 122.425   8
   2   9  -5 2472.70 126.999  10
   0  -9  -5 7.87696 5.02475   8
   0  -9  -5 3.68889 5.75265   9
   0   9  -5 12.5813 8.28464  10
   0  -9   5 4.30416 4.50754   6
  -2  -9  -5 15.3009 5.46898   8
   2  -9   5 13.9480 4.77358   6
  -2   9  -5 1.95653 7.97555  10
  -2  -9  -5 20.6331 6.38500   9
   4  -9   5 93.6135 8.52562   6
  -4  -9  -5 55.4263 8.51347   8
  -4  -9  -5 53.4856 8.58840   9
  -4   9  -5 103.117 13.5165  10
   6  -9   5 336.020 19.6153   6
  -6  -9  -5 341.965 21.9361   8
  -6  -9  -5 355.953 22.5938   9
  -6   9  -5 340.991 26.0643  10
   8  -9   5 372.228 19.9972   6
  -8  -9  -5 300.315 22.1343   9
  -8   9  -5 345.734 26.4407  10
  -8  -9  -5 379.594 23.1754   8
 -10  -9  -5 256.460 19.6246   9
 -10   9  -5 284.104 22.8137  10
 -10  -9  -5 264.701 19.4055   8
 -12  -9  -5 282.855 21.3468   9
 -12  -9  -5 234.486 18.9510   8
 -14  -9  -5 43.6045 9.12932   8
 -14  -9  -5 34.3406 8.96484   9
 -16   9  -5 4.90373 32.4589   4
 -16  -9  -5 45.2760 9.53085   8
 -18   9  -5-5.32389 33.2406   4
 -18  -9  -5 17.1953 7.95527   8
 -23 -10   5 12.6901 9.22675   8
 -21  10   5 67.8994 31.0581   4
 -19  10   5 461.339 43.2608   3
 -19  10   5 410.916 54.1850   4
 -17  10   5 85.4291 20.4996   3
 -17  10   5 72.2660 29.1532   4
 -15 -10   5 625.281 32.9905   6
 -15  10   5 495.733 53.0766   4
 -15  10   5 578.672 48.0773   3
 -13 -10   5 1364.22 64.0891   6
  13  10  -5 1367.76 68.1100  10
 -13  10   5 1320.37 86.5715   4
 -11 -10   5 69.5416 9.00881   6
 -11  10   5 87.6362 21.4952   4
  11  10  -5 72.2017 12.1029  10
  -9  10   5 44.6110 15.4293   4
  -9 -10   5 24.2466 6.38905   6
   9 -10  -5 31.0581 6.60265   9
   9  10  -5 17.9472 8.59988  10
  -7 -10   5 87.3577 10.1366   6
   7  10  -5 81.8803 13.0496  10
  -5 -10   5 3280.00 147.306   6
   5 -10  -5 3629.50 149.703   9
   5  10  -5 3400.14 154.116  10
   3 -10  -5 55.2107 8.17599   8
  -3 -10   5 64.8732 8.36751   6
   3 -10  -5 68.2314 10.3006   9
   3  10  -5 67.0700 12.0519  10
   1 -10  -5 38.4464 7.35636   8
  -1 -10   5 27.8953 6.40367   6
   1 -10  -5 44.8953 8.94108   9
   1  10  -5 27.9365 10.2732  10
   1 -10   5 202.204 14.5261   6
  -1 -10  -5 206.110 16.7710   9
  -1 -10  -5 160.499 13.8543   8
  -1  10  -5 201.280 19.6866  10
  -3 -10  -5 58.8647 8.67627   8
   3 -10   5 98.7354 9.56040   6
  -3  10  -5 102.410 14.4437  10
  -3 -10  -5 66.0456 9.73877   9
   5 -10   5 668.220 30.8955   6
  -5 -10  -5 511.223 31.7094   9
  -5  10  -5 612.130 38.1943  10
  -5 -10  -5 505.065 31.0767   8
   7 -10   5 835.885 43.4088   6
  -7  10  -5 869.778 51.5499  10
  -7 -10  -5 1035.04 48.2783   8
  -7 -10  -5 1000.44 48.4914   9
  -9  10  -5 22.1023 9.78214  10
  -9 -10  -5 11.2144 6.38507   8
  -9 -10  -5 23.6273 7.49495   9
   9 -10   5 17.4750 4.82141   6
 -11 -10  -5 190.692 16.6539   8
 -11  10  -5 172.567 18.4759  10
 -11 -10  -5 176.221 16.3164   9
 -13 -10  -5 11.9556 7.51351   8
 -13 -10  -5 24.2904 9.04745   9
 -15 -10  -5-0.89828 7.43471   8
 -15  10  -5 19.3569 31.9874   4
 -15 -10  -5 6.38200 7.73854   9
 -17 -10  -5-3.81209 7.17638   8
 -17  10  -5 5.28779 32.5052   4
 -19  10  -5 322.985 59.9694   4
 -19 -10  -5 373.037 27.1508   8
 -22 -11   5 7.24431 8.80634   8
 -20  11   5 214.404 41.7866   4
 -20  11   5 179.153 28.9570   3
 -18  11   5 233.815 41.4037   4
 -18  11   5 228.468 32.2118   3
 -16  11   5 43.5038 18.6794   3
 -16 -11   5 35.0907 7.75950   6
 -16  11   5 42.7586 25.0641   4
 -14 -11   5 103.050 11.6408   6
 -14  11   5 94.7061 26.2337   4
 -12  11   5 14.7140 16.4521   4
  12  11  -5 27.5854 9.59295  10
 -12 -11   5 20.7643 6.61243   6
 -10  11   5 119.525 22.6564   4
 -10 -11   5 88.4500 10.7231   6
  10  11  -5 73.4932 12.8505  10
  10 -11  -5 104.550 11.0296   9
  -8 -11   5 175.261 15.0665   6
   8  11  -5 154.820 18.2979  10
  -8  11   5 193.512 24.5583   4
   8 -11  -5 220.505 16.7676   9
  -6 -11   5 153.333 13.6199   6
   6 -11  -5 179.150 15.1339   9
   4 -11  -5 12.5399 5.39556   8
   4 -11  -5 15.9143 7.39421   9
   4  11  -5 14.7604 8.48354  10
  -4 -11   5 22.1115 6.73904   6
   2 -11  -5-0.58956 4.75195   8
  -2 -11   5 7.82392 5.27336   6
   2  11  -5 8.04830 9.26624  10
   2 -11  -5-3.97571 6.17116   9
   0 -11   5 159.182 13.0067   6
   0 -11  -5 149.696 15.0039   9
   0 -11  -5 119.859 11.8782   8
   0  11  -5 146.430 17.4045  10
  -2 -11  -5 8.18843 5.48787   8
  -2 -11  -5 4.23248 6.70660   9
  -2  11  -5 10.6165 8.70162  10
   2 -11   5 12.5986 5.81584   6
  -4 -11  -5 35.6849 7.63565   8
   4 -11   5 47.0821 7.48739   6
  -4 -11  -5 40.4070 9.04095   9
   6 -11   5 307.577 19.0340   6
  -6 -11  -5 282.653 20.9737   8
  -6  11  -5 323.744 26.7441  10
  -6 -11  -5 271.732 21.0411   9
  -8 -11  -5 101.420 12.3732   8
   8 -11   5 115.184 10.2708   6
  -8  11  -5 108.292 15.9080  10
  -8 -11  -5 97.0637 12.7212   9
 -10 -11  -5 28.6403 8.88031   8
 -10 -11  -5 25.3873 8.72050   9
 -10  11  -5 16.3635 9.46902  10
 -12 -11  -5 129.293 14.8242   9
 -12 -11  -5 117.864 14.3035   8
 -12  11  -5 160.853 18.5677  10
 -14 -11  -5 54.3194 10.8627   8
 -14 -11  -5 54.3617 12.3521   9
 -16 -11  -5 18.9003 9.07714   8
 -16  11  -5 20.8948 33.1083   4
 -18 -11  -5 13.6956 8.50807   8
 -18  11  -5 11.2167 33.9370   4
 -21  12   5 8.77956 26.5768   4
 -21 -12   5 25.1868 10.3756   8
 -21  12   5 24.6007 17.7581   3
 -19  12   5 99.7968 33.6045   4
 -19  12   5 111.635 25.3449   3
 -17  12   5 24.9337 24.7855   4
 -17  12   5-2.50643 15.6479   3
 -15 -12   5 186.648 15.8557   6
 -15  12   5 152.858 27.6926   3
 -15  12   5 151.050 32.3239   4
 -13  12   5 908.083 71.3114   4
  13  12  -5 1022.15 56.8273  10
 -13 -12   5 1070.45 52.3620   6
 -11 -12   5 122.721 12.7982   6
  11  12  -5 93.8867 14.9626  10
 -11  12   5 117.037 24.0888   4
   9  12  -5 47.6084 11.7934  10
  -9  12   5 49.9777 16.8155   4
  -9 -12   5 45.0906 8.58818   6
   9 -12  -5 46.7370 9.09772   9
  -7 -12   5 197.702 16.3953   6
   7 -12  -5 216.835 17.8235   9
   7  12  -5 201.249 20.7683  10
  -5 -12   5 1230.48 61.7580   6
   5 -12  -5 1367.96 64.3557   9
   5  12  -5 1253.27 68.4907  10
  -3 -12   5 453.117 27.1708   6
   3 -12  -5 495.765 29.8591   9
   3 -12  -5 413.008 26.0264   8
   3  12  -5 432.823 32.9417  10
   1 -12  -5 223.654 18.3936   9
  -1 -12   5 148.471 14.0021   6
   1 -12  -5 186.389 14.7473   8
   1  12  -5 111.886 17.6357  10
  -1 -12  -5 11.3256 6.03471   8
  -1 -12  -5 20.1763 9.11578   9
  -1  12  -5 11.9175 9.77242  10
   1 -12   5 10.2544 6.05248   6
  -3 -12  -5 16.9626 6.47370   8
   3 -12   5-2.46116 5.39314   6
  -3  12  -5-1.34564 8.89619  10
  -3 -12  -5 8.26741 6.98952   9
   5 -12   5 198.277 14.9188   6
  -5 -12  -5 167.988 16.6365   9
  -5  12  -5 195.606 21.6510  10
  -5 -12  -5 165.047 15.6869   8
   7 -12   5 794.550 39.6256   6
  -7  12  -5 734.918 47.9524  10
  -7 -12  -5 774.128 42.8919   8
  -7 -12  -5 791.107 43.5715   9
  -9  12  -5 24.4344 10.6746  10
  -9 -12  -5 18.5606 7.96256   8
  -9 -12  -5 9.32105 7.82348   9
   9 -12   5 26.3563 6.10175   6
 -11 -12  -5 437.537 29.6409   9
 -11 -12  -5 457.354 29.8964   8
 -11  12  -5 402.609 32.2011  10
 -13 -12  -5 13.3917 8.75095   9
 -13  12  -5 14.0149 30.0357   4
 -13 -12  -5 6.01261 7.31458   8
 -15 -12  -5 11.5749 10.5594   9
 -15  12  -5 5.14690 31.6415   4
 -15 -12  -5 9.42310 8.44774   8
 -17  12  -5 16.6118 34.5667   4
 -17 -12  -5-4.39839 8.70026   8
 -20  13   5 76.7984 31.2293   4
 -20  13   5 64.9793 23.8871   3
 -18  13   5 80.5622 29.3492   4
 -18  13   5 138.863 28.2415   3
 -18 -13   5 142.489 18.8073   8
 -16  13   5 116.057 31.9577   4
 -16  13   5 117.311 27.8335   3
 -16 -13   5 187.835 16.0142   6
 -14  13   5 56.8533 23.9379   4
 -14 -13   5 32.6357 8.68295   6
 -12 -13   5 451.192 28.5510   6
  12  13  -5 468.435 33.7703  10
 -12  13   5 436.951 44.9090   4
  10  13  -5 54.8480 13.5169  10
 -10  13   5 71.1516 19.5705   4
 -10 -13   5 45.1549 9.17721   6
  10 -13  -5 74.1827 11.2051   9
  -8 -13   5 672.927 41.1994   6
   8  13  -5 743.513 48.4917  10
  -6 -13   5 1393.91 67.8903   6
   6  13  -5 1364.22 75.6792  10
   6 -13  -5 1447.64 69.8547   9
  -4 -13   5 719.065 40.2944   6
   4 -13  -5 753.188 39.2670   8
   4 -13  -5 799.726 43.4162   9
   4  13  -5 716.210 47.8827  10
   2 -13  -5 32.7143 7.83511   8
   2 -13  -5 41.6675 10.3274   9
  -2 -13   5 16.7784 7.09461   6
   2  13  -5 32.7630 12.0452  10
   0 -13   5 439.733 27.3664   6
   0 -13  -5 425.939 27.0848   8
   0 -13  -5 521.108 32.4437   9
   0  13  -5 439.560 34.5908  10
   2 -13   5 199.948 15.5611   6
  -2 -13  -5 109.810 13.2195   8
  -2 -13  -5 134.923 16.5665   9
  -2  13  -5 217.788 23.1262  10
   4 -13   5 94.1878 10.5842   6
  -4 -13  -5 38.9698 10.6458   9
  -4 -13  -5 38.3302 9.06055   8
  -4  13  -5 113.154 17.6554  10
  -6 -13  -5 9.50163 7.04056   8
  -6 -13  -5 10.4666 7.82111   9
   6 -13   5 10.8065 6.15840   6
  -6  13  -5 27.1488 12.8131  10
  -8 -13  -5 4.63214 7.25969   8
  -8 -13  -5-2.94303 7.46237   9
   8 -13   5-1.84553 5.55308   6
  -8  13  -5-1.40375 9.76756  10
 -10  13  -5 26.8422 11.6396  10
 -10 -13  -5 22.6851 9.43552   9
 -10 -13  -5 29.6446 9.66357   8
 -12  13  -5 607.113 42.6024  10
 -12 -13  -5 664.645 39.9592   9
 -12 -13  -5 623.245 38.9753   8
 -12  13  -5 507.225 69.3546   4
 -14 -13  -5 383.207 28.9262   9
 -14  13  -5 316.647 59.8562   4
 -14 -13  -5 342.821 27.4892   8
 -16  13  -5 59.7510 39.4518   4
 -16 -13  -5 128.520 16.4504   8
 -19  14   5 173.080 38.7009   4
 -19  14   5 125.901 29.5646   3
 -17 -14   5 410.162 32.9695   8
 -17  14   5 465.511 54.7974   4
 -17  14   5 476.092 50.6954   3
 -15  14   5 32.4574 25.8462   4
 -15 -14   5 80.3309 11.6984   6
 -13  14   5 165.234 30.9522   4
 -13 -14   5 221.173 18.5830   6
 -11 -14   5 80.6052 11.6275   6
  11  14  -5 83.7094 15.3266  10
  -9 -14   5 8.46746 7.19242   6
   9 -14  -5 2.77141 7.65083   9
   9  14  -5 14.1455 11.8107  10
  -7 -14   5 946.163 50.8543   6
   7  14  -5 960.935 58.7266  10
   7 -14  -5 1022.20 53.3104   9
  -5 -14   5 123.420 13.8931   6
   5  14  -5 136.885 19.9216  10
   5 -14  -5 136.475 16.1620   9
   3  14  -5 134.756 19.8776  10
  -3 -14   5 124.890 13.4998   6
   3 -14  -5 113.011 15.4080   9
   3 -14  -5 116.785 12.6969   8
   1 -14  -5 278.023 23.3676   9
  -1 -14   5 252.941 19.8973   6
   1 -14  -5 241.831 18.9259   8
   1  14  -5 242.472 25.7481  10
  -1  14  -5 83.9958 16.2401  10
  -1 -14  -5 56.5857 9.99806   8
  -1 -14  -5 55.1719 12.5049   9
   1 -14   5 67.8190 10.5599   6
  -3  14  -5 1.55482 10.2781  10
  -3 -14  -5-1.68503 6.66644   8
  -3 -14  -5 5.87391 8.93715   9
   3 -14   5 7.30874 6.10185   6
  -5  14  -5 36.7697 13.6296  10
   5 -14   5 44.0542 8.69285   6
  -5 -14  -5 43.0052 9.83214   8
  -5 -14  -5 37.9268 11.0489   9
   7 -14   5 929.655 46.7891   6
  -7 -14  -5 900.382 49.8734   8
  -7  14  -5 880.383 55.7521  10
  -7 -14  -5 901.854 50.8452   9
   9 -14   5 486.143 27.9961   6
  -9  14  -5 476.525 37.0301  10
  -9 -14  -5 478.923 31.9486   8
  -9 -14  -5 412.562 31.1568   9
 -11 -14  -5 31.7153 10.4922   8
 -11  14  -5 43.6385 14.6629  10
 -11 -14  -5 55.4329 12.2822   9
 -11  14  -5 17.8000 28.6565   4
 -13 -14  -5 520.482 35.4511   8
 -13  14  -5 441.330 65.1128   4
 -13 -14  -5 520.878 35.3617   9
 -15 -14  -5 14.0986 10.3333   9
 -15 -14  -5 4.80010 8.94479   8
 -15  14  -5-21.2322 37.3830   4
 -18  15   5 68.9808 30.4469   4
 -16 -15   5 244.728 24.4143   8
 -16 -15   5 224.841 19.5363   6
 -16  15   5 225.830 38.5330   4
 -14 -15   5 330.256 24.3310   6
 -14 -15   5 318.445 27.8815   8
 -12 -15   5 70.4228 11.8101   6
  12  15  -5 74.5607 14.8388  10
 -10 -15   5 7.20998 8.07926   6
  10 -15  -5 4.99576 8.20042   9
  10  15  -5 4.37224 10.1434  10
  -8 -15   5 52.1025 10.2184   6
   8 -15  -5 20.7121 9.93493   9
   8  15  -5 48.7397 14.0341  10
   6  15  -5 171.733 22.2274  10
  -6 -15   5 147.661 15.9566   6
   6 -15  -5 154.361 17.5897   9
   4 -15  -5 226.381 21.4767   9
  -4 -15   5 185.765 17.3182   6
   4  15  -5 174.458 23.3486  10
   4 -15  -5 176.382 15.8808   8
  -2 -15   5 23.1062 8.37834   6
   2 -15  -5 3.51984 8.36927   9
   2 -15  -5 4.11430 6.45931   8
   2  15  -5 11.4517 11.6637  10
   0 -15   5 4.14281 7.27132   6
   0 -15  -5 7.33144 8.81783   9
   0 -15  -5 24.2648 8.25590   8
   0  15  -5 4.92967 11.0156  10
   2 -15   5 1.62272 6.10854   6
  -2 -15  -5 1.29228 9.83010   9
  -2 -15  -5-2.64908 6.57848   8
  -2  15  -5 4.94164 10.8881  10
   4 -15   5 7.89735 7.13218   6
  -4 -15  -5 14.6851 10.3887   9
  -4 -15  -5 1.87572 7.28167   8
  -4  15  -5-1.64668 10.7388  10
   6 -15   5 20.9319 7.83604   6
  -6 -15  -5 25.2644 10.9285   9
  -6 -15  -5 33.9695 9.64467   8
  -6  15  -5 23.2734 13.1922  10
   8 -15   5 62.4570 10.0086   6
  -8 -15  -5 53.5088 11.2329   8
  -8  15  -5 69.0174 16.9379  10
  -8 -15  -5 56.2814 12.5891   9
 -10  15  -5 3.39008 10.6013  10
 -10 -15  -5 26.1270 10.2745   8
 -10  15  -5 12.8957 26.8416   4
 -10 -15  -5 17.9786 9.50445   9
 -12  15  -5 15.2447 13.2747  10
 -12 -15  -5 8.39790 8.45113   8
 -12 -15  -5-3.68939 9.54575   9
 -12  15  -5 33.1273 32.5256   4
 -14 -15  -5 16.5996 10.1264   9
 -14  15  -5 25.7162 32.5970   4
 -15 -16   5 113.086 14.7103   6
 -13 -16   5-3.86902 9.60793   8
 -13 -16   5 2.92997 7.35299   6
 -11 -16   5 0.97607 8.00856   6
  11  16  -5-1.52782 10.5008  10
 -11 -16   5 9.70644 9.95477   8
  -9 -16   5-2.90972 8.49750   6
   9 -16  -5 2.25493 9.49037   9
   9  16  -5-1.57892 10.5768  10
   7 -16  -5 134.906 17.4083   9
   7  16  -5 106.154 18.6522  10
  -7 -16   5 98.6154 14.0284   6
   5  16  -5 10.0671 12.1038  10
   5 -16  -5 10.8867 10.1082   9
  -5 -16   5 13.2239 8.09648   6
  -3 -16   5 2.78263 6.92284   6
   3 -16  -5 17.6123 10.3297   9
   3  16  -5 8.55380 11.1622  10
   3 -16  -5 17.2019 8.15886   8
  -1 -16   5 18.2788 8.82513   6
   1 -16  -5 17.0302 11.4300   9
   1  16  -5 32.9418 13.4900  10
  -1 -16   5 21.5022 7.84920   8
   1 -16  -5 34.0193 9.33117   8
   1 -16   5 91.7585 12.8189   6
  -1 -16  -5 106.497 17.7693   9
  -1  16  -5 106.796 19.0471  10
  -1 -16  -5 91.2818 12.7635   8
   3 -16   5 36.1515 9.34298   6
  -3 -16  -5 48.8720 13.3487   9
  -3 -16  -5 25.6580 9.26603   8
  -3  16  -5 31.8460 14.4534  10
  -5 -16  -5 147.005 18.3624   9
   5 -16   5 114.426 13.9468   6
  -5 -16  -5 152.903 16.8401   8
  -5  16  -5 117.125 20.7613  10
   7 -16   5 22.9129 8.04286   6
  -7 -16  -5 12.1526 8.93907   8
  -7  16  -5 25.4103 13.2549  10
  -7 -16  -5 20.5922 10.1421   9
  -9 -16  -5 36.4078 11.3229   8
  -9  16  -5 16.6315 13.5139  10
  -9 -16  -5 24.0084 10.4227   9
 -11  16  -5-3.69153 12.2045  10
 -11 -16  -5 11.1608 9.34150   8
 -11  16  -5-18.1385 30.3778   4
 -11 -16  -5 18.2636 10.6131   9
 -13  16  -5-4.93930 31.3086   4
 -13  16  -5 27.8081 14.2702  10
 -14 -17   5 193.318 19.8029   6
 -12 -17   5 14.8199 8.78029   6
 -12 -17   5 11.8831 10.5599   8
  12  17  -5 17.7624 13.2610  10
 -10 -17   5 14.6912 7.91371   6
 -10 -17   5 13.6456 9.35067   8
  10  17  -5 1.68560 11.4481  10
   8 -17  -5 1.24864 9.69473   9
  -8 -17   5 11.4407 8.68666   6
  -8 -17   5 9.24064 9.96747   8
   8  17  -5 6.95735 11.9579  10
   6 -17  -5-2.59050 9.54743   9
  -6 -17   5-4.09956 8.62816   6
  -6 -17   5 1.06924 8.13477   8
   6  17  -5-10.6233 13.4690  10
   4 -17  -5 45.8842 13.1630   9
  -4 -17   5 20.1987 8.91641   6
  -4 -17   5 30.3993 9.94337   8
   4  17  -5 18.1276 12.8137  10
   2 -17  -5 12.5923 10.7530   9
   2  17  -5 12.9154 12.1976  10
   2 -17  -5-2.83128 7.60868   8
  -2 -17   5 14.2700 7.81661   8
  -2 -17   5-1.00110 7.99694   6
   0 -17  -5 147.400 16.0616   8
   0  17  -5 86.5861 19.1439  10
   0 -17   5 74.2064 13.4131   6
   0 -17  -5 152.124 21.0158   9
  -2 -17  -5-2.97285 10.7147   9
   2 -17   5-0.97322 7.47849   6
  -2  17  -5 5.75006 12.6695  10
  -2 -17  -5-4.05589 7.94592   8
  -4 -17  -5 6.98297 10.4054   9
   4 -17   5 0.93539 7.47080   6
  -4  17  -5-1.94276 13.1849  10
  -4 -17  -5 7.63054 8.78606   8
  -6 -17  -5 26.3055 11.3535   9
   6 -17   5 49.7090 10.2222   6
  -6  17  -5 39.4160 16.6565  10
  -6 -17  -5 31.2059 10.5398   8
  -8 -17  -5 97.2877 16.6822   9
   8 -17   5 97.6780 12.9232   6
  -8 -17  -5 117.201 16.5255   8
  -8  17  -5 79.5079 18.6382  10
 -10  17  -5-5.99625 13.0343  10
  11  18  -5 32.1841 14.2055  10
   9  18  -5 136.239 22.0792  10
  -9 -18   5 110.801 17.1107   8
  -9 -18   5 133.974 16.7012   6
   9 -18  -5 99.8703 17.0115   9
   7  18  -5 161.494 23.7572  10
   7 -18  -5 134.365 19.8503   9
  -7 -18   5 159.723 18.1643   6
  -7 -18   5 167.113 18.7872   8
  -5 -18   5 401.673 29.9851   6
   5  18  -5 353.013 36.1053  10
   5 -18  -5 454.584 34.6563   9
  -5 -18   5 405.124 29.9593   8
  -3 -18   5 33.0067 11.0057   6
   3 -18  -5 60.1470 14.7903   9
   3  18  -5 47.8239 16.2807  10
   3 -18  -5 43.1592 10.3167   8
  -3 -18   5 26.5812 9.93090   8
  -1 -18   5 1032.46 59.4811   6
   1 -18  -5 1179.75 60.4170   8
   1  18  -5 971.762 68.6119  10
   1 -18   5 53.4599 12.2169   6
  -1  18  -5 55.4457 18.3436  10
  -1 -18  -5 77.2141 13.0167   8
  -1 -18  -5 101.168 18.4730   9
   3 -18   5 22.4909 9.73365   6
  -3  18  -5 27.1115 15.0642  10
  -3 -18  -5 21.2426 9.76819   8
  -3 -18  -5 29.0029 12.8857   9
   5 -18   5 0.98769 7.43742   6
  -5 -18  -5 10.1683 10.5900   9
  -5 -18  -5 2.39566 8.73292   8
  -5  18  -5 4.23611 14.5576  10
   7 -18   5 860.522 47.2263   6
  -7  18  -5 786.285 58.5820  10
   8 -19  -5 67.3417 15.3418   9
   6  19  -5 145.477 24.5583  10
   6 -19  -5 152.587 21.9775   9
  -6 -19   5 149.797 17.9789   8
  -4 -19   5 322.439 27.0482   8
   4  19  -5 311.945 34.5569  10
   2 -19  -5 247.766 27.0701   9
   2  19  -5 168.759 26.8927  10
   2 -19  -5 223.165 21.0525   8
   0 -19   5 3.40627 8.72467   6
   0 -19  -5 1.15384 9.21397   8
   0 -19  -5-10.0378 12.7259   9
   2 -19   5 23.2611 9.71745   6
  -2 -19  -5 3.53053 8.78178   8
   1 -20  -5 83.7393 14.6440   8
 -26   0   6-11.8183 27.0747   7
 -26   0   6 17.8560 21.9528   4
 -24   0   6 205.532 40.9597   7
 -24   0   6 230.704 37.5964   4
 -22   0   6 1358.88 103.832   7
 -22   0   6 1651.66 101.212   4
 -20   0   6 1085.09 84.8921   7
 -20   0   6 1142.52 77.1161   4
 -18   0   6 1269.69 78.0280   4
 -18   0   6 1124.12 56.7131   3
 -18   0   6 1110.69 82.3945   7
 -16   0   6 6.62835 5.83241   3
 -16   0   6 6.22392 14.4380   4
 -16   0   6 5.57331 19.6267   7
 -14   0   6 884.396 45.1526   3
 -14   0   6 753.536 61.2670   7
 -12   0   6 1228.84 78.4191   7
  -8   0   6 300.770 19.9951   3
  -8   0   6 277.953 29.6046   7
   8   0  -6 287.181 14.9398   5
  -6   0   6 156.162 13.4150   3
  -6   0   6 186.999 20.0919   7
   6   0  -6 156.764 10.4679   5
  -4   0   6 4662.54 200.930   3
  -4   0   6 4972.75 206.085   7
   4   0  -6 4892.50 198.581   9
   4   0  -6 4583.14 198.244   5
  -2   0   6 47.8703 7.15873   3
   2   0  -6 44.2346 6.82339   5
   2   0  -6 39.5891 6.17536   9
  -2   0   6 53.2446 7.96506   7
   0   0  -6 1986.30 88.6006   9
   0   0   6 2084.04 88.3270   3
   0   0  -6 2009.70 89.7902   5
  -2   0  -6 1328.73 57.6113   9
   2   0   6 1208.81 55.5245   3
  -2   0  -6 1259.52 59.6609   5
  -4   0  -6 1407.01 63.0595   9
   4   0   6 1420.67 60.4956   3
  -4   0  -6 1294.98 66.1303   5
  -6   0  -6 1982.11 87.2037  10
  -6   0  -6 2001.69 87.8607   9
  -8   0  -6 2.88274 7.23480   5
  -8   0  -6 1.32217 4.28419  10
 -10   0  -6 110.874 15.7653   5
 -12   0  -6 1248.39 68.5161   5
 -14   0  -6 148.993 20.9179   5
 -16   0  -6 127.372 21.2915   5
 -18   0  -6 266.312 29.4867   5
 -18   0  -6 267.940 44.7779   4
 -20   0  -6-2.04480 15.0706   5
 -20   0  -6 4.18849 24.5108   4
 -22   0  -6 4.55895 20.4271   4
 -25   1   6 10.5253 22.8761   4
 -25  -1   6-3.52528 24.2292   7
 -25   1   6 8.54064 25.4176   7
 -23  -1   6 485.581 50.4108   4
 -23   1   6 422.940 47.9945   4
 -23  -1   6 485.005 53.4792   7
 -23   1   6 437.407 56.9729   7
 -21  -1   6 18.8698 19.0164   4
 -21   1   6 40.2001 21.4204   4
 -21  -1   6 6.49425 20.9046   7
 -21   1   6 64.1336 29.5830   7
 -19  -1   6 457.676 44.3429   4
 -19   1   6 414.889 43.4804   4
 -19  -1   6 515.703 51.5056   7
 -19   1   6 474.909 53.1470   7
 -17   1   6 386.528 38.5292   4
 -17  -1   6 270.977 38.0769   7
 -17   1   6 374.477 45.7786   7
 -17   1   6 347.391 23.9128   3
 -17  -1   6 304.191 20.7839   3
 -15   1   6 22.1741 19.5393   7
 -15  -1   6 24.4264 17.2241   7
 -15   1   6 16.0346 14.9571   4
 -15  -1   6 16.0806 5.74434   3
 -15   1   6 34.1921 8.64094   3
 -13   1   6 783.565 51.9828   4
 -13   1   6 663.900 38.9631   3
 -13  -1   6 729.576 53.9712   7
 -13   1   6 646.945 55.9165   7
 -11  -1   6 953.643 59.1825   7
 -11   1   6 758.980 58.7908   7
  -9   1   6 244.552 18.0082   3
  -9  -1   6 179.521 14.6169   3
   7   1  -6 1560.14 67.5833   5
  -7   1   6 1664.67 85.4198   7
  -7  -1   6 1562.56 79.7829   7
  -7   1   6 1567.91 73.1839   3
  -7  -1   6 1472.89 70.5739   3
   7  -1  -6 1564.63 67.7881   9
   5  -1  -6 268.673 16.0668   9
   5   1  -6 311.316 17.4739   5
  -5   1   6 245.932 18.8807   3
  -5  -1   6 300.792 18.2014   3
  -5   1   6 275.840 25.5497   7
  -5  -1   6 320.145 22.8728   7
  -3   1   6 23.6317 6.58122   3
  -3  -1   6 6.28747 4.06811   3
   3   1  -6 8.45181 5.24361   5
  -3  -1   6 5.37689 6.23981   7
  -3   1   6 24.2259 9.12820   7
   3  -1  -6 7.79847 4.18560   9
  -1  -1   6 32.3192 5.42037   3
  -1   1   6 43.2312 7.05246   3
   1  -1  -6 28.5722 5.80137   9
   1   1  -6 40.6659 7.12371   5
  -1   1   6 42.2464 7.20724   7
  -1  -1  -6 2267.85 100.272   5
  -1   1  -6 2349.00 102.124   5
   1   1   6 2192.91 98.3775   3
   1  -1   6 2366.61 97.5462   3
  -1  -1  -6 2117.08 98.2360   9
  -1   1  -6 2403.29 99.2103   9
   3   1   6 1261.51 59.4696   3
  -3  -1  -6 1336.48 64.0276   5
  -3   1  -6 1423.57 66.1771   5
  -3   1  -6 1512.99 62.6491  10
  -3   1  -6 1444.54 62.2600   9
  -3  -1  -6 1291.73 61.2990   9
  -5   1  -6 4407.57 176.799  10
   5   1   6 3989.84 172.743   3
  -5   1  -6 4437.87 176.705   9
  -5  -1  -6 4057.99 176.340   9
  -7   1  -6 297.386 24.1801   5
  -7   1  -6 288.470 18.5544  10
  -9   1  -6 1.95225 4.65641  10
  -9  -1  -6 6.74975 4.36014  10
  -9   1  -6 2.24410 8.87796   5
  -9  -1  -6 0.96427 7.70160   5
 -11  -1  -6 76.9401 9.37784   9
 -11  -1  -6 72.7097 13.6633   5
 -11   1  -6 83.4932 14.3082   5
 -13  -1  -6 388.567 24.2809   9
 -13  -1  -6 427.045 32.8801   5
 -15  -1  -6-1.50170 9.92829   5
 -15   1  -6 14.5751 12.0665   5
 -17   1  -6 168.517 24.4441   5
 -17  -1  -6 155.241 23.0348   5
 -19  -1  -6 357.075 34.6657   5
 -19  -1  -6 389.761 47.9037   4
 -19   1  -6 307.776 34.3346   5
 -19   1  -6 321.045 52.3874   4
 -21  -1  -6 155.816 33.6005   4
 -21   1  -6 141.298 38.8454   4
 -26  -2   6-3.12757 20.3920   7
 -26   2   6 4.70510 31.9302   7
 -26   2   6 3.77572 22.4730   4
 -24   2   6 17.7912 28.1968   7
 -24  -2   6 18.3354 19.3836   7
 -24   2   6 31.2809 25.6317   4
 -22   2   6 267.183 46.0193   7
 -22  -2   6 219.567 36.4338   7
 -22   2   6 348.509 42.9854   4
 -20  -2   6 239.789 36.2356   7
 -20   2   6 227.962 42.0918   7
 -20   2   6 271.785 38.0086   4
 -18  -2   6 7.79939 16.2352   7
 -18   2   6 13.6424 23.7356   7
 -18   2   6 27.9731 18.9503   4
 -18   2   6 8.56400 7.61147   3
 -16  -2   6 230.253 30.5641   7
 -16   2   6 169.255 34.8607   7
 -16  -2   6 208.330 15.4017   3
 -16   2   6 200.007 18.7150   3
 -16   2   6 245.872 31.4053   4
 -14   2   6 5.57537 7.42636   3
 -14  -2   6 9.58984 4.95131   3
  14   2  -6 7.80504 5.09780  10
 -14   2   6 5.77786 13.2400   4
 -14   2   6-5.31924 18.7327   7
 -14  -2   6 4.07326 14.5158   7
 -12   2   6 5.14903 13.0635   4
 -12  -2   6 24.4624 14.3424   7
 -12   2   6 4.62170 16.4728   7
  10  -2  -6 183.602 11.0749   9
  -8   2   6 32.6611 15.4945   7
   8  -2  -6 35.6655 4.92380   9
  -8   2   6 27.9265 8.25858   3
  -8  -2   6 57.4336 7.57293   3
   6   2  -6 320.959 17.4505   5
  -6  -2   6 288.429 21.6513   7
  -6   2   6 246.562 26.9464   7
  -6   2   6 263.441 19.9441   3
  -6  -2   6 265.331 16.8837   3
   6  -2  -6 244.406 15.0351   9
   4  -2  -6 1419.09 60.7703   9
  -4   2   6 1297.09 71.5349   7
  -4   2   6 1426.54 65.7793   3
  -4  -2   6 1297.93 61.4437   3
   4   2  -6 1379.28 62.9168   5
   2   2  -6 46.7255 8.40733   5
  -2   2   6 45.3479 10.6244   7
   2  -2  -6 33.0436 5.68390   9
  -2   2   6 46.4691 8.26915   3
  -2  -2   6 49.4178 6.28204   3
   0   2  -6 90.3914 11.5225   5
   0   2  -6 88.9550 9.92791  10
   0   2   6 117.954 9.41388   7
   0  -2   6 98.4500 8.33531   3
   0   2   6 106.689 10.4563   3
   0  -2  -6 128.080 9.78592   9
   2   2   6 1963.16 84.5300   3
  -2  -2  -6 1934.75 84.4795   9
  -2   2  -6 1871.69 88.9914   5
  -2   2  -6 1889.93 85.4048  10
   4   2   6 864.659 40.6041   3
  -4  -2  -6 888.395 42.4796   9
  -4   2  -6 751.231 46.4779   5
  -4   2  -6 871.543 43.4450  10
  -4  -2  -6 1000.86 42.4612   7
  -6   2  -6 1790.53 74.7052  10
   6   2   6 1688.79 69.5556   3
  -8   2  -6 265.451 23.7029   5
  -8  -2  -6 249.739 20.5614   5
  -8   2  -6 284.604 18.3475  10
 -10   2  -6 84.3964 15.1061   5
 -10  -2  -6 116.314 14.6022   5
 -10  -2  -6 95.1687 10.0271   9
 -12  -2  -6 125.443 16.7405   5
 -12   2  -6 111.785 17.4649   5
 -12  -2  -6 143.258 12.4120   9
 -14  -2  -6 51.1662 13.0034   5
 -14   2  -6 49.9711 14.6955   5
 -16   2  -6 71.6463 18.2941   5
 -16  -2  -6 35.7977 13.6739   5
 -18  -2  -6 31.1586 18.8338   4
 -18   2  -6 38.6422 28.3958   4
 -18  -2  -6 20.7556 14.5887   5
 -18   2  -6 16.1390 14.4056   5
 -20   2  -6 9.31353 30.7820   4
 -20   2  -6 4.32614 15.4151   5
 -22   2  -6 4.96023 29.5239   4
 -27  -3   6 10.8434 18.4019   7
 -25   3   6 11.4522 25.9179   4
 -25   3   6 24.1639 31.5199   7
 -25  -3   6 21.9655 19.3524   7
 -23   3   6 263.118 41.6850   4
 -23   3   6 272.215 50.8833   7
 -23  -3   6 247.318 35.7627   7
 -21   3   6 72.9123 25.2255   4
 -21  -3   6 45.6545 18.8894   7
 -19   3   6 714.242 60.5399   4
 -19   3   6 727.906 43.0461   3
 -19   3   6 728.670 68.2691   7
 -19  -3   6 645.543 54.1403   7
 -17   3   6 5.01097 16.8208   4
 -17   3   6 29.7391 22.7374   7
 -17  -3   6 44.2890 17.6392   7
 -17  -3   6 29.5533 6.25268   3
 -17   3   6 25.7943 9.90440   3
 -15   3   6 8.73982 17.9298   7
 -15  -3   6 22.7608 13.8543   7
 -15  -3   6 25.2887 5.87614   3
 -15   3   6 10.4382 8.14783   3
  15   3  -6 25.7887 6.56058  10
 -15   3   6 19.6470 16.1130   4
 -13   3   6 2289.88 124.938   7
 -13  -3   6 2244.59 112.852   7
 -13   3   6 2193.26 115.296   4
  13   3  -6 2250.12 98.5392  10
 -13   3   6 2121.43 104.117   3
 -11   3   6 43.8138 18.4427   7
 -11  -3   6 4.03251 10.1251   7
 -11   3   6 53.0868 15.8224   4
  11  -3  -6 7.25627 3.10469   9
  11   3  -6 3.84399 5.00323  10
   9  -3  -6 82.5778 6.87239   9
   9   3  -6 63.2020 8.55175  10
  -7  -3   6 1081.53 54.5029   7
  -7   3   6 994.637 62.4682   7
   7   3  -6 986.468 49.6517  10
   7  -3  -6 1083.91 47.0221   9
  -7   3   6 1036.46 53.9518   3
  -7  -3   6 1015.57 48.5154   3
  -5   3   6 708.808 46.6524   7
   5   3  -6 794.326 37.1227   5
   5   3  -6 708.656 36.4562  10
   5  -3  -6 670.915 33.6484   9
  -5   3   6 673.245 39.1767   3
  -5  -3   6 730.032 34.9660   3
  -3   3   6 1295.36 73.0427   7
   3   3  -6 1506.95 68.6657   5
   3   3  -6 1422.57 66.8924  10
   3  -3  -6 1405.26 64.2248   9
  -3   3   6 1448.37 69.2345   3
  -3  -3   6 1558.22 65.0940   3
  -1   3   6 1673.33 80.6625   7
   1   3  -6 1657.53 78.0403  10
   1  -3  -6 1714.66 76.0374   9
   1   3  -6 1782.81 80.7261   5
  -1   3   6 1831.89 80.1666   3
   1   3   6 999.234 44.5525   7
  -1   3  -6 1061.43 49.1089  10
   1   3   6 923.851 47.7568   3
  -1  -3  -6 971.932 46.3426   9
  -1   3  -6 1029.43 51.7965   5
  -3   3  -6 218.934 15.7278  10
   3   3   6 215.783 14.6464   3
  -3  -3  -6 206.010 14.4170   9
  -3   3  -6 219.791 19.4102   5
   5   3   6 1301.86 60.2814   3
  -5   3  -6 1494.51 64.7999  10
  -7   3  -6 4.14680 5.38537  10
  -7   3  -6 6.78252 9.61536   5
   7   3   6 20.9158 3.28937   3
  -9  -3  -6 233.734 16.8093   9
  -9   3  -6 293.154 18.2731  10
  -9  -3  -6 215.903 19.6111   5
  -9   3  -6 251.596 24.6329   5
 -11  -3  -6 146.839 16.6342   5
 -11  -3  -6 149.524 13.0028   9
 -13  -3  -6 100.756 15.2604   5
 -13  -3  -6 101.187 11.4083   9
 -15  -3  -6 18.0652 11.4396   5
 -15   3  -6 31.1697 14.3984   5
 -17  -3  -6 46.2358 24.1761   4
 -17  -3  -6 25.7915 13.2651   5
 -17   3  -6 16.0779 15.6305   5
 -19   3  -6 389.664 59.6812   4
 -19   3  -6 426.355 40.4566   5
 -19  -3  -6 451.610 37.9224   5
 -21   3  -6 115.648 43.2798   4
 -26  -4   6 14.4388 15.7013   7
 -24  -4   6 42.6079 19.9551   7
 -24   4   6 9.79582 29.6545   7
 -24   4   6 15.2462 24.5285   4
 -22   4   6 71.8655 33.8860   7
 -22  -4   6 47.4735 18.0164   7
 -22   4   6 55.7652 26.0565   4
 -20   4   6 109.180 34.4023   7
 -20  -4   6 107.440 22.1003   7
 -20   4   6 169.213 32.3318   4
 -18   4   6 140.856 33.3843   7
 -18  -4   6 74.2489 19.1831   7
 -18   4   6 142.106 28.6091   4
 -18   4   6 124.102 16.5758   3
 -16  -4   6 102.408 19.7527   7
 -16   4   6 149.662 27.3638   4
 -16   4   6 95.5292 27.6786   7
 -16   4   6 129.668 16.5651   3
 -14  -4   6 138.064 19.9139   7
 -14   4   6 136.490 23.7509   4
 -14  -4   6 150.050 12.3115   3
 -14   4   6 173.981 18.7569   3
  14   4  -6 142.559 12.9779  10
  12   4  -6 119.209 11.2021  10
 -12  -4   6 108.872 16.5552   7
 -12   4   6 88.1135 14.1156   3
 -12   4   6 104.744 19.7960   4
  12  -4  -6 64.2556 6.28445   9
 -12   4   6 77.3385 22.2132   7
  10  -4  -6 26.2610 4.36147   9
 -10   4   6 55.4567 11.4552   3
 -10  -4   6 40.2102 10.1086   7
 -10   4   6 76.9968 17.4799   4
  10   4  -6 25.9993 6.95007  10
 -10   4   6 49.9133 18.2670   7
   8   4  -6 335.953 20.9619  10
   8  -4  -6 291.568 16.6263   9
   6   4  -6 1156.09 52.2954  10
   6  -4  -6 1012.31 47.4543   9
  -6   4   6 973.574 54.8686   3
  -6   4   6 1139.39 64.1747   7
   4   4  -6 418.226 24.4366  10
  -4   4   6 368.562 26.2652   3
   4  -4  -6 376.441 20.6429   9
  -4   4   6 397.546 31.6664   7
   2   4  -6 41.9268 9.46473   5
  -2   4   6 101.015 15.3668   7
   2  -4  -6 75.8671 7.68595   9
  -2   4   6 96.5052 12.1409   3
   2   4  -6 63.9371 9.16041  10
   0   4   6 949.030 48.7513   7
   0  -4  -6 960.898 45.3894   9
   0   4   6 988.884 49.3171   3
   0   4  -6 939.817 47.8012  10
   0   4  -6 1040.53 52.2392   5
  -2  -4  -6 158.449 12.5950   9
   2   4   6 184.028 14.7573   3
  -2   4  -6 212.753 15.9144  10
  -2   4  -6 173.223 17.7275   5
   4   4   6 947.151 48.7630   3
  -4   4  -6 1185.99 52.6765  10
   6   4   6 3722.77 164.583   3
  -6   4  -6 4140.06 169.794  10
  -6   4  -6 4317.30 178.644   5
  -8  -4  -6 2201.38 95.3108   9
  -8   4  -6 2072.92 95.9901  10
   8  -4   6 2045.45 90.8977   6
  -8   4  -6 1982.62 104.298   5
  -8  -4  -6 2389.59 95.3047   8
 -10  -4  -6 322.090 24.4143   5
 -10   4  -6 307.006 28.8312   5
 -10  -4  -6 384.342 21.3509   8
 -10   4  -6 305.215 20.6852  10
 -10  -4  -6 284.823 19.9723   9
 -12  -4  -6 18.2729 8.91431   5
 -12  -4  -6 13.6965 6.30046   9
 -12   4  -6 11.6878 13.0967   5
 -12  -4  -6 13.3953 6.03194   8
 -14  -4  -6 53.7990 8.66650   9
 -14  -4  -6 49.6739 8.05824   8
 -14  -4  -6 66.5511 13.5653   5
 -14   4  -6 45.9449 16.1219   5
 -16   4  -6 35.4594 15.7407   5
 -16  -4  -6 4.32330 10.2839   5
 -18   4  -6-2.11203 13.7727   5
 -18  -4  -6 18.1999 13.9289   5
 -18   4  -6-9.39235 32.2765   4
 -20   4  -6 6.62358 15.1799   5
 -20   4  -6 35.5529 35.3428   4
 -25   5   6 70.1053 30.1309   4
 -25  -5   6 44.6395 17.0974   7
 -25   5   6 47.3816 38.4318   7
 -23   5   6 171.459 36.5235   4
 -23  -5   6 169.429 25.2598   7
 -23   5   6 174.523 44.6194   7
 -21   5   6 66.0748 26.5424   4
 -21   5   6 48.4561 27.5844   7
 -21  -5   6 50.5368 16.0940   7
 -19   5   6 15.7369 19.9587   4
 -19   5   6 35.4543 28.0824   7
 -19  -5   6 24.9682 12.7331   7
 -19   5   6 14.6935 10.3964   3
 -17   5   6 2252.13 133.283   7
 -17  -5   6 1966.08 108.479   7
 -17   5   6 2157.82 106.129   3
 -15  -5   6 1531.00 77.2846   7
 -15   5   6 1481.57 95.6893   7
 -15   5   6 1307.76 86.0010   4
 -15  -5   6 1340.25 63.7026   6
 -15   5   6 1430.09 74.3900   3
 -13   5   6 2.05551 13.9498   4
 -13   5   6-2.71212 17.1854   7
 -13   5   6 2.46863 8.26915   3
 -13  -5   6 5.07220 9.03662   7
 -11  -5   6 85.4205 13.9928   7
 -11   5   6 49.1977 16.6543   4
 -11   5   6 81.6859 13.8514   3
 -11   5   6 109.621 24.5403   7
  11  -5  -6 85.0487 7.06900   9
  -9   5   6 3790.77 175.249   3
   9  -5  -6 3935.89 163.501   9
   7   5  -6 9868.91 426.557  10
   7  -5  -6 10503.4 422.513   9
  -7   5   6 10157.7 443.023   7
   5  -5  -6 49.2530 6.33109   9
   5   5  -6 46.4016 8.68909  10
  -5   5   6 54.5812 16.1920   7
  -3   5   6 18.6213 8.71372   3
  -3   5   6 7.06165 9.99783   7
   3   5  -6 2.72605 5.79945  10
   3  -5  -6 14.0056 4.90303   9
  -1   5   6 1382.82 72.0039   7
   1   5  -6 1341.58 69.1182  10
   1   5  -6 1399.70 71.5279   5
  -1   5   6 1438.62 71.3339   3
   1   5   6 1120.52 57.0734   3
  -1   5  -6 1224.95 57.3868  10
   1   5   6 1001.29 53.9678   7
  -1   5  -6 1365.12 62.2774   5
   3   5   6 1927.30 87.9539   3
  -5  -5  -6 7933.68 317.577   8
   5   5   6 7608.75 317.792   3
  -5  -5  -6 7532.74 317.952   9
  -5   5  -6 7146.39 327.357   5
  -7  -5  -6 336.623 21.3475   8
  -7   5  -6 350.471 30.1415   5
   7   5   6 320.412 19.2479   3
  -7  -5  -6 308.656 21.0083   9
   9  -5   6 975.251 43.8527   6
  -9  -5  -6 971.619 48.2714   9
  -9  -5  -6 1006.26 47.8432   8
  -9   5  -6 938.216 58.8688   5
 -11  -5  -6 156.240 13.9678   9
 -11  -5  -6 154.379 13.6750   8
 -11   5  -6 164.145 22.7522   5
 -13  -5  -6 250.103 18.2450   8
 -13  -5  -6 219.455 17.5944   9
 -13   5  -6 228.720 27.3906   5
 -13  -5  -6 252.665 22.7910   5
 -15  -5  -6 104.266 12.3731   8
 -15   5  -6 109.357 21.8424   5
 -15  -5  -6 99.7160 16.1051   5
 -17  -5  -6 703.809 48.0217   5
 -17   5  -6 753.261 54.6243   5
 -19  -5  -6 15.3938 12.0633   5
 -19   5  -6 20.4502 31.4346   4
 -21   5  -6-27.2556 33.5273   4
 -24   6   6 47.1124 35.5326   7
 -24  -6   6 17.6900 14.3488   7
 -24   6   6 8.22901 25.3042   4
 -22  -6   6 22.1777 14.4111   7
 -22   6   6 52.5900 32.4751   7
 -22   6   6 79.6647 32.2274   4
 -20   6   6 62.1087 27.0250   4
 -20   6   6 120.328 36.9518   7
 -20  -6   6 94.8840 19.0991   7
 -20   6   6 90.2299 16.4833   3
 -18   6   6 9.21897 22.1653   4
 -18   6   6 15.4095 22.1663   7
 -18  -6   6 17.4994 11.4953   7
 -18   6   6 26.3692 11.7258   3
 -16   6   6 206.477 37.0738   7
 -16   6   6 252.184 35.0688   4
 -16   6   6 238.674 24.5197   3
 -16  -6   6 222.252 23.4224   7
 -16  -6   6 196.467 14.7475   6
 -14   6   6 23.1875 18.1923   4
 -14   6   6 44.8338 21.8067   7
 -14   6   6 33.9044 12.0234   3
 -14  -6   6 18.1862 5.51896   6
 -12   6   6 231.788 29.4262   4
 -12   6   6 247.656 24.7189   3
 -12  -6   6 215.050 15.4127   6
 -10   6   6 142.387 18.9812   3
  10  -6  -6 140.416 9.98990   9
 -10   6   6 124.707 21.5093   4
  -8   6   6 176.273 19.5238   3
   8  -6  -6 181.476 12.7560   9
   6  -6  -6 22.6333 5.48945   9
   4  -6  -6 362.059 20.7125   9
  -2   6   6 2948.74 134.575   3
   0   6   6 1254.17 60.2603   3
   0   6   6 1048.40 57.4346   7
   2   6   6 58.0186 10.9341   3
   2   6   6 81.5123 9.78708   7
  -4  -6  -6 15.8666 5.74491   8
  -4  -6  -6 14.9748 6.91464   9
   4  -6   6 5.80052 4.24835   6
   4   6   6 28.4801 8.65194   3
  -4   6  -6 2.43999 9.47896   5
  -6  -6  -6 7.08091 5.06096   8
  -6  -6  -6 4.90015 5.32848   9
   6  -6   6 1.08863 3.59784   6
   6   6   6 12.1873 5.96258   3
  -6   6  -6 8.14626 10.5382   5
   8  -6   6 41.4302 5.37903   6
  -8  -6  -6 32.0360 6.92954   8
  -8   6  -6 41.9686 14.8217   5
  -8  -6  -6 29.0079 7.04031   9
 -10   6  -6 502.718 31.6918  10
 -10   6  -6 464.320 39.9004   5
 -10  -6  -6 501.179 30.2703   9
 -12  -6  -6 137.632 12.8134   8
 -12   6  -6 136.242 21.5027   5
 -12  -6  -6 110.339 12.5576   9
 -14  -6  -6 31.7191 8.03052   9
 -14  -6  -6 28.0523 10.8378   5
 -14   6  -6 29.0904 14.3465   5
 -14  -6  -6 30.5381 7.92878   8
 -16  -6  -6-2.73504 9.40214   5
 -16  -6  -6-7.51392 6.93316   8
 -18   6  -6-5.09397 29.2912   4
 -18  -6  -6-1.56579 11.6652   5
 -20   6  -6 131.339 45.2135   4
 -23   7   6 5.17688 32.3166   7
 -23   7   6-4.11956 23.2613   4
 -21   7   6 9.36564 27.4036   7
 -21   7   6-7.53891 23.5308   4
 -19   7   6 25.7965 11.9234   3
 -19   7   6 27.2266 21.2679   4
 -19   7   6 12.7630 24.9154   7
 -17   7   6 338.774 42.9858   4
 -17   7   6 361.087 32.0731   3
 -17   7   6 295.041 46.9324   7
 -15   7   6 407.033 50.2158   7
 -15  -7   6 455.249 25.3668   6
 -15   7   6 442.806 36.6912   3
 -15   7   6 402.180 43.9775   4
  13   7  -6 3.95115 6.59703  10
 -13   7   6 3.12621 10.7435   3
 -13  -7   6 2.15940 4.65780   6
 -13   7   6 4.47454 16.1271   4
 -11   7   6 39.5815 16.6307   4
 -11   7   6 63.2002 14.7583   3
  11  -7  -6 43.9338 6.21802   9
 -11  -7   6 51.8163 7.83000   6
  11   7  -6 52.4429 9.80508  10
  -9   7   6 1981.74 100.325   3
   9   7  -6 1997.64 92.1852  10
  -9   7   6 1750.45 101.849   4
   9  -7  -6 2046.43 86.6947   9
  -9  -7   6 1947.82 87.8808   6
  -7   7   6 1480.88 80.5840   3
  -7  -7   6 1662.96 70.7372   6
   7   7  -6 1603.28 74.9791  10
   7  -7  -6 1452.01 68.4830   9
   5   7  -6 319.881 23.2979  10
  -5  -7   6 297.685 19.1389   6
  -5   7   6 372.610 28.7406   3
   3   7  -6 21.8126 8.06519  10
  -3  -7   6 8.15416 4.62715   6
   1   7  -6 826.957 45.0872  10
  -1  -7  -6 2335.20 104.531   9
   1   7   6 2441.80 111.550   3
   1   7   6 2274.84 107.720   7
  -1   7  -6 2620.22 110.348  10
  -1  -7  -6 2334.83 104.256   8
  -3  -7  -6 281.038 18.8183   9
  -3   7  -6 244.948 20.9130  10
   3   7   6 262.306 21.9204   3
  -3  -7  -6 310.890 19.1038   8
  -5  -7  -6 817.120 41.6928   9
  -5   7  -6 757.320 43.6046  10
   5   7   6 764.851 42.7073   3
  -5  -7  -6 845.316 40.8375   8
  -7  -7  -6 101.500 12.0536   9
  -7  -7  -6 78.6734 9.81098   8
  -7   7  -6 114.195 13.6293  10
  -9  -7  -6 512.125 27.8723   9
  -9  -7  -6 436.260 25.9709   8
 -11  -7  -6 104.710 12.1042   9
 -11  -7  -6 113.207 11.8109   8
 -13  -7  -6 209.656 17.3979   9
 -13  -7  -6 205.564 16.9536   8
 -15  -7  -6 1.29942 9.57706   5
 -15  -7  -6 0.76711 5.95324   8
 -17  -7  -6 158.499 15.8154   8
 -17  -7  -6 161.009 20.5709   5
 -19   7  -6-5.49374 32.1498   4
 -22   8   6 64.7100 29.2380   4
 -22   8   6 40.7978 35.1202   7
 -20   8   6 100.514 29.5660   4
 -20   8   6 51.4267 32.6344   7
 -20   8   6 56.3682 16.2255   3
 -18   8   6 139.617 32.5442   4
 -18   8   6 99.7078 35.3715   7
 -18   8   6 138.506 22.1352   3
 -16   8   6 78.8834 26.5171   4
 -16  -8   6 60.6408 8.42316   6
 -16   8   6 107.070 19.6840   3
 -14  -8   6 242.788 16.7947   6
 -14   8   6 217.544 26.9272   3
  14   8  -6 224.254 19.2177  10
 -14   8   6 227.838 33.6566   4
 -12   8   6 120.031 23.9789   4
  12   8  -6 89.1943 12.4238  10
 -12   8   6 99.7179 19.9341   3
 -12  -8   6 101.917 10.3774   6
 -10   8   6 603.705 46.6020   4
  10  -8  -6 642.461 31.1175   9
 -10  -8   6 617.579 32.8342   6
  10   8  -6 568.103 35.9617  10
 -10   8   6 632.894 44.9660   3
  -8  -8   6 562.637 31.2548   6
   8   8  -6 561.975 35.1393  10
  -6  -8   6 602.662 32.0658   6
   6   8  -6 600.957 36.3637  10
  -4  -8   6 87.2848 9.80209   6
   4  -8  -6 109.020 10.0435   9
   4   8  -6 93.2999 13.3620  10
  -2  -8   6 283.354 17.5029   6
   2   8  -6 278.164 21.6844  10
   0   8  -6 2479.44 103.945  10
   0  -8   6 2443.58 96.9256   6
   0  -8  -6 1900.82 96.0039   9
   0  -8  -6 2095.03 96.2803   8
  -2   8  -6 329.239 24.7847  10
  -2  -8  -6 365.928 21.6014   8
   2  -8   6 326.891 19.7287   6
  -2  -8  -6 311.718 20.8790   9
   4   8   6 58.9977 12.3953   3
   4  -8   6 83.6481 8.64970   6
  -4  -8  -6 70.7071 9.89639   9
  -4  -8  -6 86.1292 9.57178   8
   6   8   6 194.508 17.2206   3
   6  -8   6 176.890 12.3569   6
  -6   8  -6 192.799 18.0476  10
  -6  -8  -6 165.058 13.9021   8
  -6  -8  -6 143.813 14.3232   9
  -8   8  -6 1174.21 64.5473  10
  -8  -8  -6 1238.92 61.2237   8
 -10   8  -6 259.124 22.1192  10
 -10  -8  -6 260.517 19.8006   9
 -10  -8  -6 248.706 18.6509   8
 -12  -8  -6 230.468 18.6569   9
 -12  -8  -6 211.253 17.3953   8
 -14  -8  -6 17.1925 7.61415   8
 -14  -8  -6 9.21531 7.35882   9
 -16  -8  -6 55.0571 9.99511   8
 -16  -8  -6 70.9045 15.5961   5
 -18  -8  -6 66.3214 15.6293   5
 -18   8  -6 92.8641 42.9011   4
 -18  -8  -6 71.0160 11.8822   8
 -23   9   6 365.197 63.8927   7
 -23   9   6 461.346 60.5533   4
 -21   9   6 44.1052 15.8691   3
 -21   9   6 66.4066 37.2949   7
 -21   9   6 68.3058 31.5539   4
 -19   9   6 279.041 51.6617   7
 -19   9   6 318.797 33.1899   3
 -19   9   6 277.844 44.8206   4
 -17   9   6 170.370 34.2425   4
 -17   9   6 175.873 26.2853   3
 -15   9   6 30.8567 20.2437   4
 -15   9   6 35.1059 16.8504   3
 -15  -9   6 21.9520 6.18675   6
 -13  -9   6 182.814 14.7005   6
  13   9  -6 198.561 18.2727  10
 -13   9   6 200.359 26.6991   3
 -11  -9   6 1580.89 73.7779   6
  11   9  -6 1552.01 78.1834  10
 -11   9   6 1747.69 91.0220   3
 -11   9   6 1625.50 92.3281   4
  -9   9   6 74.5871 17.2803   3
  -9  -9   6 58.3879 8.59374   6
   9   9  -6 63.1511 11.5213  10
   9  -9  -6 67.2768 7.98522   9
   7  -9  -6 551.198 30.1807   9
   7   9  -6 599.039 36.5672  10
  -7  -9   6 602.792 31.8308   6
   5  -9  -6 545.665 29.6365   9
   5   9  -6 567.288 35.4591  10
  -5  -9   6 546.877 30.1272   6
   3  -9  -6 737.016 39.7674   9
  -3  -9   6 816.405 40.3352   6
   3   9  -6 885.137 46.9572  10
  -1  -9   6 862.232 42.6411   6
   1  -9  -6 827.797 43.1656   9
   1   9  -6 906.399 49.2540  10
   1  -9  -6 878.066 42.9873   8
   1  -9   6 677.569 33.8326   6
  -1  -9  -6 587.474 34.3570   9
  -1   9  -6 649.029 39.9663  10
  -1  -9  -6 685.718 35.1482   8
   3  -9   6 1358.88 61.4169   6
  -3  -9  -6 1296.28 63.3521   9
  -3   9  -6 1300.68 68.5424  10
  -3  -9  -6 1350.63 63.0182   8
   5  -9   6 4725.00 197.977   6
  -5  -9  -6 4679.19 201.420   9
  -5   9  -6 4927.73 207.787  10
  -5  -9  -6 4558.58 200.047   8
   7  -9   6 448.595 23.2650   6
  -7   9  -6 377.277 28.6929  10
  -7  -9  -6 384.856 26.1718   9
  -7  -9  -6 406.682 25.5409   8
  -9  -9  -6-3.50121 6.92466   9
  -9   9  -6 5.38909 7.85694  10
  -9  -9  -6 0.72822 5.97447   8
 -11  -9  -6 642.215 37.2025   9
 -11   9  -6 567.671 37.7861  10
 -11  -9  -6 641.830 35.7825   8
 -13  -9  -6 14.8448 8.24873   9
 -13  -9  -6 19.8011 7.53498   8
 -15  -9  -6 6.31633 7.00408   9
 -15  -9  -6 1.72398 6.55862   8
 -17  -9  -6 25.1762 12.4586   5
 -17   9  -6 32.5201 39.0994   4
 -17  -9  -6 47.8605 10.5152   8
 -22  10   6 88.8879 42.3448   7
 -22  10   6 54.9704 29.9004   4
 -20  10   6 114.823 42.8744   7
 -20  10   6 176.251 27.1139   3
 -20  10   6 166.744 37.7884   4
 -18  10   6 110.294 23.2876   3
 -18  10   6 56.3452 25.3345   4
 -16 -10   6 142.359 13.4235   6
 -16  10   6 111.159 28.0772   4
 -16  10   6 177.460 26.6222   3
 -14 -10   6 110.172 11.6177   6
  14  10  -6 117.380 15.1305  10
 -14  10   6 71.7704 24.2058   4
 -14  10   6 92.5477 21.2640   3
 -12  10   6 66.2727 20.3236   4
 -12 -10   6 91.4743 10.8424   6
  12  10  -6 91.1162 14.0366  10
 -12  10   6 74.2955 19.3404   3
 -10 -10   6 195.980 15.3197   6
  10 -10  -6 164.788 13.3899   9
 -10  10   6 168.726 26.3247   4
  -8 -10   6 15.5710 6.10358   6
   8  10  -6 23.9720 10.5531  10
   8 -10  -6 21.0443 5.97298   9
  -6 -10   6 1073.24 53.0666   6
   6 -10  -6 1088.03 52.5474   9
   6  10  -6 1160.41 60.3911  10
  -4 -10   6 1213.01 60.4170   6
   4 -10  -6 1354.90 61.1476   9
   4  10  -6 1312.90 68.1526  10
  -2 -10   6 2247.66 101.154   6
   2 -10  -6 2296.88 101.968   9
   2 -10  -6 2338.87 101.509   8
   2  10  -6 2209.23 108.891  10
   0 -10   6 150.513 12.7618   6
   0 -10  -6 119.960 12.6077   9
   0 -10  -6 137.569 12.9201   8
   0  10  -6 156.604 18.3204  10
   2 -10   6 69.0938 8.88906   6
  -2 -10  -6 90.3480 10.7600   9
  -2  10  -6 84.4568 14.4489  10
  -2 -10  -6 94.0495 10.9767   8
   4 -10   6 274.538 16.9101   6
  -4 -10  -6 190.541 17.2992   9
  -4 -10  -6 204.906 16.9323   8
  -4  10  -6 296.981 24.0313  10
  -6 -10  -6 32.9395 7.72544   8
   6 -10   6 31.5807 6.50403   6
  -6 -10  -6 24.5368 7.74583   9
  -6  10  -6 35.7483 10.9237  10
   8 -10   6 283.220 18.0060   6
  -8  10  -6 286.880 25.2599  10
  -8 -10  -6 300.632 22.4261   9
  -8 -10  -6 308.425 21.5854   8
 -10 -10  -6 69.2485 11.8246   9
 -10 -10  -6 67.9584 10.5590   8
 -10  10  -6 56.2654 12.5008  10
 -12 -10  -6 115.943 14.8775   9
 -12 -10  -6 108.836 13.1482   8
 -14 -10  -6 29.3936 8.91105   8
 -14 -10  -6 35.1949 9.83794   9
 -16  10  -6 21.4460 35.9484   4
 -16 -10  -6 39.1182 9.62692   8
 -18  10  -6-5.79195 36.1568   4
 -18 -10  -6 15.7831 11.2488   5
 -18 -10  -6 1.04202 8.24637   8
 -21  11   6 82.0942 40.9860   7
 -21  11   6 108.889 23.3693   3
 -21  11   6 103.428 33.2994   4
 -19  11   6 2.35589 14.2558   3
 -19  11   6 14.9291 24.6713   4
 -17  11   6 315.935 35.7555   3
 -17  11   6 250.178 40.0985   4
 -15 -11   6 66.0775 9.99079   6
 -15  11   6 46.4511 17.4929   3
 -15  11   6 79.0061 24.7644   4
 -13  11   6 57.9632 20.0981   3
 -13  11   6 53.0395 20.6564   4
 -13 -11   6 53.8719 8.98854   6
  13  11  -6 53.7495 12.0039  10
 -11  11   6 2.16442 14.6899   4
 -11 -11   6 4.86508 5.39769   6
  11  11  -6 6.91731 8.40676  10
   9  11  -6 180.957 19.5663  10
  -9 -11   6 149.853 13.9626   6
   9 -11  -6 141.123 12.5887   9
   7 -11  -6 519.844 30.3819   9
  -7 -11   6 560.024 31.6684   6
   5 -11  -6 135.927 12.6736   9
   5  11  -6 100.723 15.5404  10
  -5 -11   6 141.198 13.0702   6
   3 -11  -6 22.9451 6.85113   9
   3  11  -6 30.8111 10.8541  10
  -3 -11   6 30.3277 7.09880   6
   1 -11  -6 71.0025 9.70194   8
   1 -11  -6 70.2891 9.69768   9
   1  11  -6 70.6395 13.9194  10
  -1 -11   6 63.7633 8.98023   6
  -1 -11  -6 11.3393 6.25964   8
   1 -11   6 3.02621 4.56088   6
  -1  11  -6 5.01878 8.73251  10
  -1 -11  -6 2.25173 5.88486   9
  -3 -11  -6 123.186 13.4287   9
   3 -11   6 111.282 11.3758   6
  -3 -11  -6 133.427 13.0172   8
  -3  11  -6 123.574 16.7936  10
  -5 -11  -6 3.75869 6.27471   8
   5 -11   6-2.86877 4.98788   6
  -5 -11  -6 0.84058 6.89634   9
  -5  11  -6 1.27469 8.65040  10
   7 -11   6 264.986 17.5078   6
  -7  11  -6 288.160 25.7165  10
  -7 -11  -6 249.784 20.0549   8
  -7 -11  -6 236.454 20.1461   9
  -9  11  -6 19.3268 10.4278  10
  -9 -11  -6 25.8525 8.63604   8
  -9 -11  -6 24.2136 8.46092   9
 -11 -11  -6 116.825 15.3554   9
 -11 -11  -6 154.898 15.8163   8
 -11  11  -6 125.287 17.1060  10
 -13 -11  -6 245.900 20.8904   8
 -13 -11  -6 237.222 22.0401   9
 -15 -11  -6 23.3653 8.65536   8
 -15 -11  -6 13.3937 9.19562   9
 -17 -11  -6 32.8278 9.55775   8
 -17  11  -6-17.2505 34.2438   4
 -20  12   6 305.554 46.8705   4
 -20  12   6 305.910 37.6158   3
 -18  12   6 66.9090 21.6340   3
 -18  12   6 57.8808 26.7862   4
 -16 -12   6 62.4540 9.93698   6
 -16  12   6 38.1251 19.6315   3
 -14 -12   6 24.7988 7.77043   6
 -14  12   6 12.3200 17.3759   3
 -14  12   6 16.6694 20.7170   4
 -12 -12   6 10.7922 6.66801   6
  12  12  -6 14.4234 9.78720  10
 -12  12   6 16.7315 16.8406   4
 -10 -12   6 26.4580 7.66903   6
  10 -12  -6 19.2773 6.50652   9
  10  12  -6 19.7881 9.54420  10
  -8 -12   6 5.89582 5.77841   6
   8  12  -6 7.67452 9.32617  10
   8 -12  -6 2.61364 5.90137   9
   6  12  -6 597.785 38.6497  10
  -6 -12   6 566.858 31.6660   6
   4  12  -6 781.469 50.3900  10
  -4 -12   6 794.555 43.4593   6
   4 -12  -6 930.174 45.4346   9
  -2 -12   6 926.514 50.0626   6
   2 -12  -6 1095.83 52.6674   9
   2  12  -6 907.533 57.1893  10
   2 -12  -6 1084.70 51.3880   8
   0 -12   6 354.966 22.8227   6
   0 -12  -6 320.025 23.3007   9
   0 -12  -6 319.886 22.7850   8
   0  12  -6 363.660 30.1790  10
  -2 -12  -6 4.54849 5.77781   8
   2 -12   6 13.9028 6.44480   6
  -2  12  -6 19.1597 10.8328  10
  -2 -12  -6 5.84484 6.42607   9
   4 -12   6 411.312 24.5512   6
  -4  12  -6 373.301 32.3140  10
  -4 -12  -6 362.383 25.5076   8
  -4 -12  -6 406.093 26.9339   9
  -6  12  -6-2.86745 10.2165  10
  -6 -12  -6-0.84489 6.22706   8
   6 -12   6 0.61153 5.63882   6
  -6 -12  -6-0.93411 7.24910   9
  -8  12  -6 36.5231 12.9291  10
  -8 -12  -6 56.4398 10.7641   9
  -8 -12  -6 56.9018 10.8942   8
   8 -12   6 46.7683 7.90159   6
 -10 -12  -6 257.389 21.4862   9
 -10 -12  -6 220.913 19.8913   8
 -12 -12  -6 101.140 15.2643   9
 -12 -12  -6 88.2989 13.3943   8
 -12  12  -6 74.1864 15.2459  10
 -14 -12  -6 29.8757 10.0419   8
 -14 -12  -6 27.3108 10.4845   9
 -16 -12  -6 3.34023 8.55585   8
 -16  12  -6-16.9820 33.6923   4
 -19  13   6 413.085 53.0070   4
 -19  13   6 404.953 44.6760   3
 -17 -13   6 576.673 34.6054   6
 -17  13   6 584.899 59.3577   4
 -17  13   6 644.842 55.7348   3
 -15 -13   6 321.872 23.6450   6
 -15  13   6 428.259 44.2343   3
 -15  13   6 367.594 44.5295   4
 -13  13   6 52.5150 22.7050   4
  13  13  -6 36.9632 12.1099  10
 -13 -13   6 39.1418 9.05766   6
  11  13  -6 99.4705 16.1531  10
 -11 -13   6 116.069 13.5835   6
   9  13  -6 292.714 27.1433  10
  -9 -13   6 323.771 22.9940   6
   9 -13  -6 303.826 21.1297   9
   7  13  -6 2484.19 118.681  10
  -7 -13   6 2405.25 110.111   6
   7 -13  -6 2401.40 109.487   9
   5  13  -6 316.408 29.0869  10
  -5 -13   6 301.507 22.8073   6
   5 -13  -6 387.376 25.0036   9
  -3 -13   6 566.032 33.6138   6
   3 -13  -6 619.116 35.5625   9
   3  13  -6 536.207 40.2799  10
   3 -13  -6 587.113 32.9593   8
  -1 -13   6 203.105 17.6937   6
   1 -13  -6 247.852 20.0129   9
   1 -13  -6 243.350 19.2182   8
   1  13  -6 220.947 24.2749  10
  -1 -13  -6 8.15711 6.93996   8
   1 -13   6 19.8088 7.49445   6
  -1  13  -6 3.04815 10.9965  10
  -1 -13  -6 13.3511 7.56968   9
   3 -13   6 820.729 43.4905   6
  -3 -13  -6 829.880 46.4120   9
  -3  13  -6 848.575 54.1533  10
  -3 -13  -6 850.836 45.3646   8
   5 -13   6 2353.80 106.859   6
  -5  13  -6 2480.35 119.447  10
  -5 -13  -6 2415.67 109.823   8
  -5 -13  -6 2333.05 110.885   9
  -7  13  -6 47.1059 13.3054  10
  -7 -13  -6 40.5360 10.3160   8
   7 -13   6 38.5054 7.61391   6
  -7 -13  -6 34.0276 10.3921   9
  -9  13  -6 32.2614 13.0547  10
  -9 -13  -6 9.04286 8.40390   8
  -9 -13  -6 9.65788 8.26317   9
 -11  13  -6 1.45575 10.5103  10
 -11 -13  -6 25.1035 10.5384   9
 -11 -13  -6 19.1592 8.52060   8
 -13 -13  -6 444.308 32.7090   8
 -13 -13  -6 530.040 36.7454   9
 -15 -13  -6 19.1751 10.4507   9
 -15 -13  -6 22.1958 9.70252   8
 -15  13  -6 5.55837 33.6401   4
 -18  14   6 22.1251 24.3830   4
 -18  14   6 11.8842 19.3822   3
 -16 -14   6 11.4138 7.48030   6
 -16  14   6 29.1382 23.3463   4
 -16  14   6 49.9477 23.6872   3
 -14 -14   6 17.2151 8.21260   6
 -14  14   6 34.4883 21.6506   4
 -14  14   6 11.4280 19.8933   3
 -12 -14   6 4.43319 7.21395   6
  12  14  -6 8.66551 10.4131  10
 -10 -14   6 0.88214 6.91356   6
  10 -14  -6 2.25358 5.88763   9
  10  14  -6 10.5366 11.3330  10
  -8 -14   6 41.1538 10.0479   6
   8 -14  -6 18.2193 8.23283   9
   8  14  -6 35.5491 13.7977  10
  -6 -14   6 75.7482 11.4769   6
   6 -14  -6 55.4471 10.6689   9
   6  14  -6 78.6737 16.4500  10
   4  14  -6 96.0524 18.2498  10
  -4 -14   6 113.349 13.5307   6
   4 -14  -6 101.843 13.9965   9
   2 -14  -6 155.845 16.3947   9
   2  14  -6 136.944 20.6610  10
   2 -14  -6 132.348 14.2788   8
  -2 -14   6 130.743 14.3835   6
   0 -14  -6 20.1049 8.22331   8
   0 -14  -6 20.8098 8.84799   9
  -2 -14  -6 13.2995 7.84535   8
   2 -14   6 14.1756 7.07695   6
  -2  14  -6 4.99888 10.8773  10
  -2 -14  -6 15.8364 8.20841   9
   4 -14   6 151.153 15.2016   6
  -4 -14  -6 195.144 18.9549   9
  -4  14  -6 132.021 21.3383  10
  -4 -14  -6 223.568 18.7612   8
   6 -14   6 321.791 22.0363   6
  -6  14  -6 269.558 28.8876  10
  -6 -14  -6 301.593 23.9744   8
  -6 -14  -6 332.564 25.8813   9
   8 -14   6 4.83890 5.98052   6
  -8 -14  -6 19.8790 9.65857   8
  -8 -14  -6 22.7275 10.1186   9
  -8  14  -6 9.53584 11.8493  10
 -10 -14  -6 12.1903 9.65062   8
 -10 -14  -6 15.2687 9.65250   9
 -10  14  -6 14.2742 11.1838  10
 -12 -14  -6 10.5148 8.70932   8
 -12 -14  -6 3.80301 9.64780   9
 -12  14  -6 7.93215 11.0429  10
 -14 -14  -6 72.4038 15.8446   9
 -14  14  -6 32.5852 36.4793   4
 -17 -15   6 75.9436 12.3158   6
 -17  15   6 59.2000 27.4501   4
 -15 -15   6-1.87119 8.19691   6
 -15  15   6 9.31782 20.2510   3
 -13 -15   6 61.9085 11.5608   6
  13  15  -6 74.4898 15.7825  10
 -11 -15   6 3.86832 7.93859   6
  11  15  -6 12.4539 11.8447  10
  -9 -15   6 92.3494 13.4481   6
   9 -15  -6 90.0592 12.4011   9
   9  15  -6 93.9192 18.1579  10
  -7 -15   6 689.461 40.4806   6
   7 -15  -6 685.786 40.6781   9
   7  15  -6 708.987 48.8925  10
  -5 -15   6 85.8612 12.6006   6
   5 -15  -6 94.6978 13.9783   9
   5  15  -6 84.1590 17.4806  10
   3  15  -6 120.043 21.0112  10
   3 -15  -6 177.400 18.1863   9
  -3 -15   6 133.300 15.3271   6
   3 -15  -6 166.113 15.6198   8
   1 -15  -6 919.106 51.8950   9
   1  15  -6 845.831 58.2675  10
  -1 -15   6 859.814 49.0107   6
   1 -15  -6 1031.92 51.1929   8
  -1 -15  -6 204.890 19.9494   9
   1 -15   6 192.798 17.6117   6
  -1  15  -6 177.798 24.1173  10
  -1 -15  -6 216.044 19.6744   8
   3 -15   6-0.82117 6.96944   6
  -3 -15  -6-0.97140 7.82850   8
  -3  15  -6-1.75568 10.7925  10
  -3 -15  -6 6.58308 8.08646   9
   5 -15   6 16.7402 7.75987   6
  -5 -15  -6 3.06358 7.77985   8
  -5 -15  -6 13.8306 9.04175   9
  -5  15  -6 8.65391 10.9753  10
   7 -15   6 108.216 12.4011   6
  -7 -15  -6 77.0335 14.0446   9
  -7  15  -6 122.905 20.0749  10
  -7 -15  -6 115.259 14.9284   8
  -9 -15  -6-6.20154 9.33814   9
  -9  15  -6 1.73050 12.1872  10
  -9 -15  -6 1.15152 8.39438   8
 -11  15  -6 36.2513 14.2726  10
 -11 -15  -6 37.6337 11.7103   8
 -11 -15  -6 53.6651 12.8480   9
 -11  15  -6 67.6384 37.5348   4
 -13 -15  -6 2.82635 10.4183   9
 -13  15  -6 47.4245 37.1104   4
 -16 -16   6 13.9585 8.75352   6
 -14 -16   6-3.01934 8.47252   6
 -12 -16   6 48.2324 10.8313   6
  12  16  -6 51.8924 14.9347  10
 -10 -16   6 37.4228 10.0941   6
  10 -16  -6 53.1143 10.4434   9
  10  16  -6 29.8275 12.9694  10
  -8 -16   6 11.0234 8.91453   6
   8 -16  -6-1.98080 7.37935   9
   8  16  -6 1.72388 10.9238  10
  -6 -16   6 8.93323 8.08223   6
   6 -16  -6 4.33900 8.67207   9
   6  16  -6 30.3628 14.3997  10
  -4 -16   6 4.87861 7.57206   6
   4 -16  -6-6.79834 9.29590   9
   4  16  -6 1.82131 11.5405  10
  -2 -16   6 148.953 16.3142   6
   2 -16  -6 135.332 14.9933   8
   2 -16  -6 118.998 16.3398   9
   2  16  -6 125.230 21.6760  10
   0 -16   6 52.6657 11.1341   6
   0 -16  -6 69.4883 12.1462   8
   0 -16  -6 50.3842 12.2190   9
   0  16  -6 44.3063 15.0452  10
   2 -16   6 9.94251 7.56149   6
  -2 -16  -6 17.8708 10.1660   8
  -2 -16  -6 15.1507 9.98492   9
  -2  16  -6 7.38607 12.0501  10
   4 -16   6-0.87827 7.51558   6
  -4 -16  -6 2.12152 7.98680   8
  -4 -16  -6 1.21602 9.05978   9
  -4  16  -6-18.4145 13.1223  10
   6 -16   6 31.8112 8.47732   6
  -6 -16  -6 42.8153 10.7687   8
  -6 -16  -6 29.2113 11.3026   9
  -6  16  -6 40.4752 14.4872  10
   8 -16   6 12.1804 6.85543   6
  -8 -16  -6 17.0550 11.2379   9
  -8  16  -6 3.73117 12.0052  10
  -8 -16  -6 17.9174 10.0683   8
 -10  16  -6-4.64918 31.1657   4
 -10  16  -6 28.0964 14.5833  10
 -10 -16  -6 35.0466 11.7769   9
 -12  16  -6-1.85999 12.4599  10
 -12  16  -6-5.08062 34.0338   4
 -13 -17   6 45.0650 11.1513   6
  11  17  -6 57.5738 15.4858  10
 -11 -17   6 67.9018 12.8034   6
 -11 -17   6 55.7915 14.1068   8
   9 -17  -6 107.530 14.6982   9
   9  17  -6 141.757 22.0195  10
  -9 -17   6 161.964 17.3354   6
  -7 -17   6 1063.70 58.0307   6
   7 -17  -6 1059.67 58.4904   9
   7  17  -6 1105.32 67.3936  10
   5 -17  -6 7.06597 8.68115   9
  -5 -17   6 4.18202 8.03529   6
   5  17  -6-1.87720 12.5759  10
   3 -17  -6 36.7811 11.6421   9
   3  17  -6 22.9356 14.6214  10
  -3 -17   6 47.4335 10.6845   6
   1 -17  -6 247.948 21.3018   8
  -1 -17   6 195.043 19.4730   6
   1 -17  -6 237.709 23.2373   9
   1  17  -6 201.082 27.4064  10
  -1 -17  -6 22.7383 10.3388   9
  -1  17  -6 33.1206 15.7446  10
  -1 -17  -6 24.5216 9.90926   8
   1 -17   6 37.4001 10.2693   6
  -3 -17  -6 14.1040 10.4344   9
  -3  17  -6 3.92771 12.2660  10
  -3 -17  -6 10.2579 9.44119   8
   3 -17   6 9.72102 8.72029   6
  -5 -17  -6 78.9084 14.5132   9
   5 -17   6 56.5409 10.8128   6
  -5  17  -6 77.7511 18.9700  10
  -5 -17  -6 76.8140 14.2287   8
  -7  17  -6 188.010 25.7048  10
  -7 -17  -6 183.230 21.4687   9
   7 -17   6 171.150 17.1210   6
  -7 -17  -6 171.108 20.0152   8
  -9  17  -6 28.3790 15.7732  10
  12  18  -6 23.2908 14.2052  10
  10  18  -6 111.936 20.8760  10
   8  18  -6 309.216 32.6495  10
  -8 -18   6 317.730 25.7070   6
   8 -18  -6 292.301 24.9700   9
  -8 -18   6 277.870 26.2259   8
   6 -18  -6 7.30728 8.97634   9
  -6 -18   6-1.12451 9.06273   6
   6  18  -6 9.82174 13.6684  10
  -6 -18   6-4.55952 8.67109   8
   4  18  -6 125.554 22.1319  10
  -4 -18   6 137.400 17.2845   6
  -4 -18   6 125.805 17.0077   8
   2 -18  -6 644.151 38.1979   8
   2  18  -6 610.330 48.4907  10
  -2 -18   6 608.145 39.0887   6
   2 -18  -6 588.200 40.7623   9
   0 -18  -6 341.352 28.0931   8
   0 -18   6 446.415 30.0213   6
   0  18  -6 430.252 38.9818  10
   0 -18  -6 311.682 28.8655   9
  -2 -18  -6 17.1302 10.5962   8
  -2 -18  -6 9.48145 11.1529   9
   2 -18   6 35.1068 10.5747   6
  -2  18  -6 42.2297 17.6499  10
   4 -18   6 50.9881 11.7862   6
  -4 -18  -6 38.0720 12.1809   8
  -4  18  -6 66.1400 19.2187  10
   6 -18   6-1.96286 8.05229   6
   9 -19  -6 11.6530 9.40314   9
   7 -19  -6 33.1048 11.3854   9
  -5 -19   6 18.2303 9.53247   8
   5 -19  -6 13.0974 10.5750   9
   1 -19  -6 40.6488 11.1300   8
  -1 -19  -6 12.6855 10.4203   8
 -25   0   7 31.0966 27.0763   7
 -23   0   7 711.317 68.5548   7
 -21   0   7 10.6609 21.1557   7
 -19   0   7 879.484 72.0057   7
 -19   0   7 796.777 43.4886   3
 -17   0   7 41.7974 23.8848   7
 -17   0   7 34.9696 8.41625   3
 -15   0   7 55.7750 23.0442   7
 -15   0   7 62.5245 10.0546   3
 -13   0   7 505.579 30.2577   3
 -13   0   7 445.045 44.1498   7
 -11   0   7 17653.2 743.713   3
 -11   0   7 19104.2 764.050   7
   9   0  -7 7963.11 327.684   5
   7   0  -7 378.919 20.1623   5
  -7   0   7 336.011 29.8671   7
  -5   0   7 1607.53 77.0007   3
   5   0  -7 1736.32 74.7583   5
  -5   0   7 1689.67 82.0744   7
   3   0  -7 668.218 33.3793   5
   3   0  -7 616.016 32.3688   9
  -3   0   7 612.633 33.4806   3
  -3   0   7 724.585 36.1451   7
   1   0  -7 498.034 27.7134   5
   1   0  -7 492.490 26.3825   9
  -1   0   7 482.336 26.1505   3
  -1   0  -7 457.680 28.0823   5
  -1   0  -7 504.591 26.5354   9
   1   0   7 481.572 25.2100   3
   3   0   7 17.5443 4.04213   3
  -5   0  -7 4167.89 187.719   5
  -5   0  -7 4377.99 182.370  10
  -7   0  -7 38.8728 7.05170   9
  -7   0  -7 38.8702 10.9038   5
  -7   0  -7 43.4833 7.05143  10
  -9   0  -7 1055.66 65.4947   5
  -9   0  -7 1376.91 60.3448   9
 -11   0  -7 327.390 28.9762   5
 -13   0  -7 408.908 34.3161   5
 -15   0  -7 108.985 19.8550   5
 -17   0  -7 161.871 24.7561   5
 -19   0  -7 25.8849 23.9699   4
 -19   0  -7 54.5070 19.0060   5
 -21   0  -7 27.4919 22.2954   4
 -26   1   7 4.31151 28.1188   7
 -26  -1   7 24.7789 24.6392   7
 -24  -1   7-3.46863 22.9277   7
 -24   1   7 4.18966 26.1539   7
 -22  -1   7 80.3105 28.9289   7
 -22   1   7 19.7820 27.2620   7
 -20  -1   7 49.8875 23.5582   7
 -20   1   7 47.5614 26.4464   7
 -18   1   7 385.646 26.1352   3
 -18  -1   7 351.087 23.2378   3
 -18   1   7 311.810 44.6823   7
 -18  -1   7 287.492 39.7771   7
 -16   1   7 405.351 27.5124   3
 -16  -1   7 404.585 25.4008   3
 -16   1   7 354.175 45.3686   7
 -16  -1   7 377.624 42.3437   7
 -14  -1   7 16.8718 6.15632   3
 -14   1   7 25.6264 8.72718   3
 -14  -1   7 15.9386 16.9792   7
 -14   1   7 2.65298 18.2484   7
 -12   1   7 742.877 42.1531   3
 -12  -1   7 766.469 40.1485   3
 -12   1   7 755.240 58.0426   7
 -12  -1   7 767.435 54.5534   7
  10  -1  -7 617.577 27.8680   5
 -10   1   7 615.282 35.6934   3
 -10  -1   7 523.925 42.6819   7
 -10   1   7 632.853 49.2056   7
   8  -1  -7 519.430 26.3412   5
   8   1  -7 589.802 27.6763   5
  -6   1   7 87.2926 11.4059   3
  -6  -1   7 87.4184 9.74550   3
   6  -1  -7 59.2195 7.25242   9
   6   1  -7 73.6864 8.32520   5
   6  -1  -7 55.8722 6.74944   5
  -6   1   7 103.907 17.4971   7
  -4  -1   7 39.3103 8.75538   7
  -4   1   7 25.6003 9.68279   7
  -4  -1   7 43.7961 6.86052   3
  -4   1   7 45.0365 7.81759   3
   4  -1  -7 36.2181 5.82606   9
   4   1  -7 37.5562 7.30348   5
   2  -1  -7 190.566 13.9762   9
  -2   1   7 169.606 14.7142   3
  -2  -1   7 257.653 15.0622   3
   2   1  -7 259.150 17.0169   5
   2  -1  -7 182.633 14.3173   5
  -2   1   7 216.204 15.9986   7
   0  -1  -7 1751.84 76.0359   5
   0   1  -7 1560.75 76.8470   5
   0  -1  -7 1720.90 74.3903   9
   0   1   7 1676.56 74.5778   3
   0  -1   7 1584.02 72.9504   3
  -2   1  -7 226.195 19.2960   5
   2  -1   7 264.464 15.1842   3
   2   1   7 255.367 15.6826   3
  -4   1  -7 2.12574 5.30357  10
   4   1   7 26.1376 4.38152   3
  -6  -1  -7 78.8055 9.30509   9
  -6  -1  -7 100.915 12.7875   5
  -6   1  -7 98.8877 13.9666   5
  -6   1  -7 92.6701 10.0322  10
  -8   1  -7 49.3924 7.80447  10
  -8   1  -7 53.4321 13.1048   5
  -8  -1  -7 58.4759 11.4898   5
  -8  -1  -7 61.8345 8.48251   9
  -8  -1  -7 58.6171 7.50744  10
 -10  -1  -7 22.0075 6.48454   9
 -10   1  -7 5.37784 10.2546   5
 -10  -1  -7 22.7368 10.1009   5
 -12   1  -7 706.334 47.6305   5
 -12  -1  -7 632.727 45.1641   5
 -12  -1  -7 758.800 38.3516   9
 -14   1  -7 173.127 23.5557   5
 -14  -1  -7 134.526 20.7646   5
 -16  -1  -7 21.1767 13.5737   5
 -16   1  -7 9.32578 12.8331   5
 -18  -1  -7 64.2384 18.5239   5
 -18   1  -7 80.1316 20.6788   5
 -18  -1  -7 54.9863 25.0375   4
 -20   1  -7-2.28579 15.5121   5
 -20  -1  -7 2.09553 14.5810   5
 -20   1  -7-14.1215 31.5321   4
 -20  -1  -7 16.8365 21.4538   4
 -25   2   7 18.7245 21.9156   4
 -25   2   7 9.28461 31.0981   7
 -25  -2   7-6.20126 18.7608   7
 -23   2   7-3.41189 21.6207   4
 -23   2   7-4.37625 27.7309   7
 -23  -2   7-9.03788 21.7174   7
 -21   2   7 24.6363 19.8194   4
 -21  -2   7 20.0281 19.6857   7
 -21   2   7 24.2456 28.4731   7
 -19   2   7 86.7243 13.3850   3
 -19   2   7 102.511 26.3723   4
 -19   2   7 129.587 34.3685   7
 -19  -2   7 119.171 27.1325   7
 -17   2   7 415.284 29.6776   3
 -17  -2   7 425.221 25.8236   3
 -17   2   7 466.283 45.0140   4
 -17  -2   7 433.925 43.0762   7
 -17   2   7 460.159 53.6480   7
 -15  -2   7 105.507 11.3245   3
 -15   2   7 112.168 14.6949   3
 -15   2   7 89.0449 27.3445   7
 -15  -2   7 128.919 23.8769   7
 -13  -2   7 234.786 17.1123   3
 -13   2   7 230.937 20.4212   3
 -13  -2   7 242.507 28.2563   7
 -13   2   7 224.221 33.3117   7
 -11  -2   7 661.201 34.8054   3
 -11   2   7 645.436 38.7477   3
 -11  -2   7 670.681 46.2530   7
 -11   2   7 635.202 52.4551   7
   9  -2  -7 1671.32 74.2359   9
  -9  -2   7 1793.13 87.2639   7
   7  -2  -7 7.74436 4.18264   9
   7   2  -7 13.9118 5.41783   5
  -7   2   7 3.27559 12.5907   7
   5   2  -7 20.0779 6.37987   5
  -5  -2   7 20.4703 8.13690   7
  -5   2   7 46.5108 14.2597   7
   5  -2  -7 27.8489 5.43432   9
  -5  -2   7 22.8503 5.40011   3
  -5   2   7 32.5349 8.32711   3
   3  -2  -7 65.6430 7.74757   9
  -3  -2   7 70.1780 7.86016   3
   3   2  -7 57.1728 8.86584   5
   1  -2  -7 759.983 38.3094   9
   1   2  -7 813.138 40.3184  10
  -1   2   7 764.550 39.3060   7
  -1  -2   7 841.424 38.4014   3
  -1   2   7 759.675 40.4995   3
   1   2  -7 816.442 42.5165   5
  -1   2  -7 2690.90 115.448  10
   1   2   7 2538.19 114.267   3
  -1   2  -7 2695.41 119.096   5
  -3   2  -7 360.598 22.2984  10
   3   2   7 350.963 19.9317   3
  -5   2  -7 38.5295 11.0741   5
  -5  -2  -7 22.3609 7.55994   5
  -5   2  -7 34.1433 7.34504  10
   5   2   7 19.0003 4.18462   3
  -5  -2  -7 26.9191 6.12409   9
  -7  -2  -7 17.8684 8.20228   5
  -7   2  -7 18.9712 9.66049   5
  -7  -2  -7 10.8126 5.24481   9
  -7   2  -7 16.4821 6.18058  10
  -9  -2  -7 75.0370 9.52778   9
  -9   2  -7 97.3843 10.4977  10
  -9   2  -7 89.8478 15.3048   5
  -9  -2  -7 69.6026 12.5626   5
 -11  -2  -7 8.39823 5.88371   9
 -11  -2  -7 8.54187 9.09748   5
 -11   2  -7 9.02680 10.9725   5
 -13  -2  -7 7.37779 5.92369   9
 -13  -2  -7-4.23475 10.8479   5
 -13   2  -7 8.34313 13.0767   5
 -15   2  -7 150.645 23.7363   5
 -15  -2  -7 208.703 24.7259   5
 -17  -2  -7 312.708 32.4025   5
 -17   2  -7 306.774 33.9004   5
 -19  -2  -7 96.2328 27.3128   4
 -19   2  -7 57.1223 38.1579   4
 -19  -2  -7 67.7448 18.7972   5
 -19   2  -7 102.508 23.0640   5
 -21   2  -7 10.1172 30.1115   4
 -26  -3   7 30.2863 20.1083   7
 -24  -3   7 48.9746 20.1131   7
 -24   3   7 28.5241 29.2651   7
 -24   3   7 29.4479 24.0506   4
 -22   3   7 186.551 43.6728   7
 -22  -3   7 247.542 34.1253   7
 -22   3   7 253.452 40.3327   4
 -20   3   7 32.3200 29.7967   7
 -20  -3   7 29.1974 19.2812   7
 -20   3   7 36.0455 23.1082   4
 -20   3   7 24.8546 10.3324   3
 -18   3   7 65.3061 28.7938   7
 -18  -3   7 65.2615 19.8485   7
 -18   3   7 86.2559 24.4388   4
 -18   3   7 59.1666 12.3072   3
 -18  -3   7 49.9013 8.24582   3
 -16   3   7 93.6634 14.6092   3
 -16   3   7 115.816 25.5299   4
 -16  -3   7 121.882 11.4028   3
 -16   3   7 51.8413 25.0350   7
 -16  -3   7 122.188 22.2059   7
 -14  -3   7 19.3694 5.78337   3
 -14   3   7 28.5012 9.79664   3
 -14  -3   7 36.4704 14.5270   7
 -14   3   7 25.7107 19.1601   7
 -12   3   7 1448.32 91.2845   7
 -12  -3   7 1453.34 78.6910   7
 -12   3   7 1383.05 72.8505   3
 -12  -3   7 1476.33 67.0064   3
 -10   3   7 67.1588 12.2028   3
  10  -3  -7 70.7410 6.86239   9
 -10  -3   7 64.9443 8.20060   3
 -10   3   7 86.4851 22.3389   7
 -10  -3   7 62.7243 13.4630   7
   8  -3  -7 531.061 26.7223   9
   6   3  -7 32.3687 7.42965   5
   6  -3  -7 32.6409 5.51772   9
  -6   3   7 52.4205 16.7033   7
  -4   3   7 572.782 38.4317   7
   4  -3  -7 500.765 25.8904   9
  -4   3   7 513.049 30.8166   3
   2  -3  -7 32.8817 6.09095   9
   2   3  -7 37.9740 7.72905  10
  -2   3   7 40.8119 10.8560   7
  -2   3   7 39.1740 8.42336   3
  -2  -3   7 58.6171 7.05995   3
   2   3  -7 27.9522 8.16202   5
   0   3  -7 1058.66 53.5321  10
   0   3  -7 996.516 55.5752   5
   0   3   7 1195.45 51.3931   7
   0   3   7 1093.77 53.8474   3
  -2   3  -7 357.455 23.2776  10
   2   3   7 381.188 22.5532   3
  -4   3  -7 196.113 15.9183  10
  -4   3  -7 170.316 19.0692   5
  -4  -3  -7 222.510 15.5451   9
   4   3   7 217.228 14.2764   3
  -6   3  -7 87.0260 10.6844  10
  -6   3  -7 84.4883 14.2069   5
   6   3   7 48.5034 5.52649   3
  -6  -3  -7 36.3416 7.24294   9
  -8   3  -7 193.375 15.7241  10
  -8  -3  -7 185.113 14.8053   9
  -8  -3  -7 200.197 18.3720   5
  -8   3  -7 164.118 20.3803   5
 -10  -3  -7 61.1961 8.77766   9
 -10  -3  -7 60.8407 12.3211   5
 -10   3  -7 71.6703 16.0191   5
 -12   3  -7 516.887 40.9908   5
 -12  -3  -7 499.313 30.1741   9
 -12  -3  -7 556.546 37.3256   5
 -14   3  -7 181.083 24.9494   5
 -14  -3  -7 151.917 14.4168   9
 -14  -3  -7 172.835 21.2550   5
 -16   3  -7 92.1002 20.1018   5
 -16  -3  -7 40.1544 15.0720   5
 -18   3  -7 15.8391 15.3586   5
 -18  -3  -7 1.86114 12.9537   5
 -20   3  -7-2.38624 16.4001   5
 -20  -3  -7 6.10289 15.3157   5
 -20   3  -7-20.6530 31.2396   4
 -25   4   7 97.4485 41.5963   7
 -25  -4   7 115.049 24.2455   7
 -25   4   7 127.069 35.6277   4
 -23  -4   7 518.729 45.3483   7
 -23   4   7 447.042 63.0675   7
 -23   4   7 436.129 53.2016   4
 -21  -4   7 35.3631 16.0004   7
 -21   4   7 48.2028 30.8962   7
 -21   4   7 32.5811 22.1601   4
 -19   4   7 129.686 17.2192   3
 -19   4   7 134.476 34.4634   7
 -19  -4   7 98.9246 20.7414   7
 -19   4   7 125.832 29.7234   4
 -17   4   7 860.615 64.6078   4
 -17   4   7 721.967 46.9235   3
 -17  -4   7 804.803 40.2778   3
 -17   4   7 653.392 66.2073   7
 -17  -4   7 794.168 54.6749   7
 -15   4   7 493.096 44.9401   4
 -15  -4   7 461.702 37.3819   7
 -15   4   7 418.888 49.6449   7
 -15  -4   7 440.276 26.4499   3
 -15   4   7 482.510 34.2477   3
  15   4  -7 479.878 28.1030  10
 -13  -4   7 108.783 10.5098   3
 -13   4   7 93.0644 15.1333   3
 -13   4   7 126.174 26.9806   7
 -13  -4   7 87.2321 15.7808   7
 -11  -4   7 1947.83 85.9602   3
 -11   4   7 1809.25 93.1920   3
  11  -4  -7 1936.03 82.7252   9
 -11  -4   7 1988.72 95.3416   7
 -11   4   7 1734.14 107.200   7
  -9  -4   7 18.8914 9.34749   7
  -9   4   7 6.14840 14.6119   7
  -9   4   7 9.51269 7.97186   3
  -9  -4   7 17.1006 5.42222   3
   9  -4  -7 8.54277 3.97331   9
   7  -4  -7 1114.48 51.4528   9
  -7   4   7 1176.62 69.5536   7
   5   4  -7 1881.52 84.6045   5
   5  -4  -7 1825.57 80.7506   9
  -5   4   7 1770.79 94.7449   7
   3   4  -7 832.221 44.8222   5
  -3   4   7 750.154 44.4408   3
   3  -4  -7 864.066 40.2461   9
  -3   4   7 839.498 49.7552   7
  -1   4   7 471.583 29.4712   7
  -1   4   7 457.598 28.5453   3
   1   4  -7 410.211 29.2007   5
   1   4   7 4309.00 173.524   7
   1   4   7 3834.65 177.939   3
  -3  -4  -7 0.54275 4.82903   9
   3   4   7 3.48006 5.49587   3
  -3   4  -7 11.1782 9.48784   5
  -5  -4  -7 5707.08 247.241   9
   5   4   7 5752.69 245.346   3
  -7  -4  -7 152.877 13.7503   9
  -7   4  -7 187.438 21.5348   5
  -9  -4  -7 1.99718 7.19808   5
  -9  -4  -7-3.28940 5.34991   9
  -9   4  -7 4.67819 10.4460   5
 -11  -4  -7 223.206 20.9553   5
 -11  -4  -7 172.323 15.4351   9
 -11   4  -7 223.089 25.5378   5
 -13   4  -7 128.173 22.8329   5
 -13  -4  -7 163.159 19.6010   5
 -13  -4  -7 168.064 14.9999   9
 -15  -4  -7 119.435 19.0226   5
 -15   4  -7 108.602 21.9135   5
 -17   4  -7 1358.39 81.2391   5
 -17  -4  -7 1218.01 73.9828   5
 -19   4  -7 67.4088 38.6877   4
 -19   4  -7 67.9909 20.9611   5
 -19  -4  -7 40.5045 15.8268   5
 -21   4  -7 31.6019 18.3467   5
 -26  -5   7 2.23200 13.7208   7
 -24  -5   7 546.298 44.6638   7
 -24   5   7 346.064 58.0603   7
 -24   5   7 412.904 55.2471   4
 -22  -5   7 210.548 28.4929   7
 -22   5   7 242.999 40.1206   4
 -22   5   7 266.247 49.3505   7
 -20   5   7 38.2625 21.9720   4
 -20   5   7 37.8526 12.3856   3
 -20   5   7 38.6849 29.5843   7
 -20  -5   7 42.0458 15.6231   7
 -18   5   7 102.383 27.1419   4
 -18  -5   7 75.5886 17.3991   7
 -18   5   7 92.4948 31.2325   7
 -18   5   7 75.6164 15.3431   3
 -16   5   7 201.644 23.1178   3
 -16  -5   7 229.523 25.8689   7
 -16   5   7 268.524 34.8711   4
 -16  -5   7 242.322 16.4669   6
 -16   5   7 201.692 36.8514   7
 -14  -5   7 440.320 33.2107   7
 -14   5   7 381.747 46.7936   7
 -14   5   7 386.109 40.7897   4
  14   5  -7 412.040 26.2074  10
 -14   5   7 344.218 30.2761   3
 -12  -5   7-7.53173 9.54889   7
  12   5  -7-3.68199 6.45199  10
 -12   5   7 15.7205 18.0073   7
 -12   5   7 10.1682 9.56947   3
 -10   5   7 196.897 20.4207   3
  10   5  -7 174.517 15.8080  10
  10  -5  -7 188.863 12.4359   9
 -10   5   7 204.064 29.6213   7
  -8   5   7 983.791 54.4566   3
   8  -5  -7 937.422 44.2207   9
   6  -5  -7 1518.60 68.7272   9
  -6   5   7 1544.20 77.8706   3
  -6   5   7 1648.47 86.7089   7
  -4   5   7 3060.13 144.887   7
   2   5  -7 351.519 25.3789   5
  -2   5   7 324.498 27.3821   7
   0   5   7 2101.09 97.1619   7
   0   5   7 2166.71 98.7591   3
  -2   5  -7 1194.49 66.7910   5
   2   5   7 1294.30 61.9310   3
  -2  -5  -7 1279.55 59.3526   9
  -4   5  -7 1015.11 55.6990   5
   4   5   7 904.338 45.7333   3
  -4  -5  -7 892.993 45.2801   9
  -6   5  -7 901.129 54.9699   5
   6   5   7 898.037 42.7620   3
  -6  -5  -7 855.288 44.5086   9
  -8   5  -7 7.88332 6.53754  10
   8  -5   7 10.5317 3.98650   6
  -8   5  -7 20.6000 12.3044   5
  -8  -5  -7 9.37784 5.83825   9
 -10   5  -7 10.4734 12.7353   5
 -10  -5  -7 13.4315 6.16781   9
 -12  -5  -7 133.141 17.0009   5
 -12   5  -7 157.115 23.7899   5
 -12  -5  -7 106.348 12.6852   9
 -14  -5  -7 5.43598 9.46592   5
 -14   5  -7 4.11572 14.1498   5
 -14  -5  -7 15.2108 7.07450   9
 -16   5  -7 81.2807 19.8740   5
 -16  -5  -7 95.8655 18.1150   5
 -18  -5  -7 139.353 22.5366   5
 -18   5  -7 144.013 26.4944   5
 -20   5  -7-5.58948 33.8192   4
 -23   6   7 281.800 54.3519   7
 -23  -6   7 204.742 28.8941   7
 -23   6   7 356.259 48.1688   4
 -21   6   7 27.7505 25.9123   4
 -21  -6   7 33.7411 15.4964   7
 -21   6   7 60.6947 31.7412   7
 -21   6   7 61.2234 14.4341   3
 -19   6   7 243.702 44.9498   7
 -19   6   7 159.052 32.7009   4
 -19   6   7 232.677 25.4372   3
 -19  -6   7 245.083 27.2985   7
 -17   6   7 49.9635 22.4259   4
 -17   6   7 41.1260 27.3001   7
 -17   6   7 36.6657 13.2721   3
 -17  -6   7 36.9225 13.6052   7
 -15   6   7 32.4231 12.3782   3
 -15   6   7 47.3386 19.1941   4
 -15   6   7 39.7439 23.0863   7
 -15  -6   7 31.8696 6.77320   6
  15   6  -7 34.4027 8.91847  10
  13   6  -7 0.84134 6.78118  10
 -13   6   7 6.67008 15.6583   4
 -13   6   7 5.86516 19.6449   7
 -13   6   7 4.25762 9.99529   3
 -11   6   7 263.437 37.1479   7
  11  -6  -7 297.127 17.0922   9
 -11   6   7 264.215 25.9839   3
  11   6  -7 321.887 22.7648  10
  -9   6   7 524.646 46.5370   7
   9   6  -7 457.624 30.6131  10
   9  -6  -7 539.656 26.5727   9
  -9   6   7 488.951 36.0459   3
   7   6  -7 6.72349 7.25046  10
  -7   6   7 90.7762 14.8316   3
  -5   6   7 257.130 28.0925   7
  -5   6   7 288.073 23.7182   3
  -3   6   7 283.437 28.1655   7
   3   6  -7 374.155 24.8789  10
   1   6  -7 100.758 12.9014  10
  -1   6   7 120.258 16.2882   7
   1   6   7 1680.88 84.0063   7
  -1   6  -7 1954.86 92.7992   5
  -1  -6  -7 1926.51 84.2583   9
  -1   6  -7 1968.22 88.5102  10
   1   6   7 1869.25 88.2459   3
  -3   6  -7 1093.20 59.4291   5
  -3  -6  -7 939.674 49.4466   9
  -3   6  -7 1074.03 53.9861  10
   3   6   7 1026.74 52.0421   3
  -5   6  -7 173.700 21.8478   5
   5   6   7 220.724 16.3316   3
  -5  -6  -7 206.295 15.6354   9
  -5   6  -7 153.785 16.6562  10
  -7  -6  -7 45.0283 8.02814   9
  -7   6  -7 27.7046 8.74061  10
  -7   6  -7 28.3964 14.3119   5
  -7  -6  -7 34.0463 7.28183   8
  -9  -6  -7 57.8465 9.53359   8
  -9   6  -7 109.178 13.2240  10
  -9  -6  -7 64.7527 10.0169   9
  -9   6  -7 107.409 19.5245   5
 -11   6  -7 421.934 37.6220   5
 -11  -6  -7 365.100 25.4443   9
 -11  -6  -7 439.241 26.0930   8
 -13  -6  -7 6.44503 9.29858   5
 -13  -6  -7 8.03546 6.66005   9
 -13  -6  -7 10.8134 6.51742   8
 -13   6  -7 10.1457 12.8625   5
 -15  -6  -7 7.34994 6.08693   8
 -15   6  -7 2.17768 14.9684   5
 -15  -6  -7 2.84880 9.79214   5
 -17  -6  -7 69.0740 16.9986   5
 -19   6  -7 5.58930 34.3589   4
 -19  -6  -7-5.55114 12.7184   5
 -22   7   7 172.040 45.2364   7
 -22   7   7 177.673 36.7458   4
 -20   7   7 67.6134 16.7361   3
 -20   7   7 45.7118 32.2979   7
 -20   7   7 68.2881 28.3774   4
 -18   7   7 106.821 19.7113   3
 -18   7   7 155.941 38.1471   7
 -18   7   7 124.956 28.7069   4
 -16   7   7 50.6984 14.8167   3
 -16  -7   7 58.4834 8.65996   6
 -16   7   7 51.5645 30.0308   7
 -16   7   7 32.4899 20.2883   4
 -14   7   7 16.2822 22.9339   7
 -14   7   7 9.65414 11.4668   3
 -14  -7   7 1.85871 4.76363   6
  14   7  -7 4.40288 6.96832  10
 -14   7   7 9.71808 14.9356   4
 -12   7   7 93.6181 26.6238   7
 -12   7   7 109.303 18.3719   3
  12   7  -7 103.436 13.3215  10
 -12  -7   7 87.6019 10.1551   6
 -10   7   7 244.843 25.9806   3
  10   7  -7 299.475 22.3953  10
 -10   7   7 227.182 33.5132   7
 -10  -7   7 260.292 18.0617   6
  -8   7   7 94.2797 22.6890   7
  -8   7   7 151.667 19.6214   3
   8   7  -7 107.357 13.9418  10
  -6   7   7 573.661 38.7264   3
   6   7  -7 479.621 32.1279  10
  -4   7   7 658.400 44.1251   3
   4   7  -7 670.959 40.6725  10
   4  -7  -7 780.849 37.3508   9
  -4   7   7 634.522 46.8630   7
  -2   7   7 1184.84 63.8321   3
   2   7  -7 1110.86 60.0243  10
  -2   7   7 1184.28 65.2602   7
   2  -7  -7 1208.97 56.7336   9
   0   7  -7 1040.13 58.7524  10
   0  -7   7 1049.50 53.6273   6
   0   7   7 1126.32 59.9430   7
   2  -7   7 1678.84 82.3788   6
  -2   7  -7 1739.17 88.6663  10
  -4   7  -7 972.652 50.7725  10
  -4  -7  -7 960.895 47.1092   9
   4  -7   7 851.825 43.7291   6
   4   7   7 887.343 47.9285   3
  -4  -7  -7 938.936 45.7589   8
  -6  -7  -7 121.742 12.9569   9
   6  -7   7 150.493 11.4134   6
  -6   7  -7 127.082 15.5494  10
  -6  -7  -7 134.557 13.7152   8
  -8   7  -7 34.6440 9.87234  10
  -8  -7  -7 46.4527 9.01603   9
  -8   7  -7 30.8701 14.5160   5
  -8  -7  -7 33.8785 8.46968   8
 -10  -7  -7 440.334 26.9197   9
 -10   7  -7 386.376 27.8180  10
 -10  -7  -7 410.249 26.4968   8
 -10   7  -7 336.316 35.2234   5
 -12  -7  -7 125.507 14.2497   9
 -12  -7  -7 153.324 14.9750   8
 -14  -7  -7 38.4127 12.5439   5
 -14  -7  -7 29.6389 9.60344   8
 -14  -7  -7 32.7266 8.78078   9
 -16  -7  -7 3.02437 10.6510   5
 -16  -7  -7 4.96997 6.49341   8
 -18  -7  -7-6.86341 12.0871   5
 -23   8   7 531.951 59.8446   4
 -23   8   7 426.123 65.8433   7
 -21   8   7 103.796 31.3904   4
 -21   8   7 134.169 41.8134   7
 -21   8   7 141.843 22.3783   3
 -19   8   7 160.335 34.4466   4
 -19   8   7 76.6115 34.6732   7
 -19   8   7 135.404 22.1286   3
 -17   8   7 154.720 30.9743   4
 -17   8   7 176.669 23.9929   3
 -17  -8   7 182.213 14.8368   6
 -17   8   7 130.174 36.3327   7
 -15  -8   7 27.6985 6.98679   6
 -15   8   7 34.4655 19.7903   4
 -15   8   7 43.1735 15.8094   3
 -15   8   7 32.3286 27.9038   7
 -13   8   7 1.75680 11.9223   3
 -13   8   7-2.36938 16.2842   4
  13   8  -7 1.91538 7.35912  10
 -13  -8   7 5.06424 5.41687   6
 -13   8   7-21.9992 21.8677   7
  11   8  -7 1326.87 68.4480  10
 -11   8   7 1366.58 77.7387   3
 -11  -8   7 1376.69 64.4731   6
   9   8  -7 500.473 32.8097  10
  -9  -8   7 487.685 28.4819   6
  -9   8   7 534.092 39.9900   3
   7  -8  -7 6.07004 5.11127   9
   7   8  -7 10.9386 7.65643  10
  -7   8   7 19.9456 11.5613   3
  -7  -8   7 18.8030 6.13167   6
  -5   8   7 1174.50 65.3650   3
  -5  -8   7 1158.73 54.3066   6
   5  -8  -7 1047.62 53.1682   9
   5   8  -7 1178.32 60.0913  10
  -3   8   7 229.049 24.2146   3
   3   8  -7 256.483 21.8168  10
  -3  -8   7 274.645 18.0365   6
   3  -8  -7 247.159 17.6604   9
  -1   8   7 532.265 36.5684   7
  -1  -8   7 518.946 28.6197   6
  -1   8   7 551.521 37.1575   3
   1  -8  -7 487.114 29.0267   9
   1   8  -7 526.220 34.1138  10
   1  -8   7 7027.68 292.095   6
   1   8   7 6720.11 300.350   3
  -1   8  -7 6961.43 299.379  10
  -1  -8  -7 7107.06 294.190   9
  -3   8  -7 858.402 49.3443  10
  -3  -8  -7 896.295 46.1354   9
  -3  -8  -7 869.272 44.2956   8
   3  -8   7 869.586 42.6877   6
   5   8   7 968.378 50.2611   3
   5  -8   7 841.392 44.5390   6
  -5   8  -7 873.185 51.5570  10
  -5  -8  -7 1139.43 52.8663   9
  -5  -8  -7 1029.00 49.1760   8
   7  -8   7 324.709 19.3024   6
  -7  -8  -7 357.222 23.7450   9
  -7   8  -7 314.648 25.3040  10
  -7  -8  -7 330.671 23.2492   8
  -9  -8  -7 33.4021 8.52983   8
  -9   8  -7 51.5799 11.0841  10
  -9  -8  -7 31.2266 8.41389   9
 -11  -8  -7 193.667 17.3784   8
 -11  -8  -7 179.536 16.9633   9
 -13  -8  -7 71.0622 11.9217   9
 -13  -8  -7 95.6093 12.7625   8
 -15  -8  -7 3.70228 7.32450   9
 -15  -8  -7 13.1238 11.2062   5
 -15  -8  -7 1.85646 6.76886   8
 -17  -8  -7 410.292 28.2019   8
 -17  -8  -7 365.012 33.8869   5
 -19  -8  -7-8.97652 13.5213   5
 -22   9   7 67.7480 28.8659   4
 -22   9   7 59.2471 39.7980   7
 -22   9   7 72.9118 18.5150   3
 -20   9   7 246.753 30.4376   3
 -20   9   7 333.901 45.9524   4
 -20   9   7 375.101 57.6988   7
 -18   9   7 51.2345 18.1065   3
 -18   9   7 32.4716 22.6446   4
 -18   9   7 8.93891 28.7732   7
 -16   9   7 24.0246 14.8021   3
 -16   9   7 17.3259 18.8642   4
 -16  -9   7 30.8571 7.30034   6
 -16   9   7 43.4160 29.7384   7
 -14   9   7 18.1426 19.1203   4
 -14  -9   7 22.5541 6.65917   6
  14   9  -7 21.1542 9.19644  10
 -14   9   7 11.7893 13.5299   3
 -12  -9   7 2.65329 5.24978   6
  12   9  -7 1.04464 8.02838  10
 -12   9   7 21.0259 13.9346   3
  10  -9  -7 318.075 20.8776   9
 -10  -9   7 359.355 22.7785   6
 -10   9   7 344.003 32.9892   3
  10   9  -7 373.491 27.2731  10
   8  -9  -7 655.752 34.3811   9
  -8  -9   7 652.466 35.6163   6
   8   9  -7 737.619 41.8843  10
  -8   9   7 585.092 46.0090   3
  -6  -9   7 8.26005 5.87415   6
   6  -9  -7 10.9324 5.88084   9
   6   9  -7 11.9688 8.37150  10
  -6   9   7 14.6926 12.2981   3
   4  -9  -7 192.470 16.0181   9
  -4  -9   7 270.365 17.8706   6
   4   9  -7 223.894 21.1142  10
  -4   9   7 273.907 27.3049   3
  -2  -9   7-0.59888 5.44589   6
   2  -9  -7-1.93288 5.24037   9
   2   9  -7-6.65485 8.17524  10
  -2   9   7-4.28101 11.1827   3
   0  -9  -7 139.065 14.3579   9
   0  -9   7 268.765 16.6473   6
   0   9  -7 270.167 22.4767  10
   0   9   7 152.657 20.3136   3
  -2  -9  -7 45.7168 8.47993   8
  -2  -9  -7 50.5373 8.67060   9
  -2   9  -7 28.1404 10.4495  10
   2  -9   7 34.6228 6.89529   6
  -4  -9  -7 1058.19 50.0576   8
   4  -9   7 877.291 45.4993   6
  -4   9  -7 859.080 53.1303  10
  -4  -9  -7 1050.95 50.5843   9
  -6   9  -7 8.03759 9.38549  10
  -6  -9  -7 43.7657 8.95913   8
   6  -9   7 15.3136 5.26312   6
  -6  -9  -7 43.3574 9.56397   9
  -8   9  -7 32.8182 10.5473  10
  -8  -9  -7 13.6298 7.57614   9
   8  -9   7 26.7302 5.56293   6
  -8  -9  -7 18.8234 7.55017   8
 -10  -9  -7 299.077 23.9935   9
 -10   9  -7 313.855 26.3384  10
 -12  -9  -7 1293.32 65.9375   9
 -12  -9  -7 1336.45 66.5014   8
 -14  -9  -7 273.062 22.8902   9
 -14  -9  -7 303.959 23.4616   8
 -16  -9  -7 17.1910 12.2494   5
 -16  -9  -7 2.03779 7.98865   8
 -18  -9  -7 30.7719 10.9721   8
 -18  -9  -7 18.5512 13.6323   5
 -21  10   7 21.4822 33.0145   7
 -21  10   7 7.80646 24.3669   4
 -21  10   7 2.14008 13.9552   3
 -19  10   7 240.154 49.6559   7
 -19  10   7 289.352 42.8107   4
 -19  10   7 192.594 28.3175   3
 -17 -10   7 169.817 15.0294   6
 -17  10   7 169.932 43.6861   7
 -17  10   7 187.946 27.7414   3
 -17  10   7 144.993 32.5063   4
 -15 -10   7 43.9551 8.80538   6
 -15  10   7 43.4362 17.8951   3
 -15  10   7 22.6585 19.0452   4
 -13 -10   7 71.8509 10.1636   6
 -13  10   7 84.9294 20.1785   3
  13  10  -7 59.5929 12.2976  10
 -11 -10   7 3140.27 137.971   6
 -11  10   7 3107.37 155.918   3
  11  10  -7 3159.92 144.249  10
  -9 -10   7 772.927 41.4064   6
   9 -10  -7 802.191 40.4639   9
  -9  10   7 743.335 54.9847   3
   9  10  -7 843.998 48.0718  10
   7 -10  -7 105.143 11.2639   9
  -7 -10   7 115.816 12.1359   6
   7  10  -7 124.543 16.1895  10
  -7  10   7 100.530 19.9817   3
  -5  10   7 25.8076 14.1266   3
   5 -10  -7 19.3878 6.57438   9
   5  10  -7 12.9421 9.14779  10
  -5 -10   7 7.93899 5.73384   6
  -3  10   7 20.9836 13.3743   3
  -3 -10   7 27.6951 6.88883   6
   3 -10  -7 5.45909 5.43810   9
   3  10  -7 25.0518 9.80912  10
  -1 -10   7 170.205 14.0278   6
   1 -10  -7 133.701 13.7166   9
  -1  10   7 137.063 21.1584   3
  -1  10  -7 181.007 20.7838  10
   1 -10   7 219.580 16.2678   6
  -1 -10  -7 225.260 18.0923   9
   1  10   7 237.415 24.9313   3
  -1 -10  -7 222.243 17.4880   8
  -3  10  -7 397.332 30.0931  10
   3 -10   7 362.267 22.2237   6
  -3 -10  -7 332.627 24.0570   9
   3  10   7 342.694 29.3342   3
  -3 -10  -7 382.283 24.9623   8
   5 -10   7 475.905 26.9535   6
  -5  10  -7 443.845 34.1827  10
  -5 -10  -7 478.887 30.4871   9
  -5 -10  -7 524.568 30.8629   8
   7 -10   7 165.654 13.3932   6
  -7 -10  -7 174.712 17.6447   9
  -7 -10  -7 174.695 16.6531   8
  -7  10  -7 184.955 19.7326  10
  -9 -10  -7 275.249 22.9890   9
  -9 -10  -7 274.520 21.5597   8
  -9  10  -7 246.743 24.1568  10
 -11 -10  -7 203.264 19.4837   9
 -11 -10  -7 238.167 19.5064   8
 -13 -10  -7 366.696 26.4224   8
 -13 -10  -7 304.850 24.9854   9
 -15 -10  -7 2.09005 7.94933   9
 -15 -10  -7-3.19092 8.95313   8
 -17 -10  -7 21.5338 13.0767   5
 -17  10  -7 35.2911 38.9114   4
 -17 -10  -7 53.5486 11.7980   8
 -22  11   7 2.27037 13.9567   3
 -20  11   7 26.7489 31.8437   7
 -20  11   7-11.6770 17.0278   3
 -20  11   7-15.1887 24.0627   4
 -18  11   7 100.671 39.9679   7
 -18  11   7 121.224 24.5740   3
 -18  11   7 127.349 32.3211   4
 -16 -11   7 883.082 45.5765   6
 -16  11   7 827.216 62.8980   3
 -16  11   7 818.852 68.5557   4
 -14  11   7 70.1016 21.7559   3
 -14 -11   7 75.8708 10.8178   6
  14  11  -7 96.0328 15.4529  10
  12  11  -7 6.11264 9.20671  10
 -12  11   7 4.51475 15.7087   3
 -12 -11   7 5.26516 6.12056   6
 -10  11   7 36.7334 17.0176   3
  10 -11  -7 42.7621 7.87068   9
  10  11  -7 40.4565 11.8609  10
 -10 -11   7 42.7889 8.57866   6
  -8  11   7 24.5234 14.7329   3
  -8 -11   7 0.72076 5.48827   6
   8 -11  -7 11.0612 6.36838   9
   8  11  -7 3.83978 9.01728  10
  -6 -11   7 17.5727 6.57216   6
   6  11  -7 22.0800 10.2358  10
   6 -11  -7 44.1669 8.18443   9
   4  11  -7 334.009 28.8389  10
  -4 -11   7 307.623 22.1159   6
   2  11  -7 149.971 19.1890  10
  -2 -11   7 144.093 13.3778   6
   2 -11  -7 135.911 14.0426   9
   0 -11   7 187.299 15.2978   6
   0 -11  -7 167.902 15.9902   9
   0 -11  -7 163.493 15.3099   8
   0  11  -7 209.183 21.8096  10
  -2 -11  -7 6.73460 6.66108   9
  -2 -11  -7 9.68925 6.91008   8
   2 -11   7-1.26794 5.29331   6
   2  11   7 1.47945 10.9046   3
  -2  11  -7 5.45788 10.4854  10
  -4  11  -7 210.077 22.8216  10
   4 -11   7 226.614 16.8354   6
  -4 -11  -7 226.794 19.4748   9
   4  11   7 242.401 25.1787   3
  -4 -11  -7 251.783 20.0461   8
   6 -11   7 82.8656 9.99650   6
  -6 -11  -7 112.456 13.9157   9
  -6 -11  -7 94.6830 13.1413   8
  -6  11  -7 76.3355 15.1490  10
  -8 -11  -7 71.6574 12.4707   9
  -8 -11  -7 92.1762 12.9103   8
   8 -11   7 83.1380 9.52465   6
  -8  11  -7 84.3475 15.3966  10
 -10 -11  -7 86.0323 12.7198   8
 -10 -11  -7 96.2398 14.6204   9
 -10  11  -7 96.1160 16.2778  10
 -12 -11  -7 2.07466 8.13040   8
 -12 -11  -7 6.46882 8.11874   9
 -14 -11  -7 2.22516 9.28676   8
 -14 -11  -7-3.22607 8.58733   9
 -16 -11  -7 5.82136 8.58419   8
 -21  12   7 7.41962 17.0004   3
 -19  12   7 304.295 59.2666   7
 -19  12   7 388.341 43.3464   3
 -17 -12   7 4.08228 6.87512   6
 -17  12   7 10.3631 18.2466   3
 -17  12   7 3.36123 22.2186   4
 -15 -12   7 17.2657 7.61154   6
 -15  12   7 17.9318 17.1735   3
 -15  12   7 12.0300 19.8912   4
 -13 -12   7 17.0147 7.23762   6
 -13  12   7 29.8528 17.5325   3
  13  12  -7 11.5715 9.39616  10
 -11 -12   7 997.632 52.1501   6
  11  12  -7 1076.38 59.8345  10
 -11  12   7 971.074 69.3230   3
  -9 -12   7 650.616 36.3932   6
   9 -12  -7 611.772 34.6630   9
   9  12  -7 683.224 43.4467  10
  -9  12   7 550.341 49.3053   3
   7 -12  -7 9.57409 6.53052   9
  -7 -12   7 16.2317 7.44339   6
   7  12  -7 30.8266 12.0051  10
  -5 -12   7 149.910 14.9845   6
   5  12  -7 173.345 20.8428  10
   5 -12  -7 182.925 16.2148   9
   3 -12  -7 11.3689 6.55334   9
  -3 -12   7 35.4179 7.95362   6
   3  12  -7 34.7212 11.3761  10
  -1 -12   7 362.257 23.4901   6
   1  12  -7 381.445 31.3472  10
   1 -12  -7 319.008 24.0306   9
   1 -12   7 305.586 21.9043   6
  -1 -12  -7 378.356 25.0964   8
  -1 -12  -7 347.953 24.6900   9
  -1  12  -7 312.454 29.1024  10
  -3 -12  -7 11.4781 7.97473   8
  -3 -12  -7 0.93386 6.88835   9
   3 -12   7 7.59513 6.14787   6
  -3  12  -7 11.5540 11.3208  10
   5 -12   7 899.593 45.5336   6
  -5 -12  -7 823.654 48.5375   9
  -5 -12  -7 939.821 49.5009   8
  -5  12  -7 896.685 54.9763  10
   7 -12   7 95.7987 10.5276   6
  -7 -12  -7 63.0427 11.6701   8
  -7  12  -7 89.0427 15.9990  10
  -7 -12  -7 81.1380 12.8276   9
  -9 -12  -7 66.7613 12.2586   8
  -9  12  -7 32.4387 12.7768  10
  -9 -12  -7 48.4968 11.7431   9
 -11 -12  -7 98.2608 14.7168   8
 -11  12  -7 71.5042 15.4383  10
 -11 -12  -7 97.4633 15.5961   9
 -13 -12  -7 292.184 24.8095   8
 -13 -12  -7 244.324 23.2186   9
 -15 -12  -7 51.8688 12.1749   9
 -15 -12  -7 25.7504 11.0129   8
 -18  13   7 175.667 31.7840   3
 -18  13   7 156.060 36.3543   4
 -16 -13   7 648.185 36.4365   6
 -16  13   7 499.032 55.5891   4
 -16  13   7 508.753 51.7829   3
 -14 -13   7 155.730 16.0085   6
  14  13  -7 186.608 21.2350  10
 -12 -13   7 495.092 31.7125   6
 -12  13   7 472.008 48.0021   3
  12  13  -7 528.108 37.5906  10
 -10 -13   7 418.304 27.0218   6
  10 -13  -7 375.176 24.9186   9
 -10  13   7 380.203 41.4320   3
  10  13  -7 345.706 30.8263  10
   8 -13  -7 144.181 14.2626   9
  -8 -13   7 141.513 14.8829   6
   6 -13  -7 85.5441 11.3542   9
  -6 -13   7 45.2267 9.84416   6
   6  13  -7 69.0065 15.5092  10
  -4 -13   7 385.751 25.5251   6
   4 -13  -7 342.817 25.2822   9
   4  13  -7 405.898 32.8684  10
  -2 -13   7 104.051 12.0335   6
   2  13  -7 97.9269 17.3064  10
   0 -13  -7 88.4975 12.5077   8
   0 -13  -7 70.0349 12.1085   9
   0 -13   7 146.770 14.1944   6
   0  13  -7 122.036 19.7098  10
  -2 -13  -7 30.8157 9.38794   8
   2 -13   7 40.8114 8.43266   6
  -2  13  -7 23.6321 12.8754  10
  -2 -13  -7 24.7790 9.29102   9
  -4 -13  -7 12.8043 8.31701   8
  -4 -13  -7 11.3533 8.71286   9
   4 -13   7 21.8884 6.98864   6
  -4  13  -7 16.1916 11.8217  10
   6 -13   7 315.611 20.4253   6
  -6  13  -7 300.615 29.2961  10
  -6 -13  -7 210.103 20.3874   8
  -6 -13  -7 196.037 20.5517   9
  -8 -13  -7 9.51194 8.44539   8
  -8 -13  -7 13.8034 9.92635   9
  -8  13  -7-1.59368 11.0934  10
 -10 -13  -7-8.83589 8.31680   8
 -10  13  -7 4.57147 11.1092  10
 -10 -13  -7-2.56529 9.14119   9
 -12 -13  -7 280.396 24.9371   8
 -12 -13  -7 333.570 27.6979   9
 -14 -13  -7 174.536 20.2412   8
 -14 -13  -7 192.180 20.4586   9
 -19  14   7 15.5425 27.6955   4
 -17 -14   7 485.576 31.7185   6
 -17  14   7 478.045 50.6850   3
 -15  14   7 103.823 26.3210   3
 -15 -14   7 102.279 13.5947   6
  13  14  -7 4.56192 10.7188  10
 -13 -14   7 15.9441 8.41682   6
 -13  14   7 8.65588 18.0172   3
 -11 -14   7 506.032 33.0564   6
 -11  14   7 573.695 52.5676   3
  11  14  -7 525.300 39.8086  10
   9 -14  -7 8.33709 7.02905   9
  -9 -14   7 11.9756 7.95568   6
   9  14  -7 9.51514 11.4382  10
  -7 -14   7 1440.75 71.5490   6
   7 -14  -7 1447.55 70.8933   9
   7  14  -7 1441.90 80.3117  10
   5 -14  -7 25.6837 9.06987   9
  -5 -14   7 19.5768 8.53165   6
   5  14  -7 19.4995 12.3925  10
  -3 -14   7 219.043 19.3684   6
   3 -14  -7 265.768 21.3377   9
   3  14  -7 212.153 25.5198  10
   1 -14  -7 28.0216 9.54032   9
   1  14  -7 74.8448 17.2436  10
  -1 -14   7 57.2231 10.3791   6
  -1 -14  -7 249.140 20.9278   8
   1 -14   7 207.419 18.3431   6
  -1 -14  -7 211.738 20.3399   9
  -1  14  -7 244.852 27.4933  10
  -3  14  -7 1.75417 11.4376  10
  -3 -14  -7-3.27693 8.64186   9
   3 -14   7 4.78382 6.42607   6
  -3 -14  -7 5.10987 8.23657   8
  -5 -14  -7 514.711 34.2366   8
   5 -14   7 511.740 30.8049   6
  -5  14  -7 527.739 40.9921  10
  -5 -14  -7 466.723 33.6291   9
  -7 -14  -7 32.4993 10.2989   8
   7 -14   7 49.8255 9.07211   6
  -7 -14  -7 22.4504 10.1403   9
  -7  14  -7 42.6679 15.1419  10
  -9 -14  -7 47.7041 11.4328   8
  -9 -14  -7 54.2881 13.3261   9
  -9  14  -7 55.9882 16.0432  10
 -11 -14  -7 90.5375 15.3115   8
 -11 -14  -7 125.500 18.8429   9
 -11  14  -7 78.1340 17.5891  10
 -13 -14  -7-1.33582 10.5680   9
 -16 -15   7 46.2134 10.9013   6
 -14 -15   7 99.1230 13.5587   6
 -14  15   7 90.7805 27.7108   3
  12  15  -7 186.567 24.0570  10
 -12 -15   7 215.020 19.8399   6
 -12  15   7 218.145 34.6049   3
 -10 -15   7 417.249 29.3285   6
  10  15  -7 392.325 35.6693  10
  10 -15  -7 430.781 28.3049   9
  -8 -15   7 362.103 26.4672   6
   8 -15  -7 325.999 25.1279   9
   8  15  -7 386.462 34.3003  10
   6 -15  -7 127.709 15.1106   9
  -6 -15   7 108.117 14.3394   6
   6  15  -7 120.002 20.6033  10
  -4 -15   7 33.2067 9.98102   6
   4 -15  -7 33.5560 9.79005   9
   4  15  -7 32.7518 14.7260  10
   2 -15  -7 132.542 15.8901   9
  -2 -15   7 146.714 15.8520   6
   2  15  -7 138.344 22.3199  10
   0 -15  -7 127.633 17.0142   9
   0 -15   7 195.735 17.7319   6
   0  15  -7 221.937 26.9302  10
   0 -15  -7 123.952 15.8369   8
  -2  15  -7 1.86831 11.6631  10
   2 -15   7 2.67133 7.17644   6
  -2 -15  -7-2.31678 7.96162   9
  -2 -15  -7 4.30257 7.84136   8
  -4  15  -7 3.70079 12.2320  10
   4 -15   7 4.20075 7.24791   6
  -4 -15  -7 3.60812 8.57147   9
  -4 -15  -7 2.26008 8.59711   8
  -6  15  -7 3.62860 11.5157  10
   6 -15   7 15.2489 7.32769   6
  -6 -15  -7 31.0900 10.7474   9
  -6 -15  -7 16.6715 9.87796   8
  -8 -15  -7 6.49972 8.93506   9
  -8 -15  -7-1.23065 8.66770   8
  -8  15  -7 5.30997 12.6132  10
 -10 -15  -7 70.5935 14.9436   9
 -10 -15  -7 67.4610 13.7992   8
 -10  15  -7 51.2413 16.1598  10
 -12  15  -7 21.4011 36.3190   4
 -15 -16   7 17.6128 9.17439   6
 -13  16   7-3.29709 22.0869   3
 -13 -16   7 2.11102 7.69612   6
  13  16  -7 11.5609 12.3050  10
 -11  16   7 54.1708 25.7655   3
 -11 -16   7 54.5210 11.6317   6
  11  16  -7 45.6420 15.0456  10
  -9 -16   7 4.22623 7.78894   6
   9  16  -7 7.29116 11.8860  10
   9 -16  -7 2.94708 7.77350   9
   7 -16  -7 126.866 15.4923   9
  -7 -16   7 130.711 16.0942   6
   7  16  -7 105.479 20.2638  10
  -5 -16   7 21.4457 9.71020   6
   5  16  -7 21.1404 14.4930  10
   5 -16  -7 19.4078 8.88493   9
  -3 -16   7 92.7763 14.0182   6
   3  16  -7 115.030 22.0091  10
   3 -16  -7 110.239 15.3538   9
  -1 -16   7 60.4059 11.6219   6
   1 -16  -7 42.2429 11.0865   9
   1  16  -7 48.9373 16.7401  10
   1 -16   7 34.1420 9.50088   6
  -1 -16  -7 19.5243 9.48502   8
  -1 -16  -7 24.4072 10.6584   9
  -1  16  -7 19.6450 13.7075  10
   3 -16   7 41.0027 10.0642   6
  -3 -16  -7 34.3099 11.2354   8
  -3 -16  -7 36.8820 12.0631   9
  -3  16  -7 33.0579 15.4574  10
   5 -16   7 65.1786 11.0849   6
  -5 -16  -7 71.9738 14.2449   8
  -5 -16  -7 57.7573 13.6975   9
  -5  16  -7 51.7595 17.2420  10
   7 -16   7-1.71137 7.26308   6
  -7 -16  -7 2.71084 10.0982   9
  -7 -16  -7 14.3440 11.1582   8
  -7  16  -7 5.66072 12.8055  10
  -9 -16  -7 2.83526 9.98731   9
  -9  16  -7 15.2528 14.9428  10
 -11  16  -7 18.9089 13.6413  10
 -11  16  -7-10.3526 33.2825   4
  12  17  -7-7.03021 11.9307  10
  10  17  -7 133.193 22.3694  10
 -10 -17   7 141.343 17.3844   6
  -8 -17   7 619.043 39.5438   6
   8 -17  -7 610.772 39.0733   9
   8  17  -7 662.928 48.6534  10
   6  17  -7 150.602 23.2484  10
  -6 -17   7 116.691 16.1913   6
   6 -17  -7 150.673 17.7500   9
   4 -17  -7 86.8042 14.9097   9
  -4 -17   7 71.8343 13.0025   6
   4  17  -7 80.7548 19.2672  10
   2 -17  -7 8.65767 9.13161   9
   2  17  -7 28.4622 14.9935  10
  -2 -17   7 12.5391 8.36168   6
   0 -17  -7 351.154 27.0683   8
   0 -17   7 363.537 27.0127   6
   0  17  -7 411.418 37.9143  10
   0 -17  -7 314.859 28.0646   9
   2 -17   7 166.401 17.3405   6
  -2  17  -7 118.118 22.5440  10
  -2 -17  -7 170.177 19.4592   8
  -2 -17  -7 139.503 19.0008   9
  -4 -17  -7-1.28299 8.81868   8
  -4  17  -7 18.2610 14.4589  10
   4 -17   7 1.93541 7.65683   6
  -4 -17  -7 5.53038 9.85305   9
  -6  17  -7 34.6220 14.4862  10
   6 -17   7 59.3817 11.3571   6
   9  18  -7 135.092 22.9646  10
   9 -18  -7 100.532 15.6656   9
   7  18  -7 76.7925 19.8103  10
   7 -18  -7 114.048 16.2193   9
   5  18  -7 8.27103 12.9092  10
   5 -18  -7 2.50840 9.34544   9
   3  18  -7 69.3848 18.9423  10
  -3 -18   7 85.8822 14.6330   6
   3 -18  -7 65.3350 14.2341   9
   1  18  -7 42.5500 17.7946  10
   1 -18  -7 14.9108 10.0553   9
  -1 -18   7 38.6342 11.1820   6
   1 -18   7 583.011 38.3785   6
  -1 -18  -7 644.156 40.2469   8
   3 -18   7 59.4523 12.4461   6
   5 -18   7 66.0555 12.4897   6
 -24   0   8 3.83489 22.4421   7
 -22   0   8 14.4234 24.1617   7
 -20   0   8 853.860 45.5518   3
 -20   0   8 773.887 70.4145   7
 -18   0   8 1187.30 59.2273   3
 -18   0   8 1026.54 81.6154   7
 -16   0   8 2.63829 6.19385   3
 -16   0   8-2.79786 18.2424   7
 -14   0   8 41.1090 9.16455   3
 -14   0   8 32.0910 19.0358   7
 -12   0   8 255.426 19.6691   3
 -12   0   8 214.431 29.9496   7
 -10   0   8 1329.30 65.6238   3
  10   0  -8 1334.19 59.1665   5
 -10   0   8 1446.12 79.8299   7
   8   0  -8 156.837 11.6808   5
  -8   0   8 154.497 14.2786   3
   6   0  -8 580.285 30.4667   5
   4   0  -8 2860.01 124.402   5
  -4   0   8 2858.76 127.842   7
   2   0  -8 8140.60 340.361   5
   0   0   8 912.052 43.7475   3
   2   0   8 2555.31 108.174   3
  -2   0  -8 2449.46 110.212   9
   4   0   8 3981.26 163.483   3
  -4   0  -8 3900.24 166.895   9
  -4   0  -8 3634.84 171.312   5
  -6   0  -8 19.2851 6.44626   9
  -6   0  -8 9.78702 8.86699   5
  -8   0  -8 70.4156 9.34393  10
  -8   0  -8 88.3776 14.8457   5
  -8   0  -8 77.6045 10.1006   9
 -10   0  -8 31.7291 12.6041   5
 -12   0  -8 111.057 18.8101   5
 -14   0  -8 73.9125 17.4507   5
 -16   0  -8 27.8933 14.8862   5
 -18   0  -8 259.290 32.0357   5
 -20   0  -8 14.2125 22.4516   4
 -20   0  -8 19.2814 15.7308   5
 -25   1   8 251.340 47.9522   7
 -25  -1   8 204.964 38.7499   7
 -23   1   8 24.3540 26.4726   7
 -23  -1   8 10.0354 21.2055   7
 -21   1   8 3.79051 25.7239   7
 -21  -1   8 3.17542 20.1211   7
 -19  -1   8 228.964 18.7027   3
 -19   1   8 258.852 21.0925   3
 -19  -1   8 217.183 35.9355   7
 -19   1   8 189.939 39.3964   7
 -17  -1   8 31.0901 8.27017   3
 -17   1   8 50.3327 10.1052   3
 -17  -1   8 26.9960 18.8386   7
 -17   1   8 12.8679 19.2009   7
 -15  -1   8 262.511 33.3753   7
 -15   1   8 252.611 37.3668   7
 -15   1   8 269.514 22.0676   3
 -15  -1   8 254.394 19.5749   3
 -13   1   8 202.112 31.4438   7
 -13  -1   8 128.081 23.9420   7
 -13   1   8 161.183 16.4719   3
 -13  -1   8 147.898 14.2862   3
 -11  -1   8 1858.21 96.3910   7
 -11   1   8 1634.46 99.1404   7
 -11   1   8 1726.88 84.8590   3
 -11  -1   8 1842.97 83.0399   3
  -9  -1   8 772.610 47.9342   7
  -9   1   8 745.127 52.4374   7
  -9   1   8 693.405 40.6996   3
  -9  -1   8 730.142 39.0415   3
   9  -1  -8 724.014 34.6329   5
   9   1  -8 757.988 35.9415   5
  -7   1   8 3.13491 5.52073   3
  -7  -1   8 5.58785 5.64616   3
   7  -1  -8 3.01634 3.91960   9
   7   1  -8 0.99433 4.52176   5
   7  -1  -8 3.18178 4.12469   5
   5  -1  -8 1652.81 74.8479   5
   5   1  -8 1617.39 76.1508   5
   5  -1  -8 1686.73 74.6111   9
  -5   1   8 1512.81 81.5493   7
  -3   1   8 325.184 21.7127   7
   3  -1  -8 268.006 18.9101   5
   3   1  -8 330.845 21.4534   5
  -1  -1   8 985.494 44.2383   3
  -1   1   8 903.609 45.0742   3
   1   1  -8 895.200 47.5622   5
   1  -1  -8 853.386 45.6886   5
   1  -1   8 774.655 38.1342   3
   1   1   8 820.838 39.2568   3
  -1  -1  -8 796.136 40.0809   9
  -3  -1  -8 1162.93 56.4050   5
  -3  -1  -8 1134.06 53.0993   9
   3   1   8 1136.00 50.4669   3
  -5  -1  -8 9.36349 7.55929   5
  -5   1  -8-4.42519 8.16589   5
  -5  -1  -8 15.3247 6.12144   9
   5   1   8 13.8237 3.85295   3
  -7   1  -8 289.888 25.5992   5
  -7  -1  -8 269.254 22.9302   5
  -7  -1  -8 253.786 18.4184   9
  -7  -1  -8 246.912 17.2424  10
  -9  -1  -8 52.1406 8.74323   9
  -9   1  -8 29.6187 12.2282   5
  -9  -1  -8 62.9422 13.6163   5
 -11  -1  -8 115.420 12.3760   9
 -11  -1  -8 116.081 17.7776   5
 -11   1  -8 69.7793 16.6157   5
 -13  -1  -8 80.1497 11.1055   9
 -13   1  -8 62.0032 16.8643   5
 -13  -1  -8 93.1001 18.3453   5
 -15  -1  -8 33.1139 14.7520   5
 -15   1  -8 33.0955 14.2551   5
 -17  -1  -8 44.8104 17.7153   5
 -17   1  -8 69.0611 19.0445   5
 -19  -1  -8-8.69773 20.5995   4
 -19   1  -8 2.38947 16.4224   5
 -19  -1  -8 2.19618 14.3195   5
 -21  -1  -8 69.7854 21.1747   5
 -21   1  -8 94.1875 23.6999   5
 -24   2   8 280.640 52.1202   7
 -24  -2   8 235.354 37.3317   7
 -22   2   8 148.413 39.8818   7
 -22  -2   8 93.4766 24.3658   7
 -20  -2   8 46.1306 21.1005   7
 -20   2   8-3.89107 25.4050   7
 -20   2   8 38.9350 10.6610   3
 -18  -2   8 152.904 27.4242   7
 -18   2   8 127.715 32.7754   7
 -18   2   8 137.967 16.6127   3
 -18  -2   8 146.773 13.8192   3
 -16  -2   8 34.7816 7.82861   3
 -16   2   8 39.1085 10.2428   3
  16   2  -8 29.1777 7.59204  10
 -16  -2   8 17.8809 16.5274   7
 -16   2   8 51.3625 24.7030   7
 -14   2   8 28.0408 9.30335   3
 -14  -2   8-1.40553 5.34769   3
  14   2  -8-1.36803 5.51437  10
 -14  -2   8 13.6837 13.9304   7
 -14   2   8 39.8769 22.9553   7
 -12  -2   8 8.09109 5.67881   3
 -12   2   8 2.04821 7.12853   3
 -12   2   8-2.49873 16.5177   7
 -12  -2   8 3.34561 11.3538   7
 -10  -2   8 35.7870 7.59698   3
 -10   2   8 13.5914 8.60896   3
 -10   2   8 38.6170 19.1293   7
  -8  -2   8 220.613 21.0421   7
   8  -2  -8 176.364 13.1447   9
   8   2  -8 216.078 14.9446   5
  -8  -2   8 220.048 15.7878   3
  -8   2   8 199.986 18.0859   3
  -6   2   8 33.5471 8.55752   3
  -6  -2   8 2.19222 4.22766   3
   6   2  -8 0.59587 5.50696   5
   6  -2  -8 13.8518 4.82123   9
  -6   2   8 34.5847 13.4758   7
   4   2  -8 7.55638 6.63080   5
  -4   2   8 47.4153 11.4996   7
   2   2  -8 159.480 16.0954   5
  -2   2   8 239.977 17.1666   7
   0   2   8 1010.08 49.5601   3
  -2  -2  -8 757.029 39.6777   5
  -2   2  -8 755.662 42.9655   5
  -2  -2  -8 684.562 36.8684   9
   2   2   8 713.704 36.3683   3
  -4  -2  -8 781.855 43.6784   5
  -4   2  -8 858.868 48.0177   5
  -4  -2  -8 748.332 40.4291   9
   4   2   8 814.487 38.0952   3
  -6  -2  -8 116.245 14.4113   5
  -6   2  -8 108.632 16.2862   5
  -6  -2  -8 138.144 12.5402   9
   6   2   8 109.330 8.44432   3
  -8   2  -8 137.816 19.8969   5
  -8  -2  -8 151.038 17.4797   5
  -8  -2  -8 160.843 14.2882   9
 -10  -2  -8 624.841 41.1281   5
 -10   2  -8 596.569 43.7626   5
 -10  -2  -8 606.519 34.2956   9
 -12  -2  -8 50.2896 15.2927   5
 -12   2  -8 41.7618 14.7807   5
 -12  -2  -8 51.0906 9.45506   9
 -14  -2  -8-1.70095 11.5433   5
 -14   2  -8 9.68476 13.3123   5
 -14  -2  -8 0.76794 5.90112   9
 -16  -2  -8 62.2752 18.2098   5
 -16   2  -8 76.5354 20.2163   5
 -18   2  -8 42.6849 20.8721   5
 -18  -2  -8 54.0711 17.9069   5
 -20   2  -8-20.8058 32.9586   4
 -20   2  -8 12.6608 17.4034   5
 -20  -2  -8 6.73732 14.6432   5
 -25  -3   8 123.186 26.1054   7
 -25   3   8 137.561 42.6881   7
 -23  -3   8-2.63316 17.4052   7
 -23   3   8 4.60412 27.8566   7
 -21   3   8 51.2553 12.4635   3
 -21  -3   8 64.2767 21.2554   7
 -21   3   8 30.0754 26.9014   7
 -19  -3   8 271.554 19.4000   3
 -19   3   8 236.833 22.9787   3
 -19   3   8 223.563 42.8747   7
 -19  -3   8 305.297 35.1695   7
 -17   3   8 31.9186 26.9863   7
 -17  -3   8 6.32948 14.6967   7
 -17   3   8 31.9701 11.0403   3
 -17  -3   8 13.6137 6.04888   3
  15   3  -8 45.3434 8.85617  10
 -15   3   8 48.7479 11.9842   3
 -15  -3   8 44.5341 8.31461   3
 -15   3   8 22.1972 22.1412   7
 -15  -3   8 55.2673 16.8504   7
 -13   3   8 4.59783 8.20524   3
 -13  -3   8 15.4123 6.26057   3
 -13   3   8 22.3883 19.4787   7
 -13  -3   8 12.7261 12.5941   7
  13   3  -8 11.4404 6.79119  10
 -11   3   8 2770.28 132.692   3
 -11  -3   8 2959.90 126.747   3
  11   3  -8 2954.30 127.930  10
 -11  -3   8 3078.39 137.468   7
 -11   3   8 2553.00 148.316   7
  11  -3  -8 2856.42 122.982   9
  -9  -3   8 2534.58 115.906   7
  -9   3   8 2438.42 128.151   7
   9   3  -8 2524.16 109.599  10
   9  -3  -8 2380.89 105.100   9
  -9   3   8 2294.32 113.007   3
  -9  -3   8 2463.50 107.674   3
   7  -3  -8 48.0103 6.65289   9
  -7  -3   8 31.1899 6.21280   3
   7   3  -8 24.7076 7.11615   5
   7   3  -8 23.3952 7.12906  10
   5   3  -8 244.406 18.4464   5
   5   3  -8 221.419 17.3690  10
  -5   3   8 228.600 19.7656   3
  -5  -3   8 217.654 15.5885   3
  -5   3   8 255.503 25.5213   7
  -3   3   8 964.519 52.2360   7
   3   3  -8 894.467 47.8496  10
   3   3  -8 1009.03 50.4022   5
  -1   3   8 2119.30 94.3273   7
   1   3   8 1073.80 50.4668   3
  -1  -3  -8 962.900 48.7237   9
   3   3   8 2283.89 95.9041   3
  -3  -3  -8 2156.60 96.4599   9
  -3   3  -8 1940.34 102.268   5
   5   3   8 358.505 20.1067   3
  -5  -3  -8 352.885 22.7930   9
  -5  -3  -8 365.935 25.8192   5
  -7   3  -8-2.79452 9.95848   5
  -7  -3  -8 4.04330 7.37105   5
  -7  -3  -8 7.93866 5.93127   9
  -9  -3  -8 9.04701 8.61218   5
  -9   3  -8 28.0459 12.7897   5
  -9  -3  -8 6.55538 6.19566   9
 -11  -3  -8 1.31414 8.92071   5
 -11   3  -8 1.75215 12.4874   5
 -11  -3  -8 8.27751 6.17744   9
 -13  -3  -8 73.0312 15.2876   5
 -13   3  -8 99.0665 21.2568   5
 -13  -3  -8 53.3491 10.0292   9
 -15  -3  -8 76.7169 18.0558   5
 -15   3  -8 80.2198 20.9170   5
 -17   3  -8 9.46328 15.4315   5
 -17  -3  -8 11.7531 13.1291   5
 -19  -3  -8 14.9078 15.1844   5
 -19   3  -8 9.96747 16.2552   5
 -24  -4   8 592.325 49.6270   7
 -24   4   8 504.812 68.2371   7
 -22   4   8 257.789 48.8745   7
 -22  -4   8 251.130 32.2455   7
 -20   4   8 235.421 45.4068   7
 -20  -4   8 289.878 31.9584   7
 -20   4   8 211.731 23.4608   3
 -18   4   8 61.6480 13.5022   3
 -18  -4   8 50.7259 16.6835   7
 -16  -4   8 560.384 30.4726   3
 -16   4   8 458.371 35.8646   3
 -16  -4   8 504.178 40.8126   7
 -16   4   8 528.234 56.4767   7
  16   4  -8 516.059 31.3078  10
 -14   4   8 847.757 69.0719   7
 -14  -4   8 756.286 51.8071   7
 -14   4   8 892.264 51.4795   3
 -14  -4   8 845.484 43.1090   3
  14   4  -8 847.582 45.0441  10
 -12   4   8 1588.63 101.481   7
  12   4  -8 1689.93 79.9132  10
 -12  -4   8 1714.56 86.8941   7
 -12  -4   8 1734.74 77.7902   3
 -12   4   8 1611.87 85.0776   3
 -10  -4   8 26.2014 10.9128   7
 -10   4   8 4.67364 17.2277   7
 -10   4   8 7.03330 8.45942   3
 -10  -4   8 13.6006 5.90353   3
  10  -4  -8 4.48736 4.29448   9
  10   4  -8 17.0587 7.45287  10
  -8   4   8 256.607 31.9961   7
  -8  -4   8 310.940 19.8304   3
  -8   4   8 312.832 25.3626   3
   8  -4  -8 311.428 18.3746   9
   8   4  -8 306.328 21.9157  10
  -6  -4   8 291.935 18.5002   3
  -6   4   8 329.933 24.6710   3
  -6   4   8 344.935 32.5771   7
   4   4  -8 2286.49 98.8272  10
   4   4  -8 2201.18 99.4393   5
  -4   4   8 2030.64 99.8161   3
  -4   4   8 1961.81 104.685   7
   2   4  -8 3668.58 150.342  10
   2   4  -8 3208.68 151.437   5
  -2   4   8 3209.61 151.414   7
   2  -4  -8 3444.72 145.991   9
   0  -4  -8 1115.75 53.2282   9
   0   4   8 1158.34 51.9393   7
   0   4  -8 1032.47 55.4072  10
  -2   4  -8 49.5416 12.5065   5
  -2   4  -8 47.1552 9.07982  10
  -2  -4  -8 52.2649 8.51992   9
   2   4   8 78.1234 10.0762   3
   4   4   8 4.26893 4.55824   3
  -4  -4  -8 6.39945 5.96399   9
  -6   4  -8 20.3615 12.4768   5
  -6   4  -8 18.9727 7.71123  10
  -6  -4  -8 25.2130 7.04325   9
  -8   4  -8 1711.49 76.5833  10
  -8   4  -8 1516.75 85.9180   5
  -8  -4  -8 1590.79 79.2457   5
  -8  -4  -8 1509.64 74.5727   9
 -10   4  -8 1965.48 101.886   5
 -10  -4  -8 1974.82 94.2696   5
 -10  -4  -8 1801.66 87.0549   9
 -12  -4  -8 20.8981 7.64579   9
 -12  -4  -8 13.6542 10.3031   5
 -12   4  -8 9.89838 14.1237   5
 -14  -4  -8 17.3076 7.76758   9
 -14   4  -8 49.9897 17.8591   5
 -14  -4  -8 31.5923 13.7678   5
 -16  -4  -8 46.7776 15.5916   5
 -16   4  -8 88.6931 21.8111   5
 -18   4  -8 380.964 40.2384   5
 -18  -4  -8 301.908 34.0388   5
 -20   4  -8 20.4999 17.6223   5
 -20  -4  -8 10.9008 16.0802   5
 -25  -5   8 168.460 26.7196   7
 -23   5   8 258.466 51.0731   7
 -23  -5   8 275.990 32.8965   7
 -21   5   8 123.782 18.5857   3
 -21  -5   8 107.500 21.8860   7
 -21   5   8 111.023 35.8585   7
 -19   5   8 122.274 18.9235   3
 -19   5   8 134.580 36.4360   7
 -19  -5   8 176.403 24.9631   7
 -17   5   8 34.8615 12.1251   3
 -17  -5   8 44.5200 14.8537   7
 -17   5   8 41.3586 28.3513   7
 -15   5   8 294.272 43.5326   7
 -15  -5   8 346.984 30.3610   7
 -15   5   8 292.249 27.8128   3
  15   5  -8 320.687 23.4325  10
 -13   5   8 2125.09 129.566   7
  13   5  -8 2195.35 104.171  10
 -13  -5   8 2434.80 113.363   7
 -13   5   8 2348.59 112.531   3
 -11   5   8-5.16630 18.1918   7
 -11   5   8 1.30403 9.18375   3
  11  -5  -8-1.18495 3.71745   9
  11   5  -8-1.66533 6.64935  10
  -9   5   8 104.246 15.8566   3
   9   5  -8 103.367 12.6198  10
  -9   5   8 125.096 24.2970   7
   7   5  -8 44.5107 9.19717  10
  -7   5   8 65.4195 13.0092   3
   5   5  -8 2699.85 121.489  10
  -5   5   8 2611.85 131.945   7
  -5   5   8 2724.20 125.033   3
   3   5  -8 149.124 15.0986  10
   3  -5  -8 177.116 13.2477   9
  -3   5   8 148.342 16.7051   3
  -3   5   8 135.591 19.2282   7
  -1   5   8 31.2842 9.70613   7
   1   5  -8 44.2679 9.54895  10
   1  -5  -8 48.8076 7.50835   9
  -1   5  -8 3167.21 160.532   5
  -1   5  -8 3598.95 157.689  10
  -1  -5  -8 3508.51 153.408   9
   1   5   8 3681.98 149.566   7
  -3   5  -8 1822.49 84.6708  10
  -3  -5  -8 1711.86 80.5596   9
  -3   5  -8 1884.99 91.2674   5
   3   5   8 1704.75 81.1816   3
  -5   5  -8 20.3092 8.11727  10
  -5  -5  -8 10.3555 6.36226   9
  -5   5  -8 25.3502 11.0139   5
   5   5   8 20.5013 5.91271   3
  -7   5  -8 982.252 51.7954  10
  -7   5  -8 940.096 60.2020   5
  -7  -5  -8 995.713 50.4306   9
  -9   5  -8 9.50771 7.58453  10
  -9   5  -8 9.07168 12.9357   5
  -9  -5  -8 11.5830 6.51386   9
 -11  -5  -8 388.786 30.7922   5
 -11   5  -8 377.569 37.1936   5
 -11  -5  -8 393.669 25.9307   9
 -13  -5  -8 91.3178 12.3956   9
 -13  -5  -8 110.245 17.3940   5
 -13   5  -8 77.0509 20.4987   5
 -15   5  -8 23.2103 17.3045   5
 -15  -5  -8 13.1435 12.5156   5
 -17  -5  -8 211.995 26.7290   5
 -17   5  -8 195.100 30.3157   5
 -19   5  -8-17.8884 18.8375   5
 -19  -5  -8 2.09110 14.9047   5
 -22   6   8 20.5726 13.6995   3
 -22   6   8 25.0538 30.8242   7
 -22  -6   8 40.9264 15.9234   7
 -20   6   8 22.4695 13.1179   3
 -20  -6   8 61.0872 18.1326   7
 -20   6   8 9.09568 28.4204   7
 -18   6   8 176.304 22.6645   3
 -18   6   8 164.239 37.1944   7
 -16   6   8 40.3075 27.4368   7
 -16  -6   8 66.0478 9.35175   6
 -16   6   8 83.8267 17.1493   3
 -14   6   8 129.602 31.4578   7
 -14   6   8 149.819 21.0949   3
  14   6  -8 194.517 17.9327  10
 -12   6   8 34.8370 12.9440   3
  12   6  -8 16.7192 8.12716  10
 -12   6   8 31.2739 21.8655   7
  10   6  -8 104.743 13.2762  10
 -10   6   8 108.857 25.7154   7
 -10   6   8 49.7463 13.2432   3
  -8   6   8 153.394 26.4354   7
   8   6  -8 159.553 16.2589  10
  -8   6   8 148.653 18.8362   3
   6   6  -8 82.7586 12.0466  10
  -6   6   8 76.9684 13.8624   3
   6  -6  -8 43.7301 7.07309   9
   4   6  -8 84.4789 12.9915  10
  -4   6   8 119.878 15.8681   3
  -4   6   8 131.362 20.4014   7
   4  -6  -8 133.284 11.4489   9
  -2   6   8 78.4165 15.4328   7
   2   6  -8 41.4746 9.99552  10
  -2   6   8 44.6586 10.9118   3
   2  -6  -8 55.3108 8.19463   9
   0   6   8 249.086 19.3838   7
   0  -6  -8 237.492 16.8066   9
   0   6  -8 170.895 20.2014   5
   0   6  -8 187.311 18.6906  10
  -2  -6  -8 551.751 29.9834   9
  -2   6  -8 505.128 33.0279  10
  -2   6  -8 448.236 35.7990   5
   4   6   8 129.076 13.3004   3
  -4   6  -8 124.415 19.1306   5
  -4   6  -8 154.117 16.1757  10
  -4  -6  -8 126.326 12.8134   9
  -6   6  -8 214.972 24.9327   5
   6  -6   8 176.210 13.1881   6
  -6   6  -8 237.210 19.5676  10
  -6  -6  -8 171.573 15.8532   9
  -8   6  -8 205.162 26.7843   5
  -8  -6  -8 268.010 19.8068   9
  -8   6  -8 235.941 20.7154  10
 -10  -6  -8 33.8889 9.19909   9
 -10   6  -8 49.3793 16.2766   5
 -12  -6  -8 11.1017 6.95696   9
 -12  -6  -8 10.8708 10.5534   5
 -12   6  -8 6.36672 13.2546   5
 -14  -6  -8 17.5977 7.97394   9
 -14   6  -8 13.6324 14.8309   5
 -14  -6  -8 19.4928 11.8834   5
 -16   6  -8 4.83696 17.4332   5
 -16  -6  -8 1.71865 11.5133   5
 -18  -6  -8-1.93209 13.2790   5
 -20  -6  -8-4.30397 15.8615   5
 -23   7   8-10.7819 34.1619   7
 -21   7   8 57.1384 15.8323   3
 -21   7   8 93.7945 39.1354   7
 -19   7   8 47.6450 15.3493   3
 -19   7   8 53.6019 30.3782   7
 -17   7   8 19.9965 24.2087   7
 -17   7   8 37.9686 14.1787   3
 -17  -7   8 13.9581 6.58257   6
  15   7  -8 253.619 21.4771  10
 -15   7   8 223.841 41.5675   7
 -15  -7   8 251.763 18.5349   6
 -15   7   8 246.972 27.1956   3
  13   7  -8 475.209 31.5782  10
 -13   7   8 476.695 51.1452   7
 -13  -7   8 463.525 27.5248   6
 -13   7   8 426.877 36.2109   3
 -11   7   8 429.250 36.2899   3
 -11   7   8 537.898 51.2914   7
  11   7  -8 492.480 32.4606  10
  -9   7   8 470.952 44.1023   7
   9  -7  -8 429.655 24.3974   9
   9   7  -8 431.020 30.0258  10
  -9   7   8 466.782 35.8475   3
  -7   7   8 6.10394 14.1670   7
  -7   7   8 17.0482 10.5969   3
   7   7  -8 13.2834 8.68805  10
   7  -7  -8 12.6708 5.22156   9
   5   7  -8 1558.36 75.6838  10
   5  -7  -8 1488.98 68.8666   9
  -5   7   8 1417.89 78.0816   3
   3   7  -8 40.0305 9.95214  10
  -3   7   8 22.0220 10.6716   3
   3  -7  -8 13.4938 5.64433   9
  -3   7   8 32.9931 13.6175   7
   1  -7  -8 46.2980 8.20142   9
   1   7  -8 1.02078 7.57352  10
  -1   7  -8 45.3718 11.5327  10
  -1  -7  -8 59.4660 9.30477   9
   1   7   8 56.2301 11.5103   3
  -3   7  -8 8.29196 7.96539  10
  -3  -7  -8 2.13595 5.52673   9
   3  -7   8 2.08050 4.73056   6
  -5   7  -8 170.785 23.0913   5
   5  -7   8 191.831 13.7504   6
  -5  -7  -8 143.294 14.5767   9
  -5   7  -8 183.807 18.7405  10
  -7   7  -8 77.8442 13.7184  10
   7  -7   8 94.3273 9.29013   6
  -7   7  -8 83.5353 18.0102   5
  -7  -7  -8 114.755 12.8873   9
  -9   7  -8 44.5427 16.7771   5
  -9  -7  -8 39.2361 9.44567   9
  -9   7  -8 35.3305 10.4059  10
 -11  -7  -8 46.4384 10.3991   9
 -11   7  -8 25.1823 15.8832   5
 -13  -7  -8 170.409 16.9888   9
 -13  -7  -8 155.980 20.8940   5
 -15  -7  -8 104.013 13.7935   9
 -15  -7  -8 81.2638 17.3162   5
 -17  -7  -8 136.518 22.2631   5
 -19  -7  -8-6.02661 12.9171   5
 -22   8   8 207.968 50.8463   7
 -22   8   8 96.0259 31.8808   4
 -22   8   8 152.296 22.7618   3
 -20   8   8 58.2454 35.1093   7
 -20   8   8 76.0968 19.2832   3
 -18   8   8 135.348 40.1604   7
 -18   8   8 154.708 23.5405   3
 -16  -8   8 22.9091 7.14987   6
 -16   8   8 31.3619 14.3528   3
 -16   8   8 35.1970 27.8861   7
 -14   8   8 185.634 36.6713   7
 -14  -8   8 205.420 16.6433   6
  14   8  -8 227.984 20.4130  10
 -14   8   8 180.219 24.8681   3
 -12   8   8 12.3709 21.7808   7
  12   8  -8 8.53363 8.03205  10
 -12   8   8-1.76191 12.1099   3
 -12  -8   8 2.10759 5.76532   6
  10   8  -8 153.666 17.7116  10
 -10   8   8 83.8100 25.0772   7
 -10   8   8 89.6941 18.5093   3
 -10  -8   8 180.619 14.2103   6
  10  -8  -8 100.270 10.2837   9
   8  -8  -8 27.1115 6.53919   9
  -8   8   8 35.4084 13.8193   3
  -8   8   8 25.6705 18.3231   7
  -8  -8   8 27.1336 7.02991   6
   8   8  -8 30.5603 10.1985  10
  -6   8   8 484.440 38.1618   3
  -6   8   8 467.186 42.8726   7
  -6  -8   8 550.456 30.1234   6
   6   8  -8 492.715 34.2677  10
   6  -8  -8 527.211 29.2984   9
  -4   8   8 16.4670 13.5121   7
   4   8  -8 7.69335 7.83532  10
   4  -8  -8 2.01796 5.37679   9
  -4   8   8 5.67528 10.1131   3
  -4  -8   8 7.55282 5.68645   6
  -2  -8   8 59.7397 8.59321   6
   2  -8  -8 59.8091 9.63908   9
  -2   8   8 48.5306 12.6927   3
   0   8  -8 224.774 21.6121  10
   0  -8   8 208.548 15.8492   6
   0  -8  -8 238.012 18.0156   9
   0   8   8 189.297 20.6115   3
   2   8   8 23.2622 9.55662   3
  -2  -8  -8 26.1097 7.88730   9
  -2   8  -8 4.43023 8.60857  10
   2  -8   8 4.66185 5.31987   6
  -4  -8  -8 120.919 13.4274   9
  -4   8  -8 146.322 17.0045  10
   4  -8   8 134.233 11.7106   6
  -6   8  -8 120.892 16.5955  10
   6  -8   8 115.104 10.6510   6
  -6  -8  -8 101.940 12.6304   9
  -8   8  -8 373.879 27.5695  10
  -8  -8  -8 327.968 23.0616   8
  -8  -8  -8 299.073 23.1770   9
 -10   8  -8 616.779 39.1191  10
 -10  -8  -8 675.379 36.8069   8
 -10  -8  -8 544.699 36.0468   9
 -12  -8  -8 27.9657 9.07062   9
 -12  -8  -8 44.4990 9.59244   8
 -14  -8  -8 4.97604 8.17131   9
 -14  -8  -8 13.8043 11.4313   5
 -16  -8  -8 10.1185 11.8837   5
 -18  -8  -8 50.7898 16.9825   5
 -21   9   8 15.7647 31.7948   7
 -21   9   8-8.19709 14.4337   3
[truncated: 192,224 more chars]
