# Supplementary material for: Effect of temperature and extraframework cation type on CHA framework flexibility
Source: Sci Rep. 2024 Oct 10;14:23778. doi: 10.1038/s41598-024-74638-4 (PMC11467460; doi:10.1038/s41598-024-74638-4)
Supplement: Supplementary file 22 — Supplementary Material 22 [file 41598_2024_74638_MOESM22_ESM.cif]

 
data_shelx
 
_audit_creation_method            SHELXL-2014
_chemical_name_systematic
;
 ?
;
_chemical_name_common             Na-chabazite
_chemical_melting_point           ?
_chemical_formula_moiety          ?
_chemical_formula_sum
 'Al12 Na11.15 O85 Si24' 
_chemical_formula_weight          2614.26

loop_
 _atom_type_symbol
 _atom_type_description
 _atom_type_scat_dispersion_real
 _atom_type_scat_dispersion_imag
 _atom_type_scat_source
 'O'  'O'   0.0106   0.0060
 'International Tables Vol C Tables 4.2.6.8 and 6.1.1.4'
 'Na'  'Na'   0.0362   0.0249
 'International Tables Vol C Tables 4.2.6.8 and 6.1.1.4'
 'Al'  'Al'   0.0645   0.0514
 'International Tables Vol C Tables 4.2.6.8 and 6.1.1.4'
 'Si'  'Si'   0.0817   0.0704
 'International Tables Vol C Tables 4.2.6.8 and 6.1.1.4'
 
_space_group_crystal_system       trigonal
_space_group_IT_number            166
_space_group_name_H-M_alt         'R -3 m :H'
_space_group_name_Hall            '-R 3 2"'
 
_shelx_space_group_comment
;
The symmetry employed for this shelxl refinement is uniquely defined
by the following loop, which should always be used as a source of
symmetry information in preference to the above space-group names.
They are only intended as comments.
;
 
loop_
 _space_group_symop_operation_xyz
 'x, y, z'
 '-y, x-y, z'
 '-x+y, -x, z'
 'y, x, -z'
 'x-y, -y, -z'
 '-x, -x+y, -z'
 'x+2/3, y+1/3, z+1/3'
 '-y+2/3, x-y+1/3, z+1/3'
 '-x+y+2/3, -x+1/3, z+1/3'
 'y+2/3, x+1/3, -z+1/3'
 'x-y+2/3, -y+1/3, -z+1/3'
 '-x+2/3, -x+y+1/3, -z+1/3'
 'x+1/3, y+2/3, z+2/3'
 '-y+1/3, x-y+2/3, z+2/3'
 '-x+y+1/3, -x+2/3, z+2/3'
 'y+1/3, x+2/3, -z+2/3'
 'x-y+1/3, -y+2/3, -z+2/3'
 '-x+1/3, -x+y+2/3, -z+2/3'
 '-x, -y, -z'
 'y, -x+y, -z'
 'x-y, x, -z'
 '-y, -x, z'
 '-x+y, y, z'
 'x, x-y, z'
 '-x+2/3, -y+1/3, -z+1/3'
 'y+2/3, -x+y+1/3, -z+1/3'
 'x-y+2/3, x+1/3, -z+1/3'
 '-y+2/3, -x+1/3, z+1/3'
 '-x+y+2/3, y+1/3, z+1/3'
 'x+2/3, x-y+1/3, z+1/3'
 '-x+1/3, -y+2/3, -z+2/3'
 'y+1/3, -x+y+2/3, -z+2/3'
 'x-y+1/3, x+2/3, -z+2/3'
 '-y+1/3, -x+2/3, z+2/3'
 '-x+y+1/3, y+2/3, z+2/3'
 'x+1/3, x-y+2/3, z+2/3'
 
_cell_length_a                    13.7563(4)
_cell_length_b                    13.7563(4)
_cell_length_c                    15.2432(5)
_cell_angle_alpha                 90
_cell_angle_beta                  90
_cell_angle_gamma                 120
_cell_volume                      2498.10(17)
_cell_formula_units_Z             1
_cell_measurement_temperature     293(2)
_cell_measurement_reflns_used     9278 
_cell_measurement_theta_min       2.9430 
_cell_measurement_theta_max       35.0890
 
_exptl_crystal_description        'fragment' 
_exptl_crystal_colour             'clear colourless' 
_exptl_crystal_density_meas       ? 
_exptl_crystal_density_method     ?              
_exptl_crystal_density_diffrn     1.738          
_exptl_crystal_F_000              1295
_exptl_transmission_factor_min    ?                                             
_exptl_transmission_factor_max    ?                                             
_exptl_crystal_size_max           0.140 
_exptl_crystal_size_mid           0.130 
_exptl_crystal_size_min           0.04 
_exptl_absorpt_coefficient_mu     0.570
_shelx_estimated_absorpt_T_min    ? 
_shelx_estimated_absorpt_T_max    ? 
_exptl_absorpt_correction_type    multi-scan 
_exptl_absorpt_correction_T_min   0.85837 
_exptl_absorpt_correction_T_max   1.00000 
_exptl_absorpt_process_details     
;
CrysAlisPro 1.171.43.111a (Rigaku Oxford Diffraction, 2024)
Empirical absorption correction using spherical harmonics,
implemented in SCALE3 ABSPACK scaling algorithm.
;
_oxdiff_exptl_absorpt_empirical_full_min           0.887
_oxdiff_exptl_absorpt_empirical_full_max           1.181
_oxdiff_exptl_absorpt_empirical_details
;
Empirical correction (ABSPACK) includes:
- Absorption correction using spherical harmonics
- Frame scaling
;
_diffrn_ambient_temperature       293(2)
_diffrn_radiation_wavelength      0.71073
_diffrn_radiation_type            MoK\a
_diffrn_source                    'micro-focus sealed X-ray tube'                       
_diffrn_measurement_device_type   'XtaLAB Synergy R, HyPix-Arc 100'
_diffrn_measurement_method        ? 
_diffrn_detector_area_resol_mean  ? 
_diffrn_reflns_number             13800
_diffrn_reflns_av_unetI/netI      0.0203
_diffrn_reflns_av_R_equivalents   0.0422
_diffrn_reflns_limit_h_min        -22
_diffrn_reflns_limit_h_max        21
_diffrn_reflns_limit_k_min        -22
_diffrn_reflns_limit_k_max        20
_diffrn_reflns_limit_l_min        -23
_diffrn_reflns_limit_l_max        23
_diffrn_reflns_theta_min          2.170
_diffrn_reflns_theta_max          35.344
_diffrn_reflns_theta_full         25.242
_diffrn_measured_fraction_theta_max   0.942
_diffrn_measured_fraction_theta_full  1.000
_diffrn_reflns_Laue_measured_fraction_max    0.942
_diffrn_reflns_Laue_measured_fraction_full   1.000
_diffrn_reflns_point_group_measured_fraction_max   0.942
_diffrn_reflns_point_group_measured_fraction_full  1.000
_reflns_number_total              1310
_reflns_number_gt                 1098
_reflns_threshold_expression      'I > 2\s(I)'
_reflns_Friedel_coverage          0.000
_reflns_Friedel_fraction_max      .
_reflns_Friedel_fraction_full     .
 
_reflns_special_details
;
 Reflections were merged by SHELXL according to the crystal
 class for the calculation of statistics and refinement.
 
 _reflns_Friedel_fraction is defined as the number of unique
 Friedel pairs measured divided by the number that would be
 possible theoretically, ignoring centric projections and
 systematic absences.
;
 
_computing_data_collection        'CrysAlisPro system (CCD 42.102a 64-bit (release 15-09-2023))'
_computing_cell_refinement        'CrysAlisPro 1.171.43.111a (Rigaku OD, 2024)'
_computing_data_reduction         'CrysAlisPro 1.171.43.111a (Rigaku OD, 2024)'
_computing_structure_solution     ?
_computing_structure_refinement   'SHELXL-2014 (Sheldrick, 2014)'
_computing_molecular_graphics     ?
_computing_publication_material   ?
 
_refine_special_details
;
 ?
;
_refine_ls_structure_factor_coef  Fsqd
_refine_ls_matrix_type            full
_refine_ls_weighting_scheme       calc
_refine_ls_weighting_details
'w=1/[\s^2^(Fo^2^)+(0.1061P)^2^+0.1777P] where P=(Fo^2^+2Fc^2^)/3'
_atom_sites_solution_primary      ?
_atom_sites_solution_secondary    ?
_atom_sites_solution_hydrogens    .
_refine_ls_hydrogen_treatment     undef
_refine_ls_extinction_method      none
_refine_ls_extinction_coef        .
_refine_ls_number_reflns          1310
_refine_ls_number_parameters      52
_refine_ls_number_restraints      0
_refine_ls_R_factor_all           0.0495
_refine_ls_R_factor_gt            0.0432
_refine_ls_wR_factor_ref          0.1503
_refine_ls_wR_factor_gt           0.1456
_refine_ls_goodness_of_fit_ref    1.132
_refine_ls_restrained_S_all       1.132
_refine_ls_shift/su_max           0.001
_refine_ls_shift/su_mean          0.000
 
loop_
 _atom_site_label
 _atom_site_type_symbol
 _atom_site_fract_x
 _atom_site_fract_y
 _atom_site_fract_z
 _atom_site_U_iso_or_equiv
 _atom_site_adp_type
 _atom_site_occupancy
 _atom_site_site_symmetry_order  
 _atom_site_calc_flag
 _atom_site_refinement_flags_posn
 _atom_site_refinement_flags_adp
 _atom_site_refinement_flags_occupancy
 _atom_site_disorder_assembly
 _atom_site_disorder_group
Si Si 0.66640(2) 0.56252(3) 0.43538(2) 0.01498(17) Uani 0.6666 1 d . . P . .
Al Al 0.66640(2) 0.56252(3) 0.43538(2) 0.01498(17) Uani 0.3333 1 d . . P . .
O1 O 0.6667 0.60289(14) 0.3333 0.0333(4) Uani 1 2 d S T P . .
O2 O 0.64717(15) 0.64717(15) 0.5000 0.0336(4) Uani 1 2 d S T P . .
O3 O 0.78758(10) 0.57515(19) 0.46455(13) 0.0366(4) Uani 1 2 d S T P . .
O4 O 0.57143(8) 0.42857(8) 0.45087(14) 0.0348(4) Uani 1 2 d S T P . .
C1 Na 0.6667 0.3333 0.50647(17) 0.0384(7) Uani 0.889(10) 6 d S T . . .
C3 Na 0.7893(10) 0.6786(10) 0.6035(8) 0.076(4) Uiso 0.133(6) 1 d . . . . .
W1 O 0.7089(12) 0.342(3) 0.6605(10) 0.090(8) Uiso 0.128(4) 1 d . . . . .
CW1 Na 0.8620(16) 0.724(3) 0.661(3) 0.076(6) Uiso 0.057(7) 2 d S . . . .
CW2 O 0.8733(8) 0.7465(16) 0.6005(12) 0.150 Uiso 0.466(16) 2 d S U . . .
 
loop_
 _atom_site_aniso_label
 _atom_site_aniso_U_11
 _atom_site_aniso_U_22
 _atom_site_aniso_U_33
 _atom_site_aniso_U_23
 _atom_site_aniso_U_13
 _atom_site_aniso_U_12
Si 0.0137(2) 0.0181(2) 0.0150(3) -0.00269(10) 0.00051(11) 0.00933(14)
Al 0.0137(2) 0.0181(2) 0.0150(3) -0.00269(10) 0.00051(11) 0.00933(14)
O1 0.0466(10) 0.0371(6) 0.0194(7) 0.0010(3) 0.0020(6) 0.0233(5)
O2 0.0395(7) 0.0395(7) 0.0322(9) -0.0073(3) 0.0073(3) 0.0276(8)
O3 0.0254(5) 0.0557(12) 0.0390(10) -0.0152(8) -0.0076(4) 0.0278(6)
O4 0.0286(5) 0.0286(5) 0.0406(10) 0.0032(4) -0.0032(4) 0.0092(6)
C1 0.0316(8) 0.0316(8) 0.0519(15) 0.000 0.000 0.0158(4)
 
_geom_special_details
;
 All esds (except the esd in the dihedral angle between two l.s. planes)
 are estimated using the full covariance matrix.  The cell esds are taken
 into account individually in the estimation of esds in distances, angles
 and torsion angles; correlations between esds in cell parameters are only
 used when they are defined by crystal symmetry.  An approximate (isotropic)
 treatment of cell esds is used for estimating esds involving l.s. planes.
;
 
loop_
 _geom_bond_atom_site_label_1
 _geom_bond_atom_site_label_2
 _geom_bond_distance
 _geom_bond_site_symmetry_2
 _geom_bond_publ_flag
Si O2 1.6445(6) . ?
Si O3 1.6482(6) . ?
Si O1 1.6511(7) . ?
Si O4 1.6585(7) . ?
Si C3 3.046(12) . ?
Si C3 3.097(11) 4_556 ?
Si C1 3.3355(9) . ?
O1 Al 1.6511(7) 18_655 ?
O1 Si 1.6511(7) 18_655 ?
O1 C3 2.666(12) 14_654 ?
O1 C3 2.666(12) 4_556 ?
O2 Al 1.6445(6) 4_556 ?
O2 Si 1.6445(6) 4_556 ?
O2 C3 2.378(12) . ?
O2 C3 2.378(12) 4_556 ?
O3 Al 1.6483(6) 23_655 ?
O3 Si 1.6483(6) 23_655 ?
O3 C3 2.546(12) 23_655 ?
O3 C3 2.546(12) . ?
O3 C1 2.951(2) . ?
O4 Al 1.6585(7) 22_665 ?
O4 Si 1.6585(7) 22_665 ?
O4 C1 2.422(2) . ?
C1 W1 2.407(16) 24 ?
C1 W1 2.407(16) 22_665 ?
C1 W1 2.407(16) 3_665 ?
C1 W1 2.407(16) 2_655 ?
C1 W1 2.407(16) 23_655 ?
C1 W1 2.407(16) . ?
C1 O4 2.422(2) 2_655 ?
C1 O4 2.422(2) 3_665 ?
C1 O3 2.951(2) 3_665 ?
C1 O3 2.951(2) 2_655 ?
C3 CW2 1.063(14) . ?
C3 CW1 1.24(4) . ?
C3 C3 1.38(2) 23_655 ?
C3 CW1 1.50(4) 25_666 ?
C3 C3 1.95(2) 11_566 ?
C3 CW2 2.36(2) 25_666 ?
C3 C3 2.38(2) 25_666 ?
C3 O1 2.666(12) 9_565 ?
W1 W1 0.33(7) 24 ?
W1 W1 0.70(5) 22_665 ?
W1 W1 0.92(3) 3_665 ?
W1 W1 0.92(3) 2_655 ?
W1 W1 1.04(4) 23_655 ?
W1 CW1 2.92(5) 27_546 ?
CW1 CW2 0.96(4) . ?
CW1 C3 1.24(4) 23_655 ?
CW1 CW1 1.38(8) 25_666 ?
CW1 C3 1.50(4) 25_666 ?
CW1 C3 1.50(4) 11_566 ?
CW1 CW2 1.97(5) 25_666 ?
CW1 W1 2.92(5) 26_566 ?
CW1 W1 2.92(5) 12_666 ?
CW1 C1 4.15(4) 25_666 ?
CW2 C3 1.063(14) 23_655 ?
CW2 CW1 1.97(5) 25_666 ?
CW2 C3 2.36(2) 25_666 ?
CW2 C3 2.36(2) 11_566 ?
 
loop_
 _geom_angle_atom_site_label_1
 _geom_angle_atom_site_label_2
 _geom_angle_atom_site_label_3
 _geom_angle
 _geom_angle_site_symmetry_1
 _geom_angle_site_symmetry_3
 _geom_angle_publ_flag
O2 Si O3 106.03(8) . . ?
O2 Si O1 107.47(7) . . ?
O3 Si O1 112.75(8) . . ?
O2 Si O4 112.66(10) . . ?
O3 Si O4 105.79(10) . . ?
O1 Si O4 112.08(8) . . ?
O2 Si C3 50.8(2) . . ?
O3 Si C3 56.7(2) . . ?
O1 Si C3 135.2(2) . . ?
O4 Si C3 112.7(2) . . ?
O2 Si C3 49.3(2) . 4_556 ?
O3 Si C3 113.8(2) . 4_556 ?
O1 Si C3 59.4(2) . 4_556 ?
O4 Si C3 139.7(2) . 4_556 ?
C3 Si C3 84.1(4) . 4_556 ?
O2 Si C1 123.45(5) . . ?
O3 Si C1 62.16(8) . . ?
O1 Si C1 128.55(8) . . ?
O4 Si C1 43.62(6) . . ?
C3 Si C1 87.7(2) . . ?
C3 Si C1 171.6(2) 4_556 . ?
Si O1 Al 140.82(13) . 18_655 ?
Si O1 Si 140.82(13) . 18_655 ?
Al O1 Si 0.00(3) 18_655 18_655 ?
Si O1 C3 130.7(3) . 14_654 ?
Al O1 C3 88.4(2) 18_655 14_654 ?
Si O1 C3 88.4(2) 18_655 14_654 ?
Si O1 C3 88.4(2) . 4_556 ?
Al O1 C3 130.7(3) 18_655 4_556 ?
Si O1 C3 130.7(3) 18_655 4_556 ?
C3 O1 C3 42.8(5) 14_654 4_556 ?
Al O2 Si 0.000(18) 4_556 4_556 ?
Al O2 Si 148.25(14) 4_556 . ?
Si O2 Si 148.25(14) 4_556 . ?
Al O2 C3 99.0(3) 4_556 . ?
Si O2 C3 99.0(3) 4_556 . ?
Si O2 C3 96.7(3) . . ?
Al O2 C3 96.7(3) 4_556 4_556 ?
Si O2 C3 96.7(3) 4_556 4_556 ?
Si O2 C3 99.0(3) . 4_556 ?
C3 O2 C3 119.7(6) . 4_556 ?
Si O3 Al 146.91(13) . 23_655 ?
Si O3 Si 146.91(13) . 23_655 ?
Al O3 Si 0.00(3) 23_655 23_655 ?
Si O3 C3 121.8(3) . 23_655 ?
Al O3 C3 90.6(3) 23_655 23_655 ?
Si O3 C3 90.6(3) 23_655 23_655 ?
Si O3 C3 90.6(3) . . ?
Al O3 C3 121.8(3) 23_655 . ?
Si O3 C3 121.8(3) 23_655 . ?
C3 O3 C3 31.3(5) 23_655 . ?
Si O3 C1 88.24(8) . . ?
Al O3 C1 88.24(8) 23_655 . ?
Si O3 C1 88.24(8) 23_655 . ?
C3 O3 C1 107.0(3) 23_655 . ?
C3 O3 C1 107.0(3) . . ?
Si O4 Al 143.39(13) . 22_665 ?
Si O4 Si 143.39(13) . 22_665 ?
Al O4 Si 0.00(4) 22_665 22_665 ?
Si O4 C1 108.19(6) . . ?
Al O4 C1 108.19(6) 22_665 . ?
Si O4 C1 108.19(6) 22_665 . ?
W1 C1 W1 22.0(6) 24 22_665 ?
W1 C1 W1 24.9(9) 24 3_665 ?
W1 C1 W1 7.9(16) 22_665 3_665 ?
W1 C1 W1 16.8(11) 24 2_655 ?
W1 C1 W1 24.9(9) 22_665 2_655 ?
W1 C1 W1 22.0(6) 3_665 2_655 ?
W1 C1 W1 22.0(6) 24 23_655 ?
W1 C1 W1 22.0(6) 22_665 23_655 ?
W1 C1 W1 16.8(11) 3_665 23_655 ?
W1 C1 W1 7.9(16) 2_655 23_655 ?
W1 C1 W1 7.9(16) 24 . ?
W1 C1 W1 16.8(11) 22_665 . ?
W1 C1 W1 22.0(6) 3_665 . ?
W1 C1 W1 22.0(6) 2_655 . ?
W1 C1 W1 24.9(9) 23_655 . ?
W1 C1 O4 119.7(7) 24 2_655 ?
W1 C1 O4 98.4(3) 22_665 2_655 ?
W1 C1 O4 98.4(3) 3_665 2_655 ?
W1 C1 O4 119.7(7) 2_655 2_655 ?
W1 C1 O4 112.5(8) 23_655 2_655 ?
W1 C1 O4 112.5(8) . 2_655 ?
W1 C1 O4 98.4(3) 24 3_665 ?
W1 C1 O4 112.5(8) 22_665 3_665 ?
W1 C1 O4 119.7(7) 3_665 3_665 ?
W1 C1 O4 112.5(8) 2_655 3_665 ?
W1 C1 O4 119.7(7) 23_655 3_665 ?
W1 C1 O4 98.4(3) . 3_665 ?
O4 C1 O4 108.44(8) 2_655 3_665 ?
W1 C1 O4 112.5(8) 24 . ?
W1 C1 O4 119.7(7) 22_665 . ?
W1 C1 O4 112.5(8) 3_665 . ?
W1 C1 O4 98.4(3) 2_655 . ?
W1 C1 O4 98.4(3) 23_655 . ?
W1 C1 O4 119.7(7) . . ?
O4 C1 O4 108.44(8) 2_655 . ?
O4 C1 O4 108.44(8) 3_665 . ?
W1 C1 O3 99.7(7) 24 3_665 ?
W1 C1 O3 92.9(7) 22_665 3_665 ?
W1 C1 O3 99.7(7) 3_665 3_665 ?
W1 C1 O3 114.5(4) 2_655 3_665 ?
W1 C1 O3 114.5(4) 23_655 3_665 ?
W1 C1 O3 92.9(7) . 3_665 ?
O4 C1 O3 57.787(19) 2_655 3_665 ?
O4 C1 O3 57.788(19) 3_665 3_665 ?
O4 C1 O3 147.01(12) . 3_665 ?
W1 C1 O3 114.5(4) 24 2_655 ?
W1 C1 O3 99.7(7) 22_665 2_655 ?
W1 C1 O3 92.9(7) 3_665 2_655 ?
W1 C1 O3 99.7(7) 2_655 2_655 ?
W1 C1 O3 92.9(7) 23_655 2_655 ?
W1 C1 O3 114.5(4) . 2_655 ?
O4 C1 O3 57.79(2) 2_655 2_655 ?
O4 C1 O3 147.01(12) 3_665 2_655 ?
O4 C1 O3 57.79(2) . 2_655 ?
O3 C1 O3 115.44(4) 3_665 2_655 ?
W1 C1 O3 92.9(7) 24 . ?
W1 C1 O3 114.5(4) 22_665 . ?
W1 C1 O3 114.5(4) 3_665 . ?
W1 C1 O3 92.9(7) 2_655 . ?
W1 C1 O3 99.7(7) 23_655 . ?
W1 C1 O3 99.7(7) . . ?
O4 C1 O3 147.01(12) 2_655 . ?
O4 C1 O3 57.79(2) 3_665 . ?
O4 C1 O3 57.788(19) . . ?
O3 C1 O3 115.45(4) 3_665 . ?
O3 C1 O3 115.44(4) 2_655 . ?
CW2 C3 CW1 48.7(18) . . ?
CW2 C3 C3 49.7(10) . 23_655 ?
CW1 C3 C3 56.3(12) . 23_655 ?
CW2 C3 CW1 98.8(18) . 25_666 ?
CW1 C3 CW1 59(3) . 25_666 ?
C3 C3 CW1 62.7(10) 23_655 25_666 ?
CW2 C3 C3 98.9(14) . 11_566 ?
CW1 C3 C3 50(2) . 11_566 ?
C3 C3 C3 90.002(2) 23_655 11_566 ?
CW1 C3 C3 39.6(15) 25_666 11_566 ?
CW2 C3 CW2 101.6(14) . 25_666 ?
CW1 C3 CW2 57(2) . 25_666 ?
C3 C3 CW2 73.0(4) 23_655 25_666 ?
CW1 C3 CW2 13.4(13) 25_666 25_666 ?
C3 C3 CW2 26.5(5) 11_566 25_666 ?
CW2 C3 O2 124.4(12) . . ?
CW1 C3 O2 160.8(16) . . ?
C3 C3 O2 137.0(3) 23_655 . ?
CW1 C3 O2 135.3(15) 25_666 . ?
C3 C3 O2 129.3(4) 11_566 . ?
CW2 C3 O2 134.0(8) 25_666 . ?
CW2 C3 C3 75.7(14) . 25_666 ?
CW1 C3 C3 33(2) . 25_666 ?
C3 C3 C3 54.8(6) 23_655 25_666 ?
CW1 C3 C3 26.6(14) 25_666 25_666 ?
C3 C3 C3 35.3(6) 11_566 25_666 ?
CW2 C3 C3 25.9(4) 25_666 25_666 ?
O2 C3 C3 159.9(9) . 25_666 ?
CW2 C3 O3 99.1(12) . . ?
CW1 C3 O3 130.6(13) . . ?
C3 C3 O3 74.3(3) 23_655 . ?
CW1 C3 O3 100.9(16) 25_666 . ?
C3 C3 O3 138.8(9) 11_566 . ?
CW2 C3 O3 113.1(6) 25_666 . ?
O2 C3 O3 64.5(3) . . ?
C3 C3 O3 117.3(7) 25_666 . ?
CW2 C3 O1 131.2(11) . 9_565 ?
CW1 C3 O1 106.5(14) . 9_565 ?
C3 C3 O1 158.6(2) 23_655 9_565 ?
CW1 C3 O1 98.4(11) 25_666 9_565 ?
C3 C3 O1 68.6(2) 11_566 9_565 ?
CW2 C3 O1 86.8(4) 25_666 9_565 ?
O2 C3 O1 63.3(3) . 9_565 ?
C3 C3 O1 103.8(7) 25_666 9_565 ?
O3 C3 O1 121.7(5) . 9_565 ?
CW2 C3 Si 119.9(13) . . ?
CW1 C3 Si 163.1(14) . . ?
C3 C3 Si 107.0(2) 23_655 . ?
CW1 C3 Si 118.1(16) 25_666 . ?
C3 C3 Si 140.0(8) 11_566 . ?
CW2 C3 Si 125.3(7) 25_666 . ?
O2 C3 Si 32.42(16) . . ?
C3 C3 Si 142.6(8) 25_666 . ?
O3 C3 Si 32.76(15) . . ?
O1 C3 Si 90.4(3) 9_565 . ?
W1 W1 W1 120.00(7) 24 22_665 ?
W1 W1 W1 102(4) 24 3_665 ?
W1 W1 W1 18(4) 22_665 3_665 ?
W1 W1 W1 42(4) 24 2_655 ?
W1 W1 W1 78(4) 22_665 2_655 ?
W1 W1 W1 59.999(12) 3_665 2_655 ?
W1 W1 W1 60.00(8) 24 23_655 ?
W1 W1 W1 60.00(2) 22_665 23_655 ?
W1 W1 W1 42(4) 3_665 23_655 ?
W1 W1 W1 18(4) 2_655 23_655 ?
W1 W1 C1 86.0(8) 24 . ?
W1 W1 C1 81.6(5) 22_665 . ?
W1 W1 C1 79.0(3) 3_665 . ?
W1 W1 C1 79.0(3) 2_655 . ?
W1 W1 C1 77.5(5) 23_655 . ?
W1 W1 CW1 156.7(4) 24 27_546 ?
W1 W1 CW1 83.1(4) 22_665 27_546 ?
W1 W1 CW1 101(4) 3_665 27_546 ?
W1 W1 CW1 161(4) 2_655 27_546 ?
W1 W1 CW1 142.9(4) 23_655 27_546 ?
C1 W1 CW1 101.8(14) . 27_546 ?
CW2 CW1 C3 56(2) . 23_655 ?
CW2 CW1 C3 56(2) . . ?
C3 CW1 C3 67(2) 23_655 . ?
CW2 CW1 CW1 113(5) . 25_666 ?
C3 CW1 CW1 70(3) 23_655 25_666 ?
C3 CW1 CW1 70(3) . 25_666 ?
CW2 CW1 C3 145(3) . 25_666 ?
C3 CW1 C3 90.0(18) 23_655 25_666 ?
C3 CW1 C3 121(3) . 25_666 ?
CW1 CW1 C3 51(3) 25_666 25_666 ?
CW2 CW1 C3 145(3) . 11_566 ?
C3 CW1 C3 121(3) 23_655 11_566 ?
C3 CW1 C3 90.0(18) . 11_566 ?
CW1 CW1 C3 51(3) 25_666 11_566 ?
C3 CW1 C3 55(2) 25_666 11_566 ?
CW2 CW1 CW2 140(4) . 25_666 ?
C3 CW1 CW2 92(2) 23_655 25_666 ?
C3 CW1 CW2 92(2) . 25_666 ?
CW1 CW1 CW2 27(3) 25_666 25_666 ?
C3 CW1 CW2 32.3(12) 25_666 25_666 ?
C3 CW1 CW2 32.3(12) 11_566 25_666 ?
CW2 CW1 W1 77(3) . 26_566 ?
C3 CW1 W1 114(2) 23_655 26_566 ?
C3 CW1 W1 123(3) . 26_566 ?
CW1 CW1 W1 167(4) 25_666 26_566 ?
C3 CW1 W1 116.6(19) 25_666 26_566 ?
C3 CW1 W1 124(2) 11_566 26_566 ?
CW2 CW1 W1 142(2) 25_666 26_566 ?
CW2 CW1 W1 77(3) . 12_666 ?
C3 CW1 W1 123(3) 23_655 12_666 ?
C3 CW1 W1 114(2) . 12_666 ?
CW1 CW1 W1 167(4) 25_666 12_666 ?
C3 CW1 W1 124(2) 25_666 12_666 ?
C3 CW1 W1 116.6(19) 11_566 12_666 ?
CW2 CW1 W1 142(2) 25_666 12_666 ?
W1 CW1 W1 13.9(8) 26_566 12_666 ?
CW2 CW1 C1 111(3) . 25_666 ?
C3 CW1 C1 141.1(16) 23_655 25_666 ?
C3 CW1 C1 141.1(16) . 25_666 ?
CW1 CW1 C1 136(4) 25_666 25_666 ?
C3 CW1 C1 90.7(18) 25_666 25_666 ?
C3 CW1 C1 90.7(18) 11_566 25_666 ?
CW2 CW1 C1 108.7(19) 25_666 25_666 ?
W1 CW1 C1 34.6(6) 26_566 25_666 ?
W1 CW1 C1 34.6(6) 12_666 25_666 ?
CW1 CW2 C3 75(2) . 23_655 ?
CW1 CW2 C3 75(2) . . ?
C3 CW2 C3 81(2) 23_655 . ?
CW1 CW2 CW1 40(4) . 25_666 ?
C3 CW2 CW1 48.9(11) 23_655 25_666 ?
C3 CW2 CW1 48.9(11) . 25_666 ?
CW1 CW2 C3 21.2(15) . 25_666 ?
C3 CW2 C3 54.7(12) 23_655 25_666 ?
C3 CW2 C3 78.4(14) . 25_666 ?
CW1 CW2 C3 31.7(13) 25_666 25_666 ?
CW1 CW2 C3 21.2(16) . 11_566 ?
C3 CW2 C3 78.4(14) 23_655 11_566 ?
C3 CW2 C3 54.7(12) . 11_566 ?
CW1 CW2 C3 31.7(13) 25_666 11_566 ?
C3 CW2 C3 33.9(7) 25_666 11_566 ?
 
_refine_diff_density_max    0.596
_refine_diff_density_min   -0.586
_refine_diff_density_rms    0.126

_shelxl_version_number 2014-1

_shelx_res_file
;
TITL chakreg_1w_a.res in R-3m
REM Old TITL CHaKreg_1w in R-3m

REM SHELXT solution in R-3m
REM R1 0.109,  Rweak 0.006,  Alpha 0.035,  Orientation as input
REM Formula found by SHELXT:  O12 Na Si6

CELL  0.71073  13.7563  13.7563  15.2432   90.000   90.000  120.000
ZERR    1.000   0.0004   0.0004   0.0005    0.000    0.000    0.000
LATT  3
SYMM -Y, X-Y, Z
SYMM -X+Y, -X, Z
SYMM Y, X, -Z
SYMM X-Y, -Y, -Z
SYMM -X, -X+Y, -Z
SFAC O NA AL SI
UNIT 85  11.15  12.00 24.00
TEMP 20
L.S. 15
acta
EXYZ Si Al
EADP Si Al
EADP C3 CW1
EADP W1 W1A
BOND $H
LIST 4
FMAP 2
PLAN 20
WGHT    0.106100    0.177700
FVAR       0.24021
SI    4    0.666405    0.562521    0.435379    10.66660    0.01373    0.01807 =
         0.01497   -0.00269    0.00051    0.00933
AL    3    0.666405    0.562521    0.435379    10.33330    0.01373    0.01807 =
         0.01497   -0.00269    0.00051    0.00933
O1    1    0.666667    0.602895    0.333333    10.50000    0.04658    0.03706 =
         0.01940    0.00100    0.00201    0.02329
O2    1    0.647168    0.647168    0.500000    10.50000    0.03953    0.03953 =
         0.03220   -0.00726    0.00726    0.02759
O3    1    0.787575    0.575151    0.464549    10.50000    0.02536    0.05568 =
         0.03899   -0.01518   -0.00759    0.02784
O4    1    0.571432    0.428568    0.450867    10.50000    0.02857    0.02857 =
         0.04061    0.00324   -0.00324    0.00919
rem ef
C1    2    0.666667    0.333333    0.506474     0.14816    0.03162    0.03162 =
         0.05190    0.00000    0.00000    0.01581
C3    2    0.789326    0.678624    0.603533     0.13274    0.07650
W1    1    0.708894    0.342329    0.660515     0.12815    0.08962
CW1   2    0.862038    0.724076    0.661195     0.02871    0.07650
CW2   1    0.873266    0.746532    0.600510     0.23294   10.15000
HKLF 4

REM  chakreg_1w_a.res in R-3m
REM R1 =  0.0432 for    1098 Fo > 4sig(Fo)  and  0.0495 for all    1310 data
REM     52 parameters refined using      0 restraints

END

WGHT      0.1092      0.1726

REM Highest difference peak  0.596,  deepest hole -0.586,  1-sigma level  0.126
Q1    1   0.7481  0.6204  0.6251  11.00000  0.05    0.60
Q2    1   0.9214  0.8429  0.5522  10.50000  0.05    0.58
Q3    1   0.8450  0.6901  0.5762  10.50000  0.05    0.56
Q4    1   0.6667  0.3333  0.5731  10.16667  0.05    0.54
Q5    1   0.9063  0.7381  0.6309  11.00000  0.05    0.51
Q6    1   0.9616  0.8147  0.6331  11.00000  0.05    0.46
Q7    1   0.7949  0.5897  0.4266  10.50000  0.05    0.43
Q8    1   0.7439  0.3504  0.6459  11.00000  0.05    0.37
Q9    1   0.8316  0.7762  0.6664  11.00000  0.05    0.36
Q10   1   0.6070  0.6070  0.5000  10.50000  0.05    0.33
Q11   1   0.6713  0.6067  0.3705  11.00000  0.05    0.32
Q12   1   0.8715  0.8715  0.5000  10.50000  0.05    0.29
Q13   1   0.7758  0.6667  0.6667  10.50000  0.05    0.28
Q14   1   0.7267  0.5581  0.4480  11.00000  0.05    0.27
Q15   1   0.6174  0.5008  0.4324  11.00000  0.05    0.27
Q16   1   0.8074  0.4037  0.6601  10.50000  0.05    0.27
Q17   1   0.6517  0.6058  0.4811  11.00000  0.05    0.27
Q18   1   0.9186  0.8372  0.6765  10.50000  0.05    0.26
Q19   1   0.8373  0.6747  0.6481  10.50000  0.05    0.20
Q20   1   0.7366  0.3333  0.8333  10.50000  0.05    0.13
;
_shelx_res_checksum   55351

_shelx_hkl_file
;
   0   0  -3 4046.39  131.38
   0   0  -3 4002.45  130.99
   0   0  -3 4112.22  131.16
   0   0   3 4080.43  131.37
   0   0  -3 4090.69  131.35
   0   0   3 4012.15  131.34
   0   0  -6   54.21    3.42
   0   0   6   48.90    3.28
   0   0   6   58.01    3.49
   0   0  -6   44.70    2.95
   0   0  -6   45.01    2.69
   0   0   6   51.93    2.24
   0   0   6   45.50    2.87
   0   0  -9 4861.09  160.89
   0   0   9 4784.94  160.84
   0   0   9 4826.19  160.75
   0   0   9 4968.39  158.45
   0   0  -9 4925.51  159.65
   0   0   9 4894.45  159.90
   0   0  -9 4888.67  160.18
   0   0 -12  250.54   12.34
   0   0  12  261.77   11.10
   0   0 -15 1188.31   44.27
   0   0 -18  629.57   27.52
   0   0 -21  186.12   12.98
   0  -1 -23    8.60    4.57
  -1   1 -23    6.29    4.14
  -1   0  23    8.65    4.05
   0   1  23    4.40    3.65
   1  -1  23    4.96    3.55
   0  -1 -20   83.59    8.20
  -1   1 -20   63.11    7.36
  -1   0  20   76.21    7.72
   1   0 -17   16.31    3.77
  -1   1 -17    9.92    3.32
   0  -1 -17   21.82    4.04
   0  -1 -14  450.62   18.74
   1   0 -14  428.11   18.62
   1   0 -11  271.17   12.14
  -1   1 -11  223.74   11.61
   0  -1 -11  266.66   12.12
   0   1  11  274.07    9.67
  -1   1 -11  230.57   10.19
   1   0 -11  276.96   11.01
   1   0 -11  294.43   12.62
   1  -1  11  223.50   10.51
   0   1  11  268.97   11.18
  -1   0  11  283.70   10.86
   1   0 -11  280.64   11.52
  -1   1 -11  218.37   10.80
   0   1   8  736.53   25.44
  -1   0   8  674.60   25.16
   1   0  -8  705.15   25.45
   1  -1   8  668.95   25.25
  -1   0   8  699.99   24.34
   0   1   8  741.54   24.95
   1  -1   8  682.99   25.24
  -1   0   8  685.81   25.29
   0   1   8  706.37   25.37
  -1   1  -8  716.71   24.15
   1   0  -8  692.41   24.57
   1   0  -8  679.59   24.90
   0  -1  -8  713.45   24.72
  -1   1  -8  690.82   24.78
   1   0  -5 1979.20   65.94
   0  -1  -5 1992.51   65.90
  -1   0   5 1959.90   65.94
  -1   1  -5 1937.34   65.86
   0   1   5 2008.67   65.92
   1  -1   5 1985.01   65.90
   1   0  -5 1975.93   64.86
   0   1   5 2063.17   66.02
   1   0  -5 2033.58   66.01
  -1   0   5 1986.90   65.90
   1  -1   5 2050.74   65.98
   0   1   5 1991.29   65.46
   1   0  -5 1999.01   65.55
   1   0  -5 1952.25   65.75
   0   1   5 2042.60   65.29
  -1   0   5 1928.35   65.18
   0   1   5 2068.41   65.70
  -1   0   2   57.65    2.44
  -1   0   2   65.09    2.49
   0  -1  -2   44.78    2.21
  -1   1  -2   39.47    2.17
   1  -1   2   38.84    2.16
   0   1   2   41.59    2.19
   1   0  -2   47.14    2.25
  -1   0   2   51.59    2.28
  -1   0   2   49.79    1.96
   0  -1  -2   43.26    2.20
   0   1   2   42.38    2.19
   1   0  -2   49.26    1.94
  -1   0   2   64.56    2.47
   1   0  -2   58.82    2.43
  -1   1   1 2668.98   92.73
   0   1  -1 3078.02   92.68
   0  -1   1 3179.04   92.72
  -1   1   1 2734.19   92.76
   1  -1  -1 2634.89   92.77
   1   0   4 4711.11  164.83
  -1   0  -4 4823.48  164.87
   0   1  -4 4841.50  164.80
   1  -1  -4 5261.70  164.94
  -1   1   4 5223.99  164.91
   0  -1   4 4647.83  164.77
  -1   1   4 5345.21  164.76
  -1   0  -4 4846.70  164.32
  -1   1   4 5356.99  164.63
   1   0   4 4875.92  164.03
   1  -1  -4 5465.93  164.64
  -1   1   4 5344.27  164.31
  -1   1   4 5294.56  164.92
   0   1  -4 4852.01  164.79
   1  -1  -4 5322.70  164.96
   0  -1   4 4825.00  164.77
   1  -1  -4 5356.33  164.56
  -1   1   4 5262.03  164.60
  -1   1   7  337.56   12.74
   0  -1   7  298.59   12.48
   1   0   7  284.43   12.47
   0   1  -7  299.74   12.27
   1  -1  -7  343.52   12.41
  -1   0  -7  306.81   12.00
   0   1  -7  304.18   11.90
  -1   0  -7  299.22   11.47
   1  -1  -7  324.09   12.10
  -1   1   7  344.95   11.53
  -1   1   7  342.91   12.21
   1   0   7  321.86   12.66
   0  -1   7  319.35   12.61
  -1   1   7  358.80   12.85
   0  -1  10  844.94   31.80
  -1   1  10  965.48   32.24
   1   0  10  863.39   32.01
   1  -1 -10  945.48   32.47
   0   1 -10  805.81   31.96
  -1   0 -10  845.03   32.11
   0   1 -10  863.66   32.28
   1  -1 -10  994.24   32.74
   0  -1  10  851.69   30.70
   1   0  10  855.42   31.17
  -1   1  10  962.29   31.34
   1   0  10  876.46   29.40
  -1   1  10  979.67   30.14
  -1   0 -10  856.34   31.10
   0   1 -10  852.89   31.52
   0   1 -10  851.91   30.81
   0   1 -13  139.87    6.80
  -1   0 -13  139.75    8.29
   0   1 -13  111.19    7.69
   1  -1 -13  118.47    7.85
  -1   0 -16   21.42    4.05
   0   1 -16   24.55    4.17
   1  -1 -16   27.82    4.33
  -1   0 -19  101.63    9.12
   0   1 -19  106.34    9.22
   0  -1  22    0.52    3.15
  -1   1  22    3.12    3.76
  -1   0 -22   -1.09    3.52
  -2   1   0 1044.81   33.86
   1  -2   0  998.65   34.04
  -1   2   0  961.24   34.03
   2  -1   0 1046.75   33.86
  -2   1   0 1016.30   33.99
   1   1   0 1122.10   34.09
  -1  -1   0 1156.21   34.10
   2  -1   0 1036.04   34.02
   1  -2   0 1008.10   34.10
  -1   2   0 1002.04   34.12
  -1   2   3    2.75    0.97
   2  -1  -3    3.62    0.87
   1  -2  -3    3.05    0.92
  -2   1   3    3.49    0.84
   2  -1  -3    2.37    0.83
  -2   1   3    2.70    0.85
  -2   1   3    2.79    0.87
   1   1   3    1.16    0.51
   2  -1  -3    2.52    0.87
  -2   1   3    2.29    0.91
  -1  -1   3    2.28    0.90
  -1   2  -3    3.02    0.83
   1   1  -3    2.58    0.89
   1  -2  -3    2.67    0.90
  -2   1   3    2.11    0.90
   1  -2   3    4.25    0.89
  -1   2   3    3.19    0.90
   2  -1  -3    2.41    0.84
  -1  -1   3    2.95    0.95
  -2   1   3    1.59    0.90
   2  -1   3    4.52    1.05
   1   1   3    1.69    0.92
  -1   2  -3    3.25    0.90
  -2   1  -3    4.67    1.09
  -1  -1   3    2.05    0.94
   1  -2  -3    2.56    0.83
  -1  -1  -3    0.74    0.90
  -1   2   3    1.90    0.82
  -2   1   3    2.32    0.93
   1  -2   3    3.69    0.89
   1  -2   6   56.78    3.39
  -2   1   6   46.53    3.15
  -1  -1   6   55.05    3.44
  -1   2   6   49.59    3.25
   2  -1  -6   43.56    3.23
   1   1  -6   47.63    3.34
  -1  -1   6   52.92    3.43
   2  -1   6   49.93    3.34
  -1   2  -6   56.84    3.45
   1  -2  -6   45.93    3.20
  -1   2   6   48.72    3.25
   1  -2   6   54.37    3.37
  -1  -1  -6   42.03    3.19
  -2   1   6   42.78    3.16
  -2   1  -6   53.33    3.45
   1   1   6   44.30    3.24
   2  -1  -6   43.59    3.02
   1   1   6   44.66    2.50
  -2   1  -6   52.56    2.39
   1   1  -6   47.00    3.18
   1   1   6   43.47    2.63
  -1   2   6   46.89    2.95
   1   1  -6   49.31    2.33
  -1   2   6   47.56    2.88
  -2   1   6   48.03    2.71
   2  -1  -6   38.41    2.81
   1   1   6   48.88    3.37
   2  -1   6   58.33    3.60
  -1  -1   6   47.64    2.51
  -1   2   6   50.50    3.09
  -2   1   6   43.15    2.73
   2  -1  -6   45.86    2.73
   2  -1  -9  102.81    6.44
   1   1  -9  125.27    6.83
   1  -2  -9   95.41    6.22
  -1   2  -9  159.68    7.30
  -1   2   9   96.65    6.24
  -2   1   9  101.93    6.32
  -1  -1   9  132.23    6.78
   1   1   9  135.71    6.96
  -2   1  -9  144.85    7.05
   2  -1   9  135.37    6.97
  -1  -1  -9  127.77    6.75
   1  -2   9  150.23    7.06
  -1   2  -9  157.32    6.18
  -1   2   9   95.31    5.68
   1   1  -9  134.38    6.31
  -1   2  -9  152.10    6.79
  -2   1  -9  141.08    6.30
  -1   2   9   98.38    5.87
   1   1  -9  138.36    6.71
  -1   2   9   93.11    5.20
   2  -1  -9   94.08    5.79
   2  -1   9  142.23    4.45
  -2   1  -9  138.42    5.50
   1   1  -9  131.38    6.99
   2  -1  -9  108.60    6.58
   1   1   9  133.54    6.89
  -1  -1   9  137.18    6.83
   1  -2   9  166.50    7.27
  -2   1   9  110.48    6.40
  -1   2   9  104.33    6.29
   2  -1   9  146.07    7.12
   1   1   9  135.85    6.50
  -2   1   9  102.06    5.70
  -1   2   9   96.86    5.92
  -1  -1   9  136.94    5.76
  -1   2  12   46.24    2.85
   1   1  12   40.31    2.41
  -1   2 -12   42.19    3.17
  -2   1 -12   35.09    3.30
   1   1 -12   35.48    3.23
   2  -1 -12   38.89    4.16
   1   1 -12   30.87    3.84
   1   1 -12   29.73    3.85
   2  -1 -12   40.18    4.27
  -1   2 -12   40.77    4.16
  -1  -1 -12   39.85    4.23
  -2   1 -12   41.95    4.25
   1  -2 -12   45.11    4.40
  -2   1  12   49.96    3.67
   1  -2  12   43.68    3.28
  -1  -1  12   36.07    3.01
  -2   1 -15   67.79    6.00
  -1  -1 -15   49.84    5.49
   1   1 -15   53.45    5.60
   1  -2 -15   43.60    5.10
  -1   2 -15   64.58    5.92
   2  -1 -15   49.26    5.55
  -1   2 -18   39.11    5.44
  -2   1 -18   41.54    5.60
  -1  -1  18   35.88    5.24
  -1  -1 -18   34.92    5.28
   1  -2 -18   27.20    4.58
   2  -1 -18   26.91    4.76
   1   1 -18   36.08    5.26
  -2   1  18   29.39    4.98
  -1   2 -21   18.86    4.91
  -1  -1 -21   20.69    5.04
   1  -2 -21   11.79    4.42
  -2   1 -21   25.27    5.12
  -1  -1  21   16.60    4.38
  -2   1  21   19.49    4.57
  -2   2 -22    4.88    3.73
   0  -2 -22    2.73    3.24
  -2   0  22    3.08    3.44
  -2   0  19   97.35    8.32
  -2   2 -19   71.06    7.53
   0  -2 -19   90.67    8.29
  -2   2 -16   76.69    6.92
   0  -2 -16   77.13    6.93
  -2   0  16   91.76    7.23
  -2   2 -13    2.53    1.18
   2   0 -13    2.00    2.21
  -2   2 -13    4.89    2.20
   0  -2 -13   -0.55    2.11
   2   0 -13    2.22    2.21
  -2   0  13    0.30    1.27
   0   2  13    0.38    0.94
   2   0 -10  361.11   15.48
   0  -2 -10  357.68   15.29
  -2   2 -10  393.56   15.56
   0   2  10  369.17   15.22
   2  -2  10  416.77   15.61
   2   0 -10  348.26   15.41
  -2   0  10  371.89   15.23
  -2   0  10  361.08   13.96
   0   2  10  337.84   14.60
   0   2  10  359.81   14.10
   2   0 -10  357.22   14.52
  -2   2 -10  394.69   13.83
  -2   2 -10  399.02   14.84
   2   0 -10  361.57   14.91
  -2   0   7  200.77    8.71
   2  -2   7  177.37    8.37
   0   2   7  181.49    8.42
   0   2   7  192.80    7.81
   2   0  -7  199.59    7.45
   0   2   7  195.10    8.32
  -2   0   7  204.26    7.67
   2   0  -7  197.32    8.23
   2   0  -7  209.57    8.61
   0   2   7  183.90    8.44
  -2   0   7  192.27    8.56
   2  -2   7  178.89    8.40
   2   0  -7  187.26    8.59
  -2   0   4  360.38   13.20
   2   0  -4  359.18   13.20
   0   2   4  358.92   13.06
  -2   0   4  375.31   12.40
   2   0  -4  368.87   12.31
  -2   0   4  350.52   13.04
   2   0  -4  358.58   13.09
  -2   0   4  387.81   13.32
   0  -2  -4  365.09   13.08
   0   2   4  352.62   13.03
  -2   2  -4  339.25   12.94
   2  -2   4  324.63   12.91
  -2   0   4  375.63   13.23
   0   2   4  342.28   13.01
   2   0  -1  277.97    9.56
  -2   0   1  276.15    9.56
   0   2   1  283.93    9.73
   0  -2  -1  281.62    9.71
   2  -2   1  263.93    9.51
   0   2   1  287.65    9.55
  -2   0   1  286.63    9.85
   2   0  -1  282.29    9.82
   0  -2  -1  290.13    9.54
  -2   2  -1  259.62    9.49
   2  -2   1  276.44    9.59
  -2   2  -1  265.41    9.59
   2   0  -1  270.57    9.80
  -2   0   1  285.00    9.86
   0  -2   2  147.19    5.21
  -2   2   2  129.77    5.13
   0  -2   2  146.27    5.27
  -2   2   2  125.35    5.14
  -2   2   2  126.79    5.29
   2   0   2  150.33    5.66
  -2   0  -2  155.13    5.70
   2  -2  -2  130.72    5.14
   0   2  -2  146.13    5.22
   0  -2   2  141.40    5.17
  -2   2   2  128.51    5.13
   2  -2  -2  125.35    5.37
  -2   2   2  119.64    5.33
   0   2  -5  569.49   19.36
   2  -2  -5  526.78   19.20
   2   0   5  558.45   19.55
  -2   0  -5  574.87   19.61
   0  -2   5  567.44   19.33
  -2   2   5  522.38   19.18
  -2   0  -5  559.15   18.56
  -2   2   5  512.02   19.11
  -2   2   5  504.68   18.98
   2   0   5  573.32   18.11
  -2   2   5  506.24   18.75
  -2   2   5  509.29   19.10
   0  -2   5  566.73   19.27
   2  -2  -5  532.62   19.21
   0   2  -5  575.02   19.40
  -2   2   5  523.26   19.00
   2  -2  -5  521.15   18.92
  -2   2   8 1082.44   40.14
   2   0   8 1296.72   41.25
   0  -2   8 1283.81   41.05
  -2   0  -8 1255.90   41.18
  -2   2   8 1109.51   40.64
   0   2  -8 1301.65   40.90
  -2   2   8 1127.50   40.50
  -2   2   8 1059.48   40.11
  -2   0  -8 1285.46   40.04
  -2   2   8 1080.35   39.54
   2   0   8 1271.60   41.27
   0   2  -8 1301.86   41.30
   0  -2   8 1298.47   40.96
   2  -2  -8 1078.86   40.74
  -2   2   8 1105.13   40.53
  -2   2  11  202.41    7.66
  -2   2  11  194.49    8.97
  -2   0 -11  157.01    7.84
   0   2 -11  165.52    7.96
   0   2 -11  161.85    8.92
   2  -2 -11  180.56    9.18
   2  -2 -11  207.07    9.74
   0   2 -11  158.47    8.99
  -2   0 -11  164.78    9.07
  -2   2  11  185.65    8.47
   0  -2  11  161.56    7.55
   0   2 -14   76.64    6.28
   2  -2 -14   76.06    6.28
  -2   0 -14   77.08    6.36
   0   2 -17    6.18    2.77
   2  -2 -17    5.82    2.91
  -2   0 -17    3.92    2.90
  -2   0 -20   54.88    6.95
   0  -2  20   50.32    6.41
  -2   2  20   41.39    6.08
  -2   0 -23    2.32    3.84
  -2   2  23    1.07    3.23
   0  -2  23    1.08    3.14
  -1  -2 -23   12.73    4.58
  -3   2 -23   16.12    4.98
   2  -3  23   14.79    4.50
  -3   1  23   23.40    5.42
  -2  -1  23   12.00    4.48
  -1   3  23    5.98    3.57
  -3   1  20  134.91   10.22
  -2  -1  20  119.06    9.72
   1  -3 -20  129.62   10.28
  -1  -2 -20  134.39   10.43
  -3   2 -20  116.88    9.81
  -2   3 -20  116.33    9.86
  -2  -1  17    1.50    2.52
  -3   1  17    3.76    2.78
  -2   3 -17    2.27    2.40
  -1  -2 -17   -1.18    2.70
   1  -3 -17   -0.76    2.46
  -3   2 -17    2.34    2.82
  -3   2 -14   92.18    7.25
   1  -3 -14  102.29    7.37
  -2   3 -14  109.41    7.60
  -1  -2 -14  114.41    7.80
  -1   3  14  104.48    5.35
   1   2  14  112.11    5.15
  -2   3 -14  108.95    5.77
   2   1 -14  110.41    7.79
   3  -1 -14   99.47    7.55
  -2  -1  14  119.57    5.92
  -3   1  14   95.23    7.20
  -2  -1  14   99.89    7.47
  -3   1  11  172.34    9.31
  -2  -1  11  195.31    9.57
  -1  -2 -11  214.38    9.94
   1  -3 -11  178.38    9.32
  -2   3 -11  185.83    9.38
  -3   2 -11  169.16    9.23
   3  -1 -11  173.16    8.62
  -3   2 -11  159.71    7.23
  -1   3  11  171.64    7.69
   3  -1 -11  176.63    9.54
   2   1 -11  194.93    9.85
  -3   1  11  175.31    8.12
  -2  -1  11  204.54    7.94
  -1   3  11  179.62    8.68
   1   2  11  216.52    8.29
  -1   3  11  182.91    8.43
  -2   3 -11  177.02    7.86
  -2   3 -11  177.08    8.72
  -3   2 -11  162.54    8.24
   2   1 -11  193.78    8.79
   2   1  -8  622.96   22.32
  -3   1   8  608.95   22.50
   3  -1  -8  623.38   22.30
   2   1  -8  584.30   22.46
  -3   2  -8  635.29   20.87
  -1   3   8  600.29   22.07
  -2  -1   8  586.44   22.57
  -3   1   8  620.48   22.69
  -1  -2  -8  611.62   22.73
  -3   2  -8  586.93   22.57
   3  -2   8  613.47   22.67
  -3   1   8  619.79   22.74
   2  -3   8  617.12   22.51
  -1   3   8  616.31   22.51
   1   2   8  622.37   22.70
  -2  -1   8  609.29   22.70
   2   1  -8  595.48   21.02
   1   2   8  606.11   21.41
   3  -1  -8  631.68   22.90
  -2  -1   8  605.72   22.56
   2  -3   8  621.15   22.53
   2   1  -8  597.73   22.71
  -1   3   8  616.39   22.50
  -3   1   8  611.50   22.58
   1   2   8  608.56   22.67
   3  -2   8  631.02   22.78
   3  -1  -8  613.29   21.49
   1   2   8  636.76   22.47
  -1   3   8  630.03   22.45
  -3   1   8  624.94   21.68
  -2  -1   8  610.11   21.09
  -3   1   5 1056.64   36.34
   2  -3   5 1147.26   36.24
  -2  -1   5 1060.63   36.33
  -1   3   5 1049.30   36.07
   3  -1  -5 1032.96   35.75
  -2   3  -5 1119.70   34.70
   1   2   5 1079.41   35.47
   2   1  -5 1061.26   36.30
   3  -1  -5 1050.40   36.18
  -2  -1   5 1050.61   36.41
  -3   1   5 1022.77   36.37
   2  -3   5 1112.01   36.16
  -1  -2  -5 1066.83   36.37
   1  -3  -5 1034.26   36.06
   1   2   5 1040.57   36.29
  -3   2  -5 1074.09   36.40
  -1   3   5 1008.22   35.98
  -2   3  -5 1103.51   36.13
   3  -2   5 1088.41   36.40
  -2  -1   5 1048.76   36.36
  -3   1   5 1017.38   36.31
   1   2   5 1087.17   36.31
   3  -1  -5 1033.38   35.55
  -1   3   5 1028.64   36.22
  -3   1   5 1036.73   35.63
   1  -3  -5 1031.45   36.15
  -2  -1   5 1083.14   34.99
  -1   3   2 1501.15   46.89
   1   2   2 1377.53   46.68
   3  -1  -2 1423.55   46.62
   1  -3  -2 1454.16   46.86
   1   2   2 1401.96   46.73
   3  -2   2 1405.25   46.75
   3  -1  -2 1430.70   46.80
   2   1  -2 1389.78   46.74
   3  -2   2 1399.45   46.46
   3  -1  -2 1469.76   46.74
  -3   1   2 1436.46   46.68
   3  -1  -2 1476.23   46.53
  -3   1   2 1330.25   46.54
   1  -3  -2 1449.35   46.26
  -3   2  -2 1375.19   46.70
  -1  -2  -2 1420.07   46.75
  -1   3   2 1447.24   46.27
   2  -3   2 1367.85   46.23
  -2   3  -2 1397.77   46.21
  -3   1   2 1435.31   46.87
  -2  -1   2 1377.02   46.78
  -1   3   2 1453.02   46.28
   2  -3   2 1420.43   46.25
  -3   1   2 1406.57   46.85
  -2  -1   2 1390.97   46.78
   3  -1  -2 1425.36   46.82
   2   1  -2 1368.57   46.75
   2  -3  -1 3190.05  105.41
   1  -3   1 3273.09  105.39
  -1   3  -1 3255.12  105.40
  -2   3   1 3211.51  105.41
   3  -2  -1 3149.18  106.33
  -1   3  -1 3245.50  105.98
  -3   2   1 3135.58  106.01
   3  -2  -1 3169.29  106.21
  -3   2   1 3148.26  106.26
   3  -1   1 3202.09  105.51
   1  -3   1 3248.84  105.43
   1  -3   1 3257.54  105.87
   3  -2  -1 3201.38  106.18
   2  -3  -1 3194.31  106.26
  -2   3   1 3271.23  106.28
  -2   3   1 3189.87  105.42
  -2   3   1 3101.40  106.33
   1  -3   1 3340.98  105.96
   1   2  -1 3330.91  105.46
   2  -3  -1 3229.85  106.30
   3  -2  -1 3193.50  105.95
   1   2  -1 3895.00  106.19
  -3   2   1 3201.45  105.95
  -1  -2   1 3795.28  106.14
   2   1   1 3190.86  106.13
   3  -1   1 3224.04  106.15
  -3   1  -1 3215.98  106.16
  -2  -1  -1 3193.70  106.13
  -1  -2   1 3654.14  106.13
   3  -2  -1 3164.26  105.94
  -2   3   1 3196.21  105.42
   1  -3   1 3281.71  105.40
   1   2  -1 3897.87  106.19
  -3   2   1 3258.09  105.95
  -3   2   4 1927.42   64.39
   2   1   4 1918.35   63.35
  -1  -2   4 1906.52   64.40
  -3   2   4 1946.90   64.43
  -1   3  -4 2089.33   64.29
   2  -3  -4 1990.00   64.19
  -2  -1  -4 1974.12   64.66
  -3   1  -4 2068.80   64.77
   3  -1   4 2030.52   64.71
   1  -3   4 2019.61   64.17
  -2   3   4 1877.55   64.08
   2   1   4 1925.63   64.58
   1  -3   4 2074.80   64.18
  -3   2   4 1912.87   64.35
  -1   3  -4 2057.08   64.23
  -2   3   4 1877.31   64.08
   1   2  -4 1829.00   64.28
   3  -2  -4 1936.91   64.35
   2  -3  -4 1924.54   64.16
  -1  -2   4 1888.28   64.30
  -2   3   4 1963.16   64.47
   3  -2  -4 1977.42   64.24
   2  -3  -4 1952.02   64.43
  -3   2   4 2014.73   64.30
  -3   2   4 1894.35   64.38
  -1  -2   4 1888.29   64.34
   3  -2  -4 1973.78   64.22
  -3   2   4 1922.77   64.27
   3  -2  -4 1906.44   64.40
   1   2  -7   22.25    2.42
  -3   2   7   18.39    2.17
   2   1   7   19.60    1.53
  -3   2   7   19.41    2.08
  -3   1  -7   21.06    1.86
   3  -2  -7   15.76    2.14
   1   2  -7   14.22    2.14
  -2   3   7   12.83    1.89
   3  -1   7   21.85    2.46
  -2   3   7   14.05    2.02
  -1  -2   7   18.74    2.28
  -3   2   7   20.11    2.37
   1  -3   7   22.72    2.29
  -3   2   7   20.33    1.89
   3  -2  -7   22.65    2.22
   2   1   7   16.31    2.28
  -1  -2   7   19.45    2.24
  -3   2   7   17.01    2.19
   1  -3   7   17.69    2.07
  -2   3   7   19.74    2.12
   3  -2  -7   21.93    2.02
  -1  -2   7   22.30    1.50
  -3   2   7   24.32    2.16
  -1   3 -10  773.98   29.00
   2  -3 -10  783.57   29.07
   1   2 -10  758.83   29.11
   3  -2 -10  817.40   29.38
  -2  -1 -10  771.15   29.23
  -3   1 -10  768.57   29.17
  -3   2  10  819.54   29.01
   1   2 -10  752.40   28.68
  -2   3  10  819.67   28.76
  -2   3  10  821.04   28.42
  -3   1 -10  738.76   27.78
   1   2 -10  783.03   28.26
  -2   3  10  818.98   27.66
  -3   2  10  847.82   29.10
   1   2 -10  768.45   29.24
   1  -3  10  813.25   28.83
   3  -2 -10  840.47   29.52
   2   1  10  808.17   29.28
  -2   3  10  794.12   28.85
  -1  -2  10  770.58   28.75
   3  -1  10  792.02   29.23
  -2   3  10  806.21   28.57
  -3   2  10  804.55   28.17
  -1  -2  10  756.02   27.08
  -2   3  13  146.20    6.84
  -1   3 -13  135.01    7.12
   2  -3 -13  145.00    8.68
  -1   3 -13  139.17    8.51
   3  -2 -13  146.24    8.78
   1   2 -13  152.43    8.94
  -3   1 -13  140.98    8.67
  -2  -1 -13  168.23    9.27
   3  -2 -13  142.13    8.85
   1   2 -13  165.40    9.37
  -1  -2  13  155.62    6.96
   1  -3  13  135.43    6.92
  -3   2  16   28.49    4.25
  -1  -2  16   14.59    3.59
  -1   3 -16   23.40    4.15
   2  -3 -16   20.72    3.77
  -2  -1 -16   14.31    3.54
  -3   1 -16   21.22    3.84
   2  -3 -19   87.97    8.24
  -1   3 -19   98.78    8.53
  -3   2  19  101.39    8.54
  -1  -2  19   69.31    7.29
  -3   1 -19   80.54    8.03
  -2  -1 -19   85.80    8.13
  -3   1 -22   -0.55    3.35
  -2  -1 -22    2.19    3.57
  -2   3  22   -0.51    3.20
  -3   2  22   -0.51    3.33
  -1  -2  22    1.02    3.04
   1  -3  22    2.58    3.47
   0  -3 -21   -0.52    3.16
  -3   3 -21   -1.53    3.52
  -3   0  21    1.48    3.27
  -3   3 -18   67.23    6.84
   0  -3 -18   50.40    6.11
  -3   0  18   56.92    6.25
  -3   0  15   20.97    3.72
   3   0 -15   23.93    4.12
   0  -3 -15   16.13    3.49
  -3   0  12  284.95   13.48
   0  -3 -12  287.17   13.47
  -3   3 -12  318.90   13.82
   3   0 -12  269.79   13.60
   0   3  12  271.97   11.97
  -3   3 -12  321.75   11.49
  -3   0  12  277.35   11.62
  -3   0   9   49.23    3.90
  -3   3  -9   37.56    3.52
   0   3   9   50.90    3.91
   3  -3   9   30.54    3.28
   0  -3  -9   48.02    3.86
   3   0  -9   46.91    3.52
   0   3   9   48.47    3.33
   3   0  -9   46.12    3.66
   3   0  -9   39.56    2.68
  -3   0   9   43.93    2.87
   0   3   9   45.80    3.53
   0   3   9   50.98    3.86
   3  -3   9   37.97    3.49
  -3   0   9   44.72    3.67
   3   0  -9   48.85    4.04
   3  -3   6 1639.36   53.55
   0   3   6 1595.31   53.47
   3   0  -6 1582.42   52.84
   3   0  -6 1608.30   53.46
   3   0  -6 1576.71   53.43
  -3   0   6 1612.03   53.70
   3  -3   6 1601.14   53.45
   0   3   6 1573.66   53.45
  -3   3  -6 1584.76   53.42
   0  -3  -6 1610.01   53.43
  -3   0   6 1596.25   53.63
  -3   0   6 1568.84   52.39
   3   0  -6 1572.06   52.24
   0   3   6 1621.97   53.54
   0  -3  -3    4.70    1.08
   3   0  -3    2.91    1.18
  -3   0   3    3.09    1.15
   0  -3  -3    6.57    1.28
   3   0  -3    4.30    0.83
   0   3   3    7.16    1.25
   3   0  -3    5.99    1.19
  -3   0   3    4.04    1.05
  -3   0   3    4.19    0.86
  -3   3  -3   12.12    1.41
   3  -3   3   10.52    1.33
   0   3   3    5.19    1.06
  -3   3  -3   12.62    1.10
  -3   0   3    2.92    1.19
   3   0  -3    3.37    1.16
  -3   3   0  982.20   33.52
  -3   0   0 1030.72   32.86
   3  -3   0  971.85   33.61
   0   3   0  973.62   33.18
   0  -3   0  980.61   33.15
   3  -3   0  987.77   33.79
  -3   3   0  997.50   32.91
   0  -3   0 1030.60   32.91
  -3   0   0 1062.99   33.63
   3   0   0 1064.54   33.66
   3  -3   0  980.93   32.91
   0   3   0  996.40   32.89
  -3   3   3  141.12    5.33
   0  -3   3  107.13    5.04
  -3   3   3  146.65    5.79
  -3   3   3  137.83    5.30
   0  -3   3  113.56    5.14
  -3   0  -3  108.43    5.57
   0  -3   3  109.07    5.02
   3  -3  -3  141.58    5.31
  -3   3   3  143.79    5.32
   0   3  -3  108.29    5.04
   3   0   3  112.75    5.60
  -3   3   3  141.27    5.66
   3  -3  -3  144.83    5.78
   0  -3   3  120.33    4.57
  -3   3   3  139.67    5.73
   0   3  -6 1446.57   50.10
   3  -3  -6 1496.34   50.15
   3   0   6 1514.46   50.55
  -3   3   6 1488.86   50.12
   0  -3   6 1465.64   50.05
  -3   3   6 1508.52   49.84
   0  -3   6 1507.35   50.04
  -3   3   6 1528.06   50.08
  -3   3   6 1453.34   49.99
   3  -3  -6 1455.72   49.83
   3   0   6 1489.47   48.47
  -3   0  -6 1504.85   49.05
  -3   3   9  339.83   13.03
  -3   3   9  325.94   12.58
  -3   0  -9  287.09   11.50
   0   3  -9  292.80   12.76
   3  -3  -9  314.28   12.95
  -3   0  -9  292.34   13.00
   0  -3   9  281.23   12.50
  -3   3   9  313.60   12.81
  -3   3   9  320.02   11.90
   0   3  -9  287.54   10.24
   3  -3  -9  321.70   13.09
   0  -3   9  295.09   12.53
   0   3  -9  300.92   12.88
  -3   3   9  333.55   12.86
  -3   3   9  320.62   12.52
   3   0   9  296.05   13.00
   3  -3 -12  880.64   33.65
   0   3 -12  932.33   33.84
  -3   0 -12  900.97   33.89
  -3   3  12  888.58   33.22
   0   3 -12  908.45   32.35
  -3   0 -12  896.88   31.86
   0  -3  12  917.67   31.30
   3  -3 -12  900.58   33.82
   0   3 -12  932.26   34.02
  -3   3  12  897.86   31.55
   3  -3 -15   98.23    7.82
  -3   0 -15  115.27    8.39
  -3   3  18   43.30    5.68
   0  -3  18   56.30    6.21
  -3   0 -18   51.79    6.23
  -3   0 -21    9.45    4.18
  -3   3  21   10.10    4.12
   0  -3  21    5.31    3.50
  -4   2   0  985.33   32.38
   2  -4   0 1006.34   32.79
  -2   4   0  996.11   32.80
   2  -4   0 1050.25   32.95
  -2   4   0  970.36   32.93
   4  -2   0  977.26   32.69
   2   2   0  900.22   32.60
  -4   2   0  978.22   32.65
  -2  -2   0  940.55   32.64
   4  -2  -3  117.05    4.94
   2  -4  -3  116.07    5.05
  -2   4   3  114.86    5.09
   4  -2   3   94.36    4.86
   2   2   3  100.49    4.93
  -4   2   3  108.79    4.84
   4  -2  -3  113.31    5.03
   4  -2  -3  112.19    4.88
  -4   2   3  109.96    4.87
  -4   2   3  111.07    4.82
  -2   4  -3   83.82    4.15
   2  -4   3   87.39    4.18
  -2  -2  -3  102.03    4.98
  -4   2  -3   89.54    4.80
  -2   4   3  106.97    4.33
   2  -4  -3  115.45    4.40
   4  -2  -3  107.77    4.85
   2   2  -3   99.83    4.75
  -2   4   3  107.45    4.37
   2  -4   3   77.10    4.10
   4  -2  -3  112.54    4.94
  -4   2   3  108.92    4.90
   2   2  -3  102.23    4.80
  -2  -2   3  104.71    4.83
  -2  -2   3  101.95    4.79
  -4   2   3  103.49    4.83
  -4   2   6  160.28    6.92
  -2  -2   6  113.17    6.29
   2  -4  -6  165.54    6.62
   4  -2   6  117.41    6.42
   2   2   6  110.52    6.33
  -2   4  -6  127.79    6.19
   2  -4   6  127.83    6.18
  -2   4   6  161.59    6.53
   4  -2  -6  163.75    6.48
   4  -2  -6  163.87    6.75
  -2   4   6  173.88    6.64
  -2  -2   6  117.28    6.24
  -4   2   6  178.62    7.00
   2  -4   6  141.13    6.29
  -4   2   6  167.80    6.45
  -2   4   6  165.91    6.88
   4  -2  -6  168.79    6.31
  -2  -2   6  116.06    4.82
   2   2   6  110.43    5.29
  -4   2   6  158.40    6.85
   2   2  -6  111.77    6.23
   2   2  -9  588.85   23.19
  -4   2   9  652.07   23.59
  -2   4   9  678.70   23.25
   2   2   9  602.00   21.71
  -2  -2   9  616.46   23.41
  -4   2   9  653.58   23.60
  -4   2  -9  625.12   23.62
   2  -4  -9  679.44   23.53
  -2  -2  -9  599.88   23.53
  -2   4   9  647.88   23.33
   2  -4   9  595.61   23.13
  -2   4  -9  623.21   23.25
   2   2  -9  594.54   21.52
   4  -2  -9  639.11   23.10
  -2   4   9  652.35   22.91
  -2  -2   9  598.55   23.15
  -4   2   9  649.23   23.42
   2   2  -9  598.46   23.53
   2  -4   9  624.35   23.13
   4  -2  -9  681.35   23.95
  -2   4   9  650.46   23.28
   2   2   9  616.88   23.57
   4  -2   9  632.00   23.66
  -2   4   9  661.10   23.40
  -2  -2   9  595.73   21.31
  -4   2   9  636.03   22.57
  -2   4  12   27.84    3.13
  -2   4 -12   42.93    3.16
  -2   4  12   30.70    3.30
  -4   2 -12   38.95    3.30
   2  -4 -12   31.39    3.79
  -2   4 -12   37.63    3.94
  -4   2 -12   39.90    4.15
  -2  -2 -12   26.34    3.62
  -4   2  12   31.52    3.74
  -2  -2  12   31.36    3.74
  -2   4  12   27.56    2.70
  -2  -2  12   35.16    2.62
  -4   2  12   34.18    3.19
   2   2 -12   35.74    4.13
   4  -2 -12   30.05    3.90
  -4   2 -15  181.47   10.93
  -2  -2 -15  174.34   10.86
   2   2 -15  177.79   11.04
   4  -2 -15  203.04   11.49
   2  -4 -15  181.72   10.74
  -2   4 -15  185.45   10.78
  -4   2  15  195.76   11.02
  -2  -2  15  178.01   10.67
  -2   4 -18   65.61    6.75
   2  -4 -18   69.32    7.04
  -2  -2 -18   61.25    6.78
  -4   2 -18   60.78    6.77
  -4   2  18   72.57    7.02
  -2  -2  18   68.16    6.86
  -2   4  21   31.85    5.33
   2  -4  21   27.21    5.15
  -2  -2  21   23.65    4.93
  -4   2  21   31.46    5.43
   2  -4 -21   21.89    4.73
  -4   2 -21   25.47    5.16
  -2   4 -21   19.08    4.80
  -2  -2 -21   24.04    5.22
  -3  -1  22    5.72    3.77
  -4   1  22    2.08    3.39
   1  -4 -22    3.77    3.62
  -1  -3 -22    2.17    3.23
  -3   4 -22    1.07    3.63
  -4   3 -22   11.32    4.37
  -4   1  19   30.34    5.17
  -3  -1  19   20.68    4.61
  -3   4 -19   23.50    4.78
  -4   3 -19   29.56    5.00
  -1  -3 -19   14.22    4.42
   1  -4 -19   24.24    4.93
  -3  -1  16    1.41    2.37
  -4   1  16    4.24    2.56
  -3   4 -16    1.41    2.23
  -1  -3 -16   -0.37    2.43
   1  -4 -16    4.28    2.64
  -4   3 -16    2.91    2.57
   3   1 -16    1.55    2.67
   4  -1 -16    4.25    2.70
  -4   1  13   -0.15    1.37
  -3  -1  13   -0.12    1.13
  -1   4  13   -0.41    1.20
  -3   4 -13    1.41    1.01
  -1   4  13   -1.14    1.43
   1   3  13   -0.15    1.17
  -1   4  13   -0.84    1.49
  -3  -1  13    0.55    1.97
  -4   1  13   -0.83    2.04
  -4   3 -13    0.83    2.10
  -3   4 -13    0.80    2.03
  -1  -3 -13   -0.28    2.09
   1  -4 -13   -0.54    1.94
   3   1 -13   -0.60    2.18
   4  -1 -13   -0.60    2.16
  -4   1  10  141.17    7.76
  -3  -1  10  142.05    7.74
  -1  -3 -10  125.19    7.45
  -3   4 -10  171.25    8.04
   1  -4 -10  134.07    7.48
  -4   3 -10  167.36    8.07
   3   1 -10  136.51    7.84
  -1   4  10  125.18    7.20
   4  -3  10  179.49    8.23
   1   3  10  120.38    7.25
   4  -1 -10  143.19    8.02
   3  -4  10  161.63    7.81
  -3  -1  10  131.62    5.97
  -4   1  10  140.44    6.55
   3   1 -10  131.61    6.06
   4  -1 -10  143.57    7.33
  -1   4  10  129.15    6.74
  -4   3 -10  164.46    5.88
   1   3  10  125.38    6.46
   1   3  10  118.02    6.21
  -1   4  10  134.10    7.01
   3   1 -10  143.81    7.32
   1   3   7  122.89    5.47
   3   1  -7  119.18    6.28
   4  -1  -7  131.86    6.33
  -4   1   7  119.89    6.25
  -4   1   7  124.76    6.48
  -3  -1   7  123.61    6.43
  -1   4   7  134.71    6.26
   3  -4   7  116.78    6.06
   4  -3   7  105.38    6.06
   1   3   7  120.35    6.30
  -3  -1   7  123.27    4.95
   4  -1  -7  126.31    5.37
  -1   4   7  125.80    6.30
   1   3   7  118.11    6.18
  -4   1   7  126.25    5.62
  -1   4   7  144.30    6.39
  -3  -1   7  132.14    6.45
  -4   1   7  138.20    6.57
   4  -1  -7  136.98    6.66
   3   1  -7  136.75    6.62
   3  -4   7  130.88    6.23
   4  -3   7  103.12    4.54
   4  -1  -7  130.77    5.83
   3  -4   4   94.09    4.61
  -1   4   4   98.07    4.65
  -1   4   4   82.10    4.84
   4  -1  -4  105.81    4.63
   3   1  -4  116.44    3.93
   1   3   4  111.52    5.16
   1  -4  -4   92.28    4.93
   1   3   4  113.55    5.16
   4  -3   4   99.76    5.00
  -4   1   4  110.67    4.77
  -3   4  -4   95.51    4.20
   4  -3   4   98.54    4.31
   4  -1  -4  105.13    5.08
   3   1  -4  116.75    5.12
  -4   1   4  107.48    4.71
  -3  -1   4  120.13    4.16
   3  -4   4   94.58    4.62
  -1  -3  -4  107.08    5.07
  -1   4   4   89.10    4.53
  -4   3  -4   94.91    4.88
   1  -4  -4   92.89    4.57
  -3   4  -4   96.31    4.61
   3   1  -4  116.75    5.37
  -3  -1   4  111.29    5.25
   4  -1  -4  105.65    5.22
  -4   1   4  110.41    5.25
  -4   1   4  111.31    5.25
  -3  -1   4  113.12    5.28
   3  -4   1  478.30   16.75
   4  -3   1  435.84   16.35
   3   1  -1  472.85   16.02
   4  -1  -1  445.93   16.24
   3   1  -1  482.05   16.58
   4  -1  -1  453.47   16.49
   1  -4  -1  477.86   15.62
  -3   4  -1  474.14   15.60
  -4   3  -1  427.24   16.21
  -1  -3  -1  475.84   16.33
   1   3   1  469.12   16.23
   1  -4  -1  464.65   16.47
  -1   4   1  473.18   16.48
   3   1  -1  488.16   16.56
   4  -1  -1  452.65   16.45
  -3  -1   1  493.09   16.67
   4  -3   1  450.49   16.10
  -4   1   1  461.59   16.58
  -1   4   1  477.63   15.55
   1   3   1  476.21   16.16
   3  -4   1  465.30   15.55
   1   3  -2   66.40    2.94
   3  -4  -2   50.77    2.34
  -3   4   2   50.80    2.35
  -1   4  -2   41.70    2.22
   1  -4   2   36.50    2.13
   4  -3  -2   43.81    2.58
  -3   4   2   50.12    3.12
   1  -4   2   37.57    2.36
   1   3  -2   62.03    2.18
   3  -4  -2   52.19    3.15
   4  -3  -2   43.14    2.99
  -1  -3   2   63.01    2.12
  -4   1  -2   50.44    3.15
  -3  -1  -2   63.69    3.41
  -1  -3   2   67.24    2.94
  -4   3   2   47.30    2.66
  -4   3   2   46.05    2.99
  -1   4  -2   35.38    2.40
   4  -3  -2   43.41    2.91
  -4   3   2   43.64    2.93
  -4   3   2   44.45    2.74
   4  -1   2   46.79    2.05
  -3   4   2   62.03    2.50
   1  -4   2   38.07    2.37
   1  -4   2   35.91    2.18
  -3   4   2   53.99    3.15
   4  -3  -2   47.46    2.92
  -4   3   2   46.27    2.93
   4  -1   2   48.20    2.97
   3   1   2   64.44    3.23
   4  -3  -2   48.07    2.69
  -4   3   2   47.23    2.66
   1   3  -2   62.69    2.91
  -1  -3   2   66.11    2.90
  -3   4   2   50.24    2.33
   1  -4   2   37.42    2.15
  -1  -3   5   73.43    4.28
  -4   3   5  103.52    4.74
  -4   3   5  101.74    4.72
  -1   4  -5   67.52    4.09
   3  -4  -5  102.45    4.57
  -1  -3   5   67.48    4.22
   1  -4   5   66.89    4.02
  -3   4   5  103.86    4.50
  -4   3   5  107.05    4.76
   1  -4   5   67.01    4.00
  -1   4  -5   64.89    4.04
   3  -4  -5  104.12    4.56
  -3   4   5  103.40    4.46
  -1  -3   5   70.87    4.19
   4  -1   5   67.81    4.53
   3   1   5   65.27    4.46
  -4   3   5   95.47    4.60
  -3   4   5  100.09    4.83
  -4   3   5   98.99    4.80
   4  -3  -5   98.86    4.65
   3  -4  -5   98.04    4.82
  -3   4   8   96.38    5.03
  -4   3   8   82.24    4.75
  -4   1  -8   56.75    3.53
   3   1   8   61.41    3.21
  -4   3   8   83.28    4.90
  -3   4   8   89.69    4.71
  -1  -3   8   59.67    4.35
  -4   3   8   84.13    4.87
  -1  -3   8   57.54    4.36
   4  -1   8   57.40    4.50
  -4   1  -8   54.48    4.45
   3   1   8   66.76    4.73
  -3   4   8   86.82    4.76
  -4   3   8   82.99    4.90
  -3  -1  -8   65.33    4.69
   1  -4   8   59.51    4.33
  -4   3   8   81.12    4.36
  -3   4   8   92.63    4.50
  -1  -3   8   61.54    4.32
   1  -4   8   62.01    4.22
   1   3  -8   60.52    4.46
   4  -3  -8   79.35    4.85
  -4   3   8   82.66    4.76
  -3   4   8   96.34    4.88
  -1   4  -8   66.28    4.47
   3  -4  -8   90.31    5.01
  -4   3   8   85.65    4.62
  -3   4   8   93.04    4.93
   3  -4  -8   83.39    4.69
  -1  -3   8   64.47    3.13
  -1  -3  11  533.13   17.26
  -4   3  11  453.53   18.43
  -3   4  11  449.73   18.69
  -3   4  11  469.65   19.16
  -4   1 -11  421.11   17.68
  -4   3  11  442.67   19.17
  -1   4 -11  443.00   19.17
   3  -4 -11  461.21   19.33
  -3  -1 -11  527.04   20.16
  -4   1 -11  452.49   19.57
  -3   4  11  477.98   18.04
   1   3 -11  525.57   16.48
   1   3 -11  522.75   20.04
   4  -3 -11  450.53   19.46
   3  -4 -11  454.40   19.37
  -4   3  11  448.50   19.23
  -1  -3  11  546.85   19.95
   1   3 -14   87.74    6.72
   4  -3 -14   53.04    5.54
  -3   4  14   67.39    4.51
  -3   4  14   71.14    5.63
  -1   4 -14   71.93    6.12
   3  -4 -14   71.99    6.13
  -3  -1 -14   93.28    7.03
  -4   1 -14   63.06    6.00
  -4   3  14   59.89    5.75
  -1  -3  14   99.48    6.93
   1  -4  14   70.91    4.44
  -1  -3  14   95.77    4.63
  -1  -3  17   -1.12    2.63
  -4   3  17    0.75    2.57
  -4   1 -17    0.81    2.57
  -3  -1 -17   -0.41    2.65
  -1   4 -17    0.38    2.61
   3  -4 -17   -0.39    2.74
  -4   3  20   35.09    5.62
   1  -4  20   36.05    5.65
  -3   4  20   39.10    5.72
  -4   1 -20   40.20    6.09
  -1  -3  20   68.96    7.12
  -3  -1 -20   58.70    6.96
  -4   3  23   -1.08    3.31
   1  -4  23    1.06    3.31
  -3   4  23    1.58    3.07
  -1  -3  23    1.08    3.77
  -4   1 -23    0.58    3.50
  -3  -1 -23    3.48    3.95
   0  -4 -23   14.83    4.91
  -4   4 -23   22.00    5.09
  -4   4 -20  494.04   22.92
   0  -4 -20  443.57   22.27
  -4   0  20  433.80   22.14
  -4   0  17    6.20    3.06
  -4   4 -17    4.25    2.83
   0  -4 -17   12.09    3.37
   4   0 -17    7.19    3.41
  -4   0  14  776.48   30.75
  -4   4 -14  802.85   30.82
   0  -4 -14  761.55   30.66
  -4   4 -14  780.37   27.38
   4   0 -14  769.58   31.20
   0   4  14  814.35   28.89
  -4   0  14  781.67   27.93
  -4   4 -11 2001.32   67.64
   0  -4 -11 1955.74   67.57
  -4   0  11 1952.43   65.44
   4   0 -11 2012.33   68.24
  -4   0  11 1926.73   67.83
   0   4  11 1964.56   66.15
  -4   4 -11 1997.92   65.11
   0   4  11 1940.43   66.36
   4   0  -8  385.83   14.75
   4   0  -8  376.82   14.80
  -4   0   8  378.40   15.04
   0   4   8  363.44   14.65
  -4   4  -8  362.05   14.57
   4  -4   8  352.91   14.64
   0  -4  -8  351.42   14.56
   4   0  -8  373.20   13.92
   4   0  -8  363.80   15.05
   4  -4   8  363.41   14.67
  -4   0   8  356.18   14.74
   0   4   8  355.81   14.58
   0   4   8  359.92   14.63
   4   0  -8  376.20   13.20
  -4   0   8  384.49   13.45
  -4   0   8  354.14   14.84
  -4   0   5  468.66   16.76
   0   4   5  449.38   17.74
   4   0  -5  473.33   16.62
   4   0  -5  462.68   17.60
  -4   0   5  490.13   16.90
   0   4   5  474.27   17.52
  -4   4  -5  520.62   17.71
   4  -4   5  527.57   17.75
   0  -4  -5  486.36   17.56
   4   0  -5  497.92   18.07
  -4   0   5  509.61   18.08
  -4   4  -2  218.08    8.66
   4   0  -2  226.85    8.59
  -4   0   2  217.06    8.58
   4   0  -2  241.53    8.32
   0  -4  -2  235.73    8.54
  -4   4  -2  223.52    8.50
   0   4   2  233.57    8.52
   4  -4   2  221.70    8.48
   4   0  -2  223.39    9.04
   0  -4  -2  214.88    8.82
   0   4   2  229.38    8.91
   4   0  -2  235.32    9.10
  -4   0   2  240.85    9.17
   4  -4  -1 9603.83  317.01
   0   4  -1 9932.42  316.98
  -4   4   1 9773.87  318.21
  -4   4   1 9710.77  317.94
  -4   0  -1 9858.61  316.57
   4  -4  -1 9650.48  318.01
   0   4  -1 9926.43  316.97
   4  -4  -1 9764.05  318.20
   0   4  -1 9904.88  317.16
   0  -4   1 9793.97  317.12
   4  -4  -1 9767.65  317.02
   0   4  -1 9999.00  316.98
  -4   4   1 9835.20  317.01
   0  -4   1 9991.16  317.01
   4   0   1 9726.55  317.84
  -4   0  -1 9867.12  317.89
  -4   4   4  314.86   13.39
  -4   0  -4  389.98   11.96
   0  -4   4  385.08   13.27
  -4   4   4  318.05   13.47
  -4   4   4  308.77   12.97
  -4   0  -4  398.63   14.18
   4  -4  -4  325.04   12.98
  -4   4   4  320.57   12.96
   0  -4   4  401.68   13.25
   0   4  -4  375.60   13.21
   4   0   4  392.47   14.13
  -4   4   4  330.47   13.01
   0  -4   4  392.49   13.25
  -4   4   4  302.48   13.42
   0  -4   4  380.15   12.31
   4  -4  -4  322.94   13.49
  -4   4   7  221.31   10.07
   0  -4   7  268.99   10.65
  -4   0  -7  276.91   11.31
  -4   4   7  223.77   10.22
   0  -4   7  264.71   10.47
  -4   4   7  233.64   10.27
   0   4  -7  261.43   10.60
   4  -4  -7  236.62   10.40
   4   0   7  290.95   11.29
  -4   4   7  235.66   10.40
  -4   0  -7  268.93    9.28
  -4   4   7  232.64   10.38
  -4   4  10 3632.84  123.43
  -4   4  10 3808.51  123.93
  -4   0 -10 3763.36  121.98
   0   4 -10 3793.58  123.91
   4  -4 -10 3554.51  123.72
  -4   0 -10 3906.49  124.57
  -4   4  10 3630.48  122.67
   0   4 -10 3790.58  120.65
  -4   4  10 3668.05  123.45
   0   4 -10 3762.01  124.02
   0  -4  10 3747.59  123.54
   4  -4 -10 3641.92  123.88
   4  -4 -10 3613.83  123.03
   0  -4  10 3764.43  121.45
  -4   4  10 3593.42  123.62
   0  -4  10 3838.10  123.79
   4  -4 -13   23.53    3.78
   0   4 -13   41.78    4.56
  -4   4  13   35.97    3.15
  -4   4  13   32.09    3.77
   4  -4 -13   34.81    4.16
  -4   0 -13   37.55    4.46
   0  -4  13   41.96    2.87
  -4   4  13   30.06    3.85
   0  -4  13   36.48    4.16
  -4   4  16  477.36   21.00
   0  -4  16  478.54   21.03
  -4   0 -16  433.11   20.98
  -4   4  19  732.57   31.90
   0  -4  19  788.21   32.37
  -4   0 -19  793.01   33.27
   0  -4  22    8.62    4.05
  -4   4  22   11.61    4.11
  -4   0 -22   12.45    4.72
   3  -5  23    3.22    3.50
  -2   5  23    4.77    3.60
  -2  -3 -20   84.09    8.18
  -5   3 -20   83.91    8.28
  -3  -2  20   78.28    7.85
  -5   2  20   46.35    6.54
  -3   5 -20   74.55    7.71
   2  -5 -20   46.21    6.39
  -5   2  17    0.78    2.49
  -3  -2  17   -0.77    2.70
  -2  -3 -17    1.62    2.79
  -3   5 -17    0.38    2.33
  -5   3 -17    1.21    2.47
   2  -5 -17    1.14    2.63
   3   2 -17   -0.42    2.72
   5  -2 -17   -1.69    2.87
  -5   3 -14   54.45    5.49
  -2  -3 -14   65.42    5.95
  -2   5  14   63.58    4.96
  -2   5  14   62.89    5.09
  -3   5 -14   61.78    4.17
  -3  -2  14   76.43    6.22
  -5   2  14   56.86    5.55
   3   2 -14   58.70    5.90
   5  -2 -14   63.70    6.02
  -3   5 -14   48.98    5.07
   2  -5 -14   64.92    5.76
   3   2 -11  449.84   16.36
  -2   5  11  476.59   17.96
   2   3  11  443.39   16.68
  -2   5  11  481.12   18.24
  -5   3 -11  456.90   17.30
  -5   2  11  445.51   18.57
  -3  -2  11  456.26   18.75
  -5   2  11  426.16   18.55
   2  -5 -11  448.46   18.40
  -3   5 -11  461.56   18.44
  -2  -3 -11  448.67   18.81
  -5   3 -11  458.90   18.84
  -3  -2  11  452.40   15.98
   5  -2 -11  439.06   16.94
  -5   2  11  433.70   17.18
   3   2 -11  482.70   19.22
   5  -2 -11  448.98   18.97
  -3  -2   8    1.23    1.52
  -5   2   8    1.93    1.62
  -2  -3  -8    0.18    1.45
   3  -5   8   -0.30    1.34
  -2   5   8    0.60    1.09
  -5   3  -8    1.76    1.61
  -3  -2   8    1.20    1.47
  -5   2   8    0.17    1.47
   2  -5  -8    1.00    1.41
  -5   2   8    0.25    1.17
  -2   5   8    1.53    1.21
  -3  -2   8    1.03    0.61
   5  -2  -8    0.97    0.97
   5  -3   8    1.47    0.70
  -5   3  -8    0.89    0.36
   5  -2  -8    0.32    1.37
   3   2  -8    0.17    1.26
   2   3   8    0.52    0.87
  -5   2   8    0.70    1.33
   3  -5   8    0.14    1.31
  -5   2   8    0.82    1.43
   3   2  -8    1.99    1.56
   5  -2  -8    0.73    1.54
  -2   5   8    0.87    0.98
  -3  -2   8    0.16    1.40
   2   3   8    1.22    1.44
   5  -3   8    0.18    1.31
  -5   2   5   15.30    2.05
   5  -2  -5   18.27    1.87
   2   3   5   22.92    2.32
  -2   5   5   20.38    2.31
   2   3   5   19.00    2.27
   5  -3   5   27.41    2.55
   3   2  -5   14.04    2.04
  -5   2   5   22.33    2.14
   5  -2  -5   19.43    2.17
   5  -2  -5   19.91    2.17
   5  -3   5   27.07    1.94
   3   2  -5   22.53    2.26
  -5   2   5   16.79    1.88
  -3  -2   5   21.57    1.24
  -2   5   5   19.48    1.87
  -3   5  -5   23.80    1.98
   3  -5   5   21.57    1.94
   2  -5  -5   20.31    1.88
  -2   5   5   17.83    1.82
   3  -5   5   21.42    1.89
  -3  -2   5   17.98    2.21
   5  -2  -5   17.66    2.20
   2  -5  -2  386.15   14.39
  -2   5   2  389.51   14.38
   2   3   2  379.38   13.97
  -2  -3  -2  392.03   14.30
  -5   3  -2  380.90   14.22
   3  -5   2  368.30   14.19
   5  -2  -2  395.68   14.36
  -5   3  -2  382.92   13.26
   5  -2  -2  397.41   14.10
   5  -3   2  382.17   14.10
   3   2  -2  390.51   14.20
  -3  -2   2  376.58   14.24
   5  -2  -2  418.46   14.37
  -5   2   2  410.26   14.37
  -2   5   2  399.40   14.39
   5  -2  -2  413.12   14.14
  -2   5   2  389.95   13.16
   3  -5   2  359.43   13.11
  -3   5  -2  366.39   13.08
   2  -5  -2  407.36   13.16
   3   2  -2  390.72   14.22
   5  -2  -2  396.19   14.26
   3  -5   2  369.67   13.09
  -2   5   2  395.03   13.16
   2   3   2  397.47   14.06
   5  -3   2  396.02   14.08
   3  -5  -1  213.01    8.30
   2   3  -1  214.79    7.21
  -3   5   1  206.31    8.38
   2  -5   1  187.90    7.78
   5  -3  -1  197.81    7.75
   2   3  -1  221.68    7.99
   5  -3  -1  199.06    8.33
  -2   5  -1  189.48    7.91
   5  -3  -1  202.36    8.22
   5  -2   1  172.51    7.15
  -5   3   1  201.88    7.75
   2  -5   1  183.97    7.71
   5  -3  -1  205.19    8.11
  -3   5   1  210.77    8.25
   3  -5  -1  206.64    8.18
   5  -3  -1  207.53    7.84
   2   3  -1  225.01    8.04
  -3  -2  -1  165.14    7.73
   3   2   1  166.43    7.68
   5  -2   1  163.17    7.68
  -2  -3   1  234.88    8.10
  -5   2  -1  173.41    7.78
  -5   3   1  206.70    7.84
  -2   5  -4  144.82    5.84
   3  -5  -4  146.14    5.84
  -3   5   4  145.26    6.60
   5  -3  -4  138.74    6.33
   3   2   4  116.78    6.34
   5  -2   4  143.64    6.69
  -2  -3   4  133.66    6.20
  -5   3   4  159.33    6.51
   2  -5   4  136.57    5.92
  -5   3   4  138.45    6.46
   5  -3  -4  142.87    6.49
   3   2   4  120.16    4.82
  -5   3   4  155.08    6.52
  -2   5  -4  143.20    5.82
   3  -5  -4  142.39    5.79
  -5   2  -4  142.67    6.68
  -3  -2  -4  118.47    6.37
   2  -5   4  147.51    5.80
  -3   5   4  141.99    5.77
  -2  -3   4  127.67    6.14
  -5   3   4  137.00    6.28
   2   3  -4  126.60    6.14
   5  -3  -4  147.28    6.38
   2  -5   4  156.26    5.81
  -3   5   4  146.64    5.77
  -5   3   7    8.23    1.71
   3  -5  -7    3.16    1.48
  -3   5   7    6.43    1.66
   2  -5   7   16.44    1.92
  -5   3   7    6.82    1.70
  -5   3   7   10.34    1.86
   2   3  -7   13.51    2.05
  -2  -3   7   11.68    1.90
  -5   3   7   10.44    1.97
  -3   5   7    8.26    1.46
   5  -3  -7   11.88    1.98
   2  -5   7   15.33    2.05
  -5   3   7    8.21    1.89
   3   2   7    9.53    1.99
  -2  -3   7    6.74    1.76
  -5   3   7    8.14    1.90
  -5   2  -7   16.11    2.35
   5  -2   7   18.60    2.43
  -3  -2  -7    9.72    2.00
  -3   5   7    4.90    1.37
   5  -3 -10  231.00   10.93
   2  -5  10  255.84   10.48
   2   3 -10  198.61   10.52
  -3   5  10  236.81   10.32
  -3   5  10  232.22    9.81
  -5   2 -10  264.26    9.65
  -3   5  10  221.84   10.31
   3   2  10  181.17    8.48
  -5   3  10  248.95   11.00
  -3   5  10  221.85   10.18
  -2   5 -10  256.16   10.77
   3  -5 -10  227.45   10.49
  -5   2 -10  272.06   11.63
  -3  -2 -10  182.18   10.40
   3  -5 -10  230.27   10.47
  -2  -3  10  201.14    8.14
  -5   3  10  245.54   10.09
   5  -3 -10  232.12    9.72
  -2  -3  10  201.58   10.34
  -5   3  10  258.62   11.11
  -3   5  13   -0.67    1.67
  -5   3  13    0.55    1.85
  -5   2 -13    1.30    1.21
  -3   5  13    0.74    1.38
  -2  -3  13    4.58    1.21
  -5   3  13   -0.83    2.00
  -2  -3  13    4.40    2.14
   2   3 -13    4.78    2.53
   5  -3 -13    0.90    2.13
  -2   5 -13   -0.27    1.90
  -5   2 -13    2.05    2.15
   3  -5 -13    1.61    1.83
  -3  -2 -13    2.95    2.23
  -5   2 -16   52.54    5.83
  -3  -2 -16   43.33    5.32
  -5   3  16   53.71    5.61
  -2  -3  16   43.65    5.15
   3  -5 -16   36.35    4.94
  -2   5 -16   42.53    5.22
   5  -3 -16   44.46    5.54
   2   3 -16   49.74    5.73
  -3  -2 -19   61.61    7.16
  -5   2 -19   81.08    8.11
  -2  -3  19   62.58    7.13
  -5   3  19   79.66    7.62
  -3   5  19   80.08    7.52
   2  -5  19   75.56    7.49
   3  -5 -19   78.13    7.72
  -2   5 -19   78.69    7.64
  -5   2 -22    0.56    3.54
  -3  -2 -22   -0.56    3.56
  -3   5  22   -2.51    3.55
   2  -5  22   -0.50    3.57
  -2  -3  22    1.55    2.96
  -5   3  22   -1.55    3.27
  -5   4 -21   62.95    7.41
   1  -5 -21   68.73    7.75
  -4   5 -21   56.65    7.03
  -4  -1  21   58.43    7.12
  -5   1  21   77.10    7.91
  -1  -4 -21   48.76    6.68
   5  -1 -18   36.89    5.75
   4   1 -18   33.18    5.42
  -5   1  18   35.06    5.26
  -4  -1  18   25.86    4.62
  -5   4 -18   33.77    5.28
  -1  -4 -18   35.45    5.24
  -4   5 -18   32.51    5.15
   1  -5 -18   47.09    5.74
  -4  -1  15  242.59   13.13
  -5   1  15  274.54   13.67
   5  -1 -15  273.65   14.12
   4   1 -15  232.50   13.40
  -4   5 -15  229.67   10.15
  -1   5  15  267.55   11.90
  -4   5 -15  222.93   12.62
   1  -5 -15  285.35   13.66
  -1  -4 -15  237.34   13.04
  -5   4 -15  231.02   12.90
   5  -1 -12   15.76    3.15
   4   1 -12   10.02    2.70
  -5   4 -12    8.33    1.13
   1   4  12    8.86    1.76
  -1   5  12   15.59    2.30
   1   4  12    6.53    1.67
  -1   5  12   14.50    2.33
  -4  -1  12   12.98    2.79
  -5   1  12   18.08    3.07
   1  -5 -12   15.88    2.85
  -5   4 -12    9.61    2.49
  -4   5 -12    8.30    2.35
  -1  -4 -12    6.15    2.40
  -4  -1  12    7.96    1.46
  -5   1  12   16.12    2.13
   4   1  -9  585.56   23.02
   4   1  -9  572.39   23.04
   5  -1  -9  631.08   23.19
  -1   5   9  668.63   22.86
  -5   1   9  637.51   23.63
  -4  -1   9  586.01   23.34
   1  -5  -9  651.63   23.26
  -5   4  -9  607.67   23.27
  -1  -4  -9  583.61   23.19
  -1   5   9  625.19   23.12
   4  -5   9  623.76   23.08
  -4   5  -9  641.98   23.16
  -5   1   9  632.40   22.06
   5  -1  -9  646.24   21.80
  -4  -1   9  593.88   21.20
   5  -4   9  602.37   23.29
   1   4   9  596.02   23.16
  -1   5   9  650.38   23.18
   5  -1  -9  636.83   23.88
   4   1  -9  596.24   23.59
  -5   1   9  622.56   23.38
   4  -5   9  659.20   23.19
  -4  -1   9  578.32   23.10
  -1   5   6  246.19    9.82
   4   1  -6  189.27    7.60
   5  -1  -6  231.94    8.58
   1   4   6  196.97    9.26
   1  -5  -6  237.12    9.73
   1   4   6  193.80    9.11
  -5   1   6  238.20    8.81
   5  -4   6  224.33    8.16
  -4   5  -6  235.32    8.10
   5  -1  -6  223.93    9.50
  -5   1   6  234.75    9.55
   4   1  -6  190.79    9.07
  -5   1   6  230.42    8.80
  -4  -1   6  196.01    8.03
   4  -5   6  235.42    9.23
  -4   5  -6  229.60    9.07
  -1   5   6  232.73    9.16
   5  -4   6  226.04    9.45
   1  -5  -6  231.91    9.15
   4   1  -6  180.86    9.25
   5  -1  -6  218.55    9.64
   4  -5   6  229.16    9.19
  -5   1   6  233.81    9.73
  -1   5   6  233.78    9.19
   4   1  -6  187.73    9.31
  -4  -1   6  187.83    9.24
   5  -1  -6  231.23    9.78
   5  -1  -3  431.56   15.12
   5  -4   3  433.76   15.08
  -4   5  -3  411.81   14.91
  -5   1   3  411.78   15.17
   5  -1  -3  431.55   15.48
   4   1  -3  444.58   15.27
   5  -1  -3  420.97   14.87
   1  -5  -3  412.07   14.68
  -4   5  -3  398.02   14.62
  -5   4  -3  422.84   15.24
  -1  -4  -3  401.83   15.18
  -4  -1   3  418.12   15.65
  -5   1   3  430.35   15.67
   5  -4   3  423.61   15.27
   1   4   3  419.69   15.25
   4  -5   3  412.56   14.74
  -1   5   3  418.41   14.75
   4   1  -3  424.24   15.60
  -5   1   3  423.16   15.70
  -4  -1   3  405.74   15.60
   5  -1  -3  426.90   15.63
   1   4   3  411.16   15.34
  -1   5   3  423.55   15.55
   1  -5  -3  415.09   15.48
  -1   5   0 1448.83   49.04
   4  -5   0 1520.44   49.74
   1   4   0 1500.27   48.73
   1  -5   0 1443.10   48.96
  -4   5   0 1490.77   48.10
   1  -5   0 1475.42   48.11
  -1   5   0 1460.54   48.00
   4  -5   0 1525.76   48.08
   5  -4   0 1405.74   49.84
  -4   5   0 1525.23   49.85
   5  -4   0 1496.22   49.46
  -5   4   0 1433.64   49.39
   5  -1   0 1393.07   48.70
   4   1   0 1490.91   48.25
  -1   5   0 1458.49   48.94
   4  -5   0 1498.63   48.07
   5  -4   0 1480.72   48.72
   1   4   0 1513.60   48.71
  -1   5   0 1414.33   47.98
  -5   1   0 1424.68   49.31
  -5   4   0 1449.43   48.69
  -1  -4   0 1549.55   48.76
   5  -1   0 1407.25   49.29
  -4  -1   0 1505.20   49.44
  -4   5   0 1505.25   48.06
   4   1   0 1534.36   49.43
  -4   5   3   31.81    1.86
   1  -5   3   46.99    2.14
  -1   5  -3   38.55    2.07
   5  -4  -3   26.46    2.11
   4  -5  -3   30.87    1.88
   5  -4  -3   24.89    2.42
  -4   5   3   35.38    2.84
   1  -5   3   46.08    2.23
   4  -5  -3   33.29    2.74
  -5   1  -3   33.27    2.78
  -5   4   3   27.24    2.06
  -5   4   3   28.66    2.53
   5  -4  -3   27.18    2.43
  -5   4   3   23.35    2.35
   5  -1   3   36.83    1.46
  -4   5   3   33.54    2.55
  -5   4   3   24.89    2.27
   1  -5   3   41.65    2.12
   1  -5   3   40.86    2.12
  -4   5   3   35.13    2.02
  -5   4   3   22.39    1.95
  -4   5   3   32.67    1.94
   1   4  -3   13.16    1.69
   1  -5   3   43.39    2.09
   5  -4  -3   25.46    2.13
  -4  -1  -3   14.27    2.13
   5  -1   3   41.42    2.80
   4   1   3   16.40    2.07
  -5   4   6 1063.98   36.81
  -4   5   6 1038.86   36.72
  -5   4   6 1057.42   36.87
  -5   4   6 1091.82   36.78
  -1  -4   6 1066.92   36.72
  -5   4   6 1059.62   36.91
  -4   5   6 1064.76   36.40
   1  -5   6 1037.77   36.35
  -1  -4   6 1063.96   36.55
  -4   5   6 1082.83   36.37
  -5   4   6 1034.34   36.52
   1  -5   6 1077.28   36.32
   5  -1   6 1042.85   37.30
   4   1   6 1069.73   37.34
   1  -5   6 1083.88   36.37
  -4   5   6 1090.88   36.43
  -4   5   6 1071.05   37.04
  -5   4   6 1050.08   36.89
  -1  -4   9  934.97   29.58
  -5   4   9  840.07   31.61
   5  -4  -9  858.02   31.48
   4  -5  -9  884.28   31.95
  -4   5   9  913.40   31.60
  -5   4   9  858.60   31.47
  -5   4   9  911.53   32.20
  -4   5   9  918.28   32.29
  -5   4   9  865.73   32.25
   4   1   9  959.36   29.83
  -4   5   9  861.90   31.93
  -5   1  -9  882.92   30.45
  -1   5  -9  880.29   31.96
   4  -5  -9  885.72   31.96
  -4  -1  -9  910.85   32.82
  -5   1  -9  861.64   32.62
   1  -5   9  858.41   31.71
  -4   5   9  889.96   31.86
  -1  -4   9  897.30   31.91
   1   4  -9  919.30   32.35
   1  -5   9  872.25   31.62
  -5   4   9  858.18   31.80
  -4   5   9  896.78   31.75
   5  -4  -9  851.12   32.13
  -5   4   9  845.80   31.91
  -1  -4   9  924.63   32.16
   4  -5  -9  864.11   31.95
  -1   5  -9  855.27   31.93
   1   4 -12   32.93    1.87
  -5   1 -12   21.98    2.41
  -5   4  12   33.10    3.81
  -4   5  12   40.93    3.99
  -4   5  12   38.30    3.74
   4  -5 -12   39.11    4.16
  -1   5 -12   25.95    3.49
  -4  -1 -12   34.73    4.14
   5  -4 -12   37.02    4.16
   1   4 -12   44.32    4.43
  -5   1 -12   26.82    3.72
   5  -4 -12   34.76    3.37
  -1  -4  12   33.11    2.28
  -1  -4  12   37.94    3.98
  -5   4  12   37.43    4.06
   4  -5 -15  431.91   18.93
  -1   5 -15  377.37   18.24
  -5   1 -15  370.82   18.57
  -4  -1 -15  431.51   19.31
  -5   4  15  371.61   18.11
   1  -5  15  378.48   18.13
  -4   5  15  421.58   18.64
  -1  -4  15  412.43   18.56
  -4   5  15  433.30   18.42
   1   4 -15  436.51   19.26
   5  -4 -15  413.88   18.97
   1  -5  18   64.37    6.66
  -5   4  18   68.05    6.82
  -1  -4  18   71.09    6.86
  -4   5  18   70.90    7.04
  -5   1 -18   61.28    7.01
  -4  -1 -18   75.80    7.66
  -4   5  21   62.48    7.23
  -5   4  21   55.49    6.98
   1  -5  21   56.95    6.82
  -1  -4  21   57.00    7.13
  -4  -1 -21   55.40    7.19
  -5   1 -21   59.02    7.53
   0  -5 -22    0.54    3.43
  -5   5 -22    1.07    3.00
  -5   0  22    1.57    3.36
   5   0 -19  253.46   15.68
  -5   0  19  253.19   15.04
  -5   5 -19  271.86   15.33
   0  -5 -19  270.67   15.37
   5   0 -16  271.96   15.16
   0  -5 -16  282.67   14.65
  -5   5 -16  287.08   14.65
  -5   0  16  261.84   14.52
  -5   0  13  142.98    8.70
   5   0 -13  135.06    8.95
   0  -5 -13  150.01    8.73
  -5   5 -13  123.27    8.14
   0   5  13  152.54    7.53
   0   5  13  151.18    7.61
  -5   5 -13  124.89    5.96
  -5   0  13  129.83    6.44
  -5   0  10 1077.11   38.00
   0  -5 -10 1082.85   37.61
  -5   5 -10  934.21   37.03
   5   0 -10 1009.75   38.02
   0   5  10 1063.34   37.45
   5  -5  10  972.46   37.10
  -5   0  10 1081.87   35.66
   0   5  10 1124.31   36.68
   5   0  -7  218.09    8.09
   0   5   7  221.81    9.69
  -5   0   7  215.65    8.30
   0   5   7  213.36    9.29
   5  -5   7  192.49    9.15
   5   0  -7  206.56    9.41
   5   0  -7  205.19    9.63
  -5   0   7  208.99    9.77
  -5   0   7  215.07    8.48
   0   5   7  219.50    9.39
   5  -5   7  191.61    9.16
  -5   0   7  224.18    9.89
   5   0  -7  206.06    9.80
  -5   0   7  226.67    9.80
  -5   5  -4  484.33   16.98
   5   0  -4  449.49   17.34
   5   0  -4  479.00   17.84
   0  -5  -4  482.76   17.22
  -5   5  -4  475.41   17.14
   5  -5   4  491.83   17.27
   0   5   4  484.26   17.25
   0   5   4  474.98   17.67
   5   0  -4  476.91   16.72
  -5   0   4  488.50   17.93
   5   0  -4  468.42   17.80
  -5   5  -1  186.58    7.62
  -5   0   1  153.20    6.77
   0  -5  -1  186.43    7.40
   0   5   1  184.97    7.38
  -5   5  -1  189.24    6.97
   0  -5  -1  187.08    6.97
   0   5   1  171.25    6.72
   5  -5   1  190.94    6.83
  -5   0   1  158.25    7.53
   5  -5   1  201.53    8.27
   5   0  -1  162.31    7.53
   5  -5  -2  859.07   30.98
   0   5  -2  885.33   29.78
   0  -5   2  884.63   29.63
  -5   5   2  904.77   29.82
   0  -5   2  898.20   29.77
  -5   5   2  872.52   31.17
  -5   5   2  894.64   30.82
  -5   5   2  889.09   29.81
   5  -5  -2  916.76   29.86
   0   5  -2  885.22   29.78
   0  -5   2  898.74   29.77
  -5   5   2  822.37   30.93
   5   0   2  845.51   30.74
   0   5  -2  881.25   29.76
   5  -5  -2  910.62   29.82
  -5   5   5 3600.87  114.86
   0  -5   5 3366.80  114.66
  -5   5   5 3648.67  115.70
   0  -5   5 3347.22  114.82
  -5   5   5 3676.44  115.02
  -5   5   5 3724.53  115.61
  -5   5   5 3615.54  115.53
   5   0   5 3380.39  115.77
   0  -5   5 3451.50  113.58
  -5   5   5 3640.14  115.85
  -5   5   5 3645.89  114.85
   0  -5   5 3299.98  114.62
   0  -5   8  113.93    6.23
  -5   5   8  122.54    6.41
   0  -5   8  116.92    6.35
  -5   0  -8  121.54    7.12
  -5   5   8  128.41    6.49
  -5   0  -8  117.35    5.01
  -5   5   8  131.65    6.81
  -5   5   8  132.52    6.52
  -5   5   8  132.77    6.76
   5  -5  -8  139.74    6.81
   0   5  -8  107.59    6.29
  -5   5   8  116.86    6.25
   5  -5  -8  129.17    6.65
   0  -5   8  117.05    6.23
  -5   0 -11  891.81   35.69
   0  -5  11  921.43   34.89
  -5   5  11 1026.29   35.39
  -5   5  11  972.06   35.21
  -5   5  11 1029.04   35.75
   0  -5  11  941.93   32.38
   5  -5 -11 1000.46   34.78
   0   5 -11  936.96   35.31
   5  -5 -11 1010.64   35.60
  -5   0 -14  872.61   34.58
   0  -5  14  839.13   33.57
  -5   5  14  906.89   33.95
   0   5 -14  848.93   33.94
   5  -5 -14  892.98   34.24
  -5   5  14  949.32   34.23
  -5   0 -17    0.84    2.95
   0  -5  17    1.10    2.51
  -5   5  17    2.97    2.49
  -5   0 -20  254.46   16.09
   0  -5  20  254.96   15.22
  -3   6   0  814.17   28.65
   6  -3   0  820.83   28.66
  -6   3   0  807.43   27.82
  -3   6   0  792.10   28.39
   3  -6   0  808.84   28.48
   3   3   0  850.13   28.32
  -3  -3   0  843.09   28.33
  -6   3   0  825.91   28.28
   6  -3   0  820.35   28.25
  -3   6   3 1243.90   42.24
   3  -6   3 1273.14   42.22
   6  -3  -3 1298.55   43.62
  -3   6   3 1264.36   43.79
   3   3  -3 1271.21   41.71
  -6   3  -3 1310.59   43.76
  -3  -3  -3 1297.23   43.76
  -6   3   3 1269.78   43.49
  -3  -3   3 1236.87   43.42
   3  -6   3 1331.44   43.40
   6  -3  -3 1284.61   43.39
  -6   3  -3 1354.02   42.06
  -3   6  -3 1302.30   42.29
  -3   6   3 1284.59   43.73
   3  -6  -3 1272.48   42.26
   3  -6   3 1320.65   42.31
  -3   6   3 1277.55   42.27
   6  -3  -3 1252.64   43.43
   3   3  -3 1222.95   43.32
  -6   3   3 1253.65   43.51
  -3  -3   3 1245.16   43.45
   3   3   3 1304.93   43.48
   6  -3   3 1318.57   43.57
  -3   6   6 1804.72   62.28
   3  -6  -6 1793.45   62.13
   3   3   6 1877.69   62.38
   6  -3   6 1865.11   62.39
   3   3   6 1833.54   60.15
  -6   3   6 1895.16   62.23
  -6   3   6 1833.08   62.17
   3  -6  -6 1853.56   61.34
  -3  -3   6 1833.73   62.12
  -3   6  -6 1842.66   61.30
  -6   3   6 1898.26   61.86
  -3  -3  -6 1791.48   62.24
  -3   6   6 1827.01   61.28
   3  -6   6 1796.49   61.22
   6  -3  -6 1827.51   61.96
  -6   3   6 1835.54   61.81
  -3   6   6 1862.32   61.24
   3  -6   6 1825.57   61.17
   3   3  -6 1861.09   62.14
  -3  -3   6 1879.89   62.04
   6  -3  -6 1892.15   62.25
  -6   3   6 1889.43   62.12
   3   3  -6 1832.86   62.09
   6  -3  -6 1874.79   62.18
  -6   3   6 1753.48   61.96
  -3   6   9  647.24   22.30
   6  -3  -9  592.09   22.95
   3  -6   9  582.42   21.97
   3   3  -9  607.84   23.05
  -3   6  -9  559.05   19.70
  -3   6   9  614.03   22.49
  -6   3   9  609.68   23.23
  -3   6  -9  603.45   22.25
   3  -6  -9  626.51   22.43
  -6   3   9  597.33   22.21
  -6   3  -9  597.42   23.02
  -3  -3  -9  596.14   23.05
  -3   6   9  626.89   22.33
   3  -6   9  557.36   22.01
  -3  -3   9  631.44   22.93
  -6   3   9  606.22   22.88
   3  -6  -9  624.13   22.91
  -6   3   9  616.04   22.13
   6  -3 -12   11.39    2.00
   6  -3  12   10.24    0.98
   3   3 -12   12.56    1.59
   3   3  12   13.31    1.78
  -3   6  12   15.14    2.54
  -3   6  12   15.91    2.55
  -6   3 -12    8.69    1.78
  -6   3  12   12.66    2.75
  -3  -3  12   12.86    2.67
  -6   3  12   12.66    2.63
  -3  -3 -12   11.74    2.98
  -6   3 -12   13.86    2.94
  -3   6 -12    7.85    2.30
   3  -6 -12   14.01    2.71
  -3  -3  12   14.16    1.34
   3   3 -12   15.38    3.13
   6  -3 -12   10.56    2.74
  -3   6 -15  223.62   12.45
   3  -6 -15  234.35   12.64
  -3  -3 -15  227.18   13.05
  -6   3 -15  234.88   13.06
  -6   3  15  228.17   12.74
  -3  -3  15  229.33   12.78
   3   3 -15  253.26   13.51
   6  -3 -15  239.20   13.37
  -3   6  15  252.00   12.35
  -3   6  15  254.20   12.11
  -6   3  18   15.00    4.02
  -3  -3  18   22.85    4.38
   3   3 -18   15.58    4.29
   6  -3 -18   24.32    4.75
   3  -6 -18   18.62    4.24
  -6   3 -18   12.41    3.67
  -3   6 -18   10.14    3.70
  -3  -3 -18   21.43    4.49
   3  -6  21   67.60    7.46
  -3  -3  21   80.12    8.16
  -3   6  21   79.31    8.02
  -6   3  21   65.94    7.56
  -6   3 -21   78.92    8.39
  -3  -3 -21   68.80    7.96
   4  -6  22   -1.51    3.10
  -4  -2  22    4.17    3.54
  -2   6  22    2.00    3.02
  -6   2  22    0.52    3.30
  -6   4 -22    3.83    3.67
  -2  -4 -22   -0.55    3.45
  -4   6 -22   -0.52    3.13
   2  -6 -22    5.29    3.46
  -2  -4 -19   69.21    7.26
  -6   4 -19   72.04    7.37
  -6   2  19   44.72    6.15
  -4  -2  19   59.28    6.72
   4   2 -19   64.11    7.40
   6  -2 -19   45.33    6.60
  -4   6 -19   67.60    6.90
   2  -6 -19   63.63    6.82
   6  -2 -16   27.35    4.82
  -2   6  16   36.79    4.23
  -2   6  16   38.79    4.25
  -4   6 -16   53.70    5.48
   2  -6 -16   35.82    4.99
  -6   4 -16   49.82    5.84
  -2  -4 -16   30.30    4.87
   4   2 -16   38.30    5.48
  -6   2  16   33.92    4.93
  -4  -2  16   47.61    5.50
  -2   6  13    5.94    2.01
   2   4  13    5.91    1.61
  -2   6  13    2.09    1.83
  -6   2  13    2.91    1.99
  -4  -2  13    6.36    2.46
  -6   4 -13    3.47    2.14
  -2  -4 -13    4.09    2.48
  -4   6 -13    3.19    2.16
   2  -6 -13    5.43    2.30
   6  -2 -13    4.48    2.50
   4   2 -13    6.70    2.66
  -6   2  10  339.69   13.87
   6  -2 -10  340.54   14.06
  -2   6  10  350.16   14.55
  -6   2  10  333.70   15.09
  -2   6  10  355.73   14.56
  -6   2  10  341.91   14.19
   2  -6 -10  358.41   14.85
  -6   4 -10  338.84   15.10
  -4   6 -10  324.73   14.48
  -2  -4 -10  372.81   15.51
  -4  -2  10  376.24   12.41
  -6   2  10  354.07   15.32
  -4  -2  10  359.72   15.32
   4  -6  10  340.33   14.49
   6  -2 -10  344.88   15.42
   4   2 -10  369.46   15.64
  -2   6  10  357.21   14.61
   2  -6  -7   96.07    5.84
   6  -2  -7   96.08    4.90
   2   4   7  110.98    5.95
   6  -4   7   95.93    5.78
  -6   2   7   96.37    5.17
   6  -4   7  100.28    4.52
  -4   6  -7   88.81    4.12
   6  -2  -7   97.86    5.59
  -6   2   7   95.71    5.68
   4   2  -7   96.81    5.70
   2   4   7  103.76    4.61
  -6   2   7   87.24    5.61
  -4  -2   7  100.57    4.22
  -6   2   7   94.68    5.15
  -4  -2   7   98.35    5.85
  -6   4  -7  101.97    5.81
  -2  -4  -7  105.32    5.89
   4  -6   7   90.94    5.17
  -2   6   7  111.98    5.45
  -4  -2   7  107.51    5.93
  -6   2   7   98.44    5.81
   4  -6   7   98.48    5.28
   6  -2  -7   94.19    5.81
   4   2  -7   99.38    5.89
  -4  -2   7  110.21    5.92
  -6   2   7  100.67    5.78
  -2   6   7  112.65    5.43
   4  -6   4  150.09    7.18
   6  -4   4  158.93    6.77
   6  -2  -4  128.32    6.83
   4   2  -4  161.04    7.08
   4   2  -4  170.46    7.41
   6  -2  -4  136.91    7.08
  -6   4  -4  161.77    7.29
  -4   6  -4  159.50    6.38
   4  -6   4  155.46    6.41
   2  -6  -4  147.96    6.31
  -2   6   4  147.92    6.34
  -2  -4  -4  185.19    7.50
  -4  -2   4  172.11    7.48
  -6   2   4  135.19    7.05
   6  -4   4  166.01    7.29
   2   4   4  190.46    7.57
   4  -6   4  173.96    6.50
  -2   6   4  156.48    6.38
   4   2  -4  163.42    7.35
   6  -2  -4  137.18    7.04
   4   2  -4  161.61    5.65
  -2   6   4  152.42    7.31
   2   4   4  189.46    7.51
   6  -2  -4  122.86    6.58
   2   4   1    1.56    0.97
  -6   2   1    9.45    1.66
  -4  -2   1    2.67    1.26
   6  -2  -1   10.71    1.63
   6  -4   1    9.66    1.41
   4   2  -1    1.95    1.24
  -2   6   1   12.02    0.76
  -2   6   1   10.01    1.75
   4  -6   1   12.11    1.87
   2  -6  -1   10.21    1.61
   2   4   1    1.87    1.05
   6  -4   1    8.37    1.49
  -6   4  -1    9.15    1.20
   6  -2  -1    9.96    1.38
   4   2  -1    3.76    1.01
  -2   6   1    9.96    1.62
  -4   6  -1   12.78    0.76
   2  -6  -1   11.05    0.74
  -2  -4  -1    2.57    1.12
  -6   4  -1    7.75    1.38
  -2   6   1   11.30    0.70
   4  -6   1   12.86    0.74
   2   4  -2  338.34   11.91
  -2   6  -2  313.22   10.69
   4  -6  -2  288.20   10.67
   6  -4  -2  272.36   11.52
   6  -4  -2  290.24   12.29
  -4   6   2  294.79   12.35
   2  -6   2  309.30   11.64
   2   4  -2  335.36   10.89
  -4   6   2  293.06   10.63
   2  -6   2  325.67   10.66
  -2   6  -2  313.48   11.83
   6  -2   2  305.87   10.91
   4   2   2  328.07   10.37
   2  -6   2  315.25   11.64
  -4   6   2  288.79   12.17
  -4   6   2  290.65   10.64
   2  -6   2  313.07   10.69
   2  -6   2  320.74   10.65
  -4   6   2  291.91   10.64
   6  -4  -2  275.76   11.54
   2   4  -2  345.45   11.94
   4   2   2  339.81   12.29
  -6   4   2  285.74   11.63
   6  -2   2  308.37   12.10
  -2  -4   2  357.07   12.06
  -4   6   5   72.23    4.64
   4  -6  -5   75.57    4.75
   4   2   5   54.48    4.30
   6  -2   5   70.19    4.69
   2  -6   5   76.12    3.92
  -6   4   5   84.14    4.75
  -2   6  -5   73.54    3.93
  -6   4   5   79.54    4.60
  -6   4   5   74.99    4.50
  -4   6   5   77.93    4.69
   2  -6   5   73.38    3.85
  -4   6   5   72.01    3.85
   4  -6  -5   70.39    3.85
  -4   6   5   70.74    3.82
   2  -6   5   76.99    3.83
   6  -4  -5   81.80    4.54
  -4   6   5   71.10    3.85
   2  -6   5   72.31    3.79
   2   4  -5   71.66    4.32
  -2  -4   5   72.34    4.27
  -6   4   5   86.97    4.57
   4  -6  -8   35.70    3.52
  -6   4   8   37.19    3.34
   6  -4  -8   40.12    3.27
  -6   4   8   42.33    3.69
  -6   4   8   39.52    3.57
  -6   4   8   38.55    3.39
  -6   4   8   39.64    3.52
  -6   2  -8   42.77    3.93
  -4   6   8   37.86    3.12
   2  -6   8   40.32    3.26
  -2  -4   8   38.35    3.58
  -4  -2  -8   42.13    3.94
  -4   6   8   37.30    3.34
   2  -6   8   40.27    3.16
  -2  -4   8   40.26    3.44
  -4   6   8   33.76    2.97
   6  -4  -8   33.68    3.44
   2   4  -8   41.51    3.58
  -6   4   8   39.37    3.46
   4  -6  -8   37.73    3.24
  -2   6  -8   40.83    3.34
  -2  -4   8   43.58    3.60
  -6   4   8   41.16    3.50
   2   4 -11  140.14    8.00
   6  -4 -11  123.99    7.63
  -4   6  11  121.44    7.10
  -4   6  11  106.43    6.92
  -6   4  11  130.16    7.78
  -6   2 -11  117.81    5.96
   4   2  11  129.94    5.46
  -2   6 -11  115.57    7.11
   4  -6 -11  120.45    7.19
  -6   2 -11  120.24    7.75
  -4  -2 -11  117.59    7.76
  -2  -4  11  124.90    4.75
   6  -4 -11  115.29    6.56
   4  -6 -11  123.22    7.33
  -6   4  11  130.59    7.63
  -2  -4  11  133.47    7.66
  -6   4  14   19.73    3.46
  -4   6  14   21.77    3.26
   4  -6 -14   15.00    3.25
  -4  -2 -14   25.58    4.15
  -6   2 -14   25.46    4.24
  -2   6 -14   27.19    3.91
  -6   4  14   17.87    3.37
  -2  -4  14   25.29    3.75
   2   4 -14   22.65    3.87
   6  -4 -14   19.22    3.71
  -4   6  14   19.73    3.03
  -6   2 -14   27.68    2.83
   2  -6  17    5.13    2.83
  -4   6  17    4.79    2.76
  -6   4  17    5.02    2.98
  -2  -4  17    1.92    2.47
   2   4 -17    5.03    3.17
   6  -4 -17    7.12    3.17
  -4  -2 -17    5.49    3.10
  -6   2 -17    4.21    2.94
  -2  -4  20   68.99    7.46
  -6   4  20   75.63    7.59
  -4   6  20   68.38    7.26
   2  -6  20   68.64    7.32
  -4  -2 -20   74.76    8.17
  -6   2 -20   61.09    7.52
  -5  -1  20    1.91    3.12
  -6   1  20   -0.96    3.54
  -5   6 -20    0.93    2.78
  -6   5 -20    2.42    3.11
   1  -6 -20    1.43    3.20
  -1  -5 -20   -0.49    2.96
   6  -1 -20   -0.54    3.45
   5   1 -20   -2.14    3.83
  -5  -1  17    4.78    2.96
  -6   1  17   13.55    3.79
   5   1 -17    7.13    3.52
   6  -1 -17    6.69    3.72
   1  -6 -17    8.56    3.22
  -6   5 -17    8.71    3.13
  -1  -5 -17    9.65    3.36
  -5   6 -17    7.21    3.23
   1  -6 -14   31.46    4.05
  -5  -1  14   13.22    3.14
  -6   1  14   22.95    3.87
  -5   6 -14   17.55    2.01
  -1   6  14   26.13    3.22
   1   5  14   18.38    2.56
  -1   6  14   25.67    3.08
  -1  -5 -14   18.57    3.51
  -6   5 -14   15.18    3.28
  -5   6 -14   14.22    3.12
   6  -1 -14   24.16    4.23
   5   1 -14    7.45    3.16
  -6   1  11   -0.13    1.24
   5   1 -11    1.43    1.22
   6  -1 -11   -0.16    1.29
  -5  -1  11    0.92    0.95
  -6   5 -11    0.74    0.60
   1   5  11    0.61    1.18
  -1   6  11    1.64    1.57
  -1   6  11    0.73    1.30
  -6   1  11    0.78    1.28
   1   5  11    1.03    1.23
  -6   1  11   -0.26    1.86
  -5  -1  11   -0.51    1.98
  -6   5 -11    1.40    1.75
  -5   6 -11   -0.22    1.65
   1  -6 -11    0.67    1.84
  -1  -5 -11    0.24    1.89
   6  -1 -11   -0.27    2.23
   5   1 -11   -0.27    2.30
   6  -1  -8  170.51    6.92
   5   1  -8  159.41    6.09
   6  -5   8  167.81    8.13
   1   5   8  150.52    7.90
  -6   1   8  171.69    7.23
   6  -1  -8  168.44    7.86
   6  -1  -8  152.84    8.04
   5   1  -8  158.51    8.02
  -6   1   8  172.31    8.37
  -6   1   8  168.40    7.31
  -5  -1   8  156.79    6.67
  -5   6  -8  165.39    7.73
  -1  -5  -8  150.31    7.92
   5  -6   8  159.78    7.82
  -1   6   8  145.70    7.56
  -6   5  -8  157.05    8.04
   1  -6  -8  144.79    7.50
  -6   1   8  167.34    8.46
  -5  -1   8  161.36    8.36
   6  -1  -8  172.58    8.68
  -6   1   8  159.26    8.28
  -1   6   8  167.04    7.77
  -5  -1   8  159.69    8.21
   5   1  -8  157.10    8.40
   5  -6   8  174.65    7.95
   5  -6   5   28.00    2.27
  -1   6   5   27.24    2.25
   1  -6  -5   28.22    2.79
   6  -1  -5   30.98    2.21
  -1   6   5   28.80    2.73
   5   1  -5   17.03    1.41
   6  -5   5   24.75    2.44
  -6   1   5   30.27    2.86
  -5  -1   5   16.36    2.38
  -5  -1   5   17.09    2.32
   1   5   5   11.02    1.92
  -5   6  -5   26.21    1.96
   6  -5   5   22.64    1.95
  -6   1   5   33.19    2.70
   5   1  -5   20.06    2.24
   6  -1  -5   32.11    2.78
   5   1  -5   17.80    2.34
   6  -1  -5   36.17    3.04
  -6   1   5   36.22    3.05
   5  -6   5   30.79    2.33
   1  -6  -5   29.04    2.25
  -1   6   5   28.69    2.20
  -5   6  -5   27.25    2.21
   1   5   5   12.39    2.02
   6  -1  -5   35.20    2.96
   5   1  -5   20.80    2.52
   1   5   2  422.50   15.10
   6  -5   2  444.59   15.20
  -1   6   2  407.19   14.50
   5  -6   2  460.57   14.63
  -5   6  -2  451.97   15.65
   6  -5   2  434.60   15.60
  -6   1   2  415.29   15.16
   6  -1  -2  397.36   15.49
   5   1  -2  421.84   15.07
   6  -1  -2  418.69   15.14
  -5   6  -2  441.97   14.67
   1  -6  -2  396.43   14.58
  -6   5  -2  454.64   15.46
  -1  -5  -2  434.84   15.37
   6  -1  -2  376.32   15.66
   1   5   2  423.76   15.47
  -1   6   2  395.57   15.59
   1  -6  -2  361.48   15.34
   6  -1  -2  419.38   15.86
   5   1  -2  426.46   15.85
  -1   6  -1   54.78    2.15
  -5   6   1   21.43    2.81
  -5   6   1   24.43    2.55
  -6   5   1   28.02    2.74
   6  -1   1   56.25    2.62
  -1   6  -1   46.79    2.63
   1   5  -1   40.31    2.12
  -1   6  -1   53.93    2.97
   1  -6   1   51.82    2.82
  -1  -5   1   44.11    2.37
   1   5  -1   40.70    2.34
   6  -5  -1   33.26    2.33
   1   5  -1   43.14    2.49
  -1   6  -1   52.97    2.15
   6  -5  -1   29.33    2.25
   1   5  -1   46.19    2.55
  -1  -5   1   39.54    2.42
   1  -6   1   51.22    2.08
   6  -1   1   57.53    3.40
   5   1   1   39.47    3.02
  -6   5   1   31.40    2.28
   5  -6  -4   35.43    2.21
  -5   6   4   38.49    2.25
  -1   6  -4   17.61    1.79
   1  -6   4   16.67    1.63
  -6   5   4   32.85    2.95
  -5   6   4   40.05    3.05
  -6   5   4   30.83    2.69
  -6   5   4   32.58    2.90
  -6   5   4   34.81    2.86
  -5   6   4   41.03    3.07
  -5   6   4   40.78    2.38
  -5   6   4   41.37    3.28
  -1  -5   4   24.65    1.28
  -1  -5   4   26.70    2.21
  -6   5   4   33.38    2.43
   1  -6   4   17.86    1.70
   6  -5  -4   35.57    2.54
  -6   5   4   35.27    2.45
  -5   6   4   36.79    2.25
  -1  -5   4   24.37    2.15
   6  -1   4   14.11    2.13
   1   5  -4   28.91    2.32
   5   1   4   27.18    2.68
  -6   5   7   88.35    5.39
   6  -5  -7   94.08    5.36
   5  -6  -7   89.35    5.45
  -5   6   7   82.22    5.30
   1  -6   7   96.57    4.19
  -5   6   7   84.86    5.17
  -6   5   7   90.81    5.31
  -5   6   7   80.60    5.19
  -6   1  -7   89.10    3.76
  -6   5   7   91.09    5.47
  -6   5   7   94.33    5.45
  -1   6  -7   92.81    5.03
   1  -6   7   97.63    4.92
   1   5  -7   67.24    4.73
   6  -5  -7   92.14    5.22
  -5   6   7   84.42    4.75
  -1  -5   7   70.88    4.64
  -6   5   7   84.08    4.92
   5  -6  -7   91.10    4.97
  -6   5   7   96.51    5.26
   1  -6   7   89.58    4.91
  -5  -1  -7   72.30    5.43
  -6   1  -7   86.85    5.70
  -5   6   7   90.17    4.90
  -1  -5   7   72.68    4.82
  -1  -5   7   72.48    4.72
  -6   5   7   85.80    5.00
  -6   5  10    0.46    1.64
  -5   6  10    1.07    1.33
  -6   1 -10    1.19    0.87
  -6   5  10    0.22    1.27
  -5   6  10    0.89    1.41
   1  -6  10    1.06    1.49
   1   5 -10    4.62    2.10
   5  -6 -10   -0.20    1.58
  -1   6 -10    1.64    1.63
  -5   6  10    0.55    1.17
   6  -5 -10   -0.22    1.80
  -1  -5  10    4.29    1.79
   1  -6  10    1.90    1.59
  -6   5  10    0.84    1.58
  -5   6  10   -0.20    1.31
  -1  -5  10    4.04    0.68
   6  -5 -10    1.48    1.59
   5  -6 -10    0.62    1.63
  -6   1 -10    3.33    2.04
  -5  -1 -10    3.85    2.34
   6  -5 -13   30.29    4.13
   1   5 -13   28.81    1.80
  -6   5  13   40.85    4.45
  -5   6  13   42.99    4.13
  -5   6  13   38.12    4.14
  -6   1 -13   29.79    2.66
   1   5 -13   27.36    3.95
  -6   1 -13   30.18    4.38
  -5  -1 -13   32.18    4.40
  -1  -5  13   30.22    3.86
  -5   6  13   36.48    4.10
   1  -6  13   37.60    4.16
  -6   5  13   38.52    4.41
   1  -6  13   30.62    2.45
   6  -5 -13   42.53    3.95
  -1  -5  16    3.16    2.51
   1  -6  16    1.01    2.38
  -5   6  16    6.15    2.75
  -6   5  16    2.13    2.57
  -6   1 -16    0.40    2.86
  -5  -1 -16    3.17    2.80
   6  -5 -16    2.28    2.72
   1   5 -16    2.28    2.76
  -5   6  16    3.06    1.95
  -5  -1 -19    3.44    3.39
  -6   1 -19    4.42    3.75
  -6   5  19    0.87    3.03
  -5   6  19    0.42    2.74
  -1  -5  19   -0.86    2.89
   1  -6  19    4.17    3.09
  -5  -1 -22    6.34    4.17
  -6   1 -22    5.75    4.02
  -5   6  22    8.49    3.98
  -6   5  22    5.54    3.65
  -1  -5  22    6.04    3.89
   1  -6  22    3.99    3.31
  -6   6 -21   10.89    4.10
   0  -6 -21   12.57    4.17
  -6   0  21    9.21    3.84
   6   0 -18   -0.48    2.97
  -6   6 -18    1.66    2.78
   0  -6 -18   -0.42    2.95
  -6   0  18   -0.43    3.07
  -6   6 -15   13.90    3.41
   0  -6 -15   12.49    3.36
  -6   0  15   10.01    3.33
   6   0 -15   12.12    3.29
   0   6  15   17.46    2.77
   6   0 -12  160.45    8.03
   0   6  12  174.66    8.54
   0   6  12  166.05    8.34
  -6   6 -12  186.09    9.61
   0  -6 -12  161.67    9.23
   6   0 -12  173.73   10.10
  -6   0  12  165.33    7.38
  -6   0  12  173.64    9.86
  -6   0  12  171.06    8.02
   6   0  -9  726.55   28.51
   0   6   9  736.67   27.63
   6   0  -9  751.23   27.39
  -6   0   9  759.11   28.49
  -6   0   9  753.76   26.48
  -6   6  -9  771.52   27.84
   0  -6  -9  722.42   27.66
   6   0  -9  736.05   25.76
   6   0  -6  543.35   20.73
   6   0  -6  546.28   19.16
   0   6   6  524.46   20.65
   6  -6   6  576.83   20.41
   0   6   6  538.68   20.21
  -6   0   6  576.06   21.05
  -6   0   6  561.07   21.08
   6   0  -6  556.50   21.07
  -6   6  -3  185.52    7.41
   6   0  -3  142.14    7.40
   6   0  -3  145.48    6.45
  -6   6  -3  182.30    7.04
   0  -6  -3  167.10    6.93
   0   6   3  166.65    6.75
   6  -6   3  186.87    6.94
   0   6   3  154.43    7.38
   6   0  -3  146.61    7.50
  -6   0   0   13.11    1.19
   0   6   0   14.32    1.54
   6  -6   0    8.65    1.88
   0   6   0   15.08    1.69
   0  -6   0   18.17    1.76
   0   6   0   15.36    1.31
   6  -6   0    9.92    1.20
  -6   6   0    6.50    1.52
   6   0   0   16.75    2.09
  -6   6   0   10.87    1.21
   0  -6   0   16.83    1.37
   0   6   0   14.48    1.35
   6  -6   0   10.98    1.22
  -6   6   3   97.25    5.77
   0   6  -3  100.55    4.42
  -6   6   3   93.21    5.44
   6  -6  -3   94.48    4.59
   0   6  -3  100.90    4.64
  -6   6   3   96.18    4.59
   0  -6   3  101.13    4.61
  -6   6   3  101.55    5.55
   0  -6   3  102.37    4.32
  -6   6   3   90.00    4.48
   0  -6   3  101.48    4.59
   6  -6  -3   93.50    4.56
   0   6  -3  102.57    4.62
   6   0   3  118.64    5.81
  -6   0  -6  410.37   15.45
   0  -6   6  367.09   14.02
  -6   6   6  351.57   13.92
  -6   6   6  330.43   14.45
  -6   6   6  340.36   14.42
   0  -6   6  377.89   12.47
  -6   6   6  334.46   14.67
   6  -6  -6  343.84   14.60
  -6   6   6  346.07   13.80
   0  -6   6  388.81   13.93
  -6   6   6  344.38   14.56
  -6   6   9  308.80   14.67
  -6   6   9  296.77   14.42
  -6   6   9  311.52   14.09
   0  -6   9  388.02   14.63
  -6   0  -9  390.38   15.99
   0  -6   9  386.76   12.32
   6  -6  -9  308.55   14.29
   0  -6   9  401.64   14.58
   6  -6  -9  306.60   14.19
  -6   6   9  309.19   13.94
   0   6  -9  388.88   14.85
   6  -6 -12   19.09    2.95
   6  -6 -12   26.81    3.56
   0   6 -12   29.20    3.65
  -6   6  12   24.24    3.27
  -6   6  12   23.24    3.37
  -6   0 -12   31.34    4.18
  -6   6  12   23.56    3.33
   0  -6  12   30.99    3.68
   0  -6  12   27.97    1.89
  -6   6  15    7.41    2.76
   0  -6  15    1.27    2.35
  -6   6  15    6.75    2.56
  -6   0 -15   -0.38    2.65
  -6   6  18    5.24    3.09
   0  -6  18    1.20    2.89
  -6   0 -18    2.80    3.34
  -6   6  21   23.46    5.06
   0  -6  21   35.19    5.81
  -6   0 -21   39.59    6.38
   4  -7  20    2.21    3.32
  -3   7  20   10.20    3.86
  -4  -3  20    6.18    3.53
  -7   3  20    9.05    3.83
  -4   7 -20    4.57    2.86
   3  -7 -20    9.37    4.14
  -7   4 -20    2.51    3.34
  -3  -4 -20    8.63    4.16
  -4   7 -17   46.36    5.63
   3  -7 -17   49.76    5.75
  -7   3  17   49.39    5.77
  -4  -3  17   46.73    5.73
  -3   7  17   45.94    4.92
  -3   7  17   49.16    5.11
  -3  -4 -17   53.68    6.21
  -7   4 -17   44.43    5.73
   7  -3 -17   57.55    6.52
   4   3 -17   46.30    6.14
  -3   7  14    1.80    1.82
   3   4  14    0.28    1.26
  -3   7  14    5.66    2.12
  -4  -3  14   -0.64    2.41
  -7   3  14   -0.32    2.48
  -3  -4 -14    2.33    2.21
   3  -7 -14    1.17    2.31
  -4   7 -14    2.58    2.28
  -7   4 -14   -0.33    2.36
   7  -3 -14    2.48    2.37
   4   3 -14   -1.06    2.88
   4   3 -11   28.66    3.76
   7  -4  11   26.21    1.78
  -3   7  11   24.88    3.13
   3   4  11   24.39    2.32
  -3   7  11   22.47    2.96
  -7   3  11   19.71    3.18
  -7   4 -11   25.67    3.58
  -7   3  11   21.72    2.76
   7  -3 -11   22.84    2.52
  -3  -4 -11   23.25    3.46
  -4   7 -11   21.82    2.97
   3  -7 -11   19.18    2.99
  -4  -3  11   31.32    3.69
  -7   3  11   32.81    3.84
   7  -3 -11   25.84    3.70
   3  -7  -8   31.98    3.46
  -7   3   8   32.94    3.19
  -4   7  -8   38.87    2.28
   7  -3  -8   34.39    3.31
   7  -4   8   56.87    3.19
  -7   3   8   34.52    3.55
   3   4   8   42.13    2.46
  -7   3   8   36.51    3.23
  -4  -3   8   37.83    2.03
  -7   4  -8   51.38    4.37
   4  -7   8   37.72    3.19
  -3   7   8   33.69    2.96
  -3  -4  -8   40.23    3.83
  -7   3   8   35.08    3.56
  -4  -3   8   42.51    3.80
   4  -7   8   40.46    3.15
   4   3  -8   45.30    3.94
  -3   7   8   34.33    3.02
  -4  -3   8   36.63    3.52
   7  -3  -8   33.78    3.60
   7  -4   5   73.51    4.71
   3   4   5   85.73    4.91
   7  -3  -5   84.46    5.15
   7  -4   5   77.69    4.38
   7  -3  -5   87.72    5.00
   4   3  -5   91.86    4.95
  -7   3   5   89.04    5.07
  -7   4  -5   80.45    3.18
   7  -3  -5   87.01    5.09
  -4  -3   5   80.13    4.92
  -7   3   5   79.86    4.98
   4   3  -5   77.40    4.89
  -4   7  -5   83.49    4.16
   4  -7   5   82.15    4.15
   3  -7  -5   91.65    4.26
  -3   7   5   87.14    4.24
   3   4   5   87.70    5.13
   7  -4   5   73.32    4.88
   3   4   5   87.22    4.96
   3  -7  -5   90.78    5.34
  -3   7   5   91.51    5.36
  -7   3   5   86.41    5.07
  -4  -3   5   79.06    4.89
   4  -7   5   79.95    4.04
   4   3  -5   76.09    4.86
   7  -3  -5   82.01    5.05
  -3   7   5   86.94    4.19
   3   4   2   23.10    2.22
   7  -4   2   17.08    2.02
   7  -3  -2   19.53    2.02
  -7   4  -2   19.32    1.55
  -3   7   2   17.38    2.14
  -4   7  -2   18.81    1.11
   3  -7  -2   17.11    1.07
   7  -3  -2   23.88    2.42
   4   3  -2   24.12    2.40
   4  -7   2   18.98    1.11
  -3   7   2   17.96    1.11
  -3   7   2   14.79    2.17
   3   4   2   22.74    2.09
  -3   7   2   20.70    1.11
   4  -7   2   19.48    1.06
   4   3  -2   22.96    2.27
   7  -3  -2   25.33    2.41
   3   4  -1  736.53   25.11
   7  -4  -1  754.15   25.14
  -4   7   1  750.28   25.57
   3   4  -1  686.91   24.16
  -4   7   1  713.77   25.79
   3  -7   1  709.72   25.18
  -3   7  -1  711.21   25.43
  -3  -4   1  724.28   25.27
  -7   4   1  728.41   25.06
   7  -3   1  730.96   25.33
   4   3   1  633.82   25.00
   3   4  -4   26.89    2.46
  -4   7   4   29.03    1.86
   3  -7   4   16.46    1.48
   7  -4  -4   30.65    2.67
   3  -7   4   13.50    1.92
   7  -4  -4   26.99    2.68
  -7   4   4   25.66    2.53
  -4   7   4   30.19    2.83
   3  -7   4   13.23    1.46
  -4   7   4   26.71    1.86
   4  -7  -4   26.60    2.76
  -4   7   4   25.69    2.76
  -7   4   4   24.99    2.47
  -3  -4   4   23.37    2.41
   7  -4  -4   31.55    2.67
   3  -7   4   16.63    1.50
   3   4  -4   21.46    2.26
  -4   7   4   29.28    1.90
   4   3   4   22.44    2.47
   7  -3   4   19.11    2.40
   4  -7  -7  430.20   17.31
   7  -4  -7  428.37   16.71
  -7   4   7  431.35   16.98
   3  -7   7  400.94   16.13
   7  -4  -7  445.94   17.09
  -7   4   7  447.07   17.38
  -7   4   7  430.07   17.34
  -7   4   7  441.02   17.01
  -7   4   7  415.85   17.03
  -3  -4   7  409.57   17.04
  -3  -4   7  435.45   14.37
  -4   7   7  444.57   16.35
  -7   3  -7  397.17   17.29
  -4  -3  -7  460.41   17.76
   3  -7   7  408.15   16.14
  -3  -4   7  436.08   17.05
  -7   4   7  441.61   17.16
   7  -4  -7  446.53   17.29
  -4   7   7  456.32   16.41
  -3  -4   7  445.44   17.04
   3   4  -7  458.87   17.31
  -7   4   7  450.99   17.12
   3  -7   7  435.91   16.15
  -3   7 -10    0.70    0.49
  -4   7  10   10.97    2.14
  -3   7 -10    0.38    1.50
   4  -7 -10    8.37    2.15
  -7   3 -10    2.03    2.07
  -4  -3 -10    3.82    2.12
  -7   4  10    2.75    1.91
  -3  -4  10    0.67    1.66
  -7   4  10    6.89    2.35
   7  -4 -10    1.21    1.83
   3   4 -10    3.35    2.01
   3  -7  10    0.52    1.37
  -4   7  10    5.71    1.79
   4  -7 -10    7.14    2.19
   7  -4 -10    1.96    1.54
  -4   7  13   19.21    2.96
  -7   3 -13   18.94    2.35
  -7   4  13   20.26    3.51
  -4   7  13   20.21    3.00
  -4  -3 -13   23.71    3.87
  -7   3 -13   20.70    3.60
  -3   7 -13   15.97    3.03
   4  -7 -13   20.83    3.35
  -3  -4  13   18.71    3.25
  -7   4  13   14.05    3.16
   7  -4 -13   18.33    2.65
   3   4 -13   20.22    3.43
   7  -4 -13   17.77    3.34
  -4   7  16   45.74    4.87
  -4   7  16   42.42    4.72
   4  -7 -16   49.86    5.40
  -4  -3 -16   41.63    5.23
  -3   7 -16   32.55    4.58
  -7   3 -16   37.01    5.05
  -7   4  16   35.46    4.87
  -3  -4  16   34.40    4.81
   3   4 -16   34.16    5.25
   7  -4 -16   38.72    5.41
  -3  -4  19   -2.20    2.83
   3  -7  19    0.42    2.60
  -7   4  19    1.33    2.89
  -4   7  19    2.09    3.13
  -7   3 -19   -0.97    3.39
  -4  -3 -19   -1.95    3.66
  -4   7  22    3.40    3.35
  -7   4  22    5.17    3.52
   3  -7  22    5.33    3.12
  -3  -4  22    3.10    3.13
  -7   3 -22   10.21    4.29
  -4  -3 -22    1.71    3.73
  -5  -2  21   28.55    5.35
  -7   2  21   29.07    5.47
  -2  -5 -21   34.13    6.16
  -5   7 -21   38.37    5.96
   2  -7 -21   31.84    5.59
  -7   5 -21   35.28    5.96
  -7   2  18   18.23    4.41
  -5  -2  18   21.21    4.47
  -2  -5 -18   14.56    4.09
   2  -7 -18   21.65    4.34
  -5   7 -18   20.94    4.35
  -7   5 -18   30.02    5.07
   7  -2 -18   15.40    4.19
   5   2 -18   15.81    4.47
  -2   7  15  114.14    7.41
   2   5  15  113.70    6.31
  -2   7  15  109.03    7.15
  -5   7 -15  123.13    8.20
   2  -7 -15   96.52    7.56
  -2  -5 -15  107.73    8.15
  -7   5 -15  106.80    8.09
  -7   2  15  109.87    8.32
  -5  -2  15  105.35    8.10
   7  -2 -15  124.30    9.04
   5   2 -15  101.55    8.29
  -7   2  12    9.68    1.95
   5   2 -12   14.52    2.14
  -2   7  12   12.44    2.39
   2   5  12   16.04    2.24
  -2   7  12   13.42    2.45
   2   5  12   16.65    2.10
  -7   5 -12   15.60    3.11
  -2  -5 -12   15.57    3.11
   2  -7 -12    7.87    2.37
  -5   7 -12   18.72    2.96
  -5  -2  12   18.88    3.29
  -7   2  12    8.08    2.52
   7  -2 -12    8.24    1.63
   5   2 -12   12.89    3.11
   7  -2 -12   11.73    3.07
  -7   2   9  328.88   12.20
   7  -2  -9  323.15   12.76
  -7   2   9  320.86   13.40
  -7   5  -9  263.44    9.81
  -5  -2   9  265.62   10.67
  -7   2   9  331.70   12.39
  -2  -5  -9  260.01   12.66
   5  -7   9  300.40   12.49
  -2   7   9  323.24   12.65
  -5   7  -9  299.60   12.46
  -7   5  -9  273.38   12.84
   2  -7  -9  334.16   12.79
  -7   2   9  332.70   13.72
  -5  -2   9  281.57   13.08
   7  -2  -9  332.96   13.81
   5   2  -9  256.81   12.94
  -2   7   9  330.48   12.66
   5  -7   9  338.25   12.83
   7  -2  -6   73.08    4.81
   5   2  -6   51.13    4.27
  -2   7   6   84.11    4.18
   5  -7   6   83.97    4.12
  -5   7  -6   65.51    3.50
   7  -5   6   73.79    3.79
   7  -2  -6   75.16    4.75
  -7   2   6   73.54    4.61
   5   2  -6   49.63    3.94
   7  -2  -6   77.68    4.65
  -7   2   6   73.51    4.08
   2  -7  -6   80.72    4.09
   5  -7   6   68.86    3.92
  -2   7   6   74.48    3.95
  -5   7  -6   69.64    3.89
  -7   5  -6   65.02    4.37
  -2  -5  -6   52.78    4.05
  -7   2   6   77.88    4.84
  -5  -2   6   47.55    4.05
   7  -5   6   68.27    4.48
   2   5   6   53.60    4.11
  -5  -2   6   52.01    4.20
  -7   2   6   71.13    4.73
   2  -7  -6   72.06    4.72
   7  -2  -6   74.10    3.99
  -2   7   3  179.79    6.75
   7  -2  -3  181.59    8.16
   5   2  -3  172.59    8.02
  -2   7   3  174.91    8.11
   2   5   3  169.42    7.64
  -7   5  -3  159.28    7.63
  -2   7   3  174.77    6.75
   5  -7   3  167.01    6.70
  -2  -5  -3  176.84    7.79
   7  -2  -3  188.97    7.94
  -5   7  -3  171.76    7.53
   7  -2  -3  176.34    7.79
   5   2  -3  179.19    7.54
   5   2  -3  179.56    8.03
   7  -2  -3  189.94    8.17
   5   2  -3  173.09    6.25
  -5   7  -3  172.41    6.66
   2  -7  -3  177.92    6.73
   5  -7   3  163.65    6.64
   2   5   3  174.96    7.55
   7  -5   3  171.44    7.55
  -5   7   0  594.04   23.17
  -2   7   0  633.45   20.70
   5  -7   0  618.48   20.76
   5   2   0  702.47   21.58
   7  -2   0  685.59   22.15
  -2   7   0  625.66   22.36
   5  -7   0  615.37   22.97
  -5   7   0  606.92   20.74
   2  -7   0  630.64   20.79
   2   5   0  661.60   21.96
  -2   7   0  634.14   22.70
   2  -7   0  642.95   22.56
   5  -7   0  624.27   20.77
  -2   7   0  630.73   20.71
   2   5   0  665.86   22.21
   5   2   0  690.28   23.01
   7  -2   0  677.92   22.98
   7  -5   0  594.82   22.09
  -7   5   0  589.19   22.09
  -2  -5   0  671.78   22.33
   5   2   3   26.01    2.58
   7  -2   3   15.00    2.21
   7  -5  -3   23.89    2.65
  -7   5   3   25.96    2.43
  -5   7   3   26.73    2.74
   2  -7   3   19.26    1.90
   7  -5  -3   28.14    2.66
  -5   7   3   24.66    1.70
   2  -7   3   17.12    1.50
  -5   7   3   27.13    3.00
   2  -7   3   18.62    1.92
   5  -7  -3   23.72    2.76
   2   5  -3   28.31    1.55
   2  -7   3   17.26    1.43
  -5   7   3   27.82    1.71
   2  -7   3   19.43    1.51
  -2  -5   3   32.03    2.49
  -5   7   3   28.32    1.75
  -7   5   3   27.35    2.38
   7  -5  -3   27.89    2.36
   2   5  -3   28.54    2.37
   5  -7  -3   27.88    1.75
  -2   7  -3   17.90    1.54
  -5   7   6  358.83   13.99
   2  -7   6  386.04   14.02
   7  -5  -6  347.74   14.64
   2   5  -6  413.99   15.01
  -7   5   6  351.18   15.03
  -2  -5   6  399.02   14.98
  -7   5   6  361.26   15.02
  -5   7   6  360.51   15.24
  -7   5   6  337.14   14.59
   2  -7   6  377.80   14.14
  -5   7   6  363.82   14.08
  -5  -2  -6  412.66   15.89
  -7   2  -6  392.61   15.70
  -7   5   6  353.63   15.07
  -2  -5   6  414.07   14.90
  -7   5   6  365.05   14.66
  -2  -5   6  407.81   14.88
  -5   7   6  358.88   14.01
   2  -7   6  400.75   14.13
  -7   5   6  357.76   14.66
   7  -5  -6  362.79   14.95
   5  -7  -6  376.69   15.42
   2  -7   6  391.40   13.92
   5  -7  -9  455.33   18.71
   7  -5  -9  462.36   18.14
   2  -7   9  458.96   16.92
  -5   7   9  446.51   18.57
  -7   5   9  476.90   18.94
  -7   5   9  455.72   18.87
  -7   2  -9  468.18   16.49
  -7   5   9  458.72   18.47
  -5   7   9  432.18   17.79
   2  -7   9  454.11   17.83
  -2  -5   9  500.46   18.67
  -7   2  -9  464.04   19.28
   2  -7   9  455.44   17.88
  -5  -2  -9  516.81   19.70
  -5   7   9  444.71   17.83
   5  -7  -9  446.97   17.99
  -2   7  -9  453.49   18.04
   2  -7   9  462.76   17.73
   7  -5  -9  485.73   18.80
   2   5  -9  479.92   18.74
  -5   7   9  463.41   17.81
   2   5 -12   25.28    3.67
   7  -5 -12   27.91    3.78
  -5   7  12   21.30    3.25
  -7   2 -12   23.32    2.25
  -7   5  12   28.95    3.84
  -5   7  12   24.45    3.22
  -2  -5  12   26.69    3.54
  -5   7  12   26.43    3.26
  -7   5  12   27.55    3.71
  -5  -2 -12   37.56    4.43
   2  -7  12   20.83    3.05
  -7   2 -12   15.27    3.36
   5  -7 -12   25.66    3.54
   7  -5 -12   26.95    3.19
  -5   7  15  158.38    9.81
  -5   7  15  174.43    9.90
  -7   5  15  167.47   10.45
   2   5 -15  160.68   10.40
  -7   2 -15  165.12   10.69
  -5  -2 -15  173.92   10.96
   7  -5 -15  158.11   10.38
  -5   7  15  152.81    9.64
  -2  -5  15  174.79   10.30
   2  -7  15  158.77    9.79
  -7   5  15  154.64    9.93
  -7   5  18   36.00    5.10
  -5   7  18   27.66    4.63
   2  -7  18   33.43    4.89
  -2  -5  18   28.36    4.89
  -5  -2 -18   40.05    6.06
  -7   2 -18   36.63    5.59
  -5  -2 -21   25.55    5.56
  -7   2 -21   19.92    5.05
  -5   7  21   22.36    4.85
   2  -7  21   19.40    4.75
  -2  -5  21   20.31    4.85
  -7   5  21   24.30    5.11
  -7   6 -22    1.05    3.53
  -6   7 -22    0.51    3.21
   1  -7 -22   -1.05    3.28
  -1  -6 -22   -0.53    3.54
   1  -7 -19   50.13    6.34
  -6   7 -19   57.12    6.59
  -1  -6 -19   64.65    7.17
  -7   6 -19   45.09    6.18
   6   1 -19   61.44    7.59
   7  -1 -19   60.56    7.32
  -7   1  19   53.34    6.78
  -6  -1  19   50.01    6.53
  -1   7  16   25.89    3.61
  -6   7 -16   32.50    4.58
   6   1 -16   32.37    4.97
   7  -1 -16   19.22    4.49
  -6  -1  16   30.47    4.71
  -7   1  16   27.01    4.54
   1  -7 -16   28.31    4.46
  -1  -6 -16   29.99    4.54
  -7   6 -16   31.66    4.70
  -1   7  16   27.49    3.56
   1   6  16   26.46    3.24
  -1   7  13  113.62    6.64
   6   1 -13   81.53    5.41
   1   6  13   90.42    5.76
   7  -1 -13  105.54    6.04
  -6   7 -13   97.13    6.89
  -7   6 -13   95.75    7.01
  -1  -6 -13   96.14    7.10
   1  -7 -13  108.34    7.16
  -6  -1  13   91.53    5.30
   1   6  13   89.61    5.62
  -1   7  13  109.02    6.51
   7  -1 -13  113.45    8.07
   6   1 -13   96.33    7.55
  -6  -1  13   91.35    7.09
  -7   1  13  105.77    7.64
   6   1 -10  432.95   17.78
   7  -1 -10  447.24   18.04
   1   6  10  466.39   17.27
  -6  -1  10  460.45   16.69
  -7   1  10  488.58   17.50
  -6   7 -10  429.91   18.06
   1  -7 -10  443.77   18.27
  -7   6 -10  419.83   18.30
  -1  -6 -10  473.48   18.76
  -6  -1  10  453.19   19.13
  -7   1  10  497.67   19.57
   7  -1 -10  476.89   19.53
   6   1 -10  466.76   19.38
  -7   6  -7   -0.64    1.35
  -1  -6  -7    1.15    1.46
  -6  -1   7    1.03    1.67
  -7   1   7    1.65    1.71
   7  -1  -7    0.50    0.85
   6   1  -7    0.32    0.54
   7  -1  -7   -0.74    1.36
   6   1  -7   -0.34    1.49
  -7   1   7    0.23    0.91
  -7   1   7   -0.18    1.38
   6  -7   7    0.98    1.16
  -1   7   7    0.99    1.22
   7  -1  -7    1.04    1.68
   6   1  -7    0.62    1.60
   6  -7   7    1.29    1.24
   1   6   7   -0.17    1.36
  -1   7   7    0.85    1.18
   7  -6   7   -0.17    1.47
   6   1  -4  632.41   23.49
   7  -1  -4  667.27   23.68
   1  -7  -4  605.61   23.20
  -1   7   4  607.52   23.25
   1   6   4  636.49   23.13
   6  -7   4  672.04   22.33
  -1   7   4  637.02   22.24
   7  -1  -4  628.98   22.59
   6   1  -4  615.11   21.90
   6  -7   4  643.40   23.77
  -6   7  -4  664.84   22.66
   6   1  -4  628.70   22.71
   7  -1  -4  633.79   23.17
  -7   1   4  639.03   22.89
   7  -1  -4  618.16   22.23
  -7   6  -4  649.21   22.85
  -1  -6  -4  614.13   22.71
   1  -7  -4  634.19   22.19
  -6   7  -4  649.20   22.19
  -7   1   4  623.53   23.62
   7  -1  -4  631.23   23.41
   6   1  -4  623.69   23.39
  -6  -1   4  643.26   23.67
   1   6   4  655.57   22.61
   7  -6   4  653.44   22.62
  -1   7   1  390.26   14.71
   1   6   1  384.44   14.39
  -1  -6  -1  373.09   14.21
  -7   6  -1  394.18   14.30
   6   1  -1  383.75   15.05
   7  -1  -1  379.91   15.06
   7  -6   1  403.86   15.76
  -6   7  -1  393.55   14.95
  -7   6  -1  418.34   15.18
   7  -1  -1  385.18   14.43
  -7   1   1  388.55   14.00
  -1   7   1  393.53   14.48
   6  -7   1  379.26   15.20
  -6   7  -1  383.98   13.50
   1  -7  -1  389.09   13.53
   6   1  -1  377.22   14.99
   6  -7   1  377.18   13.41
   7  -1  -1  385.69   15.03
  -7   1   1  372.66   15.03
   7  -6   1  409.33   14.15
  -1   7   1  384.25   13.37
   1   6   1  396.97   14.09
  -6  -1   1  354.12   14.94
   7  -6  -2  604.72   21.57
   1   6  -2  669.76   21.67
   6  -7  -2  572.22   20.93
  -1   7  -2  615.46   20.95
   7  -6  -2  596.74   23.00
   1  -7   2  626.54   21.59
   1   6  -2  690.14   21.36
  -1  -6   2  671.66   21.25
   6  -7  -2  599.23   22.82
  -6  -1  -2  623.88   22.99
  -7   1  -2  590.92   22.84
  -6   7   2  589.20   23.04
  -1   7  -2  618.24   21.78
  -6   7   2  585.84   22.53
  -7   6   2  608.79   22.70
   7  -1   2  621.40   21.18
  -7   1  -2  607.40   20.62
   7  -6  -2  614.73   22.78
   6  -7  -2  543.88   22.77
  -6   7   2  589.80   21.01
  -1  -6   2  663.82   21.73
   7  -1   2  619.92   22.62
   1  -7   2  637.41   20.99
  -7   6   2  607.79   21.60
  -6   7   2  577.59   20.94
   6   1   2  629.07   22.63
   7  -6  -2  622.98   21.65
   1   6  -2  674.91   21.71
   6  -7  -2  593.86   20.98
  -7   6   5 1744.14   63.83
  -7   6   5 1841.53   63.77
   7  -1   5 1998.05   61.17
  -6   7   5 1793.49   62.54
   1  -7   5 1996.48   62.65
   1  -7   5 1943.68   62.25
  -7   6   5 1824.44   63.93
  -6   7   5 1773.85   63.99
  -1  -6   5 1820.06   63.10
  -7   6   5 1793.22   63.10
   1  -7   5 1917.71   62.72
  -6   7   5 1823.13   62.64
  -6  -1  -5 1819.97   64.39
  -7   1  -5 1886.46   64.51
  -7   6   5 1837.74   64.22
  -1  -6   5 1864.11   63.02
  -7   6   5 1828.56   63.05
  -6   7   5 1788.30   62.52
   1  -7   5 1963.86   62.61
   1  -7   5 1984.28   62.18
   7  -6  -5 1800.34   64.02
   6  -7  -5 1835.68   64.17
  -7   6   8  301.35   13.09
  -1  -6   8  308.80   13.04
  -6   7   8  285.88   12.64
   1  -7   8  327.03   12.89
   1  -7   8  318.71   12.84
  -6   7   8  290.76   12.70
  -6  -1  -8  312.21   14.26
  -7   1  -8  296.53   14.09
  -6   7   8  331.70   13.88
  -1  -6   8  311.95   12.96
  -6   7   8  307.09   12.72
   6  -7  -8  293.98   12.83
  -7   6   8  309.27   13.04
   7  -6  -8  311.70   13.27
  -1   7  -8  327.83   13.10
   1   6  -8  305.93   13.19
   1  -7   8  340.83   12.88
  -7   1  -8  328.37   11.13
  -7   6   8  310.54   13.70
   7  -6  -8  310.88   13.53
   1  -7   8  336.97   11.61
   6  -7  -8  324.05   13.88
   1  -7  11  161.83    6.54
   6  -7 -11  143.52    8.26
  -1   7 -11  162.13    8.60
  -7   1 -11  155.23    9.38
  -6  -1 -11  150.35    9.22
   1  -7  11  182.30    8.69
  -6   7  11  136.93    7.98
  -7   6  11  156.40    8.53
  -1  -6  11  135.93    8.10
  -7   6  11  139.19    8.49
  -7   6  11  154.94    8.95
  -6   7  11  141.38    8.52
  -7   1 -11  155.14    6.44
  -6   7  11  137.06    8.35
   6  -7 -11  144.68    8.45
   7  -6 -11  147.26    8.19
   7  -6 -11  147.36    8.57
   1   6 -11  149.90    8.59
  -7   6  14  148.44    9.55
  -6   7  14  144.37    9.01
  -6   7  14  134.00    9.02
   7  -6 -14  143.08    9.31
   1   6 -14  160.92    9.71
  -7   1 -14  161.69   10.22
  -6  -1 -14  163.15   10.28
  -6   7  14  118.81    8.43
   1  -7  14  160.84    9.16
  -1  -6  14  170.72    9.61
  -7   6  14  143.65    9.20
   7  -6 -14  143.40    8.45
   1  -7  17    8.33    2.98
  -7   6  17   11.41    3.62
  -1  -6  17    7.91    3.15
  -6   7  17   10.71    3.30
  -6   7  17   13.98    3.08
  -7   1 -17    5.28    3.41
  -6  -1 -17    9.27    3.85
  -1  -6  20  109.39    9.40
  -6   7  20  122.68    9.83
  -7   6  20  127.72    9.83
   1  -7  20  129.96    9.90
  -7   1 -20  135.13   10.94
  -6  -1 -20  120.92   10.60
   7   0 -20    3.85    3.54
   0  -7 -20   -0.95    3.15
  -7   7 -20   -0.93    2.87
  -7   0  20    1.50    3.16
   0  -7 -17   26.38    4.37
  -7   7 -17   17.70    3.97
   7   0 -17   18.17    4.29
  -7   0  17   19.09    4.36
   0   7  17   20.86    3.17
  -7   7 -14   43.91    4.90
   0  -7 -14   57.19    5.43
  -7   0  14   44.64    5.35
   7   0 -14   45.03    5.51
   7   0 -14   46.28    3.90
   0   7  14   53.65    4.49
   0   7  14   48.96    4.23
   0   7  11   66.79    4.49
  -7   0  11   65.40    4.09
   0  -7 -11   62.61    5.07
   7   0 -11   60.26    5.70
   7   0 -11   54.04    4.44
  -7   0  11   61.58    5.59
   7   0  -8   95.12    6.59
  -7   0   8  107.64    6.82
  -7   7  -8  111.62    6.14
   0  -7  -8  103.36    6.00
   0   7   8  104.17    6.06
   7  -7   8  111.23    6.25
   7   0  -8  105.90    4.79
   0   7   8  106.14    5.95
   7  -7   8  109.23    6.27
   7   0  -5  895.01   31.99
   7   0  -5  883.97   32.25
  -7   0   5  884.84   32.21
   7  -7   5  882.24   31.21
   0   7   5  928.57   31.29
   7   0  -5  898.00   30.64
  -7   0   5  893.11   32.41
   7   0  -2   79.62    4.94
   0   7   2   75.70    4.61
   0  -7  -2   69.43    3.95
  -7   7  -2   94.55    4.30
   7   0  -2   83.97    5.15
   7  -7   2   87.03    5.56
   0   7   2   74.51    3.88
  -7   0   2   76.42    5.04
   7  -7   2   97.98    4.18
  -7   7  -2   97.55    5.05
   0  -7   1    5.71    0.97
  -7   0  -1    4.98    1.60
  -7   7   1    5.31    1.03
   7  -7  -1    6.61    1.80
   0   7  -1    4.69    1.03
   0   7  -1    3.62    1.01
   7  -7  -1    5.68    1.00
   7   0   1    6.11    1.62
  -7   7   1    5.56    1.68
   7  -7  -1    4.24    1.84
   0   7  -1    3.45    1.12
   0  -7   1    3.09    1.11
   7  -7  -1    6.84    1.10
   0   7  -1    5.16    1.07
  -7   7   4  166.00    8.29
   0  -7   4  165.57    7.22
  -7   7   4  165.94    7.26
   0  -7   4  171.90    7.15
  -7   7   4  158.85    7.08
  -7   0  -4  170.60    8.65
   0  -7   4  175.79    6.59
   7  -7  -4  167.36    8.44
  -7   7   4  156.99    7.07
   0  -7   4  167.60    7.14
  -7   7   7  269.49   11.31
  -7   0  -7  264.42   12.67
   0  -7   7  267.74   11.26
   7  -7  -7  289.76   11.49
   0   7  -7  264.23   11.28
   0  -7   7  270.06   11.11
  -7   7   7  277.24   11.24
  -7   7   7  280.01   12.26
   7  -7  -7  259.46   12.09
   0  -7   7  266.95    9.42
  -7   7   7  268.59   11.24
   0  -7   7  258.17   11.07
  -7   0 -10   84.53    6.84
  -7   7  10  101.93    6.10
   0  -7  10   94.17    5.91
  -7   7  10  107.68    6.88
  -7   7  10  103.29    6.72
   7  -7 -10  109.83    6.65
   0  -7  10   97.25    3.80
   0  -7  10   92.36    3.71
   7  -7 -10  111.50    6.52
   0   7 -10   85.38    6.00
  -7   7  13  111.19    7.61
  -7   7  13  112.97    7.82
   0  -7  13  103.78    7.11
  -7   7  13  114.86    7.44
   0   7 -13   97.03    7.21
   7  -7 -13  110.56    7.49
   7  -7 -13  108.31    7.19
  -7   0 -13   98.98    7.93
  -7   0 -16   92.53    8.22
  -7   7  16  102.82    7.79
   0  -7  16   89.73    7.33
  -7   7  16  101.01    7.91
  -7   7  19   22.53    4.57
   0  -7  19   20.46    4.56
  -7   0 -19   15.84    4.48
   0  -7  22   10.68    4.02
  -7   7  22    9.34    3.85
   4  -8   0 4631.60  151.36
  -4   8   0 4588.96  151.59
   4   4   0 4615.09  150.17
   8  -4   0 4535.10  151.58
   4   4   0 4748.14  151.06
   8  -4   0 4592.80  151.04
  -8   4   3  103.66    5.90
   4   4   3  127.35    6.14
   8  -4   3  115.61    6.04
   8  -4  -3  110.81    6.33
  -8   4   3  101.83    5.75
   4  -8   3  119.80    5.93
   8  -4  -3  112.87    6.00
  -4   8   3  111.22    6.16
   4  -8   3  122.72    4.52
  -4   8   3  111.59    4.46
   4  -8  -3  115.56    6.40
  -4   8   3  105.53    6.25
   4   4  -3  102.53    4.39
   4   4  -3  111.28    5.86
   4  -8   3  123.06    4.43
  -4   8   3  115.98    4.45
   8  -4  -3  106.05    5.89
   4   4  -3  108.19    5.83
  -4   8   3  112.67    4.41
   4  -8   3  122.64    4.40
   8  -4  -3  113.59    6.02
   8  -4  -6  755.10   27.19
   4   4   6  724.90   24.25
  -8   4   6  744.94   26.96
   4   4  -6  741.38   26.68
  -4   8   6  707.51   26.94
  -8   4   6  728.04   26.54
  -4   8  -6  757.49   25.57
   4  -8  -6  691.45   25.39
   4  -8   6  748.94   25.56
  -4   8   6  675.51   25.34
  -8   4  -6  774.32   27.32
  -4  -4  -6  710.09   27.05
   4  -8  -6  670.89   26.90
   8  -4  -6  711.36   26.37
  -4  -4   6  754.72   26.78
  -8   4   6  738.56   26.80
  -4  -4   6  760.12   26.92
  -8   4   6  731.38   26.86
   8  -4  -6  756.64   27.01
   4   4  -6  780.50   26.98
  -4   8   6  724.44   25.40
   4  -8   6  751.27   25.41
  -4   8  -9 1931.16   62.68
   8  -4  -9 1919.72   65.12
  -8   4   9 2009.67   66.06
  -4   8  -9 1937.45   64.49
  -8   4   9 1926.23   64.86
  -4  -4   9 1888.39   61.90
   4  -8  -9 1863.10   64.39
  -8   4  -9 1915.83   65.99
   4  -8   9 1927.41   64.46
  -4   8   9 1888.93   64.38
  -4  -4  -9 1846.69   65.89
  -8   4   9 1853.83   64.73
   4   4  -9 1858.09   65.56
   8  -4  -9 1953.74   65.85
   4  -8   9 1983.89   64.28
  -4   8   9 1914.26   64.30
   4  -8  -9 1878.99   65.75
   8  -4  -9 1891.88   64.41
  -8   4   9 1869.55   65.52
  -4  -4   9 1876.69   65.47
  -8   4 -12   80.58    4.87
  -8   4  12   86.33    6.67
  -4   8  12   75.21    5.81
  -4   8 -12   87.51    6.00
   4  -8 -12   74.59    5.76
  -8   4 -12   83.68    6.63
  -4  -4 -12   99.34    7.06
  -4   8  12   78.69    5.90
   4   4  12   90.63    4.70
   8  -4 -12   68.76    5.00
   8  -4 -12   76.03    6.33
   4   4 -12  101.04    7.15
  -4  -4  12   95.11    6.71
  -8   4  12   76.72    6.24
  -4  -4 -15  416.28   19.30
  -8   4 -15  428.34   19.50
   4  -8 -15  377.27   18.08
  -4   8 -15  418.63   18.50
  -8   4  15  395.67   18.89
  -4  -4  15  441.53   19.34
  -4   8  15  356.91   17.63
  -4   8  15  385.16   17.81
   8  -4 -15  405.85   19.39
   4   4 -15  450.95   20.00
  -4  -4 -18  133.83   10.45
  -8   4 -18  155.18   10.94
  -4   8  18  123.76    9.39
   4  -8  18  157.36   10.18
  -8   4  18  127.82   10.03
  -4  -4  18  160.29   10.85
   8  -4 -18  135.27   10.62
   4   4 -18  152.60   11.06
  -4   8  18  136.23    9.31
  -4  -4 -21  126.67   10.78
  -8   4 -21  145.25   11.34
  -4   8  21  110.24    9.40
  -8   4  21  123.68   10.31
  -4  -4  21  127.29   10.41
   4  -8  21  118.22    9.75
   5  -8  22    0.97    3.45
  -3   8  22   -2.42    3.38
  -8   5 -22   -0.55    3.45
   8  -3 -19   17.48    4.62
   5   3 -19   34.58    5.79
  -5  -3  19   28.36    5.07
  -8   3  19   13.08    4.21
  -8   5 -19   29.05    5.35
  -5   8 -19   17.77    4.12
  -3  -5 -19   18.78    4.65
   3  -8 -19   16.14    4.22
  -3   8  16    3.23    2.23
  -3   8  16    3.32    2.29
  -8   3  16    4.70    2.97
  -5  -3  16    4.27    2.85
   8  -3 -16    6.84    3.44
   5   3 -16    2.55    2.69
  -3  -5 -16    4.35    2.80
  -8   5 -16    7.43    3.17
   3  -8 -16    1.76    2.30
  -5   8 -16    7.52    2.85
  -3   8  13   90.96    6.33
  -5   8 -13   92.83    6.53
   3  -8 -13   87.62    6.53
  -8   5 -13   85.91    6.90
  -3  -5 -13   93.36    7.09
   5   3 -13   99.41    5.50
  -3   8  13   89.37    6.39
   3   5  13   97.88    5.37
   8  -3 -13   79.36    5.20
   5   3 -13  110.49    7.80
   8  -3 -13   74.94    6.75
  -8   3  13   79.57    6.75
  -5  -3  13  110.44    7.64
  -8   3  10  446.66   18.35
  -8   3  10  468.68   19.83
  -5  -3  10  562.33   16.80
  -8   3  10  458.68   18.53
   3  -8 -10  460.03   18.71
  -5   8 -10  443.50   18.53
  -8   5 -10  454.37   19.54
  -3  -5 -10  541.07   20.38
   8  -3 -10  449.61   18.87
   8  -5  10  458.65   16.93
   8  -3 -10  450.89   17.94
   3  -8 -10  454.83   19.74
   8  -3 -10  452.35   19.78
   5  -8  10  443.45   18.33
   5   3 -10  567.19   20.67
  -3   8  10  461.94   18.46
  -5  -3  10  550.62   20.45
  -8   3  10  448.70   19.65
   5  -8   7   96.54    5.93
  -5   8  -7  100.94    5.00
   8  -3  -7  100.54    6.26
  -8   3   7  109.08    6.45
   5   3  -7  125.30    6.55
  -5  -3   7  119.72    6.67
  -8   3   7  108.36    6.52
  -8   3   7  107.71    5.85
   5  -8   7  100.25    5.45
  -3   8   7  107.25    5.51
  -8   5  -7  100.55    6.26
  -3  -5  -7  116.58    6.59
   3  -8  -7  118.81    6.73
   5  -8   7  101.99    5.36
   8  -3  -7  108.19    6.54
   5   3  -7  119.15    6.77
  -3   8   7  102.57    5.41
   3  -8  -4   57.83    4.40
   3   5   4   62.08    4.15
  -3   8   4   55.90    4.35
  -3   8   4   57.79    3.17
   5  -8   4   78.99    3.44
   8  -3  -4   57.29    4.53
   8  -3  -4   56.27    4.05
  -8   3   4   57.00    4.01
   5   3  -4   68.96    4.13
  -8   5  -4   83.37    3.32
  -3   8   4   55.14    4.27
   8  -3  -4   56.90    3.92
   3  -8  -4   60.09    3.18
  -5   8  -4   75.97    3.39
   3   5   4   71.58    4.27
   8  -5   4   87.35    4.65
   5   3  -4   74.31    4.65
   5  -8   4   81.00    3.40
   8  -3  -4   53.58    4.19
  -3   8   4   55.55    3.12
  -5  -3   4   71.67    4.65
  -8   3   4   57.22    4.29
   5   3  -4   65.66    4.38
   8  -3  -4   56.84    4.20
   8  -5   1  298.58   12.52
   8  -3  -1  302.90   11.88
   5   3  -1  316.31   11.53
  -3   8   1  301.62   12.33
   5  -8   1  291.69   12.49
   8  -3  -1  307.97   12.50
   5   3  -1  317.98   12.53
  -3   8   1  296.28   12.56
   3   5   1  323.42   11.82
   8  -3  -1  299.69   12.39
   5   3  -1  315.21   12.47
   8  -5   1  317.44   12.17
   3   5   1  320.33   12.13
  -8   3   1  283.93   12.35
  -5  -3   1  297.82   12.43
  -5   8   2    0.46    0.43
   3  -8   2    0.13    0.38
  -5   8   2   -0.18    1.52
   5  -8  -2    0.69    1.56
   3   5  -2    1.30    0.71
   8  -5  -2    0.35    1.57
   8  -5  -2    0.33    1.42
  -3   8  -2   -0.28    1.36
  -8   5   2    2.10    1.20
   5   3   2    0.41    0.49
  -5   8   2   -0.97    1.28
   8  -5  -2    1.45    1.33
   3   5  -2    0.51    0.41
   8  -5  -2    0.38    1.20
   3  -8   2   -0.04    0.31
   5   3   2    1.89    1.29
  -5   8   2    0.42    0.33
   3   5  -2    1.33    1.21
   8  -3   2    0.88    1.40
   8  -5  -2    1.02    1.08
   3   5  -2    0.12    1.18
  -8   3  -2    0.17    1.28
  -5  -3  -2    0.34    1.32
  -5   8   5  129.38    5.56
   3  -8   5  124.93    5.43
   8  -5  -5  151.74    6.96
   3   5  -5  110.29    6.28
  -8   5   5  148.44    7.19
  -5   8   5  122.64    6.88
  -8   3  -5  115.35    6.87
   3  -8   5  120.11    5.52
  -5  -3  -5  101.99    6.67
  -5   8   5  133.21    5.66
   8  -5  -5  136.07    7.18
  -3  -5   5  110.22    6.23
  -8   5   5  154.00    6.90
   3  -8   5  112.28    5.89
   8  -5  -5  158.79    7.29
   5  -8  -5  133.42    7.27
  -5   8   5  134.39    5.63
  -3  -5   5  102.74    6.17
   8  -5  -5  145.16    6.83
   3   5  -5  111.22    6.28
   3  -8   5  120.12    5.42
  -8   5   5  157.17    7.04
  -8   5   8   56.46    4.24
  -8   3  -8   43.20    4.38
  -5  -3  -8   29.39    3.69
   3  -8   8   35.21    3.13
  -5   8   8   42.68    3.34
  -8   5   8   51.78    4.17
  -3  -5   8   29.14    3.40
   8  -5  -8   49.64    4.17
   3   5  -8   28.77    3.40
  -5   8   8   46.77    3.41
   3  -8   8   39.80    3.12
   8  -5  -8   49.55    3.98
   5  -8  -8   43.01    4.06
  -8   5   8   57.16    4.45
  -8   5   8   49.90    4.34
  -8   5  11   64.31    5.60
  -8   3 -11   70.72    3.89
  -5   8  11   50.85    4.71
  -8   5  11   50.81    4.87
  -3  -5  11   60.07    5.23
  -5   8  11   58.07    4.66
   3  -8  11   67.64    4.92
  -8   3 -11   71.23    5.92
  -5  -3 -11   52.02    5.26
  -3   8 -11   69.78    2.89
  -5   8  11   47.41    4.60
   8  -5 -11   61.03    4.63
   5  -8 -11   50.85    5.00
   8  -5 -11   60.46    5.29
   3   5 -11   63.86    5.37
   3   5 -14   27.68    4.20
  -5   8  14   28.46    3.88
  -5   8  14   32.65    3.97
  -8   5  14   42.65    4.90
  -8   5  14   34.87    4.49
  -3  -5  14   28.39    4.27
  -5   8  14   30.71    3.85
   3  -8  14   39.88    4.29
  -8   3 -14   49.94    5.48
  -5  -3 -14   27.31    4.58
   8  -5 -14   33.60    3.72
   8  -5 -14   37.63    4.88
  -5   8  17    3.23    2.10
  -5  -3 -17    3.08    2.84
  -8   3 -17    8.32    3.52
  -5   8  17    3.62    2.47
  -3  -5  17    2.76    2.76
   3  -8  17    5.67    2.95
  -8   5  17    2.80    2.93
   3   5 -17    8.63    3.53
   8  -5 -17    2.60    2.92
  -5   8  17    3.44    2.49
  -3  -5  20   45.74    6.22
  -5  -3 -20   37.15    6.36
  -5   8  20   49.57    6.38
   3  -8  20   63.74    6.89
  -8   5  20   52.79    6.68
  -8   3 -20   64.89    7.52
  -6   8 -20   76.50    7.76
   2  -8 -20   71.80    7.53
  -8   6 -20   70.32    7.90
  -2  -6 -20   58.49    7.30
   6   2 -20   64.38    7.77
   8  -2 -20   69.20    8.18
  -8   2  20   75.30    8.00
  -6  -2  20   65.77    7.55
  -2   8  17    1.75    2.16
  -2   8  17    0.59    1.92
  -8   2  17   -0.42    2.77
  -6  -2  17   -1.69    2.91
   6   2 -17   -1.39    3.03
   8  -2 -17   -0.93    3.21
  -2  -6 -17   -1.24    2.92
  -8   6 -17    0.41    2.62
   2  -8 -17   -0.76    2.83
  -6   8 -17   -1.10    2.53
  -8   6 -14   56.63    5.65
  -2  -6 -14   56.91    5.67
  -6   8 -14   67.40    5.71
   2  -8 -14   68.21    5.84
  -2   8  14   71.06    5.45
   2   6  14   64.96    4.56
   6   2 -14   52.30    4.12
  -2   8  14   65.70    5.40
   8  -2 -14   79.47    6.98
   6   2 -14   53.34    6.05
  -8   2  14   66.03    6.17
  -6  -2  14   53.05    5.76
   8  -2 -11   89.25    6.77
   6   2 -11   81.62    6.60
  -6  -2  11   75.88    4.17
  -8   2  11   91.01    5.40
  -8   6 -11   93.37    6.43
  -2  -6 -11   72.61    5.91
  -6   8 -11   89.65    5.92
   2  -8 -11   93.40    6.08
  -2   8  11   91.54    5.81
   2   6  11   80.29    4.71
   8  -2 -11   88.59    5.86
   6   2 -11   81.47    5.37
   8  -2 -11   88.16    4.82
  -8   2  11  101.43    6.97
  -6  -2  11   78.46    6.30
   6  -8   8  224.32    9.72
  -2   8   8  235.82    9.89
   8  -2  -8  237.84   11.24
   6   2  -8  213.37   10.83
   8  -2  -8  221.07   10.56
  -8   2   8  228.43   10.71
  -8   2   8  232.13    9.72
  -6   8  -8  217.63    9.64
   2  -8  -8  230.85    9.86
  -8   6  -8  216.75   10.38
  -2   8   8  216.27    9.71
  -2  -6  -8  202.93   10.21
   6  -8   8  201.16    9.62
  -6  -2   8  212.87   10.79
  -8   2   8  226.52   10.97
   2  -8  -8  234.70   11.06
   2  -8  -5  244.93   11.01
   6   2  -5  234.67    8.80
   6  -8   5  247.25    9.67
  -2   8   5  247.36    9.63
  -6  -2   5  237.09   10.90
  -8   2   5  249.32   11.06
   6  -8   5  249.57   11.08
  -6   8  -5  246.70    9.98
  -8   2   5  265.86   10.77
   6   2  -5  230.37   10.24
   8  -2  -5  247.26   10.69
  -6  -2   5  223.73   10.87
  -8   2   5  258.44   11.30
  -6   8  -5  244.67    9.52
   2  -8  -5  240.92    9.56
   8  -2  -5  247.44   11.05
   6  -8   5  251.33    9.63
   6   2  -5  216.07   10.68
  -2   8   5  246.11    9.62
   8  -6   5  262.92   10.45
   2   6   5  228.70   10.11
   2  -8  -2    4.75    0.80
   8  -2  -2    4.84    1.58
   8  -6   2   11.22    1.61
   6   2  -2    3.69    1.47
  -2   8   2    4.82    0.78
  -8   2   2    2.81    1.44
   2   6   2    3.20    1.16
  -6  -2   2    3.82    1.75
  -2   8   2    3.77    1.39
   2  -8  -2    6.48    1.72
   2   6   2    2.66    1.30
   6  -8   2   10.96    2.09
  -6   8  -2    8.92    1.68
   6   2  -2    3.55    1.09
   8  -2  -2    2.41    1.22
  -2   8   2    5.38    1.47
   6  -8   2   10.00    1.95
  -6   8  -2    8.98    0.99
   6   2  -2    4.05    1.67
   8  -2  -2    3.95    1.53
   6  -8   2   11.02    0.94
  -2   8  -1 1659.96   52.97
   6  -8  -1 1611.59   53.05
   6  -8  -1 1639.18   55.84
  -2   8  -1 1689.44   55.01
   2   6  -1 1605.91   53.96
  -6   8   1 1646.38   53.07
   2  -8   1 1674.77   53.11
  -6   8   1 1606.75   56.04
   8  -6  -1 1594.66   55.95
   8  -6  -1 1572.99   55.44
  -6   8   1 1637.76   55.40
  -8   6   1 1616.02   54.82
   8  -2   1 1643.79   54.11
   2  -8   1 1683.61   53.07
   8  -6  -1 1572.20   55.61
  -6   8   1 1664.08   53.05
   2   6  -1 1594.32   53.45
   6  -8  -1 1626.98   55.72
   2   6  -1 1571.08   54.35
   8  -6  -1 1589.31   54.47
  -2  -6   1 1569.84   54.46
  -6  -2  -1 1525.12   55.31
   6   2   1 1567.73   55.28
   8  -2   1 1652.13   55.47
  -8   2  -1 1639.39   55.49
  -8   6   1 1536.81   54.41
   2   6  -4  590.94   18.46
  -2   8  -4  513.50   19.03
   8  -6  -4  547.37   20.12
   2   6  -4  595.36   20.23
   6  -8  -4  546.88   19.15
  -8   6   4  537.53   20.64
  -6   8   4  562.38   21.15
   2  -8   4  520.96   19.03
  -6   8   4  571.48   19.18
  -8   2  -4  491.30   20.94
  -6  -2  -4  568.89   21.44
   6  -8  -4  554.62   21.31
   2  -8   4  527.62   19.52
   8  -6  -4  541.09   21.08
  -6   8   4  548.85   19.10
   2  -8   4  527.88   18.96
   2   6  -4  589.53   20.20
   2  -8   4  518.54   18.95
  -6   8   4  564.27   19.13
   8  -6  -4  537.71   20.11
  -6  -2  -7    0.24    1.92
  -8   2  -7    4.74    2.28
  -8   6   7    3.95    1.78
   2   6  -7    1.04    1.30
  -8   6   7    4.16    1.64
  -2   8  -7    4.70    1.50
  -6   8   7    2.73    1.14
   8  -6  -7    4.43    1.71
  -2  -6   7    0.65    1.53
   2  -8   7    2.98    1.15
   6  -8  -7    2.44    1.27
  -8   6   7    2.77    1.56
  -2  -6   7    1.01    1.41
   8  -6  -7    3.97    1.85
   6  -8  -7    3.55    1.93
   2  -8   7    4.88    1.34
   2  -8   7    3.35    1.26
  -6   8   7    2.36    1.30
   8  -6 -10  461.27   18.99
   6  -8 -10  451.39   19.57
  -8   6  10  492.70   20.04
  -8   6  10  478.19   19.80
  -8   2 -10  499.61   16.88
   2  -8  10  503.35   18.77
  -6   8  10  463.80   18.62
  -8   6  10  491.80   19.43
  -2  -6  10  418.35   18.80
  -8   2 -10  506.52   20.64
  -6  -2 -10  434.87   19.99
   6   2  10  446.19   16.32
  -6   8  10  482.15   19.68
  -6   8  10  473.94   18.49
   2  -8  10  492.74   18.53
   8  -6 -10  500.93   19.69
   2   6 -10  444.62   19.19
   6  -8 -10  486.86   18.93
   2  -8  10  500.64   17.33
  -6   8  13   56.59    5.20
  -8   6  13   54.58    5.48
  -6   8  13   55.67    5.16
   2  -8  13   58.98    5.01
  -6   8  13   51.32    4.77
  -2  -6  13   53.44    5.14
  -8   6  13   53.71    5.21
  -8   2 -13   62.77    6.14
  -6  -2 -13   57.30    5.86
   8  -6 -13   54.48    4.73
   6  -8 -13   54.18    5.17
   2   6 -13   53.54    5.33
   8  -6 -13   46.68    5.14
  -6   8  16   23.35    3.71
  -8   6  16   23.13    4.44
   8  -6 -16   19.69    4.03
   2   6 -16   21.94    4.28
  -6   8  16   22.67    3.86
  -2  -6  16   24.38    4.20
   2  -8  16   13.16    3.21
  -8   6  16   21.21    4.03
  -6   8  16   21.79    3.60
  -6  -2 -16   23.63    4.54
  -8   2 -16   13.26    3.86
  -6   8  19   94.17    8.11
   2  -8  19   78.62    7.62
  -8   6  19   80.72    7.90
  -2  -6  19   94.31    8.30
  -8   2 -19   78.18    8.32
  -6  -2 -19   84.09    8.61
  -6   8  22    0.48    3.34
   2  -8  22    0.48    2.98
  -2  -6  22    0.51    3.26
  -7   8 -21    5.31    3.61
  -8   7 -21    3.01    3.13
  -1  -7 -21    3.06    3.19
   1  -8 -21    5.94    3.50
  -7  -1  21    6.32    4.07
  -8   1  21    6.32    3.72
  -8   1  18    0.46    2.89
  -7  -1  18    0.45    3.33
  -1   8  18   -1.14    2.01
  -1  -7 -18    1.29    2.93
  -7   8 -18    1.21    2.66
   1  -8 -18   -1.66    2.96
  -8   7 -18   -0.85    2.91
   7   1 -18    4.00    3.75
   8  -1 -18    3.52    3.76
  -1   8  15    2.46    2.00
   7   1 -15    6.72    1.91
  -8   1  15    4.22    2.74
  -7  -1  15    5.35    2.89
  -1   8  15    4.10    2.07
   1   7  15    9.51    2.28
  -1  -7 -15    7.67    3.15
  -8   7 -15    3.07    2.23
  -7   8 -15    1.29    2.39
   1  -8 -15    4.64    2.57
   8  -1 -15    2.49    2.71
   7   1 -15    7.03    3.35
   1   7  12   10.62    2.04
  -8   1  12   12.68    2.05
  -7  -1  12   13.03    1.76
  -1   8  12   15.36    2.47
  -7  -1  12   11.69    3.11
  -8   1  12   11.44    3.02
   8  -1 -12   17.17    3.58
   7   1 -12   12.81    3.33
   8  -1 -12   15.69    2.67
   7   1 -12   13.17    2.42
  -8   7 -12   10.81    2.75
  -1  -7 -12   15.10    3.08
  -7   8 -12   17.54    2.95
   1  -8 -12   11.21    2.53
  -1  -7  -9   -0.42    1.66
  -8   7  -9    4.50    1.94
   1  -8  -9    2.56    1.44
  -7   8  -9    6.02    1.91
  -8   1   9    7.06    2.57
  -7  -1   9    2.34    1.84
   7   1  -9    1.85    2.10
   8  -1  -9    2.39    2.03
   7  -8   9    5.83    1.75
  -1   8   9    1.60    1.47
   7   1  -9    2.72    0.71
   8  -1  -9    6.70    2.08
   7   1  -6   16.93    1.45
   1   7   6   21.14    2.38
  -8   7  -6   10.32    2.00
  -7  -1   6   19.00    2.69
  -8   1   6    9.00    2.35
  -7   8  -6    7.24    1.44
   7   1  -6   15.55    2.18
  -8   1   6   10.75    2.13
  -1  -7  -6   17.77    2.33
   8  -1  -6    9.50    1.54
   1  -8  -6   15.50    2.64
   7   1  -6   18.89    2.79
   7  -8   6    7.10    1.50
  -1   8   6   15.94    2.01
   8  -1  -6    7.70    2.16
  -1   8   6   11.11    1.75
   7  -8   6   10.29    1.70
   8  -7   6    7.19    1.76
   7  -8   3   87.58    5.67
  -7   8  -3   92.02    4.96
   8  -1  -3   82.66    4.89
  -8   1   3   74.46    4.41
   7   1  -3   67.13    3.67
  -7   8  -3  101.71    4.27
   1  -8  -3   94.43    4.22
  -8   7  -3   91.09    4.72
  -1  -7  -3   74.67    4.43
  -1   8   3   86.13    5.15
   1   7   3   71.33    4.68
   1  -8  -3   82.34    4.99
   7   1  -3   65.77    4.88
   8  -1  -3   81.06    5.27
   7  -8   3   93.55    4.07
   1   7   3   65.55    4.10
   8  -7   3   91.97    4.50
  -1   8   3   91.48    4.04
  -7  -1   3   68.48    4.98
  -8   1   3   87.21    5.53
  -1   8   0   13.95    1.24
   7  -8   0   15.12    1.30
  -1   8   0   11.29    1.87
   7  -8   0   15.27    2.56
  -7   8   0   15.52    2.27
  -8   7   0   10.03    1.94
   8  -7   0   11.96    2.30
   8  -1   0   16.65    1.87
  -8   1   0   16.45    1.53
   7  -8   0    9.90    2.17
   8  -7   0    7.59    2.10
  -1   8   0   12.21    1.71
   1   7   0   17.56    1.69
   8  -7   0   10.87    1.45
   1   7   0   16.05    1.82
   1  -8   0   12.10    1.26
  -7   8   0   13.65    1.34
  -8   1   0   16.89    2.40
   7   1   0   21.73    2.62
   1   7   0   19.45    1.81
  -8   7   0    8.72    1.44
   7  -8   0   16.67    1.33
  -1   8   0   12.50    1.21
  -1  -7   0   17.16    1.71
  -7  -1   0   22.02    2.67
   1  -8   3    1.04    0.74
  -7   8   3   -0.24    0.84
   1  -8   3    1.71    1.04
   8  -7  -3   -0.40    1.66
   1   7  -3    0.39    0.79
   7  -8  -3   -0.20    1.80
  -1   8  -3    1.86    1.08
  -8   7   3    0.32    1.20
   8  -1   3    1.41    0.80
  -7   8   3    0.19    1.48
   8  -7  -3    0.58    1.63
  -8   1  -3    0.74    0.42
  -8   1  -3   -0.21    1.57
  -7  -1  -3   -0.41    1.67
  -8   7   3   -0.56    1.10
  -7   8   3   -0.47    0.84
  -1  -7   3    0.44    0.94
   8  -7  -3    0.11    0.91
   1   7  -3    0.54    1.03
   1  -8   3    1.44    0.78
  -1   8  -3    0.52    0.78
   7  -8  -3   -0.08    0.70
  -8   7   6  221.30    9.74
  -8   7   6  216.31    8.80
  -1  -7   6  162.16    8.13
   1  -8   6  184.89    7.53
  -1  -7   6  177.07    8.43
  -8   7   6  214.67    8.89
   1  -8   6  166.07    7.95
  -7   8   6  196.94    8.28
  -8   1  -6  165.00    9.51
  -7  -1  -6  163.68    9.47
  -1  -7   6  172.14    8.24
  -8   7   6  211.32    8.72
   8  -7  -6  210.19    9.76
   7  -8  -6  189.72    9.63
   1  -8   6  180.89    7.37
   8  -7  -6  218.36    8.87
   1   7  -6  164.08    8.25
   1  -8   6  182.92    7.97
  -7   8   6  198.07    8.18
   1   7  -9    7.99    2.11
   7  -8  -9   13.75    2.31
  -7   8   9   15.96    2.12
   1  -8   9   15.96    2.17
  -1   8  -9    7.26    2.05
   8  -7  -9   15.94    2.63
   7  -8  -9    7.60    2.50
   8  -7  -9   14.70    2.66
   1  -8   9    8.68    1.18
  -7   8   9   14.33    2.09
   1  -8   9   10.87    1.97
  -1  -7   9    7.57    2.00
  -8   7   9   16.92    2.56
  -7  -1  -9    3.12    2.16
  -8   1  -9    3.11    2.22
  -7   8   9   11.33    2.64
  -8   7   9   15.80    2.80
   1   7 -12    4.15    2.30
  -1   8 -12   -0.77    1.94
   7  -8 -12    1.02    1.87
   8  -7 -12    1.38    1.96
   1  -8  12    0.24    1.73
  -7   8  12    2.95    1.58
  -1  -7  12    3.80    2.07
  -8   7  12    3.93    1.94
   8  -7 -12    2.53    2.00
   7  -8 -12    4.17    2.10
  -8   1 -12    3.08    2.70
  -7  -1 -12    3.09    2.51
  -8   7  12    2.47    2.05
  -7   8  12    4.38    1.99
  -7   8  12    2.39    1.89
  -8   7  12    1.50    1.96
   1  -8  15   36.88    4.51
  -7   8  15   44.51    4.88
  -8   7  15   45.82    5.28
  -1  -7  15   30.03    4.37
   8  -7 -15   52.99    5.62
   1   7 -15   24.64    4.42
  -8   1 -15   35.35    5.20
  -7  -1 -15   30.48    5.05
   8  -7 -15   51.99    4.94
  -7   8  15   48.70    5.18
  -8   7  15   49.24    5.61
  -7   8  15   53.11    5.37
  -7   8  18    7.92    3.36
   1  -8  18    3.87    2.90
  -8   7  18    7.33    3.43
  -1  -7  18    2.39    2.82
  -8   1 -18    7.28    3.39
  -7  -1 -18    4.86    3.56
  -7   8  18    6.64    2.63
   1  -8  21    6.76    3.41
  -1  -7  21    3.79    3.35
  -8   7  21    4.33    3.72
  -7   8  21    5.52    3.56
  -7  -1 -21    9.21    4.36
  -8   1 -21    2.30    3.59
  -8   0  19  147.98   11.34
   8   0 -19  150.53   11.87
  -8   8 -19  176.41   11.56
   0  -8 -19  142.11   10.77
  -8   0  16   57.43    6.54
   8   0 -16   78.89    7.65
   0   8  16   53.71    4.78
   0   8  16   49.61    4.72
  -8   8 -16   73.99    6.50
   0  -8 -16   56.81    6.05
   0   8  13   78.32    5.44
   8   0 -13   85.17    7.17
   0   8  13   82.17    5.81
   8   0 -13   86.29    5.91
  -8   0  13   83.21    7.09
  -8   8 -13   88.91    6.55
   0  -8 -13   78.43    6.36
  -8   0  10 1341.22   48.94
  -8   8 -10 1332.33   47.45
   0  -8 -10 1329.62   47.55
   8   0 -10 1372.20   49.16
   8   0 -10 1372.46   47.84
   8   0 -10 1362.12   45.06
  -8   8  -7   29.89    2.88
   0  -8  -7   23.41    2.70
   8   0  -7   23.59    2.03
   8  -8   7   28.01    2.84
   0   8   7   30.24    2.92
  -8   0   7   30.69    3.58
   8   0  -7   27.47    3.46
   8   0  -4  651.46   24.15
   8   0  -4  641.95   22.06
  -8   8  -4  640.28   22.51
   0  -8  -4  593.07   22.38
   8   0  -4  628.82   22.56
   8  -8   4  643.51   24.62
   0   8   4  613.20   22.25
  -8   0   4  680.02   24.52
   8  -8   4  632.93   22.33
  -8   8  -1 1791.18   61.49
   0   8   1 1836.32   59.78
   8  -8   1 1782.68   59.82
   8  -8   1 1802.03   62.09
   0   8   1 1796.54   60.49
   8  -8   1 1812.20   59.80
   8   0  -1 1811.47   61.80
   0   8   1 1829.84   59.76
   8  -8   1 1779.76   62.34
  -8   8  -1 1822.45   60.00
   0  -8  -1 1816.49   60.02
   0   8   1 1797.32   60.82
  -8   0   1 1840.21   62.01
   8  -8  -2  241.68   10.06
   0   8  -2  288.56   10.26
   8  -8  -2  227.43   11.57
   0  -8   2  284.92   10.39
   8  -8  -2  233.34   11.87
   0   8  -2  298.12   10.71
  -8   0  -2  278.39   12.26
   8  -8  -2  241.50   10.01
   0   8  -2  294.01   10.25
   0  -8   2  273.85   10.15
  -8   8   2  242.03   10.01
   0  -8   5 1069.39   35.82
  -8   8   5 1000.59   35.74
  -8   8   5  981.12   35.56
   0  -8   5 1106.49   35.76
  -8   0  -5 1090.08   38.19
   0  -8   5 1073.72   34.62
   8  -8  -5  980.13   37.40
  -8   8   5  959.31   36.94
   0  -8   8  775.25   25.99
  -8   0  -8  752.76   29.74
   8  -8  -8  747.64   29.02
   0  -8   8  763.04   25.19
  -8   8   8  761.14   29.06
   8  -8  -8  755.38   27.86
   0  -8   8  794.04   27.61
  -8   8   8  756.02   27.60
   0   8  -8  786.57   27.96
  -8   8   8  753.43   27.68
   0  -8   8  765.87   27.61
  -8   0 -11  298.17   14.10
  -8   8  11  232.93   11.64
   0  -8  11  275.03   12.06
  -8   8  11  240.63   12.62
  -8   8  11  239.04   12.75
   0   8 -11  274.12   12.39
   8  -8 -11  235.56   11.91
   8  -8 -11  243.48   12.29
  -8   8  14  102.27    7.84
  -8   8  14  101.81    7.97
   8  -8 -14   99.04    7.37
  -8   8  14   99.13    7.25
   0  -8  14  124.22    7.92
   0   8 -14  131.93    8.35
   8  -8 -14   92.55    7.41
  -8   0 -14  139.16    9.52
  -8   8  17    7.12    3.18
   0  -8  17    4.71    2.54
  -8   8  17    8.75    3.02
  -8   0 -17    5.72    3.25
  -8   8  20  187.06   12.61
   0  -8  20  211.17   13.00
  -8   0 -20  211.96   14.32
   9  -4 -20  163.43   12.51
   5   4 -20  176.47   12.81
  -9   5 -20  149.24   11.88
  -4  -5 -20  184.07   12.87
   5  -9  20  161.68   11.21
  -9   4  20  167.20   12.07
  -5  -4  20  183.24   12.37
  -4   9  20  173.35   11.58
  -4   9  17    1.34    2.16
  -4   9  17   -0.68    2.30
  -9   4  17   -0.84    3.16
  -5  -4  17    0.83    3.01
   4  -9 -17   -0.37    2.45
  -5   9 -17    0.36    2.69
  -4  -5 -17    1.31    2.80
  -9   5 -17    0.43    2.86
   9  -4 -17   -1.38    3.01
   5   4 -17    2.73    3.14
  -5   9 -14  746.16   29.22
   4  -9 -14  750.48   29.42
  -9   5 -14  777.82   30.78
  -4  -5 -14  741.30   30.54
   9  -4 -14  785.90   31.08
   5   4 -14  758.27   30.83
   9  -4 -14  709.48   27.57
  -4   9  14  755.91   29.40
  -4   9  14  790.64   29.70
  -9   4  14  728.21   30.21
  -5  -4  14  745.25   30.31
   4  -9 -11  602.59   23.11
  -5  -4  11  594.46   19.94
  -5   9 -11  597.39   23.02
  -9   4  11  599.20   24.34
  -5  -4  11  634.36   24.50
  -4  -5 -11  620.51   24.61
  -9   5 -11  584.65   24.27
   9  -4 -11  577.42   24.28
   5   4 -11  599.20   24.35
   9  -4 -11  557.92   22.22
   4  -9 -11  615.81   24.56
  -9   4  11  596.20   24.37
   4  -9  -8  145.82    8.23
   9  -4  -8  132.47    7.03
  -9   4   8  130.81    7.77
   4   5   8  139.92    5.42
  -9   4   8  139.14    7.36
   5  -9   8  118.25    6.44
  -4   9   8  138.29    6.69
  -9   5  -8  111.09    7.41
  -4  -5  -8  129.47    7.80
   9  -4  -8  129.17    7.64
  -5   9  -8  123.83    6.05
   5  -9   8  141.54    7.28
  -4   9   8  136.36    6.57
   9  -4  -8  120.15    7.61
   5   4  -8  141.02    7.92
   5  -9   8  158.39    6.95
  -5  -4   8  117.74    7.39
  -9   4   8  127.77    7.67
   5   4  -5 1871.99   65.45
   9  -4  -5 1917.98   65.66
  -4   9   5 1953.16   63.49
   5  -9   5 1934.50   63.39
   9  -5   5 1933.64   64.93
   9  -4  -5 1863.48   65.87
  -9   4   5 1940.10   65.39
   5   4  -5 1897.76   65.03
  -5   9  -5 1953.05   63.55
   4  -9  -5 1959.37   63.56
  -4   9   5 1954.49   63.57
  -9   5  -5 1923.63   65.65
   5  -9   5 1930.31   63.58
  -4  -5  -5 1902.75   65.66
   4  -9  -5 1956.16   66.04
   9  -4  -5 1897.13   65.29
   5  -9   5 1863.85   65.07
  -5  -4   5 1897.29   65.58
  -9   4   5 1949.50   65.73
   9  -4  -2  122.22    6.92
   9  -5   2  123.86    6.64
   9  -4  -2  127.35    6.49
   5   4  -2  101.70    6.02
   5  -9   2  128.24    6.51
   9  -4  -2  120.63    6.39
  -4   9   2  141.03    6.77
   5   4  -2  108.61    6.23
   9  -4  -2  129.13    6.59
   9  -4  -2  123.49    6.77
  -9   5  -2  119.63    6.46
  -4  -5  -2  103.14    6.18
  -9   4   2  127.29    6.55
  -5  -4   2  105.62    6.14
   9  -5   2  128.80    6.35
   4   5   2  116.51    6.09
   5  -9   2  131.41    6.63
   4  -9  -2  138.28    6.90
  -4   9   2  138.72    7.04
   5   4  -2  102.07    4.89
   4   5   2  100.25    5.61
   4  -9   1 1558.20   54.39
   4   5  -1 1591.91   53.14
   5  -9  -1 1692.90   55.17
   4   5  -1 1746.74   54.49
   9  -5  -1 1626.77   54.36
   9  -5  -1 1650.80   55.49
  -4   9  -1 1542.07   54.71
  -5   9   1 1610.81   55.15
   9  -4   1 1517.78   54.88
   9  -5  -1 1627.60   55.05
  -9   5   1 1601.36   54.04
   4  -9   1 1608.97   54.47
   9  -5  -1 1577.40   54.82
   4   5  -1 1669.62   54.44
   9  -5  -1 1615.45   54.23
  -5  -4  -1 1587.77   54.52
  -9   5   1 1614.67   54.31
   5   4   1 1572.20   54.38
  -9   4  -1 1509.70   54.40
   9  -4   1 1515.37   54.39
  -4  -5   1 1633.94   54.50
  -4  -5   4 1770.63   61.41
  -9   5   4 1936.05   61.67
   9  -5  -4 1898.05   62.30
  -9   5   4 1937.13   61.82
   9  -5  -4 1924.38   61.83
   4  -9   4 1735.21   60.89
  -5   9   4 1889.49   62.06
   4  -9   4 1764.68   59.36
  -5   9   4 1841.65   59.40
   4   5  -4 1786.70   58.81
   9  -5  -4 1894.50   62.05
   5  -9  -4 1898.67   62.37
  -9   4  -4 1739.13   61.85
  -5  -4  -4 1746.77   61.95
  -5   9   4 1866.62   59.34
   4  -9   4 1744.42   59.17
   9  -5  -4 1887.30   61.57
   4   5  -4 1767.58   61.22
  -5   9   4 1882.28   59.36
   4  -9   4 1718.19   59.18
   9  -5  -4 1828.77   61.36
   4   5  -4 1803.77   61.20
  -9   5   7   84.55    5.74
  -9   5   7   86.72    5.61
   4  -9   7   97.99    4.91
  -5   9   7   80.23    4.63
  -9   4  -7   86.27    6.09
  -5  -4  -7   80.00    5.89
   9  -5  -7   83.25    5.77
  -5   9   7   82.19    4.54
   4  -9   7   98.10    4.69
   9  -5  -7   84.34    5.69
   4   5  -7   81.64    5.64
  -9   5   7   84.47    5.65
  -4  -5   7   82.79    5.56
   5  -9  -7   70.86    5.64
   9  -5  -7   91.20    5.63
  -9   5  10 1037.65   36.67
  -4  -5  10  914.39   35.59
  -5   9  10  962.13   34.65
   4  -9  10  991.56   34.58
  -9   5  10 1003.12   36.15
  -9   4 -10  914.21   36.23
  -5  -4 -10  871.42   36.07
  -4   9 -10  996.53   32.78
   9  -5 -10  965.90   36.08
   4   5 -10  893.85   35.66
  -5   9  10  982.80   34.54
   4  -9  10  989.78   34.39
   4  -9  10  958.08   34.19
   5  -9 -10  984.58   36.43
   9  -5 -10 1030.43   35.10
  -9   4 -13  208.40   11.73
  -5  -4 -13  161.12   10.75
  -9   5  13  213.04   11.35
  -4  -5  13  174.12   10.58
  -5   9  13  188.31   10.12
   4  -9  13  188.69   10.06
  -5   9  13  204.83   10.73
  -9   5  13  215.34   11.69
  -5   9  13  180.53   10.42
   4   5 -13  146.94   10.25
   9  -5 -13  215.32   11.73
   9  -5 -13  202.99    9.73
  -9   5  16  282.17   15.26
  -4  -5  16  307.22   15.53
  -5   9  16  290.70   14.55
   4  -9  16  287.16   14.41
   9  -5 -16  301.22   15.94
   4   5 -16  277.21   15.52
  -5   9  16  279.22   14.44
  -5   9  16  271.70   14.39
  -9   4 -16  272.79   15.38
  -5  -4 -16  279.91   15.52
  -5   9  19  289.11   15.52
   4  -9  19  275.40   15.16
  -9   5  19  336.85   17.11
  -4  -5  19  267.41   15.72
  -9   4 -19  269.27   16.31
  -5  -4 -19  268.16   16.32
  -5   9  19  277.67   15.06
   4   5 -19  265.96   16.26
   9  -5 -19  295.82   16.92
  -5   9  22    2.37    3.35
   4  -9  22    2.31    3.10
  -9   3  21   19.90    4.72
  -6  -3  21   12.01    4.06
  -3   9  21   14.58    3.98
   6  -9  21   16.69    4.22
  -9   6 -21   21.00    4.66
  -3  -6 -21    4.78    3.82
  -9   6 -18    1.79    3.28
  -6   9 -18    1.56    2.80
   3  -9 -18    2.02    2.60
  -3  -6 -18    3.63    3.29
  -9   3  18   -0.91    3.06
  -6  -3  18    3.62    3.16
  -3   9  18    1.65    2.48
  -3   9  18   -1.65    2.21
   9  -3 -18    3.50    3.40
   6   3 -18    0.50    3.15
  -9   6 -15   13.06    3.50
  -3  -6 -15   25.00    4.20
   3  -9 -15   12.73    3.25
  -6   9 -15   12.02    2.96
  -9   3  15   11.13    3.62
  -6  -3  15   23.15    4.21
  -3   9  15   15.48    3.17
   9  -3 -15   12.05    3.76
   6   3 -15   16.43    4.06
  -3   9  15   13.15    2.98
   6   3 -12    2.56    1.66
   9  -3 -12    3.09    1.80
  -3   9  12    3.45    1.83
  -3   9  12    5.10    2.03
   6   3 -12    0.66    2.40
   9  -3 -12    1.66    2.41
  -9   3  12    4.14    2.44
  -6  -3  12    2.82    2.55
  -3  -6 -12    1.51    2.08
  -6   9 -12    7.28    2.33
   3  -9 -12    4.36    2.19
  -9   6 -12    6.84    2.79
   9  -3 -12    1.91    1.37
   9  -3  -9  158.35    8.79
  -6   9  -9  172.82    7.00
  -9   3   9  173.89    9.25
  -9   3   9  168.54    8.22
  -9   6  -9  162.40    8.92
  -3  -6  -9  130.37    8.40
  -6   9  -9  177.57    8.14
   6  -9   9  175.53    8.16
  -3   9   9  150.03    7.77
   3  -9  -9  156.53    7.93
   3  -9  -9  154.92    9.15
   9  -3  -9  163.61    7.76
  -9   3   9  171.21    9.37
  -6  -3   9  141.76    8.80
   6   3  -9  153.88    9.07
   9  -3  -9  184.05    9.67
  -3   9   9  165.05    7.91
   6  -9   9  168.13    7.92
  -6   9  -6   50.69    3.41
   9  -3  -6   39.27    3.96
  -9   6  -6   51.67    2.35
  -9   3   6   45.84    3.91
   6   3  -6   51.88    3.93
  -6  -3   6   63.76    4.76
  -9   3   6   45.59    4.17
  -9   6  -6   62.16    4.42
  -3  -6  -6   49.60    4.08
   3  -9  -6   30.35    2.71
  -6   9  -6   51.85    3.18
   6  -9   6   48.02    4.07
  -3   9   6   35.57    2.80
   6  -9   6   49.97    3.17
   9  -3  -6   46.54    4.17
   6   3  -6   56.88    4.47
  -3   9   6   37.64    2.88
   6  -9   6   52.15    3.14
   3  -9  -6   27.14    3.51
   9  -3  -6   47.75    3.67
   6  -9   3  135.54    7.16
   3   6   3  128.00    6.46
   3  -9  -3  123.42    6.95
  -3  -6  -3  132.76    6.79
   9  -3  -3  109.82    6.61
  -9   6  -3  131.30    5.72
   9  -6   3  135.24    6.85
   9  -3  -3  121.67    6.49
   9  -3  -3  130.50    7.44
  -9   3   3  117.13    6.27
   6   3  -3  143.36    6.43
   6  -9   3  138.00    7.15
   9  -3  -3  128.38    6.57
   6   3  -3  135.12    4.77
  -3   9   3  117.11    6.64
  -6   9  -3  138.19    5.08
   3  -9  -3  121.72    5.01
  -3   9   3  121.96    4.99
   6  -9   3  142.43    5.10
   6   3  -3  141.31    7.18
   9  -3  -3  122.20    6.96
   3   6   3  128.49    6.40
  -3   9   3  119.60    4.94
  -6  -3   3  136.69    7.21
  -9   3   3  120.57    6.96
   6  -9   3  142.88    5.05
   9  -6   3  139.77    6.60
   9  -6   0   -0.13    1.20
   3   6   0    0.13    1.07
   6  -9   0    1.31    1.53
   3  -9   0   -0.15    1.35
  -3   9   0   -0.16    1.61
   3   6   0    1.42    0.94
   9  -6   0    1.82    1.66
   9  -6   0   -1.08    1.79
   9  -3   0    0.77    0.98
  -9   6   0    0.25    1.02
   6   3   0    0.59    0.78
   6  -9   0    1.10    1.46
   9  -6   0   -0.19    1.32
  -9   3   0    2.77    1.58
  -6  -3   0    2.45    1.70
   3   6   0    2.55    1.20
   9  -6   0   -0.13    1.12
   9  -3   0    0.69    1.32
   6  -9  -3  160.28    8.49
   9  -6  -3  170.50    8.68
   3   6  -3  156.68    6.31
  -6  -3  -3  138.10    8.13
  -9   3  -3  165.20    8.54
   9  -6  -3  166.12    8.50
  -9   6   3  174.65    8.11
   3  -9   3  154.95    7.33
   9  -6  -3  175.38    8.48
  -6   9   3  156.01    8.19
  -6   9   3  159.45    6.09
   3  -9   3  168.75    6.15
   3  -9   3  169.01    6.04
  -6   9   3  162.93    6.09
  -9   6   3  162.32    7.65
   9  -6  -3  166.45    7.71
   3   6  -3  155.70    7.53
   3   6  -3  151.13    7.51
   9  -6  -3  177.76    7.82
  -9   6   6  108.41    6.81
   3  -9   6  116.39    6.00
  -9   3  -6  144.69    7.82
  -6  -3  -6  135.86    7.70
   3  -9   6  128.12    5.78
  -6   9   6  118.17    5.68
   9  -6  -6  115.14    6.87
   6  -9  -6   99.06    7.03
  -3  -6   6  128.43    6.64
  -9   6   6  108.58    6.41
  -6   9   6  118.13    5.57
   3  -9   6  130.09    5.61
   9  -6  -6  123.75    6.77
   3   6  -6  130.25    6.78
  -9   6   6  115.91    6.61
  -6   9   6  114.27    5.54
   3  -9   6  128.95    5.61
  -3  -6   6  129.02    6.79
  -9   3  -9  343.89   15.55
  -6  -3  -9  365.89   15.83
   3  -9   9  338.74   13.58
  -6   9   9  337.09   13.61
   3  -9   9  343.19   13.52
  -3  -6   9  355.60   14.71
  -9   6   9  288.36   14.14
  -6   9   9  348.68   13.69
  -9   6   9  295.25   14.67
  -9   6   9  287.57   14.58
   9  -6  -9  303.74   14.36
   3   6  -9  349.06   14.76
  -6   9   9  338.66   13.51
   3  -9   9  363.51   13.57
   6  -9  -9  340.08   15.23
   9  -6  -9  314.50   14.23
  -6   9  12   52.50    4.89
  -6   9  12   42.37    4.47
  -9   3 -12   50.13    3.20
  -9   6  12   43.99    5.13
  -6   9  12   45.73    4.21
   3  -9  12   50.02    4.36
  -9   6  12   42.73    4.67
  -3  -6  12   56.40    5.14
   9  -6 -12   41.28    4.09
   6  -9 -12   41.68    4.84
   3   6 -12   56.93    5.30
   9  -6 -12   48.11    4.95
  -9   3 -12   44.02    5.14
  -6  -3 -12   60.63    5.82
  -6   9  15   51.94    5.25
  -6   9  15   38.78    4.73
  -9   6  15   52.23    5.81
   9  -6 -15   45.14    5.49
   3   6 -15   36.32    5.04
  -9   3 -15   46.89    5.76
  -6  -3 -15   38.50    5.40
   9  -6 -15   53.62    4.77
  -6   9  15   44.20    4.73
   3  -9  15   41.37    4.78
  -9   6  15   48.84    5.51
  -3  -6  15   40.01    5.06
  -6   9  18   -0.39    2.13
  -6   9  18   -0.77    2.43
   3  -9  18    3.34    3.01
  -9   6  18    4.74    3.08
  -3  -6  18    0.42    2.92
  -9   3 -18    0.48    2.96
  -6  -3 -18    1.45    2.93
   9  -6 -18    4.17    3.27
   3   6 -18   -1.83    3.12
  -9   6  21    9.00    4.21
  -6   9  21    5.91    3.02
   3  -9  21   11.53    3.77
  -3  -6  21    5.43    3.66
  -6  -3 -21    9.12    4.36
  -9   3 -21   10.21    4.52
  -7   9 -22    2.45    3.63
  -9   7 -19   45.35    6.16
  -2  -7 -19   44.68    6.27
  -7  -2  19   38.90    5.95
  -9   2  19   26.34    5.13
   2  -9 -19   32.98    5.46
  -7   9 -19   36.97    5.38
   7   2 -19   39.74    6.33
   9  -2 -19   35.21    6.09
  -2   9  19   37.37    4.65
  -2   9  16    7.97    2.62
  -2   9  16    8.46    2.62
  -7  -2  16   12.48    3.66
  -9   2  16    8.37    3.44
   9  -2 -16   10.44    3.73
   7   2 -16   10.79    3.89
  -2  -7 -16   10.07    3.27
  -7   9 -16   10.52    3.28
   2  -9 -16    7.37    2.97
  -9   7 -16   17.13    4.08
   9  -2 -13   22.45    4.16
   9  -2 -13   31.68    3.63
   2   7  13   34.07    3.35
   7   2 -13   39.26    3.71
  -2   9  13   30.99    3.86
   2   7  13   36.22    3.12
  -2   9  13   26.10    3.36
  -7  -2  13   35.24    4.67
  -9   7 -13   32.83    4.30
  -2  -7 -13   31.58    4.16
  -9   2  13   28.18    4.42
  -7   9 -13   24.24    3.56
   2  -9 -13   27.81    3.79
   9  -2 -13   26.04    2.55
   7   2 -13   34.60    4.85
   9  -2 -10  309.29   14.64
   2   7  10  355.60   13.22
   7   2 -10  379.44   16.28
   9  -2 -10  323.11   15.68
  -7   9 -10  326.28   14.14
   2  -9 -10  329.43   14.29
  -9   7 -10  347.86   15.08
  -2  -7 -10  361.57   15.31
   9  -2 -10  310.39   13.03
  -9   2  10  320.75   15.51
  -7  -2  10  366.30   15.93
   2  -9  -7   -0.23    1.92
   7   2  -7    1.70    0.56
   7  -9   7   -0.69    1.71
  -7   9  -7    0.37    1.01
   9  -2  -7   -0.47    1.57
  -2   9   7    0.41    1.20
   7   2  -7    2.37    2.03
   7  -9   7   -0.66    1.06
   9  -2  -7   -1.20    1.84
  -9   2   7   -0.21    1.57
  -7  -2   7    3.65    2.01
  -9   2   7   -0.25    1.97
  -9   7  -7    0.77    1.66
  -2  -7  -7    3.11    1.79
   7  -9   7   -0.14    1.14
  -2   9   7   -0.27    1.16
   2  -9  -4  100.01    5.99
   7  -9   4   99.98    4.56
   7  -9   4  106.30    6.39
  -7   9  -4  105.34    5.54
   9  -7   4  105.74    5.63
   7   2  -4   98.78    5.33
   9  -2  -4   88.74    5.50
  -9   2   4   95.82    5.42
  -2   9   4   97.31    5.77
   9  -2  -4   89.27    5.07
  -7   9  -4  105.80    4.58
   2  -9  -4   89.39    4.43
  -2   9   4   87.49    4.43
   9  -2  -4   80.92    5.77
   7   2  -4   98.42    6.12
  -9   2   4   95.29    6.25
   2   7   4   96.58    5.26
  -2   9   4   89.26    4.34
   9  -7   4  110.79    5.49
   7  -9   4  101.78    4.47
  -7  -2   4  101.38    6.29
   7  -9   1  193.43    6.79
   7  -9   1  196.93    9.53
  -2   9   1  185.94    8.72
   2   7   1  187.54    8.19
   2  -9  -1  177.61    8.46
   7   2  -1  190.48    9.09
   9  -2  -1  181.57    9.01
  -2   9   1  173.29    6.64
   9  -7   1  213.17   10.04
   9  -7   1  202.53    9.15
  -7   9  -1  183.62    8.75
  -9   7  -1  210.60    8.34
   9  -2  -1  179.99    8.13
  -2   9   1  170.69    8.26
   7  -9   1  194.97    9.35
  -7   9  -1  199.24    6.81
   2  -9  -1  176.72    6.77
  -2   9   1  169.09    6.63
   7  -9   1  203.75    6.82
   9  -7   1  194.96    8.15
   2   7   1  188.81    8.05
  -7  -2   1  198.51    9.30
  -9   2   1  179.99    9.07
   7  -9  -2  203.63    7.85
   2   7  -2  189.57    8.84
  -2   9  -2  232.67    7.88
   9  -7  -2  210.45    9.08
   2   7  -2  203.42    8.40
   7  -9  -2  202.66   10.24
   9  -7  -2  212.77   10.51
  -7  -2  -2  176.03    9.95
  -9   2  -2  224.18   10.55
  -2   9  -2  235.68    9.58
  -9   7   2  204.40    9.53
   9  -2   2  223.00    8.59
  -9   2  -2  217.30    8.11
   9  -7  -2  231.32   10.49
   2  -9   2  233.26    7.95
  -7   9   2  213.68    7.88
   2   7  -2  205.45    8.99
   9  -7  -2  204.80    9.03
  -7   9   2  202.31    7.81
   2  -9   2  233.95    7.84
  -9   7   5  483.22   18.08
   2  -9   5  434.15   15.86
   2   7  -5  440.41   16.94
   9  -7  -5  464.04   17.16
  -7   9   5  437.71   15.95
  -2  -7   5  453.85   16.96
  -9   7   5  459.90   17.09
   2  -9   5  422.04   15.91
  -7   9   5  449.96   16.03
   2  -9   5  436.16   15.86
  -7   9   5  448.31   16.00
  -7  -2  -5  438.92   18.40
  -9   2  -5  425.16   18.28
   2  -9   5  440.34   16.18
   7  -9  -5  441.15   18.35
   9  -7  -5  466.52   18.33
   9  -7  -5  455.49   17.13
   2   7  -5  455.91   17.03
  -2   9  -5  400.67   15.87
  -7   9   8  378.23   14.38
   2  -9   8  340.58   14.03
   9  -7  -8  380.10   15.39
   2   7  -8  371.76   15.29
  -7   9   8  393.29   16.30
  -9   7   8  382.86   16.07
  -9   2  -8  349.07   12.52
  -2  -7   8  372.19   15.15
  -9   7   8  394.55   15.45
  -7   9   8  365.99   14.40
   2  -9   8  353.48   14.17
  -9   2  -8  344.22   16.26
  -7  -2  -8  363.93   16.49
   2  -9   8  348.08   14.27
  -7   9   8  387.75   14.57
   7  -9  -8  385.79   16.39
   9  -7  -8  386.04   15.99
   2  -9   8  360.51   13.51
   7  -9  -8  386.67   14.73
  -2   9  -8  353.87   14.46
  -7   9  11   25.20    3.46
  -9   7  11   24.21    3.49
  -9   7  11   19.12    3.54
  -9   2 -11   24.49    1.82
   2  -9  11   29.17    3.25
  -9   7  11   28.40    3.71
  -7   9  11   23.70    2.94
  -9   2 -11   29.64    4.29
  -2  -7  11   19.51    3.12
   2   7 -11   17.99    3.14
   9  -7 -11   25.21    3.53
   7  -9 -11   24.13    3.58
   9  -7 -11   20.29    3.12
  -7  -2 -11   17.93    3.70
  -7   9  14   30.50    4.15
  -7   9  14   27.30    3.91
  -9   7  14   24.71    4.13
  -7   9  14   23.62    3.52
   2  -9  14   21.55    3.40
  -9   7  14   30.37    4.11
  -2  -7  14   18.79    3.51
  -9   2 -14   16.13    4.09
  -7  -2 -14   31.99    4.86
   9  -7 -14   28.21    3.71
   7  -9 -14   28.40    4.23
   2   7 -14   24.77    4.03
   9  -7 -14   28.82    4.21
  -9   2 -17   -0.94    3.23
  -7  -2 -17   -0.94    3.25
   2  -9  17    0.35    2.57
  -2  -7  17   -1.93    2.83
  -7   9  17    2.92    2.31
  -9   7  17    1.99    2.91
   2   7 -17   -1.67    2.95
   9  -7 -17   -0.84    2.51
  -9   7  17    0.43    2.70
  -7   9  17   -0.40    2.11
  -7   9  20   35.07    5.32
  -9   7  20   34.75    5.59
  -2  -7  20   22.54    4.88
   2  -9  20   38.85    5.44
  -7  -2 -20   18.20    5.29
  -9   2 -20   31.39    5.87
  -9   8 -20   77.80    8.02
  -1  -8 -20   67.33    7.61
  -8   9 -20   77.89    7.79
   1  -9 -20   85.69    8.23
  -9   1  20   83.48    8.55
  -8  -1  20   72.96    8.18
  -1   9  17    3.15    2.15
  -1   9  17    4.06    2.20
  -8  -1  17    5.87    3.45
  -9   1  17    3.62    3.20
  -8   9 -17    5.62    2.95
   1  -9 -17    3.87    2.90
  -9   8 -17    2.38    2.66
  -1  -8 -17    7.69    3.52
   9  -1 -17    3.92    3.38
   8   1 -17    5.86    3.45
   1   8  14  194.75    9.83
  -1   9  14  232.96   11.00
  -9   1  14  246.53   13.35
  -8  -1  14  193.31   12.25
  -1   9  14  228.82   11.32
   8   1 -14  200.35   10.38
   1   8  14  199.82   10.35
   9  -1 -14  233.39   11.06
   9  -1 -14  237.59   13.40
   8   1 -14  190.23   12.39
  -9   8 -14  209.27   11.61
  -1  -8 -14  192.77   11.54
  -8   9 -14  231.35   11.75
   1  -9 -14  230.21   11.92
   1   8  11  131.54    7.11
  -8   9 -11  151.37    8.26
   1  -9 -11  191.80    9.05
  -9   8 -11  149.67    8.56
  -1  -8 -11  125.45    8.16
   9  -1 -11  180.38    9.02
   8   1 -11  128.42    7.97
   9  -1 -11  175.57   10.05
   8   1 -11  133.25    9.05
  -8  -1  11  126.59    8.86
  -9   1  11  162.79    9.70
  -8  -1   8   99.65    6.95
  -9   1   8  101.57    7.15
  -8   9  -8  105.63    5.80
   1  -9  -8  100.33    5.80
  -9   8  -8   97.15    6.05
  -1  -8  -8   92.49    5.99
   8   1  -8   95.66    4.29
  -1   9   8  113.97    6.02
   8  -9   8   99.48    5.82
   9  -1  -8  114.79    7.06
  -1   9   8  105.24    5.83
   8  -9   8   90.08    5.60
   9  -1  -8  106.42    7.18
   8   1  -8   99.72    6.96
  -8   9  -5  799.96   28.49
   8   1  -5  725.26   27.29
   1  -9  -5  873.01   29.76
   8   1  -5  737.68   29.39
   9  -1  -5  889.43   30.15
  -8   9  -5  782.05   27.70
   1  -9  -5  807.37   27.83
   8  -9   5  825.51   30.21
   9  -8   5  797.40   28.12
   1   8   5  738.06   27.92
   8  -9   5  807.73   27.66
  -1   9   5  845.59   27.70
  -8  -1   5  742.25   29.64
  -9   1   5  890.79   30.37
   8   1  -2   10.80    2.31
   1  -9  -2   27.24    2.76
  -1   9   2   31.79    3.01
  -9   8  -2   19.49    2.20
  -9   1   2   21.87    2.93
  -8  -1   2   10.22    2.39
   9  -1  -2   24.62    3.02
   1   8   2   13.95    2.20
   8  -9   2   20.65    3.17
   9  -8   2   18.73    3.07
   9  -1  -2   21.70    2.38
   8  -9   2   21.12    2.91
  -1   9   2   27.80    2.69
   9  -1  -2   21.57    2.30
  -8   9  -2   25.93    1.92
   1  -9  -2   28.31    1.97
   1   8   2   16.49    1.94
   9  -8   2   21.59    2.10
  -1   9   2   25.84    1.85
   8  -9   2   23.06    1.73
  -8  -1  -1  738.40   26.56
  -9   8   1  635.78   24.48
  -9   1  -1  717.23   26.45
  -1  -8   1  703.47   24.63
   9  -1   1  721.79   24.81
  -9   1  -1  723.90   23.92
   9  -8  -1  649.26   26.51
   8  -9  -1  714.38   26.68
   1   8  -1  702.23   24.23
  -1   9  -1  718.76   23.87
   8  -9  -1  709.78   23.96
   1   8  -1  695.43   24.55
   9  -8  -1  634.29   24.49
   1  -9   1  697.32   24.01
  -8   9   1  714.26   24.03
   8  -9  -1  739.48   23.97
  -1   9  -1  723.66   23.86
   9  -8  -1  620.38   26.46
  -1   9  -1  715.02   25.32
   8  -9  -1  727.12   26.87
   1   8  -1  705.92   24.77
   8  -9  -4  897.10   32.81
   1  -9   4  887.48   30.15
   9  -8  -4  800.85   32.31
   1   8  -4  885.69   29.77
  -9   8   4  831.11   31.82
   9  -1   4  881.40   29.60
   9  -8  -4  840.58   30.66
   1   8  -4  911.84   30.76
   1  -9   4  873.23   30.13
  -8   9   4  899.53   30.22
   9  -8  -4  850.61   30.66
   1   8  -4  914.19   30.73
  -9   1  -4  865.30   32.78
  -8  -1  -4  898.72   33.00
   1  -9   4  894.39   30.07
  -8   9   4  885.36   30.12
  -8  -1  -7    2.78    2.12
  -9   1  -7    6.91    2.89
  -8   9   7   -0.48    1.81
  -9   8   7    1.20    1.71
   1  -9   7    2.37    1.23
  -8   9   7    1.43    1.30
   9  -8  -7    1.24    1.75
   8  -9  -7    1.80    1.90
   1  -9   7    2.13    0.92
  -8   9   7   -0.82    1.20
  -9   8   7    0.64    1.21
   1  -9   7    2.22    1.22
  -1   9  -7    1.17    1.27
   1   8  -7    2.69    1.49
   8  -9  -7    0.15    1.22
   9  -8  -7    2.58    1.50
  -1  -8   7    1.24    1.32
  -9   8   7    1.00    1.23
  -1  -8   7    0.96    1.37
   1  -9   7    1.46    1.30
  -8   9   7   -0.70    1.27
  -1   9 -10  324.19   13.63
  -1  -8  10  313.47   10.91
  -9   1 -10  327.12   15.47
  -8  -1 -10  333.60   15.62
  -1  -8  10  340.91   13.79
  -9   8  10  266.55   13.19
  -8   9  10  285.37   13.03
   1  -9  10  321.26   13.30
   9  -8 -10  271.99   13.46
   1   8 -10  356.60   14.27
   8  -9 -10  298.17   13.40
   8  -9 -10  302.19   14.47
   9  -8 -10  272.82   13.88
  -9   8  10  281.67   14.22
  -8   9  10  310.77   14.60
  -9   8  10  279.07   14.28
  -8   9  13   59.93    5.73
  -8   9  13   63.08    5.95
  -9   8  13   59.40    6.01
  -9   8  13   65.94    6.20
  -9   1 -13   78.36    7.06
  -8  -1 -13   67.26    6.74
  -9   8  13   57.60    5.37
  -1  -8  13   76.84    6.00
  -8   9  13   57.85    5.20
   1  -9  13   85.50    5.99
   9  -8 -13   55.10    5.49
   1   8 -13   74.37    6.16
   8  -9 -13   65.73    5.65
   8  -9 -13   70.42    6.01
   9  -8 -13   52.98    5.35
  -9   1 -16   69.59    7.44
  -8  -1 -16   93.15    8.32
  -9   8  16   77.41    7.33
  -8   9  16   81.81    7.08
  -8   9  16   79.66    7.16
  -9   8  16   73.00    6.71
  -1  -8  16   85.61    7.15
  -8   9  16   82.15    6.84
   1  -9  16   63.51    6.30
   9  -8 -16   72.68    7.00
   1   8 -16   97.55    7.75
  -8   9  19   68.88    7.06
  -9   1 -19   52.04    7.11
  -8  -1 -19   75.04    8.24
  -9   8  19   58.95    6.97
  -1  -8  19   73.34    7.34
  -8   9  19   61.78    6.63
   1  -9  19   60.81    6.54
   0  -9 -21   56.75    7.03
  -9   9 -21   45.90    6.52
   0  -9 -18  125.36    9.70
  -9   9 -18  143.01   10.13
   9   0 -18  131.45   10.91
  -9   0  18  142.79   10.84
  -9   0  15  703.91   30.13
  -9   9 -15  698.47   28.55
   0  -9 -15  702.34   28.75
   0   9  15  701.84   26.84
   9   0 -15  690.88   27.10
   0   9  15  738.86   27.70
   9   0 -15  717.80   30.62
   0   9  12   22.36    2.83
   9   0 -12   18.58    3.85
  -9   9 -12   27.19    3.61
  -9   0  12   24.17    4.26
   9   0 -12   19.31    3.25
   0  -9 -12   25.15    3.47
   9   0  -9  862.64   33.38
  -9   9  -9  842.09   31.46
   0  -9  -9  919.69   31.88
  -9   0   9  839.42   33.41
   9   0  -9  879.56   29.60
   9   0  -9  839.48   32.57
  -9   9  -6  849.40   31.68
   0  -9  -6  924.03   31.98
   9   0  -6  903.01   33.77
  -9   0   6  926.91   34.03
   9  -9   6  923.66   31.77
   0   9   6  936.47   31.75
   9   0  -6  894.29   31.23
   9   0  -3 1167.96   39.35
   9  -9   3 1101.30   40.67
  -9   9  -3 1111.89   38.02
   0  -9  -3 1097.91   38.03
   9  -9   3 1103.62   37.85
  -9   0   3 1113.68   40.25
   0   9   3 1116.96   37.82
   9   0  -3 1147.38   40.24
   0   9   0 5119.34  166.67
   9  -9   0 5122.07  166.77
   0   9   0 5159.97  167.34
   9  -9   0 5199.25  169.66
   9   0   0 5052.38  169.23
   0  -9   0 5102.99  166.96
  -9   9   0 5156.47  166.97
   0   9   0 5184.61  167.82
   9  -9   0 5233.83  169.94
  -9   0   0 5043.94  169.30
   0   9   0 5159.31  166.67
   9  -9   0 5116.08  166.74
   0  -9   3 1591.95   54.82
  -9   9   3 1659.88   54.96
   9  -9  -3 1687.18   55.08
   0   9  -3 1638.89   54.94
   9  -9  -3 1662.29   57.69
  -9   0  -3 1651.78   57.85
   0   9  -3 1675.57   55.19
   0  -9   3 1633.03   54.83
   9  -9  -3 1657.01   57.71
   9   0   6  671.21   23.06
   0  -9   6  661.33   24.53
  -9   9   6  665.45   24.64
  -9   0  -6  683.16   27.19
   0  -9   6  690.19   24.73
  -9   9   6  696.74   24.87
  -9   9   6  709.49   26.58
  -9   9   6  673.89   24.62
   0  -9   6  704.01   24.64
   9  -9  -6  679.89   26.82
   0  -9   6  715.94   23.26
   9  -9  -6  679.15   24.75
   0   9  -6  700.83   24.76
   9  -9  -9  709.05   26.76
   0   9  -9  696.21   26.68
  -9   9   9  729.94   28.37
   0  -9   9  723.28   24.42
  -9   0  -9  760.48   29.16
   9  -9  -9  711.75   28.14
   0  -9   9  719.44   26.48
  -9   9   9  698.73   26.58
  -9   9  12   13.83    3.20
  -9   9  12    6.29    2.61
   9  -9 -12   11.63    2.79
   0   9 -12   11.80    2.81
  -9   9  12   13.01    2.48
   0  -9  12   10.98    2.58
   9  -9 -12   10.32    2.84
  -9   0 -12   10.76    3.33
  -9   9  15  667.47   27.72
   0  -9  15  692.90   27.70
   9  -9 -15  674.62   27.94
  -9   9  15  682.19   28.80
  -9   9  15  711.67   29.32
   9  -9 -15  694.90   28.16
  -9   0 -15  673.76   29.78
  -9   9  18  119.20    9.29
   0  -9  18  123.60    9.17
  -9   0 -18  130.86   10.67
  -9   9  18  130.37    9.85
  -9   9  21   52.51    6.63
   0  -9  21   36.25    5.69
  10  -5   0  352.53   14.20
   5   5   0  323.46   13.91
  10  -5   0  346.49   14.77
  -5  -5   0  330.31   14.07
 -10   5   0  353.74   14.22
   5 -10   0  391.75   14.81
   5   5   0  334.17   12.99
  -5  -5   3  297.96   13.00
 -10   5   3  313.21   13.13
   5 -10   3  293.88   12.78
  10  -5  -3  348.12   13.50
   5   5  -3  312.22   13.02
  10  -5  -3  326.13   13.22
  -5  -5  -3  309.10   13.42
 -10   5  -3  285.19   13.13
  10  -5  -3  322.45   13.62
   5   5  -3  304.87   10.96
   5 -10  -3  349.41   13.94
   5   5   3  280.85   12.30
   5 -10   3  290.57   12.71
  10  -5  -3  307.77   13.60
  10  -5   3  275.63   12.86
   5   5   6  144.34    4.97
 -10   5   6  135.77    7.62
   5 -10   6  139.81    7.31
 -10   5  -6  135.94    7.90
  -5  -5  -6  144.66    8.08
   5 -10   6  144.74    6.14
  -5  10   6  130.79    6.00
   5 -10  -6  140.13    8.19
   5 -10   6  144.92    7.34
  10  -5  -6  128.11    7.39
  10  -5  -6  124.48    7.87
  10  -5   6  141.11    7.25
  -5  10   6  125.77    5.86
  10  -5  -6  123.31    7.48
   5   5  -6  138.62    7.65
   5 -10   6  138.44    5.88
  -5  10   6  128.15    5.91
   5 -10   6  135.33    5.88
 -10   5   6  131.74    7.65
  -5  -5   6  139.39    7.73
   5 -10   9  129.99    6.65
  -5  10  -9   95.95    5.02
  10  -5   9   90.61    5.44
  10  -5  -9   92.18    6.53
 -10   5   9  105.89    7.07
  -5  -5   9   80.10    6.34
 -10   5   9   92.12    6.63
  -5  10   9  105.65    5.75
   5 -10   9  105.51    5.77
   5 -10   9   99.38    5.72
  -5  10   9  114.49    5.90
 -10   5  -9   91.64    6.88
  -5  -5  -9   84.55    6.66
   5 -10  -9   98.62    7.28
  10  -5  -9   98.94    6.15
   5   5  -9   82.03    6.43
  -5  10   9  108.44    5.72
   5 -10   9  123.02    6.03
  10  -5  -9   99.53    6.91
  10  -5 -12   12.19    2.36
   5 -10 -12   10.32    3.00
   5 -10  12   12.63    2.48
  -5  10  12    7.89    2.34
 -10   5  12   16.58    3.51
  -5  -5  12    6.21    2.45
 -10   5  12   13.70    3.24
  -5  10  12    8.71    2.29
   5 -10  12   12.64    2.58
 -10   5 -12   19.42    3.94
  -5  -5 -12   11.48    3.07
   5 -10 -12    6.54    2.21
  10  -5 -12    7.63    2.90
   5   5 -12   10.79    3.18
  -5  10  15  112.98    7.73
  -5  10  15   99.40    7.54
 -10   5  15   99.63    8.06
  -5  -5  15   82.24    7.35
  -5  10  15  112.00    7.46
   5 -10  15   84.25    6.74
 -10   5 -15   71.67    7.24
  -5  -5 -15   99.87    8.20
  10  -5 -15   89.21    6.12
  10  -5 -15  100.21    8.36
   5   5 -15   69.30    7.20
  -5  10  18   11.94    3.23
  -5  10  18   11.23    3.29
   5 -10  18    6.50    3.20
 -10   5  18    7.70    3.36
  -5  -5  18    6.25    3.49
 -10   5 -18    7.12    3.44
  -5  -5 -18    6.22    3.67
  -5  10  18   20.03    4.03
  10  -5 -18    7.46    4.00
   5   5 -18    5.87    3.86
   5 -10  21   -1.28    2.91
  -5  10  21    0.44    2.43
  -5  -5  21    1.03    3.46
 -10   5 -21   -0.55    3.51
  -4  10  19    2.17    2.29
   6 -10  19    0.78    2.73
 -10   4  19    4.89    3.74
  -6  -4  19    0.48    3.28
  -4  10  19    0.40    2.17
  -4  -6 -19    2.47    3.45
 -10   6 -19    1.96    3.28
  -4  10  19    3.68    2.67
  10  -4 -19    1.07    3.50
   6   4 -19    0.53    3.64
  -4  10  16    3.59    2.42
  -4  -6 -16    1.64    2.57
  -6  10 -16    3.97    2.71
   4 -10 -16    2.74    2.51
 -10   6 -16    5.69    3.20
 -10   4  16    0.42    2.85
  -6  -4  16    1.24    2.88
  10  -4 -16    6.76    3.45
   6   4 -16    1.33    3.18
  -4  10  16    3.04    2.36
  10  -4 -13   -0.19    1.45
   6   4 -13    1.64    1.63
  -4  10  13    1.85    2.15
  -4  10  13    2.23    2.04
 -10   4  13   -0.35    2.26
 -10   4  13   -1.05    2.77
  -6  -4  13   -0.34    2.82
  -4  -6 -13   -0.34    2.15
   4 -10 -13    3.67    2.05
   6   4 -13   -0.73    2.92
  10  -4 -13   -0.37    2.60
  10  -4 -10   34.28    3.31
  -4  -6 -10   26.80    3.81
 -10   4  10   38.98    4.27
  -6  10 -10   24.14    2.98
   4 -10 -10   27.30    3.00
 -10   6 -10   29.34    4.08
  -4  10  10   28.55    3.02
  10  -4 -10   37.63    4.41
   6 -10  10   30.85    3.08
   6   4 -10   36.19    4.35
  10  -4 -10   39.86    4.19
  -6  10 -10   29.05    2.27
   4 -10 -10   18.44    3.53
   6 -10  10   24.53    3.32
 -10   4  10   45.38    4.81
  -6  -4  10   30.82    3.99
   6 -10   7   46.12    4.19
  10  -6   7   48.19    3.76
  -6  10  -7   51.32    3.58
  10  -4  -7   52.80    4.85
 -10   4   7   51.78    4.50
  -6  -4   7   56.47    4.77
 -10   4   7   57.49    4.89
 -10   6  -7   52.09    4.62
  -4  -6  -7   50.26    4.52
  -4  10   7   58.16    3.56
   6 -10   7   48.00    3.41
  -4  10   7   65.02    3.67
  10  -4  -7   61.43    5.04
   6   4  -7   53.59    4.69
   6 -10   7   50.88    3.28
  10  -4  -7   53.82    4.18
   4 -10  -7   56.41    4.96
  -4  10   4   21.35    1.41
   6 -10   4   13.86    1.15
   6   4  -4   14.35    1.20
  -4  -6  -4   23.61    2.89
   6   4  -4   17.04    2.57
  10  -4  -4   17.36    2.64
 -10   6  -4   16.40    1.52
 -10   4   4   11.30    2.05
   6 -10   4   13.34    2.27
   6   4  -4   14.80    2.07
  10  -4  -4   11.48    2.08
  -6  -4   4   17.98    2.78
 -10   4   4   14.95    2.52
  10  -4  -4   11.30    2.45
  10  -6   4   13.16    2.26
   4 -10  -4   20.06    2.93
  10  -4  -4   16.36    2.70
   6 -10   4   12.58    2.42
 -10   6  -4   14.97    2.45
   6 -10   4   13.53    1.15
  -4  10   4   22.03    1.44
   6 -10   4   13.94    1.19
  10  -4  -1    5.78    1.81
   6   4  -1    9.10    1.97
   4 -10  -1    2.03    1.66
   4   6   1    4.69    1.32
   6 -10   1    5.49    2.04
  10  -4  -1    7.13    2.28
  10  -6   1    2.96    1.80
  10  -4  -1    4.64    1.91
 -10   6  -1    2.26    1.07
   6   4  -1    9.09    1.43
  10  -4  -1    7.25    1.88
  -4  10   1    3.26    1.56
   6 -10   1    2.51    1.66
   4   6   1    8.52    1.81
  10  -6   1    1.83    1.38
 -10   4   1    6.06    1.90
  -6  -4   1   11.62    2.37
 -10   6  -1    2.10    1.35
  -4  -6  -1    5.38    1.79
  10  -6  -2   45.05    3.54
   4   6  -2   37.32    3.20
  10  -6  -2   45.29    4.17
  -4  10  -2   36.29    3.42
  10  -6  -2   50.27    4.17
   6   4   2   30.66    1.87
 -10   6   2   43.64    3.40
   4   6  -2   27.70    1.50
  10  -6  -2   46.50    3.95
   4 -10   2   41.13    3.34
  -4  -6   2   30.39    3.05
 -10   6   2   45.05    3.50
 -10   4  -2   41.53    3.86
  -6  -4  -2   26.65    3.26
   4   6  -2   38.35    3.22
  10  -6  -2   42.44    3.37
   6 -10  -2   48.20    4.19
   4 -10   2   37.53    3.23
   4   6  -2   36.47    2.37
  10  -6  -5   51.52    4.57
   6 -10  -5   60.92    5.13
   4 -10   5   61.23    4.09
  -6  -4  -5   58.20    4.93
 -10   4  -5   65.74    5.12
 -10   6   5   48.64    4.32
   4 -10   5   65.06    4.23
   4 -10   5   65.38    3.25
  -6  10   5   54.22    3.10
  10  -6  -5   47.99    4.15
   4   6  -5   63.72    4.50
   4 -10   5   67.23    3.10
  -6  10   5   56.08    3.03
  10  -6  -5   46.12    4.54
 -10   6   5   52.86    4.30
  -4  -6   5   67.87    4.66
   4 -10   5   64.71    3.07
  -6  10   5   55.35    3.03
 -10   6   8   51.12    4.96
  -4  -6   8   89.60    5.71
 -10   6   8   54.19    4.84
 -10   4  -8   69.66    5.72
  -6  -4  -8   71.95    5.85
   4 -10   8   74.38    4.36
  -6  10   8   65.64    4.17
   4 -10   8   74.75    4.63
   6 -10  -8   62.66    5.38
  10  -6  -8   51.41    4.63
  -6  10   8   61.33    3.96
   4 -10   8   69.70    4.07
  10  -6  -8   55.58    4.86
   4   6  -8   85.95    5.69
   4 -10  11   30.43    2.94
  -6  10  11   35.67    4.24
  10  -4  11   22.78    2.63
 -10   6  11   31.96    4.23
 -10   4 -11   24.58    2.31
 -10   6  11   30.07    3.94
  -6  10  11   32.10    3.39
   4 -10  11   29.90    3.22
  -6  -4 -11   32.42    4.52
 -10   4 -11   25.55    4.06
   4   6 -11   28.49    4.01
  10  -6 -11   26.44    3.89
  -4  -6  11   23.59    3.59
   6 -10 -11   34.91    4.33
  10  -6 -11   30.87    3.55
  -6  10  14   18.04    3.31
  -6  10  14   23.97    3.60
  -6  -4 -14    7.19    3.09
 -10   4 -14    9.13    3.37
  -6  10  14   22.87    3.25
   4 -10  14   12.88    2.91
 -10   6  14   20.61    3.75
  -4  -6  14    7.48    2.85
 -10   6  14   19.38    3.78
  10  -6 -14   23.40    3.24
   4   6 -14    7.35    3.15
  10  -6 -14   16.43    3.65
  -6  10  17    2.28    2.01
 -10   4 -17   -0.46    3.18
  -6  -4 -17    3.25    3.36
  -6  10  17    3.52    2.19
   4 -10  17    2.02    2.57
 -10   6  17    3.77    2.88
  -4  -6  17   -1.23    2.71
   4   6 -17    2.25    2.89
  10  -6 -17    3.63    2.97
  -6  10  17    3.07    2.28
   4 -10  20    4.92    3.29
 -10   6  20   -0.49    3.33
  -4  -6  20    5.77    3.40
  -6  10  20    1.27    2.44
   4   6 -20    3.68    3.53
  10  -6 -20    7.47    4.08
 -10   4 -20    7.04    4.10
  -6  -4 -20    2.73    3.56
 -10   7 -20   89.54    8.63
  -3  -7 -20   73.96    7.90
  -7  10 -20   77.30    7.61
   3 -10 -20   87.81    8.03
  -3  10  20   75.13    7.24
 -10   3  20   88.72    8.82
  -7  -3  20   79.95    8.41
  -3  10  17    7.31    2.77
  -3  10  17    5.07    2.85
 -10   3  17    7.72    3.62
  -7  -3  17    8.10    3.68
  10  -3 -17    5.39    3.51
   7   3 -17    4.34    3.62
 -10   7 -17    4.64    2.76
  -3  -7 -17    3.85    3.17
  -7  10 -17    7.18    3.10
   3 -10 -17    5.59    2.94
   7   3 -14  174.22    8.97
  -3  10  14  163.85    9.95
  -7  10 -14  175.77    9.85
   3 -10 -14  165.32    9.78
 -10   7 -14  179.15   10.74
  -3  -7 -14  175.80   10.75
  -3  10  14  165.19    9.55
  10  -3 -14  157.48   10.86
   7   3 -14  188.67   11.56
 -10   3  14  176.68   11.14
  -7  -3  14  182.37   11.21
  -7  -3  11   90.22    6.88
 -10   3  11   82.11    6.73
  -7  10 -11   82.10    5.67
 -10   7 -11   79.82    6.33
  -3  -7 -11   91.65    6.69
   3 -10 -11   85.39    5.79
  10  -3 -11   73.87    4.82
  10  -3 -11   73.40    6.52
   7   3 -11  101.94    7.31
  10  -3 -11   80.25    6.17
  10  -3  -8  207.58   10.50
  -7  10  -8  203.03    8.59
 -10   7  -8  187.26    6.78
 -10   3   8  217.67   10.43
 -10   3   8  196.42   10.58
  -7  -3   8  200.15   10.59
  10  -3  -8  199.87   10.56
   7   3  -8  187.79   10.25
  -3  10   8  191.23    8.67
   7 -10   8  189.43    8.56
 -10   7  -8  187.61    9.85
  -3  -7  -8  189.44    9.92
   3 -10  -8  199.87    8.80
  -3  10   8  194.46    8.74
   7 -10   8  197.48    8.83
   7 -10   8  198.29   10.07
   3 -10  -8  200.58   10.62
  10  -3  -8  206.02    9.09
   7 -10   5 1695.45   58.82
  10  -7   5 1734.91   57.90
  -7  10  -5 1724.99   57.70
  10  -3  -5 1654.38   59.39
 -10   7  -5 1747.88   56.20
   7   3  -5 1764.39   57.85
 -10   3   5 1675.03   58.15
  10  -3  -5 1620.76   58.76
   7   3  -5 1692.36   58.83
  -3  10   5 1658.84   56.27
   7 -10   5 1730.22   56.28
 -10   7  -5 1730.59   58.34
  -3  -7  -5 1654.22   58.19
  -7  10  -5 1758.96   56.33
   3 -10  -5 1632.62   56.26
   3 -10  -5 1653.32   58.86
  10  -3  -5 1624.70   57.93
   7   3  -5 1721.19   55.81
  -7  -3   5 1787.69   59.34
 -10   3   5 1698.19   59.17
   7 -10   5 1679.85   56.14
   3 -10  -2  444.44   16.98
   3   7   2  457.26   16.30
   7 -10   2  465.38   17.67
 -10   7  -2  435.60   16.57
  -3  -7  -2  428.94   16.59
   7   3  -2  456.30   17.37
  10  -3  -2  421.89   17.22
 -10   3   2  421.69   15.93
   7   3  -2  446.64   15.69
  10  -3  -2  439.29   16.54
   3 -10  -2  363.21   13.87
   7 -10   2  454.91   17.53
  -3  10   2  423.59   16.65
  10  -7   2  432.90   18.23
  10  -3  -2  434.22   17.16
 -10   7  -2  423.14   15.67
  10  -7   2  434.94   16.99
  10  -3  -2  427.93   16.28
  -7  -3   2  450.31   17.43
   3   7   2  448.64   16.28
 -10   3   2  414.55   17.14
  10  -7   2  464.18   16.40
   7 -10   2  429.73   13.87
   7 -10  -1  169.18    8.95
   3 -10   1  180.98    8.19
   3   7  -1  170.41    7.24
  10  -7  -1  163.66    7.87
   3   7  -1  168.93    7.97
  -3  10  -1  168.66    8.34
  10  -7  -1  170.93    9.28
 -10   7   1  173.38    8.10
   7 -10  -1  179.75    9.14
  10  -7  -1  169.07    8.93
   3   7  -1  169.52    6.62
  -7  -3  -1  156.78    8.54
 -10   7   1  166.03    7.88
  -3  -7   1  176.45    8.09
 -10   3  -1  174.35    8.76
   3   7  -1  165.47    7.82
  10  -7  -1  171.15    7.89
  10  -7  -1  152.69    8.57
   7 -10  -4  756.75   29.97
  10  -7  -4  755.81   29.75
   3   7  -4  845.00   26.61
  -7  -3  -4  811.52   30.22
 -10   3  -4  783.91   29.99
   3 -10   4  798.58   26.72
  -3  -7   4  862.09   28.88
 -10   7   4  747.78   28.50
  10  -7  -4  750.79   29.80
 -10   7   4  755.06   29.16
   3 -10   4  787.41   28.14
  10  -7  -4  786.81   29.70
   3 -10   4  799.42   26.86
  -7  10   4  781.85   26.83
   3   7  -4  815.95   28.62
  10  -7  -4  758.97   28.52
  -7  10   4  795.15   26.80
  10  -7  -4  774.15   28.68
   3   7  -4  842.34   28.78
  10  -7  -7    0.72    1.77
   7 -10  -7   -1.35    2.11
   3 -10   7    0.37    0.98
  -7  10   7    0.12    1.18
 -10   7   7    0.25    1.65
   3 -10   7    0.14    1.12
 -10   3  -7   -0.55    2.06
  -7  -3  -7    0.28    2.26
   3   7  -7   -0.20    1.61
  -7  10   7   -0.23    0.99
   3 -10   7    0.22    0.91
  10  -7  -7    0.21    1.70
  -3  -7   7    0.20    1.46
 -10   7   7   -1.01    1.60
 -10   7  10  210.47   11.42
 -10   3 -10  203.97    8.13
 -10   3 -10  215.68   11.93
  -7  -3 -10  228.76   12.14
  -3  -7  10  236.00   11.10
 -10   7  10  205.28   10.80
  -7  10  10  217.99    9.98
   3 -10  10  202.56    9.68
  -7  10  10  230.19   11.73
   3 -10  10  206.22    9.60
  10  -7 -10  213.93   11.07
   3   7 -10  233.67   11.29
   7 -10 -10  237.52   11.98
  10  -7 -10  199.63   10.67
  -7  10  13   81.60    6.02
   3 -10  13   84.95    6.02
 -10   7  13   85.13    6.78
  -3  -7  13   81.36    6.53
 -10   3 -13   90.33    7.64
  -7  -3 -13   84.30    7.39
 -10   7  13   80.64    7.12
  -7  10  13   80.04    6.65
  -7  10  13   77.03    6.53
  10  -7 -13   85.76    7.04
   3   7 -13   87.37    6.98
  10  -7 -13   84.87    6.25
   7 -10 -13   96.38    7.44
  -7  10  16   49.47    5.46
  -7  10  16   39.63    5.07
 -10   7  16   36.25    5.52
  10  -7 -16   40.93    4.65
   3 -10  16   40.44    4.77
  -7  10  16   45.03    4.98
 -10   7  16   39.60    5.29
  -3  -7  16   50.41    5.65
  10  -7 -16   42.35    5.63
   3   7 -16   45.01    5.75
 -10   3 -16   42.22    5.85
  -7  -3 -16   40.18    5.75
 -10   3 -19   36.21    5.93
  -7  -3 -19   34.30    5.79
 -10   7  19   28.27    5.11
  -3  -7  19   36.95    5.61
   3   7 -19   30.59    5.40
  10  -7 -19   31.55    5.53
  -7  10  19   40.71    5.27
   3 -10  19   45.99    5.51
  -7  10  19   34.72    4.98
  -8  10 -21    7.76    3.67
   2 -10 -21    6.62    3.54
 -10   8 -21    2.02    3.48
  -2  -8 -21    1.54    3.48
  -2  10  18   19.85    3.69
  -2  10  18   13.36    3.17
 -10   2  18   12.66    4.09
  -8  -2  18   22.30    4.99
  10  -2 -18    6.29    3.87
   8   2 -18   17.12    4.95
  -8  10 -18   16.27    3.93
   2 -10 -18    9.95    3.47
 -10   8 -18   25.21    4.77
  -2  -8 -18   27.43    4.81
   8   2 -15   56.33    4.63
  -2  10  15   29.06    4.17
  -2  10  15   36.85    4.37
  -8  10 -15   44.82    5.02
 -10   8 -15   56.17    5.76
  -2  -8 -15   48.88    5.64
  10  -2 -15   43.36    5.93
   8   2 -15   66.03    6.90
  -8  -2  15   62.48    6.59
 -10   2  15   45.05    5.90
   2 -10 -15   30.90    4.66
  -2  10  12    0.23    1.58
  10  -2 -12    0.36    2.71
   8   2 -12    2.12    2.44
 -10   2  12    1.41    2.52
  -8  -2  12   -3.13    2.63
   8   2 -12    1.48    1.85
  10  -2 -12    0.55    1.78
   2 -10 -12   -1.24    1.88
 -10   8 -12    1.73    2.16
  -2  -8 -12   -0.59    2.03
  -8  10 -12    1.91    1.93
  -8  -2   9  316.87   13.75
 -10   2   9  226.82   12.52
  -8  10  -9  265.12   11.11
   2 -10  -9  236.98   10.89
 -10   8  -9  254.46   11.86
  -2  -8  -9  275.71   12.22
  10  -2  -9  221.51   10.18
  10  -2  -9  237.47   12.19
   8 -10   9  269.50   12.66
   8 -10   9  240.98   10.82
  10  -2  -9  214.38   12.24
   8   2  -9  323.20   13.83
  -2  10   9  232.92   10.79
   8 -10   6  273.99   12.86
  -8  10  -6  267.45   11.43
  10  -2  -6  271.45   13.08
 -10   2   6  252.07   11.85
  10  -2  -6  251.78   12.59
   8   2  -6  276.18   12.88
   8 -10   6  273.39   10.81
  -2  10   6  260.05   10.72
 -10   8  -6  287.74   11.99
  -2  -8  -6  276.52   11.93
   2 -10  -6  254.00   12.49
   8   2  -6  292.20   10.01
  10  -2  -6  236.30   11.10
 -10   2   6  248.64   12.77
  -2  10   6  259.49   10.54
  -8  -2   6  293.64   13.27
   8 -10   6  281.71   10.67
   2 -10  -3   15.86    2.41
   8 -10   3   15.64    2.83
  10  -2  -3   17.59    2.60
  10  -8   3   14.64    3.15
 -10   2   3   19.15    2.21
  10  -2  -3   17.60    2.38
  10  -2  -3   21.44    2.43
   8   2  -3   15.37    1.47
  -2  10   3   18.06    2.41
   8 -10   3   16.13    2.68
  -8  10  -3   18.16    1.54
   2 -10  -3   18.85    1.56
   8   2  -3   14.54    2.61
  10  -2  -3   15.64    2.74
  -2  10   3   21.99    1.74
   8 -10   3   19.54    1.59
 -10   2   3   19.63    3.11
  -8  -2   3   15.53    2.90
   2   8   3   14.84    2.09
  -2  10   3   19.78    1.54
  -2  -8  -3   16.69    2.26
   8 -10   3   17.26    1.46
  10  -8   3   16.87    2.12
   8 -10   0  312.66   10.68
  -2  10   0  269.25   10.47
   2   8   0  347.09   12.45
   8 -10   0  325.06   14.15
  -2  10   0  287.40   12.75
   2 -10   0  277.12   12.41
  10  -8   0  340.05   12.44
   2   8   0  355.63   12.48
   8   2   0  358.42   14.12
  10  -2   0  286.88   13.43
  10  -8   0  336.75   14.57
 -10   8   0  348.25   12.93
  10  -2   0  283.89   12.04
  -2  10   0  275.22   12.29
  10  -8   0  336.90   14.26
   8 -10   0  315.14   13.88
   2   8   0  360.16   11.92
  -8  10   0  305.24   10.65
   2 -10   0  276.65   10.63
   2   8   0  346.19   12.37
  10  -8   0  342.76   12.40
   8 -10   0  316.27   10.70
 -10   2   0  279.90   13.41
  -8  -2   0  353.22   14.13
   8 -10  -3   42.12    2.56
  10  -8  -3   58.16    3.79
   2   8  -3   56.59    3.66
  -2  10  -3   43.45    2.56
   8 -10  -3   38.15    4.24
  10  -8  -3   66.79    5.15
   2   8  -3   61.37    3.14
  -2  10  -3   46.45    3.58
 -10   8   3   60.38    4.40
  10  -2   3   51.00    2.97
 -10   2  -3   45.47    2.40
   2   8  -3   59.37    3.76
  10  -8  -3   59.08    3.82
   2 -10   3   46.34    2.62
  -8  10   3   44.69    2.63
 -10   8   3   57.30    3.76
   2 -10   3   42.41    2.46
  -8  10   3   43.27    2.54
 -10   2  -3   44.08    4.44
  -8  -2  -3   59.97    5.10
  10  -8  -3   58.27    4.80
  -8  -2  -6    7.86    2.45
 -10   2  -6   15.59    3.02
 -10   8   6    8.79    2.32
   2   8  -6    8.45    1.87
  10  -8  -6   11.06    2.07
  -8  10   6   14.37    1.86
  -2  -8   6    9.97    1.95
 -10   8   6   14.23    2.21
   2 -10   6   15.31    1.67
  -8  10   6   15.56    1.78
   2 -10   6   12.06    1.66
  10  -8  -6   12.20    2.78
   2 -10   6   13.52    1.81
   8 -10  -6   15.33    2.92
   2 -10   9   58.70    3.51
   8 -10  -9   66.35    5.81
  10  -8  -9   74.22    5.75
  10  -8  -9   81.99    5.57
   2   8  -9   65.29    5.10
  -8  10   9   67.15    4.43
   2 -10   9   58.51    4.19
  -8  10   9   71.11    5.87
 -10   8   9   83.47    6.20
   2 -10   9   62.97    3.97
 -10   2  -9   62.38    5.98
  -8  -2  -9   68.29    6.14
   8 -10  -9   71.68    4.75
  -2  10  -9   59.58    4.49
  -2  -8   9   64.84    4.94
 -10   8   9   74.83    5.29
  -8  10   9   73.39    4.65
   2 -10   9   62.73    4.35
  -8  -2 -12    0.38    2.54
 -10   2 -12   -0.38    2.53
   2 -10  12    1.11    1.66
  -8  10  12    0.93    1.46
 -10   8  12   -0.56    2.20
  -2  -8  12    1.35    2.09
  10  -8 -12    2.68    2.13
   2   8 -12    0.29    2.17
   8 -10 -12    0.66    2.42
  10  -8 -12    1.39    2.08
  -8  10  12   -1.33    2.10
  -8  10  12   -0.33    1.92
 -10   8  12   -0.34    2.28
 -10   8  12    0.34    2.26
  -8  10  15    6.87    2.67
  -8  10  15    7.66    2.75
 -10   8  15    7.81    3.08
   2 -10  15   11.09    3.05
 -10   8  15    8.74    3.02
  -2  -8  15    5.73    2.74
  -8  10  15    6.74    2.45
  -8  -2 -15    6.32    3.39
 -10   2 -15    8.09    3.41
  10  -8 -15    7.48    2.96
   2   8 -15    4.80    2.89
   8 -10 -15   10.30    3.23
  10  -8 -15    6.40    2.72
 -10   2 -18    6.68    3.93
  -8  -2 -18    7.22    3.95
  -8  10  18    4.94    2.72
 -10   8  18    7.59    3.32
  -2  -8  18    5.30    3.12
   2 -10  18    4.72    2.89
  10  -8 -18    5.86    3.52
   2   8 -18    1.78    2.91
 -10   8  18    5.64    3.52
  -8  10  18    2.62    2.26
 -10   8  21   10.22    4.03
  -2  -8  21    7.58    3.82
  -8  10  21   10.72    3.50
   2 -10  21    9.87    3.80
 -10   1  19   19.62    5.18
  -9  -1  19    9.79    4.16
  -9  10 -19   11.56    3.49
 -10   9 -19    8.38    3.53
  -1  -9 -19   11.28    3.91
  -1  10  16   32.33    4.20
   1 -10 -16   38.45    5.01
  10  -1 -16   39.25    5.80
   9   1 -16   31.86    5.37
  -9  -1  16   33.43    5.37
 -10   1  16   35.33    5.41
  -1  -9 -16   35.21    4.85
  -9  10 -16   22.65    4.23
 -10   9 -16   22.54    4.20
  -1  10  16   30.44    3.75
  10  -1 -13   53.87    4.98
   9   1 -13   30.71    3.91
  -1  10  13   47.43    4.24
  10  -1 -13   43.14    5.47
  -9  10 -13   52.75    5.01
   1 -10 -13   46.95    4.85
 -10   9 -13   48.55    5.03
  -1  -9 -13   36.46    4.53
  -9  -1  13   31.68    4.96
   9   1 -13   23.19    4.42
 -10   1  13   41.42    5.52
 -10   1  10   40.95    4.70
  10  -1 -10   52.79    5.26
  -9  10 -10   33.03    3.50
   1 -10 -10   48.59    4.05
 -10   9 -10   27.34    3.49
  -9  -1  10   23.51    3.98
   9   1 -10   24.88    3.97
  -1  -9 -10   24.79    3.37
  10  -1 -10   43.73    4.48
   9 -10   7    1.44    2.18
  -1  10   7    3.49    1.34
   9 -10   7    1.50    1.24
 -10   9  -7    0.90    1.49
  -9  10  -7    1.45    1.28
  -1  -9  -7    0.55    1.39
   1 -10  -7    2.28    1.29
  -9  -1   7    0.86    1.93
 -10   1   7    0.29    2.11
  -1  10   7    3.00    1.46
   9   1  -7    2.22    2.05
   9 -10   7    2.81    1.40
  10  -1  -7    1.96    2.03
   9   1  -7    0.50    0.75
   1 -10  -4  582.78   20.83
  10  -1  -4  530.15   19.08
   9   1  -4  467.57   18.07
  -1  10   4  572.56   20.37
  -9  10  -4  505.28   18.48
   1 -10  -4  565.67   18.79
   9 -10   4  508.75   21.30
  10  -1  -4  523.01   19.67
  10  -9   4  502.99   21.65
   9   1  -4  462.81   20.53
  10  -1  -4  574.21   21.41
   9 -10   4  489.33   18.32
  -1  10   4  575.47   18.61
 -10   1   4  548.85   21.41
  -9  -1   4  465.97   20.75
   1   9   4  497.29   18.92
  10  -9   4  495.00   18.93
  10  -9   1  230.71   12.28
  -9  -1   1  196.51   11.38
 -10   1   1  267.43   12.31
  10  -1  -1  274.34   10.99
  10  -9   1  214.90   11.78
  -1  10   1  301.83   11.22
   9 -10   1  251.48   12.33
   1   9   1  214.57   10.13
  -9  10  -1  245.74    9.54
   1 -10  -1  293.43    9.82
   1 -10  -1  297.77   11.42
   1   9   1  216.08   10.53
   9 -10   1  267.67   12.76
  -1  10   1  302.87    9.65
   9   1  -1  198.06   11.33
  10  -1  -1  283.91   12.38
   9 -10   1  258.42    9.53
   1   9   1  208.83    9.85
  -1  10   1  303.40    9.68
   9 -10   1  253.53    9.52
  10  -9   1  213.32    9.91
  10  -9  -2   29.49    2.60
   9 -10  -2   33.93    2.27
  -1  10  -2   36.76    2.29
  -1  10  -2   37.92    3.12
 -10   9   2   31.12    3.28
  10  -1   2   38.09    2.74
   1 -10   2   40.40    2.42
  -9  10   2   33.63    2.37
  10  -9  -2   28.73    3.57
   9 -10  -2   36.89    4.10
   9 -10  -2   34.10    4.07
  10  -9  -2   31.41    3.89
   1   9  -2   32.41    2.64
 -10   1  -2   34.61    4.04
  -9  -1  -2   36.19    4.09
   1 -10   2   37.49    2.29
  -9  10   2   32.13    2.27
  10  -9  -2   27.81    2.57
   1   9  -2   32.06    2.65
 -10   9   5  170.15    8.94
  10  -1   5  146.57    6.29
   9 -10  -5  188.70    9.86
   1 -10   5  163.24    6.91
  10  -9  -5  165.35    9.36
  -1  -9   5  167.41    7.74
 -10   9   5  169.13    7.89
  -9  10   5  194.29    7.56
   1 -10   5  145.12    7.01
  10  -9  -5  163.57    7.75
   1   9  -5  171.93    7.76
  -1  -9   5  161.45    7.65
 -10   9   5  158.28    7.63
 -10   1  -5  146.73    9.24
  -9  -1  -5  159.34    9.47
   1 -10   8    3.69    1.45
  -1  10  -8    4.70    1.76
   9 -10  -8    6.13    1.79
  10  -9  -8    1.39    1.59
   1   9  -8    2.14    1.68
  -9  10   8    2.92    1.31
  -1  -9   8    2.19    1.60
 -10   9   8    0.19    1.48
   1 -10   8    1.52    1.35
  -9  10   8    4.93    1.44
   1 -10   8    3.18    0.94
   9 -10  -8    5.31    2.44
  10  -9  -8    1.42    2.05
 -10   1  -8    6.13    2.73
  -9  -1  -8    4.21    2.65
  -9  10   8    7.13    2.42
 -10   9   8    1.68    1.96
  10  -9 -11   29.41    3.98
   1   9 -11   26.74    3.62
   9 -10 -11   35.36    3.78
  -1  10 -11   28.92    3.57
 -10   9  11   31.31    4.34
  -9  10  11   40.67    4.76
 -10   9  11   37.48    4.58
  -1  -9  11   29.23    3.61
 -10   9  11   33.51    3.77
  -9  10  11   33.37    3.50
   1 -10  11   22.59    3.11
 -10   1 -11   27.07    4.54
  -9  -1 -11   26.78    4.38
   9 -10 -11   33.80    4.37
  10  -9 -11   33.42    3.95
   1   9 -14  144.07    9.40
  -9  10  14  172.14   10.47
  -9  10  14  147.57    9.92
 -10   9  14  155.68   10.40
  10  -9 -14  139.51    9.34
 -10   1 -14  137.09   10.30
  -9  -1 -14  139.20   10.34
  10  -9 -14  148.10    9.40
   9 -10 -14  153.50    9.81
 -10   9  14  150.90    9.34
  -1  -9  14  144.51    9.12
  -9  10  14  148.11    9.00
   1 -10  14  132.14    8.59
 -10   9  17    5.91    3.33
  -9  10  17    3.07    2.52
  -9  10  17    4.76    2.36
 -10   9  17    5.41    2.96
  -1  -9  17    3.71    2.84
   1 -10  17    4.19    2.76
 -10   1 -17    9.08    3.90
  -9  -1 -17    8.09    3.79
   1 -10  20   -1.67    3.35
 -10   9  20    1.36    3.09
  -1  -9  20   -0.44    2.77
  -9  10  20    3.92    2.84
  -9  -1 -20   -0.57    3.64
 -10   1 -20   -0.57    3.40
   0 -10 -20    0.91    3.25
 -10  10 -20   -1.33    3.35
 -10   0  17   26.86    5.32
 -10  10 -17   34.34    4.93
   0 -10 -17   28.85    4.69
  10   0 -17   25.23    5.32
  10   0 -14   80.53    7.78
  10   0 -14   79.87    6.44
 -10   0  14   80.50    7.80
 -10  10 -14  104.84    7.51
   0 -10 -14   88.26    7.06
  10   0 -11   53.66    5.81
 -10  10 -11   49.28    4.54
   0 -10 -11   54.59    4.75
 -10   0  11   51.59    5.67
  10   0 -11   50.78    5.00
   0 -10  -8   23.28    2.79
   0  10   8   25.36    2.90
  10 -10   8   16.26    2.46
  10   0  -8   21.56    3.62
 -10   0   8   25.84    3.91
 -10  10  -8   16.12    2.51
 -10   0   5   79.98    6.24
  10 -10   5   66.50    4.23
  10   0  -5   83.20    6.13
  10 -10   5   71.85    6.14
   0 -10  -2    8.55    1.51
 -10  10  -2    8.92    1.55
 -10   0   2   13.45    2.84
  10 -10   2    8.67    2.46
   0  10   2    8.82    1.82
  10   0  -2    8.90    1.69
   0  10   2    9.53    1.48
  10 -10   2    9.33    1.45
  10   0  -2   12.50    2.62
  10 -10   2   12.77    3.10
  10 -10  -1  119.61    7.84
  10 -10  -1  126.64    5.63
   0  10  -1  115.75    5.46
  10   0   1  110.68    5.97
 -10  10   1  132.48    5.86
   0 -10   1  122.33    5.72
 -10   0  -1  106.30    7.23
  10 -10  -1  124.17    7.96
   0  10  -1  122.43    6.31
   0 -10   1  118.90    6.05
 -10  10   4  242.40   11.15
  10   0   4  189.58    8.53
   0 -10   4  205.87    9.04
 -10  10   4  252.63    9.55
 -10   0  -4  197.32   11.26
  10 -10  -4  249.06   11.94
   0 -10   4  208.13    8.64
  10 -10  -4  241.37    9.33
  10 -10  -7   63.54    4.37
   0  10  -7   60.90    4.32
   0 -10   7   64.35    4.25
 -10  10   7   65.46    4.34
 -10   0  -7   70.82    6.18
 -10  10   7   69.66    5.74
  10 -10  -7   58.23    5.57
   0 -10   7   58.16    4.10
 -10  10   7   68.35    4.32
 -10   0 -10   17.42    3.82
 -10  10  10   36.64    4.54
 -10  10  10   25.67    3.12
   0 -10  10   21.68    3.03
   0  10 -10   21.58    3.28
  10 -10 -10   34.84    4.48
  10 -10 -10   33.54    3.57
  10 -10 -13   25.28    3.86
   0  10 -13   16.19    3.32
 -10  10  13   27.48    3.59
   0 -10  13   25.13    3.57
 -10  10  13   32.22    4.80
 -10  10  13   31.21    4.48
  10 -10 -13   29.78    4.30
 -10   0 -13   18.52    4.14
 -10  10  16   -1.05    2.53
   0 -10  16    0.33    2.44
  10 -10 -16    0.37    2.35
 -10   0 -16   -3.48    3.47
 -10  10  16   -2.21    2.97
 -10   0 -19    1.67    3.79
 -10  10  19    4.19    3.00
   0 -10  19    4.00    3.00
  -5  11  20   29.79    4.68
   6 -11  20   32.91    4.96
 -11   5  20   35.64    6.03
  -5  11  20   31.33    4.85
  -6  -5  20   53.58    6.92
  -5  -6 -20   35.64    5.95
 -11   6 -20   38.51    6.10
  -5  11  17   -1.51    2.77
  -5  11  17   -0.72    2.49
 -11   5  17   -0.90    3.27
  -6  -5  17   -0.44    3.47
  -5  11  17   -1.03    1.90
   6 -11  17    0.66    2.40
  11  -5 -17    0.48    3.49
   6   5 -17   -1.89    3.54
 -11   6 -17    0.45    2.88
  -5  -6 -17    0.45    2.95
  -6  -5  14  124.37    9.13
 -11   5  14  131.05    9.50
  -5  11  14  134.80    8.31
   6 -11  14  143.14    8.42
 -11   6 -14  143.89    9.77
  -5  -6 -14  126.88    9.40
 -11   5  14  143.04    9.81
  -5  11  14  141.60    8.93
  -5  11  14  125.13    8.81
  11  -5 -14  137.37    7.67
   6   5 -14  136.08    9.80
  11  -5 -14  128.81    9.63
  11  -5 -11  241.21   11.31
   5 -11 -11  249.44   13.31
 -11   5  11  240.62   12.80
 -11   6 -11  222.87   12.48
  -5  -6 -11  275.65   13.35
   6 -11  11  231.32   11.30
  11  -5 -11  237.69   12.89
   6   5 -11  246.59   12.85
  -6  -5  11  246.89   12.81
 -11   5  11  236.54   12.75
  -5  11  11  249.01   11.22
   6 -11  11  232.87   10.84
   5 -11  -8   -0.59    2.30
   6 -11   8    2.66    1.79
  11  -5  -8   -0.21    1.60
  -6  11  -8   -0.42    1.19
  11  -5  -8    0.28    1.94
  11  -6   8    0.52    1.35
   6 -11   8    0.35    0.94
  11  -5  -8   -3.28    2.24
   6   5  -8   -1.06    2.11
  -5  11   8    0.37    1.18
 -11   5   8    1.57    1.89
  -6  -5   8   -0.79    1.86
 -11   5   8   -0.27    1.93
   6 -11   8   -0.13    1.04
  -5  11   8    0.78    1.10
 -11   6  -8    0.54    2.18
  -5  -6  -8   -0.55    2.00
   5 -11  -5  231.87   11.22
   6 -11   5  205.91   10.09
  11  -5  -5  218.54   10.57
  -5  11   5  222.14    8.06
   6 -11   5  212.00    7.99
  -6  -5   5  224.96   10.78
 -11   5   5  217.53   10.74
  11  -5  -5  218.47   11.18
  11  -6   5  191.76    9.85
   6   5  -5  218.51    9.99
 -11   5   5  224.27   10.40
   6 -11   5  199.80   10.05
 -11   6  -5  220.83   10.72
  -5  -6  -5  205.40   10.55
  -5  11   5  217.80    7.95
   6 -11   5  205.07    7.82
  -5  11   5  212.18    7.91
   6 -11   5  212.49    7.84
  11  -5  -5  233.06   10.85
   6   5  -5  217.74   10.55
  11  -6   2   46.30    4.21
  11  -5  -2   52.28    4.73
   6   5  -2   51.29    3.49
  11  -5  -2   50.11    4.25
   6 -11   2   40.13    3.85
   6   5  -2   52.98    4.29
  11  -5  -2   57.04    4.46
   6   5  -2   49.73    2.93
   5   6   2   54.79    3.74
   6 -11   2   38.91    3.88
   5 -11  -2   55.72    4.55
 -11   6  -2   41.39    4.02
  -5  -6  -2   54.63    4.49
 -11   5   2   57.23    4.44
  -6  -5   2   53.67    4.41
  11  -5  -2   48.44    4.57
  11  -6  -1  142.99    8.42
  11  -6  -1  151.23    8.03
   5   6  -1  144.85    7.54
  11  -6  -1  155.01    7.67
   6 -11  -1  137.80    7.89
   5 -11   1  126.94    7.29
   5   6  -1  133.53    6.17
   6   5   1  136.19    6.63
 -11   5  -1  131.76    7.73
  -6  -5  -1  138.49    7.95
  -5  -6   1  150.18    7.65
 -11   6   1  141.50    7.51
 -11   5  -1  133.94    7.55
  -6  -5  -1  140.39    7.65
  11  -6  -1  141.68    8.11
  11  -5   1  133.39    7.88
  11  -5   4  181.76    8.90
  11  -6  -4  168.01    9.26
   6   5   4  154.38    5.74
   5 -11   4  185.68    8.53
  11  -6  -4  154.87    8.54
  11  -6  -4  157.03    8.89
   5   6  -4  173.96    6.18
   6 -11  -4  184.83    9.47
   5 -11   4  173.18    8.29
  -6  11   4  158.67    5.77
   5 -11   4  161.90    5.74
 -11   5  -4  172.64    9.12
  -6  -5  -4  163.31    9.03
  -6  11   4  162.17    5.79
  -5  -6   4  175.48    8.66
 -11   6   4  156.99    8.43
   5   6  -4  175.08    8.57
  11  -6  -4  162.99    8.47
   6 -11  -7    7.34    2.65
  11  -6  -7   11.53    2.58
   5 -11   7    5.63    1.88
  11  -6  -7   14.64    2.89
  11  -5   7    4.44    1.77
 -11   6   7   11.65    2.53
   5 -11   7    3.76    1.53
  -6  11   7    7.72    1.49
  -6  -5  -7    4.43    2.25
   5 -11   7    5.76    1.28
 -11   5  -7    4.92    2.19
  -6  11   7   10.22    1.52
   5 -11   7    4.73    1.14
  -5  -6   7    3.53    2.05
 -11   6   7   12.27    2.54
   5 -11   7    4.57    1.06
   5   6  -7    3.30    1.95
  -6  11   7    9.47    1.51
  11  -6  -7   12.87    2.59
  11  -5  10  171.82    8.33
 -11   6  10  174.23   10.29
  -5  -6  10  161.14    9.64
 -11   6  10  195.20   10.35
  -6  11  10  174.69    8.41
   5 -11  10  170.10    8.22
 -11   5 -10  191.36   10.78
  -6  -5 -10  160.09   10.11
  11  -6 -10  181.22   10.12
   5   6 -10  156.05    9.61
  -6  11  10  167.65    8.20
   5 -11  10  176.47    8.14
   6 -11 -10  168.34   10.33
   5 -11  10  180.02    8.61
  11  -6 -10  178.09    9.29
  11  -6 -13   10.27    3.31
   5   6 -13   10.39    3.16
  -6  11  13    9.04    2.65
  -6  11  13    5.78    2.21
 -11   6  13   11.16    3.25
  -6  11  13   11.91    2.65
  -5  -6  13   19.19    3.62
 -11   6  13   10.74    3.08
   5 -11  13   16.56    2.79
  11  -6 -13   12.11    2.64
   6 -11 -13   15.29    3.67
 -11   5 -13   15.66    3.67
  -6  -5 -13    5.39    2.81
 -11   5 -16   65.80    7.02
  -6  -5 -16   55.47    6.64
 -11   6  16   62.92    6.72
  -5  -6  16   54.48    6.49
  -6  11  16   55.39    5.53
   5 -11  16   62.50    5.74
  -6  11  16   63.46    6.16
  -6  11  16   60.47    6.07
  11  -6 -16   61.47    5.18
  11  -6 -16   55.93    6.53
   5   6 -16   64.70    6.95
   5 -11  19   68.46    6.69
 -11   6  19   70.78    7.71
  -5  -6  19   85.10    8.24
  -6  11  19   53.72    6.00
 -11   5 -19   79.90    8.25
  -6  -5 -19   85.24    8.62
   5   6 -19   81.90    8.43
  11  -6 -19   76.90    8.23
  -6  11  19   74.25    7.15
  -6  11  19   56.35    6.41
  -4  11  21   -0.43    2.00
   7 -11  21    1.24    2.74
  -4  11  18   10.16    3.08
 -11   7 -18    8.33    3.58
  -4  -7 -18    7.00    3.30
 -11   4  18    2.43    3.60
  -7  -4  18    7.67    3.97
  -4  11  18   11.50    3.23
   7 -11  18    9.64    3.31
  11  -4 -18    4.19    3.66
   7   4 -18    4.11    3.41
  -4  11  18    9.19    3.13
  -4  11  15  186.99   10.91
  -4  11  15  164.99   10.02
  -7  11 -15  165.26    9.91
   4 -11 -15  187.37   10.52
 -11   7 -15  156.31   10.70
  -4  -7 -15  172.57   11.18
  11  -4 -15  169.89   11.59
   7   4 -15  172.44   11.53
  -7  -4  15  164.07   11.09
 -11   4  15  178.00   11.49
   7 -11  12    6.95    2.30
  11  -4 -12    6.47    2.52
  11  -4 -12    5.07    2.97
   7   4 -12    2.83    2.56
 -11   4  12    3.75    2.58
  -7  -4  12    3.10    2.61
 -11   4  12    5.63    2.83
 -11   7 -12    6.59    2.70
  -7  11 -12    6.55    2.22
   4 -11 -12    7.43    2.27
  -4  -7 -12    5.33    2.60
  11  -4 -12    5.65    1.79
   7 -11   9  114.37    7.22
  11  -4  -9  140.04    8.36
  -7  11  -9  107.39    5.79
  11  -7   9  112.01    6.18
 -11   4   9  128.49    7.93
   4 -11  -9  131.17    6.49
  -7  11  -9  109.69    6.15
 -11   7  -9  109.02    7.47
  -4  -7  -9  116.64    7.69
  11  -4  -9  129.53    6.90
   4 -11  -9  131.09    8.40
  -4  11   9  130.16    6.45
   7 -11   9  107.50    6.17
  -7  -4   9  115.32    7.87
 -11   4   9  123.16    8.12
   7 -11   9  102.90    5.85
  11  -4  -9  120.69    8.07
   7   4  -9  108.30    7.65
  -4  11   9  136.85    6.52
  11  -7   6  480.20   19.63
  11  -4  -6  496.98   21.25
 -11   4   6  567.87   20.80
  11  -4  -6  515.54   21.05
   7   4  -6  504.79   20.82
   7 -11   6  481.21   17.95
  -4  11   6  537.58   18.21
   7 -11   6  489.17   20.40
  -7  11  -6  505.15   18.16
   4 -11  -6  531.40   18.26
 -11   7  -6  470.64   20.23
  -4  -7  -6  520.56   20.62
  -4  11   6  548.79   18.34
   7 -11   6  487.98   18.14
 -11   4   6  524.71   21.15
  -7  -4   6  517.77   21.05
   7 -11   6  486.63   20.31
  11  -4  -6  539.36   20.25
   4 -11  -6  541.12   21.33
   4 -11  -3   38.26    3.98
   7 -11   3   54.52    4.43
 -11   7  -3   44.54    3.93
  -4  -7  -3   29.78    3.41
 -11   4   3   41.92    3.50
   7   4  -3   38.81    3.15
   7 -11   3   50.23    4.23
  11  -4  -3   41.93    3.71
  11  -7   3   37.16    3.73
  11  -4  -3   44.03    4.37
  11  -4  -3   38.90    3.98
 -11   4   3   43.35    4.15
  -7  -4   3   33.45    3.68
   7   4  -3   33.51    3.68
  11  -4  -3   42.51    4.03
  11  -4   0  100.10    6.55
  11  -7   0   88.00    6.12
 -11   7   0   81.83    5.08
   7   4   0   96.38    4.44
  11  -7   0   82.42    6.01
   7 -11   0   96.74    6.27
  11  -4   0   98.94    6.15
   7   4   0   89.70    5.93
   4   7   0   92.20    5.42
  11  -7   0   78.18    5.22
  -7  -4   0   94.77    6.17
 -11   4   0   98.50    6.21
 -11   7   0   80.30    5.28
  -4  -7   0   87.59    5.42
  11  -7   0   91.06    6.60
   4   7   0   93.22    4.90
   7 -11   0   91.00    6.13
   4 -11   0  108.81    6.09
 -11   7   3  364.20   16.22
  -4  -7   3  434.38   16.69
  11  -7  -3  378.49   17.28
 -11   7   3  409.18   16.78
   4 -11   3  422.22   16.40
  11  -7  -3  377.66   17.08
 -11   4  -3  401.75   17.54
  -7  -4  -3  418.45   17.79
   4 -11   3  442.72   16.52
   4   7  -3  441.67   14.82
  11  -7  -3  398.50   17.64
   7 -11  -3  419.94   17.81
   4   7  -3  453.68   16.77
  11  -7  -3  380.28   16.32
  11  -7  -6  104.73    6.40
   4   7  -6   94.96    6.03
 -11   7   6  104.74    6.72
   4 -11   6   83.68    5.35
 -11   4  -6   86.62    6.65
  -7  -4  -6  101.31    7.04
   4 -11   6   85.50    4.51
  -7  11   6  108.23    4.80
 -11   7   6  120.95    6.69
  -4  -7   6  107.80    6.33
  -7  11   6  104.29    4.68
   4 -11   6   90.43    4.41
   7 -11  -6  114.40    7.36
   4 -11   6   80.82    5.21
  11  -7  -6  105.42    6.82
   4 -11   6   82.45    4.33
  -7  11   6  112.98    4.76
  -7  11   9   51.35    3.68
   4 -11   9   63.16    3.87
  11  -7  -9   48.71    4.73
   4   7  -9   47.99    4.70
 -11   7   9   54.41    5.30
   4 -11   9   61.76    4.33
   4 -11   9   52.21    3.82
  -7  11   9   56.15    3.99
 -11   4  -9   47.62    5.24
  -7  -4  -9   45.55    5.15
   4 -11   9   54.91    3.88
   7 -11  -9   48.22    5.12
  11  -7  -9   54.92    4.86
  -4  -7   9   52.79    4.80
 -11   7   9   40.66    4.39
  -7  11   9   53.40    3.80
   4 -11   9   58.89    3.88
   7 -11 -12   21.64    3.92
  11  -7 -12   20.05    3.29
 -11   4 -12   25.22    4.32
  -7  -4 -12   23.14    4.27
  -7  11  12   23.76    3.77
 -11   7  12   24.88    4.02
  11  -7 -12   20.10    3.85
   4   7 -12   21.58    3.63
   4 -11  12   30.05    3.34
  -7  11  12   23.17    3.13
  -4  -7  12   23.09    3.61
 -11   7  12   16.77    3.26
  -7  11  15   86.41    7.19
 -11   7  15   88.98    7.92
  -7  11  15   88.36    7.38
   4 -11  15   82.39    6.47
 -11   7  15  106.76    8.19
  -4  -7  15   84.61    7.46
  -7  11  15   92.74    6.80
 -11   4 -15   92.65    8.28
  -7  -4 -15   82.62    7.89
  11  -7 -15   84.90    6.54
   4   7 -15   82.21    7.60
  11  -7 -15   88.06    7.85
  -7  11  18    4.98    2.75
  -7  11  18    4.79    2.44
   4 -11  18    4.91    2.85
 -11   7  18    5.42    3.49
  -4  -7  18    7.03    3.73
 -11   4 -18    2.02    3.29
  -7  -4 -18    6.09    3.50
   4   7 -18    2.37    3.22
  11  -7 -18   -3.38    3.61
  -7  11  18    1.70    2.35
  -7  11  21    0.42    2.15
   4 -11  21    0.41    2.61
  -3  11  19   26.73    4.31
  -8  -3  19   18.28    4.60
 -11   3  19   19.94    4.84
  -3  -8 -19   25.37    5.09
 -11   8 -19   19.84    4.94
  -8  11 -19   15.90    3.91
   3 -11 -19   26.52    4.76
   3 -11 -16   37.47    4.83
  -3  -8 -16   37.00    5.24
 -11   8 -16   28.53    4.76
  -8  11 -16   23.53    4.08
  -8  -3  16   33.17    5.29
 -11   3  16   25.49    4.82
  11  -3 -16   27.83    5.31
   8   3 -16   31.59    5.48
  -3  11  16   35.98    4.50
  -3  11  16   42.07    4.90
  -3  11  13   70.17    5.78
  -8  11 -13   86.91    6.18
   3 -11 -13   65.58    5.59
 -11   8 -13   85.29    6.88
  -3  -8 -13   69.11    6.32
  -8  -3  13   62.92    6.44
 -11   3  13   65.79    6.71
   8   3 -13   64.89    5.48
  11  -3 -13   71.08    6.03
  11  -3 -13   57.88    6.45
   8   3 -13   73.09    6.95
   8 -11  13   89.75    6.81
  11  -3 -10   99.97    7.23
  11  -3 -10   87.78    5.47
  -8  -3  10  104.96    7.66
 -11   3  10   92.39    7.40
   3 -11 -10  102.78    6.10
 -11   8 -10   94.29    6.74
  -8  11 -10  107.18    6.10
  -3  -8 -10   91.34    6.74
  11  -3 -10  101.90    7.70
   8   3 -10   97.43    7.36
   8 -11  10  108.44    7.25
  11  -3  -7   20.79    2.63
  -3  -8  -7   18.05    2.98
  -3  11   7   22.07    2.24
   8 -11   7   23.13    2.27
   3 -11  -7   24.33    3.50
   8 -11   7   24.63    3.51
  11  -3  -7   18.69    3.39
 -11   8  -7   24.52    1.71
 -11   3   7   20.89    2.96
 -11   8  -7   27.02    3.33
  -8  -3   7   15.39    3.13
 -11   3   7   21.35    3.53
  11  -3  -7   25.39    3.74
  -3  11   7   22.69    2.31
   8 -11   7   22.82    2.18
   8   3  -7   20.81    3.33
   3 -11  -4  703.27   25.45
   8 -11   4  647.78   25.41
  11  -3  -4  611.30   24.50
  11  -8   4  639.50   24.52
  11  -3  -4  659.04   25.98
   8   3  -4  674.30   23.84
 -11   3   4  642.56   24.20
   8 -11   4  665.11   25.40
  11  -3  -4  625.66   23.97
 -11   8  -4  637.05   24.36
  -3  -8  -4  678.05   24.57
  -8  11  -4  669.52   22.13
   3 -11  -4  675.34   22.19
   8   3  -4  654.78   25.37
  -3  11   4  647.39   22.11
   8 -11   4  642.09   22.07
  11  -3  -4  643.95   25.41
  -3  11   4  650.55   22.04
  -8  -3   4  674.17   25.66
 -11   3   4  609.95   25.30
   8 -11   4  638.12   22.01
  11  -8   1  528.63   21.95
  11  -8   1  513.41   20.75
  11  -3  -1  494.77   19.50
 -11   3   1  507.13   19.13
 -11   8  -1  554.73   19.71
  11  -8   1  518.96   19.59
   3   8   1  535.98   19.61
  11  -8   1  521.69   21.42
   8 -11   1  540.63   21.24
  -3  11   1  520.43   20.05
  11  -8   1  534.89   19.76
   3   8   1  536.88   19.68
   8   3  -1  533.41   20.98
  11  -3  -1  496.83   20.76
 -11   8  -1  528.78   20.04
  -3  -8  -1  500.59   19.93
 -11   3   1  479.20   20.78
  -8  -3   1  535.23   21.18
   8 -11   1  553.17   21.48
   3 -11  -1  543.06   20.43
   3   8   1  529.93   19.55
   8 -11  -2  222.98   11.42
   3   8  -2  210.74    8.97
  11  -8  -2  249.80   11.99
   3 -11   2  238.93   10.17
 -11   3  -2  233.29   11.55
  -8  -3  -2  203.63   11.15
  -3  -8   2  207.82    9.84
 -11   8   2  224.66   10.03
 -11   8   2  241.47   10.59
  11  -8  -2  244.66   11.56
  -3  11  -2  229.48   10.41
   3   8  -2  214.69    9.83
  11  -8  -2  233.74   10.02
   3   8  -2  215.43    9.93
  11  -8  -2  237.69   10.17
  11  -8  -5  146.51    7.83
   3   8  -5  151.98    7.76
  -3  -8   5  151.40    7.82
 -11   8   5  145.55    7.83
   3 -11   5  146.92    6.19
 -11   8   5  146.10    8.42
   3 -11   5  149.88    7.23
   3 -11   5  158.93    6.42
  -8  11   5  167.38    6.51
 -11   3  -5  128.77    8.61
  -8  -3  -5  153.99    9.21
  -8  11   5  165.16    6.40
   8 -11  -5  156.94    9.20
  11  -8  -5  153.12    8.98
   3 -11   5  136.58    7.09
  -3  -8   8   16.13    2.68
 -11   8   8   22.13    2.99
  -8  11   8   19.77    2.24
   3 -11   8   19.21    2.06
 -11   3  -8   22.11    3.64
  -8  -3  -8   15.86    3.39
 -11   3  -8   18.39    1.20
 -11   8   8   19.76    3.29
   3 -11   8   20.00    2.25
   3 -11   8   17.63    2.16
  -8  11   8   21.97    2.37
   3 -11   8   20.38    2.15
  -8  11   8   19.74    2.21
  11  -8  -8   20.50    2.97
   3   8  -8   13.83    2.59
  11  -8  -8   18.04    3.21
   8 -11  -8   17.61    3.48
  -8  11  11   -0.68    2.09
 -11   8  11    0.68    2.25
 -11   3 -11    4.86    2.92
  -8  -3 -11   -0.38    2.72
  11  -8 -11    0.29    2.07
   3   8 -11   -0.29    2.05
   8 -11 -11    2.05    2.39
  11  -8 -11    1.13    2.05
  -3  -8  11    0.27    2.08
 -11   8  11    0.55    1.91
  -8  11  11   -0.20    1.51
   3 -11  11    1.51    1.49
  -8  11  14   71.92    6.53
 -11   8  14   70.27    6.94
  -8  11  14   77.36    6.81
  -3  -8  14   63.13    6.12
 -11   8  14   67.30    6.38
  -8  11  14   79.40    5.93
   3 -11  14   60.66    5.36
 -11   3 -14   64.55    6.87
  -8  -3 -14   68.02    7.10
   3   8 -14   61.99    6.22
  11  -8 -14   74.20    6.76
  11  -8 -14   76.06    6.18
   8 -11 -14   73.98    6.90
 -11   8  17   -0.47    2.86
  -8  11  17   -0.42    1.93
   3   8 -17    0.43    3.02
  11  -8 -17    0.88    3.15
 -11   3 -17   -0.50    3.36
  -8  -3 -17   -2.02    3.24
   3 -11  17   -1.30    2.25
 -11   8  17    1.66    2.74
  -3  -8  17    1.60    2.86
  -8  11  17   -1.03    1.90
  -8  11  17   -0.86    2.01
  -8  11  20    4.96    2.77
 -11   8  20    3.84    3.44
  -3  -8  20    0.93    3.09
   3 -11  20    1.57    2.74
  -9  11 -20   31.33    5.17
   2 -11 -20   35.68    5.55
 -11   9 -20   26.56    5.25
  -2  -9 -20   33.29    5.85
  11  -2 -17    0.52    3.22
   9   2 -17   -2.05    3.48
  -9  -2  17   -0.95    3.12
 -11   2  17   -1.44    3.79
  -2  -9 -17    1.66    3.08
 -11   9 -17    0.41    3.12
  -9  11 -17   -0.35    2.71
   2 -11 -17   -1.83    2.68
  -2  11  17   -1.99    2.31
 -11   9 -14   98.03    7.41
  -2  -9 -14   90.18    7.27
  -9  11 -14  100.58    7.03
   2 -11 -14   74.56    6.43
  -9  -2  14   95.38    8.28
 -11   2  14   85.32    7.80
  -2  11  14   81.56    6.28
  11  -2 -14   91.58    6.94
  -2  11  14   82.67    6.79
   9   2 -14   92.49    6.59
  11  -2 -14   96.16    8.40
   9   2 -14  103.43    8.63
  11  -2 -11  107.68    8.21
   9   2 -11   94.53    7.82
  -9  -2  11  100.14    7.97
 -11   2  11   97.96    7.86
 -11   9 -11  100.36    6.94
  -2  -9 -11   90.08    6.81
  -9  11 -11  109.79    6.59
   2 -11 -11   97.43    6.39
   9 -11  11  110.48    7.76
  11  -2 -11  104.19    7.44
  11  -2  -8   87.35    6.82
  11  -2  -8   86.92    5.24
  -2  11   8   82.45    5.20
   9 -11   8  105.58    5.65
 -11   9  -8   99.81    6.28
  -9  11  -8   93.57    5.35
  -2  -9  -8  104.92    6.53
   2 -11  -8   82.81    5.20
   9 -11   8   99.24    5.30
   9 -11   8  100.63    7.13
  -2  11   8   89.06    5.32
  11  -2  -8   82.04    6.80
   9   2  -8  116.86    7.58
   9 -11   8  100.86    5.44
  -9  -2   8  119.88    7.89
 -11   2   8   93.81    7.20
   9 -11   5  334.47   15.16
   9   2  -5  330.88   12.26
  -9  -2   5  341.02   15.20
  -2  11   5  312.54   11.99
 -11   2   5  311.10   14.89
   9 -11   5  326.97   12.03
 -11   2   5  306.43   13.53
   9 -11   5  320.83   14.88
 -11   9  -5  338.78   13.64
  -2  -9  -5  325.91   13.55
  -9  11  -5  338.97   12.18
   2 -11  -5  313.70   12.14
   9   2  -5  342.74   15.00
  11  -2  -5  296.34   14.48
  -2  11   5  303.52   12.12
   9 -11   5  328.58   12.19
  11  -2  -5  300.70   13.29
   2 -11  -5  314.35   14.43
  -2  11   2   96.72    4.46
   2 -11  -2  107.68    6.49
   9 -11   2  115.46    7.56
  -2  -9  -2  101.50    5.88
 -11   9  -2  139.19    6.51
  11  -9   2  136.40    8.36
 -11   9  -2  132.35    6.26
 -11   2   2   97.27    5.52
  11  -9   2  131.80    7.89
  11  -2  -2   98.80    5.92
  -2  11   2   98.49    6.10
   9 -11   2  120.11    7.45
  -9  11  -2  124.71    4.64
   2 -11  -2  101.41    4.54
  11  -9   2  124.59    6.03
   9 -11   2  121.33    4.61
  -2  11   2  103.27    4.41
   9   2  -2  107.07    7.06
  11  -2  -2  100.79    6.92
   2   9   2  105.93    5.70
  -2  11   2  102.14    4.41
   9 -11   2  124.45    4.63
  11  -9   2  134.81    6.13
 -11   2   2  101.41    7.03
  -9  -2   2  101.77    7.03
  11  -2   1  110.38    5.59
 -11   9   1   98.24    6.14
   2   9  -1  123.92    5.85
  11  -9  -1   96.83    5.55
   2   9  -1  127.90    5.17
   2 -11   1  106.77    4.32
  11  -9  -1  106.22    7.23
  -9  11   1  110.25    4.34
   9 -11  -1  105.84    7.22
  -9  11   1  102.71    4.29
   2 -11   1  106.95    4.37
 -11   9   1   92.65    5.51
  -9  -2  -1  137.45    7.74
 -11   2  -1  107.86    7.11
  -2  -9   1  127.49    6.00
   9 -11  -1  104.24    4.31
  -2  11  -1  108.88    4.23
   2   9  -1  125.78    5.92
  11  -9  -1   87.96    5.44
  11  -9  -1   90.58    7.06
   9 -11  -1  106.57    7.30
   2 -11   1  113.23    6.08
   2   9  -1  133.80    5.93
   2   9  -4  176.15    6.81
  -2  -9   4  156.78    7.75
 -11   9   4  162.41    7.90
  -9  11   4  162.36    6.68
   2 -11   4  155.03    6.56
 -11   9   4  164.61    8.88
  11  -9  -4  170.83    7.96
   2   9  -4  166.16    7.84
   2 -11   4  161.50    6.71
  -9  11   4  173.84    6.83
  -9  -2  -4  165.15    9.66
 -11   2  -4  150.81    9.43
  -2  11  -4  158.44    6.67
  11  -9  -4  163.69    7.92
   2   9  -4  164.30    7.86
   9 -11  -4  164.68    6.80
   9 -11  -4  170.33    9.66
  11  -9  -4  168.86    9.67
  11  -9  -7   10.78    2.97
   9 -11  -7   14.75    3.14
   2 -11   7    5.93    1.45
  -9  11   7    8.41    1.72
 -11   9   7   10.23    2.49
   2 -11   7    4.35    1.27
  -9  -2  -7    5.83    2.75
 -11   2  -7    7.05    2.64
  -2  -9   7    9.45    2.09
 -11   9   7   11.87    2.19
  -2  11  -7    5.25    1.54
  11  -9  -7   11.95    2.30
   2   9  -7    8.27    2.04
   2 -11   7    9.25    1.52
   9 -11  -7    8.99    1.65
  -9  11   7    7.17    1.40
  11  -9 -10   89.31    6.46
   2   9 -10   87.54    6.34
  -9  11  10   89.81    7.17
 -11   9  10   91.97    7.23
 -11   9  10   92.44    7.31
  -2  -9  10   98.56    6.45
 -11   9  10   89.17    6.31
   2 -11  10  101.12    5.81
  -9  11  10   94.97    5.77
 -11   2 -10  100.63    7.95
  -9  -2 -10   99.45    7.84
   9 -11 -10   90.72    7.27
  11  -9 -10   83.72    6.77
   9 -11 -10   89.49    5.81
  -9  11  13    3.80    2.62
  -9  11  13    1.86    2.54
 -11   9  13    1.95    2.47
  11  -9 -13    1.87    2.39
   9 -11 -13    0.37    2.41
  -2  -9  13   -0.30    2.26
 -11   9  13    2.78    2.39
  -9  11  13    0.25    1.78
   2 -11  13    2.66    2.07
 -11   2 -13    4.26    2.94
  -9  -2 -13    1.29    2.76
  11  -9 -13    2.59    2.55
   2   9 -13    0.64    2.26
  11  -9 -16   28.67    4.96
   2   9 -16   47.31    5.81
  -9  11  16   37.30    5.17
  -9  11  16   36.26    5.07
 -11   9  16   35.23    5.31
  -9  -2 -16   47.14    6.26
 -11   2 -16   35.55    5.78
 -11   9  16   35.10    5.17
  -2  -9  16   39.42    4.97
  -9  11  16   35.91    4.43
   2 -11  16   36.46    4.47
  11  -9 -16   36.49    4.78
 -11   9  19   41.98    5.70
  -2  -9  19   32.62    5.38
  -9  11  19   29.59    4.73
   2 -11  19   31.43    4.92
 -11   2 -19   31.55    5.86
  -9  -2 -19   38.92    6.17
 -10  -1  18    2.05    3.29
 -11   1  18    1.54    3.58
 -10  11 -18    5.35    3.04
   1 -11 -18    3.19    2.99
 -11  10 -18    2.89    3.02
  -1 -10 -18    5.09    3.31
  10   1 -18    3.82    3.81
  11  -1 -18    2.20    3.64
 -11  10 -15   63.92    6.18
  -1 -10 -15   54.10    5.88
 -10  11 -15   76.89    6.34
   1 -11 -15   61.11    5.97
  11  -1 -15   69.50    7.46
  10   1 -15   60.10    7.02
 -11   1  15   57.31    6.88
 -10  -1  15   64.31    7.07
  -1  11  15   55.89    5.62
  10   1 -15   55.39    5.42
   1  10  15   68.26    5.53
  11  -1 -15   64.87    5.85
  11  -1 -12    8.96    2.67
  10   1 -12    2.69    2.27
 -10  -1  12    3.94    2.95
 -11   1  12    8.71    3.28
 -11  10 -12    5.99    2.54
  -1 -10 -12    3.93    2.24
 -10  11 -12    6.68    2.47
   1 -11 -12    8.02    2.50
  10   1 -12    5.11    3.07
  11  -1 -12   12.28    3.64
  11  -1  -9   37.33    4.76
  10   1  -9   56.36    5.52
 -10  11  -9   45.55    3.85
   1 -11  -9   33.25    3.51
 -11  10  -9   45.65    4.15
  -1 -10  -9   58.42    4.61
  10 -11   9   48.69    5.47
  11  -1  -9   43.06    4.88
 -10  -1   9   55.25    5.50
 -11   1   9   36.91    4.89
  11  -1  -6   90.90    6.99
  10   1  -6  118.69    7.69
 -11  10  -6  109.99    6.12
  -1 -10  -6  110.74    6.16
  -1  11   6   96.37    5.24
 -11   1   6   92.31    7.23
 -10  -1   6  116.93    7.76
  10 -11   6  107.99    5.37
  -1  11   6   94.80    5.37
  10 -11   6  111.35    5.58
  11  -1  -6   95.22    5.62
  11 -10   6  110.68    8.05
  10 -11   6  106.25    7.58
  10 -11   3   19.90    3.42
  11  -1  -3   23.11    2.98
  11 -10   3   20.17    3.68
  -1  11   3   18.19    1.77
  11 -10   3   15.73    2.01
 -10  -1   3   22.06    3.42
 -11   1   3   17.86    3.16
  10 -11   3   21.54    1.85
  10 -11   3   23.94    3.50
  11  -1  -3   18.98    2.33
  11 -10   3   17.66    3.23
 -10  11  -3   20.69    1.94
   1 -11  -3   17.29    1.81
  10   1  -3   26.36    3.53
  11  -1  -3   19.83    3.29
   1  10   3   20.52    2.24
   1 -11  -3   23.28    3.06
  10 -11   0  117.95    5.27
  -1  11   0  118.29    5.20
   1  10   0  127.61    6.07
  11 -10   0  122.01    6.03
 -10  -1   0  131.46    8.07
 -11   1   0  124.25    7.94
  11  -1   0  134.00    6.56
  -1  11   0  128.84    6.49
   1  10   0  140.18    6.25
  11 -10   0  134.28    8.28
  10 -11   0  119.00    7.99
   1 -11   0  124.67    5.44
 -10  11   0  120.67    5.37
  11 -10   0  116.15    8.06
  10 -11   0  122.59    8.11
   1  10   0  130.12    6.64
   1 -11   0  127.69    6.70
  11  -1   0  130.50    8.00
  10   1   0  134.15    8.13
   1  10   0  138.19    6.15
  11 -10   0  124.67    6.05
  10 -11   0  122.74    5.34
  -1  11   0  124.19    5.27
  -1  11  -3    2.13    1.04
  11 -10  -3    3.36    1.22
   1  10  -3    3.33    1.28
   1 -11   3    2.84    0.97
 -10  11   3    2.12    1.04
  11 -10  -3    2.00    1.15
   1  10  -3    3.05    1.30
  11 -10  -3    4.77    2.44
  10 -11  -3    2.05    2.10
 -11  10   3    2.07    1.65
  11  -1   3    1.63    1.07
  11 -10  -3    4.05    2.12
   1  10  -3    0.95    1.02
  -1  11  -3    1.20    1.26
 -10  11   3    2.13    1.01
   1 -11   3    1.29    0.84
 -10  -1  -3    0.31    2.23
 -11   1  -3    0.92    1.99
  11 -10  -6  207.39    9.56
   1  10  -6  205.84    9.45
  10 -11  -6  204.56    9.03
  -1  11  -6  217.84    9.11
   1 -11   6  215.28    9.04
 -10  11   6  213.16    9.15
 -11   1  -6  220.33   11.95
 -10  11   6  211.66   11.23
 -11  10   6  197.62   10.81
 -10  -1  -6  231.45   12.19
   1 -11   6  219.14    8.46
  11 -10  -6  201.06   11.36
  10 -11  -6  201.56   11.42
  -1 -10   6  208.14    9.49
 -11  10   6  195.82    9.42
 -10  11   9   75.78    6.57
 -11  10   9   80.84    6.65
   1 -11   9  104.60    5.64
 -10  11   9   74.29    5.05
  -1 -10   9   90.57    5.79
 -11  10   9   84.40    5.71
 -11   1  -9   95.86    7.70
 -10  -1  -9   93.68    7.64
  11 -10  -9   84.44    5.86
   1  10  -9   77.80    5.66
  10 -11  -9   76.51    5.31
  -1  11  -9  100.83    5.82
  10 -11  -9   78.73    6.85
  11 -10  -9   86.83    6.99
 -11  10  12    7.57    3.13
 -10  11  12    8.26    2.91
 -10  11  12    6.39    3.03
 -11  10  12   11.35    3.42
  11 -10 -12    3.69    2.60
  10 -11 -12    7.09    2.88
  -1 -10  12    8.77    2.48
 -11  10  12    5.94    2.40
   1 -11  12    7.12    2.25
 -10  11  12    8.93    2.23
 -11   1 -12    5.94    3.18
 -10  -1 -12    7.24    3.16
   1  10 -12    7.60    2.67
  -1  11 -12    7.11    2.47
  10 -11 -12    9.75    2.76
  11 -10 -12   12.08    2.97
 -10  11  15   92.65    8.06
 -10  11  15   74.55    7.42
 -11  10  15   93.40    8.32
  11 -10 -15   81.03    7.17
   1  10 -15   87.38    7.31
 -11   1 -15   98.34    8.87
 -10  -1 -15  103.52    9.22
 -11  10  15   79.75    7.00
  -1 -10  15   95.51    7.31
 -10  11  15   70.67    6.32
   1 -11  15  102.35    7.20
  10 -11 -15   85.28    7.53
  11 -10 -15   82.98    7.15
 -11  10  18    7.79    3.39
  -1 -10  18    1.56    2.56
 -10  11  18    4.58    2.93
   1 -11  18    9.76    3.29
 -11   1 -18   14.30    4.74
 -10  -1 -18    6.62    4.00
 -10  11  18    3.34    2.98
 -11  10  18    9.35    3.56
 -11  11 -19    9.12    3.64
   0 -11 -19   10.29    3.43
  11   0 -16  115.33   10.19
 -11  11 -16  102.63    8.18
   0 -11 -16  126.75    9.02
   0  11  16  129.24    8.25
 -11   0  16  104.89    9.60
 -11   0  13    0.43    3.02
 -11  11 -13   -1.13    2.18
   0 -11 -13   -1.46    2.38
  11   0 -13   -1.69    3.06
  11   0 -13   -0.63    2.11
 -11   0  10    3.37    2.89
 -11  11 -10    0.43    1.65
   0 -11 -10   -0.23    1.76
  11   0 -10    2.95    2.76
  11   0 -10   -0.98    2.35
 -11   0   7    1.01    2.46
 -11  11  -7    1.33    1.55
   0 -11  -7    3.66    1.59
  11 -11   7    0.35    2.39
   0  11   7    1.16    1.39
  11   0  -7    0.96    2.44
  11 -11   4  249.81   13.25
  11   0  -4  241.51   11.01
  11 -11   4  262.20   10.38
 -11   0   4  244.90   12.81
   0  11   4  257.38   10.37
  11   0  -4  272.97   13.12
  11 -11   4  265.12   13.21
  11   0  -4  250.39   10.32
   0  11   1    5.95    1.59
  11 -11   1    2.99    2.12
 -11  11  -1    3.93    1.30
  11 -11   1    5.09    2.72
   0  11   1    3.50    1.12
  11 -11   1    3.99    1.07
  11   0  -1    4.17    2.28
 -11   0   1    4.92    2.43
 -11   0  -2    3.20    2.21
  11   0   2    3.70    1.33
  11 -11  -2    6.36    2.48
  11 -11  -2    6.55    1.25
   0  11  -2    5.68    1.31
  11 -11  -2    4.37    2.42
   0  11  -2    4.44    1.48
 -11  11   5  222.16    9.53
   0 -11   5  216.77    9.39
 -11  11   5  217.11   11.44
  11   0   5  225.08    8.86
   0 -11   5  236.14    9.69
 -11  11   5  229.46    9.74
 -11   0  -5  240.06   12.75
  11 -11  -5  212.82    9.49
   0  11  -5  226.23    9.52
  11 -11  -5  226.68   12.21
  11 -11  -8    2.08    1.52
  11 -11  -8   -0.34    2.26
 -11   0  -8   -1.48    2.61
 -11  11   8    0.32    1.83
   0 -11   8   -0.34    1.40
 -11  11   8    1.07    1.32
  11 -11 -11   36.25    4.66
   0  11 -11   28.47    3.64
 -11  11  11   33.43    4.71
 -11  11  11   27.81    3.33
   0 -11  11   24.14    3.22
  11 -11 -11   31.00    3.81
 -11   0 -11   24.15    4.52
 -11  11  14  173.92   11.27
 -11  11  14  153.31   10.70
  11 -11 -14  149.05    9.54
   0  11 -14  156.73    9.61
 -11   0 -14  149.79   11.26
   0 -11  14  153.41    9.26
 -11  11  14  147.91    9.27
  11 -11 -14  152.28   10.20
 -11  11  17    4.82    2.92
   0 -11  17    3.51    2.54
 -11  11  17    2.41    3.00
 -11   0 -17    0.54    3.47
  11 -11 -17    4.03    2.99
 -11  11  20    4.77    3.32
   0 -11  20    1.23    2.86
   6 -12   0  158.72    8.29
   6   6   0  121.26    6.33
  12  -6   0  153.35    8.42
   6   6   0  124.97    7.41
  12  -6   0  139.85    7.75
  12  -6   0  144.28    8.32
  -6  -6   0  122.96    7.50
 -12   6   0  161.72    8.16
  12  -6   0  144.67    8.75
  12  -6   3   54.98    4.80
  12  -6  -3   69.54    5.64
   6   6  -3   64.36    4.33
  12  -6  -3   62.28    4.98
   6 -12   3   59.78    4.74
 -12   6   3   58.72    4.86
  -6  -6   3   56.68    4.82
 -12   6  -3   61.03    5.14
  -6  -6  -3   57.80    5.05
   6   6  -3   62.02    3.27
   6 -12   3   58.48    4.71
   6 -12  -3   69.70    5.53
  12  -6  -3   61.14    5.26
   6   6  -3   69.38    5.10
  12  -6  -3   63.49    4.93
  12  -6  -6  385.50   16.86
   6 -12   6  392.27   16.19
   6 -12  -6  407.25   17.77
   6 -12   6  400.32   13.91
 -12   6   6  395.07   16.80
   6 -12   6  402.82   16.41
 -12   6  -6  360.91   16.89
  -6  -6  -6  380.82   17.18
  12  -6  -6  410.59   17.93
  12  -6   6  368.46   16.24
 -12   6   6  412.59   17.27
  -6  -6   6  375.19   16.81
  12  -6  -6  413.25   17.20
   6   6  -6  353.34   16.48
   6 -12   6  392.44   13.67
  -6  12   6  389.13   13.76
   6 -12   6  390.59   13.68
  -6  12   6  390.70   13.77
  12  -6  -9  435.97   18.75
   6   6  -9  382.38   17.99
  12  -6  -9  428.30   18.79
  12  -6   9  409.39   16.72
 -12   6   9  422.72   18.60
   6 -12   9  430.78   17.53
 -12   6  -9  434.80   18.91
  -6  -6  -9  380.63   18.33
   6 -12   9  423.69   17.12
   6 -12  -9  439.05   19.33
  12  -6  -9  423.68   17.70
   6 -12   9  410.52   15.69
  -6  -6   9  379.03   17.94
 -12   6   9  437.66   18.63
  12  -6 -12   10.06    3.13
   6   6 -12    6.98    2.84
  -6  12  12    7.44    2.45
 -12   6  12    6.90    2.73
  -6  -6  12    4.76    2.74
 -12   6  12    5.61    2.88
  -6  12  12    7.10    2.07
   6 -12  12    6.88    2.05
   6 -12 -12   10.74    3.23
  12  -6 -12    4.77    2.08
 -12   6 -12    4.76    2.83
  -6  -6 -12    7.38    2.97
  -6  12  15  106.19    7.87
 -12   6  15  102.71    8.61
  -6  12  15  101.78    7.98
  -6  -6  15  100.45    8.39
 -12   6  15   97.87    8.32
  -6  12  15   94.60    6.95
   6 -12  15  103.95    7.13
 -12   6 -15   85.44    8.07
  -6  -6 -15   96.86    8.41
  12  -6 -15   94.89    8.40
   6   6 -15   85.99    8.15
  12  -6 -15   96.53    6.59
   6 -12  18   30.00    4.34
  -6  -6  18   15.76    4.26
 -12   6  18   38.85    5.85
   6   6 -18   19.53    4.88
  12  -6 -18   30.30    5.49
  -6  12  18   38.30    5.16
  -6  12  18   28.77    4.76
 -12   6 -18   37.66    5.74
  -6  -6 -18   34.03    5.60
  -5  12  19    2.29    2.52
 -12   7 -19   -0.50    3.27
  -5  -7 -19    5.06    3.57
  -7  -5  19    1.50    3.26
 -12   5  19   -1.52    3.49
   7 -12  19   -1.07    2.99
  -5  12  19    2.04    2.82
   7   5 -16   -1.87    3.34
  12  -5 -16    2.39    3.45
  -7  -5  16   -0.87    3.15
 -12   5  16   -2.22    3.53
  -5  12  16    1.56    2.35
   7 -12  16    0.29    2.17
 -12   7 -16    0.43    2.89
  -5  -7 -16    1.30    2.63
  -5  12  16    2.70    2.41
  -5  12  16   -0.35    2.21
  -5  12  13    4.26    2.15
 -12   5  13    5.69    3.05
   7 -12  13    4.00    2.55
  -7  -5  13    2.63    2.72
  -5  12  13    6.70    2.32
   7 -12  13    5.87    2.42
 -12   5  13    3.47    2.79
  12  -5 -13    3.78    1.90
 -12   7 -13    1.50    2.48
  -5  -7 -13    1.51    2.80
  12  -5 -13    2.78    3.04
   7   5 -13    2.32    2.52
   5 -12 -10   30.80    4.32
  12  -5 -10   18.83    2.87
   7 -12  10   10.12    2.69
  12  -7  10   15.38    2.39
  12  -5 -10   21.18    3.75
  -5  12  10   24.82    2.75
 -12   5  10   19.18    3.56
 -12   5  10   17.40    3.38
  -7  -5  10   14.71    3.34
   7 -12  10   10.00    2.00
 -12   7 -10   16.18    3.40
  -5  -7 -10   26.54    3.97
   7   5 -10   21.03    3.68
  12  -5 -10   18.37    3.65
   5 -12  -7   45.52    4.86
   7 -12   7   36.65    3.91
  12  -5  -7   38.60    3.96
   7 -12   7   38.82    2.75
  -7  -5   7   46.02    4.69
 -12   5   7   36.01    4.34
  12  -7   7   36.89    3.72
  12  -5  -7   34.45    4.49
 -12   5   7   42.24    4.33
   7 -12   7   39.12    4.11
 -12   7  -7   38.32    4.27
  -5  -7  -7   50.62    4.75
   7 -12   7   39.57    2.59
   7 -12   7   38.73    2.52
  12  -5  -7   39.52    4.32
   7   5  -7   49.54    4.73
  12  -7   4   13.95    2.60
  12  -5  -4    9.75    2.60
 -12   5   4    9.20    2.22
   7 -12   4   10.96    2.50
  12  -5  -4   11.08    2.32
   7   5  -4   16.24    2.22
  -7  -5   4   21.52    3.08
 -12   5   4   13.15    2.75
   7   5  -4   13.78    1.27
 -12   7  -4   12.53    2.60
  -5  -7  -4   17.27    2.88
   7   5  -4   17.12    2.81
  12  -5  -4   12.03    2.63
  12  -5  -4    7.36    2.38
   7 -12   4    9.23    2.49
   5 -12  -4    9.11    2.60
   7 -12   1    0.24    1.63
  12  -5  -1    2.70    1.75
   7   5  -1    7.18    1.51
   7   5  -1   11.12    2.46
  12  -7   1    1.39    1.58
   5   7   1    9.18    2.05
  12  -5  -1    3.02    1.96
   5 -12  -1    1.14    1.76
   5   7   1    6.48    1.51
   7   5  -1    7.86    1.42
   7 -12   1    3.35    1.94
  12  -7   1    3.23    2.09
  12  -7   1    3.05    2.54
  12  -5  -1    3.78    2.29
  12  -5  -1    2.45    1.99
  -5  -7  -1    7.05    2.13
 -12   7  -1    3.33    1.80
  -7  -5   1    6.17    2.22
 -12   5   1    3.05    1.96
   7 -12  -2    4.45    2.32
   5 -12   2    4.67    1.78
   5   7  -2    4.88    1.10
  12  -7  -2    3.66    2.31
   7   5   2    2.21    0.76
 -12   7   2    6.08    1.85
  12  -7  -2    5.35    2.27
  12  -7  -2    7.14    2.02
   5   7  -2    3.75    1.79
  -5  -7   2    7.59    2.08
 -12   7   2   10.41    2.16
  12  -5   2    4.59    2.07
  12  -7  -2    6.23    2.40
  -7  -5  -2    2.40    1.98
 -12   5  -2    6.23    2.24
  12  -7  -5   45.45    4.15
   5   7  -5   40.79    3.94
   5 -12   5   43.98    3.77
  12  -7  -5   50.21    4.71
   5 -12   5   49.13    3.90
   7 -12  -5   40.00    4.57
  -7  12   5   40.61    2.07
 -12   5  -5   33.55    4.11
  -7  -5  -5   32.46    4.17
   5 -12   5   41.25    2.04
  -7  12   5   40.17    2.05
  -5  -7   5   39.24    3.89
 -12   7   5   44.44    4.08
   5 -12   5   38.71    1.90
  12  -7  -5   45.20    4.71
  12  -5   5   35.21    3.87
  12  -7  -8   18.63    3.14
   5   7  -8   20.58    3.31
   7 -12  -8   24.89    3.83
  12  -7  -8   17.68    3.28
  12  -5   8   15.50    2.66
 -12   7   8   20.95    3.41
   5 -12   8   24.06    2.90
  -5  -7   8   18.30    3.22
 -12   7   8   19.61    3.16
   5 -12   8   22.01    2.81
   5 -12   8   19.53    1.96
  -7  -5  -8   16.11    3.45
 -12   5  -8   16.55    3.44
  12  -5  11    4.30    1.76
  -7  12  11    4.20    2.19
 -12   5 -11    3.69    3.02
  -7  -5 -11    8.20    3.24
  -7  12  11    2.00    1.74
   5 -12  11    2.75    1.45
  -5  -7  11    2.14    2.19
 -12   7  11   -0.63    2.59
 -12   7  11    0.35    2.09
  12  -7 -11    0.26    1.93
   7 -12 -11    1.84    2.29
  12  -7 -11    1.95    2.24
   5   7 -11    3.78    2.53
  -7  12  14    8.92    2.78
  -7  12  14    3.96    2.14
 -12   5 -14    3.44    3.04
  -7  -5 -14    3.90    2.95
  -7  12  14    7.52    2.47
   5 -12  14    8.78    2.75
  -5  -7  14    1.45    2.40
 -12   7  14    9.35    3.12
 -12   7  14    9.51    3.16
   7 -12 -14    4.56    2.90
  12  -7 -14    6.99    2.52
  12  -7 -14    5.98    3.24
   5   7 -14   -0.39    2.88
  -7  12  17    0.41    2.12
 -12   5 -17    2.95    3.51
  -7  -5 -17    1.98    3.33
  -7  12  17   -0.42    2.09
   5   7 -17    0.93    3.42
  12  -7 -17   -0.47    3.40
   5 -12  17    0.31    2.19
  -5  -7  17   -0.85    3.16
 -12   7  17   -0.44    3.29
  -7  12  17   -0.66    2.29
 -12   8 -20   84.22    8.57
  -4  12  17    2.73    2.29
  -4  -8 -17    0.44    2.93
 -12   8 -17   -1.31    3.31
  -8  -4  17    0.95    3.42
 -12   4  17    0.48    3.39
  -4  12  17    5.08    2.67
   8 -12  17    2.90    2.56
  12  -4 -17   -0.52    3.41
   8   4 -17    0.50    3.47
  -4  12  17    3.41    2.71
  -4  12  14   54.53    5.52
  -8  12 -14   96.24    6.56
   4 -12 -14   49.50    5.21
 -12   8 -14   73.22    6.76
  -4  -8 -14   64.57    6.47
   8   4 -14   70.85    5.62
  -4  12  14   62.84    6.23
   8 -12  14   88.84    6.71
  12  -4 -14   63.77    6.97
   8   4 -14   87.78    7.75
  -8  -4  14   68.00    7.01
 -12   4  14   71.80    7.08
  12  -4 -11  207.38   10.14
   8 -12  11  224.22   11.57
  12  -4 -11  226.08   12.22
 -12   4  11  227.15   12.21
   4 -12 -11  194.13   10.15
  -8  12 -11  230.76   10.49
 -12   8 -11  244.09   12.32
  -4  -8 -11  197.64   11.57
  12  -4 -11  224.55   12.65
   8   4 -11  243.86   12.95
  -8  -4  11  232.70   12.74
 -12   4  11  214.88   12.49
   4 -12  -8   21.49    3.69
   8 -12   8   19.60    3.16
  12  -4  -8   16.79    2.55
  12  -4  -8   17.01    3.38
   8 -12   8   17.36    1.97
 -12   4   8   22.51    3.33
  -8  -4   8   19.85    3.47
 -12   4   8   16.42    3.43
  12  -4  -8   13.27    3.06
   8   4  -8   23.68    3.58
 -12   8  -8   18.84    3.17
  -4  -8  -8   17.11    3.11
   8   4  -5   95.53    6.32
  12  -4  -5   73.74    5.78
  -4  12   5   59.87    3.17
   8 -12   5   73.74    3.26
  12  -8   5   83.01    5.53
  12  -4  -5   73.57    6.12
 -12   4   5   73.27    5.28
   8 -12   5   76.27    5.80
  -4  -8  -5   81.77    5.66
 -12   8  -5   82.97    5.70
   8   4  -5   86.14    3.61
   8 -12   5   70.37    3.22
 -12   4   5   83.81    6.26
  -8  -4   5   91.98    6.52
  -4  12   5   61.90    3.22
   8 -12   5   68.62    5.61
   4 -12  -5   58.45    5.38
   8   4  -5   85.48    3.41
  12  -4  -5   71.59    5.44
   8   4  -2    4.41    1.96
  12  -4  -2    2.51    1.92
   8 -12   2    1.79    1.96
   4 -12  -2    1.14    1.75
  12  -8   2    5.70    1.96
  12  -4  -2    2.60    2.04
  12  -8   2    5.14    2.86
  12  -4  -2    2.27    2.04
   8   4  -2    4.55    1.30
 -12   8  -2    5.03    1.39
 -12   4   2    2.23    1.36
  12  -4  -2    3.13    1.63
   8 -12   2    3.27    1.91
 -12   4   2    4.34    2.05
  -8  -4   2    5.38    2.27
 -12   8  -2    6.43    2.06
  -4  -8  -2    5.69    1.94
  12  -8  -1  510.43   21.14
 -12   8   1  499.39   19.89
  12  -8  -1  514.14   21.35
   4   8  -1  524.07   18.00
   4   8  -1  556.31   20.17
  12  -8  -1  524.44   20.01
   8   4   1  574.77   21.40
  12  -4   1  505.55   20.99
 -12   4  -1  508.29   21.38
  -8  -4  -1  537.71   21.78
  12  -8  -1  488.42   21.63
   8 -12  -1  503.66   21.30
   4 -12   1  505.78   20.11
   4   8  -1  507.73   18.87
  -4  -8   1  534.70   20.10
  -8  -4  -1  515.61   21.07
 -12   4  -1  508.82   20.97
 -12   8   1  487.01   19.84
  12  -8  -4  148.46    7.70
   4   8  -4  156.27    7.71
 -12   8   4  134.71    7.82
  12  -8  -4  133.92    8.28
  -8  -4  -4  143.44    8.79
 -12   4  -4  128.59    8.39
  12  -8  -4  133.23    8.55
   4   8  -4  142.53    5.48
   8 -12  -4  120.21    8.15
   4 -12   4  111.87    6.72
  -4  -8   4  150.98    7.69
 -12   8   4  142.09    7.53
  -8  12   4  130.11    4.85
  -8  -4  -7   22.25    3.92
 -12   8   7   29.28    3.59
   4   8  -7   23.10    3.29
 -12   8   7   32.03    4.04
   4 -12   7   40.13    3.41
 -12   4  -7   34.96    4.52
   4 -12   7   45.11    2.85
   4 -12   7   36.20    3.21
  12  -8  -7   29.17    3.92
   8 -12  -7   31.12    4.24
  -4  -8   7   23.97    3.24
   4 -12   7   40.91    2.57
  12  -8  -7   29.59    3.61
   4 -12   7   40.62    2.57
  12  -8 -10  318.18   15.70
   4   8 -10  341.47   15.78
  -8  12  10  349.92   16.79
  12  -4  10  375.60   15.19
 -12   8  10  348.11   16.62
   4 -12  10  366.53   14.43
 -12   4 -10  376.56   17.37
  -8  -4 -10  330.28   16.88
   8 -12 -10  316.81   16.50
  12  -8 -10  333.21   15.76
  -8  12  10  331.52   13.91
   4 -12  10  377.24   14.10
  -4  -8  10  346.37   15.74
 -12   8  10  309.76   15.42
  12  -8 -13   -0.36    2.54
   4   8 -13    0.70    2.59
  -8  12  13   -0.37    1.77
  -8  12  13   -1.54    2.37
 -12   8  13    1.20    2.80
  -4  -8  13    0.33    2.36
 -12   8  13   -1.36    2.67
  -8  12  13    0.70    1.67
   4 -12  13    3.75    2.06
 -12   4 -13    1.68    2.70
  -8  -4 -13   -0.42    2.99
   8 -12 -13    2.78    2.90
  12  -8 -13    1.73    2.03
 -12   4 -16   87.63    8.52
  -8  -4 -16   87.33    8.56
  -4  -8  16   94.27    7.82
 -12   8  16   78.39    7.45
  -8  12  16   76.16    6.38
   4 -12  16   81.41    6.43
  -8  12  16   71.92    7.17
  -8  12  16   76.50    7.22
 -12   8  16   83.60    8.03
  12  -8 -16   73.08    6.25
  12  -8 -16   79.40    7.78
   4   8 -16   86.26    7.94
 -12   4 -19   66.18    7.96
  -8  -4 -19   74.89    8.24
   4   8 -19   68.21    7.56
  -4  -8  19   75.84    7.79
 -12   8  19   60.44    7.21
   4 -12  19   84.69    7.15
  -9  -3  18    3.06    3.33
 -12   3  18   -0.51    3.41
   3 -12 -18    0.76    2.78
  -3  -9 -18    3.16    3.15
 -12   9 -18    4.90    3.58
  -3  12  18   -0.36    2.45
  12  -3 -15   35.50    5.92
  -3  12  15   39.57    4.70
  -9  12 -15   63.37    5.72
   3 -12 -15   48.97    5.21
 -12   9 -15   57.90    6.03
  -3  -9 -15   61.41    6.30
  -9  -3  15   63.63    6.88
 -12   3  15   42.21    6.14
  -3  12  15   49.37    5.54
   9 -12  15   68.17    6.20
   9   3 -15   75.61    7.56
   9 -12  12   44.56    5.16
  12  -3 -12   34.96    4.60
  -9  -3  12   54.33    6.01
 -12   3  12   51.64    5.88
  -9  12 -12   46.42    4.25
   3 -12 -12   39.35    4.05
 -12   9 -12   38.96    4.65
  -3  -9 -12   45.52    4.94
  12  -3 -12   38.74    5.23
   9   3 -12   37.13    5.11
  12  -3  -9    8.10    1.89
  12  -3  -9    7.05    2.75
   9 -12   9   12.91    3.30
  -9  -3   9    7.15    2.69
 -12   3   9    8.30    2.81
  12  -3  -9   10.88    3.21
   9   3  -9    2.99    2.55
 -12   9  -9    5.97    2.44
  -3  -9  -9    0.79    2.04
   3 -12  -9    8.64    1.82
   3 -12  -6    3.45    1.08
  12  -3  -6    2.00    1.67
   3 -12  -6    4.23    2.25
   9 -12   6    6.32    2.46
  12  -3  -6    2.22    2.24
   9 -12   6    4.59    1.07
 -12   3   6    2.90    1.96
   9 -12   6    5.37    2.48
  12  -3  -6    3.83    2.30
   9   3  -6    0.86    2.06
   9 -12   6    3.34    1.04
  -9  -3   6   -0.30    2.12
 -12   3   6    2.14    2.39
 -12   9  -6    1.75    1.74
  -3  -9  -6    0.44    1.74
   9 -12   3  101.30    3.58
  -3  12   3   86.38    3.42
   9   3  -3   97.52    6.72
  12  -3  -3   95.54    6.78
   9 -12   3  103.85    3.58
  -3  12   3   85.11    3.43
   3 -12  -3   84.70    6.09
   9 -12   3   95.11    6.83
  12  -9   3  106.17    7.67
  12  -3  -3   93.82    6.30
 -12   9  -3  111.61    5.51
 -12   3   3  100.50    5.66
   9 -12   3  112.96    7.25
  12  -3  -3   99.67    5.92
   9   3  -3   96.83    4.09
  -9  12  -3   92.73    3.48
   3 -12  -3   82.07    3.52
 -12   9  -3  121.26    6.38
  -3  -9  -3   80.97    5.56
  -3  12   3   88.29    3.43
   9 -12   3  103.40    3.59
  -9  -3   3   93.78    6.78
 -12   3   3  110.06    7.17
  12  -9   0  127.94    8.47
  12  -3   0  118.77    6.23
 -12   3   0  120.06    5.87
 -12   9   0  121.31    6.72
  12  -9   0  128.49    8.10
   3   9   0  125.17    5.67
   9 -12   0  117.26    7.76
  12  -9   0  124.41    6.60
   9   3   0  133.24    7.92
  12  -3   0  125.08    7.76
   3   9   0  120.22    6.48
 -12   9   0  119.52    6.74
  -3  -9   0  132.70    6.99
 -12   3   0  117.60    7.68
  -9  -3   0  130.64    8.01
   3   9   0  127.35    6.37
   3 -12   0  107.95    6.65
   9 -12   0  106.83    7.53
  12  -9  -3   25.78    3.82
   9 -12  -3   24.35    3.93
  -3  -9   3   42.77    3.55
 -12   9   3   32.19    3.14
 -12   3  -3   36.74    2.16
 -12   9   3   31.94    3.58
  12  -9  -3   33.05    4.02
   3 -12   3   28.98    1.46
  -9  12   3   23.76    1.37
 -12   3  -3   33.38    4.24
  -9  -3  -3   37.43    4.58
  -9  12   3   23.69    1.37
   3 -12   3   28.55    1.45
   3 -12   3   28.59    2.94
   3   9  -3   37.34    2.50
  12  -9  -3   28.44    3.03
   3   9  -3   42.32    3.50
 -12   9   6   17.19    3.13
   3   9  -6   14.94    2.56
   3 -12   6   18.51    1.83
  12  -9  -6   24.62    3.87
   3 -12   6   15.85    2.13
   9 -12  -6   19.46    3.42
 -12   3  -6   17.22    3.37
  -9  -3  -6    7.26    2.77
   3 -12   6   15.80    1.64
  12  -9  -6   25.31    3.03
 -12   9   6   18.19    2.71
  -3  -9   6    9.50    2.22
  12  -9  -9    1.23    2.25
   9 -12  -9    0.35    2.37
   3 -12   9    4.23    1.41
  -9  12   9   -0.33    2.28
 -12   9   9    2.97    2.33
 -12   9   9    0.99    2.18
  12  -9  -9    0.77    1.86
   3   9  -9    0.50    1.90
  -3  -9   9   -1.20    1.87
 -12   9   9   -0.25    1.75
   3 -12   9    5.55    1.49
  -9  12   9    0.75    1.21
 -12   3  -9    3.67    2.86
  -9  -3  -9   -0.74    2.62
  -9  12  12   14.10    3.61
 -12   9  12   18.83    4.03
 -12   3 -12   20.24    4.17
  -9  -3 -12   17.86    4.38
  12  -9 -12   23.77    3.92
   3   9 -12   14.45    3.20
   9 -12 -12   16.16    3.86
  12  -9 -12   15.43    3.39
  -3  -9  12    9.34    2.84
 -12   9  12   15.21    3.24
  -9  12  12   17.18    2.63
   3 -12  12   19.13    2.71
 -12   9  15   61.90    6.87
  -9  12  15   54.49    6.17
  -9  12  15   50.33    5.87
  -3  -9  15   53.04    5.94
 -12   9  15   59.38    6.28
  -9  12  15   58.20    5.40
   3 -12  15   73.40    5.88
 -12   3 -15   77.34    7.85
  -9  -3 -15   59.41    7.20
   3   9 -15   61.15    6.46
  12  -9 -15   55.68    6.38
  12  -9 -15   57.15    5.82
   9 -12 -15   58.68    6.58
 -12   3 -18   12.51    4.42
  -9  -3 -18   16.43    4.85
  -3  -9  18   17.61    4.21
 -12   9  18    8.74    3.50
   3 -12  18    8.82    2.97
  -9  12  18   13.72    3.67
   3   9 -18   14.02    4.16
  12  -9 -18   14.29    4.15
  -9  12  18    6.89    2.84
 -12  10 -19   32.64    5.49
  -2 -10 -19   25.51    4.92
 -12  10 -16   13.34    3.64
  -2 -10 -16   11.29    3.64
   2 -12 -16   10.40    3.21
 -10  -2  16   10.65    3.91
 -12   2  16   14.64    4.62
  12  -2 -16   18.79    4.93
  10   2 -16    7.51    3.73
  -2  12  16   14.50    3.41
  10 -12  16   23.01    4.28
 -12  10 -13   14.01    3.31
 -10  12 -13   19.40    3.21
   2 -12 -13   22.96    3.53
  -2 -10 -13   32.89    4.34
  12  -2 -13   19.98    3.86
  10 -12  13   21.29    4.06
  10   2 -13   31.48    4.12
  12  -2 -13   25.98    4.68
  10   2 -13   25.59    4.63
  -2  12  13   18.31    3.12
 -10  -2  13   26.64    4.62
 -12   2  13   14.52    4.00
  12  -2 -10  272.76   14.42
  10   2 -10  226.54   13.60
   2 -12 -10  268.96   11.98
 -12  10 -10  270.30   12.85
  -2 -10 -10  262.54   12.88
 -10  12 -10  272.30   11.90
 -10  -2  10  275.60   14.47
 -12   2  10  281.21   14.67
  10 -12  10  268.27   13.91
  12  -2 -10  259.29   13.69
  12  -2  -7   13.96    3.37
  10 -12   7   17.57    3.50
  10   2  -7   16.48    3.31
  12  -2  -7   16.10    3.40
  10 -12   7   17.90    2.04
 -10  -2   7   15.37    3.39
 -12   2   7   16.51    3.46
  12  -2  -7   13.22    2.22
   2 -12  -7   11.64    1.79
  -2 -10  -7   14.27    2.57
 -12  10  -7   14.64    2.63
  10 -12   4   86.69    6.69
   2 -12  -4   67.99    5.56
  12  -2  -4   68.61    5.19
  12 -10   4   65.45    6.51
 -12  10  -4   81.52    4.72
  10 -12   4   84.70    3.84
  10 -12   4   84.14    6.41
  12  -2  -4   68.75    4.70
   2 -12  -4   75.48    3.81
 -12  10  -4   72.29    4.99
  -2 -10  -4   74.66    5.04
  10   2  -4   74.78    6.11
  10 -12   4   84.05    3.92
  12  -2  -4   70.83    6.04
 -12   2   4   78.01    6.33
 -10  -2   4   72.78    6.25
  10 -12   1  147.64    5.10
  -2  12   1  127.56    4.86
   2 -12  -1  132.84    7.34
  10 -12   1  154.93    9.07
 -12  10  -1  139.97    7.00
  -2 -10  -1  103.91    6.42
  12 -10   1  147.69    6.91
   2  10   1  108.42    6.28
  10   2  -1  103.41    7.64
  12  -2  -1  125.53    8.16
  12 -10   1  149.07    9.24
 -12  10  -1  144.73    7.31
 -12   2   1  130.99    6.25
  -2  12   1  127.12    6.97
  12 -10   1  150.41    8.94
  10 -12   1  157.78    8.94
   2  10   1  107.23    6.09
 -10  12  -1  143.34    5.04
   2 -12  -1  127.23    5.05
 -10  -2   1  108.07    7.92
 -12   2   1  132.22    8.38
   2  10   1  110.40    6.21
  12 -10   1  131.07    6.58
  10 -12   1  151.88    5.15
  -2  12   1  121.50    4.85
  12  -2   2  169.34    7.27
 -12  10   2  146.25    8.29
  12 -10  -2  137.73    7.21
   2  10  -2  164.48    7.49
  12 -10  -2  141.87    9.08
   2 -12   2  169.15    6.00
  -2 -10   2  163.11    7.54
 -12  10   2  143.09    7.37
 -12   2  -2  168.84    9.86
 -10  -2  -2  159.95    9.73
 -10  12   2  141.96    5.88
   2 -12   2  163.35    6.05
   2 -12   2  163.80    7.77
   2  10  -2  163.97    7.26
  10 -12  -2  137.04    9.10
  12 -10  -2  151.30    9.56
  12 -10  -2  137.17    7.26
   2  10  -2  166.76    7.55
  10 -12  -2  140.11    5.88
  12 -10  -5  272.80   12.24
   2  10  -5  306.42   12.46
   2 -12   5  288.60   10.96
  -2 -10   5  290.39   12.27
 -12  10   5  269.03   12.15
   2 -12   5  289.94   10.87
 -12   2  -5  294.36   14.74
 -10  -2  -5  294.67   14.83
   2 -12   5  290.80   11.57
  12 -10  -5  280.82   14.24
  10 -12  -5  281.92   14.45
 -12  10   5  287.64   13.71
  10 -12  -8   63.87    6.21
  12 -10  -8   67.09    6.01
 -12  10   8   63.88    5.78
   2 -12   8   59.49    3.91
 -12   2  -8   62.14    6.26
 -10  -2  -8   58.29    6.03
 -10  12   8   65.34    6.07
 -12  10   8   61.63    4.81
  -2 -10   8   54.27    4.50
  10 -12  -8   64.23    4.26
  12 -10  -8   57.99    4.85
   2  10  -8   59.41    4.80
 -12  10  11   59.31    6.16
 -10  12  11   63.58    6.33
 -12  10  11   52.95    5.85
 -12  10  11   56.99    5.19
   2 -12  11   74.72    5.02
 -10  12  11   65.80    4.83
  -2 -10  11   64.48    5.35
 -12   2 -11   79.08    7.32
 -10  -2 -11   67.10    6.95
  10 -12 -11   56.62    6.19
  12 -10 -11   53.50    5.63
  12 -10 -11   72.12    5.88
   2  10 -11   65.64    5.59
 -10  12  14   24.56    4.40
 -10  12  14   30.92    4.92
 -12  10  14   23.97    4.55
  12 -10 -14   29.13    4.47
  10 -12 -14   29.74    4.58
  -2 -10  14   24.14    3.95
 -12  10  14   29.89    4.38
  12 -10 -14   28.34    4.46
   2  10 -14   24.04    4.19
 -12   2 -14   23.07    4.79
 -10  -2 -14   27.59    5.32
 -10  12  14   30.32    3.77
   2 -12  14   33.03    3.88
 -12  10  17    1.97    3.17
 -10  12  17    2.34    2.48
 -12   2 -17    2.14    3.34
 -10  -2 -17    3.77    3.76
 -10  12  17    7.16    3.16
  12 -10 -17    5.51    2.84
  12 -10 -17    3.78    2.86
   2  10 -17    1.24    2.98
  -2 -10  17    4.56    2.94
 -12  10  17    3.59    2.89
   2 -12  17    4.18    2.58
  -2 -10  20   67.62    7.24
  11   1 -17    6.44    3.93
  12  -1 -17    5.95    3.91
 -12  11 -17    0.77    2.73
  -1 -11 -17    2.39    3.04
   1 -12 -17    2.22    2.67
 -11  -1  17    0.52    3.48
 -12   1  17    2.08    3.54
  11 -12  17    6.69    3.39
  12  -1 -14   20.84    4.61
  11   1 -14   18.38    4.49
  -1 -11 -14   27.94    4.24
 -11  12 -14   17.54    3.41
   1 -12 -14   16.56    3.50
 -12  11 -14   14.32    3.38
 -11  -1  14   17.84    4.32
 -12   1  14   14.70    4.13
  12  -1 -14   17.38    3.69
  11 -12  14   21.33    4.35
  11   1 -14   20.33    3.57
  12  -1 -11    5.62    2.94
  11   1 -11    7.57    3.14
   1 -12 -11    4.22    1.98
 -12  11 -11    5.08    2.19
  -1 -11 -11    6.32    2.49
 -11  12 -11    2.90    1.98
 -11  -1  11   11.32    3.66
 -12   1  11    8.95    3.27
  11   1 -11    5.04    2.50
  12  -1 -11    6.90    2.78
  11 -12  11    6.87    3.32
  12  -1  -8    1.04    2.10
  11   1  -8    0.34    2.18
 -11  -1   8   -0.37    2.35
 -12   1   8    0.37    2.56
  -1 -11  -8    0.43    1.58
   1 -12  -8    1.37    1.35
 -12  11  -8    2.27    1.78
  12 -11   8    0.39    2.69
  12  -1  -8    3.14    2.64
  11 -12   8    0.72    2.50
  12 -11   5   97.28    7.67
  11   1  -5   91.91    5.15
  11 -12   5   95.78    7.53
 -11  -1   5   98.91    7.41
 -12   1   5   79.55    6.85
  11   1  -5   87.86    6.94
  12  -1  -5   84.75    6.91
  11 -12   5  106.99    7.55
 -12  11  -5   90.11    5.42
  -1 -11  -5  103.01    5.71
  11 -12   5   90.84    4.86
  12  -1  -5   83.53    5.55
  -1 -11  -2    0.86    1.09
 -11  -1   2    0.31    2.19
 -12   1   2   -0.93    2.13
  11   1  -2   -0.13    1.12
  12  -1  -2    0.17    1.37
  12 -11   2   -0.32    2.07
  11 -12   2    4.09    2.43
   1  11   2    1.29    1.42
   1  11   2    0.87    1.14
  12 -11   2    1.53    1.13
  11 -12   2    0.50    0.74
  12 -11   2    0.66    0.95
   1  11   2    1.80    1.23
  12  -1  -2    0.60    2.06
  11 -12   2    0.49    0.75
  11   1  -2    1.49    1.89
   1 -12  -2    0.45    0.82
   1 -12  -2   -0.43    1.68
  11 -12   2   -0.33    2.19
  12 -11   2   -0.35    2.50
  12 -11  -1   37.24    2.88
   1  11  -1   29.67    2.61
  11 -12  -1   30.56    2.17
  11   1   1   19.93    3.52
   1  11  -1   27.34    2.91
  12 -11  -1   37.69    4.80
   1 -12   1   40.60    3.45
 -12   1  -1   32.84    4.42
 -11  -1  -1   32.39    4.53
   1 -12   1   41.27    2.51
  12  -1   1   35.51    4.13
  11 -12  -1   28.95    4.26
 -12  11   1   37.50    3.84
  12  -1   1   30.65    2.92
   1 -12   1   37.39    2.35
  12 -11  -1   41.29    4.58
  11 -12  -1   32.87    4.36
 -12   1  -1   32.81    4.24
  12 -11  -1   33.53    2.77
   1  11  -1   26.98    2.56
 -11  -1  -1   23.28    3.76
   1  11  -4   90.96    4.90
 -12  11   4   99.73    6.85
  11 -12  -4   88.93    7.28
  12 -11  -4  104.48    7.71
   1 -12   4  107.10    5.33
  -1 -11   4   91.97    5.37
 -12  11   4  106.65    5.71
   1 -12   4  100.71    4.87
  12 -11  -4  103.37    5.56
   1  11  -4   88.75    5.24
  -1 -11   4   84.99    5.17
 -12  11   4   94.10    5.41
   1 -12   4  108.52    4.89
 -12   1  -4  111.99    7.95
 -11  -1  -4   86.86    7.36
 -11  -1  -7   18.35    3.92
 -12  11   7   22.40    2.85
 -12   1  -7   17.13    3.92
 -11  12   7   22.75    3.54
 -12  11   7   17.04    3.22
  -1 -11   7   13.95    2.25
   1 -12   7   16.29    2.06
  11 -12  -7   19.11    2.36
  12 -11  -7   23.03    2.86
   1  11  -7   15.07    2.48
  12 -11  -7   17.61    3.68
  11 -12  -7   23.59    4.08
 -12  11  10   83.36    6.96
 -11  12  10   65.28    6.41
 -11  12  10   61.74    4.68
  -1 -11  10   55.11    4.76
 -12  11  10   71.69    5.28
   1 -12  10   69.66    4.82
 -12   1 -10   58.23    6.52
 -11  -1 -10   56.86    6.55
  12 -11 -10   74.73    5.68
   1  11 -10   61.51    5.13
  11 -12 -10   62.49    4.92
  11 -12 -10   69.92    6.60
  12 -11 -10   73.19    6.60
  12 -11 -13   30.48    4.69
   1  11 -13   39.49    4.72
 -11  12  13   42.36    5.77
 -12  11  13   33.04    5.17
 -11  12  13   32.63    5.06
 -12  11  13   32.33    5.19
  -1 -11  13   41.54    4.52
 -12  11  13   35.13    4.36
   1 -12  13   41.30    4.27
 -11  12  13   37.25    4.06
 -11  -1 -13   45.70    6.12
 -12   1 -13   29.41    5.49
  11 -12 -13   41.39    5.45
  12 -11 -13   28.37    4.25
 -11  12  16    9.07    3.74
 -11  12  16    9.47    3.55
 -12  11  16    9.20    3.97
  12 -11 -16   10.17    3.57
  11 -12 -16    8.92    3.49
  -1 -11  16    7.10    3.04
 -12  11  16   11.76    3.23
   1 -12  16    9.03    2.85
 -11  12  16    5.28    2.46
  12 -11 -16   15.89    3.81
 -12   1 -16   10.69    4.34
 -11  -1 -16    5.36    3.71
  -1 -11  19    4.80    2.93
 -12  11  19    5.50    3.20
   0 -12 -18   24.39    4.61
  12   0 -15   69.39    7.66
 -12   0  15   62.76    7.40
  12   0 -15   59.14    5.95
   0  12  15   53.10    5.48
   0 -12 -15   54.53    5.73
  12 -12  12   17.78    4.28
  12   0 -12   10.58    3.24
 -12   0  12   14.94    4.17
 -12  12 -12   15.73    3.03
   0 -12 -12   15.89    3.11
  12   0 -12   13.02    3.64
  12 -12   9   82.42    7.55
 -12  12  -9   78.89    5.45
   0 -12  -9   81.08    5.56
  12   0  -9   84.87    7.43
  12   0  -9   89.73    7.30
 -12   0   9   92.32    7.91
   0 -12  -6   15.54    2.18
  12   0  -6   19.62    3.70
  12   0  -6   16.93    2.24
 -12   0   6   20.53    4.04
  12 -12   6   26.23    4.35
  12 -12   3   54.84    5.49
  12   0  -3   57.83    3.85
  12 -12   3   46.79    5.52
  12 -12   3   45.27    3.20
  12   0  -3   56.78    4.53
 -12   0   3   61.03    5.69
  12   0  -3   52.54    5.34
  12 -12   0  359.24   17.60
  12 -12   0  378.87   18.16
  12   0   0  409.25   17.86
 -12   0   0  401.37   18.02
  12 -12   0  380.69   14.29
  12 -12  -3   27.68    2.38
  12   0   3   25.90    2.49
 -12  12   3   29.20    3.75
  12 -12  -3   30.77    4.36
   0  12  -3   19.89    2.43
 -12   0  -3   21.89    4.07
  12 -12  -6   22.40    4.03
  12 -12  -6   31.80    2.93
 -12   0  -6   37.30    5.03
 -12  12   6   28.18    2.83
   0 -12   6   35.35    2.90
 -12  12   6   25.67    3.86
 -12  12   9   26.28    4.24
 -12  12   9   19.10    2.67
 -12   0  -9   27.28    4.76
   0 -12   9   29.78    3.20
  12 -12  -9   23.53    3.10
  12 -12  -9   25.92    4.34
 -12  12  12   91.46    8.15
 -12  12  12   98.87    8.25
   0 -12  12  114.87    6.98
 -12  12  12   85.40    6.35
  12 -12 -12   95.31    7.97
  12 -12 -12   81.48    6.57
 -12   0 -12  118.85    9.52
   0 -12  15  153.09    9.01
 -12  12  15  121.67    8.42
 -12   0 -15  158.83   11.68
  12 -12 -15  123.15    9.53
 -12  12  15  120.35   10.10
 -12  12  15  119.03   10.00
  -6  13  17    7.74    3.03
 -13   7 -17   10.37    3.79
  -6  -7 -17    9.97    3.71
  -7  -6  17   13.05    3.99
 -13   6  17    7.61    3.83
  -6  13  17    5.96    2.98
  13  -6 -17    9.13    4.16
   7   6 -17    5.43    3.74
 -13   6  14    0.42    2.45
  13  -6 -14    0.72    1.80
 -13   7 -14   -0.84    2.73
  -6  -7 -14    0.84    2.90
  -7  -6  14    0.40    3.19
 -13   6  14    1.66    3.31
  -6  13  14    0.40    1.98
  -6  13  14    0.35    2.25
  13  -6 -14   -2.17    3.32
   7   6 -14    0.42    2.79
   6 -13 -11    8.24    3.19
   7 -13  11    7.91    2.43
  13  -6 -11    6.36    2.24
   7   6 -11    4.54    2.51
  13  -6 -11    3.61    2.53
  -7  -6  11    5.89    2.68
 -13   6  11    7.85    2.95
  -6  -7 -11   13.03    3.49
 -13   7 -11    5.39    2.84
 -13   6  11    6.73    2.69
  13  -6  -8   19.33    3.60
  13  -7   8   16.84    2.78
   7   6  -8   15.87    3.26
  13  -6  -8   13.67    3.07
   7 -13   8   15.87    2.86
 -13   6   8   17.09    3.21
  13  -6  -8   14.00    2.80
   7 -13   8   19.26    2.96
   6 -13  -8   16.45    3.36
  -7  -6   8   11.87    2.95
 -13   6   8   13.70    3.10
 -13   7  -8   12.77    3.11
  -6  -7  -8   17.91    3.42
   7 -13   5   28.70    3.47
  -7  -6   5   20.87    3.33
 -13   6   5   19.56    3.30
   6 -13  -5   25.48    3.76
  13  -6  -5   14.59    3.03
  13  -6  -5   21.13    3.73
  13  -7   5   24.00    3.28
 -13   6   5   18.89    2.96
   7 -13   5   31.79    3.63
 -13   7  -5   31.27    3.91
  13  -6  -5   21.70    3.41
   7   6  -5   22.25    3.27
  -6  -7  -5   24.67    3.55
   7   6  -2   33.66    2.61
   7 -13   2   60.71    4.86
   6 -13  -2   40.88    4.40
  13  -6  -2   38.74    4.52
  13  -7   2   52.34    4.76
  13  -6  -2   31.41    4.16
   7   6  -2   36.61    3.13
  13  -6  -2   35.45    3.96
   7 -13   2   62.06    5.00
 -13   7  -2   51.16    4.64
  -6  -7  -2   40.49    4.31
   7   6  -2   35.22    3.96
  -7  -6   2   36.40    4.13
 -13   6   2   31.58    3.83
  13  -6  -2   32.72    3.87
  -6  -7   1    3.94    2.13
 -13   7   1    3.00    2.01
   7 -13  -1    4.05    2.39
   6 -13   1    8.85    2.32
   6   7  -1    5.98    1.35
  13  -7  -1    2.02    2.04
  13  -6   1    8.14    2.54
  13  -7  -1    4.04    2.55
 -13   6  -1    7.40    2.29
  -7  -6  -1    5.08    2.25
  13  -7  -1    5.15    2.32
   7   6   1    3.11    1.08
   7   6   1    2.88    2.02
   6   7  -1    6.49    2.13
  13  -7  -1    5.28    1.98
  13  -6   1    6.10    2.19
 -13   7   4   -0.25    1.75
  -6  -7   4   -0.24    1.75
  13  -7  -4   -0.27    1.67
   6 -13   4    0.89    1.66
  13  -6   4   -0.26    1.71
  13  -7  -4   -0.31    2.11
  13  -7  -4    0.29    2.09
   6 -13   4    0.22    1.66
   7 -13  -4   -0.30    2.30
 -13   6  -4    0.86    1.91
  -7  -6  -4    0.29    1.95
  13  -7  -4   -2.90    1.96
   6   7  -4    0.23    1.73
   7 -13  -7   11.61    3.21
  13  -7  -7    8.56    2.59
   6 -13   7   16.13    2.62
  13  -6   7   14.57    2.81
  13  -7  -7    8.82    2.84
 -13   7   7   11.80    2.78
   6 -13   7   14.32    2.61
  -6  -7   7    9.89    2.72
 -13   7   7   12.35    2.97
  -7  -6  -7    7.06    2.74
 -13   6  -7    9.49    2.92
  13  -7  -7    9.77    2.64
   6   7  -7    8.36    2.53
  13  -7 -10   82.25    6.61
   6   7 -10   59.30    5.90
  13  -6  10   64.13    5.00
 -13   7  10   88.89    6.94
   6 -13  10   72.74    5.42
 -13   6 -10   68.96    6.54
  -7  -6 -10   60.52    6.17
   7 -13 -10   75.49    6.89
   6 -13  10   75.22    5.18
  13  -7 -10   71.70    5.81
  -6  -7  10   53.49    5.47
 -13   7  10   78.78    6.52
  -7  13  13    4.82    2.39
 -13   6 -13   -0.41    2.65
  -7  -6 -13    0.41    2.51
  -6  -7  13    0.37    2.56
 -13   7  13    2.66    2.65
 -13   7  13    2.83    2.57
   7 -13 -13    5.11    3.15
  13  -7 -13    1.60    1.93
  13  -7 -13    2.38    3.22
   6   7 -13    3.46    2.97
 -13   6 -16    1.42    2.94
  -7  -6 -16    3.33    3.01
  -6  -7  16   -0.85    3.23
 -13   7  16    2.64    3.19
  -7  13  16    0.87    2.03
  -7  13  16    1.96    2.36
  13  -7 -16    3.75    3.43
   6   7 -16   -0.91    3.30
  -6  -7  19    8.25    3.89
 -13   7  19   17.95    4.59
 -13   6 -19   18.53    4.77
  -8  -5  18   59.17    7.11
 -13   5  18   55.15    7.06
  -5  13  18   50.92    6.19
  -5  13  18   46.44    5.52
 -13   8 -18   56.56    6.92
  -5  -8 -18   52.64    6.72
  -5  13  15  312.12   15.89
  13  -5 -15  347.42   18.16
   8   5 -15  343.55   17.93
  -5  13  15  350.38   17.24
  -8  -5  15  335.19   17.64
 -13   5  15  350.09   18.04
 -13   8 -15  297.09   16.67
  -5  -8 -15  312.76   16.95
  13  -5 -12    9.85    3.34
   8   5 -12    3.43    2.67
 -13   5  12    7.01    2.91
 -13   5  12   10.54    3.56
  -8  -5  12    4.57    2.85
   8 -13  12    5.50    2.56
  13  -5 -12    5.39    1.98
 -13   8 -12    6.83    2.84
  -5  -8 -12    2.90    2.56
  13  -5  -9  387.43   18.20
   8 -13   9  384.64   17.06
 -13   8  -9  390.05   17.50
  -5  -8  -9  365.53   17.29
 -13   5   9  376.04   17.29
  -8  -5   9  382.42   17.84
 -13   5   9  367.37   17.78
  13  -5  -9  381.22   16.19
   8 -13   9  416.47   17.13
   5 -13  -9  353.80   17.86
  13  -5  -9  368.94   17.78
   8   5  -9  366.23   17.58
  13  -8   6  477.18   19.80
  13  -5  -6  492.17   21.48
 -13   5   6  508.05   20.33
  13  -5  -6  480.60   20.86
   8   5  -6  505.48   20.93
   8 -13   6  482.37   20.43
 -13   8  -6  502.93   20.60
  -5  -8  -6  475.56   20.46
  -8  -5   6  489.04   20.99
 -13   5   6  490.52   21.08
   5 -13  -6  485.74   21.19
  13  -5  -6  490.52   20.15
   8 -13   6  511.12   20.54
   5 -13  -3  135.34    8.47
   8 -13   3  149.05    8.69
   8   5  -3  140.67    6.23
 -13   8  -3  151.04    8.48
  -5  -8  -3  144.56    8.40
  13  -8   3  140.67    8.43
  13  -5  -3  156.43    9.47
 -13   5   3  156.09    7.90
   8   5  -3  147.52    7.24
  13  -5  -3  147.17    8.27
   8 -13   3  145.91    8.60
  13  -8   3  155.92    9.98
  13  -5  -3  134.33    8.47
   8   5  -3  143.54    8.52
  13  -5  -3  143.63    8.61
  -8  -5   3  153.06    8.99
 -13   5   3  141.05    8.66
  13  -5   0  874.36   32.38
  13  -8   0  787.58   31.77
   8   5   0  854.62   28.59
 -13   8   0  807.38   30.11
  13  -5   0  844.19   31.41
  13  -8   0  800.08   31.84
   5   8   0  877.11   30.78
  13  -8   0  822.60   30.63
   8   5   0  886.18   31.71
  13  -5   0  850.89   31.63
 -13   8   0  781.58   30.86
  -5  -8   0  814.37   31.11
  -8  -5   0  850.84   31.74
 -13   5   0  840.75   31.64
  13  -5   0  806.05   32.22
  13  -8   0  788.29   32.42
   8 -13   0  858.48   31.94
   5   8   0  813.86   29.37
   5 -13   0  842.68   31.11
 -13   8   3  195.18   10.34
  -5  -8   3  274.71   11.39
 -13   8   3  190.74   10.40
  13  -8  -3  213.85   11.35
  13  -8  -3  190.73   11.20
  13  -5   3  196.34   11.05
 -13   5  -3  217.25   11.68
  -8  -5  -3  212.42   11.72
   5   8  -3  244.55    8.80
  13  -8  -3  206.28   11.72
   8 -13  -3  220.92   11.74
   5 -13   3  208.07   10.32
   5   8  -3  267.67   11.14
  13  -8  -3  192.56   10.28
   5 -13   6  326.62   13.96
 -13   5  -6  338.11   15.99
  -8  -5  -6  335.30   16.01
  -5  -8   6  329.02   14.72
 -13   8   6  326.20   14.74
  13  -5   6  337.75   15.08
   5 -13   6  330.08   13.88
   8 -13  -6  341.44   16.19
  13  -8  -6  299.89   15.19
  13  -8  -6  319.13   14.77
   5   8  -6  341.42   14.77
 -13   8   9  167.28   10.24
  -5  -8   9  200.50   10.75
  13  -5   9  206.35   10.23
 -13   8   9  186.81   11.15
   5 -13   9  216.95    9.88
 -13   5  -9  206.24   11.87
  -8  -5  -9  207.84   11.93
  13  -8  -9  189.79   10.81
   5   8  -9  209.83   10.96
   8 -13  -9  191.48   11.51
  13  -8  -9  168.98   10.40
   8 -13 -12   34.65    5.19
  -8  13  12   44.95    5.43
   5   8 -12   44.26    5.20
 -13   8  12   24.59    4.58
  -5  -8  12   32.08    4.41
 -13   8  12   31.92    4.52
 -13   5 -12   28.62    4.84
  -8  -5 -12   40.23    5.44
  13  -8 -12   31.14    4.55
  13  -8 -12   37.10    4.41
  -8  13  15  284.42   15.45
 -13   8  15  296.55   16.44
  -8  13  15  324.01   16.50
  13  -8 -15  273.52   14.14
 -13   5 -15  274.03   16.31
  -8  -5 -15  327.81   17.39
  13  -8 -15  267.87   15.68
   5   8 -15  326.99   16.52
  -5  -8  15  322.48   16.05
 -13   8  15  269.13   15.38
 -13   5 -18   18.43    4.61
  -8  -5 -18   20.19    5.11
  -8  13  18   22.87    4.33
  13  -8 -18   14.53    4.56
   5   8 -18   24.85    5.30
  -5  -8  18   21.12    4.61
 -13   8  18   13.49    4.05
 -13   9 -19  191.89   12.95
  -4  -9 -19  192.62   13.00
  -4  13  16  209.09   11.80
  -9  -4  16  210.33   13.66
 -13   4  16  207.48   13.66
 -13   9 -16  218.57   12.94
  -4  -9 -16  212.37   12.91
  13  -4 -16  195.68   13.60
   9   4 -16  205.07   13.63
  -4  13  16  221.81   12.73
  -9  -4  13  116.54    8.98
 -13   4  13   84.49    8.00
   9 -13  13  108.73    7.66
  13  -4 -13   88.72    7.49
 -13   9 -13   96.72    7.79
  -4  -9 -13   99.07    7.82
  13  -4 -13   86.49    8.10
   9   4 -13  110.98    8.68
 -13   4  10  659.70   27.42
  13  -4 -10  640.20   28.14
   9   4 -10  713.29   28.56
 -13   9 -10  693.71   27.34
  -4  -9 -10  711.82   27.52
  13  -4 -10  651.18   28.03
   9 -13  10  734.94   27.62
  -9  -4  10  740.02   28.89
 -13   4  10  645.18   28.20
  13  -4 -10  641.06   25.36
 -13   4   7  108.22    7.16
   9 -13   7  116.27    7.75
 -13   9  -7  116.77    7.37
  -4  -9  -7  111.73    7.30
  13  -4  -7   98.40    7.83
  -9  -4   7  121.70    8.31
 -13   4   7  103.91    7.83
  13  -4  -7  111.40    7.95
   9   4  -7  122.85    8.16
  13  -4  -7   96.20    6.53
   9 -13   7  120.73    7.88
   4 -13  -7  101.28    7.69
   4 -13  -4 1049.10   38.19
   9 -13   4 1010.79   38.22
  13  -4  -4 1003.06   37.63
  13  -9   4 1096.01   40.19
  13  -4  -4 1001.56   39.06
 -13   9  -4 1042.66   35.44
 -13   4   4 1029.97   36.89
   9   4  -4 1039.18   36.17
   9 -13   4 1024.25   38.40
  13  -4  -4 1016.16   36.99
 -13   9  -4 1043.89   37.39
  -4  -9  -4 1008.53   37.25
   9   4  -4 1037.86   38.36
  13  -4  -4  994.62   38.26
  -9  -4   4 1032.74   38.61
 -13   4   4  997.89   38.49
  13  -9   1 1061.96   39.95
  13  -4  -1 1021.55   38.61
  13  -4  -1 1048.99   39.35
  13  -4  -1 1047.89   37.80
   9 -13   1 1038.94   38.83
  13  -9   1 1007.34   38.89
   9   4  -1 1079.39   38.77
  13  -4  -1 1069.58   38.79
   4   9   1 1086.23   37.15
  13  -9   1 1005.87   36.99
   4 -13  -1 1054.56   37.89
   9 -13   1  994.16   38.55
 -13   9  -1 1012.48   37.41
  -4  -9  -1 1042.58   37.54
 -13   4   1 1050.66   38.79
  -9  -4   1 1051.57   38.89
 -13   9  -1 1058.01   36.74
 -13   4   1 1015.71   36.23
 -13   9   2    8.84    2.19
  13  -9  -2   11.69    2.77
   4   9  -2    6.13    1.90
  13  -9  -2    5.56    1.86
   9 -13  -2    9.52    2.82
  13  -9  -2    5.30    2.74
   4   9  -2    4.16    1.24
   4 -13   2    5.44    1.92
 -13   4  -2    3.46    2.51
  -9  -4  -2    7.09    2.74
  -4  -9   2    4.78    1.90
 -13   9   2    9.80    2.22
  13  -9  -5  895.00   32.63
   4   9  -5  876.09   32.39
   9 -13  -5  924.25   34.70
   4 -13   5  861.33   31.60
  13  -9  -5  913.76   34.38
 -13   4  -5  837.82   34.21
  -9  -4  -5  879.15   34.55
  -4  -9   5  854.44   32.26
 -13   9   5  893.57   32.44
 -13   9   5  932.35   33.73
 -13   9   8   38.59    4.67
 -13   9   8   35.51    4.57
   4 -13   8   34.72    3.29
 -13   4  -8   43.05    5.23
  -9  -4  -8   42.61    5.19
  -4  -9   8   40.95    4.25
 -13   9   8   39.26    4.19
   4   9  -8   35.47    4.06
  13  -9  -8   31.57    3.94
   9 -13  -8   32.77    4.67
  13  -9  -8   36.99    4.63
  13  -4  11  406.03   17.46
  -9  13  11  460.80   20.45
 -13   9  11  419.01   19.73
  -4  -9  11  391.97   18.23
 -13   9  11  419.40   18.70
  13  -9 -11  432.11   18.99
   4   9 -11  399.28   18.54
   9 -13 -11  427.85   20.19
  13  -9 -11  440.74   19.17
 -13   4 -11  411.15   20.18
  -9  -4 -11  414.81   20.23
  -9  13  14  520.04   23.72
 -13   9  14  501.23   23.62
  -9  13  14  529.51   23.42
  -4  -9  14  464.42   21.99
 -13   9  14  520.74   22.80
  -9  -4 -14  484.66   23.91
 -13   4 -14  523.21   24.29
  13  -9 -14  506.18   22.94
   4   9 -14  520.04   22.86
  13  -9 -14  517.47   22.06
   9 -13 -14  519.13   23.88
  -9  13  17    1.36    2.11
 -13   9  17   -0.50    2.92
 -13   4 -17    0.52    3.11
  -9  -4 -17    3.17    3.40
  -4  -9  17    0.82    3.01
 -13   9  17   -0.86    3.21
  13  -9 -17    1.38    3.25
   4   9 -17    3.58    3.72
  13  -9 -17    0.99    2.58
  -9  13  17   -0.47    2.27
  -3  13  17   -1.13    2.46
 -10  -3  17   -1.54    3.83
 -13   3  17    1.55    3.75
 -13  10 -17   -0.42    3.00
  -3 -10 -17   -0.43    2.85
  13  -3 -14   15.78    4.35
  10   3 -14   29.96    5.14
 -13  10 -14   25.73    4.22
  -3 -10 -14   24.35    4.30
 -10  -3  14   23.04    4.74
 -13   3  14   11.91    3.79
  -3  13  14   23.25    3.65
  13  -3 -14   23.82    4.18
  10 -13  14   31.57    4.75
  10   3 -14   28.13    4.00
  -3 -10 -11   31.53    4.17
 -13   3  11   15.90    3.81
 -10  -3  11   28.09    4.57
  13  -3 -11   16.94    4.02
  10   3 -11   28.38    4.62
 -13  10 -11   27.89    3.90
  10 -13  11   24.89    4.17
  13  -3 -11   15.18    3.62
  10 -13   8   18.03    3.42
 -10  -3   8   10.08    3.23
 -13   3   8   18.98    3.84
  10 -13   8   15.69    3.39
  13  -3  -8   11.73    2.33
  13  -3  -8   14.30    3.34
  10   3  -8    7.51    2.80
 -13  10  -8   17.98    3.13
  -3 -10  -8   11.78    2.74
  13  -3  -8   12.88    3.21
 -13  10  -5    7.42    1.49
 -13   3   5    8.73    2.21
  10 -13   5    8.35    2.61
 -10  -3   5   11.83    3.17
 -13   3   5    5.14    2.57
  10   3  -5   14.63    3.20
  13  -3  -5   10.88    2.88
  13  -3  -5    6.63    2.82
  13 -10   5   10.54    3.59
  -3 -10  -5   12.93    2.49
 -13  10  -5   11.76    2.58
  10 -13   5    8.61    2.85
  13  -3  -5    3.20    2.12
   3 -13  -5    6.87    2.54
   3 -13  -2    2.16    1.93
  10 -13   2    5.31    2.65
   3  10   2    0.29    1.24
  13 -10   2    0.65    1.98
  13  -3  -2    1.48    1.56
  10 -13   2    3.05    2.28
 -13   3   2    1.11    1.29
  13 -10   2    0.88    1.42
   3  10   2   -0.35    1.40
  10   3  -2   -1.77    1.98
  13  -3  -2    1.20    2.14
 -13  10  -2    0.17    1.27
  13  -3  -2    1.60    2.14
  13 -10   2    1.81    2.50
 -10  -3   2    1.24    2.27
 -13   3   2   -0.31    2.23
 -13  10  -2    2.18    1.81
  -3 -10  -2    0.40    1.44
  13 -10  -1    8.29    2.68
   3 -13   1    1.56    1.69
  13 -10  -1    8.70    2.83
  10 -13  -1    3.80    2.37
   3  10  -1    4.00    1.42
 -13  10   1    8.51    2.08
 -13  10   1    8.41    2.12
  -3 -10   1    6.15    1.89
 -13   3  -1    1.66    2.32
 -10  -3  -1    3.72    2.51
  10   3   1    4.11    2.32
   3  10  -1    2.57    1.49
  13 -10  -1   11.57    2.08
  13  -3   1    3.85    2.27
 -13  10   4   92.12    6.48
  13 -10  -4   91.85    5.67
   3  10  -4   84.81    5.47
 -13   3  -4   80.39    6.88
 -10  -3  -4   80.16    7.08
  -3 -10   4   80.25    5.40
 -13  10   4   86.00    5.61
  10 -13  -4   82.92    6.97
  13 -10  -4   94.75    7.33
   3 -13   4   81.77    5.15
  13 -10  -7    8.84    2.38
   3  10  -7    8.48    2.27
 -13  10   7    8.81    2.68
  -3 -10   7   13.61    2.50
 -13  10   7    5.66    2.08
  13 -10  -7    6.08    2.65
  10 -13  -7    5.41    2.71
 -10  -3  -7   11.63    3.29
 -13   3  -7    7.39    2.98
  13 -10 -10    0.29    2.11
   3  10 -10    0.83    2.17
  -3 -10  10   -0.52    2.11
 -13  10  10    1.08    1.98
 -10  13  10   -0.38    2.51
 -13  10  10    1.49    2.56
 -13  10  10    0.37    2.37
  10 -13 -10    1.94    2.78
  13 -10 -10    1.71    2.32
 -10  -3 -10    0.42    2.84
 -13   3 -10   -1.24    2.73
 -10  13  13   12.86    3.66
 -10  13  13   11.16    3.34
 -10  -3 -13   10.40    4.06
 -13   3 -13    7.96    3.49
  -3 -10  13    8.51    2.87
 -13  10  13   14.16    3.45
 -13  10  13   19.34    4.18
  10 -13 -13   14.46    3.89
  13 -10 -13   13.89    3.45
  13 -10 -13   20.17    3.90
   3  10 -13   12.82    3.46
 -10  13  16   -1.36    2.29
 -10  13  16   -0.47    2.50
 -13  10  16    0.49    2.91
  13 -10 -16   -0.83    3.08
   3  10 -16   -0.81    2.90
  -3 -10  16    0.75    2.68
 -13  10  16   -0.39    2.97
  13 -10 -16    2.50    2.59
  10 -13 -16   -0.46    3.32
 -13   3 -16   -0.53    3.40
 -10  -3 -16    2.13    3.22
  -3 -10  19    3.86    2.95
 -13  10  19   -1.80    2.93
 -13  11 -18    6.73    3.32
  -2 -11 -18    6.43    3.25
 -13  11 -15   45.24    5.21
  -2 -11 -15   42.94    5.30
  11 -13  15   33.22    5.27
  11   2 -15   33.81    4.52
  -2  13  15   35.50    4.89
  13  -2 -15   31.08    4.54
  13  -2 -15   30.60    5.76
  11   2 -15   42.50    6.30
 -11  -2  15   42.44    6.17
 -13   2  15   26.58    5.44
  11   2 -12    4.83    2.64
  13  -2 -12    5.51    2.81
  11 -13  12    6.48    3.09
 -11  -2  12    4.79    3.16
 -13   2  12    3.52    2.88
  13  -2 -12    4.80    3.20
  11   2 -12    0.86    2.73
 -13  11 -12    5.87    2.49
  -2 -11 -12    6.32    2.58
  11 -13   9  106.96    8.28
 -13  11  -9  112.41    7.21
  -2 -11  -9  120.46    7.42
  13  -2  -9  115.79    8.72
  11   2  -9  112.51    8.59
  13  -2  -9  115.67    8.65
 -11  -2   9  111.19    8.69
 -13   2   9  127.40    9.23
 -13  11  -6   45.91    3.42
  13  -2  -6   51.40    5.60
  13  -2  -6   54.58    5.65
  11   2  -6   49.51    5.32
 -13  11  -6   46.54    4.13
  -2 -11  -6   56.86    4.55
  13 -11   6   47.15    5.79
 -13   2   6   51.32    5.63
 -11  -2   6   51.73    5.60
  11 -13   6   52.16    5.51
  11 -13   6   50.69    5.56
  13  -2  -6   54.29    4.40
   2  11   3    0.64    1.39
  11   2  -3    0.63    2.25
  13  -2  -3   -0.32    2.35
  13 -11   3    0.16    1.20
   2 -13  -3    0.25    1.73
  11 -13   3    0.34    2.34
 -13  11  -3   -0.18    1.39
  13 -11   3   -1.02    2.35
  11 -13   3    0.99    2.19
  13  -2  -3    1.32    1.48
  13 -11   3   -0.38    2.66
  13  -2  -3   -0.97    1.88
 -13  11  -3    1.07    1.43
  -2 -11  -3    0.36    1.37
 -11  -2   3    1.33    2.26
 -13   2   3    1.00    2.14
 -11  -2   0   74.54    6.44
 -13   2   0   81.04    6.65
 -13  11   0   86.13    5.73
  13 -11   0   89.52    7.05
  11 -13   0   79.41    6.66
  11   2   0   71.50    6.23
  13  -2   0   82.21    6.52
   2  11   0   70.22    4.61
 -13  11   0   78.01    5.04
  -2 -11   0   73.28    4.91
   2  11   0   75.12    4.70
  13 -11   0   83.48    4.95
  13 -11   0   77.31    7.09
  11 -13   0   69.05    6.36
   2 -13   0   82.09    5.46
 -13   2  -3    7.58    2.82
 -11  -2  -3    6.95    2.77
 -13  11   3    4.44    2.16
  13 -11  -3    5.10    2.71
  13 -11  -3    3.19    2.39
  11 -13  -3    4.51    2.54
   2 -13   3    9.62    1.94
  13 -11  -3    4.53    1.49
   2  11  -3    4.94    1.68
  -2 -11   3    4.55    1.51
 -13  11   3    4.88    1.71
 -13   2  -6  117.84    8.72
 -11  -2  -6   98.28    8.24
  13 -11  -6  111.32    6.56
   2  11  -6  102.35    6.37
 -13  11   6  129.31    8.28
 -13  11   6  106.21    6.40
  -2 -11   6  109.33    6.35
  13 -11  -6  128.63    8.78
  11 -13  -6  118.40    8.65
 -11  13   9  139.37    9.41
 -13  11   9  121.18    8.79
  13 -11  -9  130.76    7.79
   2  11  -9  129.56    7.69
 -13   2  -9  120.42    9.38
 -11  -2  -9  125.85    9.59
 -13  11   9  129.57    7.69
  -2 -11   9  113.66    7.23
  11 -13  -9  129.62    9.35
  13 -11  -9  126.03    9.05
 -13  11  12    5.48    3.06
 -11  13  12    5.95    3.33
 -13  11  12   10.55    3.44
  13 -11 -12    8.60    3.05
   2  11 -12    8.32    2.85
  -2 -11  12    8.01    2.71
 -13  11  12   10.09    2.86
  11 -13 -12    6.97    3.01
  13 -11 -12   14.87    3.73
 -13   2 -12   17.73    4.56
 -11  -2 -12   12.23    3.96
 -11  13  15   56.11    6.83
 -11  13  15   57.84    6.85
 -13  11  15   65.69    7.39
  13 -11 -15   59.30    6.46
   2  11 -15   57.85    6.08
 -13   2 -15   68.24    7.69
 -11  -2 -15   55.73    7.10
  -2 -11  15   62.02    6.11
 -13  11  15   64.48    6.19
  13 -11 -15   63.03    6.55
  11 -13 -15   61.43    6.80
  -2 -11  18   18.38    4.17
 -13  11  18   14.45    3.90
  -1 -12 -16   36.90    5.13
 -12  -1  16   34.88    5.95
 -13   1  16   43.38    6.48
  13  -1 -16   42.11    5.13
  -1  13  16   46.03    5.29
  12 -13  16   43.12    5.86
  13  -1 -13    7.87    3.59
  12   1 -13    8.26    3.41
 -12  -1  13    7.52    3.89
 -13   1  13   10.38    3.91
 -13  12 -13   10.28    3.02
  -1 -12 -13    8.22    2.89
  12 -13  13    9.71    3.53
  13  -1 -13    9.31    3.09
  12   1 -13   12.17    3.27
  13  -1 -10   61.28    6.20
  12   1 -10   53.51    5.89
 -13  12 -10   51.92    4.71
  -1 -12 -10   45.78    4.53
 -12  -1  10   57.42    6.34
 -13   1  10   66.27    6.77
  13  -1 -10   69.66    6.83
  12   1 -10   43.36    5.70
  12 -13  10   69.31    6.76
  13 -12  10   59.68    6.71
  13  -1  -7    0.73    2.68
  12   1  -7    1.45    2.47
  12 -13   7    4.45    2.78
 -12  -1   7    4.57    3.09
 -13   1   7    1.15    2.57
 -13  12  -7    1.54    1.73
  -1 -12  -7    2.59    1.66
  12 -13   7    1.92    2.65
  13 -12   7    4.97    3.13
  12   1  -4  225.62   12.74
  13  -1  -4  266.95   13.42
  13 -12   4  217.40   12.64
  12 -13   4  257.74   13.37
  13  -1  -4  257.05   10.52
  -1 -12  -4  222.66   10.21
  12 -13   4  247.16   13.40
  13 -12   4  221.67   10.03
  12   1  -4  214.68   10.36
  13 -12   4  234.67   13.54
  13  -1  -4  234.87   11.16
 -12  -1   4  238.38   13.15
 -13   1   4  248.65   13.29
  13 -12   1  107.54    5.57
  13  -1  -1  118.47    6.56
  13 -12   1  103.98    8.02
  12 -13   1  133.35    8.70
  -1 -12  -1   97.39    5.54
  12 -13   1  106.39    8.16
  13 -12   1  103.76    8.33
 -13  12  -1  101.86    6.52
 -12  -1   1   95.69    7.73
 -13   1   1  117.34    8.21
  12   1  -1   92.41    7.52
  13  -1  -1  110.71    7.98
 -13  12   2    0.79    1.94
  13 -12  -2   -1.07    2.45
  -1 -12   2    0.30    1.19
 -13   1  -2    2.65    2.61
 -12  -1  -2    1.14    2.41
   1 -13   2    1.84    1.41
  13 -12  -2   -1.48    2.58
  12 -13  -2    2.16    2.60
  12   1   2    0.34    2.25
  13  -1   2    0.34    2.23
  13 -12  -2    0.14    1.06
 -13  12   5  105.63    7.67
  13 -12  -5  103.15    5.98
 -12  13   5  105.36    7.72
 -13   1  -5  128.58    9.14
 -12  -1  -5  124.33    9.11
  12 -13  -5  123.73    8.95
  13 -12  -5  100.09    8.13
  -1 -12   5  118.03    6.13
 -13  12   5  105.83    6.03
 -12  13   8    3.30    2.39
 -13  12   8    3.23    2.47
  -1 -12   8    3.67    1.67
 -13  12   8    3.21    1.79
 -12  -1  -8    0.85    2.99
 -13   1  -8    1.26    2.90
  13 -12  -8    1.91    2.47
  12 -13  -8    2.35    2.80
  13 -12  -8    5.26    1.89
 -13   1 -11  126.23    9.98
 -12  -1 -11  128.27    9.90
  -1 -12  11  120.15    7.25
 -13  12  11  103.86    6.99
  12 -13 -11  109.75    8.93
  13 -12 -11   97.59    8.29
  13 -12 -11   85.03    6.83
 -13  12  11  100.86    8.45
 -13  12  11  113.98    8.95
 -12  13  11  120.85    9.14
  -1 -12  14  131.30    8.04
 -13  12  14   86.82    7.00
  13 -12 -14   92.16    7.40
 -13   1 -14   91.18    9.02
 -12  -1 -14  109.18    9.63
  12 -13 -14   83.31    8.04
  13 -12 -14   94.91    8.11
 -12  13  14  103.22    8.98
 -12  13  14  108.19    9.11
 -13  12  14   95.82    8.71
 -13  12  14   97.88    8.82
 -13   1 -17    2.87    3.86
 -12  -1 -17    1.15    3.43
  12 -13 -17    2.73    3.30
  13 -12 -17    4.62    3.24
  13 -13  17    1.89    3.43
  13   0 -14  367.62   17.61
 -13   0  14  339.52   18.96
  13   0 -14  357.11   19.09
  13 -13  14  346.31   18.66
  13   0 -11  289.55   15.91
  13 -13  11  317.55   17.02
  13   0 -11  321.91   16.90
 -13   0  11  314.10   17.16
 -13   0   8   29.63    4.82
  13   0  -8   36.80    5.08
  13 -13   8   35.12    5.37
  13   0  -5  665.79   25.60
  13 -13   5  741.15   29.75
 -13   0   5  674.11   28.96
  13   0  -5  685.37   28.52
  13 -13   5  737.79   29.28
  13   0  -2    3.14    1.58
  13 -13   2    1.49    2.51
  13   0  -2    2.79    2.53
 -13   0   2    3.31    2.63
  13 -13   2    2.35    2.70
 -13   0  -1  842.68   34.92
  13   0   1  892.47   34.25
  13 -13  -1  864.12   34.47
  13 -13  -1  845.24   34.62
 -13   0  -4  655.84   28.71
 -13  13   4  678.79   27.33
  13 -13  -4  695.88   28.78
 -13   0  -7  217.72   13.03
 -13  13   7  204.51   11.90
  13 -13  -7  198.31   12.37
 -13   0 -10  846.13   34.48
 -13  13  10  809.30   33.18
  13 -13 -10  767.80   32.93
 -13   0 -13  128.11   10.83
 -13  13  13  137.78   10.46
 -13  13  13  147.91   10.82
  13 -13 -13  129.64    9.88
 -13   0 -16  182.15   13.44
  13 -13 -16  179.99   11.97
  14  -7   0   91.77    6.81
   7   7   0   95.92    6.45
  14  -7   0   82.45    6.15
 -14   7   0   78.51    6.32
  -7  -7   0   85.52    6.59
   7 -14   0   85.27    6.50
  14  -7   0   92.32    7.38
  14  -7   0   86.19    6.76
  14  -7  -3   24.88    4.05
  14  -7   3   18.18    3.40
  -7  -7   3   25.01    3.72
  14  -7  -3   30.75    3.88
 -14   7  -3   24.94    3.66
 -14   7   3   28.48    3.90
  -7  -7  -3   22.49    3.68
   7 -14   3   19.87    3.25
   7 -14  -3   21.94    3.69
  14  -7  -3   30.24    4.27
   7   7  -3   25.91    3.59
  14  -7  -3   26.43    3.65
  -7  -7   6  156.84    9.22
 -14   7   6  130.24    8.77
   7 -14   6  160.03    8.79
 -14   7  -6  172.18    9.91
  -7  -7  -6  159.05    9.68
 -14   7   6  143.01    8.77
  14  -7  -6  134.09    9.50
  14  -7   6  158.72    8.96
  14  -7  -6  147.72    9.18
   7 -14  -6  129.11    9.22
   7 -14   6  168.03    8.87
  14  -7  -6  153.87    9.20
   7   7  -6  158.33    9.26
  -7  -7   9   43.87    5.01
 -14   7   9   38.65    4.95
  14  -7   9   44.06    4.30
 -14   7   9   41.85    4.95
   7 -14   9   46.99    4.52
 -14   7  -9   48.17    5.33
  -7  -7  -9   44.36    5.32
  14  -7  -9   37.53    4.72
   7   7  -9   44.29    4.95
  14  -7  -9   39.28    4.60
   7 -14  -9   45.57    5.45
   7 -14   9   46.12    4.35
  -7  14  12   11.00    2.97
   7 -14  12    9.74    2.62
 -14   7  12    8.30    3.07
   7 -14 -12   12.18    3.82
  14  -7 -12   10.93    2.77
  -7  -7  12    8.55    3.32
 -14   7  12    9.60    3.48
 -14   7 -12   14.11    3.81
  -7  -7 -12   12.19    3.84
  14  -7 -12    8.65    3.29
   7   7 -12   10.63    3.34
  -7  -7  15  123.49    9.40
 -14   7  15  108.99    9.24
 -14   7 -15  117.98    9.47
  -7  -7 -15  113.54    9.31
  14  -7 -15   96.12    8.93
   7   7 -15  125.29    9.73
  -7  14  15   97.34    8.03
  -7  14  15  102.83    8.63
 -14   7 -18    6.09    3.50
  -7  -7 -18    2.56    3.34
  -7  -7  18    2.92    3.40
 -14   7  18    2.51    3.54
 -14   8 -16   11.91    3.80
  -6  -8 -16   15.69    4.18
  -8  -6  16   11.62    4.15
 -14   6  16   10.97    4.19
  -6  14  16   10.12    3.11
  -6  14  16    8.67    3.04
   8   6 -16   13.13    4.17
  14  -6 -16    4.02    3.39
  14  -6 -13   40.64    5.58
   8   6 -13   26.86    4.78
  -8  -6  13   31.81    4.95
 -14   6  13   28.97    4.99
 -14   8 -13   33.64    5.12
  -6  -8 -13   38.72    5.40
  -6  14  13   42.23    5.20
 -14   6  13   40.84    5.37
  14  -6 -10   35.57    4.89
 -14   6  10   41.70    4.96
   8 -14  10   28.80    4.01
  -8  -6  10   26.68    4.46
 -14   6  10   27.79    4.74
  14  -6 -10   37.04    4.07
   6 -14 -10   35.14    5.07
   8 -14  10   21.09    3.41
  14  -6 -10   35.24    4.79
   8   6 -10   25.05    4.17
 -14   8 -10   23.00    4.01
  -6  -8 -10   24.57    4.26
   8 -14   7    5.01    2.54
 -14   6   7    9.23    2.73
  14  -6  -7    9.32    2.69
   8   6  -7    9.31    2.68
  14  -8   7    4.99    2.18
  14  -6  -7    8.11    2.86
   8 -14   7    6.90    2.48
   6 -14  -7    7.33    2.76
  14  -6  -7   12.71    2.84
 -14   8  -7    4.05    2.39
  -6  -8  -7    7.22    2.65
  -8  -6   7    7.97    2.80
 -14   6   7    8.12    2.97
 -14   6   4   -1.15    1.79
   8 -14   4   -0.54    1.89
  14  -6  -4    1.06    1.98
   8   6  -4    0.56    1.92
  14  -6  -4    0.57    1.92
  14  -8   4    0.56    1.97
  14  -6  -4    1.04    2.26
   6 -14  -4    2.14    2.37
  14  -6  -4    0.30    2.09
   8 -14   4    1.61    1.89
  -6  -8  -4   -0.86    2.06
 -14   8  -4    0.28    1.89
  -8  -6   4    0.30    2.24
 -14   6   4    1.49    2.30
  14  -8   1   -0.62    2.09
  14  -6  -1    3.29    2.16
   6   8   1    1.64    1.73
   8   6  -1    3.81    2.15
  14  -6  -1    5.84    2.32
  14  -8   1   -0.24    1.74
  14  -8   1    1.82    2.41
  14  -8   1    0.91    2.01
  14  -6  -1    5.18    2.45
  14  -6  -1    5.20    2.41
   8   6  -1    3.59    1.28
   8 -14   1    3.42    2.27
   6 -14  -1    8.68    2.59
 -14   8  -1    0.54    1.86
  -6  -8  -1    1.66    2.22
  -8  -6   1    3.97    2.12
 -14   6   1    7.01    2.50
  14  -8  -2    0.91    2.31
   8   6   2    3.87    2.15
   6   8  -2    3.32    1.96
  14  -8  -2    0.73    1.85
  14  -6   2    0.28    2.07
  14  -8  -2    0.32    2.11
  14  -6   2    2.75    2.24
   8 -14  -2    0.31    1.98
   6 -14   2    0.49    1.74
  14  -8  -2   -0.67    2.63
 -14   6  -2    1.88    2.21
  -8  -6  -2    2.26    2.33
  -6  -8   2    1.74    1.82
 -14   8   2    0.99    1.88
  -6  -8   5   -0.79    1.97
   6 -14   5   -0.23    1.65
  14  -8  -5    1.88    2.05
   6   8  -5   -0.26    1.96
   6 -14   5    2.01    1.83
  14  -8  -5   -0.32    2.40
   8 -14  -5    1.35    2.39
  14  -6   5    0.28    1.98
  14  -8  -5    2.39    2.75
  -8  -6  -5    1.00    2.24
 -14   6  -5    1.63    2.22
 -14   8   5    1.86    2.17
  14  -8  -8    2.78    2.43
   8 -14  -8    2.56    2.25
   6 -14   8    4.14    1.90
 -14   8   8    2.57    2.13
   6 -14   8    3.39    1.97
   6   8  -8    4.72    2.37
  14  -8  -8    1.54    2.15
  14  -6   8    1.56    1.95
 -14   8   8    3.94    2.44
  -6  -8   8    1.48    2.26
  -8  -6  -8    2.94    2.63
 -14   6  -8    1.45    2.59
  -8  -6 -11    2.47    2.57
 -14   6 -11    0.41    3.01
  -6  -8  11    0.34    2.39
 -14   8  11   -1.75    2.28
   6 -14  11    0.47    1.76
 -14   8  11   -0.39    2.75
   8 -14 -11   -0.84    2.97
  14  -8 -11   -0.30    2.34
  14  -8 -11    1.78    2.64
   6   8 -11    2.75    2.43
  -8  14  14    0.40    1.81
  -8  14  14   -0.44    2.06
 -14   6 -14    1.38    3.13
  -8  -6 -14    0.46    2.75
  -6  -8  14   -0.39    2.88
 -14   8  14   -0.81    3.18
 -14   8  14    1.34    2.74
   8 -14 -14    2.33    3.05
  14  -8 -14   -0.58    2.22
  14  -8 -14   -1.28    3.11
   6   8 -14   -1.24    3.46
  -6  -8  17   -0.45    3.18
 -14   8  17   -4.67    3.49
  -8  14  17   -0.86    2.18
  14  -8 -17    2.97    3.86
   6   8 -17   -1.44    3.70
 -14   6 -17   -2.57    3.50
  -8  -6 -17    1.04    3.24
 -14   9 -17    1.81    2.99
  -5  -9 -17   -0.45    2.97
  -5  14  17    2.12    2.77
  -9  -5  17   -3.00    3.78
 -14   5  17    0.51    3.23
  -5  14  17    0.37    2.35
 -14   9 -14  196.38   12.47
  -5  -9 -14  213.73   12.84
  -5  14  14  249.99   13.53
   9   5 -14  205.91   11.57
  14  -5 -14  227.36   13.86
   9   5 -14  214.00   13.54
  -9  -5  14  207.50   13.21
 -14   5  14  228.40   13.86
  -5  14  14  226.80   12.31
  -9  -5  11  129.17    9.51
 -14   5  11  144.98   10.05
   9 -14  11  136.67    8.96
  -5  -9 -11  117.06    8.69
 -14   9 -11  131.19    9.05
 -14   5  11  144.69    9.49
  14  -5 -11  147.51    9.84
   9 -14  11  133.80    8.58
  14  -5 -11  136.06    7.74
  14  -5 -11  139.47    9.89
   9   5 -11  112.62    9.08
  -9  -5   8   33.01    4.79
 -14   5   8   50.49    5.50
   9 -14   8   37.64    4.55
 -14   9  -8   34.74    4.55
  -5  -9  -8   36.10    4.56
 -14   5   8   47.70    4.85
  14  -5  -8   38.17    4.99
  14  -5  -8   47.90    4.47
   9 -14   8   45.75    4.91
   5 -14  -8   52.24    5.59
  14  -5  -8   40.99    5.03
   9   5  -8   34.60    4.71
  -9  -5   5  550.27   23.88
 -14   5   5  557.76   23.99
  14  -9   5  557.34   22.93
  14  -5  -5  589.29   24.82
 -14   5   5  602.75   22.90
   9 -14   5  593.23   23.82
  -5  -9  -5  563.03   23.14
 -14   9  -5  548.34   23.06
   9   5  -5  550.61   23.55
  14  -5  -5  556.02   23.75
  14  -5  -5  566.55   23.25
   9 -14   5  597.72   23.78
   5 -14  -5  619.73   24.35
  14  -9   2   85.23    6.54
  14  -5  -2   93.10    7.24
 -14   5   2   90.20    5.61
  14  -9   2   87.39    7.06
  14  -5  -2   85.94    6.27
   9 -14   2  104.26    7.19
   5   9   2   91.53    6.03
  14  -9   2   82.83    5.83
   9   5  -2   96.50    6.95
  14  -5  -2   93.72    6.86
  14  -9   2   79.01    7.23
  14  -5  -2   97.56    7.11
 -14   9  -2   78.90    6.10
  -5  -9  -2   83.31    6.22
 -14   5   2   90.34    6.93
  -9  -5   2   75.29    6.56
   5 -14  -2   97.47    6.71
   9 -14   2   98.95    7.05
  14  -9  -1  116.86    7.92
  14  -5   1  118.34    8.07
 -14   9   1  111.49    6.78
 -14   5  -1  109.33    5.73
  14  -9  -1  120.22    8.13
   9   5   1   98.04    7.23
  14  -5   1  107.65    7.61
   9 -14  -1  115.20    7.95
  14  -9  -1  115.19    8.45
   5 -14   1  125.95    7.30
   5   9  -1  107.34    5.70
 -14   5  -1  100.83    7.75
  -9  -5  -1  101.92    7.84
 -14   9   1  105.51    6.95
  -5  -9   1  103.47    7.02
   5   9  -1  102.27    6.57
  14  -9  -1  108.22    6.76
  -5  -9   1  100.16    6.65
 -14   9   1  113.83    6.94
  14  -9  -4  249.90   13.07
  14  -9  -4  260.83   13.56
   5 -14   4  252.68   11.58
   9 -14  -4  272.68   13.68
 -14   5  -4  230.69   13.05
  -9  -5  -4  246.74   13.37
  14  -5   4  239.31   12.73
  -5  -9   4  251.37   12.00
 -14   9   4  246.35   11.95
  14  -9  -4  240.33   11.88
   5   9  -4  256.57   12.02
  14  -5   7   25.59    3.68
 -14   9   7   32.69    4.36
   5 -14   7   25.28    3.18
  -9  -5  -7   32.33    4.80
  -5  -9   7   34.69    4.01
 -14   9   7   35.96    4.07
 -14   5  -7   31.35    4.68
  14  -9  -7   25.18    4.00
   9 -14  -7   27.48    4.44
   5 -14   7   27.82    3.14
  14  -9  -7   29.57    3.84
   5   9  -7   28.16    3.70
  14  -9 -10  196.40   11.10
   5   9 -10  180.25   10.70
 -14   5 -10  191.29   12.05
  -9  -5 -10  186.23   11.90
 -14   9  10  185.47   11.59
  14  -5  10  187.09   10.16
   9 -14 -10  228.15   12.93
  14  -9 -10  202.36   11.34
  -5  -9  10  180.50   10.64
 -14   9  10  195.16   11.04
  -9  14  13   75.28    7.28
 -14   9  13   64.15    6.95
 -14   5 -13   53.50    6.59
  -9  -5 -13   63.86    7.15
  -5  -9  13   62.75    6.25
 -14   9  13   56.88    6.16
  14  -9 -13   63.51    5.97
   9 -14 -13   73.00    7.31
  14  -9 -13   53.30    6.26
   5   9 -13   60.29    6.32
  -9  14  16   52.99    6.17
 -14   9  16   59.73    7.01
  -9  14  16   65.74    7.00
  -5  -9  16   50.61    6.21
 -14   9  16   60.52    6.64
 -14   5 -16   47.89    6.66
  -9  -5 -16   42.14    6.53
  14  -9 -16   54.50    6.65
   5   9 -16   61.16    6.82
  14  -9 -16   55.84    5.66
 -14  10 -18    9.09    4.02
  -4 -10 -18    9.62    3.76
  -4 -10 -15   41.23    5.32
 -10  -4  15   27.86    5.33
 -14   4  15   22.50    4.95
  14  -4 -15   21.64    5.09
  10   4 -15   33.30    5.54
 -14  10 -15   27.80    4.69
  -4  14  15   35.05    4.58
  -4  14  15   31.50    4.71
 -14  10 -12    5.82    2.88
  -4 -10 -12    6.22    2.75
 -10  -4  12    6.45    3.32
 -14   4  12    6.14    3.25
  14  -4 -12    3.05    2.81
  10   4 -12    4.24    2.77
  14  -4 -12    4.65    2.78
  10 -14  12    3.38    2.85
  10 -14   9   62.06    5.94
 -14  10  -9   68.62    5.76
  -4 -10  -9   67.55    5.77
  14  -4  -9   53.44    5.97
  14  -4  -9   46.24    4.35
  10 -14   9   58.24    5.80
 -10  -4   9   53.63    5.92
 -14   4   9   51.88    5.91
  14  -4  -9   51.24    5.89
  10   4  -9   53.19    5.78
  14 -10   6   66.42    6.97
  14  -4  -6   49.59    5.76
 -14   4   6   58.24    4.94
  10 -14   6   55.30    5.55
 -14  10  -6   63.19    5.32
  -4 -10  -6   64.44    5.36
  14  -4  -6   49.53    4.79
  10 -14   6   64.49    5.96
   4 -14  -6   56.08    5.61
 -14   4   6   54.51    5.69
 -10  -4   6   58.13    5.81
  14  -4  -6   44.92    5.29
  10   4  -6   55.10    5.57
   4  10   3   -0.83    1.63
  10   4  -3   -0.31    2.41
  14  -4  -3   -0.32    2.14
  14 -10   3    2.10    1.73
  10 -14   3    1.28    2.40
   4 -14  -3   -1.67    2.06
 -14  10  -3    2.07    1.28
  14  -4  -3   -0.23    1.75
  10 -14   3    2.22    2.40
 -14   4   3    0.58    1.37
  14 -10   3    1.06    2.27
 -14  10  -3    0.23    1.88
  -4 -10  -3    0.23    1.76
 -10  -4   3    0.33    2.30
 -14   4   3    0.33    2.46
  14  -4  -3    0.57    2.05
  14  -4  -3   -0.72    2.55
  14 -10   3   -2.00    2.82
 -14  10   0  113.19    6.79
 -14   4   0  110.96    5.88
  14  -4   0  122.84    7.53
  14 -10   0  129.76    8.64
  14 -10   0  121.61    6.88
   4  10   0  115.40    6.74
  10   4   0   93.52    7.36
  14  -4   0  121.56    8.07
   4 -14   0  123.82    7.26
  10 -14   0  134.38    8.60
  14 -10   0  116.85    8.84
 -14  10   0  119.62    7.20
  -4 -10   0  111.72    7.01
 -10  -4   0   95.70    7.63
 -14   4   0  111.35    7.95
  14  -4   0  109.22    8.16
 -14  10   3   67.24    5.43
  14 -10  -3   61.85    4.78
   4  10  -3   54.95    4.55
  -4 -10   3   52.99    4.59
 -14  10   3   55.21    4.57
 -14   4  -3   49.30    5.53
 -10  -4  -3   43.54    5.34
   4 -14   3   56.71    4.56
  14 -10  -3   62.57    6.20
  10 -14  -3   59.06    5.93
  14 -10  -3   60.55    5.89
 -14  10   6    6.29    2.58
  14 -10  -6    3.93    2.09
   4  10  -6    2.82    2.03
 -14   4  -6    2.63    2.52
 -10  -4  -6    1.15    2.61
 -14  10   6    7.49    2.21
  -4 -10   6    1.63    1.67
  14 -10  -6    5.96    2.95
   4 -14   6    3.95    1.74
  10 -14  -6    5.20    2.78
 -10  14   9   63.85    6.44
  14  -4   9   49.60    4.94
 -14  10   9   68.41    6.36
  14 -10  -9   61.66    5.51
   4  10  -9   46.05    4.79
 -14   4  -9   47.93    5.83
  10 -14  -9   57.58    6.36
  14 -10  -9   50.93    5.60
  -4 -10   9   44.91    4.68
 -14  10   9   57.21    5.23
 -10  -4  -9   37.38    5.56
  10 -14 -12   -0.44    2.83
  14 -10 -12    3.18    2.61
   4  10 -12    2.01    2.67
  14 -10 -12   -0.35    2.76
  -4 -10  12    1.26    2.49
 -14  10  12   -0.66    2.61
 -14  10  12    0.85    2.65
 -10  14  12    0.43    2.82
 -14   4 -12    4.61    3.41
 -10  -4 -12    0.93    3.09
 -14  10  15   14.52    4.08
  10 -14 -15   11.90    4.50
  14 -10 -15   17.33    3.77
  14 -10 -15   12.37    3.74
   4  10 -15    5.59    2.84
 -14   4 -15    1.54    3.42
 -10  -4 -15    6.74    3.67
  -4 -10  15    3.72    2.55
 -14  10  15   11.68    3.88
 -10  14  15   19.24    3.93
 -10  14  15   11.45    3.84
  -4 -10  18    3.86    3.07
 -14  10  18    6.74    3.68
  -3  14  16   39.47    5.36
 -14  11 -16   39.76    5.38
  -3 -11 -16   38.68    5.28
 -11  -3  16   37.57    6.06
 -14   3  16   40.63    6.34
 -11  -3  13    6.04    3.64
 -14   3  13   11.33    3.91
 -14  11 -13    9.68    3.03
  -3 -11 -13    8.22    2.95
  14  -3 -13   15.72    3.75
  11   3 -13   12.99    3.33
  11 -14  13    7.51    3.36
  14  -3 -13   14.38    3.91
  11   3 -13   12.71    3.96
  14  -3 -10   40.98    5.39
  14  -3 -10   40.94    5.33
 -11  -3  10   25.95    4.82
 -14   3  10   34.14    5.34
  11   3 -10   40.91    5.31
 -14  11 -10   29.09    3.91
  -3 -11 -10   24.87    3.90
  11 -14  10   33.00    4.85
  14 -11   7    1.34    2.70
  14  -3  -7    1.17    2.19
  14  -3  -7    0.74    2.30
  11   3  -7    0.36    2.18
  11 -14   7    1.05    2.38
 -11  -3   7    2.26    2.20
 -14   3   7    0.76    2.55
 -14  11  -7    2.21    2.07
  -3 -11  -7    0.50    1.84
  14  -3  -7    0.86    1.76
  11 -14   7   -0.72    2.65
  11 -14   4  193.38   11.32
   3 -14  -4  181.08   10.39
  14 -11   4  182.37    9.22
  14  -3  -4  184.24   10.10
  14 -11   4  195.02   12.27
  14  -3  -4  193.28   11.73
 -14  11  -4  189.84    8.82
  14 -11   4  203.63   11.79
  11 -14   4  189.85   11.25
  14  -3  -4  202.04    9.67
 -14  11  -4  199.99    9.75
  -3 -11  -4  174.92    9.38
  14  -3  -4  194.73   11.32
  11   3  -4  200.64   11.29
 -11  -3   4  176.12   11.20
 -14   3   4  199.70   11.60
 -14  11  -1   52.51    4.41
  14  -3  -1   57.50    4.79
  14 -11   1   57.88    5.89
  11 -14   1   50.37    5.46
  11   3  -1   69.32    6.03
  14  -3  -1   54.13    5.51
   3  11   1   61.34    4.40
  14 -11   1   43.66    3.91
 -14  11  -1   43.72    4.14
  -3 -11  -1   60.70    4.57
  14  -3  -1   58.58    5.48
   3 -14  -1   57.66    4.92
  14 -11   1   55.49    6.13
  11 -14   1   46.62    5.49
 -11  -3   1   71.98    6.34
 -14   3   1   57.92    5.72
 -11  -3  -2   16.08    3.86
 -14   3  -2   14.65    3.50
 -14  11   2   14.57    2.50
  -3 -11   2   12.45    2.43
 -14  11   2   14.31    2.85
  14 -11  -2   14.45    3.49
  11   3   2   16.98    3.52
  14  -3   2   15.09    3.46
  14 -11  -2   17.66    2.57
   3  11  -2   12.02    2.20
   3 -14   2   14.37    2.53
  11 -14  -2   17.51    3.83
  14 -11  -2   20.00    3.91
 -14  11   2   15.24    2.54
  14 -11  -5  168.82    8.96
   3  11  -5  179.39    9.01
 -14  11   5  158.32    9.85
 -14   3  -5  184.32   11.42
 -11  -3  -5  194.99   11.72
 -14  11   5  167.27    8.91
  -3 -11   5  182.91    9.05
  14 -11  -5  182.76   11.14
  11 -14  -5  174.95   11.12
 -11  14   8    9.03    3.27
 -14  11   8    4.69    2.65
  14 -11  -8    9.04    2.44
   3  11  -8    3.62    1.97
  14 -11  -8    9.00    3.44
  11 -14  -8    3.63    2.75
  -3 -11   8    4.49    2.08
 -14  11   8    8.25    2.43
 -14   3  -8    7.92    3.35
 -11  -3  -8    2.12    2.92
  14 -11 -11  144.63    9.47
   3  11 -11  177.48    9.94
 -14   3 -11  152.66   11.20
 -11  -3 -11  163.94   11.40
 -14  11  11  146.99   10.65
 -11  14  11  170.63   11.29
  11 -14 -11  150.96   10.75
  14 -11 -11  167.58   10.68
  -3 -11  11  167.76    9.57
 -14  11  11  156.61    9.45
 -14  11  14  134.84   10.69
 -11  14  14  148.82   10.73
 -11  14  14  159.35   11.32
  -3 -11  14  141.32    9.42
 -14  11  14  140.07    9.44
 -14   3 -14  154.56   11.45
 -11  -3 -14  151.70   11.59
  14 -11 -14  144.91    9.95
   3  11 -14  145.08    9.82
  11 -14 -14  141.55   10.69
  14 -11 -14  138.53    9.77
  -3 -11  17    0.78    2.75
 -14  11  17    2.87    2.90
  14 -11 -17    4.61    3.02
  14 -11 -17   -2.14    3.38
   3  11 -17    0.42    3.08
 -14   3 -17    3.95    4.18
  -2  14  17   -1.87    2.80
  -2 -12 -17    0.80    2.76
  14  -2 -14   18.41    4.91
  12   2 -14   18.13    4.59
 -12  -2  14   16.98    4.54
 -14   2  14   12.10    4.20
  14  -2 -14   12.58    3.65
  12 -14  14   19.48    4.35
  12   2 -14   26.26    4.38
  -2 -12 -14   17.76    3.83
 -12  -2  11   31.76    5.37
 -14   2  11   21.55    4.70
 -14  12 -11   31.62    4.09
  -2 -12 -11   38.84    4.43
  14 -12  11   37.25    5.99
  12   2 -11   35.03    4.93
  14  -2 -11   24.33    4.52
  12 -14  11   43.60    5.52
  14  -2 -11   28.31    4.87
  12   2 -11   36.16    5.17
  14 -12   8   12.76    4.22
  14  -2  -8    6.84    3.19
  14  -2  -8   11.03    3.38
  12   2  -8   10.09    3.39
  12 -14   8    9.63    3.20
 -12  -2   8   10.58    3.49
 -14   2   8    8.62    3.22
 -14  12  -8   10.45    2.53
  -2 -12  -8   16.44    2.85
  12 -14   8    6.27    3.11
 -14  12  -5   61.46    4.22
  12   2  -5   62.46    6.02
  14  -2  -5   59.60    5.95
 -14  12  -5   56.89    4.56
  -2 -12  -5   59.04    4.54
  14 -12   5   58.72    6.68
 -12  -2   5   64.95    6.51
 -14   2   5   55.23    6.07
  14 -12   5   70.73    6.65
  12 -14   5   47.87    5.65
  14  -2  -5   47.26    4.50
  12 -14   5   55.20    6.06
  14 -12   2    3.80    1.65
  12   2  -2    1.38    2.41
  14  -2  -2    4.53    2.67
   2 -14  -2    6.33    2.32
  12 -14   2    3.36    2.61
  14 -12   2    3.67    2.95
 -14  12  -2    4.42    1.89
  14  -2  -2    4.63    1.92
  14 -12   2    3.37    2.75
  12 -14   2    2.52    2.46
  14  -2  -2    5.33    2.36
  -2 -12  -2    4.28    1.70
 -12  -2   2    3.30    2.66
 -14   2   2    5.12    2.68
  14 -12  -1   53.32    3.97
  12   2   1   65.65    6.19
  14  -2   1   53.49    5.74
  12 -14  -1   55.32    5.94
  14 -12  -1   60.33    6.23
   2 -14   1   45.76    4.16
 -14  12   1   58.03    4.94
  -2 -12   1   57.54    4.26
 -14   2  -1   43.78    5.64
 -12  -2  -1   64.87    6.50
  14 -12  -1   57.43    5.92
 -14  12   4   17.51    3.18
  12 -14  -4   16.72    3.88
  14 -12  -4   21.23    4.06
  14 -12  -4   16.92    2.53
  -2 -12   4   18.61    2.50
 -14  12   4   18.85    2.60
 -14   2  -4   21.47    4.19
 -12  -2  -4   14.38    3.89
 -12  14   7   15.53    3.59
 -14  12   7   17.63    3.60
  14 -12  -7   19.40    2.87
 -14   2  -7   10.62    3.67
 -12  -2  -7   18.06    4.22
  -2 -12   7   13.71    2.49
 -14  12   7   19.48    2.78
  14 -12  -7   15.40    4.14
  12 -14  -7   17.03    3.96
 -14  12  10   82.93    7.49
 -12  14  10   65.42    6.86
  14 -12 -10   80.23    6.11
 -14   2 -10   63.95    7.30
 -12  -2 -10   66.04    7.33
  -2 -12  10   66.14    5.47
 -14  12  10   74.00    5.78
  12 -14 -10   57.08    6.68
  14 -12 -10   80.71    7.22
  14 -12 -13    5.55    2.89
 -14   2 -13    6.69    4.40
 -12  -2 -13   -1.04    3.49
  -2 -12  13    0.29    2.24
 -14  12  13    5.19    2.53
 -14  12  13   10.75    3.72
 -12  14  13    8.33    3.54
 -12  14  13    3.28    3.24
  12 -14 -13   10.00    3.66
  14 -12 -13    6.39    3.42
 -14   2 -16    5.65    3.80
 -12  -2 -16    8.54    3.93
  12 -14 -16   11.02    3.96
  14 -12 -16   11.09    3.69
  14 -12 -16   10.45    3.56
  -2 -12  16    7.62    2.97
  14  -1 -15   73.22    6.91
  13   1 -15   53.61    6.07
 -13  -1  15   63.35    7.72
 -14   1  15   79.65    8.29
  14 -13  15   57.98    7.21
  13 -14  15   56.22    6.81
  14  -1 -12    9.05    3.53
  13   1 -12    3.78    3.17
 -13  -1  12    5.36    3.65
 -14   1  12    8.32    4.36
  14  -1 -12    4.04    2.90
  14 -13  12    4.38    3.57
  13 -14  12    1.77    3.06
  13   1 -12    4.36    2.63
 -13  -1   9   28.52    4.97
 -14   1   9   37.49    5.54
  14  -1  -9   34.20    5.10
  13   1  -9   31.02    4.85
  13 -14   9   38.59    5.36
  13 -14   9   42.44    5.73
  14  -1  -9   40.35    5.43
  14 -13   9   34.79    5.70
  14  -1  -6   40.45    5.27
  13   1  -6   40.20    5.14
  14 -13   6   40.94    5.80
  14 -13   6   40.33    5.61
  13 -14   6   42.49    5.41
  13 -14   6   48.40    5.93
 -13  -1   6   42.43    5.49
 -14   1   6   38.47    5.38
 -14  13  -3   66.80    5.00
  13   1  -3   53.66    5.93
  14  -1  -3   69.43    6.59
  14 -13   3   65.30    6.55
  13 -14   3   62.41    6.33
 -13  -1   3   54.64    6.13
 -14   1   3   69.85    6.72
  14  -1  -3   65.01    5.39
  13   1  -3   64.16    5.03
  14 -13   3   76.27    7.19
  13 -14   3   60.65    6.47
  14 -13   0  135.53    9.79
  13 -14   0  173.02   10.66
  14  -1   0  149.73    9.84
  13   1   0  125.57    9.30
 -14   1   0  133.26   10.07
 -13  -1   0  123.47    9.79
 -13  -1   0  140.34    9.84
 -14   1   0  144.42    9.95
 -14  13   0  147.95    8.53
  13 -14   0  159.54   10.41
  14 -13   0  155.85   10.49
 -14  13   3   12.03    2.88
 -14   1  -3    7.21    3.52
 -13  -1  -3   11.95    3.51
  13 -14  -3   13.25    3.73
  14 -13  -3   11.66    3.57
 -14   1  -6  157.08   11.10
 -13  -1  -6  169.14   11.38
 -14  13   6  147.97    9.93
 -13  14   6  182.36   10.97
  14 -13  -6  153.23   10.78
  13 -14  -6  174.32   11.33
  13 -14  -9  106.22    8.74
  14 -13  -9   88.02    7.96
 -14  13   9   83.65    7.71
 -13  14   9  111.26    8.64
 -14   1  -9  102.33    9.04
 -13  -1  -9   85.00    8.52
 -14   1 -12    2.05    3.92
 -13  -1 -12    1.55    3.42
 -13  14  12    1.39    3.19
 -14  13  12   -1.40    3.12
 -14  13  12   -0.92    3.06
  13 -14 -12    2.22    2.85
  14 -13 -12   -0.86    3.00
 -14   1 -15   80.10    8.88
 -13  -1 -15   96.70    9.61
  13 -14 -15  103.42    9.04
  14 -13 -15   89.68    8.19
  14 -14  16    9.29    4.19
  14   0 -13   10.99    3.38
  14 -14  13   12.56    4.18
 -14   0  13   11.89    4.40
  14   0 -13   14.06    4.20
  14   0 -10  107.92    8.73
  14 -14  10  119.19    9.67
  14   0 -10  105.18    9.04
 -14   0  10   89.66    8.67
  14   0  -7    4.55    3.03
  14 -14   7    5.55    3.20
  14 -14   7    5.40    2.99
 -14   0   7    5.22    3.15
 -14   0   4   19.52    4.18
  14   0  -4   21.92    3.18
  14 -14   4   23.26    4.82
  14 -14   4   23.11    4.35
  14   0  -4   19.56    4.09
  14 -14   1   27.41    4.46
  14   0  -1   21.27    4.22
 -14   0   1   27.17    4.55
  14 -14   1   30.65    5.00
  14   0   2  138.65    9.92
 -14   0  -2  151.19   10.73
  14 -14  -2  152.66   10.47
 -14  14   2  139.04    8.99
 -14  14   5  306.45   15.09
  14 -14  -5  308.99   16.22
 -14   0  -8   48.62    6.42
 -14  14   8   67.91    6.66
  14 -14  -8   59.94    6.69
 -14   0 -11   78.95    8.47
 -14  14  11   83.12    7.96
  14 -14 -11   87.46    8.16
 -14   0 -14   80.08    8.83
  14 -14 -14  101.01    8.90
  -8  -7  17    8.24    3.76
 -15   7  17   12.49    4.25
 -15   8 -17   12.29    4.29
  -7  -8 -17   11.86    4.13
  15  -7 -14   44.12    6.17
   8   7 -14   53.80    6.56
 -15   8 -14   45.38    6.26
  -7  -8 -14   47.44    6.08
  -7  15  14   45.47    5.73
 -15   7  14   42.53    6.14
  -8  -7  14   41.16    5.70
   7 -15 -11   19.48    4.41
  15  -7 -11   16.56    3.37
  15  -7 -11   19.96    4.20
   8   7 -11   20.29    4.09
  -8  -7  11   18.96    3.96
 -15   7  11   17.97    4.13
 -15   8 -11   22.67    4.45
  -7  -8 -11   16.01    4.02
   8 -15  11   16.98    3.22
 -15   7  11   20.03    4.05
  15  -8   8   -0.27    1.98
  15  -7  -8   -0.40    2.43
 -15   7   8   -1.05    2.52
  -8  -7   8   -0.34    2.19
   8 -15   8    0.57    2.01
 -15   7   8   -0.33    2.20
  15  -7  -8    0.70    2.51
   8   7  -8    0.68    2.30
 -15   8  -8    1.41    2.67
  -7  -8  -8   -1.07    2.73
  15  -7  -8   -0.60    2.24
   7 -15  -8    0.79    2.84
   8 -15   8    0.53    2.08
  15  -7  -5  166.01   10.99
  15  -8   5  181.17   10.33
 -15   7   5  172.63    9.74
   8 -15   5  178.04   10.03
 -15   8  -5  181.41   10.60
  -7  -8  -5  184.89   10.71
   7 -15  -5  172.57   10.71
   8 -15   5  179.84    9.99
  15  -7  -5  169.18   10.35
  -8  -7   5  195.26   10.84
 -15   7   5  172.98   10.37
  15  -7  -5  178.71   10.46
   8   7  -5  199.49   10.68
  15  -7  -2    0.35    2.37
   7 -15  -2    2.17    2.25
   8 -15   2    0.88    2.06
  15  -7  -2    2.44    2.21
  15  -8   2    1.70    2.32
   7   8   2    3.74    2.19
   8   7  -2    0.29    2.07
  15  -7  -2    3.21    2.23
  15  -8   2    4.59    2.04
 -15   7   2    0.88    1.52
  -8  -7   2    0.30    2.18
 -15   7   2    1.49    2.09
  15  -8   2    3.62    3.20
  15  -8   2    2.60    2.12
  15  -7  -2    2.86    2.49
  -7  -8  -2    2.84    2.28
 -15   8  -2    4.62    2.50
  15  -7   1    6.89    3.29
  15  -8  -1    8.72    2.95
  15  -7   1   10.71    3.09
  15  -8  -1   10.70    3.22
  -7  -8   1   13.82    2.87
 -15   8   1   12.65    2.88
  15  -8  -1    9.08    2.88
  15  -7   1    8.96    2.85
   8 -15  -1   12.50    3.10
   7 -15   1   10.94    2.74
   8   7   1   13.29    2.80
  15  -7   1   12.05    2.99
   7   8  -1   11.68    2.69
  15  -8  -1   10.83    2.71
 -15   7  -1   11.42    3.10
  -8  -7  -1   12.43    3.14
  15  -8  -4   60.67    6.16
  15  -7   4   61.47    5.65
 -15   8   4   61.36    5.33
  15  -8  -4   70.32    6.09
   7 -15   4   67.35    5.46
   8 -15  -4   59.82    6.05
  15  -8  -4   63.07    6.08
 -15   7  -4   59.51    5.89
  -8  -7  -4   59.69    5.86
  -7  -8   4   69.96    5.93
 -15   8   4   68.89    5.80
  15  -8  -4   58.75    5.38
   7   8  -4   59.44    5.42
  15  -8  -7   66.72    6.62
  15  -7   7   67.74    5.73
   7 -15   7   53.62    5.00
 -15   7  -7   62.59    6.21
  -8  -7  -7   73.54    6.71
 -15   8   7   62.31    5.81
   8 -15  -7   74.70    6.79
   7 -15   7   62.73    5.18
  15  -8  -7   69.66    6.22
  -7  -8   7   62.80    5.73
 -15   8   7   66.84    5.98
  15  -8  -7   69.57    6.12
   7   8  -7   76.33    6.21
  15  -7  10   65.50    5.55
 -15   8  10   83.35    7.10
  15  -8 -10   72.92    6.74
   7   8 -10   70.95    6.53
 -15   7 -10   61.86    6.77
  -8  -7 -10   81.84    7.27
  -7  -8  10   84.71    6.96
 -15   8  10   64.28    6.36
   7 -15  10   69.56    5.69
   8 -15 -10   82.57    7.65
  15  -8 -10   67.07    6.01
   8 -15 -13   31.00    5.43
  -8  15  13   43.60    5.75
  15  -8 -13   37.83    4.61
 -15   8  13   40.15    5.56
  -8  -7 -13   46.72    5.97
 -15   7 -13   36.07    5.52
  -7  -8  13   38.49    5.43
 -15   8  13   43.61    5.58
  15  -8 -13   35.35    5.29
   7   8 -13   28.76    4.88
  -7  -8  16   22.40    4.72
 -15   8  16   33.90    5.51
 -15   7 -16   29.73    5.34
  -8  -7 -16   18.98    4.82
  15  -8 -16   27.99    5.54
   7   8 -16   25.17    4.99
  -8  15  16   32.40    4.84
  -9  -6  15    7.99    3.67
 -15   6  15    4.81    3.36
 -15   9 -15    8.37    3.51
  -6  -9 -15    8.82    3.55
  15  -6 -15    4.50    3.50
   9   6 -15   13.06    4.21
  -6  15  15    4.95    2.73
  -6  15  15    4.46    2.79
   9 -15  12    1.30    2.33
 -15   6  12    3.17    3.22
  -9  -6  12    2.10    2.70
 -15   6  12    0.86    2.82
  15  -6 -12    0.86    2.68
   9   6 -12    2.07    2.67
 -15   9 -12    0.39    2.51
  -6  -9 -12    0.39    2.63
  15  -6  -9   42.02    5.62
   9 -15   9   52.46    5.33
 -15   9  -9   51.40    5.53
  -6  -9  -9   58.56    5.82
 -15   6   9   44.51    5.15
  15  -6  -9   37.24    4.36
   9 -15   9   46.85    4.98
   6 -15  -9   39.66    5.54
  -9  -6   9   64.18    6.16
 -15   6   9   46.46    5.63
  15  -6  -9   46.30    5.51
   9   6  -9   67.29    6.25
  15  -9   6   47.61    4.73
  15  -6  -6   45.40    5.51
 -15   6   6   38.55    4.33
   9 -15   6   41.75    4.79
 -15   9  -6   40.72    4.79
  -6  -9  -6   45.69    5.02
   6 -15  -6   37.59    4.87
  15  -6  -6   37.93    4.50
   9 -15   6   40.87    4.58
  -9  -6   6   50.06    5.24
 -15   6   6   35.54    4.84
  15  -6  -6   37.00    4.79
   9   6  -6   47.73    5.21
   6   9   3   -0.76    1.86
  15  -9   3    0.26    1.88
   9   6  -3   -0.61    1.92
  15  -6  -3   -0.31    1.90
   6 -15  -3   -1.86    2.24
  15  -6  -3   -0.33    2.25
   9 -15   3    0.92    2.05
  15  -9   3    2.11    2.71
  15  -9   3   -0.31    2.13
  15  -6  -3   -1.10    2.36
 -15   6   3   -1.10    1.56
   9 -15   3    0.93    2.24
  15  -6  -3    0.56    2.01
  -9  -6   3    0.65    2.44
 -15   6   3   -0.32    2.24
 -15   9  -3    0.29    1.99
  -6  -9  -3   -0.59    1.89
 -15   6   0   35.83    3.27
  15  -6   0   31.83    4.02
  15  -9   0   34.13    4.51
   9   6   0   39.57    4.55
  15  -6   0   38.61    4.54
   6   9   0   31.25    3.80
  15  -9   0   29.11    3.76
  15  -6   0   34.06    4.72
  15  -9   0   31.78    4.26
  15  -6   0   41.19    5.02
  15  -9   0   29.50    4.76
 -15   9   0   34.48    4.16
  -6  -9   0   32.97    4.07
 -15   6   0   36.66    4.63
  -9  -6   0   35.91    4.82
   6 -15   0   34.54    4.10
   9 -15   0   28.15    4.15
  15  -9  -3    2.85    2.72
  15  -6   3    2.65    2.16
  -6  -9   3    5.54    2.44
 -15   9   3    3.19    2.08
  15  -9  -3    3.34    2.39
  15  -9  -3    0.74    2.27
   6 -15   3    1.72    1.88
   9 -15  -3    3.46    2.62
 -15   6  -3    3.18    2.47
  -9  -6  -3    2.54    2.75
   6   9  -3    4.51    2.15
  15  -9  -3    4.13    2.10
  15  -6   3    2.84    2.09
  15  -9  -6   82.62    6.55
   6   9  -6  103.23    6.98
 -15   6  -6   86.34    7.38
  -9  -6  -6   78.63    7.23
 -15   9   6   82.72    6.69
  15  -6   6   93.27    7.06
   9 -15  -6   88.09    7.54
  15  -9  -6   85.34    7.21
   6 -15   6   93.21    6.12
  -6  -9   6   87.87    6.62
 -15   9   6   84.13    6.53
  -6  -9   9   75.20    6.48
 -15   9   9   77.69    6.58
  15  -6   9   85.25    6.41
 -15   9   9   73.22    6.70
   6 -15   9   75.62    5.59
 -15   6  -9   90.54    7.79
  -9  -6  -9   87.91    7.75
  15  -9  -9   72.22    6.60
   9 -15  -9   61.75    6.62
   6   9  -9   90.72    6.92
  15  -9  -9   79.98    6.74
 -15   6 -12    3.64    3.21
  -9  -6 -12   -0.46    3.17
  -6  -9  12   -0.36    2.51
 -15   9  12    0.75    2.71
  -9  15  12   -1.34    2.74
 -15   9  12    2.14    2.79
  15  -9 -12   -1.55    2.89
   6   9 -12   -0.37    2.81
   9 -15 -12   -0.46    3.01
  15  -9 -12    0.99    2.50
 -15   6 -15   -2.53    3.48
  -9  -6 -15   -2.56    3.70
  -6  -9  15    2.87    3.13
 -15   9  15    0.43    3.16
  -9  15  15   -1.45    2.50
  -9  15  15    1.30    2.14
 -15   9  15    0.49    2.94
  15  -9 -15   -0.90    3.23
   6   9 -15    0.87    3.20
  15  -9 -15    1.60    2.32
 -15  10 -16   -0.86    3.00
  -5 -10 -16   -0.43    2.90
 -10  -5  16   -2.53    3.87
 -15   5  16   -2.06    3.55
  -5  15  16   -0.88    2.47
  -5  15  16   -1.42    2.48
  10 -15  13   10.58    3.26
 -10  -5  13   11.39    3.71
 -15   5  13    8.88    3.55
  15  -5 -13   11.98    3.79
  10   5 -13   11.73    3.93
 -15  10 -13    9.19    3.34
  -5 -10 -13    8.08    3.13
  15  -5 -10   32.51    3.74
 -15  10 -10   24.79    4.29
 -15   5  10   34.42    5.21
  15  -5 -10   35.49    5.24
  10   5 -10   38.70    5.34
  10 -15  10   29.95    4.41
  -5 -10 -10   39.11    4.89
  15  -5 -10   37.05    5.21
 -10  -5  10   41.00    5.52
  10 -15  10   31.60    4.53
  15  -5  -7    2.42    2.75
  15  -5  -7    2.20    2.84
  10   5  -7    6.78    2.73
  10 -15   7    4.71    2.60
 -15   5   7    5.69    2.23
 -10  -5   7   10.19    3.39
 -15   5   7    2.99    2.51
 -15  10  -7    3.86    2.48
  -5 -10  -7    6.55    2.71
   5 -15  -7    0.73    2.26
  10 -15   7    4.58    2.68
  15  -5  -7    4.00    2.26
   5 -15  -4   32.77    4.37
  15  -5  -4   34.25    4.34
  10 -15   4   40.00    4.82
  -5 -10  -4   26.94    3.79
 -10  -5   4   39.20    5.00
  15  -5  -4   33.86    5.07
  15 -10   4   32.04    5.41
 -15   5   4   37.49    3.85
  10 -15   4   44.84    4.91
  15  -5  -4   38.98    4.20
 -15  10  -4   33.88    4.12
  15 -10   4   41.32    4.15
  10   5  -4   33.84    4.44
 -15   5   4   34.06    4.76
  15  -5  -4   35.97    4.70
 -15  10  -1   16.67    2.56
  15  -5  -1   16.37    3.08
  15 -10   1   15.85    3.66
 -15   5   1   17.37    2.38
   5  10   1   18.67    3.01
  15 -10   1   17.74    2.90
  10   5  -1   17.77    3.42
  15  -5  -1   20.01    3.78
  15  -5  -1   21.58    3.95
  15 -10   1   15.48    3.77
  15  -5  -1   13.96    3.42
  10 -15   1   15.82    3.40
   5 -15  -1   13.27    2.92
 -15  10  -1   16.01    3.04
  -5 -10  -1   13.02    2.77
 -10  -5   1   16.21    3.54
 -15   5   1   16.72    3.48
  10   5   2   24.77    3.94
  15  -5   2   31.59    4.44
  10 -15  -2   31.77    4.55
  15 -10  -2   29.09    4.65
   5 -15   2   23.76    3.39
  15  -5   2   36.60    4.72
  15 -10  -2   31.19    4.46
   5  10  -2   28.97    3.59
  15 -10  -2   28.64    3.53
 -15   5  -2   30.57    4.47
 -10  -5  -2   24.52    4.45
  -5 -10   2   31.96    3.75
 -15  10   2   29.28    3.61
 -15  10   2   31.71    3.82
  15 -10  -5  110.05    7.31
   5  10  -5  128.68    7.60
  -5 -10   5  114.02    7.37
 -15  10   5  113.10    7.38
 -15   5  -5  121.09    8.94
 -10  -5  -5  118.64    8.92
  15  -5   5  117.11    8.22
   5 -15   5  115.73    6.84
  10 -15  -5  102.39    8.36
  15 -10  -5  108.93    8.45
 -15  10   8   16.28    3.75
  15 -10  -8   16.48    3.37
   5  10  -8   24.20    3.60
  -5 -10   8   26.01    3.67
 -15  10   8   14.37    3.18
  15  -5   8   24.18    3.82
  15 -10  -8   19.77    3.88
  10 -15  -8    9.91    3.66
 -10  -5  -8   13.47    3.82
 -15   5  -8   18.15    4.06
 -15   5 -11    1.37    2.93
 -10  -5 -11    2.31    3.14
  -5 -10  11    4.89    2.49
 -15  10  11   -0.34    2.45
  15 -10 -11    0.70    2.61
   5  10 -11    2.03    2.56
  10 -15 -11    0.45    2.86
  15 -10 -11    2.15    2.56
 -10  15  11   -0.44    3.10
 -15  10  11    1.67    2.64
 -10  15  14    2.24    2.26
 -10  15  14    1.45    3.15
 -15  10  14   10.05    3.74
 -15   5 -14    6.99    3.70
 -10  -5 -14    7.08    3.99
  -5 -10  14    5.57    2.84
 -15  10  14    7.37    3.34
  10 -15 -14   -0.49    2.87
  15 -10 -14    2.75    2.58
  15 -10 -14   -0.41    2.88
   5  10 -14    3.98    2.88
  -5 -10  17    5.51    3.25
 -15  10  17    5.33    3.26
 -15  11 -17    0.43    2.72
  -4 -11 -17    1.73    3.02
  -4  15  14   56.33    5.65
 -15  11 -14   60.88    6.35
  -4 -11 -14   53.13    6.04
  11   4 -14   54.25    5.80
 -15   4  14   63.15    7.46
 -11  -4  14   66.35    7.56
  15  -4 -14   71.82    7.76
  11   4 -14   58.22    7.09
  15  -4 -11    3.40    2.82
  15  -4 -11    3.11    2.94
  11   4 -11    4.76    2.74
 -11  -4  11    7.56    3.44
 -15   4  11    7.72    3.47
  11 -15  11    4.58    2.89
 -15  11 -11    3.30    2.53
  -4 -11 -11    6.66    2.85
  11 -15  11    2.56    2.65
  15 -11   8   12.23    3.79
  15  -4  -8   10.32    3.45
  15  -4  -8    5.12    2.90
  11   4  -8    8.45    3.13
  11 -15   8   10.17    3.12
 -11  -4   8   12.40    3.88
 -15   4   8    9.35    3.43
  11 -15   8   10.79    3.19
  15  -4  -8   11.94    2.56
 -15  11  -8    7.20    2.73
  -4 -11  -8    8.39    2.65
  15 -11   5  195.94   12.92
  15  -4  -5  213.28   12.76
 -15   4   5  204.66   10.36
  11 -15   5  206.97   11.87
 -15  11  -5  188.13   10.42
  -4 -11  -5  209.20   10.73
  15  -4  -5  198.53   10.92
  11 -15   5  210.41   12.07
   4 -15  -5  196.77   11.49
 -11  -4   5  217.83   12.51
 -15   4   5  201.03   12.18
  11   4  -5  215.76   12.11
  15  -4  -5  213.51   12.07
  11 -15   2    1.41    2.43
   4 -15  -2   -0.84    1.96
  15  -4  -2   -0.39    2.42
  15 -11   2   -0.43    2.70
  15  -4  -2    0.32    2.21
 -15  11  -2    0.19    1.38
 -15   4   2    0.35    1.30
  15 -11   2    0.76    2.29
  15  -4  -2   -0.77    1.95
  11 -15   2    2.84    2.54
   4  11   2    1.06    1.69
  15 -11   2   -0.21    1.54
  11   4  -2    1.37    2.23
  15  -4  -2   -0.69    2.20
 -11  -4   2    1.45    2.55
 -15   4   2   -1.44    2.61
 -15  11  -2   -0.24    1.80
  -4 -11  -2   -0.72    1.65
  11   4   1   22.18    3.72
  15  -4   1   28.52    4.30
  15 -11  -1   20.41    2.88
  15 -11  -1   34.86    5.00
  11 -15  -1   24.28    4.26
  15  -4   1   27.24    4.51
 -15  11   1   28.11    3.46
   4 -15   1   28.66    3.51
 -15  11   1   27.74    3.53
  15 -11  -1   29.24    4.51
  -4 -11   1   20.05    3.05
 -15   4  -1   25.84    4.54
 -11  -4  -1   26.43    4.54
   4  11  -1   23.75    3.03
  15 -11  -4   98.48    6.47
   4  11  -4  102.05    6.48
  15 -11  -4   94.03    7.99
   4 -15   4   98.23    6.11
  11 -15  -4   99.59    8.09
 -15   4  -4  101.08    8.25
 -11  -4  -4   87.92    7.94
 -15  11   4  105.93    7.46
  -4 -11   4  105.99    6.64
 -15  11   4   87.02    6.20
 -15   4  -7   81.35    7.54
 -11  -4  -7   80.51    7.54
  15 -11  -7   78.53    5.95
   4  11  -7   66.55    5.61
  15 -11  -7   84.09    7.41
  11 -15  -7   89.16    7.83
  -4 -11   7   61.98    5.37
 -15  11   7   73.46    5.84
 -15  11   7   72.55    6.57
 -15  11  10   84.99    7.73
  15 -11 -10   80.44    6.69
   4  11 -10   90.32    6.83
 -15   4 -10   81.54    8.03
 -11  -4 -10   86.24    8.40
 -15  11  10   73.32    6.41
  -4 -11  10   87.75    6.63
  11 -15 -10   83.57    7.82
  15 -11 -10   85.17    7.49
  15  -4  10   81.59    6.65
 -11  15  10  100.57    8.40
  11 -15 -13   45.99    6.29
  15 -11 -13   38.13    5.23
 -11  15  13   57.35    6.87
 -15  11  13   38.16    5.71
   4  11 -13   46.76    5.50
  -4 -11  13   58.95    5.72
 -15  11  13   41.55    5.12
  15 -11 -13   29.99    4.87
 -15   4 -13   37.99    6.37
 -11  -4 -13   37.02    6.23
 -15   4 -16   28.97    6.04
 -11  -4 -16   28.81    5.79
  -4 -11  16   28.45    4.67
 -15  11  16   30.70    4.81
  15 -11 -16   30.13    4.67
  11 -15 -16   26.53    5.31
  15 -11 -16   31.05    5.19
   4  11 -16   31.66    5.12
  -3 -12 -15   56.38    6.08
 -12  -3  15   54.07    7.08
 -15   3  15   50.01    6.85
  -3  15  15   62.37    6.61
  15 -12  12    1.58    3.72
  15  -3 -12    2.16    3.09
  12   3 -12    1.57    2.64
  15  -3 -12    1.43    3.41
  12   3 -12   -0.93    3.09
  12 -15  12    2.50    2.87
 -12  -3  12   -0.96    2.99
 -15   3  12    0.49    3.04
  -3 -12 -12    2.91    2.57
  12 -15  12    2.41    3.07
  15  -3  -9   87.46    7.90
  12 -15   9   80.87    7.29
 -15  12  -9   84.66    6.41
  -3 -12  -9   72.73    6.06
  15  -3  -9   74.01    7.43
  12   3  -9   80.42    7.48
  12 -15   9   89.07    7.69
 -12  -3   9   84.71    7.93
 -15   3   9   79.76    7.75
  15 -12   9   79.51    8.33
  15  -3  -6  113.64    9.09
  15  -3  -6  120.10    8.93
  12   3  -6  122.24    8.99
 -15  12  -6  111.23    7.18
  -3 -12  -6  122.97    7.44
  15 -12   6  123.58    9.90
 -12  -3   6  120.32    9.14
 -15   3   6  114.98    9.07
  12 -15   6  113.59    8.75
  15  -3  -6  122.30    7.48
  12 -15   6  114.78    8.87
   3  12   3   15.44    2.48
  15 -12   3   11.96    2.31
  12   3  -3   14.14    3.37
  15  -3  -3   11.02    3.22
   3 -15  -3   17.19    3.30
  12 -15   3   14.54    3.48
  15  -3  -3   15.86    3.82
  15 -12   3   14.64    4.14
  15  -3  -3    8.46    2.78
 -15  12  -3   14.04    2.30
  15 -12   3   11.17    3.32
  15  -3  -3   10.08    2.39
  12 -15   3   17.61    3.77
 -15   3   3    9.70    3.55
 -12  -3   3   13.97    3.37
 -15  12  -3   13.11    2.65
  -3 -12  -3    8.62    2.23
 -15   3   0   39.44    5.46
 -15  12   0   47.90    4.59
  15  -3   0   42.65    4.59
  15 -12   0   49.88    5.78
  12   3   0   61.44    6.03
  15  -3   0   47.66    5.51
  15 -12   0   40.37    5.65
 -12  -3   0   62.83    6.59
 -15  12   0   51.49    4.41
  -3 -12   0   53.40    4.48
   3  12   0   60.42    4.37
  15 -12   0   55.19    4.24
  12 -15   0   50.93    5.97
   3 -15   0   56.61    4.85
 -15   3  -3    2.10    2.89
 -12  -3  -3    0.43    2.67
 -15  12   3    2.86    1.99
  -3 -12   3    2.90    1.86
 -15  12   3    2.65    2.05
  15 -12  -3    2.75    2.81
  15 -12  -3    4.12    3.05
  12 -15  -3    1.20    2.69
   3 -15   3    0.59    1.59
  12   3   3    2.60    2.36
  15  -3   3    2.25    2.65
  15 -12  -3   -0.20    1.50
   3  12  -3    3.25    1.67
 -15  12   3    2.42    1.92
 -15   3  -6  258.58   15.45
 -12  -3  -6  265.79   15.77
  15 -12  -6  310.10   13.52
 -15  12   6  311.68   15.15
  -3 -12   6  306.69   13.31
 -15  12   6  285.34   13.18
  15 -12  -6  291.62   15.79
  12 -15  -6  301.05   16.11
 -12  15   9  154.75   10.51
 -15  12   9  157.38   10.43
  15 -12  -9  135.72    8.51
 -15   3  -9  136.04   10.56
 -12  -3  -9  126.94   10.34
  -3 -12   9  146.58    8.43
 -15  12   9  127.12    8.16
  12 -15  -9  150.24   10.75
  15 -12  -9  148.46   10.32
 -12  15  12   -0.94    2.90
 -15  12  12    1.39    3.03
  15 -12 -12   -0.99    2.71
  -3 -12  12   -0.30    2.16
 -15  12  12    0.62    2.35
 -15   3 -12    4.07    3.42
 -12  -3 -12    0.52    3.42
  12 -15 -12   -1.41    3.06
  15 -12 -12    3.28    2.86
  15 -12 -15   72.02    7.07
  -3 -12  15   74.27    6.62
 -15   3 -15   58.24    7.60
 -12  -3 -15   71.25    8.24
  15 -12 -15   72.26    7.06
  12 -15 -15   77.62    8.13
  15 -13  16    7.03    4.27
  15  -2 -13    4.01    3.38
  13   2 -13   10.87    4.01
 -13  -2  13   12.81    4.24
 -15   2  13    6.73    4.13
  15 -13  13    6.33    4.13
  13 -15  13   10.93    3.84
  13   2 -13    5.60    3.16
  15  -2 -13    7.80    3.32
  15  -2 -10   82.83    7.97
  13   2 -10   88.89    8.25
  13 -15  10   80.97    7.78
  15 -13  10   80.67    8.45
  15  -2 -10   90.13    7.96
 -13  -2  10   84.22    8.20
 -15   2  10   99.67    8.76
  13 -15  10   84.61    7.88
 -15   2   7    3.04    3.00
 -13  -2   7    1.30    2.94
  15  -2  -7    2.63    2.74
  15 -13   7    5.29    3.56
  15  -2  -7    3.33    3.02
  13   2  -7    2.88    2.98
  13 -15   7    4.24    3.18
  13 -15   7    4.11    2.94
  15 -13   7    7.12    3.33
 -15  13  -4   18.88    2.70
 -13  -2   4   21.92    4.22
 -15   2   4   26.11    4.77
  15 -13   4   17.41    4.32
  15  -2  -4   26.09    3.65
  13 -15   4   23.07    4.40
  13   2  -4   31.64    4.93
  15  -2  -4   24.15    4.30
  15 -13   4   26.80    4.59
  13 -15   4   21.72    4.43
  15  -2  -1   22.87    3.87
 -15  13  -1   29.48    3.59
 -13  -2   1   15.94    3.93
 -15   2   1   32.22    4.84
  15  -2  -1   27.70    3.40
  15 -13   1   30.35    4.78
  13 -15   1   28.39    4.56
  13 -15   1   29.19    4.83
  15 -13   1   24.78    4.68
  13   2  -1   24.50    4.37
  15  -2  -1   29.29    4.62
  15 -13  -2   55.81    6.24
 -15   2  -2   44.21    6.00
 -13  -2  -2   69.86    7.09
 -15  13   2   57.56    5.29
  15 -13  -2   54.48    6.29
  13 -15  -2   47.59    6.07
   2 -15   2   49.12    4.26
  13   2   2   58.52    6.15
  15  -2   2   46.42    5.66
 -15   2  -5  121.14    9.64
 -13  -2  -5  120.56    9.63
  15 -13  -5  119.07    9.38
  13 -15  -5  119.41    9.47
 -13  15   5  102.37    8.21
 -15  13   5  124.32    8.62
 -13  15   8   29.85    4.79
 -15  13   8   34.01    4.90
  15 -13  -8   30.33    5.12
  13 -15  -8   19.72    4.32
 -15   2  -8   37.80    5.85
 -13  -2  -8   21.06    4.84
 -13  15  11   24.12    4.73
 -15  13  11   17.15    4.29
 -15  13  11   20.07    4.31
 -15   2 -11   16.27    4.67
 -13  -2 -11   21.59    4.95
  13 -15 -11   14.45    4.16
  15 -13 -11   22.64    4.45
 -15   2 -14   14.44    5.08
 -13  -2 -14   16.26    5.09
  13 -15 -14   15.22    4.36
  15 -13 -14   16.05    4.23
  15  -1 -14   15.94    4.06
  14   1 -14   17.97    4.18
  14 -15  14   15.09    4.38
  15 -14  14   16.12    4.54
 -14  -1  14    9.79    4.27
 -15   1  14   16.94    4.58
  15  -1 -11    6.29    3.50
  14   1 -11    3.84    3.31
 -14  -1  11    4.97    3.34
 -15   1  11    4.99    3.53
  14 -15  11   -0.47    3.65
  15  -1 -11    7.48    3.37
  15 -14  11    9.13    4.34
  14   1 -11    5.22    3.46
  14 -15  11    2.79    3.00
  14 -15   8    5.72    3.15
  15 -14   8    2.77    2.89
 -14  -1   8    4.15    3.05
 -15   1   8    5.09    3.15
  14 -15   8    5.93    3.30
  15  -1  -8    6.62    3.34
  14   1  -8    3.95    3.06
  15  -1  -8    5.91    3.29
  15 -14   8    3.41    3.61
  15 -14   5   92.84    8.30
  14 -15   5   82.66    7.88
  14 -15   5   90.35    8.15
  15 -14   5   86.87    8.24
 -14  -1   5   69.92    7.39
 -15   1   5   91.24    8.16
  14   1  -5   79.00    7.44
  15  -1  -5   85.56    7.74
  15 -14   2   20.57    4.18
  14 -15   2   20.90    4.35
  15 -14   2   15.98    4.24
  14 -15   2   18.33    4.31
 -15  14  -2   12.25    2.68
  15  -1  -2   13.70    3.12
  14   1  -2   11.66    3.66
  15  -1  -2   20.58    4.16
 -14  -1   2   12.69    3.65
 -15   1   2   16.06    4.12
  15 -14  -1    2.56    2.83
 -15   1  -1    3.24    3.15
 -14  -1  -1    4.66    3.33
 -15  14   1    2.94    2.18
  15 -14  -1    2.67    3.26
  14 -15  -1    3.45    2.78
  14   1   1    5.22    2.94
  15  -1   1    4.02    2.88
 -14  15   4   15.95    3.54
 -15  14   4   30.30    4.25
 -15   1  -4   37.60    5.59
 -14  -1  -4   30.29    5.20
  14 -15  -4   14.64    3.96
  15 -14  -4   25.30    4.78
 -14  15   7    1.20    3.04
 -15  14   7    1.18    2.67
 -15   1  -7    0.97    3.16
 -14  -1  -7    6.82    3.69
  14 -15  -7    2.73    2.66
  15 -14  -7    1.36    2.83
 -14  15  10    2.27    3.01
 -15  14  10    3.13    3.16
  14 -15 -10    5.20    3.18
  15 -14 -10    5.50    3.32
 -14  -1 -10   10.44    4.50
 -15   1 -10    9.30    4.23
 -15   1 -13    1.68    3.61
 -14  -1 -13    2.25    3.52
  14 -15 -13    0.48    3.02
  15 -14 -13    2.28    2.93
  15   0 -15   25.75    4.79
  15 -15  15   23.25    5.14
 -15   0  12   -0.53    3.29
  15   0 -12    0.44    2.90
  15 -15  12    0.50    3.37
  15 -15   9   28.01    5.42
  15   0  -9   36.98    5.78
  15   0  -9   34.03    5.30
  15 -15   9   49.84    6.55
 -15   0   9   37.19    5.70
  15 -15   6  139.33   10.75
  15   0  -6  145.30   10.50
  15 -15   6  136.95   10.43
 -15   0   6  146.74   11.00
  15   0  -3    2.96    2.95
  15 -15   3   -0.44    2.77
  15 -15   3    1.88    3.12
 -15   0   3    0.45    3.00
 -15  15  -3    0.25    1.88
  15 -15   0    7.98    3.26
  15   0   0   15.70    4.15
  15 -15   0   11.89    3.85
 -15   0   0    7.85    3.87
 -15  15   0    6.26    2.50
  15   0   3   15.42    4.21
  15 -15  -3   17.46    4.45
 -15   0  -3   17.18    4.53
 -15  15   3   19.66    3.73
  15 -15  -6   47.42    6.37
 -15  15   6   44.71    5.59
 -15   0  -6   45.98    6.53
 -15  15   9   14.23    4.08
  15 -15  -9   19.08    4.59
 -15   0  -9   13.14    4.52
 -15   0 -12    1.12    3.92
  15 -15 -12    6.76    3.61
  16  -8   0  176.03   10.81
   8   8   0  199.73   10.69
  16  -8   0  196.30   10.71
  16  -8   0  184.82   11.69
 -16   8   0  200.50   11.26
  -8  -8   0  186.81   11.18
  16  -8   0  178.69   11.27
   8 -16   0  160.79   10.30
 -16   8   3   52.13    5.30
  -8  -8   3   45.61    5.05
 -16   8  -3   33.36    4.67
  16  -8   3   38.66    5.60
  16  -8  -3   56.56    5.99
  16  -8   3   28.58    4.34
 -16   8   3   48.04    4.64
  16  -8  -3   41.32    4.90
   8   8   3   41.50    4.65
  16  -8   3   37.04    4.57
  -8  -8  -3   39.39    5.03
   8 -16  -3   47.86    5.42
  16  -8  -3   48.57    5.66
   8 -16   3   34.41    4.44
   8   8  -3   47.52    5.10
  16  -8  -3   44.65    4.87
  16  -8  -6    6.59    3.32
  16  -8   6   12.14    3.12
 -16   8   6    7.33    2.60
   8 -16   6    8.33    2.64
  16  -8  -6    5.03    2.70
   8   8  -6    4.88    2.59
  16  -8  -6    4.85    2.60
   8 -16   6    8.60    2.73
   8 -16  -6    2.66    2.91
 -16   8  -6   12.39    3.30
  -8  -8  -6    4.81    2.81
  -8  -8   6    3.01    2.43
 -16   8   6    7.12    2.88
   8 -16   9   21.04    3.43
 -16   8   9   16.89    3.66
  16  -8  -9   16.52    3.90
   8   8  -9   17.03    3.61
  16  -8  -9   15.11    3.40
   8 -16  -9    8.27    3.53
  -8  -8   9   21.92    4.09
 -16   8   9    9.63    3.31
  16  -8   9   20.38    3.44
  -8  -8  -9   13.60    3.73
 -16   8  -9   17.81    4.11
  16  -8 -12    2.12    2.85
   8   8 -12    6.98    3.27
   8 -16 -12    1.94    3.16
  16  -8 -12    2.15    2.39
  -8  -8  12    2.84    2.97
 -16   8  12    1.26    2.86
 -16   8 -12    0.44    3.06
  -8  -8 -12    0.88    2.88
 -16   8  12    2.55    2.89
  16  -8 -15    4.39    3.66
   8   8 -15    7.55    3.73
  -8  16  15    6.29    2.90
 -16   8 -15    8.26    3.91
  -8  -8 -15    7.34    3.63
  -8  -8  15    9.99    3.72
 -16   8  15    8.47    3.96
 -16   9 -16   -1.44    3.26
  -7  -9 -16    0.48    3.09
  -9  -7  16    0.98    3.25
 -16   7  16    0.51    3.35
  16  -7 -13    4.14    3.13
   9   7 -13    3.10    2.77
  -9  -7  13    6.21    3.14
 -16   7  13    6.88    3.58
  -7  16  13    3.22    2.33
 -16   9 -13    0.43    2.76
  -7  -9 -13    1.74    2.97
  16  -7 -10   24.12    4.63
   9   7 -10   14.61    3.66
  16  -7 -10   23.43    3.76
   7 -16 -10   20.16    4.48
  -9  -7  10   14.97    3.73
 -16   7  10   15.06    3.90
   9 -16  10   15.09    3.27
 -16   7  10   18.68    3.82
 -16   9 -10   12.14    3.78
  -7  -9 -10   16.13    3.87
  -9  -7   7    1.44    2.64
   9 -16   7    1.24    2.24
 -16   7   7    1.26    2.17
  16  -7  -7    0.73    2.50
   9   7  -7    1.76    2.71
  16  -9   7   -0.59    2.10
  16  -7  -7    2.99    2.90
  16  -7  -7    4.13    2.74
   7 -16  -7    0.80    2.71
   9 -16   7    3.27    2.43
 -16   9  -7    2.83    2.74
  -7  -9  -7    0.36    2.55
 -16   7   7    3.67    2.72
 -16   7   4   -0.52    1.95
  16  -7  -4   -1.25    2.26
  16  -9   4    2.64    2.09
   7   9   4   -0.29    2.02
   9   7  -4    2.90    2.36
  16  -7  -4    0.99    2.12
  16  -9   4   -1.39    3.24
  16  -9   4    1.63    2.16
  16  -7  -4    0.41    2.63
  16  -7  -4   -1.40    2.60
   9 -16   4   -0.93    2.17
   7 -16  -4   -1.38    2.67
 -16   9  -4    1.31    2.35
  -7  -9  -4   -0.33    2.41
  -9  -7   4   -0.69    2.54
 -16   7   4    1.04    2.25
 -16   7   1    0.21    1.60
  16  -9   1    3.26    2.47
  16  -7  -1   -0.33    2.13
   7   9   1    0.28    2.03
  16  -9   1   -0.57    2.12
   9   7  -1    0.32    2.12
  16  -7  -1    1.61    2.00
  16  -9   1   -0.42    2.73
  16  -9   1   -0.71    2.13
  16  -7  -1    1.15    2.35
  16  -7  -1    2.67    2.46
   9 -16   1   -2.65    2.37
   7 -16  -1   -1.26    2.00
 -16   9  -1    1.28    2.23
  -7  -9  -1    1.31    2.28
 -16   7   1   -0.36    2.20
  -9  -7   1   -0.37    2.47
 -16   7   1    0.99    2.54
  -9  -7   1    0.33    2.19
  16  -9  -2   15.11    3.50
  16  -7   2   13.60    3.38
   9   7   2   13.33    3.18
  16  -7   2   18.62    3.46
   7   9  -2   16.80    3.21
  16  -9  -2   12.02    2.96
  16  -7   2   12.70    4.10
  16  -9  -2   15.85    3.68
  16  -7   2   20.31    3.86
  16  -9  -2   14.29    3.77
   7 -16   2   14.46    3.07
   9 -16  -2   12.00    3.22
 -16   7  -2   12.09    3.26
  -9  -7  -2   11.68    3.46
  -7  -9   2    9.60    2.91
 -16   9   2   14.56    3.11
  -7  -9   5   17.43    3.49
 -16   9   5   10.21    2.92
  16  -9  -5   11.75    3.11
   7   9  -5   19.49    3.44
 -16   9   5   13.11    3.01
  16  -7   5   19.21    3.71
 -16   7  -5   16.25    3.74
  -9  -7  -5   19.35    3.99
   7 -16   5   21.01    3.27
  16  -9  -5    9.70    3.25
   9 -16  -5   14.70    3.63
  16  -9  -8   14.22    3.45
   9 -16  -8   16.75    4.13
 -16   9   8   14.22    3.34
   7 -16   8   18.78    3.22
  -7  -9   8   13.26    3.21
 -16   9   8   12.91    3.34
  16  -7   8   22.90    3.74
  16  -9  -8    9.95    2.97
   7   9  -8   12.91    3.22
  -9  -7  -8   12.45    3.75
 -16   7  -8   24.07    4.44
  -9  -7 -11   -0.45    2.91
 -16   7 -11    0.89    2.87
  -7  -9  11    0.37    2.66
 -16   9  11   -1.15    2.67
 -16   9  11   -0.42    2.69
   9 -16 -11    1.88    3.15
  16  -9 -11   -0.68    2.45
  16  -9 -11    1.17    2.81
   7   9 -11   -1.13    2.84
  -9  16  14   -1.47    2.92
 -16   9  14   -2.38    3.15
   9 -16 -14    0.52    3.17
  16  -9 -14   -0.31    2.25
  -7  -9  14    0.42    2.94
 -16   9  14    2.16    2.87
   7   9 -14   -0.44    2.92
  16  -9 -14   -0.45    3.18
 -16   7 -14    2.45    3.15
  -9  -7 -14    0.50    3.18
  -6  16  14   47.65    5.96
  10   6 -14   51.29    6.70
  10 -16  14   43.99    5.35
 -16  10 -14   46.73    6.02
  -6 -10 -14   52.74    6.31
 -10  -6  14   47.68    6.56
 -16   6  14   47.56    6.58
  16  -6 -14   43.65    6.35
  16  -6 -11   48.40    6.06
  16  -6 -11   50.55    6.18
  10   6 -11   49.32    6.19
  10 -16  11   45.21    5.31
  -6 -10 -11   42.25    5.26
 -16   6  11   42.06    5.92
 -16  10 -11   37.31    5.24
 -10  -6  11   44.80    6.05
  10 -16  11   47.07    5.14
 -16   6   8  122.98    8.34
  10 -16   8  121.94    8.52
 -16  10  -8  109.30    8.29
  -6 -10  -8  102.67    7.99
  16  -6  -8  123.41    9.52
 -16   6   8  112.99    8.73
 -10  -6   8  100.99    8.39
  16  -6  -8  124.52    9.13
  10   6  -8  110.80    8.69
  16  -6  -8  106.48    7.58
   6 -16  -8  123.00    9.20
  10 -16   8  120.70    8.27
   6 -16  -5  319.44   16.36
  10 -16   5  342.37   16.28
  16  -6  -5  315.77   15.83
  16 -10   5  349.51   18.54
  16  -6  -5  341.44   17.41
 -16   6   5  338.85   15.18
  10 -16   5  363.76   16.61
 -16  10  -5  307.29   15.52
  -6 -10  -5  323.72   15.71
  16  -6  -5  344.24   16.58
  10   6  -5  320.53   16.14
 -10  -6   5  317.70   16.45
 -16   6   5  329.63   16.66
  10 -16   2  100.51    7.64
   6 -16  -2   90.58    7.10
 -16  10  -2   95.63    7.20
  -6 -10  -2   85.33    6.90
  16  -6  -2   99.51    8.17
 -16   6   2  103.71    6.33
  16 -10   2   91.31    7.76
  16  -6  -2   98.89    7.28
  16 -10   2  101.81    7.01
   6  10   2   97.02    6.73
 -16   6   2  103.00    7.84
 -10  -6   2  105.84    7.96
  16  -6  -2   95.58    7.76
  16 -10   2   96.91    8.58
  10   6  -2   92.56    7.42
  16  -6  -2  106.20    7.90
   6  10  -1  155.93    8.92
  16 -10  -1  139.93    8.70
  16  -6   1  172.10    9.98
  16 -10  -1  150.00   10.11
  10   6   1  147.17    9.77
  16  -6   1  165.21   10.14
 -16   6  -1  155.24   10.40
 -10  -6  -1  164.02   10.73
 -16  10   1  152.07    9.33
  -6 -10   1  143.49    9.27
  16  -6   1  163.52   10.77
  16  -6   1  169.26   10.65
   6 -16   1  166.36    9.43
  16 -10  -1  151.03   10.54
  10 -16  -1  149.20    9.96
  16 -10  -4  133.68    9.93
   6 -16   4  154.24    8.71
  10 -16  -4  136.15    9.98
 -16   6  -4  160.32   10.51
 -10  -6  -4  158.66   10.58
  -6 -10   4  159.29    9.28
 -16  10   4  146.01    8.95
  16  -6   4  141.78    9.66
  16 -10  -4  131.65    8.68
  16  -6   7    0.66    2.15
 -16  10   7    1.42    2.38
 -16  10   7    1.52    2.20
  -6 -10   7    1.20    2.24
  16 -10  -7    1.52    2.49
  10 -16  -7    1.26    2.75
 -16   6  -7    0.83    2.93
 -10  -6  -7    2.97    3.18
  16 -10  -7    0.62    2.20
   6  10  -7    0.60    2.15
  16  -6  10  120.34    8.01
 -16  10  10  132.28    9.40
  16 -10 -10  118.59    8.62
   6  10 -10  107.99    8.16
 -16   6 -10  113.24    9.31
 -10  -6 -10  100.67    9.06
  10 -16 -10  121.39    9.74
  16 -10 -10  118.19    8.78
  -6 -10  10  108.84    8.05
 -16  10  10  115.66    8.36
 -16  10  13   11.27    3.93
 -16   6 -13   10.35    4.16
 -10  -6 -13   19.10    4.69
  -6 -10  13   11.01    3.34
 -16  10  13    9.12    3.52
  10 -16 -13   14.55    4.04
  16 -10 -13   12.41    3.41
 -10  16  13    7.33    3.51
   6  10 -13   10.73    3.66
  16 -10 -13    8.64    3.53
  -6 -10  16   20.02    4.37
 -16  10  16   14.26    4.12
 -11  -5  15   10.33    4.12
 -16   5  15    7.93    3.88
  -5  16  15   13.78    3.37
  11 -16  15   10.22    3.38
 -16  11 -15    5.33    3.08
  -5 -11 -15   17.69    4.15
  16  -5 -12    3.09    2.84
  16  -5 -12    3.79    3.43
  11   5 -12    5.97    3.29
  11 -16  12    4.58    3.21
 -11  -5  12    6.55    3.47
 -16   5  12    4.80    3.71
  11 -16  12    3.20    2.78
 -16  11 -12    2.60    2.75
  -5 -11 -12    2.98    2.66
  16  -5  -9  103.46    8.60
  11   5  -9  103.81    8.49
  11 -16   9   96.87    7.84
 -16  11  -9   91.42    7.42
  -5 -11  -9  102.69    7.62
  16  -5  -9  101.58    8.76
  11 -16   9   85.75    7.42
 -11  -5   9   92.87    8.23
 -16   5   9   89.47    8.16
  16 -11   9   94.03    9.25
  16 -11   6   84.39    8.49
  16  -5  -6   92.74    8.22
 -16   5   6   87.64    6.55
  11 -16   6   95.17    7.69
 -16  11  -6   91.78    6.91
  -5 -11  -6   98.60    7.08
  16  -5  -6   83.69    6.66
   5 -16  -6   95.72    7.78
  11 -16   6   88.14    7.34
 -11  -5   6  108.18    8.37
 -16   5   6   82.84    7.71
  16  -5  -6   93.04    7.86
  11   5  -6   99.48    8.00
   5 -16  -3    1.60    2.09
  11 -16   3    2.89    2.58
  16  -5  -3    2.67    2.50
  16  -5  -3    0.84    2.54
  16 -11   3    0.93    3.15
 -11  -5   3    3.05    2.66
 -16   5   3   -0.77    2.50
  16 -11   3    0.81    2.60
  16  -5  -3   -1.66    2.14
  11 -16   3   -1.10    2.62
 -16   5   3   -0.64    1.62
   5  11   3    0.97    1.96
  16 -11   3    1.95    1.88
  11   5  -3    1.08    2.21
  16  -5  -3   -1.46    2.25
 -16  11  -3    0.83    2.15
  -5 -11  -3    0.28    2.09
   5  11   0   71.44    5.44
  16 -11   0   85.62    5.89
  16  -5   0   66.26    5.97
  16 -11   0   80.90    7.31
  11   5   0   71.03    6.65
  16  -5   0   63.89    6.40
  16  -5   0   74.27    6.99
 -16  11   0   81.35    6.12
  -5 -11   0   66.03    5.73
 -16   5   0   64.23    6.89
 -11  -5   0   61.98    6.66
  16  -5   0   75.75    7.00
  11 -16   0   63.79    6.54
   5 -16   0   73.05    5.91
  16 -11   0   82.18    7.67
  11 -16  -3   20.99    4.13
  16 -11  -3   27.96    4.81
   5 -16   3   18.39    3.12
  16 -11  -3   26.14    4.44
   5  11  -3   27.59    3.66
 -16   5  -3   21.94    4.38
 -11  -5  -3   34.47    5.16
  -5 -11   3   35.63    3.99
 -16  11   3   22.83    3.50
  16  -5   3   21.26    4.01
  11   5   3   30.70    4.68
  16  -5   3   20.28    3.86
  16 -11  -3   24.42    3.45
  16 -11  -6   24.89    3.70
   5  11  -6   12.91    2.99
  16  -5   6   22.03    3.89
  16 -11  -6   23.74    4.23
  11 -16  -6   32.23    5.08
 -16   5  -6   20.57    4.30
 -11  -5  -6   12.75    3.96
  -5 -11   6   13.73    2.96
 -16  11   6   26.91    3.74
 -11  16   9   69.92    7.03
  16  -5   9   54.92    5.60
 -16  11   9   67.30    6.68
  16 -11  -9   57.74    5.68
   5  11  -9   56.12    5.58
 -16   5  -9   54.77    6.64
 -11  -5  -9   47.50    6.45
  11 -16  -9   69.83    7.24
  16 -11  -9   58.98    6.41
 -16  11   9   56.56    5.52
  -5 -11   9   49.78    5.16
 -16  11  12    2.78    3.24
  -5 -11  12    3.40    2.76
 -16  11  12    0.35    2.50
 -16   5 -12   -1.00    3.36
 -11  -5 -12   -1.53    3.65
   5  11 -12    2.87    2.59
  16 -11 -12   -1.12    2.69
  11 -16 -12    0.98    3.26
  16 -11 -12   -0.39    2.71
 -11  16  12    0.97    3.06
  16 -11 -15   12.80    3.95
   5  11 -15    8.28    3.47
 -16   5 -15   14.09    4.57
 -11  -5 -15   11.02    4.36
  -5 -11  15    5.81    3.25
 -16  11  15   14.19    3.84
  11 -16 -15   16.29    4.87
  16 -11 -15   14.26    3.72
  12 -16  13   -0.42    3.02
 -12  -4  13    0.50    3.28
 -16   4  13   -2.05    3.49
  -4 -12 -13   -2.16    2.81
  16  -4 -13    0.50    3.31
  12   4 -13   -0.97    3.27
  12 -16  13    0.39    2.70
  16  -4 -13   -0.89    2.77
  12   4 -13   -1.18    2.61
  12 -16  10    8.87    3.37
 -12  -4  10   10.95    3.97
 -16   4  10    9.77    3.85
  16  -4 -10   12.79    3.88
  12   4 -10    7.57    3.59
  -4 -12 -10    7.31    2.97
  12 -16  10    7.46    3.39
  16 -12  10    9.25    4.38
  16  -4 -10    8.21    3.42
  16  -4  -7    1.34    2.69
  16 -12   7   -0.51    3.52
 -16   4   7   -1.30    2.90
 -12  -4   7   -1.71    3.01
  12 -16   7   -0.40    2.67
  16  -4  -7   -0.42    2.99
  12   4  -7   -0.82    2.89
 -16  12  -7   -0.84    2.26
  -4 -12  -7    0.28    1.98
  12 -16   7   -0.39    2.88
  16  -4  -7    0.77    1.99
  12 -16   4   23.66    4.29
   4 -16  -4   31.80    4.47
  16 -12   4   28.27    5.14
  16  -4  -4   35.19    5.37
 -12  -4   4   33.50    5.20
 -16   4   4   34.86    5.24
  12   4  -4   37.73    4.93
  16  -4  -4   45.73    5.42
  16 -12   4   21.71    4.44
  12 -16   4   28.93    4.49
  16  -4  -4   36.88    4.05
   4  12   4   31.66    3.66
  16 -12   4   28.65    3.54
  16  -4  -4   35.86    4.63
  -4 -12  -4   26.39    3.56
 -16  12  -4   28.65    3.73
   4 -16  -1   47.17    4.77
  12 -16   1   53.86    5.96
  16  -4  -1   51.71    5.63
  16 -12   1   42.90    5.93
  16  -4  -1   55.88    6.26
 -16  12  -1   38.16    4.02
  16  -4  -1   50.33    4.91
  16 -12   1   45.02    5.70
  16  -4  -1   53.31    5.75
  12   4  -1   44.79    5.37
 -16  12  -1   45.72    4.54
  -4 -12  -1   41.97    4.29
 -12  -4   1   40.66    5.47
 -16   4   1   52.91    6.05
   4  12   1   43.82    4.11
  16 -12   1   50.49    4.33
  16 -12  -2    0.41    2.62
 -16  12   2    1.44    2.29
  12 -16  -2    1.23    2.79
   4 -16   2   -0.71    1.92
  16 -12  -2    0.44    3.02
 -16   4  -2   -0.87    2.85
 -12  -4  -2    0.89    2.84
 -16  12   2   -0.50    2.00
  -4 -12   2   -0.25    1.92
  12   4   2   -0.76    2.47
  16  -4   2    1.14    2.53
  16 -12  -2   -0.90    1.80
   4  12  -2   -1.08    1.70
  16  -4   2    2.05    2.93
  16  -4   5    1.93    2.92
 -16  12   5    1.37    2.40
  16 -12  -5   -0.85    2.68
  12 -16  -5    1.71    2.99
  -4 -12   5    4.52    2.00
 -16  12   5    3.18    1.99
  16 -12  -5    3.21    2.00
 -12  -4  -5   10.00    3.69
 -16   4  -5    8.42    3.49
  16  -4   8    1.44    2.69
 -12  16   8    3.42    2.98
 -16  12   8    1.35    2.27
  -4 -12   8    0.53    2.06
  16 -12  -8    4.22    3.02
  12 -16  -8    3.19    3.18
 -16   4  -8    0.47    2.92
 -12  -4  -8    0.48    3.03
  16 -12  -8    3.92    2.23
  -4 -12  11   27.82    3.98
 -16  12  11   21.12    3.67
  12 -16 -11   17.21    4.52
  16 -12 -11   19.58    4.43
  16 -12 -11   15.55    3.50
 -16   4 -11   23.53    5.28
 -12  -4 -11   23.47    5.26
 -12  16  11   14.68    4.32
 -16  12  11   17.37    4.24
  16 -12 -14    0.39    2.95
  12 -16 -14    4.11    3.45
  16 -12 -14    4.78    3.17
  -4 -12  14    4.54    2.78
 -16   4 -14    7.62    4.17
 -12  -4 -14    8.31    4.19
  13 -16  14   10.58    3.81
  16 -13  14    7.36    4.47
  16  -3 -14    6.61    3.48
  13   3 -14   13.55    3.99
 -13  -3  14   12.30    4.43
 -16   3  14    7.06    4.03
  13 -16  14   10.39    3.71
 -13  -3  11    9.28    3.50
 -16   3  11    7.94    3.68
  16 -13  11    6.03    4.06
  16  -3 -11    2.75    2.95
  13 -16  11    5.59    3.42
  16  -3 -11    0.97    3.22
  13   3 -11    9.51    3.93
  13 -16  11    6.94    3.46
  13 -16   8    0.85    3.03
 -16   3   8    2.31    3.22
  16  -3  -8   -0.92    3.01
  16 -13   8    6.25    3.94
  16  -3  -8   -0.44    3.08
  13   3  -8    0.43    3.02
 -13  -3   8    1.82    3.52
  13 -16   8    1.27    2.77
  16  -3  -5    9.45    2.57
  13 -16   5    5.44    3.15
  16  -3  -5    7.79    3.48
  16 -13   5   13.38    3.96
  13   3  -5   16.92    3.65
  16  -3  -5   13.08    3.54
 -13  -3   5   17.41    4.44
 -16   3   5   10.51    3.79
  16 -13   5    6.70    3.13
  13 -16   5   11.59    3.70
  16 -13   2    3.93    3.09
  16  -3  -2   -0.25    2.00
  13 -16   2    0.41    2.74
   3 -16  -2    0.87    2.27
  16 -13   2    1.43    3.19
  13 -16   2   -0.42    2.67
 -16  13  -2    1.83    1.75
  16  -3  -2    2.71    3.23
  16  -3  -2    0.33    2.40
  13   3  -2    1.99    2.71
  16  -3  -2   -0.40    2.62
 -13  -3   2    7.14    3.76
 -16   3   2    0.84    2.92
  16 -13  -1   -0.42    2.61
 -16   3  -1   -0.46    2.91
 -13  -3  -1   -1.40    3.21
 -16  13   1   -0.28    1.86
   3 -16   1    0.48    1.87
  13 -16  -1    2.13    2.89
  16 -13  -1   -0.91    3.03
  13   3   1   -0.80    2.71
  16  -3   1    0.40    2.47
 -16   3  -4   11.13    3.91
 -13  -3  -4   10.87    3.91
 -16  13   4    7.97    2.83
  13 -16  -4    7.96    3.43
  16 -13  -4   12.83    3.73
  13   3   4    6.59    3.41
  16  -3   4   10.78    3.47
 -16   3  -7    0.48    3.37
 -13  -3  -7   -1.46    3.27
  16 -13  -7   -1.78    3.19
  13 -16  -7    0.46    3.17
 -13  16   7   -1.25    2.60
 -16  13   7    0.78    2.52
 -16   3 -10    0.51    3.43
 -13  -3 -10   -2.08    3.76
 -13  16  10    6.96    3.51
 -16  13  10    1.84    2.87
  13 -16 -10    5.80    3.38
  16 -13 -10    4.41    3.41
  13 -16 -13   -1.53    3.51
  16 -13 -13    2.63    3.06
 -16   3 -13   -0.55    3.23
 -13  -3 -13   -1.13    3.67
  16  -2 -15   23.70    4.47
  14 -16  15   21.44    4.83
 -14  -2  12    1.04    3.58
 -16   2  12   -0.52    3.43
  14 -16  12    0.46    3.33
  14 -16  12    1.41    2.92
  14   2 -12    4.38    3.05
  16  -2 -12    3.22    3.21
  16 -14  12    2.18    3.61
  16  -2  -9   74.69    7.53
  14   2  -9   56.13    6.80
  16 -14   9   71.62    7.74
  14 -16   9   73.44    7.52
  14 -16   9   74.38    7.76
  16 -14   9   64.37    7.92
 -14  -2   9   52.38    6.87
 -16   2   9   91.55    8.55
  16  -2  -9   87.64    8.16
  16  -2  -6   56.36    6.77
 -14  -2   6   33.32    5.63
  16 -14   6   46.15    6.14
  14 -16   6   46.94    5.84
  14 -16   6   51.77    6.28
  14   2  -6   38.76    5.66
 -16   2   6   51.85    6.59
  16 -14   6   48.73    6.46
  16  -2  -6   54.57    6.42
  14 -16   3    6.26    3.53
  16 -14   3    7.89    3.81
  16  -2  -3    8.34    2.82
 -16  14  -3    8.52    2.36
  16 -14   3    6.85    3.35
  14 -16   3    6.92    3.14
  14   2  -3    8.40    3.54
  16  -2  -3    8.04    3.62
 -14  -2   3    8.48    3.66
 -16   2   3    8.93    3.59
  14   2   0  103.35    8.65
  16  -2   0  122.97    9.28
 -16  14   0  107.60    7.41
 -16   2   0  115.61    9.65
 -14  -2   0   83.87    8.60
  16  -2   0  117.60    7.32
  16 -14   0   90.03    8.40
  16 -14   0  105.49    9.25
  14 -16   0  104.12    8.86
  14   2   3    0.42    2.85
  16  -2   3   -0.85    3.15
  14 -16  -3   -0.46    3.06
  16 -14  -3    1.84    3.13
 -16  14   3    0.33    2.31
 -16   2  -3    1.94    3.08
 -14  -2  -3   -0.98    3.17
  16 -14  -6   73.58    7.63
  14 -16  -6   61.37    7.26
 -16  14   6   67.82    6.61
 -14  16   6   75.14    7.21
 -16   2  -6   59.37    7.19
 -14  -2  -6   80.78    8.12
 -16   2  -9   85.64    8.88
 -14  -2  -9   95.74    9.13
 -16  14   9   98.21    8.46
 -14  16   9  107.61    8.88
  14 -16  -9   96.73    8.86
  16 -14  -9   76.11    7.91
 -16   2 -12   -0.56    3.58
 -14  -2 -12   -1.13    3.88
  14 -16 -12   -0.99    3.03
  16 -14 -12    1.39    2.94
  16  -1 -13   15.61    4.17
  15   1 -13   11.97    3.97
  16 -15  13   15.08    4.85
  15 -16  13   18.29    4.87
  16  -1 -10   90.37    8.66
  15   1 -10   78.83    8.08
  16 -15  10   80.61    8.27
  15 -16  10   91.76    8.39
  16 -15  10   77.91    8.37
  16  -1 -10   79.41    8.16
  15   1 -10   83.61    8.09
 -16   1  10   95.06    9.03
 -15  -1  10   70.44    8.03
  15 -16  10   71.95    8.18
  16 -15   7   14.49    3.95
  15 -16   7   20.34    4.67
  16  -1  -7   14.78    4.03
  16  -1  -7   16.35    4.38
  15   1  -7   13.47    3.97
  15 -16   7   18.17    4.69
  16 -15   7   13.37    4.39
 -15  -1   7   19.17    4.82
 -16   1   7   26.65    5.16
  16 -15   4   48.26    6.54
  16  -1  -4   40.31    5.76
 -15  -1   4   39.41    5.85
 -16   1   4   38.05    5.69
  16 -15   4   56.13    6.51
  15 -16   4   38.21    5.71
  15 -16   4   39.18    5.89
  15   1  -4   44.10    5.77
 -16  15  -1   51.59    4.92
  16  -1  -1   37.71    5.47
  16 -15   1   60.60    6.84
  15 -16   1   53.74    6.51
  15   1  -1   41.10    5.65
  16 -15   1   57.77    6.88
 -16   1   1   49.51    6.53
 -15  -1   1   36.37    6.00
  15 -16   1   37.00    5.82
  16  -1  -1   37.30    4.94
  15   1   2   13.18    3.80
  16  -1   2   16.73    4.19
  15 -16  -2    6.63    3.63
  16 -15  -2   10.02    3.92
 -15  16   2    6.26    2.87
 -16  15   2   10.89    2.98
 -16   1  -2   17.34    4.58
 -15  -1  -2   10.78    4.10
 -16   1  -5  154.62   11.51
 -15  -1  -5  130.38   10.81
 -15  16   5  144.12   10.03
 -16  15   5  155.04   10.10
  16 -15  -5  133.93   10.68
  15 -16  -5  130.76   10.57
 -16   1  -8   34.57    6.04
 -15  -1  -8   34.27    6.05
  16 -15  -8   40.80    5.99
  15 -16  -8   37.49    5.93
 -15  16   8   36.86    5.54
 -16  15   8   35.82    5.24
 -16   1 -11   11.75    4.46
 -15  -1 -11   10.14    4.53
  15 -16 -11    7.58    3.91
  16 -15 -11   10.28    3.87
  16   0 -11    1.46    3.21
 -16   0  11    1.62    3.64
  16 -16  11    1.58    3.45
  16   0  -8    0.50    3.30
  16   0  -8    1.95    3.53
  16 -16   8    1.50    3.36
  16 -16   8    1.04    3.69
 -16   0   8    0.52    3.67
  16   0  -5    2.31    3.01
  16 -16   5   -0.49    2.91
  16 -16   5    1.02    3.29
 -16   0   5    0.50    3.22
 -16  16  -2    2.61    2.12
  16   0  -2    2.28    2.97
  16 -16   2    2.86    2.97
 -16   0   2   -0.48    2.95
  16 -16   2    1.50    3.26
  16   0   1    8.32    3.58
 -16   0  -1    8.56    4.09
 -16  16   1    4.02    2.57
  16 -16  -1    6.88    4.13
  16   0   4    1.87    2.83
  16 -16  -4    1.50    3.17
 -16   0  -4   -0.54    3.45
 -16  16   4   -0.38    2.45
  16 -16  -7   -1.01    3.57
 -16   0  -7    5.98    3.93
 -16  16   7    0.87    2.70
  16 -16 -10    2.05    2.94
 -16   0 -10   -1.14    3.83
  -9  -8  14  112.04    9.22
 -17   8  14   95.70    8.87
 -17   9 -14  104.64    9.18
  -8  -9 -14  114.15    9.59
 -17   9 -11   84.95    7.81
  -8  -9 -11   84.56    7.89
 -17   8  11   54.30    6.38
  -9  -8  11   88.24    7.87
 -17   8  11   72.36    7.22
  17  -8 -11   72.91    6.42
   8 -17 -11   89.08    8.49
  17  -8 -11   60.66    6.96
   9   8 -11   92.31    8.06
  17  -8  -8   52.05    6.48
  17  -9   8   54.92    5.40
 -17   8   8   53.87    5.62
  17  -8  -8   52.01    5.85
   9   8  -8   47.38    5.73
   9 -17   8   53.46    5.45
  -9  -8   8   49.43    5.76
 -17   8   8   52.52    5.93
 -17   9  -8   54.95    6.17
  -8  -9  -8   53.44    6.18
   8 -17  -8   58.32    6.66
   9 -17   8   63.10    5.67
  17  -8  -8   45.17    5.45
  17  -9   5  475.63   23.50
  17  -9   5  492.96   21.09
  17  -8  -5  450.16   22.11
 -17   8   5  421.83   19.74
  17  -8  -5  451.48   20.83
   9   8  -5  499.06   21.19
 -17   9  -5  501.81   21.60
  -8  -9  -5  479.67   21.42
  17  -9   5  479.83   20.87
   9 -17   5  464.47   20.41
   8 -17  -5  459.30   21.46
  17  -8  -5  460.31   21.23
  -9  -8   5  489.36   21.34
 -17   8   5  424.64   20.73
   9   8  -2   38.33    4.74
  -8  -9  -2   38.78    5.07
   8   9   2   29.81    4.22
  17  -8  -2   26.55    4.23
   9 -17   2   34.64    4.61
  17  -8  -2   24.99    4.77
   8 -17  -2   30.06    4.54
  17  -9   2   29.66    4.61
  17  -8  -2   33.31    5.07
  17  -9   2   29.67    5.31
 -17   8   2   22.14    3.29
  17  -9   2   38.98    5.18
  17  -8  -2   30.23    4.43
  17  -9   2   41.88    4.75
 -17   9  -2   32.92    4.73
  -9  -8   2   33.52    4.57
 -17   8   2   25.58    4.17
   8   9  -1  246.91   12.52
  17  -9  -1  242.17   12.52
  17  -8   1  222.41   12.91
  17  -9  -1  231.87   13.15
   9   8   1  246.41   12.85
  17  -8   1  241.40   12.84
  17  -8   1  238.08   14.04
 -17   8  -1  232.57   13.23
  -9  -8  -1  219.50   13.10
 -17   9   1  216.02   12.62
  -8  -9   1  249.32   13.31
  17  -9  -1  224.40   13.67
   8 -17   1  236.10   12.58
   9 -17  -1  230.65   12.89
  17  -9  -1  229.79   13.63
  17  -8   1  205.45   12.87
   9 -17  -4  311.20   16.65
  17  -9  -4  345.45   17.23
   8 -17   4  305.27   15.30
  17  -8   4  315.22   17.89
  17  -9  -4  333.92   17.43
  17  -8   4  314.01   16.31
 -17   9   4  351.13   15.83
  17  -9  -4  350.92   16.82
 -17   8  -4  306.75   16.43
  -9  -8  -4  303.63   16.57
   9   8   4  325.50   16.17
  17  -8   4  319.59   16.08
 -17   9   4  347.43   16.40
  -8  -9   4  375.84   16.72
  17  -9  -4  338.12   16.17
   8   9  -4  357.15   16.38
  17  -8   7   18.21    3.66
  -8  -9   7   23.54    4.15
 -17   9   7   16.49    3.78
 -17   9   7   14.94    3.59
 -17   8  -7   24.90    4.55
  -9  -8  -7   21.19    4.27
  17  -9  -7   17.21    3.79
   8   9  -7   23.65    4.20
   8 -17   7   21.97    3.54
   9 -17  -7   17.82    4.13
  17  -9  -7   19.36    3.97
 -17   9  10  237.17   13.86
  17  -9 -10  229.09   13.62
   8   9 -10  248.29   13.69
  -8  -9  10  226.45   13.22
 -17   9  10  235.30   13.62
   9 -17 -10  219.60   14.18
  17  -9 -10  236.79   13.11
 -17   8 -10  249.26   14.46
  -9  -8 -10  267.58   14.80
 -17   9  13   62.52    6.97
  -8  -9  13   66.84    7.04
 -17   9  13   62.41    7.03
 -17   8 -13   58.65    6.98
  -9  -8 -13   64.98    7.24
   9 -17 -13   67.04    7.81
  17  -9 -13   56.56    6.86
   8   9 -13   58.13    6.72
 -17  10 -15    4.59    3.47
  -7 -10 -15   -0.46    3.24
 -17  10 -12   -0.42    2.74
  -7 -10 -12    1.67    3.03
 -10  -7  12    1.34    3.12
 -17   7  12   -1.85    3.10
  17  -7 -12   -1.39    3.14
  10   7 -12   -0.45    3.00
  10 -17  12    0.35    2.36
  10 -17   9   25.06    4.12
 -17   7   9   28.78    4.41
 -17  10  -9   15.01    4.02
  -7 -10  -9   15.43    3.78
   7 -17  -9   21.21    4.56
  17  -7  -9   30.34    4.27
  10 -17   9   22.27    3.91
  17  -7  -9   30.48    5.24
 -10  -7   9   15.98    4.00
 -17   7   9   24.38    4.69
  17  -7  -9   28.25    4.80
  10   7  -9   16.34    3.94
 -17   7   6   15.39    3.95
 -10  -7   6   10.86    3.62
  17 -10   6    5.81    3.92
  17  -7  -6    9.58    3.84
  17  -7  -6   14.13    3.64
   7 -17  -6    6.00    3.20
  10 -17   6    8.00    2.82
  10 -17   6   10.69    3.22
 -17   7   6   13.90    3.11
  17  -7  -6   13.11    3.65
  10   7  -6    7.51    2.89
  -7 -10  -6    3.56    2.82
 -17  10  -6    7.08    3.09
 -10  -7   3    0.74    2.75
 -17   7   3    2.60    2.78
  17 -10   3   -0.41    2.95
  17  -7  -3    1.32    2.21
 -17   7   3    1.49    1.88
  17 -10   3    2.15    2.40
  17  -7  -3    0.86    2.74
  17 -10   3   -0.48    3.24
  10 -17   3   -1.40    2.50
   7 -17  -3    1.04    2.36
  17  -7  -3    3.04    2.88
 -17  10  -3    1.34    2.55
  -7 -10  -3    2.37    2.58
   7  10   3    0.58    2.10
  17 -10   3   -0.59    2.40
  10   7  -3    1.06    2.36
  17  -7  -3    2.87    2.44
  17  -7   0   36.27    4.69
  17 -10   0   17.57    4.02
  17  -7   0   35.14    4.74
  17 -10   0   21.26    4.19
  17  -7   0   44.54    5.58
  17  -7   0   31.76    5.15
  10 -17   0   36.83    4.93
  17 -10   0   23.38    4.79
   7 -17   0   30.40    4.15
 -17  10   0   25.22    4.21
  -7 -10   0   27.77    4.36
 -17   7   0   28.96    4.85
 -10  -7   0   23.56    4.40
  10   7   0   30.50    4.54
   7  10   0   30.16    3.97
  17 -10   0   25.00    3.77
  17 -10  -3    1.55    2.56
  10   7   3    6.01    2.95
  17  -7   3    9.65    3.03
  17 -10  -3    3.28    2.24
   7  10  -3    2.63    2.35
  10 -17  -3    6.73    3.18
  17 -10  -3    3.83    3.04
   7 -17   3    2.28    2.27
 -17   7  -3    6.09    3.30
 -10  -7  -3    5.85    3.10
  -7 -10   3    7.29    2.92
 -17  10   3    1.53    2.24
  17  -7   3    3.73    3.41
  17  -7   3    3.80    2.72
  17  -7   6   -1.07    2.66
  -7 -10   6   -0.32    2.32
 -17  10   6   -0.33    2.41
 -17   7  -6    0.84    2.85
 -10  -7  -6    0.86    2.88
  17 -10  -6   -1.30    2.21
   7  10  -6   -0.63    2.42
 -17  10   6   -0.35    2.16
  10 -17  -6   -0.43    2.91
  17 -10  -6   -1.19    2.81
 -17  10   9    2.00    2.49
  17 -10  -9    4.39    2.77
   7  10  -9    3.54    2.79
  17 -10  -9    3.46    3.03
  10 -17  -9    3.73    3.05
  17  -7   9    2.25    2.54
 -17   7  -9    4.05    3.44
 -10  -7  -9    2.75    3.24
  -7 -10   9    1.72    2.49
 -17  10   9    1.06    2.47
 -17   7 -12    0.49    3.30
 -10  -7 -12   -1.50    3.30
  -7 -10  12    0.38    2.56
 -17  10  12   -1.19    2.97
 -17  10  12    0.46    2.82
 -10  17  12    0.49    3.04
  17 -10 -12    3.31    3.03
   7  10 -12    0.40    2.62
  10 -17 -12   -1.02    3.14
  17 -10 -12    0.36    2.70
  -7 -10  15    1.72    2.99
 -17  10  15    1.80    3.06
 -11  -6  13    4.35    3.21
 -17   6  13    8.46    3.97
  11 -17  13    7.24    3.21
 -17  11 -13    7.72    3.24
  -6 -11 -13    6.95    3.17
  17  -6 -10   56.34    6.83
  17  -6 -10   56.85    6.57
  11   6 -10   50.32    6.42
  11 -17  10   57.82    6.16
 -17  11 -10   56.84    6.13
  -6 -11 -10   56.61    6.08
 -17   6  10   39.39    5.78
 -11  -6  10   56.04    6.45
  11 -17  10   78.03    6.64
   6 -17  -7    1.23    2.64
  11 -17   7    0.36    2.48
  17  -6  -7    2.47    2.39
  17 -11   7    0.54    3.65
  17  -6  -7    0.94    2.90
 -17   6   7   -0.43    3.05
 -11  -6   7   -0.84    2.70
 -17   6   7    0.31    2.09
  11 -17   7    2.21    2.76
  17  -6  -7   -0.41    2.79
  11   6  -7   -0.80    2.72
 -17  11  -7   -0.67    2.63
  -6 -11  -7    0.33    2.50
   6 -17  -4  123.56    8.74
  11 -17   4  113.90    8.50
  17  -6  -4  103.62    8.20
   6  11   4  113.44    7.56
  17 -11   4  116.32    7.68
  17 -11   4  124.86   10.21
  17  -6  -4  114.94    9.34
 -17   6   4  108.22    7.14
  17 -11   4  126.15    9.61
  17  -6  -4  106.97    7.78
  11 -17   4  117.20    8.65
 -17  11  -4  120.38    8.16
  -6 -11  -4  112.04    7.91
 -11  -6   4  100.78    8.69
 -17   6   4  123.06    9.18
  11   6  -4  111.32    8.52
  17  -6  -4  105.98    8.44
  17  -6  -1  188.35   12.39
  17 -11   1  213.81   10.93
  11   6  -1  197.50   11.87
  17  -6  -1  181.05   11.66
  17 -11   1  217.09   13.01
  17  -6  -1  206.34   11.66
   6  11   1  218.30   10.97
 -17   6   1  195.43   12.51
 -11  -6   1  203.38   12.80
 -17  11  -1  218.40   11.58
  -6 -11  -1  198.90   11.21
  17  -6  -1  195.25   12.14
  11 -17   1  210.17   12.36
  17 -11   1  219.83   13.54
   6 -17  -1  194.03   11.21
  11   6   2    9.64    3.12
  17  -6   2    5.62    3.07
  17 -11  -2    6.77    2.44
   6  11  -2    9.28    2.66
  17  -6   2    3.54    2.98
  17  -6   2    5.70    2.92
  11 -17  -2    6.45    3.05
   6 -17   2    3.61    2.32
  17 -11  -2    9.37    3.76
 -17   6  -2    6.43    3.51
 -11  -6  -2   13.23    3.96
 -17  11   2    6.49    2.65
  -6 -11   2    9.14    2.85
  17 -11  -2    6.88    2.94
  17  -6   2    4.27    2.78
  -6 -11   5   28.56    4.13
   6  11  -5   30.28    4.05
  11 -17  -5   28.94    4.97
  17 -11  -5   38.83    5.53
  17  -6   5   26.27    4.36
 -17  11   5   38.32    4.50
 -17   6  -5   31.86    5.15
 -11  -6  -5   28.19    5.11
  17 -11  -5   37.41    4.51
  17  -6   8   15.60    3.59
 -17  11   8   23.03    4.23
  -6 -11   8   23.91    3.98
 -17  11   8   18.33    3.63
  17 -11  -8   23.11    4.58
  11 -17  -8   24.01    4.66
 -17   6  -8   16.60    4.40
 -11  -6  -8   20.31    4.56
  17 -11  -8   22.53    3.94
   6  11  -8   19.48    3.67
 -17  11  11    9.08    3.59
  11 -17 -11    6.54    3.56
  17 -11 -11    7.12    3.25
  17 -11 -11   10.14    3.43
   6  11 -11    7.24    3.30
  -6 -11  11    6.89    2.93
 -17  11  11    6.76    2.90
 -11  17  11    8.85    3.81
 -17   6 -11    6.45    4.14
 -11  -6 -11    9.62    4.22
  -6 -11  14   10.14    3.49
 -17  11  14   15.87    3.96
  17 -11 -14   13.00    3.55
  17 -11 -14   17.65    4.29
   6  11 -14   10.79    3.82
 -17   6 -14   10.59    4.15
 -11  -6 -14    7.01    3.73
  -5 -12 -14   40.26    5.47
  12 -17  14   50.18    6.00
  12 -17  11   23.74    4.48
  17 -12  11   28.19    5.96
  17  -5 -11   35.71    5.52
 -12  -5  11   24.78    4.89
 -17   5  11   33.68    5.71
  -5 -12 -11   22.12    4.14
  17  -5 -11   28.03    5.18
  12   5 -11   21.14    4.71
  12 -17  11   26.79    4.51
  12 -17   8   12.04    3.54
  17 -12   8   12.20    4.81
  17  -5  -8   20.92    4.83
 -12  -5   8   16.14    4.11
 -17   5   8   21.48    4.89
  12 -17   8   14.88    3.98
  17  -5  -8   15.34    4.02
  12   5  -8   17.96    4.38
  -5 -12  -8   14.42    3.47
  17  -5  -5  142.76   10.44
  12   5  -5  129.59    9.50
  17  -5  -5  135.84    9.68
  17 -12   5  120.23    9.77
  12 -17   5  122.20    9.20
 -17  12  -5  123.34    8.22
  -5 -12  -5  110.99    7.87
  12 -17   5  130.85    9.47
  17  -5  -5  142.52    8.96
   5 -17  -5  121.03    9.03
 -12  -5   5  144.18   10.11
 -17   5   5  150.57   10.34
  17 -12   5  106.62    7.52
  17 -12   5  121.74   10.43
  17 -12   2    0.49    3.43
   5 -17  -2    0.32    2.29
  12 -17   2    2.81    3.07
  17  -5  -2    3.67    3.08
  17  -5  -2    0.45    3.07
 -12  -5   2    2.07    2.96
 -17   5   2    1.24    3.08
  17 -12   2    2.63    3.32
  17  -5  -2   -2.40    2.50
  17 -12   2    1.23    2.02
  12   5  -2    2.72    2.54
  17  -5  -2    2.76    2.65
 -17  12  -2    2.50    2.24
  -5 -12  -2    0.84    2.09
  17 -12  -1  125.94    7.76
  17  -5   1  137.00    8.90
  17 -12  -1  124.35    9.67
  12   5   1  156.61   10.17
  17  -5   1  139.05    9.75
  12 -17  -1  121.23    9.56
   5 -17   1  127.27    8.19
  17 -12  -1  123.45   10.13
 -17  12   1  117.29    8.06
  -5 -12   1  129.05    8.29
 -17   5  -1  135.56   10.13
 -12  -5  -1  151.91   10.82
  17  -5   1  134.67    9.90
  17  -5   1  137.16   10.01
  12 -17  -4   93.33    8.36
  17 -12  -4   99.55    8.72
  17 -12  -4   83.54    6.54
 -17   5  -4  100.49    8.83
 -12  -5  -4  104.40    9.06
  17  -5   4  111.90    8.67
  -5 -12   4  108.90    7.22
 -17  12   4   94.46    6.79
  12   5   4  108.33    8.59
  17  -5   4  102.06    8.39
 -12  -5  -7   50.69    6.48
  17  -5   7   35.47    4.96
  17 -12  -7   41.51    5.77
  12 -17  -7   32.56    5.51
 -17   5  -7   39.98    5.88
  -5 -12   7   50.38    4.92
 -17  12   7   38.46    4.44
  17 -12  -7   37.83    4.60
 -17  12  10  123.28    9.72
  12 -17 -10  124.02   10.39
  17 -12 -10  106.92    9.06
  -5 -12  10  149.09    9.02
 -17  12  10  116.93    8.31
 -12  17  10  129.98   10.24
  17  -5  10  130.34    8.96
  17 -12 -10  112.93    8.45
 -17   5 -10  135.10   10.61
 -12  -5 -10  134.63   10.72
 -17   5 -13   22.78    5.22
 -12  -5 -13   31.54    6.02
  17 -12 -13   19.43    4.16
  12 -17 -13   14.77    4.55
  17 -12 -13   16.84    4.00
  13 -17  12    0.83    2.83
  17 -13  12    1.18    3.89
  17  -4 -12    2.88    3.27
  13   4 -12    0.88    2.90
 -13  -4  12    0.51    3.17
 -17   4  12    5.71    3.44
  13 -17  12    1.31    2.73
  17  -4  -9  307.99   17.08
  17  -4  -9  286.17   16.61
  13   4  -9  308.41   16.87
  17 -13   9  287.88   17.87
  13 -17   9  277.85   15.95
  13 -17   9  315.27   16.44
 -13  -4   9  299.10   16.95
 -17   4   9  311.29   17.20
  17  -4  -6  300.94   17.51
  17  -4  -6  343.24   17.62
  13   4  -6  330.18   17.33
  17 -13   6  315.69   18.32
  17 -13   6  326.30   17.81
  13 -17   6  321.74   17.04
  13 -17   6  326.03   17.12
 -13  -4   6  326.66   17.58
 -17   4   6  329.88   17.73
  17  -4  -3   92.74    8.48
  13   4  -3   88.70    8.02
  17  -4  -3   88.65    7.95
  17 -13   3   97.91    8.70
  13 -17   3   99.67    8.31
 -13  -4   3   83.04    8.10
 -17   4   3   93.71    8.33
  17  -4  -3   86.51    7.23
  17 -13   3   83.52    8.57
  13 -17   3   87.25    7.87
   4 -17  -3   89.76    7.23
  17  -4   0  593.25   26.83
  17  -4   0  602.73   24.55
  17 -13   0  601.42   26.69
  13   4   0  617.52   26.42
  17  -4   0  626.49   26.60
  13 -17   0  575.98   26.28
   4 -17   0  588.81   24.05
  17 -13   0  591.54   27.28
 -17   4   0  602.64   27.20
 -13  -4   0  576.06   27.05
  17  -4   0  573.74   25.68
 -17  13   0  578.32   23.81
  13 -17  -3  104.04    9.11
  17 -13  -3  107.85    9.23
 -17   4  -3   95.81    9.00
 -13  -4  -3  107.85    9.49
  13   4   3  106.77    8.72
  17  -4   3  112.28    8.98
  17  -4   3  108.94    8.96
 -17  13   3  108.61    7.81
 -17   4  -6  264.18   15.77
 -13  -4  -6  282.64   16.32
  17  -4   6  267.89   14.97
 -17  13   6  274.92   14.81
  17 -13  -6  267.19   15.58
  13 -17  -6  266.26   15.63
 -17   4  -9  267.57   16.08
 -13  -4  -9  261.01   16.09
  13 -17  -9  251.19   15.44
  17 -13  -9  260.81   15.19
 -13  17   9  240.31   14.97
  17  -4   9  270.62   14.44
 -17  13   9  270.39   15.29
  13 -17 -12   -0.52    3.51
  17 -13 -12   -0.45    3.07
 -17   4 -12    2.20    3.59
 -13  -4 -12   -5.61    4.46
  17  -3 -13   14.33    4.29
  14   3 -13   18.41    4.45
  14 -17  13   23.92    4.86
  14 -17  10   38.79    5.83
  14 -17  10   43.61    6.19
  17  -3 -10   46.69    6.48
  17  -3 -10   43.25    6.26
  17 -14  10   52.59    7.28
 -14  -3  10   50.20    6.75
 -17   3  10   52.51    6.85
  14   3 -10   66.09    7.58
  17  -3  -7   10.96    4.32
  17 -14   7   19.09    5.09
 -14  -3   7   18.45    4.63
 -17   3   7   15.23    4.40
  14 -17   7   14.06    4.27
  17 -14   7   12.47    4.25
  14 -17   7   13.63    4.04
  17  -3  -7   14.05    4.10
  14   3  -7   18.46    4.49
  17  -3  -4    8.39    4.02
 -14  -3   4   19.65    4.63
 -17   3   4    9.40    3.68
  17  -3  -4    9.21    3.01
  14 -17   4    8.12    3.67
  17 -14   4   12.56    4.56
  17 -14   4   13.93    4.15
  14 -17   4    9.35    3.76
  14   3  -4   17.76    4.15
  17  -3  -4    7.89    3.37
  17  -3  -1   12.67    4.06
  17  -3  -1   16.09    3.91
  17 -14   1   17.60    4.60
  14 -17   1   13.15    4.10
  17 -14   1   18.71    4.80
 -17  14  -1   21.23    3.25
 -17   3   1   20.68    4.75
 -14  -3   1   25.51    5.03
  14   3  -1   21.19    4.43
  17  -3  -1    7.85    3.54
  17 -14  -2    0.46    2.94
  14   3   2   -0.44    3.11
  17  -3   2   -0.88    2.98
  17 -14  -2   -1.94    3.39
  14 -17  -2    1.87    3.01
 -17   3  -2    0.50    3.28
 -14  -3  -2    0.51    3.29
 -17  14   2    0.63    2.21
 -17  14   5   45.68    5.57
  14   3   5   37.52    5.72
  17  -3   5   41.00    5.78
 -17   3  -5   40.52    6.23
 -14  -3  -5   30.47    5.61
  14 -17  -5   37.45    5.85
  17 -14  -5   44.68    6.31
 -14  17   5   41.05    5.51
 -14  17   8   16.56    4.06
 -17  14   8   19.11    4.18
 -17   3  -8   15.76    4.81
 -14  -3  -8   14.99    4.90
  17 -14  -8   18.72    4.43
  14 -17  -8   12.53    4.17
 -14  -3 -11    1.69    3.62
 -17   3 -11    0.55    3.23
  14 -17 -11   -0.51    3.27
  17 -14 -11   -2.84    3.69
  15 -17  11   27.45    5.42
  15   2 -11   23.03    4.81
  17  -2 -11   21.77    4.99
  17 -15  11   25.38    5.64
 -15  -2  11   13.94    4.48
 -17   2  11   21.13    5.26
  17 -15   8   10.29    3.79
  15 -17   8   11.16    3.88
  17  -2  -8   16.15    4.34
  15   2  -8   13.56    4.12
  17 -15   8   14.92    4.78
  15 -17   8   12.21    4.33
  17  -2  -8   18.85    5.04
 -15  -2   8    8.76    3.71
 -17   2   8   20.28    4.85
  17 -15   5   52.48    6.79
  15 -17   5   62.83    7.03
  17 -15   5   59.75    7.45
  15 -17   5   60.92    7.11
  17  -2  -5   61.27    7.32
 -15  -2   5   51.60    6.70
 -17   2   5   64.83    7.31
  15   2  -5   47.07    6.31
  17  -2  -5   50.23    6.46
  15   2  -2    4.97    3.31
  17  -2  -2    9.55    3.96
  17  -2  -2    4.34    2.88
 -17  15  -2    9.26    2.47
  17 -15   2    7.72    3.84
  15 -17   2    5.21    3.19
 -17   2   2    3.20    3.53
 -15  -2   2    4.82    3.74
  17 -15   2    3.62    3.34
  15 -17   2    9.09    3.85
 -15  -2   2   10.05    4.06
 -17   2   2    3.83    3.13
  17 -15  -1   58.46    7.01
  15   2   1   54.22    6.62
  17  -2   1   72.00    7.45
 -17   2  -1   59.38    7.39
 -15  -2  -1   68.00    7.80
  15 -17  -1   53.33    6.76
  17 -15  -1   62.99    7.41
 -17  15   1   55.77    5.56
  15 -17  -4   45.25    6.16
  17 -15  -4   43.99    6.38
  15   2   4   41.73    6.07
  17  -2   4   39.60    5.90
 -15  -2  -4   44.63    6.89
 -17   2  -4   44.58    6.78
 -17  15   4   46.64    5.46
 -15  17   4   53.82    6.06
  17 -15  -7    0.50    3.46
  15 -17  -7   -1.01    2.96
 -15  17   7    0.89    2.90
 -17  15   7    2.55    2.74
 -17   2  -7    0.54    3.41
 -15  -2  -7    1.64    3.40
 -17   2 -10   41.80    6.88
 -15  -2 -10   46.93    7.28
  15 -17 -10   39.17    6.36
  17 -15 -10   45.24    6.40
  16 -17  12   -1.04    3.43
  16 -17   9    1.56    3.81
  17 -16   9    0.55    3.71
  16   1  -9    3.08    3.45
  17  -1  -9    5.69    3.87
 -16  -1   9   -0.54    3.33
 -17   1   9    2.18    3.40
  17  -1  -6    4.43    3.22
  16   1  -6    2.94    3.29
 -16  -1   6    9.40    4.12
 -17   1   6    7.86    3.93
  17 -16   6    3.30    3.79
  16 -17   6    7.72    3.73
  17  -1  -6   10.62    4.50
  17 -16   6    6.22    3.97
  16 -17   6    6.53    3.42
  16   1  -3   19.55    4.48
  17  -1  -3   14.83    4.18
  17 -16   3   15.01    4.19
  16 -17   3   12.82    4.09
  16 -17   3    7.14    3.71
  17 -16   3    7.98    3.82
 -16  -1   3   12.61    4.33
 -17   1   3   15.15    4.30
 -16  17  -3   14.10    3.25
  17 -16   0   10.01    4.11
  16   1   0   16.62    4.31
  17  -1   0   16.18    4.28
 -17   1   0   15.50    5.09
 -16  -1   0   14.45    4.92
 -16  17   0   10.85    3.11
 -17  16   0   11.10    3.10
  17 -16   0    9.31    4.13
  16 -17   0   11.09    4.15
  16   1   3    1.91    3.16
  17  -1   3    6.22    3.54
 -17   1  -3    7.75    4.01
 -16  -1  -3    0.56    3.48
 -16  17   3    3.87    2.77
 -17  16   3    4.43    2.80
  16 -17  -3    6.16    3.84
  17 -16  -3    0.52    3.18
  16   1   6   16.88    4.42
  17  -1   6    6.97    3.57
  16 -17  -6   10.91    4.14
  17 -16  -6    4.68    3.55
 -16  17   6    5.18    3.02
 -17  16   6    6.73    3.39
 -17   1  -6    5.58    3.80
 -16  -1  -6   14.04    4.65
  16 -17  -9    2.12    3.65
  17 -16  -9    2.59    3.43
 -17   1  -9   -1.74    3.49
 -16  -1  -9   -0.58    3.58
  17 -17  10  255.12   16.07
  17   0 -10  240.48   15.38
  17   0  -7   32.60    5.83
  17 -17   7   27.42    5.69
 -17   0   7   31.17    5.87
  17 -17   4  215.94   14.40
 -17   0   4  200.10   14.06
  17   0  -4  224.33   14.05
  17 -17   4  196.64   13.69
  17 -17   1  198.37   13.28
 -17  17  -1  170.18   10.50
 -17   0   1  196.09   14.13
  17 -17   1  183.71   13.12
  17   0  -1  182.07   12.69
  17   0   2   14.99    4.54
  17 -17  -2   11.15    4.17
 -17  17   2   19.14    3.89
 -17   0  -2   19.02    5.15
  17   0   5  346.91   18.57
 -17  17   5  300.36   16.57
  17 -17  -5  317.51   18.37
 -17   0  -5  339.16   19.31
 -17   0  -8   46.01    7.24
  17 -17  -8   50.91    6.87
   9   9   0  564.23   24.06
  18  -9   0  590.05   24.39
  18  -9   0  577.34   25.17
  18  -9   0  566.72   26.02
 -18   9   0  556.84   24.87
  -9  -9   0  553.10   25.04
   9 -18   0  573.92   24.57
  18  -9   0  545.72   25.24
  18  -9  -3  108.56    8.91
   9 -18  -3  114.33    8.68
   9 -18   3  102.93    7.80
 -18   9  -3  106.55    8.58
  -9  -9  -3  102.10    8.58
   9   9   3  101.02    7.91
  18  -9   3  112.46    8.25
  18  -9  -3  117.38    9.39
  18  -9   3  105.62    8.48
 -18   9   3  115.31    7.60
  18  -9   3  116.57    8.97
  18  -9  -3  100.67    8.23
  -9  -9   3  111.06    8.33
 -18   9   3  100.27    8.03
   9   9  -3  103.67    7.98
  18  -9  -3  103.67    7.99
  18  -9   3   94.75    9.15
  18  -9   6  149.39   11.95
  18  -9   6  153.08   10.18
 -18   9   6  166.17   10.13
 -18   9  -6  161.08   10.88
  -9  -9  -6  167.02   11.02
  18  -9  -6  161.14   10.44
   9   9  -6  151.51   10.13
  18  -9   6  155.77   10.26
  -9  -9   6  158.81   10.35
 -18   9   6  142.80   10.13
   9 -18  -6  154.77   10.86
  18  -9  -6  151.76   10.44
   9 -18   6  163.55    9.80
 -18   9   9  190.16   11.54
   9 -18  -9  207.92   12.91
  18  -9  -9  158.31   10.58
 -18   9  -9  173.65   11.59
  -9  -9  -9  164.20   11.50
  -9  -9   9  163.47   10.97
 -18   9   9  167.38   11.23
  18  -9  -9  169.67   11.36
   9   9  -9  166.76   11.11
  -9  -9  12    2.54    2.81
 -18   9  12   -0.44    2.87
   9 -18 -12    2.64    3.64
 -18   9 -12    1.41    3.11
  -9  -9 -12   -0.47    3.26
  18  -9 -12    4.07    3.39
   9   9 -12    4.38    3.31
 -10  -8  13   -3.24    3.31
 -18   8  13   -0.48    3.08
 -18  10 -13   -1.84    3.38
  -8 -10 -13    0.46    3.05
 -18   8  10   21.39    4.28
  10 -18  10   21.78    3.97
  18  -8 -10   14.89    3.59
   8 -18 -10   22.12    5.07
 -10  -8  10   21.37    4.56
 -18   8  10   15.84    4.05
 -18  10 -10   19.63    4.43
  -8 -10 -10   25.25    4.88
  18  -8 -10   14.66    4.23
  10   8 -10   18.53    4.45
   8 -18  -7    0.88    2.84
  10 -18   7   -0.33    2.43
  18  -8  -7   -2.18    2.80
  18  -8  -7    0.48    3.04
  18 -10   7    1.72    3.69
 -10  -8   7   -0.40    2.96
 -18   8   7   -0.41    2.77
  10 -18   7   -0.69    2.36
 -18   8   7    0.34    2.39
  18  -8  -7   -1.21    2.78
  10   8  -7   -0.39    2.97
 -18  10  -7    0.39    2.78
  -8 -10  -7   -1.19    2.73
  10   8  -4   37.48    4.99
  18  -8  -4   23.22    4.21
  10 -18   4   36.94    4.95
   8  10   4   38.93    4.77
  18 -10   4   34.75    4.52
   8 -18  -4   31.44    4.84
  18  -8  -4   25.10    4.61
  18 -10   4   36.69    5.08
  18  -8  -4   28.49    5.14
  18 -10   4   25.78    5.46
 -18   8   4   32.83    4.24
  18 -10   4   46.46    5.91
  -8 -10  -4   41.56    5.32
 -18  10  -4   42.85    5.34
 -10  -8   4   40.59    5.39
 -18   8   4   32.28    5.03
  18 -10   1   83.45    7.39
  18  -8  -1   60.02    6.92
  10   8  -1   71.68    6.53
  18  -8  -1   65.33    6.37
   8  10   1   66.29    6.02
  18 -10   1   75.83    6.44
  -8 -10  -1   71.58    6.82
 -18   8   1   57.61    6.56
 -10  -8   1   69.35    7.04
 -18  10  -1   74.54    6.82
   8 -18  -1   60.47    6.31
  10 -18   1   60.03    6.29
  18  -8  -1   49.34    6.28
  18 -10   1   61.49    7.26
  18 -10   1   75.70    7.23
  18  -8  -1   56.30    6.07
  18  -8   2   -0.42    2.64
  18  -8   2   -0.96    3.40
  18 -10  -2   -0.91    2.96
   8 -18   2    0.65    2.29
  10 -18  -2   -0.40    2.86
  10   8   2   -1.10    2.42
  18  -8   2    1.11    2.61
   8  10  -2   -1.27    2.66
  18 -10  -2    0.64    2.40
 -18   8  -2    2.51    2.92
 -10  -8  -2   -1.29    3.08
 -18  10   2   -1.11    2.67
  -8 -10   2    0.38    2.74
  18  -8   2   -0.40    2.76
  18 -10  -2   -0.40    2.66
  -8 -10   5    9.30    3.19
 -18  10   5   23.79    4.34
  18  -8   5    9.08    4.07
  18  -8   5   11.98    3.39
  18 -10  -5   22.75    4.48
  10 -18  -5   16.01    4.05
   8 -18   5   14.61    3.18
 -18  10   5   23.02    3.94
 -18   8  -5   11.97    3.86
 -10  -8  -5   16.20    4.21
  10   8   5   16.96    3.88
  18  -8   5    8.79    3.38
  18 -10  -5   19.90    3.85
   8  10  -5    8.72    3.26
  -8 -10   8    3.65    2.77
 -18  10   8    7.49    3.23
 -18  10   8    7.78    3.07
  18 -10  -8    8.81    3.13
  10 -18  -8    2.36    3.04
  18  -8   8    3.18    2.65
  18 -10  -8    8.66    3.46
   8  10  -8    4.39    2.71
 -18   8  -8    3.62    3.20
 -10  -8  -8    3.68    2.88
 -18   8 -11   13.57    4.41
 -10  -8 -11   17.67    4.75
  -8 -10  11   13.28    3.67
 -18  10  11   15.97    4.00
 -18  10  11   18.19    4.16
  18 -10 -11   16.64    4.01
   8  10 -11   12.09    3.78
  10 -18 -11   20.12    4.89
  18 -10 -11   17.89    3.91
  -8 -10  14    8.15    3.40
 -18  10  14   16.51    4.45
 -18  11 -14   39.95    5.72
  -7 -11 -14   35.54    5.55
 -11  -7  11    9.19    3.80
 -18   7  11    6.09    3.36
 -18  11 -11    9.32    3.59
  -7 -11 -11    6.88    3.44
  11 -18  11   17.81    3.92
  18  -7 -11   10.01    3.88
  11   7 -11    7.40    3.73
   7 -18  -8   25.79    4.88
  18  -7  -8   20.83    3.73
  11 -18   8   14.50    3.56
  18 -11   8    9.41    4.63
  18  -7  -8   26.18    5.06
 -11  -7   8   16.14    4.24
 -18   7   8   18.28    4.55
 -18   7   8   23.02    3.98
  11 -18   8   17.51    3.84
  18  -7  -8   17.81    4.19
  11   7  -8   19.03    4.14
 -18  11  -8   15.47    3.77
  -7 -11  -8   18.49    4.06
   7 -18  -5  175.65   11.59
  11 -18   5  188.05   11.47
  18  -7  -5  182.85   11.42
  18 -11   5  172.87   13.00
  18  -7  -5  188.41   12.89
 -18   7   5  201.98   10.72
  18 -11   5  190.57   12.80
 -18  11  -5  193.11   11.44
  -7 -11  -5  188.25   11.33
 -11  -7   5  180.86   11.86
 -18   7   5  178.97   11.97
   7  11   5  179.67   10.57
  18 -11   5  190.09   10.82
  18  -7  -5  205.20   12.22
  11   7  -5  197.82   11.98
  11 -18   2   12.05    3.61
   7 -18  -2    6.37    2.97
  18  -7  -2   14.02    3.77
 -18   7   2    9.66    3.28
   7  11   2   12.85    3.15
  18 -11   2   13.46    3.24
  11   7  -2   12.64    3.58
  18  -7  -2   10.49    3.45
 -18  11  -2   12.58    3.29
  -7 -11  -2    9.63    2.96
 -18   7   2   13.36    3.95
 -11  -7   2   11.36    3.83
  18  -7  -2   15.17    4.26
  18 -11   2   10.63    3.97
  18 -11   2   12.80    3.88
  18  -7  -2    9.06    3.10
  18  -7   1   36.02    5.37
  18  -7   1   34.20    5.50
  11   7   1   33.13    4.86
  18  -7   1   26.09    4.57
   7  11  -1   30.87    4.08
  18 -11  -1   24.42    3.84
 -18   7  -1   34.12    5.28
 -11  -7  -1   30.07    5.09
 -18  11   1   27.41    4.40
  -7 -11   1   28.29    4.34
  18  -7   1   32.83    4.79
  18 -11  -1   28.80    4.81
  18 -11  -1   27.31    5.35
   7 -18   1   31.12    4.27
  11 -18  -1   25.66    4.53
  18 -11  -4  115.93    8.01
   7  11  -4  133.45    8.45
  11   7   4  101.63    8.35
  18  -7   4  100.90    8.28
 -18   7  -4  110.09    9.09
 -11  -7  -4  105.49    9.06
  18 -11  -4  107.52    9.24
   7 -18   4  104.14    7.36
  11 -18  -4  121.58    9.40
  -7 -11   4  129.18    8.40
 -18  11   4   91.90    7.50
  18  -7   4  105.17    8.67
 -18  11   7    5.79    3.19
  -7 -11   7    6.35    2.82
 -18  11   7    7.49    2.87
  18 -11  -7    2.57    3.03
  11 -18  -7    3.27    3.23
  18  -7   7    5.62    2.84
 -18   7  -7    7.43    3.59
 -11  -7  -7    9.03    3.75
  18 -11  -7    4.81    2.76
   7  11  -7    7.67    3.06
 -11  18  10   45.78    6.18
 -18  11  10   43.63    5.96
  18 -11 -10   34.70    5.29
  11 -18 -10   39.25    6.29
 -18   7 -10   52.83    6.67
 -11  -7 -10   51.94    6.76
  18 -11 -10   44.11    5.61
   7  11 -10   58.14    6.00
  -7 -11  10   58.77    6.09
 -18  11  10   42.03    5.43
   7  11 -13   30.00    5.05
  18 -11 -13   25.86    4.79
  18 -11 -13   24.86    4.61
 -18   7 -13   24.63    5.22
 -11  -7 -13   30.94    5.77
  -7 -11  13   32.78    4.95
 -18  11  13   25.96    4.69
  12 -18  12    0.41    2.69
 -12  -6  12   -0.97    3.31
 -18   6  12   -1.01    3.10
  -6 -12 -12    0.39    2.60
  18 -12  12   -0.63    4.10
  12 -18   9    5.61    3.07
  18  -6  -9    2.81    3.10
  12   6  -9    9.57    3.59
  18 -12   9   16.79    5.34
  18  -6  -9    0.50    3.39
  -6 -12  -9    5.36    2.98
 -12  -6   9    5.61    3.50
 -18   6   9    3.35    3.04
  12 -18   9    6.79    3.17
  12 -18   6   19.81    4.15
  18 -12   6   18.28    4.63
  18 -12   6   22.97    3.61
  18  -6  -6   13.89    3.96
  12   6  -6   19.97    4.28
  18  -6  -6   12.96    4.40
  18 -12   6   31.45    5.78
  -6 -12  -6   20.77    3.82
 -12  -6   6   21.82    4.46
 -18   6   6   16.30    4.34
  18  -6  -6   16.21    3.50
   6 -18  -6   14.41    3.98
  12 -18   6   14.87    3.74
  18 -12   3    7.41    3.63
  18  -6  -3   10.98    3.47
  18 -12   3    8.13    2.62
  12   6  -3    9.70    3.58
  18  -6  -3   11.90    3.77
 -12  -6   3    9.89    3.62
 -18   6   3    8.18    3.34
  18  -6  -3   15.68    4.07
  18 -12   3    8.44    3.92
  -6 -12  -3    8.15    2.82
  18  -6  -3   10.36    3.40
   6 -18  -3    7.19    3.14
  12 -18   3    8.95    3.25
  12   6   0    0.40    2.52
  18  -6   0    2.45    2.85
  18 -12   0   -0.27    2.06
  12 -18   0   -0.42    2.81
   6 -18   0   -0.63    2.41
  18 -12   0   -0.50    3.22
  18  -6   0    2.27    3.09
  18  -6   0    4.30    3.36
 -18  12   0    0.31    2.33
  -6 -12   0    0.95    2.41
 -18   6   0    3.75    3.23
 -12  -6   0    0.48    3.04
  18  -6   0   -0.35    2.28
  18 -12   0   -1.78    3.14
  12   6   3    0.81    2.84
  18  -6   3   -0.41    2.64
  18 -12  -3    6.03    2.51
  18 -12  -3    2.36    3.38
   6 -18   3    2.41    2.19
  12 -18  -3    2.66    2.85
  18  -6   3    2.43    3.31
  18  -6   3    0.86    2.77
 -18   6  -3    0.47    2.93
 -12  -6  -3    0.97    2.92
 -18  12   3    3.17    2.43
  -6 -12   3    0.97    2.18
  18 -12  -3    2.65    2.84
  18  -6   3   -1.16    2.69
  18  -6   6   -0.40    2.73
  18 -12  -6   -0.31    2.29
  -6 -12   6   -2.10    2.17
 -18  12   6    1.54    2.49
 -18  12   6    0.39    2.63
 -18   6  -6    0.48    3.08
 -12  -6  -6    0.49    3.21
  18 -12  -6   -1.81    3.08
  12 -18  -6    0.47    3.08
  18  -6   9   -0.36    2.54
  -6 -12   9    1.62    2.61
  18 -12  -9    2.40    2.54
 -12  18   9   -1.45    3.11
 -18  12   9    2.19    2.86
 -18   6  -9   -1.51    3.73
 -12  -6  -9    4.65    3.69
  18 -12  -9    1.76    3.12
  12 -18  -9    1.48    3.17
  18 -12 -12    2.10    2.74
 -18   6 -12    4.31    3.89
 -12  -6 -12    0.55    3.64
  13   5 -13   28.64    4.92
  13 -18  10  150.47   10.44
  18 -13  10  124.78   11.53
 -13  -5  10  128.15   10.59
 -18   5  10  160.58   11.75
  18  -5 -10  152.14   11.57
  13 -18  10  168.88   11.19
  13 -18   7    3.42    3.17
  18 -13   7   -1.55    3.51
  18  -5  -7    0.51    3.31
  18 -13   7    0.57    3.53
  13 -18   7    0.84    2.73
  18  -5  -7    1.38    2.96
  13   5  -7    2.26    2.99
 -13  -5   7    2.84    3.31
 -18   5   7    1.45    3.15
  13   5  -4  340.90   17.75
  18  -5  -4  332.02   17.66
  18 -13   4  334.47   18.46
  13 -18   4  320.29   17.59
  18 -13   4  310.49   18.81
  18  -5  -4  371.87   19.28
 -13  -5   4  344.70   18.25
 -18   5   4  342.70   18.30
  13 -18   4  348.49   17.86
  18  -5  -4  357.00   17.05
   5 -18  -4  368.88   17.42
  18  -5  -1  286.36   14.11
  18 -13   1  249.39   15.26
  18  -5  -1  268.12   14.89
  18  -5  -1  265.53   15.72
 -18   5   1  272.15   16.05
 -13  -5   1  246.46   15.63
  13   5  -1  259.25   14.97
  18  -5  -1  311.59   15.89
  13 -18   1  255.07   15.10
  18 -13   1  259.53   16.13
   5 -18  -1  277.81   13.93
  18  -5   2   19.36    4.49
  18  -5   2   11.02    3.62
  13   5   2    6.89    3.56
  18  -5   2   18.26    4.32
 -18   5  -2   12.85    4.22
 -13  -5  -2   17.23    4.43
  13 -18  -2   22.85    4.70
  18 -13  -2   14.85    4.29
  18  -5   2   14.33    3.48
  18 -13  -2   20.33    4.61
 -18   5  -5  301.26   17.43
 -13  -5  -5  308.17   17.72
  13   5   5  313.85   16.99
  18  -5   5  308.84   17.06
  18  -5   5  323.94   16.97
  18 -13  -5  307.23   17.35
  13 -18  -5  347.33   18.06
 -18   5  -8   43.46    6.53
 -13  -5  -8   49.39    6.94
  13 -18  -8   57.02    6.98
  18 -13  -8   48.17    6.41
  18  -5   8   48.84    5.76
 -13  18   8   49.86    6.32
 -18  13   8   49.92    6.27
  13 -18 -11   83.09    8.56
  18 -13 -11   79.92    7.87
 -18   5 -11   69.10    8.16
 -13  -5 -11   64.10    8.06
  18  -4 -11   59.92    7.36
  14 -18  11   42.82    6.04
  18 -14  11   61.53    8.22
  14 -18   8   48.12    6.30
  18  -4  -8   42.28    6.00
  14   4  -8   36.25    5.70
  18  -4  -8   41.93    6.22
  18 -14   8   51.23    7.33
  18 -14   8   34.09    6.05
  14 -18   8   42.19    5.96
 -14  -4   8   38.24    6.10
 -18   4   8   43.63    6.24
  18  -4  -5  170.73   12.39
  18 -14   5  172.80   12.93
  14 -18   5  171.12   11.71
 -14  -4   5  164.74   12.00
 -18   4   5  151.61   11.63
  18 -14   5  171.77   12.29
  14 -18   5  178.38   11.93
  14   4  -5  175.23   11.80
  18  -4  -5  161.23   11.51
  14   4  -2   36.63    5.60
  18  -4  -2   38.83    5.60
  18 -14   2   32.19    5.53
  18  -4  -2   27.84    5.37
  18  -4  -2   28.68    4.63
 -18   4   2   28.87    5.53
 -14  -4   2   23.86    5.36
  18 -14   2   37.07    6.60
  14 -18   2   37.44    5.59
 -18  14   1  177.45   10.42
  18  -4   1  170.23   10.45
  18 -14  -1  183.75   12.41
  14   4   1  170.11   11.82
  18  -4   1  165.68   11.80
  18  -4   1  162.96   11.50
 -18   4  -1  172.94   12.64
 -14  -4  -1  188.43   13.11
  14 -18  -1  185.02   12.40
  18 -14  -1  191.24   13.06
  18  -4   1  174.89   12.34
  14   4   4  187.46   12.38
  18  -4   4  158.29   11.65
 -18   4  -4  182.45   12.88
 -14  -4  -4  186.20   13.32
  18 -14  -4  208.53   13.30
  14 -18  -4  223.25   13.50
  18  -4   4  166.41   11.93
 -18  14   4  189.85   11.50
  18  -4   7    3.45    3.46
  18 -14  -7    1.48    3.40
  14 -18  -7    0.51    3.34
 -14  18   7    0.92    3.23
 -18   4  -7    3.70    3.46
 -14  -4  -7    1.63    3.49
  14 -18 -10  104.82    9.62
  18 -14 -10  112.47    9.51
  18  -4  10   97.13    8.17
 -18   4 -10   99.96    9.67
 -14  -4 -10   94.89    9.79
  15 -18  12    1.87    3.23
  18  -3  -9    9.91    4.11
  18 -15   9    7.64    4.40
 -15  -3   9    3.20    3.68
 -18   3   9    2.16    3.58
  15 -18   9    8.17    3.79
  15 -18   6   19.90    4.74
  18 -15   6   21.09    5.34
 -15  -3   6   14.95    4.49
 -18   3   6   22.39    5.27
  18  -3  -6   23.45    5.46
  18 -15   6   13.69    4.35
  15 -18   6   26.40    5.31
  18  -3  -6   19.10    4.53
  15   3  -6   20.80    4.63
  18 -15   3    0.55    3.41
  18  -3  -3    3.73    2.90
  15 -18   3    0.97    2.87
 -15  -3   3    5.48    3.56
 -18   3   3    4.00    3.40
  18  -3  -3    5.29    3.65
  15   3  -3    3.28    3.27
  18  -3  -3    2.36    3.04
  15 -18   3    2.42    3.03
  18 -15   3    4.06    3.54
  18 -15   0    0.50    3.27
  18 -15   0    2.67    3.44
  15 -18   0    7.41    3.57
  18  -3   0    4.04    3.03
  18  -3   0    8.33    3.98
 -18   3   0   -0.55    3.42
 -15  -3   0    7.76    4.24
 -18  15   0   -0.60    2.21
  15   3   0    2.81    3.14
  18  -3   0    2.83    3.29
  15 -18  -3    3.56    3.88
  18 -15  -3    0.52    3.27
  18  -3   3    2.49    3.52
 -18   3  -3    1.64    3.25
 -15  -3  -3   -0.56    3.73
 -15  18   3   -0.40    2.67
 -18  15   3   -1.43    2.72
  15   3   3   -0.47    3.04
  18  -3   3   -1.43    2.92
  18 -15  -6   28.86    5.43
  15 -18  -6   28.00    5.34
  18  -3   6   38.31    5.90
 -18   3  -6   38.01    6.34
 -15  -3  -6   23.03    5.39
 -15  18   6   31.19    5.14
 -18  15   6   24.96    4.61
  15   3   6   36.34    5.95
  18  -3   6   41.06    6.09
  18  -3   9    9.87    3.74
  15 -18  -9    9.63    3.89
  18 -15  -9    6.55    3.79
 -18   3  -9   11.42    4.55
 -15  -3  -9   13.97    4.90
  16   2 -10   30.04    5.69
  16 -18  10   24.39    5.33
  18  -2  -7    2.73    3.51
 -16  -2   7    2.71    3.54
 -18   2   7    1.09    3.46
  16 -18   7    2.05    3.40
  18 -16   7    4.06    3.89
  18 -16   4   15.25    4.93
  16 -18   4   16.35    4.43
 -16  -2   4   14.65    4.54
 -18   2   4   16.85    4.60
  16   2  -4   14.61    4.16
  18  -2  -4   20.60    4.81
  18 -16   4   14.21    4.41
  16 -18   4   15.19    4.57
  18  -2  -4   14.89    4.42
  18 -16   1   20.31    5.17
  16 -18   1   14.40    4.43
  18  -2  -1   20.25    4.82
  18  -2  -1   10.70    3.35
 -16  18  -1   16.93    3.49
  16   2  -1   20.49    4.75
  18  -2  -1   17.66    4.46
 -18   2   1   15.49    4.85
 -16  -2   1   19.05    4.92
  18 -16   1   12.95    4.49
 -18   2  -2    7.42    4.13
 -16  -2  -2    5.19    3.71
  16   2   2    2.48    3.24
  18  -2   2    4.98    3.89
  16 -18  -2    1.57    3.28
  18 -16  -2    1.60    3.49
 -16  18   2   -0.39    2.72
 -18  16   2    2.10    2.44
 -18   2  -5   35.84    6.28
 -16  -2  -5   37.45    6.36
  16   2   5   30.07    5.67
  18  -2   5   38.28    6.01
  16 -18  -5   29.80    5.89
  18 -16  -5   37.46    6.15
 -16  18   5   37.05    5.53
 -18  16   5   34.53    5.13
 -18   2  -8    7.58    4.24
 -16  -2  -8   15.38    4.90
  18 -16  -8   13.73    4.38
  16 -18  -8   14.15    4.51
  17 -18   8    5.43    3.74
  17 -18   5   96.82    9.26
  18 -17   5   77.48    8.74
  18  -1  -5   89.25    9.17
 -17  -1   5   79.59    8.61
 -18   1   5   79.80    8.77
 -18   1   2   12.07    4.86
 -17  -1   2    7.26    4.44
 -17  18  -2    8.18    2.74
  17 -18   2   15.38    4.66
  18 -17   2    8.02    4.10
  17   1  -2   12.72    4.50
  18  -1  -2   15.31    4.79
  18 -17   2    5.05    3.78
  17 -18   2   11.27    4.32
  17   1   1   65.66    7.49
  18  -1   1   48.83    6.85
  17 -18  -1   66.26    7.90
  18 -17  -1   56.60    7.47
 -18   1  -1   61.40    8.22
 -17  -1  -1   59.88    7.85
 -17  18   1   63.35    6.36
 -18  17   1   53.01    5.84
 -18   1  -4   81.20    8.89
 -17  -1  -4   72.76    8.72
 -18  17   4   76.33    7.32
 -17  18   4   85.02    7.83
  18 -17  -4   82.26    8.64
  17 -18  -4   87.44    9.02
  18 -17  -7   -0.55    3.37
  17 -18  -7   -1.10    3.54
 -18   1  -7   -0.60    3.60
 -17  -1  -7   -0.60    3.63
  18 -18   3    6.79    4.00
 -18   0   3    2.49    3.95
 -18  18   0  282.01   14.70
  18 -18   0  281.99   17.34
 -18   0   0  276.05   17.87
 -18  18   3   69.09    6.95
 -18   0  -3   69.66    8.55
  18 -18  -3   74.18    8.53
 -19   9  11   -0.46    3.18
 -10  -9  11    0.44    2.97
 -19  10 -11    1.84    3.01
  -9 -10 -11    1.85    3.11
 -19   9   8   -0.38    2.42
   9 -19  -8    0.48    2.85
  19  -9  -8   -1.16    2.62
  19 -10   8    1.24    3.81
 -19  10  -8   -0.43    2.77
  -9 -10  -8    3.05    3.18
 -10  -9   8    2.09    3.09
 -19   9   8   -0.43    2.91
  19  -9  -8    0.42    2.69
  10   9  -8   -0.83    2.96
 -19   9   5   -0.97    2.12
  19 -10   5   -1.43    2.84
  10 -19   5    0.35    2.62
  19  -9  -5   -1.68    2.82
   9 -19  -5    2.61    2.92
  19 -10   5    1.17    2.72
  19  -9  -5   -0.50    3.09
  19 -10   5   -1.71    3.62
 -19  10  -5    1.23    2.91
  -9 -10  -5    3.34    3.12
 -10  -9   5    1.99    2.68
 -19   9   5   -1.21    3.27
   9  10   5   -2.14    2.43
  19 -10   5   -0.73    2.71
  19  -9  -5   -0.40    2.47
  10   9  -5   -0.39    2.71
  19  -9  -2   -0.46    3.09
   9 -19  -2    1.57    2.71
  10 -19   2   -0.37    2.53
  19 -10   2   -0.42    3.10
  19  -9  -2   -1.89    2.95
  19 -10   2   -0.52    3.14
 -19  10  -2   -0.40    2.63
  -9 -10  -2    0.82    2.80
 -19   9   2   -0.43    2.81
 -10  -9   2    1.33    2.93
   9  10   2   -0.35    2.45
  19 -10   2    0.71    2.37
  10   9  -2    0.74    2.55
  19  -9  -2    1.11    2.56
  19 -10   2    1.33    2.77
  19  -9  -2   -0.40    2.75
   9 -19   1   -0.36    2.44
  10 -19  -1    2.01    2.88
  19 -10  -1    3.39    3.07
  19 -10  -1    0.91    2.92
  19  -9   1   -1.79    2.83
  19  -9   1   -2.48    3.50
 -19   9  -1   -0.43    2.95
 -10  -9  -1    0.88    2.91
 -19  10   1    4.45    2.79
  -9 -10   1    0.41    2.78
  10   9   1    1.85    2.55
  19  -9   1   -1.86    2.60
   9  10  -1   -0.69    2.44
  19 -10  -1    1.75    2.44
  19  -9   1    0.84    2.51
  19 -10  -1   -1.69    2.94
  10   9   4    5.63    3.10
  19  -9   4    4.18    2.52
  19 -10  -4    4.39    2.86
   9  10  -4    0.72    2.52
  19  -9   4    2.70    2.73
  19 -10  -4    4.93    3.40
  10 -19  -4    6.49    3.28
   9 -19   4    3.97    2.56
  19  -9   4    2.07    2.78
  19  -9   4    4.38    3.63
 -19   9  -4    4.33    3.13
 -10  -9  -4    9.74    3.69
 -19  10   4    7.67    2.95
  -9 -10   4    1.11    2.70
 -19  10   4    5.97    2.88
 -19  10   7    7.21    3.25
  19  -9   7    1.81    3.82
  19  -9   7    5.99    2.87
  10 -19  -7    4.75    3.23
  19 -10  -7    5.43    3.42
 -19  10   7    5.92    3.05
  -9 -10   7    2.71    2.64
 -19   9  -7    2.71    3.08
 -10  -9  -7    8.28    3.77
  19 -10  -7    5.51    3.01
   9  10  -7    2.31    2.75
  19  -9   7    1.62    2.93
  -9 -10  10   -0.41    2.71
 -19  10  10   -0.42    3.02
 -19   9 -10    2.39    3.29
 -10  -9 -10   -0.97    3.16
 -19  10  10    2.57    3.03
  19 -10 -10    0.85    3.05
   9  10 -10    0.41    2.84
  19 -10 -10   -0.39    2.63
  10 -19 -10   -1.04    3.18
 -19  11 -12    2.67    3.06
  -8 -11 -12    0.44    2.85
   8 -19  -9   31.93    5.56
  19 -11   9   28.52    6.37
 -11  -8   9   28.31    5.07
 -19   8   9   35.08    5.45
 -19   8   9   35.11    4.99
  11 -19   9   27.79    4.60
 -19  11  -9   28.77    5.15
  -8 -11  -9   24.59    4.63
  19  -8  -9   32.71    5.46
  11   8  -9   27.01    5.05
 -11  -8   6   57.41    6.50
 -19   8   6   55.22    6.43
  19  -8  -6   53.31    6.85
  19 -11   6   47.04    7.23
 -19   8   6   52.48    5.39
 -19  11  -6   54.94    6.12
  -8 -11  -6   48.55    5.90
  19 -11   6   54.46    6.88
   8  11   6   56.87    5.90
  19 -11   6   56.47    5.79
  11 -19   6   56.43    6.07
   8 -19  -6   58.51    6.79
  19  -8  -6   44.35    5.72
  19  -8  -6   55.58    6.30
  11   8  -6   59.83    6.48
  19  -8  -3   10.89    4.42
  19 -11   3   13.04    4.34
 -19   8   3   15.85    4.11
  19 -11   3   15.91    4.36
  19  -8  -3   12.04    3.54
  11 -19   3    9.29    3.35
  19  -8  -3   10.76    3.76
   8 -19  -3    7.50    3.13
 -19  11  -3   15.06    3.87
  -8 -11  -3    8.77    3.28
 -19   8   3    9.21    3.78
 -11  -8   3    9.37    3.74
   8  11   3    8.58    2.98
  19 -11   3   10.99    3.16
  11   8  -3   12.51    3.78
  19  -8  -3    8.73    3.15
  19  -8   0   46.93    5.67
  19 -11   0   39.26    5.68
   8 -19   0   48.87    5.45
  19 -11   0   48.79    6.57
  11 -19   0   41.43    5.57
  -8 -11   0   41.59    5.39
 -11  -8   0   50.67    6.45
 -19  11   0   36.31    4.98
 -19   8   0   41.04    5.77
  19  -8   0   47.18    6.10
  19  -8   0   41.00    6.13
  11   8   0   46.61    5.69
  19  -8   0   51.85    5.93
   8  11   0   41.47    4.94
  19 -11   0   37.22    4.74
  19 -11  -3    6.17    3.56
[truncated: 22,980 more chars]
