# Supplementary material for: Effect of temperature and extraframework cation type on CHA framework flexibility
Source: Sci Rep. 2024 Oct 10;14:23778. doi: 10.1038/s41598-024-74638-4 (PMC11467460; doi:10.1038/s41598-024-74638-4)
Supplement: Supplementary file 24 — Supplementary Material 24 [file 41598_2024_74638_MOESM24_ESM.cif]

 
data_shelx
 
_audit_creation_method            'SHELXL-2019/3'
_shelx_SHELXL_version_number      '2019/3'
_chemical_name_systematic         Na-CHA
_chemical_name_common             ?
_chemical_melting_point           ?
_chemical_formula_moiety          ?
_chemical_formula_sum
 'Al4 Na4.16 O28.01 Si8' 
_chemical_formula_weight          876.49

loop_
 _atom_type_symbol
 _atom_type_description
 _atom_type_scat_dispersion_real
 _atom_type_scat_dispersion_imag
 _atom_type_scat_source
 'O'  'O'   0.0106   0.0060
 'International Tables Vol C Tables 4.2.6.8 and 6.1.1.4'
 'Na'  'Na'   0.0362   0.0249
 'International Tables Vol C Tables 4.2.6.8 and 6.1.1.4'
 'Al'  'Al'   0.0645   0.0514
 'International Tables Vol C Tables 4.2.6.8 and 6.1.1.4'
 'Si'  'Si'   0.0817   0.0704
 'International Tables Vol C Tables 4.2.6.8 and 6.1.1.4'
 
_space_group_crystal_system       trigonal
_space_group_IT_number            166
_space_group_name_H-M_alt         'R -3 m :H'
_space_group_name_Hall            '-R 3 2"'
 
_shelx_space_group_comment
;
The symmetry employed for this shelxl refinement is uniquely defined
by the following loop, which should always be used as a source of
symmetry information in preference to the above space-group names.
They are only intended as comments.
;
 
loop_
 _space_group_symop_operation_xyz
 'x, y, z'
 '-y, x-y, z'
 '-x+y, -x, z'
 'y, x, -z'
 'x-y, -y, -z'
 '-x, -x+y, -z'
 'x+2/3, y+1/3, z+1/3'
 '-y+2/3, x-y+1/3, z+1/3'
 '-x+y+2/3, -x+1/3, z+1/3'
 'y+2/3, x+1/3, -z+1/3'
 'x-y+2/3, -y+1/3, -z+1/3'
 '-x+2/3, -x+y+1/3, -z+1/3'
 'x+1/3, y+2/3, z+2/3'
 '-y+1/3, x-y+2/3, z+2/3'
 '-x+y+1/3, -x+2/3, z+2/3'
 'y+1/3, x+2/3, -z+2/3'
 'x-y+1/3, -y+2/3, -z+2/3'
 '-x+1/3, -x+y+2/3, -z+2/3'
 '-x, -y, -z'
 'y, -x+y, -z'
 'x-y, x, -z'
 '-y, -x, z'
 '-x+y, y, z'
 'x, x-y, z'
 '-x+2/3, -y+1/3, -z+1/3'
 'y+2/3, -x+y+1/3, -z+1/3'
 'x-y+2/3, x+1/3, -z+1/3'
 '-y+2/3, -x+1/3, z+1/3'
 '-x+y+2/3, y+1/3, z+1/3'
 'x+2/3, x-y+1/3, z+1/3'
 '-x+1/3, -y+2/3, -z+2/3'
 'y+1/3, -x+y+2/3, -z+2/3'
 'x-y+1/3, x+2/3, -z+2/3'
 '-y+1/3, -x+2/3, z+2/3'
 '-x+y+1/3, y+2/3, z+2/3'
 'x+1/3, x-y+2/3, z+2/3'
 
_cell_length_a                    13.7626(5)
_cell_length_b                    13.7626(5)
_cell_length_c                    15.2981(5)
_cell_angle_alpha                 90
_cell_angle_beta                  90
_cell_angle_gamma                 120
_cell_volume                      2509.4(2)
_cell_formula_units_Z             3
_cell_measurement_temperature     323(2)
_cell_measurement_reflns_used     4047
_cell_measurement_theta_min       2.1670
_cell_measurement_theta_max       34.5040
 
_exptl_crystal_description        'fragmnet'
_exptl_crystal_colour             'colourless'
_exptl_crystal_density_meas       ?
_exptl_crystal_density_method     ?
_exptl_crystal_density_diffrn     1.740          
_exptl_crystal_F_000              1302
_exptl_transmission_factor_min    ?
_exptl_transmission_factor_max    ?
_exptl_crystal_size_max           0.140
_exptl_crystal_size_mid           0.130
_exptl_crystal_size_min           0.050
_exptl_absorpt_coefficient_mu     0.573
_shelx_estimated_absorpt_T_min    ?
_shelx_estimated_absorpt_T_max    ?
_exptl_absorpt_correction_type    multi-scan
_exptl_absorpt_correction_T_min   0.95652
_exptl_absorpt_correction_T_max   1.0000
_exptl_absorpt_process_details    
;
CrysAlisPro 1.171.43.111a (Rigaku Oxford Diffraction, 2024)
Empirical absorption correction using spherical harmonics,
implemented in SCALE3 ABSPACK scaling algorithm.
;
_oxdiff_exptl_absorpt_empirical_full_min           0.887
_oxdiff_exptl_absorpt_empirical_full_max           1.199
_oxdiff_exptl_absorpt_empirical_details
;
Empirical correction (ABSPACK) includes:
- Absorption correction using spherical harmonics
- Frame scaling
;
_diffrn_ambient_temperature       323(2)
_diffrn_radiation_wavelength      0.71073
_diffrn_radiation_type            MoK\a
_diffrn_source                    ?
_diffrn_measurement_device_type   'XtaLAB Synergy R, HyPix-Arc 100'
_diffrn_measurement_method        ?
_diffrn_detector_area_resol_mean  ?
_diffrn_reflns_number             5850
_diffrn_reflns_av_unetI/netI      0.0248
_diffrn_reflns_av_R_equivalents   0.0377
_diffrn_reflns_limit_h_min        -21
_diffrn_reflns_limit_h_max        19
_diffrn_reflns_limit_k_min        -12
_diffrn_reflns_limit_k_max        21
_diffrn_reflns_limit_l_min        -11
_diffrn_reflns_limit_l_max        23
_diffrn_reflns_theta_min          2.166
_diffrn_reflns_theta_max          34.544
_diffrn_reflns_theta_full         25.242
_diffrn_measured_fraction_theta_max   0.962
_diffrn_measured_fraction_theta_full  1.000
_diffrn_reflns_Laue_measured_fraction_max    0.962
_diffrn_reflns_Laue_measured_fraction_full   1.000
_diffrn_reflns_point_group_measured_fraction_max   0.962
_diffrn_reflns_point_group_measured_fraction_full  1.000
_reflns_number_total              1269
_reflns_number_gt                 1074
_reflns_threshold_expression      'I > 2\s(I)'
_reflns_Friedel_coverage          0.000
_reflns_Friedel_fraction_max      .
_reflns_Friedel_fraction_full     .
 
_reflns_special_details
;
 Reflections were merged by SHELXL according to the crystal
 class for the calculation of statistics and refinement.
 
 _reflns_Friedel_fraction is defined as the number of unique
 Friedel pairs measured divided by the number that would be
 possible theoretically, ignoring centric projections and
 systematic absences.
;
 
_computing_data_collection        'CrysAlisPro system (CCD 43.105a 64-bit (release 11-01-2024))'
_computing_cell_refinement        'CrysAlisPro 1.171.43.111a (Rigaku OD, 2024)'
_computing_data_reduction         'CrysAlisPro 1.171.43.111a (Rigaku OD, 2024)'
_computing_structure_solution     ?
_computing_structure_refinement 'SHELXL-2019/2 (Sheldrick, 2019)'
_computing_molecular_graphics     ?
_computing_publication_material   ?
_refine_special_details           ?
_refine_ls_structure_factor_coef  Fsqd
_refine_ls_matrix_type            full
_refine_ls_weighting_scheme       calc
_refine_ls_weighting_details
'w=1/[\s^2^(Fo^2^)+(0.1026P)^2^+2.7368P] where P=(Fo^2^+2Fc^2^)/3'
_atom_sites_solution_primary      ?
_atom_sites_solution_secondary    ?
_atom_sites_solution_hydrogens    .
_refine_ls_hydrogen_treatment     undef
_refine_ls_extinction_method      none
_refine_ls_extinction_coef        .
_refine_ls_number_reflns          1269
_refine_ls_number_parameters      46
_refine_ls_number_restraints      0
_refine_ls_R_factor_all           0.0525
_refine_ls_R_factor_gt            0.0463
_refine_ls_wR_factor_ref          0.1532
_refine_ls_wR_factor_gt           0.1480
_refine_ls_goodness_of_fit_ref    1.062
_refine_ls_restrained_S_all       1.062
_refine_ls_shift/su_max           0.000
_refine_ls_shift/su_mean          0.000
 
loop_
 _atom_site_label
 _atom_site_type_symbol
 _atom_site_fract_x
 _atom_site_fract_y
 _atom_site_fract_z
 _atom_site_U_iso_or_equiv
 _atom_site_adp_type
 _atom_site_occupancy
 _atom_site_site_symmetry_order  
 _atom_site_calc_flag
 _atom_site_refinement_flags_posn
 _atom_site_refinement_flags_adp
 _atom_site_refinement_flags_occupancy
 _atom_site_disorder_assembly
 _atom_site_disorder_group
Si Si 0.66643(3) 0.56278(4) 0.43492(3) 0.01559(18) Uani 0.6667 1 d . . P . .
Al Al 0.66643(3) 0.56278(4) 0.43492(3) 0.01559(18) Uani 0.3333 1 d . . P . .
O1 O 0.666667 0.60364(17) 0.333333 0.0341(5) Uani 1 2 d S T P . .
O2 O 0.64624(18) 0.64624(18) 0.500000 0.0345(5) Uani 1 2 d S T P . .
O3 O 0.78715(11) 0.5743(2) 0.46366(15) 0.0368(5) Uani 1 2 d S T P . .
O4 O 0.57174(10) 0.42826(10) 0.44947(16) 0.0361(5) Uani 1 2 d S T P . .
C1 Na 0.666667 0.333333 0.5034(2) 0.0468(6) Uani 1 6 d S T P . .
W1B O 0.6435(8) 0.2871(15) 0.6491(13) 0.102(9) Uiso 0.246(9) 2 d S . . . .
C3 Na 0.7887(18) 0.6770(18) 0.6067(13) 0.150 Uiso 0.180(7) 1 d . U . . .
CW3 O 0.8755(11) 0.751(2) 0.6167(12) 0.150 Uiso 0.423(16) 2 d S U . . .
 
loop_
 _atom_site_aniso_label
 _atom_site_aniso_U_11
 _atom_site_aniso_U_22
 _atom_site_aniso_U_33
 _atom_site_aniso_U_23
 _atom_site_aniso_U_13
 _atom_site_aniso_U_12
Si 0.0142(2) 0.0188(2) 0.0156(3) -0.00274(12) 0.00046(12) 0.00956(17)
Al 0.0142(2) 0.0188(2) 0.0156(3) -0.00274(12) 0.00046(12) 0.00956(17)
O1 0.0470(13) 0.0372(8) 0.0213(8) 0.0007(4) 0.0015(8) 0.0235(6)
O2 0.0410(9) 0.0410(9) 0.0321(9) -0.0075(4) 0.0075(4) 0.0286(10)
O3 0.0261(6) 0.0549(14) 0.0391(11) -0.0119(10) -0.0059(5) 0.0274(7)
O4 0.0280(7) 0.0280(7) 0.0447(12) 0.0014(5) -0.0014(5) 0.0082(8)
C1 0.0394(8) 0.0394(8) 0.0618(16) 0.000 0.000 0.0197(4)
 
_geom_special_details
;
 All esds (except the esd in the dihedral angle between two l.s. planes)
 are estimated using the full covariance matrix.  The cell esds are taken
 into account individually in the estimation of esds in distances, angles
 and torsion angles; correlations between esds in cell parameters are only
 used when they are defined by crystal symmetry.  An approximate (isotropic)
 treatment of cell esds is used for estimating esds involving l.s. planes.
;
 
loop_
 _geom_bond_atom_site_label_1
 _geom_bond_atom_site_label_2
 _geom_bond_distance
 _geom_bond_site_symmetry_2
 _geom_bond_publ_flag
Si O2 1.6453(8) . ?
Si O3 1.6478(8) . ?
Si O1 1.6521(9) . ?
Si O4 1.6621(9) . ?
Si C3 3.09(2) . ?
Si C3 3.105(19) 4_556 ?
Si C1 3.3287(11) . ?
O1 C3 2.643(18) 14_654 ?
O1 C3 2.643(18) 4_556 ?
O2 C3 2.42(2) . ?
O2 C3 2.42(2) 4_556 ?
O3 C3 2.60(2) . ?
O3 C3 2.60(2) 23_655 ?
O3 C1 2.936(3) . ?
O4 C1 2.409(3) . ?
C1 W1B 2.30(2) 2_655 ?
C1 W1B 2.30(2) . ?
C1 W1B 2.30(2) 3_665 ?
W1B W1B 0.96(3) 2_655 ?
W1B W1B 0.96(3) 3_665 ?
C3 CW3 1.126(19) . ?
C3 C3 1.37(4) 23_655 ?
C3 C3 1.85(4) 11_566 ?
C3 CW3 2.14(2) 25_666 ?
C3 C3 2.30(4) 25_666 ?
C3 C3 4.21(4) 4_556 ?
 
loop_
 _geom_angle_atom_site_label_1
 _geom_angle_atom_site_label_2
 _geom_angle_atom_site_label_3
 _geom_angle
 _geom_angle_site_symmetry_1
 _geom_angle_site_symmetry_3
 _geom_angle_publ_flag
O2 Si O3 106.58(10) . . ?
O2 Si O1 107.69(8) . . ?
O3 Si O1 112.83(9) . . ?
O2 Si O4 112.61(12) . . ?
O3 Si O4 105.23(13) . . ?
O1 Si O4 111.85(10) . . ?
O2 Si C3 50.9(3) . . ?
O3 Si C3 57.2(3) . . ?
O1 Si C3 135.9(4) . . ?
O4 Si C3 112.1(4) . . ?
O2 Si C3 50.6(4) . 4_556 ?
O3 Si C3 114.7(4) . 4_556 ?
O1 Si C3 58.3(3) . 4_556 ?
O4 Si C3 139.5(4) . 4_556 ?
C3 Si C3 85.7(6) . 4_556 ?
O2 Si C1 123.53(7) . . ?
O3 Si C1 61.84(10) . . ?
O1 Si C1 128.19(9) . . ?
O4 Si C1 43.39(8) . . ?
C3 Si C1 87.5(4) . . ?
C3 Si C1 173.1(4) 4_556 . ?
Si O1 Si 140.32(15) 18_655 . ?
Si O1 C3 89.5(4) 18_655 14_654 ?
Si O1 C3 130.1(5) . 14_654 ?
Si O1 C3 130.1(5) 18_655 4_556 ?
Si O1 C3 89.5(4) . 4_556 ?
C3 O1 C3 41.0(8) 14_654 4_556 ?
Si O2 Si 149.31(17) . 4_556 ?
Si O2 C3 97.2(4) . . ?
Si O2 C3 97.8(4) 4_556 . ?
Si O2 C3 97.8(4) . 4_556 ?
Si O2 C3 97.2(4) 4_556 4_556 ?
C3 O2 C3 121.0(10) . 4_556 ?
Si O3 Si 147.53(16) . 23_655 ?
Si O3 C3 90.6(4) . . ?
Si O3 C3 121.1(5) 23_655 . ?
Si O3 C3 121.1(5) . 23_655 ?
Si O3 C3 90.6(4) 23_655 23_655 ?
C3 O3 C3 30.6(9) . 23_655 ?
Si O3 C1 88.50(10) . . ?
Si O3 C1 88.50(10) 23_655 . ?
C3 O3 C1 106.6(5) . . ?
C3 O3 C1 106.6(5) 23_655 . ?
Si O4 Si 143.23(16) . 22_665 ?
Si O4 C1 108.31(8) . . ?
Si O4 C1 108.31(8) 22_665 . ?
W1B C1 W1B 24.0(8) 2_655 . ?
W1B C1 W1B 24.0(8) 2_655 3_665 ?
W1B C1 W1B 24.0(8) . 3_665 ?
W1B C1 O4 116.4(2) 2_655 . ?
W1B C1 O4 116.4(2) . . ?
W1B C1 O4 96.1(5) 3_665 . ?
W1B C1 O4 116.4(2) 2_655 2_655 ?
W1B C1 O4 96.1(5) . 2_655 ?
W1B C1 O4 116.4(2) 3_665 2_655 ?
O4 C1 O4 108.90(9) . 2_655 ?
W1B C1 O4 96.1(5) 2_655 3_665 ?
W1B C1 O4 116.4(2) . 3_665 ?
W1B C1 O4 116.4(2) 3_665 3_665 ?
O4 C1 O4 108.90(9) . 3_665 ?
O4 C1 O4 108.90(9) 2_655 3_665 ?
W1B C1 O3 94.8(3) 2_655 . ?
W1B C1 O3 115.8(5) . . ?
W1B C1 O3 94.8(3) 3_665 . ?
O4 C1 O3 57.96(2) . . ?
O4 C1 O3 148.01(15) 2_655 . ?
O4 C1 O3 57.96(2) 3_665 . ?
W1B C1 O3 94.8(3) 2_655 3_665 ?
W1B C1 O3 94.8(3) . 3_665 ?
W1B C1 O3 115.9(5) 3_665 3_665 ?
O4 C1 O3 148.01(15) . 3_665 ?
O4 C1 O3 57.96(2) 2_655 3_665 ?
O4 C1 O3 57.96(2) 3_665 3_665 ?
O3 C1 O3 115.82(5) . 3_665 ?
W1B C1 O3 115.8(5) 2_655 2_655 ?
W1B C1 O3 94.8(3) . 2_655 ?
W1B C1 O3 94.8(3) 3_665 2_655 ?
O4 C1 O3 57.96(2) . 2_655 ?
O4 C1 O3 57.96(2) 2_655 2_655 ?
O4 C1 O3 148.01(15) 3_665 2_655 ?
O3 C1 O3 115.83(5) . 2_655 ?
O3 C1 O3 115.82(5) 3_665 2_655 ?
W1B C1 Si 107.81(6) 2_655 . ?
W1B C1 Si 120.2(4) . . ?
W1B C1 Si 96.2(4) 3_665 . ?
O4 C1 Si 28.298(12) . . ?
O4 C1 Si 131.60(10) 2_655 . ?
O4 C1 Si 83.85(4) 3_665 . ?
O3 C1 Si 29.661(18) . . ?
O3 C1 Si 137.67(9) 3_665 . ?
O3 C1 Si 86.21(3) 2_655 . ?
W1B C1 Si 107.81(6) 2_655 24 ?
W1B C1 Si 96.2(4) . 24 ?
W1B C1 Si 120.2(4) 3_665 24 ?
O4 C1 Si 131.60(10) . 24 ?
O4 C1 Si 28.297(12) 2_655 24 ?
O4 C1 Si 83.85(4) 3_665 24 ?
O3 C1 Si 137.67(9) . 24 ?
O3 C1 Si 29.662(18) 3_665 24 ?
O3 C1 Si 86.21(3) 2_655 24 ?
Si C1 Si 143.30(10) . 24 ?
W1B W1B W1B 59.999(4) 2_655 3_665 ?
W1B W1B C1 78.0(4) 2_655 . ?
W1B W1B C1 78.0(4) 3_665 . ?
CW3 C3 C3 52.5(13) . 23_655 ?
CW3 C3 C3 88.3(18) . 11_566 ?
C3 C3 C3 90.001(3) 23_655 11_566 ?
CW3 C3 CW3 96(2) . 25_666 ?
C3 C3 CW3 71.3(6) 23_655 25_666 ?
C3 C3 CW3 31.8(7) 11_566 25_666 ?
CW3 C3 C3 67.3(18) . 25_666 ?
C3 C3 C3 53.5(9) 23_655 25_666 ?
C3 C3 C3 36.5(9) 11_566 25_666 ?
CW3 C3 C3 29.1(6) 25_666 25_666 ?
CW3 C3 O2 130.5(18) . . ?
C3 C3 O2 136.3(4) 23_655 . ?
C3 C3 O2 130.4(7) 11_566 . ?
CW3 C3 O2 133.0(14) 25_666 . ?
C3 C3 O2 162.0(16) 25_666 . ?
CW3 C3 O3 108.8(17) . . ?
C3 C3 O3 74.7(4) 23_655 . ?
C3 C3 O3 140.5(16) 11_566 . ?
CW3 C3 O3 109.2(11) 25_666 . ?
C3 C3 O3 117.6(11) 25_666 . ?
O2 C3 O3 63.3(5) . . ?
CW3 C3 O1 124.0(14) . 9_565 ?
C3 C3 O1 159.5(4) 23_655 9_565 ?
C3 C3 O1 69.5(4) 11_566 9_565 ?
CW3 C3 O1 90.2(6) 25_666 9_565 ?
C3 C3 O1 106.1(11) 25_666 9_565 ?
O2 C3 O1 63.3(5) . 9_565 ?
O3 C3 O1 121.1(8) . 9_565 ?
CW3 C3 Si 129.5(18) . . ?
C3 C3 Si 106.9(3) 23_655 . ?
C3 C3 Si 141.6(15) 11_566 . ?
CW3 C3 Si 121.9(13) 25_666 . ?
C3 C3 Si 143.3(13) 25_666 . ?
O2 C3 Si 31.9(3) . . ?
O3 C3 Si 32.2(3) . . ?
O1 C3 Si 90.2(6) 9_565 . ?
CW3 C3 Si 130.9(15) . 4_556 ?
C3 C3 Si 167.9(4) 23_655 4_556 ?
C3 C3 Si 101.4(4) 11_566 4_556 ?
CW3 C3 Si 117.0(9) 25_666 4_556 ?
C3 C3 Si 137.8(12) 25_666 4_556 ?
O2 C3 Si 31.7(2) . 4_556 ?
O3 C3 Si 93.8(6) . 4_556 ?
O1 C3 Si 32.1(2) 9_565 4_556 ?
Si C3 Si 61.6(4) . 4_556 ?
CW3 C3 C3 101.0(16) . 4_556 ?
C3 C3 C3 123.2(4) 23_655 4_556 ?
C3 C3 C3 144.1(8) 11_566 4_556 ?
CW3 C3 C3 162.2(9) 25_666 4_556 ?
C3 C3 C3 167.6(12) 25_666 4_556 ?
O2 C3 C3 29.5(5) . 4_556 ?
O3 C3 C3 68.9(5) . 4_556 ?
O1 C3 C3 76.8(5) 9_565 4_556 ?
Si C3 C3 47.3(4) . 4_556 ?
Si C3 C3 47.1(4) 4_556 4_556 ?
C3 CW3 C3 75(3) 23_655 . ?
C3 CW3 C3 59.9(17) 23_655 25_666 ?
C3 CW3 C3 84(2) . 25_666 ?
C3 CW3 C3 84(2) 23_655 11_566 ?
C3 CW3 C3 59.9(17) . 11_566 ?
C3 CW3 C3 37.4(12) 25_666 11_566 ?
 
_refine_diff_density_max    0.676
_refine_diff_density_min   -0.730
_refine_diff_density_rms    0.128

_shelx_res_file
;
TITL Kreg3_323 in R-3m
    shelx.res
    created by SHELXL-2019/3 at 15:54:22 on 19-Aug-2024
REM R-3m (#166 in standard setting)
CELL 0.71073  13.762595  13.762595  15.298067  90.0000  90.0000 120.0000
ZERR    3.00   0.000493   0.000493   0.000524   0.0000   0.0000   0.0000
LATT  3
SYMM -y, x-y, z
SYMM -x+y,-x, z
SYMM  y, x,-z
SYMM  x-y,-y,-z
SYMM -x,-x+y,-z
SFAC O NA AL SI
UNIT 84.04 12.48 12 24
TEMP 50
acta
L.S. 12
BOND $H
EXYZ Si Al
EADP Si Al

LIST 4
FMAP 2
PLAN 20
WGHT    0.102600    2.736800
FVAR       0.69198
SI    4    0.666433    0.562780    0.434917    10.66666    0.01415    0.01876 =
         0.01563   -0.00274    0.00046    0.00956
AL    3    0.666433    0.562780    0.434917    10.33333    0.01415    0.01876 =
         0.01563   -0.00274    0.00046    0.00956
O1    1    0.666667    0.603635    0.333333    10.50000    0.04697    0.03719 =
         0.02128    0.00073    0.00145    0.02349
O2    1    0.646244    0.646244    0.500000    10.50000    0.04104    0.04104 =
         0.03211   -0.00748    0.00748    0.02858
O3    1    0.787151    0.574302    0.463664    10.50000    0.02610    0.05489 =
         0.03906   -0.01187   -0.00594    0.02744
O4    1    0.571736    0.428264    0.449473    10.50000    0.02798    0.02798 =
         0.04466    0.00140   -0.00140    0.00821
rem extra fr
C1    2    0.666667    0.333333    0.503419    10.16667    0.03936    0.03936 =
         0.06179    0.00000    0.00000    0.01968

W1B   1    0.643535    0.287070    0.649147     0.12317    0.10225
C3    2    0.788705    0.677030    0.606740     0.17990   10.15000
CW3   1    0.875458    0.750916    0.616705     0.21129   10.15000
HKLF 4


REM  Kreg3_323 in R-3m
REM wR2 = 0.1532, GooF = S = 1.062, Restrained GooF = 1.062 for all data
REM R1 = 0.0463 for 1074 Fo > 4sig(Fo) and 0.0525 for all 1269 data
REM 46 parameters refined using 0 restraints

END

WGHT      0.1025      2.7447

REM Highest difference peak  0.676,  deepest hole -0.730,  1-sigma level  0.128
Q1    1   0.7393  0.6059  0.6265  11.00000  0.05    0.68
Q2    1   0.8511  0.7022  0.5717  10.50000  0.05    0.66
Q3    1   0.8030  0.6061  0.4319  10.50000  0.05    0.48
Q4    1   0.6667  0.5625  0.3333  10.50000  0.05    0.48
Q5    1   0.9719  0.8257  0.6595  11.00000  0.05    0.40
Q6    1   0.9234  0.8468  0.5522  10.50000  0.05    0.38
Q7    1   0.6552  0.6034  0.2982  11.00000  0.05    0.38
Q8    1   0.5864  0.2282  0.6457  11.00000  0.05    0.37
Q9    1   0.7649  0.5297  0.4417  10.50000  0.05    0.37
Q10   1   0.8967  0.7935  0.5732  10.50000  0.05    0.36
Q11   1   0.5697  0.2848  0.6464  10.50000  0.05    0.36
Q12   1   0.9655  0.8203  0.6245  11.00000  0.05    0.35
Q13   1   0.6242  0.5078  0.4243  11.00000  0.05    0.32
Q14   1   0.7243  0.5591  0.4384  11.00000  0.05    0.32
Q15   1   0.8862  0.8863  0.5000  10.50000  0.05    0.29
Q16   1   0.6042  0.6497  0.5339  11.00000  0.05    0.26
Q17   1   0.5933  0.5933  0.5000  10.50000  0.05    0.25
Q18   1   0.9056  0.9029  0.5515  11.00000  0.05    0.23
Q19   1   0.5899  0.1798  0.6539  10.50000  0.05    0.23
Q20   1   0.6186  0.6171  0.4739  11.00000  0.05    0.22
;
_shelx_res_checksum   24827

_shelx_hkl_file
;
   0   0   3 31540.5 595.152   4
   0   0   3 31637.9 590.704   8
   0   0   6 522.395 23.6614   4
   0   0   6 541.665 18.5821   8
   0   0   9 40521.0 781.856   4
   0   0  12 2612.37 80.5695   4
   0   0  15 10052.3 244.503   5
   0   0  18 4658.18 147.299   5
   0   0  21 1541.14 84.0585   5
   0   1  23 61.7079 25.8041   5
  -1   0  23 22.4942 24.3578   5
   1  -1  23 11.6095 23.9544   5
   1  -1  20 486.976 46.6477   5
  -1   0  20 560.925 50.8989   5
   0   1  20 611.598 51.1281   5
   1  -1  17 62.1920 20.5148   5
   0   1  17 105.479 22.8549   5
  -1   0  17 90.4111 22.1761   5
  -1   0  14 3203.82 101.445   5
   0   1  14 3397.84 104.101   5
   0   1  11 2576.83 75.3703   4
  -1   0  11 2520.83 78.4155   5
   0   1   8 5595.40 128.497   4
  -1   0   8 5499.90 114.649   8
  -1   0   8 5590.47 132.300   5
   1  -1   8 5647.59 132.128   4
   0   1   8 5782.80 122.619   8
   0   1   5 19624.8 376.618   8
   0   1   5 19827.4 380.731   4
  -1   1  -5 19508.4 367.016   3
   1  -1   5 19462.9 382.369   4
  -1   0   5 19628.0 381.598   5
   1  -1   2 232.256 11.2093   4
   0   1   2 274.602 11.2954   4
   0   1   2 270.939 9.22998   3
   0   1  -1 26188.8 509.122   3
   1   0   1 27530.1 511.577   4
  -1   1   1 27263.1 509.984   2
  -1   1   1 28181.6 510.275   7
  -1   1   4 42887.0 784.856   4
   0  -1   4 41309.9 790.706   5
   1   0   4 40560.9 791.427   4
   1   0   7 2512.42 72.1760   4
   0  -1   7 2710.50 74.0136   5
  -1   1  10 8447.67 169.788   8
   1   0  10 7412.65 182.684   4
  -1   1  10 8312.04 185.414   5
  -1   1  10 8608.85 180.379   4
   0  -1  10 7411.31 184.806   5
   0  -1  13 678.100 41.2028   5
   1   0  16 274.614 28.1804   4
   1   0  16 291.438 31.8682   5
   0  -1  16 299.590 31.6108   5
   1   0  19 939.289 62.4123   5
   0  -1  19 827.246 58.5441   5
   0  -1  22-6.58859 20.8524   5
  -1   1  22 37.7022 23.6985   5
   1   0  22-2.05517 22.4191   5
  -2   1   0 9859.48 191.622   2
  -2   1   0 9993.55 191.208   7
   2  -1   0 9986.33 189.511   4
  -1   2   0 9687.35 191.721   3
   1   1   3 2.45607 5.73811   8
  -2   1   3 13.7134 6.30169   2
  -1   2   3 11.7024 4.03798   3
   1   1   3 5.10248 6.66356   4
   2  -1   3 9.24669 6.90562   4
  -2   1   3 7.53117 4.89774   5
  -1   2   3 8.51408 4.65828   4
  -1   2  -3 12.9798 4.49121   3
   1  -2   3 7.94394 5.74675   5
   1   1   6 434.997 20.6226   8
   1   1   6 412.362 22.7658   4
   2  -1   6 414.241 23.2306   4
  -1   2   6 421.435 14.1524   3
  -2   1   6 387.053 20.7496   5
   1  -2   6 492.028 24.2392   5
  -1  -1   6 446.130 22.6548   5
  -1   2  -6 498.198 15.3099   3
  -1   2   6 391.579 19.4262   4
  -2   1   9 1039.18 43.0605   5
   1  -2   9 1539.85 51.5278   5
  -1  -1   9 1294.24 46.8355   5
   1   1   9 1383.64 48.4758   4
   2  -1   9 1439.56 50.6655   4
  -1   2   9 892.155 37.5079   4
  -1   2   9 942.302 36.5802   8
   1   1  12 399.024 29.1014   4
   2  -1  12 405.091 30.3237   4
  -1   2  12 433.414 24.1870   8
  -1   2  12 441.045 28.3223   4
  -2   1  15 323.035 30.6016   5
   2  -1  15 451.025 35.3081   4
  -1   2  15 308.511 30.6326   5
   1   1  15 378.296 31.7377   4
   2  -1  15 501.793 38.7414   5
   1  -2  15 543.784 40.0414   5
  -1  -1  15 392.190 34.4507   5
   1   1  18 284.540 34.8336   5
  -1  -1  18 226.791 31.9884   5
   1  -2  18 300.020 34.6944   5
   2  -1  18 283.502 35.2774   5
  -2   1  18 212.854 30.2071   5
  -1   2  18 188.912 29.0944   5
   1  -2  21 198.137 35.7750   5
   1   1  21 171.980 32.5885   5
  -1   2  21 101.318 27.7128   5
   2  -1  21 185.889 33.1211   5
  -2   1  21 169.868 32.3606   5
  -1  -1  21 196.054 34.3858   5
   2  -2  22 26.1952 21.5465   5
   0   2  22 33.8282 21.3827   5
  -2   0  22 27.0075 22.4971   5
  -2   0  22 34.0018 24.3561   2
   0   2  19 602.575 50.2909   5
   2  -2  19 560.440 47.8558   5
  -2   0  19 684.403 52.0523   5
   0   2  16 618.381 43.9888   5
  -2   0  16 708.020 46.9259   5
   0   2  16 604.621 39.6738   4
   2  -2  16 581.975 44.9046   5
  -2   0  13-3.97449 11.7074   5
   2  -2  13 17.5483 12.5826   5
   0   2  13-3.65382 11.1743   4
  -2   0  10 3071.78 68.5709   8
   0   2  10 3080.29 86.3608   4
   0   2  10 3062.33 81.1292   8
   2  -2  10 3320.99 91.7323   4
  -2   0  10 2958.29 86.4925   5
  -2   0   7 1135.92 40.0333   5
   2  -2   7 1059.62 41.1194   4
  -2   2  -7 1109.03 28.0570   3
   0   2   7 1051.49 38.2609   4
   0   2   7 1002.53 35.8134   8
   0   2   4 2815.64 67.8241   8
   0   2   4 2807.80 62.1385   3
   2  -2   4 2864.29 70.2177   4
   0   2   4 2838.84 68.2162   4
   2  -2   1 2395.95 53.9749   4
  -2   0   1 2454.71 54.2236   2
   2   0   2 1486.93 38.6569   4
  -2   2   2 1217.86 34.6449   7
  -2   2   2 1233.78 29.4606   5
   0   2  -2 1437.25 34.5424   3
  -2   2   2 1221.25 34.0274   2
  -2   0  -2 1484.07 30.5416   6
   2   0   5 4835.60 109.927   4
   0  -2   5 4957.25 107.312   5
   2   0   8 9514.22 194.785   4
  -2   2   8 8183.80 180.076   4
   0  -2   8 9544.34 192.463   5
  -2   2   8 8187.38 185.382   5
  -2   2   8 8572.07 167.557   3
   0  -2  11 1538.16 60.7428   5
  -2   2  11 1937.48 54.0896   8
  -2   2  11 1846.35 63.8863   5
  -2   2  11 1867.98 57.7848   4
   2   0  11 1578.56 61.3839   4
   0  -2  14 802.572 45.7821   5
  -2   2  14 692.972 42.6493   5
   2   0  14 848.766 46.5740   4
   2   0  17 46.5055 17.6411   4
  -2   2  17 40.7659 16.0382   5
   0  -2  17 82.1687 21.3520   5
   2   0  17 43.4704 19.9082   5
  -2   2  20 280.631 37.3522   5
   0  -2  20 358.489 43.1318   5
  -2   2  23-4.30272 23.1102   5
   2   0  23 2.20766 20.3229   5
  -2   2  23-9.42369 25.5046   2
   0  -2  23 50.4020 23.0208   5
  -1   3  23 97.0422 28.0483   5
   1   2  23 64.6029 26.3943   5
   2  -3  23 86.4592 31.4745   5
  -3   1  23 86.1611 29.3243   2
  -2  -1  23 117.408 32.0417   2
   3  -2  23 90.9008 28.9951   5
   1   2  20 1054.56 68.7270   5
  -3   1  20 1051.51 69.7191   2
  -2  -1  20 976.502 65.5711   5
  -3   1  20 1084.33 67.2006   5
  -1   3  20 1041.25 65.6902   5
   2  -3  20 1012.49 67.3755   5
   3  -2  20 931.758 67.1803   5
  -1   3  17 23.4570 16.3566   5
   1   2  17 11.6824 14.6915   4
   2  -3  17 24.4733 17.5523   5
  -3   1  17 33.6184 19.3338   5
   3  -2  17 16.3471 18.4994   5
  -2  -1  17 21.5035 16.8860   5
   3  -2  14 792.310 47.6051   4
  -2  -1  14 973.254 51.5694   5
  -1   3  14 916.772 44.4884   4
  -3   1  14 860.750 47.4718   5
   2  -3  14 881.905 50.5020   5
  -1   3  11 1601.69 54.4560   8
   3  -2  11 1470.27 61.1260   4
  -1   3  11 1562.40 55.1860   4
  -3   1  11 1680.74 60.6299   5
  -2  -1  11 1894.78 65.9170   5
   1   2  11 1877.74 63.9759   4
  -1   3   8 4426.98 105.559   4
   1   2   8 4379.85 106.459   8
  -1   3   8 4346.31 93.3690   3
   3  -2   8 4406.61 113.623   4
  -2  -1   8 4414.10 110.689   5
  -1   3   8 4301.86 104.792   8
   2  -3   8 4377.65 110.957   5
  -2   3  -8 4435.68 92.5891   3
  -3   1   8 4494.85 108.660   5
   1   2   8 4441.05 110.536   4
   1   2   5 9495.38 197.881   8
   1   2   5 9565.10 201.056   4
   3  -2   5 9635.66 200.823   4
   2  -3   5 9690.54 197.463   5
  -1   3   5 9151.43 188.447   3
  -1   3   5 9239.10 194.052   4
  -2   3  -5 10112.1 189.857   3
  -3   1   5 9207.52 197.766   2
   3  -2   2 10125.0 209.408   4
  -1   3   2 11056.7 204.073   2
  -1   3   2 10731.1 208.155   3
  -1   3   2 10540.5 204.311   6
  -3   1   2 10872.4 210.130   2
  -2  -1   2 10592.3 206.301   2
  -1   3   2 10385.4 204.806   7
   2  -3   2 10535.1 205.403   5
   1   2   2 10102.1 211.112   8
  -3   2  -2 10198.1 208.299   6
   3  -1   1 27178.0 536.899   4
  -3   2   1 27101.4 536.066   2
  -1   3  -1 27368.7 536.094   3
  -2   3   1 27192.8 532.341   2
  -3   2   1 27143.5 537.096   7
  -2   3   1 27475.0 535.109   6
   1   2  -1 26565.2 535.247   8
   1  -3   4 14947.6 289.128   5
  -2   3   4 14321.5 281.398   4
  -3   2   4 14590.8 283.971   5
  -3   2   4 14880.2 290.895   2
  -2   3   4 14211.8 283.744   3
  -2   3   4 14715.9 288.652   2
   3  -1   4 14955.7 293.791   4
   2   1   4 14119.6 293.935   4
  -1   3  -4 15045.7 284.000   3
  -1   3  -7 71.5995 7.72328   3
   2   1   7 54.9830 12.6102   4
  -2   3   7 53.0516 8.57737   4
   3  -1   7 66.3529 12.6834   4
  -2   3   7 60.2120 6.87816   3
   1  -3   7 72.2377 12.0728   5
  -1  -2   7 63.8283 12.2814   5
  -3   2   7 60.9809 9.89590   5
  -3   2  10 7260.17 163.857   5
  -2   3  10 7121.08 157.841   8
   3  -1  10 6570.10 166.039   4
  -1  -2  10 6988.36 168.632   5
   1  -3  10 7108.04 168.829   5
   2   1  10 6983.07 168.796   4
  -3   2  10 7278.68 140.305   3
  -2   3  10 6888.17 139.839   3
  -2   3  10 7454.01 159.308   4
   1  -3  13 1194.27 55.2032   5
  -2   3  13 1187.69 45.4617   8
  -2   3  13 1137.52 46.9512   4
   3  -1  13 1108.35 54.8627   4
  -3   2  16 254.452 28.8367   5
  -1  -2  16 109.361 22.8214   5
   3  -1  16 216.204 27.3917   4
   2   1  16 127.156 22.8777   4
   1  -3  16 212.130 27.6759   5
  -2   3  16 215.176 27.2222   5
  -1  -2  19 593.511 51.7927   5
  -2   3  19 693.403 50.8148   5
   2   1  19 631.785 48.5124   4
   2   1  19 584.088 50.7219   5
  -3   2  19 801.585 55.3739   5
  -3   2  19 846.625 60.0292   2
   1  -3  19 777.417 57.5070   5
   3  -1  19 817.556 59.7368   5
  -3   2  22 2.26562 20.4077   2
  -3   2  22 5.94759 20.4478   5
   1  -3  22 4.51217 20.0948   5
  -2   3  22-1.99148 22.2127   5
   3  -1  22 19.7307 23.7331   5
   2   1  22 8.84918 20.5809   5
  -2   3  22 9.01235 21.3926   2
   3  -3  21-4.07168 20.4566   5
   0   3  21 11.8413 20.3550   5
  -3   0  21 2.09983 20.3321   2
   3  -3  18 590.291 48.5589   5
  -3   0  18 482.347 43.4157   5
   0   3  18 476.119 42.7381   5
   0   3  15 221.365 25.5991   4
  -3   0  15 261.406 28.8711   5
   0   3  12 2188.66 69.2426   8
   0   3  12 2137.50 72.5819   4
  -3   3  -9 327.203 15.0072   3
   3  -3   9 328.807 25.0495   4
   0   3   9 449.924 25.1027   8
  -3   0   9 439.644 26.7952   5
   0   3   9 447.014 26.6022   4
  -3   0   6 12125.9 258.270   2
   0   3   6 12784.7 258.728   8
   3  -3   6 12744.5 262.931   4
   0   3   6 12866.6 260.375   4
   0   3   3 29.3354 4.40820   7
   0   3   3 17.0333 7.04915   3
   3  -3   3 28.0396 8.00264   4
   0   3   3 35.7916 8.64519   8
  -3   0   3 18.8856 7.10441   2
   0   3   0 9207.38 189.825   3
  -3   0   0 9774.84 185.044   7
  -3   3   0 9148.80 189.056   6
   0   3  -3 659.398 24.3900   3
   3   0   3 574.768 27.1326   4
  -3   3   3 793.394 19.8419   5
  -3   3   3 910.747 27.9299   2
  -3   3   3 830.518 27.8773   7
  -3   0  -3 589.084 19.1116   6
   0   3  -3 615.960 19.0853   8
  -3   3   6 13751.3 265.857   4
   0  -3   6 13696.7 280.782   5
  -3   3   6 13339.5 279.518   2
  -3   3   6 13954.9 273.899   5
   3   0   6 13785.2 284.468   4
  -3   3   9 3099.29 67.2136   3
   0  -3   9 2670.77 83.8303   5
  -3   3   9 3120.82 83.1016   5
   3   0   9 2743.08 86.1508   4
  -3   3   9 2970.42 73.8907   4
  -3   3  12 7489.59 164.996   8
  -3   3  12 7238.08 176.756   5
   3   0  15 927.361 52.5299   4
   0  -3  15 988.924 54.5752   5
   3   0  18 371.792 37.5640   4
   0  -3  18 399.649 41.0067   5
   0  -3  21 147.982 32.0762   5
  -3   3  21 102.971 27.1281   5
   3   0  21 99.2393 29.3051   5
  -3   3  21 46.2153 23.6601   2
  -2   4   0 9005.93 183.932   3
   4  -2   0 9009.00 179.385   4
  -2  -2   3 638.545 22.2143   2
  -2   4   3 649.038 22.3683   6
  -2   4  -3 505.848 22.5165   3
  -2   4   3 733.677 23.4302   2
  -2   4   3 637.920 23.0860   7
   4  -2   3 506.349 24.4579   4
  -2   4   3 689.452 24.8971   3
  -4   2   3 637.578 26.5825   7
  -4   2   3 713.503 27.3028   2
   2  -4   3 483.781 21.2633   5
   4  -2   6 986.091 42.7152   4
   2   2   6 1105.53 45.1207   4
   2  -4   6 1179.71 41.9325   5
  -2   4  -6 1120.29 35.8763   3
  -2   4   6 1459.33 39.9257   4
  -2   4   6 1455.11 38.1512   3
  -4   2   6 1440.06 46.8611   2
  -2   4   9 5370.78 122.658   4
  -2   4  -9 5249.06 113.256   3
   2   2   9 4957.18 131.883   4
   4  -2   9 4902.61 131.837   4
   2  -4   9 5252.41 132.083   5
  -4   2   9 5399.52 134.092   2
  -2   4   9 5474.28 113.222   3
  -4   2   9 5528.93 129.007   5
  -2   4  12 354.887 25.0645   4
   2  -4  12 390.357 30.4524   5
  -2   4  12 372.183 25.1713   8
  -4   2  12 349.869 29.2565   2
   2   2  15 1359.53 64.1830   4
  -2  -2  15 1405.06 67.2052   5
  -4   2  15 1539.31 66.9324   5
  -4   2  15 1447.86 69.8960   2
   2  -4  15 1531.08 69.2041   5
   4  -2  15 1596.11 71.2641   4
  -2   4  15 1475.09 65.2128   5
  -4   2  18 534.093 43.8492   5
   2  -4  18 478.310 44.5337   5
  -4   2  18 537.970 46.7263   2
  -2   4  18 561.342 44.3870   5
   2   2  18 448.160 40.6805   4
   4  -2  18 493.638 45.1764   5
  -4   2  21 260.409 39.3405   2
   2  -4  21 241.097 38.1691   5
  -2   4  21 207.465 36.6678   2
   4  -2  21 293.183 40.9450   5
   2   2  21 206.289 36.3532   5
  -2   4  21 233.365 32.7722   5
  -4   1  22 29.8480 24.8607   2
   1   3  22 29.9888 22.0987   5
   3  -4  22 23.2373 22.5057   5
  -3  -1  22 20.2626 23.0286   2
   4  -3  22 32.8428 23.1549   5
  -1   4  22 28.7221 20.8939   5
   3  -4  19 208.729 32.8851   5
  -3  -1  19 162.444 29.9906   2
  -1   4  19 204.295 31.3773   5
   1   3  19 158.245 26.9028   4
   1   3  19 153.247 29.1498   5
  -4   1  19 295.305 37.1862   2
   4  -3  19 261.525 37.1470   5
  -4   1  16 47.8085 18.2978   2
  -4   1  16 45.0395 17.7202   5
   4  -3  16 75.7646 20.5681   5
   3  -4  16 49.0467 17.7601   5
   1   3  16 33.9268 15.2109   4
  -1   4  13 9.82428 9.70872   4
   4  -3  13 1.17030 12.5714   4
  -4   1  13-5.77816 12.9827   2
  -4   1  13-3.03202 11.0250   5
  -1   4  13 5.81965 8.64709   8
   3  -4  13-5.81668 14.2311   5
   1   3  10 1031.09 45.0354   8
  -4   1  10 1134.25 46.9203   5
  -3   4 -10 1305.85 34.5303   3
  -1   4  10 1034.55 43.2322   4
  -1   4  10 961.039 42.7643   8
   3  -4  10 1326.83 52.0677   5
  -4   1  10 1195.24 50.3422   2
   1   3  10 914.882 44.7578   4
   4  -3  10 1298.82 54.3498   4
  -3   4  -7 1266.32 38.5297   3
   3  -4   7 1298.80 46.6292   5
   1   3   7 1425.91 50.5860   4
   4  -3   7 1205.29 48.1459   4
  -1   4   7 1404.14 45.7185   4
  -4   1   7 1393.12 49.0568   2
  -1   4   7 1331.45 39.2771   3
   1   3   7 1443.97 48.6941   8
  -3  -1   7 1276.36 46.4723   2
   3  -4   4 761.967 28.0549   5
  -1   4   4 723.526 24.4501   7
  -1   4   4 746.999 23.0679   6
  -1   4   4 761.853 28.0284   3
   1   3   4 891.733 33.3057   8
  -3  -1   4 888.108 30.5625   2
  -4   1   4 867.441 32.0275   2
   4  -3   4 710.410 29.5072   4
  -3  -1   1 4207.43 87.5592   2
   1   3   1 4335.86 93.6041   8
   4  -3   1 3847.72 87.3925   4
  -4   1   1 3841.06 89.5145   7
  -4   1   1 3926.82 90.6020   2
  -4   3  -1 4005.48 91.7630   6
  -1   4   1 4110.45 80.2567   2
   3  -4   1 4023.62 81.6364   5
  -1   4   1 4089.08 91.5052   3
   4  -1   2 460.955 22.6169   4
  -3   4   2 504.366 21.1407   7
  -4   3   2 462.138 21.9250   7
  -3   4   2 490.765 19.2676   2
   1   3  -2 582.918 20.0726   8
  -1  -3   2 560.774 16.5498   2
  -4   1  -2 440.818 18.5770   6
  -3   4   2 468.115 20.7971   6
  -4   3   2 460.253 21.1752   2
  -1   4  -2 371.082 19.4289   3
  -3   4   5 971.708 25.2171   4
  -3   4   5 947.449 33.4601   2
  -4   3   5 1016.39 36.5357   2
  -3   4   5 994.071 30.2757   3
   3   1   5 649.236 33.3563   4
  -4   3   5 912.889 28.3823   5
  -3   4   5 1001.41 33.7211   7
   4  -1   5 611.043 31.5911   4
   4  -1   8 512.612 31.4400   4
  -4   3   8 648.859 33.1261   2
  -3   4   8 720.508 24.5679   3
  -4   3   8 598.498 27.9920   5
  -3   4   8 675.611 24.9034   4
  -1   4  -8 510.635 22.5666   3
   3   1   8 499.304 31.2049   4
   1  -4   8 565.168 30.8958   5
  -3   4  11 3595.16 100.316   5
  -3   4  11 3613.57 92.6431   4
  -4   3  11 3407.74 97.9806   5
   3   1  14 585.821 39.3310   4
  -3   4  14 409.498 32.1556   5
  -4   3  14 347.821 29.9757   5
  -4   3  14 402.370 35.2217   2
   1  -4  14 466.819 37.1505   5
   4  -1  14 449.796 36.9664   4
  -1  -3  14 643.942 42.6799   5
   1  -4  17-1.66182 16.0910   5
  -1  -3  17 11.1041 18.4465   5
  -4   3  17 6.43979 16.1773   2
   3   1  17 10.6347 16.1919   4
  -3   4  17 7.77592 14.2442   5
   4  -1  17 7.69421 17.2879   4
  -4   3  17-6.99118 17.3097   5
   3   1  20 541.832 50.1984   5
  -3   4  20 335.864 40.9135   2
   4  -1  20 307.382 41.3072   5
  -4   3  20 291.859 39.3031   2
  -3   4  20 335.330 38.0437   5
  -4   3  20 274.300 35.7938   5
   3   1  20 469.144 44.8119   4
   1  -4  20 333.044 41.8492   5
  -3   4  23 4.07248 19.3334   5
   4  -1  23 7.22994 21.9476   5
  -4   3  23-9.77098 22.4865   2
  -3   4  23 4.76948 23.9624   2
   3   1  23-11.8906 24.3188   5
   0   4  23 94.7509 27.1953   5
  -4   0  23 136.244 34.4789   2
   0   4  20 3586.48 135.051   5
   4  -4  20 3829.90 140.751   5
  -4   0  20 3751.82 141.354   2
   4  -4  17 6.65362 18.9554   5
  -4   0  17 34.0992 19.6260   2
   4  -4  14 6131.31 168.644   5
  -4   0  14 6214.30 167.990   2
   0   4  11 16801.9 356.579   8
  -4   4 -11 17355.7 333.234   3
   0   4  11 16870.1 357.496   4
   4  -4   8 2916.63 85.3303   4
   0   4   8 2814.57 81.6768   4
   0   4   8 2872.49 82.0762   8
  -4   0   8 3019.99 84.1526   2
   0   4   5 4948.50 117.422   8
   0   4   5 4868.32 110.696   3
   4  -4   5 5165.40 118.004   4
  -4   0   5 4749.19 114.347   2
   0   4   2 2218.02 59.4828   8
   4  -4   2 2096.06 55.2407   4
  -4   0   2 2123.36 56.5943   2
   0   4   2 2246.91 58.9526   3
  -4   4   1 82089.5 1539.28   2
   0   4  -1 81674.3 1542.75   3
   0   4  -1 82186.1 1537.43   8
  -4   4   1 82513.1 1541.41   6
  -4   0  -4 3918.11 77.0467   6
  -4   4   4 3217.44 85.2626   7
   4   0   4 3851.78 94.4719   4
  -4   4   4 3134.02 84.4365   2
   0   4  -4 3811.19 85.9330   3
   0   4  -4 3753.55 76.1373   8
  -4   4   4 3187.02 74.7614   5
  -4   4   7 1800.82 43.6687   4
  -4   4   7 1834.30 59.0310   2
  -4   4   7 1735.59 50.6418   5
  -4   4  10 28234.3 552.474   3
  -4   4  10 28174.5 567.431   5
   0  -4  10 30605.9 581.594   5
  -4   4  10 29344.7 578.995   2
   4   0  10 29717.9 584.562   4
  -4   4  13 124.054 20.9443   2
   0  -4  13 133.691 22.2306   5
   4   0  13 130.020 21.2624   4
   4   0  16 4331.01 136.739   4
  -4   4  16 4144.50 124.565   5
   0  -4  16 4280.18 137.128   5
  -4   4  16 3822.03 131.259   2
  -4   4  19 5489.76 178.821   2
   4   0  19 5988.75 177.695   4
  -4   4  19 5686.46 171.192   5
  -4   4  22 153.262 34.0633   2
  -4   4  22 160.795 31.0011   5
   4   0  22 184.063 36.2564   5
   2   3  23 11.6230 25.3585   5
  -3  -2  23 18.8816 25.3537   2
  -2   5  23-2.32904 20.9794   2
  -2   5  23 13.7161 21.3754   5
  -2   5  20 472.215 44.6231   5
   5  -3  20 533.223 52.9891   5
  -5   2  20 465.964 48.6622   2
   3  -5  20 628.523 55.9547   5
   2   3  20 565.660 47.6559   4
  -3  -2  20 641.652 54.1593   2
   5  -3  17 16.2063 18.5926   4
   5  -3  17 8.28810 17.5257   5
  -5   2  17-3.35658 16.0933   2
  -2   5  17-9.74243 17.9249   5
   2   3  17-10.1863 15.9937   4
   3  -5  17 7.96039 15.2666   5
  -2   5  14 506.084 32.1377   8
   3  -5  14 448.958 35.7649   5
  -5   2  14 445.699 37.0333   2
   2   3  14 492.346 37.0032   4
   5  -3  14 384.071 35.8698   4
  -2   5  11 3912.34 100.781   4
   2   3  11 3661.54 109.976   4
  -3   5 -11 3757.81 87.7725   3
  -2   5  11 3924.55 105.848   8
  -5   2   8 5.42770 9.31243   2
   5  -3   8 6.30123 10.1445   4
  -2   5   8 1.27661 5.23711   3
  -2   5   8 5.77298 7.11725   4
  -3   5  -8 1.65542 6.43292   3
  -3  -2   8-4.05662 9.52159   2
   3  -5   8 4.92227 9.53602   5
   2   3   8 9.23035 11.8173   4
  -3   5  -5 49.2886 9.40254   3
   3  -5   5 43.2854 9.17861   5
  -2   5   5 64.8869 9.91055   2
  -2   5   5 38.5920 8.74697   3
  -2   5   5 26.1246 6.90623   7
  -5   2   5 46.2487 10.8911   2
   2   3   5 31.1922 11.3979   8
  -2   5   5 36.2409 6.44658   6
  -3  -2   5 53.2052 9.76196   2
   5  -3   5 51.3258 11.5908   4
   5  -3   2 3078.69 76.5531   4
  -5   2   2 3082.40 77.4972   7
  -3  -2   2 3094.44 70.8581   2
  -2   5   2 3185.42 77.4127   3
  -2   5   2 3202.75 68.4251   2
  -5   2   2 3163.58 78.0366   2
   2   3   2 3004.69 79.8435   8
  -5   3  -2 3162.72 77.0440   6
  -3   5  -2 2993.43 77.2106   3
  -5   3   1 1575.07 47.2807   2
   5  -2   1 1311.07 43.7206   4
  -3  -2  -1 1381.55 34.4448   7
  -2  -3   1 1942.86 38.5491   2
  -3   5   1 1659.64 48.3803   3
  -3   5   1 1651.53 41.3388   2
  -2   5  -1 1408.21 45.5267   3
   5  -3  -1 1614.22 38.4753   4
  -5   3   1 1561.05 46.8240   7
   5  -2   4 1047.54 40.1446   4
  -5   3   4 1164.75 40.8582   2
  -3   5   4 1193.93 36.7960   2
  -3   5   4 1165.15 37.3383   7
  -2  -3   4 975.508 32.5575   2
  -3  -2  -4 993.008 23.5565   6
  -3   5   4 1181.70 37.9209   3
  -5   3   4 1267.79 42.2259   7
  -2   5  -4 1147.35 37.7060   3
  -3   5   4 1154.95 36.1310   6
  -3   5   7 105.458 12.4939   7
   3   2   7 178.903 19.7752   4
   5  -2   7 227.123 20.9715   4
  -3   5   7 101.427 10.4965   3
  -3   5   7 97.1086 9.84947   4
  -3   5   7 84.9371 12.0966   2
  -5   3   7 166.096 17.6863   2
   2  -5   7 220.537 18.9206   5
  -2   5  -7 196.202 14.6277   3
  -5   3  10 1963.58 70.8068   2
  -3   5  10 1987.42 58.7017   4
  -3   5  10 2066.75 54.5661   3
  -2   5 -10 2180.79 56.5127   3
   2  -5  10 2086.34 70.0078   5
   5  -2  10 2157.06 75.1333   4
  -5   3  10 2179.32 66.6343   5
   3   2  13 31.9235 15.7975   4
  -5   3  13 8.43607 12.3253   2
   5  -2  13 3.83422 13.2944   4
   2  -5  13 13.7697 13.0752   5
  -3   5  13 4.24067 9.46164   8
  -5   3  16 346.219 36.0864   2
  -3   5  16 391.402 34.2985   5
   2  -5  16 405.773 39.4770   5
   5  -2  16 417.929 39.6815   4
  -5   3  16 404.023 34.2772   5
   3   2  16 349.185 34.6211   4
   3   2  19 407.469 42.5398   4
  -3   5  19 582.003 50.3740   2
   5  -2  19 579.337 49.7009   4
   2  -5  19 554.195 51.4629   5
  -5   3  19 628.949 53.9459   2
  -3   5  19 499.903 43.2262   5
   5  -2  19 632.480 53.4398   5
   3   2  22 9.33791 16.0577   4
   5  -2  22 28.3158 25.5450   5
  -3   5  22 2.23668 22.2735   2
   2  -5  22 15.9664 21.8725   5
  -5   3  22-7.03587 22.7092   2
   3   2  22 11.2608 23.0311   5
  -2  -3  22-4.38470 18.3844   2
  -3   5  22 18.8370 18.7586   5
  -5   1  21 617.894 57.7465   2
  -1   5  21 575.183 51.1078   5
  -4  -1  21 444.561 49.2266   2
   4  -5  21 533.016 53.3356   5
   5  -4  21 508.669 51.2027   5
   1   4  21 504.763 48.9041   5
  -4  -1  18 222.328 32.9467   2
   5  -4  18 200.897 32.0878   5
   4  -5  18 204.977 31.4167   5
   1   4  18 241.872 30.3884   4
  -5   1  18 277.551 35.9153   2
  -1   5  18 277.009 32.7843   5
  -4  -1  15 1851.60 80.0274   2
   1   4  15 1873.52 76.2807   4
   4  -5  15 1918.02 82.6365   5
   5  -4  15 1892.47 81.7794   5
   5  -4  12 84.7792 18.1998   4
  -5   1  12 143.676 20.9382   2
   1   4  12 93.9353 16.8278   4
  -1   5  12 174.846 19.1928   4
  -4  -1  12 92.7275 17.7720   2
   4  -5  12 109.429 19.3351   5
  -1   5  12 132.062 17.6960   8
  -5   1   9 5058.63 128.369   2
  -1   5   9 5093.78 125.778   8
  -1   5   9 4983.81 121.116   4
  -4   5  -9 5055.64 111.247   3
   1   4   9 4573.56 125.321   4
  -4  -1   9 4633.41 123.477   2
   5  -4   9 4812.85 129.740   4
   1   4   9 4652.75 124.026   8
   4  -5   9 4915.01 125.070   5
   1   4   6 1594.73 56.9475   8
  -4  -1   6 1510.53 53.1661   2
   5  -4   6 1717.78 58.1297   4
  -1   5   6 1807.37 52.2517   3
  -5   1   6 1895.43 58.7930   2
   4  -5   6 1788.77 54.5655   5
  -1   5   6 1748.76 48.0549   7
  -1   5   6 1873.26 44.4860   6
  -4   5  -6 1820.92 51.8900   3
  -1   5   3 3735.52 89.0003   3
   5  -4   3 3778.98 89.2268   4
  -5   1   3 3670.58 88.7611   2
  -4  -1   3 3710.78 85.9863   2
  -1   5   3 3457.70 78.3882   2
   4  -5   3 3644.49 82.0282   5
   1   4   3 3662.56 92.2798   8
  -5   1   0 12321.2 247.662   7
  -5   4   0 12210.5 252.458   6
  -1   5   0 12054.1 252.702   3
  -4   5   0 12961.0 252.864   6
   1   4   0 12691.8 251.643   8
  -4  -1   0 12541.3 242.505   7
   5  -4   0 12200.3 242.047   4
  -4   5   3 169.544 14.3930   7
  -4   5   3 173.339 6.84328   5
  -5   4   3 157.258 14.9199   7
  -5   4   3 161.628 14.6439   2
   5  -1   3 237.697 18.8278   4
  -4   5   3 183.331 13.3277   2
  -1   5  -3 261.371 17.5764   3
  -5   1  -3 230.722 13.5003   6
  -4   5   3 215.159 15.4585   6
   5  -1   6 9173.79 212.753   4
  -4   5   6 9767.66 206.684   7
  -4   5   6 9727.72 189.268   4
  -5   4   6 9566.99 209.906   7
  -4   5   6 9575.78 200.074   3
  -4   5   6 9546.80 194.988   5
  -1   5  -6 9508.29 201.854   3
  -4   5   6 10042.5 208.238   2
  -5   4   6 9362.70 208.630   2
   4   1   6 10195.0 218.285   4
   5  -1   9 6221.50 161.418   4
  -4   5   9 6708.92 140.916   3
  -4   5   9 6603.28 138.600   4
  -5   4   9 6303.22 158.172   2
  -4   5   9 6425.60 147.562   5
   1  -5   9 6327.49 156.847   5
  -4   5   9 6636.08 157.502   2
   4   1   9 6886.83 164.936   4
  -5   4   9 6300.10 147.642   5
   5  -1  12 266.415 28.2856   4
   4   1  12 321.715 30.5919   4
  -4   5  12 395.199 30.9093   2
   1  -5  12 269.103 27.8611   5
  -5   4  12 391.964 27.9153   5
  -4   5  12 401.408 27.8298   5
  -5   4  12 352.164 30.0793   2
   4   1  15 3441.32 113.916   4
   1  -5  15 3173.15 112.348   5
  -5   4  15 3084.22 111.232   2
   5  -1  15 3117.47 114.070   4
  -4   5  15 3456.31 114.542   2
  -5   4  15 3223.06 103.628   5
  -4   5  15 3325.85 102.463   5
   4   1  18 455.897 43.1547   4
  -4   5  18 427.969 37.6254   5
  -4   5  18 435.279 43.0714   2
  -5   4  18 382.394 37.7104   5
   1  -5  18 423.243 43.0526   5
  -5   4  18 422.398 42.3585   2
   5  -1  18 419.594 42.8446   4
   4   1  21 537.885 52.6199   5
   4   1  21 546.868 50.5462   4
  -5   4  21 534.588 53.1601   2
  -4   5  21 509.747 47.8974   5
   5  -1  21 428.167 48.5940   5
  -4   5  21 524.269 52.1539   2
   0   5  22 20.6670 20.7689   5
  -5   0  22 13.8771 21.5183   2
   5  -5  22 15.8601 21.9405   5
   5  -5  19 1970.02 93.6294   5
  -5   0  19 1945.77 95.6631   2
  -5   0  16 2278.68 95.3287   2
   5  -5  16 2530.26 99.9892   5
   5  -5  13 698.147 45.1452   5
  -5   0  13 882.692 49.0011   2
   0   5  10 8328.05 187.237   4
   0   5  10 8504.30 190.252   8
   0   5   7 1725.51 58.2708   4
  -5   0   7 1758.13 59.3595   2
   0   5   7 1809.75 60.6939   8
   5  -5   7 1622.70 58.9372   4
   5  -5   4 4382.86 105.376   4
   0   5   4 4526.10 105.555   3
   0   5   4 4412.70 109.622   8
  -5   0   4 4216.20 104.218   2
  -5   0   1 1158.99 38.5221   2
  -5   5  -1 1146.88 41.1080   6
   0   5   1 1211.29 41.3853   8
  -5   0   1 1121.47 36.4778   7
   0   5   1 1242.24 42.7745   3
  -5   5   2 8049.90 173.119   2
   0   5  -2 8043.77 177.155   3
  -5   5   2 8384.03 176.573   7
  -5   5   2 8382.35 177.193   6
   0   5  -2 8164.31 170.914   8
  -5   5   5 28946.7 545.557   2
   0   5  -5 27452.2 528.344   8
  -5   5   5 28648.4 546.857   7
   5   0   5 27764.0 554.242   4
   0   5  -5 26984.4 542.094   3
  -5   5   8 925.275 41.5035   7
  -5   5   8 860.960 32.5960   5
  -5   5   8 937.620 41.9271   2
  -5   5  11 7995.95 180.285   5
  -5   5  14 6724.83 178.322   2
  -5   5  14 6525.75 163.509   5
   5   0  14 6350.72 178.604   4
  -5   5  17 89.0699 21.3585   5
  -5   5  17 74.0372 23.4025   2
   5   0  17 37.8328 20.0337   4
  -5   5  20 2572.96 112.717   2
  -5   5  20 2457.70 99.8439   5
   6  -3   0 6909.17 144.884   4
  -3   6   0 6851.80 152.584   3
  -3   6   3 10504.7 223.014   3
  -3   6   3 10807.0 213.538   2
  -3  -3   3 10112.8 212.306   2
  -6   3   3 10479.0 224.457   7
  -6   3  -3 11073.3 221.022   6
  -3   6  -3 10850.2 223.074   3
   6  -3   3 10838.2 223.789   4
  -3   6   3 10677.3 217.399   6
  -6   3   3 10506.8 224.597   2
  -6   3   6 15148.8 319.422   2
  -3   6   6 15912.4 313.513   2
   3   3   6 15493.8 325.998   4
   6  -3   6 15336.3 322.914   4
  -3   6   6 15368.2 311.432   7
   3  -6   6 15946.0 315.597   5
  -3   6   6 15673.4 308.179   6
  -3   6   6 15180.9 311.146   3
  -3  -3   6 15068.3 311.769   2
  -3   6  -6 15406.7 311.424   3
  -6   3   9 4782.61 126.435   2
   3   3   9 4550.49 127.301   4
  -3   6  -9 4705.73 109.961   3
   6  -3   9 4483.20 125.832   4
  -3   6   9 4797.41 109.803   3
  -3  -3   9 4845.10 120.105   2
  -3   6   9 4637.07 116.904   7
   3  -6   9 4441.76 119.139   5
  -3   6   9 4720.40 119.827   2
  -3   6   9 4592.25 109.448   4
   6  -3  12 126.575 21.6838   4
   3  -6  12 131.907 19.9380   5
  -3   6  12 130.946 17.8111   8
  -6   3  12 123.685 20.7479   2
   3   3  12 136.628 21.3399   4
   3   3  15 1840.30 79.7621   4
  -6   3  15 1860.12 82.2026   2
   6  -3  15 1902.34 84.5303   4
  -3   6  15 1863.34 79.1028   2
  -3   6  15 1859.71 72.8286   5
   3  -6  15 1817.94 80.5784   5
   3  -6  18 58.6358 23.4048   5
   6  -3  18 62.0857 22.2697   4
  -6   3  18 137.383 29.0154   2
   3   3  18 85.0094 22.3358   4
  -3   6  18 112.977 24.3414   2
  -3   6  18 113.679 23.2500   5
  -3  -3  18 103.223 25.4618   2
   3  -6  21 619.692 57.3153   5
  -3   6  21 616.973 49.6283   5
  -3  -3  21 685.528 58.2383   2
  -6   3  21 663.863 60.8539   2
   3   3  21 650.749 53.5775   4
   6  -3  21 699.386 61.7720   5
  -3   6  21 667.494 56.7942   2
   2   4  22 26.1947 23.6334   5
   4  -6  22 7.06802 22.1471   5
  -4  -2  22 34.0591 24.0089   2
  -2   6  22 13.1064 19.2364   2
   6  -4  22 36.9803 25.7813   5
  -2   6  22 5.45271 19.3740   5
  -6   2  22 21.8011 25.1967   2
  -2   6  19 392.621 40.2592   5
   6  -4  19 487.325 49.9367   5
  -2   6  19 350.656 39.4244   2
   4  -6  19 517.113 48.6084   5
  -6   2  19 326.223 42.4682   2
  -4  -2  19 488.603 46.8886   2
   2   4  19 510.996 45.2098   4
  -4  -2  16 423.473 38.5076   2
   6  -4  16 385.859 39.5938   4
   4  -6  16 424.159 38.5644   5
   2   4  16 355.436 35.3561   4
   4  -6  13 32.0571 14.6845   5
  -4  -2  13 40.0971 15.0125   2
  -6   2  13 49.2533 16.3708   2
   2   4  13 50.0148 17.4592   4
   6  -4  13 35.7721 17.1727   4
  -2   6  10 2855.14 76.1823   3
   2   4  10 3100.66 95.1264   4
  -4  -2  10 3143.61 91.0383   2
   4  -6  10 2803.76 88.1299   5
  -4   6 -10 2890.01 75.8178   3
  -2   6  10 2990.23 73.7374   6
  -2   6  10 2916.39 89.2725   8
  -2   6  10 2954.50 83.0938   4
   2   4   7 1026.44 45.1755   8
  -4  -2   7 975.447 39.5951   2
   2   4   7 996.874 44.8376   4
  -2   6   7 1003.68 31.7256   6
  -4   6  -7 891.909 35.5833   3
  -2   6   7 956.759 37.2639   4
   4  -6   7 826.825 36.9544   5
   6  -4   7 955.168 43.5375   4
  -2   6   7 998.713 37.3554   3
  -6   2   7 894.928 41.2335   2
  -2   6   7 980.883 35.5574   7
  -2   6   4 1371.70 40.2325   2
   6  -4   4 1479.55 49.2931   4
  -4   6  -4 1416.63 47.7701   3
  -6   2   4 1249.23 46.6567   2
  -6   2   4 1314.14 48.3283   7
  -4  -2   4 1512.04 45.1189   2
   4  -6   4 1423.32 42.2162   5
  -2   6   4 1343.09 45.8695   3
  -2   6   1 78.8565 12.0799   3
  -4   6  -1 76.1918 11.6855   3
  -4  -2   1 23.7876 6.90730   2
  -2   6   1 62.2860 6.06964   2
  -6   2   1 73.2889 12.0593   2
   2   4   1 25.1908 10.3085   8
   6  -4   1 65.0124 9.07168   4
  -6   4  -1 63.1986 10.7552   6
  -6   2   1 81.7182 11.4085   7
  -2   6  -2 2471.45 67.4665   3
  -6   4   2 2201.32 65.7283   2
   6  -2   2 2598.93 69.9027   4
  -6   2  -2 2470.96 65.1171   6
  -4   6   2 2360.11 66.8321   3
  -4   6   2 2272.47 60.0081   2
  -4   6   2 2253.10 64.4946   6
   6  -4  -2 2282.69 51.7651   4
  -6   4   2 2236.53 67.0047   7
  -4   6   5 569.349 27.5033   7
   6  -2   5 567.902 31.4838   4
  -4   6   5 580.025 26.9411   2
  -4   6   5 530.716 26.0335   6
  -6   4   5 636.237 31.2097   2
  -6   4   5 603.236 30.9484   7
  -4   6   5 555.015 27.3506   3
  -2  -4   5 536.208 23.8768   2
  -2   6  -5 617.786 28.6452   3
   4   2   8 260.929 25.3355   4
   6  -2   8 291.720 26.2181   4
  -2   6  -8 286.953 19.0229   3
  -4   6   8 220.782 16.1187   3
  -4   6   8 227.573 19.1825   2
  -4   6   8 201.987 13.3100   4
  -6   4   8 258.581 22.7153   2
   2  -6   8 309.266 22.9345   5
  -4   6   8 220.520 18.5403   7
   6  -2  11 981.213 51.6420   4
  -4   6  11 1020.39 42.6127   5
  -6   4  11 1059.31 52.2448   2
  -4   6  14 130.205 21.0333   2
  -6   4  14 218.085 27.9318   2
   4   2  14 174.570 26.1743   4
  -4   6  14 154.397 20.6208   5
   2  -6  14 192.336 26.1857   5
   6  -2  14 214.815 28.8075   4
  -4   6  17 66.0974 18.4006   5
  -4   6  17 37.2656 18.6130   2
   4   2  17 39.8662 18.5683   4
   2  -6  17 59.3507 22.2137   5
   6  -2  17 69.4439 23.4457   4
  -6   4  17 46.6957 20.7930   2
   4   2  20 582.909 51.2347   4
   6  -2  20 580.858 52.3104   4
  -2  -4  20 463.096 47.2516   2
  -4   6  20 485.647 48.1456   2
  -6   4  20 550.444 52.4893   2
   6  -2  20 535.155 52.9273   5
   4   2  23 8.17111 19.0042   4
  -1   6  23 44.0386 23.2878   5
   1   5  23 29.1976 25.7760   5
   6  -5  20 2.08730 20.9738   5
  -1   6  20 19.5794 19.4168   5
   5  -6  20 10.2398 20.7615   5
  -6   1  20-6.42259 22.2671   2
  -5  -1  20 2.05683 20.2952   2
  -5  -1  17 75.5285 23.9133   2
   6  -5  17 82.5325 24.3373   5
   1   5  17 101.116 21.2085   4
  -6   1  17 101.651 25.8190   2
   5  -6  17 105.322 24.7717   5
   5  -6  14 66.6103 19.7582   5
  -1   6  14 145.142 20.4690   8
  -6   1  14 116.439 22.5239   2
   1   5  14 85.8168 18.3599   4
  -5  -1  14 79.9958 19.0496   2
  -1   6  11 5.92400 11.4785   4
   6  -5  11 21.4588 14.5474   4
  -6   1  11-1.07945 13.0465   2
   1   5  11 32.8766 13.3119   4
  -5   6 -11 9.07599 7.95619   3
  -1   6   8 1134.18 33.8331   6
  -6   1   8 1308.41 52.4422   2
   1   5   8 1097.58 50.1284   8
  -1   6   8 1153.44 47.6015   4
   1   5   8 1152.63 51.2266   4
  -1   6   8 1171.72 43.8434   3
  -1   6   8 1173.10 50.5907   8
  -5  -1   8 1228.63 49.9035   2
  -1   6   8 1165.06 40.3346   7
   5  -6   5 291.100 18.3026   5
   1   5   5 134.316 17.1570   8
  -6   1   5 323.677 22.1539   2
  -5  -1   5 174.805 16.3713   2
  -1   6   5 282.355 14.5209   7
   6  -5   5 267.574 21.3948   4
  -1   6   5 287.044 20.2134   3
  -6   5  -2 3661.41 88.1548   6
   5  -6   2 3680.57 74.0573   5
  -6   1   2 3309.00 84.8242   2
  -1   6   2 3124.03 85.5848   3
  -5  -1   2 3293.22 81.2194   2
   6  -5   2 3512.76 82.8540   4
  -6   1   2 3232.96 83.7551   7
  -1   6   2 3136.58 68.6134   2
   1   5   2 3170.68 87.2029   8
  -5  -1  -1 325.820 14.9558   7
  -6   5   1 251.615 19.3684   6
   1   5  -1 330.396 19.7061   8
  -5   6   1 188.751 17.0504   6
  -6   5   1 254.002 18.7298   2
  -5   6   1 204.253 15.2628   2
  -6   5   4 336.636 21.8484   2
  -5   6   4 353.608 20.2059   2
  -5   6   4 372.584 22.4224   7
  -5   6   4 370.661 22.3365   6
  -5  -1  -4 315.980 14.2153   6
  -5   6   4 362.968 11.4883   5
  -6   5   4 363.677 23.5985   7
  -5   6   7 544.808 23.0044   5
   6  -1   7 586.084 35.4182   4
  -6   5   7 652.578 34.1606   2
  -6   5   7 538.955 31.9634   7
  -5   6   7 549.420 17.4525   4
  -5   6   7 652.263 32.4631   2
  -5   6   7 605.101 28.0340   3
  -5   6   7 544.601 30.3622   7
  -1   6  -7 710.334 31.1329   3
   5   1   7 474.017 33.5503   4
  -1   6  -7 600.451 19.4631   8
  -6   5  10 15.7464 8.91113   5
  -5   6  10 2.43139 7.16293   5
  -5   6  10 4.12932 6.04322   3
  -5   6  10 7.15436 8.65994   7
  -6   5  13 236.800 27.6057   2
   6  -1  13 208.695 27.6993   4
   5   1  13 160.362 24.8247   4
  -6   5  16 11.4923 14.6468   5
  -5   6  16 45.2299 16.3679   5
  -6   5  16 32.0952 17.7749   2
   5   1  16 38.0263 19.1531   4
  -5   6  16 56.2228 20.7648   2
   6  -1  16-1.70452 16.3516   4
   5   1  19-1.94293 18.9930   4
  -5   6  19-1.93230 18.5294   2
  -6   5  19 15.9939 22.4601   2
   6  -1  19 13.8546 21.7537   4
  -6   5  22 58.4073 27.1581   2
   5   1  22 79.3507 28.3908   5
  -1  -5  22 47.8001 24.5982   2
   6  -1  22 33.5909 26.9690   5
   5   1  22 81.3080 27.1184   4
  -5   6  22 23.6726 16.5651   7
  -5   6  22 48.4387 25.3666   2
   6  -6  21 81.3060 27.5844   5
  -6   0  21 68.2182 26.8213   2
   0   6  21 55.9570 22.6207   5
   6  -6  18 14.6103 17.1661   5
  -6   0  18-1.85728 17.2783   2
  -6   0  15 66.9567 20.4085   2
   6  -6  15 49.0781 20.6899   5
   0   6  15 71.4105 18.1660   4
   6  -6  12 1519.44 63.9952   5
  -6   0  12 1363.55 62.7903   2
   0   6   9 6537.52 158.382   4
   0   6   9 6180.14 138.416   7
   0   6   9 6310.75 159.763   8
  -6   0   9 6625.96 159.360   2
   0   6   6 4820.34 102.668   7
  -6   0   6 4835.12 121.099   2
   0   6   6 4734.04 124.895   8
   6  -6   6 4987.49 123.053   4
  -6   0   3 1359.72 47.2570   2
   0   6   3 1475.56 52.8266   8
  -6   0   0 201.283 14.4406   7
   0   6   0 196.965 16.9023   8
   0   6   0 185.126 17.7382   3
  -6   6   3 832.677 36.2901   7
   0   6  -3 859.036 31.8728   8
  -6   6   3 812.731 36.1612   6
  -6   6   3 803.425 33.9482   2
   0   6  -3 882.494 37.5968   3
   6   0   6 3616.84 102.517   4
  -6   6   6 3139.33 90.9003   2
   0   6  -6 3509.86 76.7856   8
  -6   6   6 3069.14 90.7714   7
  -6   6   9 2546.91 81.4086   2
  -6   6   9 2317.03 78.8125   7
  -6   6   9 2532.95 68.6146   5
   6   0  12 213.434 27.0833   4
  -6   6  12 169.245 22.4748   7
  -6   6  12 183.113 18.7071   5
  -6   6  12 180.197 23.9618   2
  -6   6  15 43.3913 17.9734   2
   6   0  15 3.22830 14.7044   4
  -6   6  18 45.0856 21.8544   2
   6   0  18 25.2274 20.8554   4
   6   0  21 294.997 41.3717   4
  -6   6  21 236.037 35.1420   7
  -6   6  21 254.858 40.8327   2
  -4  -3  20 13.9436 19.6677   2
  -3   7  20 64.4549 22.1102   2
  -7   3  20 80.1910 28.3842   2
   7  -4  20 15.4042 21.7254   5
   4  -7  20 36.0576 23.6682   5
   3   4  20 44.4357 21.6849   4
  -3   7  17 420.359 36.3183   5
  -7   3  17 419.942 43.2994   2
   7  -4  17 334.320 39.6817   4
  -4  -3  17 433.343 40.6021   2
   4  -7  17 339.926 38.9243   5
   3   4  17 362.524 38.5720   4
  -3   7  17 388.951 37.4632   2
   3   4  14 29.5358 16.7871   4
   7  -4  14 4.59115 15.1022   4
  -3   7  14 18.7685 12.3024   7
  -3   7  14 21.1551 11.5828   8
  -7   3  14-13.2937 18.2868   2
   4  -7  14 2.67219 14.3540   5
  -3   7  14 24.2011 11.9419   2
  -4  -3  14 4.99089 12.0834   2
  -3   7  11 182.957 19.4105   7
  -4   7 -11 272.887 19.4865   3
   7  -4  11 267.651 28.4698   4
  -7   3  11 247.063 26.1420   2
   4  -7  11 250.368 25.1288   5
  -4   7  -8 592.089 31.0257   3
  -4  -3   8 370.004 25.1699   2
  -3   7   8 393.599 23.0846   4
  -3   7   8 365.532 19.9224   6
  -7   3   8 362.081 28.1416   2
   3   4   8 413.754 31.3691   4
   4  -7   8 568.344 35.4521   5
  -3   7   8 382.305 23.4217   7
  -3   7   8 363.042 23.3451   3
  -3   7   8 382.369 24.7748   2
   7  -4   8 701.867 42.2814   4
  -7   3   5 600.736 32.3254   2
  -7   3   5 623.432 32.9236   7
   7  -4   5 582.278 32.4991   4
  -4  -3   5 581.047 27.0989   2
  -3   7   5 682.428 27.9697   2
  -3   7   5 683.141 28.1563   7
  -4   7  -5 606.469 30.5590   3
  -3   7   5 706.206 32.0482   3
  -3   7   5 653.522 27.0098   6
   4  -7   5 592.864 27.7987   5
  -3   7   2 255.595 19.6132   3
  -7   3   2 292.269 21.1625   2
  -3   7   2 238.390 13.2202   2
  -4  -3   2 280.705 15.6251   2
  -7   4  -2 272.554 19.8489   6
  -4   7  -2 256.892 20.0963   3
   7  -3  -2 304.981 16.0539   4
  -7   3   2 345.942 22.5921   7
   7  -4   2 284.770 18.8900   4
  -3   7  -1 6578.98 150.984   3
  -4   7   1 6737.29 151.844   3
  -4  -3  -1 6212.88 130.557   7
   7  -4  -1 7055.04 138.177   4
  -7   4   1 7105.15 153.745   2
   7  -3   1 6615.71 146.410   4
  -4   7   1 6627.27 140.380   2
  -7   4   4 340.667 23.8239   2
  -4   7   4 346.628 22.5280   3
  -4   7   4 338.046 19.2437   2
  -3  -4   4 251.795 15.6706   2
  -3   7  -4 246.327 19.9667   3
   7  -4  -4 365.825 11.7160   4
  -4   7   4 379.452 21.4747   6
  -7   3  -4 226.250 17.7025   6
   7  -3   4 262.563 21.9306   4
  -7   4   4 401.751 25.5586   7
  -4   7   7 3723.75 95.3809   3
   7  -3   7 3617.27 105.126   4
  -7   4   7 3673.72 104.391   7
   4   3   7 3598.61 108.105   4
  -3   7  -7 3489.96 94.6438   3
  -3  -4   7 3651.92 94.2672   2
  -4   7   7 3944.34 98.4807   7
  -4   7   7 3853.16 93.5537   6
  -4   7   7 3677.50 87.7480   4
  -4   7   7 3938.47 98.8898   2
  -7   4   7 3625.26 103.473   2
  -4   7  10 54.6559 12.1881   7
  -3  -4  10 28.2420 10.7969   2
  -4   7  10 50.5818 9.61146   3
  -4   7  10 45.5880 12.5276   2
  -3   7 -10 2.99539 8.41928   3
  -7   4  10 33.4233 13.9670   2
  -3  -4  13 178.228 22.7290   2
  -4   7  13 155.761 20.8654   2
   4   3  13 144.946 23.6145   4
   3  -7  13 156.679 23.5491   5
  -7   4  13 167.292 25.0699   2
   7  -3  13 119.879 23.7652   4
   4   3  16 299.574 34.3584   4
  -7   4  16 356.913 38.7876   2
  -4   7  16 287.840 28.8629   7
  -4   7  16 316.407 32.4817   2
   7  -3  16 239.747 33.8693   4
   3  -7  16 226.075 31.8465   5
  -3  -4  16 259.241 31.0270   2
   3  -7  19-5.86938 21.0164   5
  -3  -4  19 16.3360 20.6808   2
   4   3  19 11.2881 20.6777   4
   7  -3  19-16.3012 24.0088   4
  -7   4  19 14.7241 20.3671   2
  -4   7  19 11.1823 15.8273   2
   4   3  22 28.5790 22.6136   4
   7  -3  22 59.8529 29.0083   5
  -7   4  22 51.6952 26.0360   2
  -4   7  22 35.9136 20.8925   2
  -3  -4  22 24.0473 21.7804   2
   7  -5  21 211.451 39.0585   5
  -7   2  21 246.090 40.0665   2
  -5  -2  21 213.607 36.5859   2
  -2   7  21 274.624 36.4199   2
   5  -7  21 290.418 42.3501   5
  -7   2  18 143.586 30.5699   2
   5  -7  18 147.292 29.8830   5
  -2   7  18 140.706 25.1811   2
   2   5  18 130.005 25.2035   4
  -2   7  18 113.043 23.1360   5
   7  -5  18 190.799 32.3084   5
  -5  -2  18 150.057 29.3952   2
   5  -7  15 886.119 52.9787   5
   2   5  15 791.986 50.5401   4
  -7   2  15 925.990 58.1072   2
   7  -5  15 868.892 56.1338   4
  -5  -2  15 758.357 50.0568   2
  -2   7  15 757.249 47.0697   8
  -7   2  12 94.6105 20.5983   2
   7  -5  12 170.143 24.6429   4
  -5  -2  12 122.325 20.3424   2
  -2   7  12 104.712 18.0149   8
   5  -7  12 144.360 20.3846   5
   2   5  12 120.818 20.4946   4
  -2   7   9 2790.59 79.8645   4
  -2   7   9 2754.59 85.8259   8
   2   5   9 2283.86 83.8297   4
  -5  -2   9 2085.89 76.4321   2
  -2   7   9 2729.82 75.5406   3
  -5   7  -9 2625.88 73.9502   3
  -2   7   9 2755.68 73.2562   7
   5  -7   9 2616.21 81.3440   5
   5  -7   6 624.202 29.3382   5
  -5   7  -6 692.742 33.1570   3
  -2   7   6 762.995 34.4360   3
  -5  -2   6 483.085 28.0501   2
  -2   7   6 761.451 29.9465   2
  -2   7   6 769.117 28.6914   7
   7  -5   6 645.542 35.4330   4
  -7   2   6 683.520 35.3247   2
   2   5   6 520.374 33.5996   8
  -5   7  -3 1200.92 46.0767   3
   7  -5   3 1162.13 43.1057   4
  -2   7   3 1325.70 35.2079   2
  -7   2   3 1339.88 47.6330   2
   2   5   3 1286.38 49.6742   8
  -7   2   3 1316.62 46.7615   7
  -2   7   3 1316.71 47.6794   3
  -7   5  -3 1180.62 45.5177   6
   5  -7   3 1237.41 37.1661   5
  -5  -2   3 1317.74 42.1260   2
  -5   7   0 5241.63 128.365   3
   7  -5   0 5169.05 116.160   4
  -7   5   0 5145.23 128.328   6
  -2   7   0 5357.32 129.820   3
   2   5   0 5763.17 130.614   8
  -5  -2   0 5739.94 115.734   7
  -5   7   3 272.158 19.8631   6
  -5   7   3 271.101 20.5284   3
  -7   5   3 278.681 21.7917   7
   7  -2   3 200.472 19.3834   4
  -2  -5   3 311.684 13.7236   2
  -7   5   3 270.547 20.6078   2
  -5   7   3 266.039 17.1447   2
  -7   2  -3 189.834 15.5651   6
  -2   7  -3 175.635 17.1789   3
  -5   7   6 3030.53 87.0743   7
  -5   7   6 3136.71 86.2096   2
  -5   7   6 3173.71 72.6992   5
   5   2   6 3516.57 100.592   4
  -5   7   6 3237.55 86.8305   3
  -7   5   6 3017.70 90.3368   2
  -2  -5   6 3489.51 81.6587   2
  -2   7  -6 3448.45 88.9752   3
   7  -2   6 3326.62 96.4476   4
  -5   7   6 3084.26 71.1315   4
  -7   5   6 3175.07 92.1072   7
  -5   7   6 3179.79 85.7974   6
  -5   7   9 3718.93 92.5770   5
  -5   7   9 3705.41 95.4224   3
  -5   7   9 3625.85 102.930   7
  -5   7   9 3702.28 105.460   2
  -2   7  -9 3860.32 97.8762   3
  -5   7  12 227.973 20.0880   5
   7  -2  12 237.124 28.7192   4
  -5   7  12 210.858 23.4432   2
   5   2  12 249.851 29.1104   4
  -7   5  12 223.748 27.5448   2
   7  -2  15 1273.64 70.3644   4
   5   2  15 1260.71 69.0487   4
  -5   7  15 1226.32 63.6409   2
  -5   7  15 1201.64 59.7810   7
  -7   5  15 1292.66 69.2052   2
  -5   7  18 253.214 34.4668   2
  -2  -5  18 254.561 33.7912   2
  -7   5  18 262.181 37.0326   2
   5   2  18 274.050 36.3090   4
  -5   7  18 183.933 26.8572   7
   7  -2  18 233.461 36.3118   4
  -2  -5  21 162.473 32.0672   2
   7  -2  21 132.883 33.1337   5
  -5   7  21 185.095 33.8612   2
   5   2  21 199.884 35.4797   4
   7  -2  21 132.825 31.4686   4
  -7   5  21 204.231 38.4703   2
  -6  -1  22 11.9476 23.5780   2
  -1   7  22 9.83184 21.4504   5
   7  -6  22 6.82048 21.8010   5
   6  -7  22-12.1370 25.6646   5
  -7   1  22 12.2068 24.5315   2
  -1   7  22 4.18027 15.3723   2
   1   6  22 12.6243 22.6019   5
   6  -7  19 441.816 45.2414   5
  -7   1  19 433.386 46.7066   2
   7  -6  19 448.057 46.8515   5
  -6  -1  19 460.386 47.4319   2
   6  -7  16 256.624 31.6477   5
   7  -6  16 245.655 32.8691   5
  -7   1  16 235.007 32.2639   2
  -1   7  16 240.738 29.2993   8
  -6  -1  16 262.600 33.7606   2
   1   6  16 258.549 30.5346   4
  -7   1  13 890.430 52.1573   2
  -6  -1  13 735.232 47.0230   2
  -1   7  13 886.329 49.8722   8
   6  -7  13 868.013 49.6264   5
   1   6  13 736.761 45.1368   4
   7  -6  10 3905.26 118.902   4
  -7   1  10 4027.67 118.421   2
  -1   7  10 4228.93 115.521   4
  -6   7 -10 4075.38 104.240   3
   6  -7   7 41.6006 11.5146   5
  -7   1   7 45.7690 13.2155   2
  -1   7   7 57.4969 12.5230   3
  -6   7  -7 34.2703 10.5225   3
  -1   7   7 65.6189 9.50152   7
   7  -6   7 33.9305 13.2751   4
   1   6   7 87.6253 17.0945   8
   1   6   7 73.9628 7.12975   7
  -1   7   7 65.5452 15.5670   8
  -6  -1   7 40.3650 12.0895   2
  -6  -1   4 5033.48 124.773   2
   6  -7   4 5535.72 119.233   5
   7  -6   4 5463.18 127.462   4
  -7   1   4 5348.32 129.576   2
   1   6   4 5034.59 132.239   8
  -1   7   4 5291.50 129.640   3
  -7   1   4 5531.55 130.407   7
  -1   7   4 5204.56 111.965   2
  -7   6  -1 3142.18 85.3081   6
   7  -6   1 3046.75 74.0094   4
  -6  -1   1 2975.55 74.9119   7
  -7   1   1 3035.43 83.1840   2
  -7   1   1 2978.68 78.8302   7
  -1   7   1 3007.67 84.9073   3
   1   6   1 2896.91 82.6889   8
   6  -7   1 2977.16 63.3788   5
  -1   7  -2 5017.51 127.092   3
  -7   6   2 5169.92 125.670   2
  -1  -6   2 5391.64 101.691   2
   1   6  -2 5369.80 122.570   8
   7  -1   2 5130.98 128.066   4
  -6   7   2 4795.40 124.904   6
  -6   7   2 4799.64 120.609   2
  -7   6   2 5087.55 127.803   6
  -6   7   5 14766.0 315.707   2
  -1  -6   5 15246.8 303.148   2
   6   1   5 15328.5 330.475   4
  -1   7  -5 15912.3 321.331   3
  -1   7  -5 15519.8 306.050   8
   7  -1   5 15973.5 329.930   4
  -7   1  -5 15838.9 307.522   6
  -7   6   5 15060.5 319.938   2
  -7   6   5 15263.2 323.855   7
  -6   7   5 14833.2 319.584   7
  -6  -1  -5 15616.2 300.012   6
  -6   7   5 15259.1 318.640   6
  -1   7  -8 2484.18 55.3303   8
  -6   7   8 2273.43 69.4870   3
  -6   7   8 2222.97 74.7974   7
  -6   7   8 2401.03 76.6250   2
  -7   6   8 2265.86 78.1374   7
  -1   7  -8 2523.74 73.0404   3
  -7   6   8 2381.16 78.0099   2
  -6   7   8 2200.55 60.6135   5
  -7   6  11 1350.10 61.3504   7
   7  -1  11 1487.50 67.0485   4
  -7   6  11 1294.51 59.9429   2
   6   1  11 1319.04 63.8484   4
  -6   7  11 1264.14 57.5256   2
  -7   6  14 1117.70 62.1516   2
  -6   7  14 1140.24 58.3381   7
  -7   6  14 1242.51 64.0108   7
  -6   7  14 1131.92 60.4425   2
   6   1  14 1277.11 68.0008   4
  -6   7  17 134.958 26.8171   2
  -7   6  17 93.5807 26.5098   2
   6   1  17 106.984 24.9750   4
   7  -1  17 90.6531 26.8769   4
  -7   6  17 131.693 27.3548   7
  -6   7  17 139.923 24.5298   7
  -7   6  20 1031.34 72.6115   2
  -6   7  20 1029.39 71.5518   2
   7  -1  20 1052.80 73.0214   4
  -7   6  20 964.946 66.9535   7
  -6   7  20 969.744 63.5538   7
   6   1  20 1068.10 72.5184   4
   7  -7  20 14.2062 20.9343   5
  -7   0  20 23.9969 22.8808   2
   7  -7  17 111.441 26.8907   5
  -7   0  17 183.141 30.5249   2
   7  -7  14 372.554 36.1361   5
   0   7  14 397.809 34.0072   4
  -7   0  14 416.014 37.9647   2
   0   7  14 480.922 39.5168   8
   0   7  11 475.634 36.8046   8
  -7   0  11 477.730 35.6825   2
  -7   0   8 696.286 38.3259   2
  -7   0   5 7416.24 172.243   2
   0   7   5 7586.66 179.907   8
   0   7   2 663.581 34.7426   3
  -7   0   2 673.869 31.9498   2
   0   7   2 611.237 33.5790   8
  -7   0   2 678.662 30.3007   7
  -7   7   1 89.0627 14.1630   6
   0   7  -1 60.8076 13.5738   3
   0   7  -1 77.8053 13.0458   8
   0   7  -4 1226.86 41.5172   8
   0   7  -4 1297.00 49.8729   3
  -7   7   4 1180.19 47.9563   6
  -7   0  -4 1228.68 39.6238   6
   7   0   4 1222.29 52.6346   4
  -7   7   4 1162.50 47.6907   7
  -7   7   4 1205.16 46.4825   2
   7   0   7 2612.76 89.5140   4
  -7   7   7 2841.19 87.2854   7
  -7   7   7 2603.01 81.8512   2
  -7   7  10 827.916 36.9844   3
   7   0  10 727.177 46.6762   4
   7   0  13 818.220 53.2600   4
  -7   7  13 785.812 47.8028   7
  -7   7  13 771.496 48.6188   2
  -7   7  16 763.370 54.5477   2
   7   0  16 774.292 56.1993   4
  -7   7  16 819.127 53.9151   7
  -7   7  19 140.988 27.9288   7
   7   0  19 99.3564 28.7877   4
  -7   7  19 99.1171 28.2182   2
   7   0  22 82.6123 28.2063   4
  -7   7  22 73.6594 24.1869   7
  -4   8   0 38132.3 742.677   3
   8  -4   0 38217.0 730.663   4
  -8   4  -3 1101.78 42.1654   6
  -4   8  -3 1066.12 43.3256   3
  -4   8   3 926.828 40.6919   3
   8  -4   3 1026.06 41.5078   4
  -8   4   3 943.616 41.9780   7
  -4  -4   3 875.813 31.4340   2
  -8   4   3 939.964 41.6091   2
   8  -4  -3 977.987 30.0338   4
  -4   8   3 970.756 32.8634   2
  -4   8  -6 6709.47 155.554   3
  -8   4   6 6749.62 161.126   2
  -4   8   6 6375.65 148.776   2
   8  -4   6 6895.09 163.159   4
  -4  -4   6 6743.93 149.006   2
  -8   4   6 6958.97 163.840   7
  -4   8   6 6411.42 147.947   6
  -4   8   6 6655.80 150.639   7
  -4   8   6 6214.26 152.691   3
  -4   8   9 15543.4 321.329   7
  -4   8   9 15105.8 317.410   3
  -4   8  -9 15350.0 318.075   3
  -4   8   9 15108.8 322.134   2
  -4   8   9 15015.7 311.184   6
  -4  -4   9 15552.9 321.996   2
   4  -8   9 15841.6 325.667   5
   8  -4  12 824.221 51.8245   4
   4   4  12 931.845 54.0033   4
  -8   4  12 772.510 49.0557   2
  -4   8  12 773.846 43.8437   2
  -4  -4  12 942.234 47.4838   2
   4  -8  12 890.876 48.9481   5
   4   4  15 3693.75 126.274   4
  -4   8  15 3379.98 112.633   8
  -4  -4  15 3637.40 117.926   2
  -4   8  15 3180.45 113.217   2
   8  -4  15 3730.94 130.687   4
   4  -8  15 3717.69 123.571   5
  -8   4  15 3377.81 123.223   2
   8  -4  18 1000.65 68.8805   4
  -8   4  18 1018.81 68.4527   2
   4   4  18 1035.61 65.8442   4
   4  -8  18 989.374 65.5592   5
  -4   8  18 929.883 60.5711   2
  -4  -4  18 1118.93 65.9688   2
   8  -4  21 1181.27 79.0502   5
   4   4  21 977.636 69.0928   4
  -4   8  21 906.040 66.4154   2
  -4  -4  21 1133.22 73.6436   2
  -8   4  21 971.205 73.5299   2
  -3   8  22 4.33634 16.2096   2
  -5  -3  22 2.28981 21.9574   2
   3   5  19 226.783 33.2274   4
  -5  -3  19 254.726 36.0210   2
  -3   8  19 153.069 27.6063   2
   5  -8  19 265.186 37.8508   5
   8  -5  19 171.036 34.3137   5
  -8   3  19 172.050 32.9766   2
   5  -8  16 90.3969 23.1905   5
   3   5  16 63.6126 21.9280   4
  -3   8  16 58.8986 17.3120   2
  -5  -3  16 106.877 23.6864   2
   8  -5  16 105.809 25.5245   4
  -8   3  16 61.3479 22.6199   2
  -8   3  13 571.212 43.3514   2
   3   5  13 692.641 46.7403   4
   8  -5  13 637.592 47.0879   4
  -5  -3  13 767.823 45.2481   2
  -3   8  13 588.650 40.6059   8
  -3   8  13 595.972 39.2352   2
   5  -8  13 690.919 44.3473   5
   8  -5  10 4009.55 117.916   4
  -8   3  10 3492.34 110.701   2
  -3   8  10 3794.82 103.859   2
  -3   8  10 3609.55 98.7120   4
  -3   8  10 3762.51 99.5322   3
  -3   8  10 3754.04 98.9494   7
  -5   8 -10 3594.50 97.3502   3
  -8   3   7 956.782 45.1782   2
   8  -5   7 871.308 43.7748   4
  -3   8   7 972.286 37.7558   7
  -5   8  -7 885.778 39.8907   3
  -3   8   7 933.149 41.2766   3
  -3   8   7 955.394 38.4653   2
  -5  -3   7 1016.12 41.5731   2
  -8   3   7 961.284 46.3382   7
   5  -8   7 909.042 39.2819   5
  -5  -3   4 632.729 28.2787   2
  -5   8  -4 790.423 36.0801   3
  -3   8   4 546.406 23.4928   2
   8  -5   4 794.474 35.8008   4
  -8   3   4 580.757 32.6191   7
  -8   3   4 550.182 31.7385   2
  -3   8   4 562.215 30.9493   3
  -3   8   1 2514.47 75.7843   3
  -5   8  -1 2398.87 75.1980   3
   8  -5   1 2610.19 68.5483   4
  -8   3   1 2498.40 73.4295   7
   8  -3  -1 2529.30 68.6218   4
  -8   5  -1 2727.46 77.2173   6
  -3  -5   2 8.37104 4.89008   2
   8  -5  -2 13.8240 4.89896   4
  -5   8   2 7.29831 10.7358   3
  -5   8   2-0.45859 5.36946   2
   8  -3   2 6.00495 9.35423   4
  -3   8  -2-2.11815 9.19238   3
  -8   5   2 8.08190 9.20257   2
  -8   5   2 14.0118 9.90294   7
  -8   3  -2 1.27258 7.78461   6
  -8   5   5 1458.55 53.8062   2
  -5   8   5 1270.00 45.6431   6
  -5   8   5 1239.02 47.2582   3
   8  -3   5 1101.07 48.4450   4
  -8   3  -5 1161.46 42.9120   6
  -3  -5   5 1060.46 36.8734   2
  -8   5   5 1503.22 55.0590   7
  -5  -3  -5 1031.13 28.9432   6
  -5   8   5 1266.44 43.3955   2
  -3   8  -5 1156.56 46.4634   3
  -5   8   8 413.919 26.0436   3
  -3   8  -8 428.423 27.5776   3
  -5   8   8 445.160 28.3060   7
  -5   8   8 453.318 25.8816   6
  -5   8   8 467.281 28.5197   2
   8  -3  11 533.412 40.7754   4
  -8   5  11 528.987 38.6143   2
  -8   5  11 528.879 38.8726   7
   5   3  14 170.001 28.3501   4
   8  -3  14 287.874 34.4235   4
  -8   5  14 307.010 34.3123   2
  -5   8  14 197.204 24.8615   2
  -5   8  14 207.131 23.8688   7
  -5   8  14 171.351 22.4080   8
  -3  -5  14 226.144 26.6406   2
  -8   5  17 52.5733 22.4387   2
   8  -3  17 79.7341 25.4187   4
   5   3  17 64.5083 22.9798   4
  -3  -5  17 44.8260 19.9415   2
  -5   8  17 77.5333 20.4548   2
   5   3  20 380.003 45.9077   4
  -8   5  20 408.252 48.2268   7
  -8   5  20 458.237 50.0433   2
   8  -3  20 536.135 54.4102   4
  -5   8  20 366.447 43.5126   2
  -3  -5  20 360.246 42.4062   2
   8  -6  20 618.712 55.9217   5
  -6  -2  20 468.498 51.2528   2
  -8   2  20 572.124 54.9146   2
  -2   8  20 521.113 47.5790   2
   6  -8  20 644.773 56.0222   5
  -6  -2  17 15.7042 19.3210   2
   8  -6  17 12.4839 18.3943   5
  -2   8  17 9.06112 15.3101   2
  -8   2  17 9.32031 19.8671   2
   6  -8  17 1.71770 16.3094   5
   2   6  17-1.58269 17.5249   4
  -2   8  14 599.120 40.6746   2
   8  -6  14 507.426 43.0030   4
  -6  -2  14 463.060 39.1718   2
   6  -8  14 496.047 39.0686   5
  -8   2  14 563.207 44.3300   2
  -2   8  14 554.257 41.4801   8
   2   6  14 446.462 39.4030   4
   8  -6  11 825.530 48.3456   4
  -6  -2  11 702.834 42.2411   2
  -2   8  11 819.246 41.1306   4
  -8   2  11 893.180 49.6042   2
   2   6  11 720.188 45.5438   4
  -2   8  11 811.812 47.1100   8
   6  -8  11 813.701 43.2511   5
   6  -8   8 1607.63 57.2532   5
   2   6   8 1556.33 65.6119   4
  -6  -2   8 1639.69 60.5168   2
  -2   8   8 1844.94 53.8894   7
  -6   8  -8 1686.92 59.2015   3
  -2   8   8 1842.28 57.5690   2
  -2   8   8 1732.11 60.3025   3
  -8   2   5 1997.91 66.8627   2
  -6  -2   5 1689.18 57.7016   2
   2   6   5 1652.30 65.4428   8
  -6   8  -5 1976.39 65.1209   3
  -2   8   5 2010.07 52.7718   2
  -2   8   5 1899.96 64.1152   3
  -8   2   5 1962.09 66.7322   7
   6  -8   5 1913.84 55.6190   5
   8  -6   5 1881.87 64.1891   4
   8  -6   2 75.7488 11.3181   4
  -6  -2   2 31.2321 8.62412   2
  -8   2   2 29.7661 10.5284   2
  -2   8   2 38.4082 5.20359   2
  -8   2   2 38.6580 10.8035   7
   2   6   2 25.4426 11.6234   8
  -6   8  -2 82.1742 13.8319   3
  -8   6  -2 70.0000 13.4008   6
  -2   8   2 33.7286 11.6259   3
   8  -6  -1 13076.6 258.252   4
   2   6  -1 13541.7 277.809   8
  -6   8   1 13424.1 280.001   3
   8  -2   1 13098.2 277.413   4
  -8   6   1 12803.3 280.859   6
  -6  -2  -1 12971.9 259.317   7
  -2   8  -1 13686.2 282.475   3
  -8   6   4 4358.88 113.878   2
  -8   6   4 4243.77 115.243   7
  -6   8   4 4376.94 113.049   3
  -2  -6   4 4480.80 94.0726   2
   8  -2   4 4142.49 115.224   4
  -2   8  -4 4077.28 111.389   3
  -8   2  -4 4138.10 103.810   6
  -6   8   4 4383.96 111.156   6
  -6   8   4 4343.42 107.267   2
  -6   8   7 86.7069 9.18594   5
  -6   8   7 66.2775 12.7343   2
  -6   8   7 100.042 15.2072   7
  -6   8   7 95.8869 15.0086   6
  -2   8  -7 99.3390 15.1256   3
  -6   8   7 85.6978 14.8849   3
  -8   6   7 89.5125 17.1454   2
  -2  -6  10 3724.13 107.373   2
  -6   8  10 3973.97 105.239   3
   6   2  10 3833.03 125.117   4
   8  -2  10 4315.69 128.141   4
  -8   6  10 4073.88 121.474   7
  -8   6  10 3992.13 119.997   2
  -2   8 -10 4484.12 110.941   3
  -6   8  10 4258.94 111.669   6
   6   2  13 395.109 38.1151   4
   8  -2  13 478.567 42.0737   4
  -8   6  13 395.538 36.1455   7
  -8   6  13 381.244 35.7821   2
  -6   8  13 403.285 34.6525   2
  -6   8  13 368.391 31.3391   7
   8  -2  16 135.153 29.6418   4
  -6   8  16 156.736 26.1167   2
   6   2  16 218.001 33.0577   4
  -6   8  16 144.275 22.8618   7
  -8   6  16 171.543 30.3520   2
  -8   6  16 181.311 30.0201   7
  -2  -6  16 198.533 27.9610   2
  -8   6  19 612.061 54.5257   2
   8  -2  19 607.485 57.1162   4
   6   2  19 697.603 58.4967   4
  -6   8  19 729.232 58.2268   2
  -8   6  19 616.476 54.0329   7
  -6   8  19 668.588 49.9483   7
  -2  -6  19 600.668 50.5859   2
   6   2  22 37.2543 24.4198   4
  -2  -6  22 4.21392 18.9802   2
  -8   6  22 11.5146 18.8114   7
   8  -7  21 30.4821 23.3927   5
  -1   8  21 19.5830 16.6365   2
  -7  -1  21 24.8579 23.3116   2
  -8   1  21 37.5317 23.9918   2
   7  -8  21 13.7734 23.8801   5
  -8   1  18 3.95066 20.5453   2
   8  -7  18-3.84059 19.6372   5
  -7  -1  18 1.91483 17.0552   2
   7  -8  18 17.9046 17.8298   5
   7  -8  15 21.4598 17.0844   5
   8  -7  15 3.05067 15.8757   5
  -7  -1  15 38.6115 18.6737   2
  -1   8  15 60.1638 20.1024   8
   1   7  15 60.4047 19.9478   4
  -8   1  15 27.6131 18.1265   2
   7  -8  12 125.404 22.5830   5
   1   7  12 96.1842 22.0007   8
  -7  -1  12 97.4679 19.3922   2
   1   7  12 95.5922 19.0134   4
  -1   8  12 138.061 22.7451   8
  -8   1  12 110.252 21.3900   2
   7  -8   9 62.2416 16.7962   5
  -1   8   9 15.8157 11.9949   4
  -7   8  -9 52.0333 15.8932   3
  -1   8   9 3.36025 13.3794   8
   1   7   9 8.09637 13.7275   8
  -8   1   9 28.4944 14.4620   2
  -7  -1   6 137.376 16.7859   2
   8  -7   6 69.3622 14.3607   4
  -1   8   6 112.681 18.1455   8
  -8   1   6 76.1440 15.6491   2
  -1   8   6 109.884 16.3516   3
  -1   8   6 95.1063 10.9508   2
   7  -8   6 78.7531 12.8246   5
   7  -8   3 698.684 24.5083   5
  -1   8   3 702.740 19.7608   2
  -1   8   3 679.293 36.5327   8
  -1   8   3 759.876 37.7335   3
  -8   1   3 646.766 33.9109   2
  -7  -1   3 530.893 29.1756   7
  -7  -1   3 556.560 30.0932   2
   1   7   3 594.834 35.1135   8
   8  -7   3 721.240 32.0197   4
  -8   1   3 618.563 32.2731   7
   1   7   0 215.615 20.1447   8
  -7  -1   0 270.307 16.9981   7
  -1   8   0 116.336 16.9197   3
  -8   7   0 106.696 16.1911   6
  -8   1   0 132.271 13.9994   7
  -1   8  -3 31.2529 11.8446   3
  -8   7   3 7.65050 9.24784   2
  -7   8   3 15.4235 7.31816   2
  -8   7   3 17.4508 10.0445   6
  -1   8  -3 27.8789 9.56002   8
   8  -1   3 21.3920 12.1484   4
   1   7  -3 5.44205 8.51814   8
  -1  -7   3 6.61041 3.52764   2
  -7   8   3 10.9133 9.70904   6
  -8   7   6 1713.36 60.7366   2
  -7   8   6 1659.65 56.9623   2
   7   1   6 1321.27 60.8387   4
   8  -1   6 1444.77 63.6214   4
  -8   7   6 1789.03 63.5125   7
  -7  -1  -6 1305.71 39.4558   6
  -1   8  -6 1458.25 55.9244   3
  -7   8   6 1652.22 58.6620   6
  -7   8   6 1622.98 59.3558   7
  -1  -7   6 1361.30 43.0854   2
  -1   8  -6 1415.79 44.6653   8
  -7   8   9 61.7272 12.9648   3
  -8   7   9 122.789 19.5413   2
   8  -1   9 87.2374 19.1216   4
  -8   7   9 105.044 18.6424   7
   8  -1  12-1.51518 15.6285   4
  -7   8  12 13.5799 10.9974   2
   7   1  12 26.0148 17.4365   4
  -8   7  12 1.29495 13.3573   7
  -7   8  12 11.7260 12.4988   7
  -8   7  12 17.2113 15.3967   2
   7   1  15 216.414 32.5501   4
  -8   7  15 371.187 38.1503   2
  -7   8  15 340.630 35.3589   2
  -7   8  15 333.834 33.2662   7
  -8   7  15 356.417 37.0896   7
   8  -1  15 277.218 36.0551   4
  -8   7  18 57.5705 23.5589   2
  -8   7  18 71.0080 23.9519   7
   8  -1  18 38.8309 25.2684   4
   7   1  18 40.3763 23.0188   4
  -7   8  18 50.7959 18.4918   7
  -7   8  18 30.6620 22.4504   2
  -8   7  21 16.5364 23.9528   2
  -1  -7  21 34.8066 21.5729   2
   8  -1  21 16.4754 22.5741   4
  -7   8  21 21.4876 15.5245   7
  -7   8  21 27.2525 21.9947   2
  -8   7  21 14.9467 18.8066   7
   7   1  21 64.1525 27.9994   4
   0   8  22 182.660 31.0332   2
   8  -8  19 1330.00 77.1621   5
  -8   0  19 1203.42 77.1701   2
   8  -8  16 788.677 54.6820   5
  -8   0  16 635.437 50.8869   2
   0   8  13 526.244 38.7192   4
  -8   0  13 657.290 45.3337   2
   8  -8  13 578.856 41.7664   5
   0   8  13 510.728 41.5656   8
  -8   8 -10 11525.1 244.607   3
   0   8  10 10738.0 261.915   8
  -8   0  10 10846.0 257.089   2
  -8   0   7 251.870 23.7673   2
  -8   0   4 5799.94 139.583   2
  -8   0   4 5891.18 139.990   7
   0   8   4 5564.90 115.852   2
   0   8   4 5607.47 145.206   8
   8  -8   1 15518.8 295.356   5
  -8   0   1 15469.9 315.306   7
   0   8   1 15584.0 329.321   3
   0   8   1 15026.1 325.152   8
   0   8  -2 2592.45 73.8114   8
   0   8  -2 2673.77 81.1994   3
  -8   8   2 2231.49 75.4489   6
  -8   8   2 2183.76 72.1605   2
   8   0   5 10185.2 229.615   4
  -8   8   5 8852.38 215.911   7
   0   8  -5 9967.88 204.318   8
  -8   0  -5 9985.27 199.782   6
  -8   8   5 9039.54 215.855   6
  -8   8   5 8886.74 212.003   2
   8   0   8 6372.36 171.337   4
  -8   8  11 1960.79 78.3424   2
  -8   8  11 1992.15 79.0594   7
  -8   8  14 748.864 51.1510   7
  -8   8  14 840.044 54.0528   2
  -8   8  17 87.8300 25.1559   2
   8   0  17 70.2864 24.7783   4
  -8   8  17 138.142 27.0986   7
   8   0  20 1569.82 93.0810   4
  -8   8  20 1403.85 85.6355   2
  -8   8  20 1510.42 82.8994   7
   9  -5  20 1348.08 83.4348   5
   4   5  20 1439.20 81.8226   4
  -5  -4  20 1457.26 82.2188   2
  -4   9  20 1352.91 78.1529   2
  -9   4  20 1237.94 83.1221   2
   5  -9  17 5.21989 17.3279   5
  -5  -4  17 13.1330 17.6354   2
  -9   4  17 7.91804 20.4173   2
   4   5  17 10.9093 18.7539   4
   9  -5  17 28.1363 22.4169   4
  -4   9  17 7.94201 14.4669   2
  -4   9  14 5728.35 159.596   2
   9  -5  14 5945.35 176.458   4
   4   5  14 5821.48 170.682   4
  -9   4  14 5696.20 170.751   2
  -5  -4  14 5951.35 162.305   2
  -4   9  14 5561.83 161.732   8
   5  -9  14 5497.37 162.524   5
   9  -5  11 5149.25 150.682   4
   4   5  11 4949.13 150.324   4
  -9   4  11 5041.46 149.161   7
  -9   4  11 5088.86 148.344   2
   5  -9  11 5104.14 139.991   5
  -5   9  -8 850.845 42.1816   3
  -9   4   8 974.764 49.3106   2
  -5  -4   8 1002.10 43.2137   2
  -4   9   8 973.401 40.8238   7
  -4   9   8 966.297 38.5933   4
  -9   4   8 893.532 47.9508   7
  -4   9   8 1030.31 42.4464   2
  -4   9   8 986.904 38.2434   6
  -4   9   8 1009.61 44.5637   3
  -5  -4   5 15873.7 325.019   2
  -4   9   5 16339.5 323.481   2
   9  -5   5 16093.9 340.039   4
  -9   4   5 16445.3 343.243   7
  -5   9  -5 15829.1 338.010   3
  -9   4   5 16039.1 342.043   2
  -4   9   5 16429.1 337.854   3
  -4   9   2 1142.94 47.4485   3
  -9   4   2 1074.30 46.7117   2
  -5   9  -2 962.685 44.6037   3
  -4   9   2 1139.30 34.9866   2
   9  -5   2 981.526 40.1069   4
   9  -4  -2 1077.75 36.7279   4
  -5  -4   2 871.239 33.6825   2
  -9   4   2 1060.12 45.1389   7
  -9   5  -2 1033.92 44.3568   6
  -4   9  -1 12816.8 285.026   3
  -5   9   1 13793.1 287.379   3
   9  -5  -1 13528.3 267.869   4
   9  -4   1 12784.1 275.690   4
  -5  -4  -1 13387.1 257.184   7
  -9   4  -1 13417.3 283.518   6
  -4   9  -4 14769.8 325.419   3
  -4  -5   4 15122.4 308.461   2
  -5   9   4 15623.1 326.742   3
   9  -5  -4 16108.4 297.484   4
  -9   5   4 16180.9 332.099   7
  -9   4  -4 14640.2 320.929   6
  -9   5   4 15813.0 330.001   2
  -5   9   4 15740.8 313.449   2
   9  -4   4 14620.2 324.719   4
  -5   9   7 718.222 36.7443   3
  -5   9   7 717.228 34.2678   6
  -5   9   7 713.074 35.3657   7
  -5   9   7 718.629 34.7099   2
  -4  -5   7 698.844 32.8374   2
  -9   5  10 7822.11 195.137   2
  -5   9  10 7829.42 181.607   7
  -4  -5  10 7234.49 177.759   2
  -4   9 -10 8022.25 179.015   3
  -9   5  10 7872.54 196.840   7
   9  -4  10 7617.45 195.832   4
  -5   9  10 7591.01 176.315   3
   9  -4  13 1225.45 67.7444   4
  -9   5  13 1348.87 68.6486   7
  -9   5  13 1324.40 66.7876   2
   5   4  13 1119.72 64.7393   4
  -5   9  13 1096.53 53.4757   7
  -4  -5  13 1144.28 56.1543   2
  -5   9  13 1388.13 62.0771   2
  -9   5  16 2694.46 110.415   7
  -5   9  16 2610.45 101.054   2
  -9   5  16 2484.32 107.457   2
   9  -4  16 2365.79 108.566   4
  -4  -5  16 2544.77 97.8809   2
   5   4  16 2565.25 107.238   4
   9  -4  19 1965.58 103.967   4
  -9   5  19 2364.32 111.162   2
   5   4  19 1945.30 97.6686   4
  -5   9  19 2396.49 103.967   2
  -9   5  19 2226.21 108.489   7
  -4  -5  19 2119.90 97.4411   2
   5   4  22 15.7753 21.8211   4
  -4  -5  22-8.70063 21.6604   2
   6  -9  21 185.615 36.6381   5
   9  -6  21 179.404 36.7983   5
  -9   3  21 173.432 35.2848   2
  -3   9  21 118.463 26.2888   2
  -6  -3  21 135.415 31.4380   2
  -6  -3  18 20.2560 19.3152   2
  -3   9  18 16.6008 15.4478   2
   6  -9  18 22.7401 19.2142   5
   9  -6  18 17.5834 20.8254   5
  -9   3  18 2.09734 20.5055   2
   3   6  18 48.8093 21.8493   4
   9  -6  15 65.3745 23.2121   4
  -3   9  15 84.8651 21.7081   2
  -9   3  15 113.356 26.1697   2
  -3   9  15 139.170 24.1760   8
   3   6  15 169.901 28.7850   4
   6  -9  15 79.1728 22.2058   5
  -6  -3  15 151.225 25.9586   2
   6  -9  12 55.5074 18.4418   5
   3   6  12 15.7243 16.4039   4
  -9   3  12 9.77460 15.1212   2
  -3   9  12 18.4573 13.6028   8
  -6  -3  12 14.7934 13.9257   2
   9  -6  12 33.4235 17.6735   4
  -3   9  12 14.7444 13.3353   2
  -6   9  -9 1448.91 54.0883   3
  -3   9   9 1285.37 49.8957   2
  -9   3   9 1315.95 59.6841   2
   9  -6   9 1669.55 67.0487   4
  -6  -3   9 1142.97 51.0262   2
  -3   9   9 1209.77 49.6367   4
  -9   3   9 1429.64 62.8763   7
   3   6   9 1009.76 56.7129   4
  -3   9   9 1262.99 52.0216   3
   6  -9   9 1477.17 56.1809   5
  -6   9  -6 506.689 31.0554   3
   9  -6   6 495.436 31.9980   4
  -3   9   6 350.592 21.1457   2
  -3   9   6 330.701 26.4746   3
  -6  -3   6 504.139 28.0641   2
   6  -9   6 477.116 25.9401   5
  -6   9  -3 1075.76 46.2553   3
   9  -6   3 1040.32 41.6485   4
  -9   3   3 976.974 43.9875   7
  -9   3   3 969.826 44.9275   2
  -3   9   3 894.782 29.5492   2
  -9   6  -3 1064.22 45.1502   6
  -6  -3   3 1054.86 38.7911   2
  -3   9   3 932.599 43.8803   3
  -9   6   0 0.82632 8.66663   6
   9  -3   0 5.94426 9.08835   4
  -3   9   0 6.77085 10.6008   3
   9  -6   0 2.62673 6.80589   4
  -6   9   0 14.4103 10.4944   3
  -6  -3   0 10.5370 5.89181   7
   9  -6  -3 1352.70 31.8647   4
   9  -3   3 1287.22 51.9546   4
  -9   6   3 1326.02 54.0345   7
  -6   9   3 1345.29 52.8295   3
  -3   9  -3 1382.50 54.2395   3
  -6   9   3 1348.22 46.0422   2
  -3  -6   3 1159.63 34.8979   2
  -9   3  -3 1391.70 49.9265   6
  -9   6   3 1376.05 54.7069   2
  -6   9   6 977.127 45.2254   3
  -6   9   6 1037.83 42.8372   2
  -3  -6   6 1123.55 38.4091   2
   9  -3   6 1156.25 52.5620   4
  -6   9   6 1036.04 44.8552   6
  -3   9  -6 1227.41 49.8415   3
  -6   9   9 2901.48 87.6149   3
  -9   6   9 2644.99 95.2948   2
  -3  -6   9 2903.80 85.3347   2
   9  -3   9 3939.88 114.308   4
   6   3   9 3335.02 111.403   4
  -3   9  -9 3723.19 96.0659   3
  -6   9   9 2980.04 87.5252   6
  -9   6   9 2587.00 95.0943   7
   9  -3  12 396.191 38.3177   4
  -9   6  12 378.718 35.5754   2
  -3  -6  12 413.484 30.8797   2
  -6   9  12 358.743 30.9109   2
  -6   9  12 378.172 30.3607   7
   6   3  12 451.173 40.8092   4
  -9   6  12 384.895 35.8509   7
   9  -3  15 333.505 39.9214   4
   6   3  15 276.140 35.8221   4
  -9   6  15 437.757 42.7247   2
  -6   9  15 393.693 36.1850   2
  -6   9  15 305.835 30.8231   8
  -6   9  15 307.339 30.0503   7
  -9   6  15 366.565 39.5001   7
  -3  -6  15 278.032 30.1844   2
  -3  -6  18-4.92050 18.1616   2
   6   3  18-10.3429 20.9708   4
   9  -3  18 22.1977 22.8949   4
  -9   6  18 56.7839 24.4566   2
  -9   6  18 8.12879 19.2957   7
  -6   9  18 9.26599 14.9311   2
  -9   6  21 46.4959 25.2656   2
   9  -3  21 92.3638 30.4635   4
  -3  -6  21 71.8852 26.2954   2
  -9   6  21 46.5681 25.4253   7
   6   3  21 48.5493 25.8114   4
  -6   9  21 74.7383 24.8971   2
  -2   9  22 12.4214 16.4471   2
   9  -7  19 342.297 43.2866   5
  -9   2  19 283.082 40.2098   2
  -7  -2  19 309.423 40.1084   2
  -2   9  19 232.109 32.8243   2
   7  -9  19 296.090 39.3268   5
   2   7  16 113.780 23.8691   4
   7  -9  16 115.944 25.9126   5
   9  -7  16 134.771 27.1975   5
  -2   9  16 60.7835 21.3299   8
  -9   2  16 51.1393 22.0004   2
  -7  -2  16 119.779 25.6550   2
  -2   9  16 81.3284 20.5976   2
   7  -9  13 163.691 24.0753   5
  -9   2  13 205.978 28.4127   2
   2   7  13 275.499 31.0151   4
  -7  -2  13 240.479 28.1746   2
   9  -7  13 182.035 27.3779   4
  -2   9  13 227.369 24.7634   2
  -2   9  13 217.281 28.1571   8
  -7   9 -10 2753.77 84.5933   3
   9  -7  10 2859.00 98.3276   4
  -9   2  10 2683.39 95.5499   2
  -7  -2  10 3082.65 93.8942   2
  -2   9  10 2633.16 87.0494   4
   2   7  10 3114.99 102.498   4
  -2   9  10 2735.07 82.9534   2
  -2   9  10 2662.01 96.6374   8
  -7   9  -7 9.53277 9.94825   3
  -2   9   7 22.1274 12.4127   3
   7  -9   7 23.3682 10.5373   5
  -2   9   7 10.6767 8.42770   2
  -7  -2   7 40.4101 12.2827   2
  -2   9   4 621.837 22.6509   2
   9  -7   4 731.296 35.2197   4
  -9   2   4 627.654 35.3766   7
  -7   9  -4 721.343 38.1905   3
  -9   2   4 620.468 35.6629   2
  -2   9   4 620.716 36.3257   3
  -7  -2   4 667.442 32.7219   2
   2   7   4 686.954 39.8267   8
   7  -9   4 755.347 28.4402   5
   9  -7   1 1709.02 50.5227   4
  -7   9  -1 1611.74 60.2635   3
  -9   7  -1 1722.66 61.9170   6
   2   7   1 1650.97 61.0615   8
  -9   2   1 1495.46 54.7040   7
  -7  -2   1 1634.40 49.3114   7
  -2   9   1 1421.90 58.3446   3
   9  -2   2 2038.42 68.8592   4
  -7   9   2 1819.74 65.6242   3
  -9   7   2 1924.06 67.9455   6
  -7   9   2 1891.78 65.7802   6
  -7   9   2 1822.51 60.1775   2
  -9   7   2 1824.82 66.2121   2
  -2   9  -2 2092.21 69.7327   3
  -7   9   5 3346.69 100.227   3
  -2  -7   5 3672.28 82.0959   2
   9  -2   5 3415.72 105.432   4
  -9   2  -5 3439.73 91.8215   6
  -7   9   5 3527.12 99.6211   6
  -2   9  -5 3538.61 102.598   3
  -7  -2  -5 3519.52 81.5335   6
  -9   7   5 3692.44 104.189   2
  -7   9   5 3502.18 96.0929   2
  -9   7   8 3028.38 95.7372   2
  -7   9   8 2980.91 88.2979   3
   9  -2   8 2692.64 96.2738   4
   7   2   8 2959.37 104.117   4
  -9   7   8 2997.42 98.0824   7
  -2   9  -8 2678.11 86.6809   3
  -2  -7   8 2938.74 79.6116   2
  -7   9   8 2894.93 87.3410   6
  -9   7  11 259.951 29.0492   2
   9  -2  11 330.506 34.4668   4
  -7   9  11 297.752 28.0804   7
  -7   9  11 271.427 26.3312   2
  -9   7  11 266.684 29.0381   7
  -9   7  14 255.943 31.9672   7
   9  -2  14 251.012 33.8900   4
  -9   7  14 248.133 31.9080   2
  -7   9  14 241.064 28.4434   2
   7   2  14 200.894 31.7882   4
  -7   9  14 256.289 27.8389   7
  -2  -7  14 189.349 24.1194   2
  -2  -7  17 17.7993 16.7823   2
  -9   7  17 19.5441 20.6638   2
  -9   7  17 14.9072 19.3811   7
   9  -2  17-10.6750 20.4730   4
  -7   9  17-7.10355 14.5050   2
   7   2  17 12.4102 21.3330   4
  -7   9  17 3.10913 11.9915   7
  -9   7  20 245.938 38.3462   7
  -9   7  20 277.551 41.8912   2
   9  -2  20 268.857 42.8590   4
  -2  -7  20 214.677 33.5182   2
  -7   9  20 269.670 37.4259   2
   7   2  20 158.672 35.1571   4
   9  -8  20 578.438 53.7240   5
  -9   1  20 695.489 60.3468   2
  -8  -1  20 484.317 51.6068   2
   8  -9  20 559.777 54.4693   5
   8  -9  17 55.5585 19.8664   5
   9  -8  17 59.7550 21.6377   5
  -9   1  17 53.8073 24.7734   2
  -8  -1  17 64.6723 23.2999   2
   8  -9  14 1702.42 74.5207   5
   9  -8  14 1812.71 78.8497   5
   1   8  14 1452.37 72.0998   4
  -8  -1  14 1496.53 73.9935   2
  -9   1  14 1972.49 85.5222   2
  -1   9  14 1763.88 81.0557   8
   8  -9  11 1332.76 57.3352   5
  -9   1  11 1433.36 64.9072   2
  -8  -1  11 1071.46 56.0079   2
   1   8  11 1062.28 58.1160   4
  -1   9  11 1315.11 64.6456   8
   1   8  11 1003.99 59.1893   8
   8  -9   8 700.125 36.2588   5
  -9   1   8 802.896 43.5864   2
  -8   9  -8 742.342 39.4200   3
   1   8   8 670.912 44.3102   8
  -1   9   8 814.528 47.7414   8
  -9   1   5 7559.52 170.981   7
  -1   9   5 7308.34 172.292   3
  -9   1   5 7217.45 169.592   2
   1   8   2 141.649 19.5282   8
  -1   9   2 273.690 24.4841   8
  -9   1   2 288.475 21.9912   7
  -9   1   2 243.837 22.7110   2
  -1   9   2 280.085 25.6387   3
  -8  -1   2 135.276 15.3741   7
   8  -9   2 213.155 11.5146   5
  -9   8   1 5526.30 147.990   6
   1   8  -1 6148.67 146.812   8
  -1   9  -1 6038.63 146.384   8
  -8   9   1 5972.51 149.184   6
  -1   9  -1 6023.46 152.466   3
  -1   9  -4 7843.93 174.236   8
  -1  -8   4 7758.23 153.025   2
  -8   9   4 7885.14 184.986   6
  -1   9  -4 7790.59 186.033   3
   9  -1   4 8061.38 193.019   4
  -9   8   4 7256.14 184.777   6
  -9   8   4 7159.52 181.062   2
  -8   9   4 7922.86 179.899   2
  -9   1  -4 7713.43 172.326   6
   1   8  -4 7880.01 175.866   8
  -1   9  -7 24.3822 13.6312   3
  -9   8   7 30.5120 13.5802   7
  -1  -8   7 28.0746 8.75430   2
  -8   9   7 7.81079 9.97146   3
   8   1   7 48.1974 17.9852   4
  -8   9  10 2371.39 76.6030   3
  -9   8  10 2158.78 84.0300   2
  -8   9  10 2352.88 83.6012   2
   9  -1  10 2413.50 94.5268   4
   8   1  10 2694.10 98.5311   4
  -8   9  10 2409.73 86.4624   7
  -9   8  10 2109.27 85.1663   7
  -9   8  13 416.903 38.7765   7
   9  -1  13 558.040 47.2876   4
  -9   8  13 472.405 40.5306   2
  -8   9  13 449.943 37.3352   2
   8   1  13 563.290 47.3520   4
  -8   9  13 402.614 35.7959   7
  -1  -8  16 850.731 51.9138   2
  -8   9  16 764.668 52.8524   7
   9  -1  16 631.715 54.2637   4
   8   1  16 813.722 61.5415   4
  -9   8  16 673.407 53.4445   2
  -9   8  16 639.050 51.6813   7
  -8   9  16 740.257 54.3860   2
   9  -1  19 430.160 50.5628   4
   8   1  19 630.829 58.7492   4
  -9   8  19 457.878 48.9887   2
  -8   9  19 443.456 44.0208   7
  -8   9  19 514.904 49.8703   2
  -9   8  19 456.170 47.8810   7
  -1  -8  19 541.558 47.6581   2
   9  -9  18 898.389 61.2423   5
  -9   0  18 910.006 64.9676   2
   9  -9  15 6112.01 175.712   5
  -9   0  15 6052.52 180.957   2
   9  -9  12 325.213 30.8163   5
  -9   0  12 264.863 30.1106   2
   0   9  12 292.594 30.2983   4
   0   9  12 291.626 33.7014   8
  -9   0   9 6722.46 176.739   2
   0   9   9 7407.19 190.751   8
   9  -9   6 7678.53 171.275   5
   0   9   6 7695.20 193.880   8
   9  -9   3 9168.93 186.486   5
  -9   0   3 9092.49 204.042   7
  -9   0   3 8993.64 207.488   2
   0   9   0 40782.3 799.262   8
   9   0   3 13429.6 300.061   4
   0   9  -3 13144.7 284.368   8
  -9   9   3 13897.5 292.031   2
   9   0   6 6171.01 167.780   4
   0   9  -6 6222.21 141.996   8
  -9   0  -6 6083.95 137.484   6
  -9   9   9 5618.47 151.728   2
   9   0   9 5670.59 162.925   4
  -9   9   9 5514.24 150.815   6
  -9   9   9 5598.40 154.245   7
  -9   9  12 110.798 21.9670   2
   9   0  12 138.736 27.0536   4
  -9   9  12 128.869 23.4442   7
   9   0  15 5359.01 178.071   4
  -9   9  15 5661.14 171.506   2
  -9   9  15 5556.54 168.093   7
   9   0  18 923.817 69.0358   4
  -9   9  18 855.052 63.9085   2
  -9   9  18 880.271 61.5422   7
  -9   9  21 423.531 46.7080   7
  -5  10   0 2872.18 86.6092   3
  10  -5   0 2621.65 73.3322   4
  -5  -5   0 2616.82 62.6480   7
 -10   5   0 2768.74 85.4459   6
  -5  10  -3 2437.10 81.0846   3
  -5  10   3 2666.24 83.0374   3
  10  -5   3 2207.82 74.6891   4
  10  -5  -3 2706.98 64.1060   4
 -10   5   3 2709.38 84.3098   7
  -5  -5   3 2385.39 65.9599   2
 -10   5  -3 2356.86 78.4149   6
  -5  10   3 2747.03 68.5092   2
  -5  10   6 945.303 45.4184   3
  -5  10   6 990.412 39.5844   2
  -5  -5   6 1034.05 39.5502   2
  -5  10  -6 1059.03 47.8435   3
 -10   5   9 683.153 43.9357   2
  -5  10   9 852.735 39.9445   2
  -5  -5   9 618.320 35.0660   2
   5   5   9 592.123 45.3353   4
  -5  10   9 753.304 37.8342   7
 -10   5   9 636.797 44.1479   7
  10  -5   9 836.293 49.5088   4
  -5  10   9 775.759 40.9320   3
 -10   5  12 100.160 23.8724   2
   5   5  12 52.3291 20.5239   4
  10  -5  12 103.163 24.3346   4
 -10   5  12 61.2417 19.6561   7
  -5  -5  12 74.6392 17.1726   2
  -5  10  12 61.7145 16.0470   2
  -5  10  15 786.968 50.3494   2
  10  -5  15 574.316 51.7393   4
 -10   5  15 801.853 57.7205   2
   5   5  15 630.972 51.8055   4
 -10   5  15 701.568 55.1523   7
  -5  10  15 802.640 52.0065   8
  -5  -5  15 645.040 46.8286   2
  -5  10  18 109.862 22.4767   2
  -5  -5  18 58.3627 20.8709   2
 -10   5  18 66.8491 25.1032   2
  10  -5  18 35.5317 22.1450   4
 -10   5  18 76.3219 27.6476   7
   5   5  18 34.6513 23.8886   4
   5   5  21 17.9433 23.7166   4
  -5  10  21 16.7274 16.6137   2
  -5  -5  21 25.0305 21.3333   2
  10  -6  19 31.9680 23.4265   5
  -4  10  19 10.8881 14.4201   2
 -10   4  19 31.7839 24.0059   2
  -6  -4  19 24.7326 21.2231   2
 -10   4  19 9.34359 23.0515   7
   4   6  19 22.2372 21.7186   4
   6 -10  16 45.6072 21.2128   5
  10  -6  16 69.3465 26.7433   4
 -10   4  16 28.9453 22.7442   2
  -4  10  16 36.2439 16.8687   2
  -4  10  16 19.3261 17.1743   8
 -10   4  16 39.8649 22.5595   7
  -6  -4  16 31.0894 18.7944   2
   4   6  16 5.55460 19.4261   4
   6 -10  13-6.35524 20.5517   5
 -10   4  13 22.0877 17.8507   2
  -4  10  13 3.40666 11.8114   2
   4   6  13-3.25755 15.7714   4
  10  -6  13 18.3853 17.9544   4
  -6  -4  13 7.31572 14.0842   2
 -10   4  13 18.2158 17.0799   7
  -4  10  13 1.47822 16.2473   8
 -10   4  10 386.333 33.9478   2
  10  -6  10 300.103 31.8925   4
   4   6  10 266.057 32.1072   4
 -10   4  10 373.695 34.8463   7
  -4  10  10 257.911 23.8526   2
   6 -10  10 382.148 32.4688   5
 -10   4   7 461.488 35.0207   2
  -6  -4   7 474.242 28.6248   2
  -4  10   7 558.798 28.6464   2
 -10   4   7 554.922 37.3161   7
  -4  10   7 522.092 33.4286   3
  10  -6   4 124.505 17.0747   4
  -6  10  -4 104.156 17.1799   3
 -10   6  -4 117.957 17.6958   6
  10  -4  -4 137.936 12.9323   4
  -6  -4   4 138.857 14.3739   2
 -10   4   4 122.694 18.6999   7
  -4  10   4 205.045 14.4742   2
  -4  10   4 206.962 21.7007   3
  -4  10   1 24.0014 11.0953   3
  10  -6   1 23.1892 9.04301   4
  -6  10  -1 27.6075 12.2560   3
  -6  -4   1 64.8410 9.57455   7
  10  -4  -1 40.3909 10.7658   4
  -4  -6  -1 48.8458 4.95428   7
 -10   6  -1 24.6684 11.0602   6
  -6  10   2 348.798 27.7037   3
  10  -6  -2 339.591 16.6848   4
  10  -4   2 264.285 22.5638   4
 -10   6   2 320.680 27.4473   2
 -10   4  -2 292.973 23.8065   6
  -4  10  -2 298.998 25.3922   3
  -4  -6   5 561.540 25.4379   2
  -6  10   5 524.863 33.5934   3
  10  -4   5 648.428 38.0852   4
 -10   4  -5 698.702 34.6366   6
  -4  10  -5 645.866 37.5963   3
  -6  10   5 530.925 28.7707   2
  -6  10   8 464.386 31.3680   3
 -10   6   8 399.559 33.6723   2
   6   4   8 596.273 43.2787   4
  -6  10   8 487.091 30.4758   2
  10  -4   8 723.473 45.3972   4
  -6  10   8 467.587 29.5014   6
 -10   6   8 403.486 33.9761   7
  -4  -6   8 620.125 30.6702   2
  -6  10   8 450.473 29.8462   7
 -10   6  11 160.325 25.2003   2
  -6  10  11 190.247 21.5406   7
  -6  10  11 221.277 24.0956   2
   6   4  11 162.761 27.1484   4
 -10   6  11 204.614 27.9726   7
  10  -4  11 143.255 25.5670   4
 -10   6  14 98.7451 24.4218   2
  -4  -6  14 39.8794 16.6642   2
  10  -4  14 38.6561 19.8044   4
  -6  10  14 87.8059 18.4420   2
   6   4  14 32.4257 20.4117   4
 -10   6  14 86.7089 24.8234   7
 -10   6  17 34.6562 23.3914   2
  -4  -6  17 20.0998 17.4982   2
   6   4  17 28.8908 22.5150   4
  10  -4  17 17.5395 22.2298   4
 -10   6  17 16.1926 20.5233   7
  -6  10  17 21.9765 16.3739   2
  -4  -6  20 68.8455 25.0349   2
 -10   6  20 31.0652 24.6531   2
  10  -4  20 34.0870 25.5407   4
  -6  10  20 30.4321 17.6642   2
 -10   6  20 11.6199 21.1724   7
   6   4  20 23.4818 22.2104   4
  10  -7  20 745.532 63.0278   5
 -10   3  20 662.013 61.6283   2
  -7  -3  20 708.200 59.1858   2
 -10   3  20 606.195 61.3872   7
   7 -10  20 722.464 60.2884   5
   7 -10  17 119.201 26.7520   5
   3   7  17 94.8789 25.6234   4
  10  -7  17 79.4885 25.1145   5
 -10   3  17 40.7921 24.3892   2
  -3  10  17 90.1919 23.2224   8
  -7  -3  17 74.5312 23.2067   2
  10  -7  14 1417.05 75.9601   4
 -10   3  14 1307.44 73.3054   2
   3   7  14 1360.19 72.6036   4
  -7  -3  14 1513.69 70.6982   2
  -3  10  14 1431.27 72.6424   8
   7 -10  14 1420.50 69.8440   5
  10  -7  11 806.373 50.5464   4
 -10   3  11 779.705 49.6943   2
  -7  -3  11 899.068 47.5261   2
  -3  10  11 791.040 50.9345   8
   3   7  11 921.408 57.0621   4
 -10   3  11 782.847 51.7901   7
   7 -10  11 794.041 44.9818   5
 -10   3   8 1408.11 63.3115   2
  -7  -3   8 1358.19 54.6497   2
  10  -7   8 1313.31 60.5080   4
 -10   3   8 1409.41 62.9603   7
   7 -10   8 1398.04 53.2490   5
  10  -7   5 13868.0 300.417   4
  -7  -3   5 13973.1 291.844   2
  -7  10  -2 3700.56 106.000   3
  10  -7   2 3541.09 93.1343   4
  10  -3  -2 3406.15 92.6807   4
 -10   3   2 3455.62 99.8830   7
  -3  10   2 3362.47 103.411   3
  -7  -3   2 3771.26 91.1541   7
 -10   7  -2 3533.07 103.804   6
  10  -7  -1 1347.22 40.4795   4
  -7  10   1 1398.15 58.4301   3
  10  -3   1 1427.27 55.0226   4
  -3  10  -1 1455.07 58.6868   3
 -10   7   1 1409.67 57.6850   6
  -3  -7   4 6867.32 137.618   2
  10  -3   4 6483.36 164.375   4
  -7  10   4 6295.69 160.257   6
  -7  10   4 6441.26 153.283   2
 -10   3  -4 6534.55 156.041   6
  10  -3   7 2.36062 16.0066   4
 -10   7   7 15.6146 13.2268   2
   7   3   7 6.83559 14.4546   4
 -10   7   7 33.9446 14.6601   7
  -7  10   7-0.82233 7.57054   2
  -7  10   7 14.9390 11.2566   6
  -3  -7   7-2.14195 7.40350   2
 -10   7  10 1916.06 78.8230   2
  -7  10  10 1930.28 72.4580   2
  10  -3  10 1837.90 80.9971   4
   7   3  10 1908.63 85.3462   4
 -10   7  10 1869.22 79.5483   7
  -7  10  10 1911.43 72.9488   7
 -10   7  13 745.135 52.1074   2
  10  -3  13 721.466 54.0252   4
   7   3  13 814.750 57.2027   4
  -7  10  13 766.668 47.9895   2
 -10   7  13 757.168 52.4001   7
  -7  10  13 842.615 49.1292   7
  10  -3  16 456.778 48.0989   4
 -10   7  16 321.626 39.9113   2
   7   3  16 380.538 43.4610   4
  -3  -7  16 352.714 35.1884   2
  -7  10  16 360.730 36.8861   2
  -7  10  16 360.666 34.8766   7
 -10   7  16 331.201 39.3625   7
  10  -3  19 324.642 44.8049   4
 -10   7  19 335.589 44.7418   2
  -7  10  19 252.793 35.2553   2
   7   3  19 243.288 40.0275   4
  -3  -7  19 315.247 38.3818   2
 -10   7  19 284.688 39.9194   7
   8 -10  18 185.498 32.4162   5
  10  -8  18 118.885 29.1782   5
 -10   2  18 149.292 32.2298   2
  -8  -2  18 209.051 33.7218   2
  10  -8  15 460.379 41.3435   5
 -10   2  15 299.318 37.2663   2
   2   8  15 496.083 44.4370   4
  -8  -2  15 476.860 41.9965   2
  -2  10  15 320.227 37.7307   8
   8 -10  15 416.015 39.2339   5
 -10   2  12 4.43553 14.4533   2
  -8  -2  12 5.17766 12.7726   2
   8 -10  12 10.1129 12.7137   5
  -2  10  12 3.05501 15.3490   8
   2   8  12 3.07702 16.3973   4
 -10   2   9 1795.03 76.2705   2
  10  -8   9 2087.74 80.0921   4
  -8  -2   9 2511.66 79.9911   2
 -10   2   9 1821.96 78.4728   7
  -2  10   9 1854.88 80.2063   8
   2   8   9 2457.66 91.6588   8
   2   8   6 2551.92 89.7947   8
  -2  10   6 2045.81 81.0344   8
 -10   2   6 2027.24 76.8363   2
  -8  -2   6 2448.44 76.1606   2
   8 -10   6 2378.68 68.0710   5
  -8  -2   3 134.720 16.0113   7
  10  -8   3 159.019 17.0065   4
  -8  -2   3 138.380 16.7964   2
 -10   2   3 172.905 19.7446   7
   2   8   0 2772.65 86.5439   8
  -8  -2   0 2789.63 70.5928   7
  10  -2   3 412.540 32.5681   4
  -8  10   3 415.416 26.6576   2
  -8  10   3 351.676 27.8186   6
 -10   2  -3 410.889 26.6192   6
 -10   8   6 158.837 21.4995   7
 -10   2  -6 152.887 16.0252   6
  -2  10  -6 191.717 17.2004   8
 -10   8   6 188.335 22.5518   2
   8   2   6 118.223 23.0423   4
  -8  10   6 162.682 18.3138   2
 -10   8   9 694.540 44.4099   2
  -8  10   9 614.478 38.1354   2
   8   2   9 544.997 46.2271   4
  -8  10   9 635.121 40.6976   7
 -10   8   9 768.387 48.1174   7
  -8  10  12 3.96784 10.5066   2
  -8  10  12-10.4541 12.8940   7
  10  -2  12 8.62391 18.3822   4
   8   2  12 19.5151 17.6666   4
 -10   8  12-2.98496 15.2622   2
 -10   8  12-1.51220 14.6422   7
  -8  10  15 62.2213 17.6412   7
 -10   8  15 68.0297 22.2525   2
  -8  10  15 58.5139 19.0317   2
   8   2  15 51.2783 23.2385   4
 -10   8  15 65.0982 21.5570   7
  10  -2  15 99.7426 25.8597   4
  10  -2  18 28.4499 22.0653   4
 -10   8  18 63.1185 27.7331   2
  -8  10  18 33.1413 18.7056   2
   8   2  18 16.0842 23.9077   4
 -10   8  18 42.7550 24.1531   7
  -8  10  18 38.8892 17.7745   7
   9 -10  19 90.3479 28.1781   5
  10  -9  19 82.6791 25.8295   5
 -10   1  19 144.913 33.2175   2
  -9  -1  19 97.3367 26.7174   2
   9 -10  16 195.334 30.1856   5
  10  -9  16 186.917 30.3409   5
 -10   1  16 286.859 38.5199   2
  -9  -1  16 268.656 34.9704   2
  -1  10  16 335.211 40.6820   8
   9 -10  13 273.202 28.9049   5
  10  -9  13 253.194 29.8468   5
 -10   1  13 318.198 34.2844   2
  -9  -1  13 230.500 29.4726   2
   1   9  13 218.770 29.7693   4
  -1  10  13 314.217 36.7584   8
  -1  10  10 319.702 33.9334   8
   9 -10  10 236.793 23.3207   5
 -10   1  10 326.176 31.0141   2
  -9  -1  10 173.599 23.7390   2
  -9  10 -10 214.259 23.6914   3
   1   9  10 166.040 27.6908   8
   1   9  10 179.537 26.1655   4
  -1  10  10 299.134 29.4427   4
 -10   1   7 20.4300 13.6996   2
   9 -10   7 14.3661 9.48785   5
   1   9   7 6.65133 15.0531   8
  -1  10   7 9.00339 15.0582   8
 -10   1   7 17.7694 13.4237   7
 -10   1   4 4431.37 115.850   7
   1   9   4 4039.76 121.697   8
  -9  -1   4 3833.37 108.042   7
  -9  -1   4 3771.79 109.477   2
  -1  10   4 4559.93 125.561   8
   1   9   1 1708.26 67.8760   8
  -9  -1   1 1694.82 57.5624   7
   1   9  -2 243.214 22.9865   8
  -1  10  -2 297.417 24.6517   8
  10  -1   2 292.048 27.1711   4
   9   1   5 1337.84 63.4533   4
  -1  10  -5 1205.25 46.8435   8
 -10   1  -5 1186.85 45.3157   6
 -10   9   5 1296.25 58.1259   6
  -9  10   8 30.2168 13.7955   7
 -10   9   8 11.9412 11.9067   2
  -9  10   8 61.8827 14.8788   2
   9   1   8 24.4587 17.7866   4
 -10   9   8 13.9631 14.2734   7
 -10   9   8 25.2299 15.1455   6
  -9  10   8 38.4587 13.7722   6
 -10   9  11 256.701 30.0161   2
  -9  10  11 267.808 28.3760   2
  10  -1  11 195.202 29.9396   4
   9   1  11 207.070 31.4633   4
  -9  10  11 276.796 30.4024   7
 -10   9  11 301.524 33.5641   7
  -9  10  11 336.520 30.0826   6
 -10   9  14 943.752 61.2359   2
  -9  10  14 1166.82 64.7443   2
  10  -1  14 817.570 62.2359   4
   9   1  14 1107.95 71.5939   4
  -9  10  14 1211.31 65.9181   7
 -10   9  14 1050.65 63.7997   7
 -10   9  17 10.2859 19.7294   2
  -9  10  17 11.5580 18.8335   2
   9   1  17 18.3279 23.8305   4
 -10   9  17 21.3243 19.8267   7
  -9  10  17 14.7571 16.6187   7
  10  -1  17 39.5027 23.0175   4
   9   1  20 10.2390 23.8166   4
 -10   9  20 28.7565 24.2970   2
 -10   9  20 26.2763 21.2063   7
  -9  10  20 20.2013 21.7378   2
  10  -1  20 10.4014 23.9411   4
  -9  10  20 37.3781 19.9169   7
  10 -10  20-2.15294 19.8187   5
 -10   0  20 2.33081 22.1302   2
  10 -10  17 207.566 32.5215   5
 -10   0  17 194.401 32.8257   2
  10 -10  14 550.233 42.9388   5
 -10   0  14 607.297 48.5348   2
   0  10  14 629.360 52.8382   8
  10 -10  11 405.132 32.7684   5
 -10   0  11 417.286 36.4372   2
   0  10  11 431.422 37.2040   4
   0  10  11 427.167 41.0305   8
   0  10   8 239.702 29.7822   8
 -10   0   8 151.878 23.3451   7
 -10   0   8 204.207 24.1282   2
   0  10   5 741.951 46.5463   8
 -10   0   2 117.734 16.0584   7
 -10  10   1 1078.55 52.0752   6
   0  10  -1 972.389 47.3723   8
 -10   0  -4 1424.29 51.7854   6
   0  10  -4 1477.86 55.9101   8
  10   0   4 1409.74 66.1596   4
  10   0   7 585.200 44.8229   4
 -10  10   7 661.871 41.5453   6
 -10  10   7 567.933 37.6279   2
 -10  10  10 250.810 27.5682   2
 -10  10  10 235.369 24.4200   3
 -10  10  10 240.432 29.2525   7
 -10  10  10 211.319 27.0449   6
 -10  10  13 173.387 27.5079   2
  10   0  13 124.387 28.6636   4
 -10  10  13 158.742 27.4139   7
 -10  10  13 179.939 26.3165   6
 -10  10  16 13.2043 18.6141   2
 -10  10  16 7.60615 18.7642   7
  10   0  16 18.1357 21.3090   4
 -10  10  19 55.0366 24.9178   2
 -10  10  19 34.2477 24.2281   7
  10   0  19 25.6263 24.8232   4
  11  -6  20 315.555 44.2933   5
 -11   5  20 244.059 40.6368   2
   5   6  20 337.198 43.4314   4
 -11   5  20 294.181 44.7441   7
  -6  -5  20 289.743 38.9283   2
 -11   5  17 2.11711 20.8907   2
  11  -6  17 10.9566 22.2153   4
  -6  -5  17 8.11657 16.1662   2
   5   6  17 14.5276 20.2883   4
 -11   5  17 2.16508 20.5576   7
  -5  11  17 21.0760 16.6769   8
  11  -6  14 1072.06 68.2305   4
 -11   5  14 1118.17 67.4556   2
   5   6  14 969.550 64.8669   4
  -6  -5  14 1075.96 57.2254   2
  -5  11  14 974.040 61.2515   8
 -11   5  14 1083.31 67.5114   7
 -11   5  11 2212.09 90.0940   2
  11  -6  11 2009.45 88.7529   4
  -6  -5  11 2012.67 74.6850   2
   5   6  11 2190.43 95.5810   4
 -11   5  11 2221.02 92.2135   7
 -11   5   8-5.12801 14.5048   2
 -11   5   8 11.6539 15.5513   7
  11  -6   8-1.18051 13.3565   4
  -6  -5   8-0.75879 9.22619   2
  11  -6   5 1658.33 64.8582   4
 -11   5   5 1882.85 71.9540   7
 -11   5   5 1959.90 73.8081   2
  -6  -5   5 1706.53 55.2011   2
  11  -6   2 327.542 24.3451   4
  11  -5  -2 427.288 22.9948   4
  11  -6  -1 1193.79 40.1791   4
  11  -5   1 1046.38 44.4184   4
 -11   6   4 1253.41 58.2449   7
  11  -5   4 1396.06 57.2890   4
  -5  -6   4 1392.46 43.8796   2
 -11   6   4 1336.52 59.9102   2
  -6  11   4 1364.83 47.2649   2
 -11   5  -4 1496.78 57.6001   6
  -6  11   7 118.714 15.6206   2
  11  -5   7 96.8909 19.4115   4
 -11   6   7 172.841 24.3132   7
 -11   6   7 164.479 23.2034   2
 -11   6  10 1641.99 74.7390   2
  11  -5  10 1538.42 72.2383   4
   6   5  10 1387.60 75.1428   4
 -11   6  10 1601.39 73.8715   7
  -5  11 -10 1475.91 62.5584   3
 -11   6  13 118.934 25.8098   2
 -11   6  13 97.3501 24.1025   7
  -6  11  13 80.7778 18.2195   2
   6   5  13 111.851 26.8084   4
  11  -5  13 108.216 26.5928   4
  11  -5  16 568.025 53.3747   4
 -11   6  16 534.005 51.0764   2
   6   5  16 507.456 49.8324   4
  -6  11  16 491.423 43.9166   8
  -5  -6  16 507.360 42.0124   2
 -11   6  16 547.088 50.8420   7
  -6  11  16 473.936 41.3545   2
  11  -5  19 534.953 56.1561   4
 -11   6  19 501.912 53.9888   2
   6   5  19 563.540 55.6987   4
  -6  11  19 532.293 48.5737   2
  -5  -6  19 609.195 50.8143   2
 -11   6  19 570.037 56.6071   7
 -11   4  18 57.8215 26.8897   2
  11  -7  18 50.5856 25.0645   5
  -7  -4  18 38.5737 22.0779   2
   4   7  18 40.4925 22.5992   4
 -11   4  18 55.7436 24.5727   7
  11  -7  15 1209.68 74.8920   4
 -11   4  15 1382.19 77.7204   2
   4   7  15 1413.05 77.6652   4
  -7  -4  15 1340.54 68.4566   2
 -11   4  15 1305.99 77.9845   7
  -4  11  15 1405.76 75.3849   8
  -4  11  12 23.7468 18.4172   8
  -7  -4  12 20.0826 13.9294   2
  11  -7  12 53.2340 20.4416   4
   4   7  12 24.2768 20.5708   4
 -11   4  12 24.7399 16.8746   7
 -11   4  12 39.6164 19.1576   2
  -7  11  -9 710.574 41.6782   3
 -11   4   9 975.439 54.7817   2
  11  -7   9 777.241 48.5285   4
   4   7   9 754.624 51.5050   4
 -11   4   9 870.599 52.0943   7
  -4  11   9 925.175 47.3736   3
 -11   4   6 4647.47 133.383   7
  -7  -4   6 4469.41 115.911   2
 -11   4   6 4561.61 131.261   2
  11  -7   3 361.343 25.6134   4
  11  -4  -3 309.629 21.3186   4
  11  -4   0 746.674 36.3649   4
  -7  -4   0 704.217 26.7589   7
  11  -4   3 3246.45 97.3738   4
 -11   4  -3 3400.07 96.6235   6
  -7  11   3 3322.26 88.9521   2
 -11   7   6 1012.10 53.5205   7
 -11   7   6 887.369 49.3472   2
  -7  11   6 953.265 41.7246   2
  -7  11   9 394.796 30.1866   3
 -11   7   9 403.277 36.5501   2
  11  -4   9 346.233 35.4615   4
   7   4   9 387.251 39.2118   4
 -11   7   9 404.371 38.2284   7
  -4  11  -9 384.735 31.6035   3
  11  -4  12 236.888 32.2509   4
  -7  11  12 204.566 25.0150   2
  -7  11  12 172.701 22.1512   7
   7   4  12 202.684 32.4479   4
 -11   7  12 192.468 28.9467   7
 -11   7  12 176.741 27.9431   2
 -11   7  15 657.631 54.0669   2
  11  -4  15 772.303 59.9793   4
   7   4  15 756.015 59.6370   4
  -7  11  15 710.490 49.0509   2
 -11   7  15 759.537 57.5381   7
 -11   7  18 2.23053 21.8055   2
  -7  11  18 14.8977 15.6174   2
  11  -4  18 14.3838 23.2135   4
 -11   7  18 24.5135 22.5927   7
   7   4  18 9.08463 21.5652   4
 -11   3  19 216.882 38.3620   2
  11  -8  19 146.273 32.5850   5
 -11   3  19 165.000 36.2193   7
  -8  -3  19 185.458 33.2484   2
  11  -8  16 228.285 33.0627   5
 -11   3  16 299.363 39.5255   2
  -3  11  16 318.925 39.9168   8
  -8  -3  16 303.346 35.2025   2
   3   8  16 282.410 36.6901   4
 -11   3  16 299.021 40.3856   7
   8 -11  16 219.399 31.4962   5
 -11   3  13 507.017 44.5351   2
  11  -8  13 563.083 46.6167   4
  -8  -3  13 553.359 42.1959   2
   3   8  13 569.349 47.3802   4
  -3  11  13 586.357 47.3556   8
 -11   3  13 501.098 45.8915   7
   8 -11  13 592.493 42.3644   5
   3   8  10 805.912 53.8406   4
 -11   3  10 871.898 53.5011   2
  -8  11 -10 873.351 45.8815   3
  -8  -3  10 860.625 46.1194   2
  11  -8  10 807.027 50.8882   4
  -3  11  10 863.105 55.0396   8
 -11   3  10 798.706 52.0936   7
  -3  11  10 841.568 47.0243   3
   8 -11  10 894.435 45.3995   5
  -8  11  -7 243.528 25.6354   3
  11  -8   7 249.030 25.9308   4
  -3  11   7 247.959 28.7544   8
  -3  11   7 186.036 24.5105   3
 -11   3   7 270.423 28.1093   7
 -11   3   7 266.833 28.1238   2
  -8  11  -4 4799.47 136.105   3
  11  -8   4 4698.53 125.732   4
  -8  -3   4 5144.91 125.198   2
 -11   3   4 4934.51 136.274   2
  -3  11   4 4905.13 136.495   3
  11  -8   1 4062.25 101.228   4
  11  -3  -1 4053.34 110.165   4
  -8  -3   1 4208.09 101.200   7
  11  -3   2 1977.50 72.4969   4
 -11   8   2 2070.12 76.8750   6
 -11   3  -2 2054.85 70.8458   6
  -8  11   5 1168.41 55.2674   3
 -11   8   5 1137.84 56.2918   7
 -11   8   5 1162.68 56.1112   2
 -11   3  -5 1071.97 46.7317   6
  -8  11   5 1261.82 50.0730   2
  -3  11  -5 1135.10 54.9774   3
 -11   8   5 1211.06 58.1494   6
  -8  11   8 150.701 21.2373   3
  11  -3   8 151.742 25.6982   4
   8   3   8 125.646 25.3623   4
  -3  11  -8 146.969 21.2534   3
 -11   8   8 135.336 23.2962   7
 -11   8   8 142.370 22.0118   2
  -8  11  11 7.15276 10.7384   2
  -8  11  11-1.22646 10.5453   7
  11  -3  11 28.4496 18.8008   4
   8   3  11 5.42157 19.5641   4
 -11   8  11 4.81744 16.7022   7
 -11   8  11 1.50553 15.5281   2
 -11   8  14 526.853 46.8149   2
  11  -3  14 508.108 48.7269   4
  -8  11  14 626.870 45.9059   2
   8   3  14 519.594 50.1236   4
  -8  11  14 622.080 45.0262   7
 -11   8  14 567.381 49.6403   7
 -11   8  17-4.23808 20.7144   2
  -8  11  17-8.96935 14.4524   2
   8   3  17 6.89109 21.8096   4
  11  -3  17-2.34201 22.6770   4
 -11   8  17 2.07823 18.5104   7
   8   3  20 26.3363 25.3151   4
  -8  11  20 8.39964 15.9529   2
 -11   8  20 23.4658 24.2039   7
   9 -11  20 198.464 35.5078   5
  11  -9  20 234.149 36.9175   5
  -9  -2  20 197.332 36.5476   2
 -11   2  17 16.7289 20.4416   2
   9 -11  17 10.6785 17.3981   5
  11  -9  17 7.45905 20.9495   5
  -9  -2  17 3.79638 19.0737   2
  -2  11  17 2.03114 20.2266   8
 -11   2  17-4.54100 20.9012   7
  11  -9  14 823.234 52.5469   5
 -11   2  14 671.424 52.7194   2
  -9  -2  14 859.442 54.6306   2
   2   9  14 769.614 54.0138   4
  -2  11  14 709.822 55.7269   8
 -11   2  14 676.404 55.7674   7
   9 -11  14 789.088 51.4435   5
 -11   2  11 924.412 56.6516   2
  -9  -2  11 810.719 48.8196   2
   2   9  11 835.367 55.6408   4
  -2  11  11 835.963 55.9347   8
 -11   2  11 926.873 57.8916   7
   9 -11  11 1038.16 50.4516   5
  -9  11  -8 685.011 42.1983   3
   2   9   8 829.235 53.1711   8
  -2  11   8 594.860 44.8876   8
 -11   2   8 617.616 42.5056   7
  -2  11   8 611.576 41.0117   3
 -11   2   8 585.282 41.3114   2
  -9  -2   8 822.096 43.7172   2
  -9  11  -5 2857.38 93.2534   3
  -2  11   5 2498.27 93.3749   8
  -2  11   5 2549.69 90.2716   3
 -11   2   5 2429.91 86.4003   7
  -9  -2   5 2738.84 85.1612   7
 -11   2   5 2496.41 88.9894   2
  -9  -2   5 2711.67 84.6764   2
   2   9   5 2898.23 100.063   8
  -2  11   2 775.150 45.3154   8
 -11   2   2 879.814 43.0021   7
  -9  -2   2 864.384 37.9967   7
  -2  11   2 834.773 47.5365   3
  -9  11   1 880.232 47.9538   3
  11  -2   1 1042.16 49.4453   4
  -2  11  -1 966.034 50.9406   3
 -11   9   1 909.823 49.5426   6
  -9  11   4 1255.93 57.8009   3
  -2  11  -4 1177.57 50.0519   8
  -2  11  -4 1226.56 58.1928   3
  -9  11   4 1295.91 52.7725   2
  -9  11   4 1231.36 56.1500   6
 -11   2  -4 1144.97 48.3137   6
 -11   9   4 1279.07 59.3649   6
 -11   9   4 1326.06 58.5681   2
  -2  11  -7 22.1686 14.7322   3
 -11   9   7 77.3557 18.3183   2
  -9  11   7 78.8120 17.0900   3
   9   2   7 48.7624 20.0633   4
  11  -2   7 34.8429 17.6844   4
 -11   9   7 87.5435 19.4056   7
  -9  11   7 47.4331 15.4977   6
 -11   9   7 66.8485 18.7788   6
 -11   9  10 785.645 51.2367   2
  -9  11  10 837.569 47.1975   2
  -9  11  10 764.417 43.8150   3
 -11   9  10 825.065 53.1303   7
  11  -2  10 831.654 55.6799   4
   9   2  10 786.119 57.2744   4
  -9  11  10 822.579 49.2295   7
  -9  11  10 813.541 45.6988   6
  -9  11  13 10.2896 11.6811   2
  -9  11  13 22.4002 15.9187   7
   9   2  13 21.8894 21.3782   4
  11  -2  13 27.1258 21.7692   4
 -11   9  13 8.91532 17.9193   7
 -11   9  13 23.5704 18.2286   2
 -11   9  16 300.431 39.2870   2
  -9  11  16 279.626 34.8488   2
   9   2  16 333.919 43.7484   4
  11  -2  16 207.821 36.7397   4
  -9  11  16 231.508 31.0714   7
 -11   9  16 246.743 35.7732   7
 -11   9  19 237.187 38.4086   2
  -9  11  19 183.981 32.0591   2
   9   2  19 176.637 36.7093   4
  11  -2  19 213.765 40.4884   4
 -11   9  19 170.869 33.6381   7
 -11   1  18 4.33417 17.9404   2
 -10  -1  18 12.3506 18.7488   2
  10 -11  18 31.0353 22.1025   5
  11 -10  18 29.4773 21.4260   5
  11 -10  15 522.992 45.0558   5
 -11   1  15 546.708 48.4207   2
 -10  -1  15 537.865 46.0290   2
  -1  11  15 477.431 47.8276   8
  10 -11  15 561.281 44.6627   5
  10 -11  12 67.0681 16.9627   5
 -10  -1  12 48.5732 18.1420   2
  11 -10  12 71.1676 18.8619   5
  -1  11  12 96.9589 25.3185   8
   1  10  12 56.3766 22.0937   4
 -11   1  12 81.9284 21.9002   7
 -11   1  12 77.0548 21.4677   2
 -10  11  -9 397.478 33.5969   3
   1  10   9 535.165 44.3459   8
 -11   1   9 330.131 33.1443   7
  -1  11   9 315.400 35.1374   8
 -11   1   9 324.674 32.4261   2
 -10  -1   9 492.264 36.7377   2
 -10  -1   6 982.822 48.5061   7
 -10  11  -6 918.193 49.6504   3
   1  10   6 1064.04 58.5750   8
 -11   1   6 877.254 47.9935   7
 -11   1   6 821.434 47.7711   2
  -1  11   6 873.119 53.5341   8
 -10  -1   6 916.069 47.3865   2
  -1  11   3 152.007 22.6679   8
   1  10   3 151.058 23.2515   8
 -10  -1   3 215.902 20.6444   7
  -1  11   3 149.838 23.0081   3
  -1  11   0 1017.84 54.3679   3
 -11  10   0 1077.50 54.2520   6
  -1  11  -3 1.23088 13.7354   3
   1  10  -3 29.7428 12.2990   8
  -1  11  -3 21.4598 11.8931   8
 -10  11   3 33.9372 14.2555   6
 -11  10   3 31.2014 14.6863   6
 -10  11   6 1696.56 70.3665   3
  11  -1   6 1995.75 82.3633   4
  10   1   6 1952.84 83.4754   4
 -11  10   6 1676.80 71.7426   2
 -10  11   6 1714.19 71.7188   6
 -10  11   6 1803.09 69.9647   2
 -11  10   6 1792.54 74.2789   6
 -10  11   9 588.965 40.4816   3
  11  -1   9 868.080 56.0524   4
  10   1   9 791.271 56.0737   4
 -10  11   9 612.671 43.7203   7
 -11  10   9 712.255 47.8708   7
 -10  11   9 645.406 43.1203   6
 -11  10   9 736.016 47.8011   6
 -11  10   9 685.705 46.1445   2
 -10  11   9 689.003 43.8327   2
  11  -1  12 60.9697 24.9486   4
 -11  10  12 66.5042 20.6242   7
  10   1  12 56.6213 24.6284   4
 -10  11  12 72.4121 21.1381   7
 -11  10  12 95.7729 22.7208   2
 -10  11  12 61.2401 17.2304   2
 -10  11  12 86.2519 19.6768   6
 -11  10  12 68.0556 20.2042   6
 -11  10  15 713.563 56.1672   2
 -10  11  15 718.524 53.2433   2
  11  -1  15 874.203 66.4065   4
  10   1  15 859.652 66.3229   4
 -10  11  15 704.449 54.0014   7
 -11  10  15 796.603 59.4292   7
 -11  10  18 43.7676 25.2932   2
 -10  11  18 37.4984 22.0439   2
  11  -1  18 74.4763 30.1987   4
  10   1  18 80.4319 29.6289   4
 -10  11  18 31.5912 19.6821   7
 -11  10  18 53.0596 25.2050   7
  11 -11  19 30.3633 22.4276   5
 -11   0  19 62.2712 27.3809   2
  11 -11  16 825.305 56.0213   5
 -11   0  16 871.353 61.8726   2
  11 -11  13 3.75943 14.7654   5
   0  11  13-1.99856 20.2606   8
 -11   0  13 8.25033 16.5803   2
   0  11  10-1.75293 17.7716   8
 -11   0  10 1.39525 13.7687   2
 -11  11 -10 32.6117 15.5574   3
   0  11  10 7.20831 15.3662   4
 -11   0  10 16.4896 14.5164   7
 -11   0   7 16.6424 13.3600   2
   0  11   7 25.0592 16.9593   8
 -11   0   7 21.4265 14.0306   7
   0  11   4 2027.58 82.0904   8
 -11   0   4 1953.40 74.9231   2
   0  11   1 53.5278 17.4148   8
 -11   0   1 35.0109 10.5250   7
 -11  11   2 59.8636 17.0050   6
  11   0   5 1826.67 80.2676   4
 -11  11   5 1728.78 69.9311   2
 -11  11   5 1600.36 71.6389   6
 -11  11   8 26.5479 14.0100   2
 -11  11   8 23.8882 14.2679   6
 -11  11  11 303.052 33.4113   2
  11   0  11 244.833 35.2427   4
 -11  11  11 315.454 34.7964   7
 -11  11  11 284.050 31.4218   6
 -11  11  14 1212.14 71.7967   7
 -11  11  14 1193.00 69.3028   2
  11   0  14 1275.22 80.2072   4
 -11  11  17 22.3018 22.1184   7
  11   0  17 7.50674 24.2303   4
 -11  11  17 18.6044 20.0179   2
  -6  12   0 1218.10 57.7879   3
  12  -6   0 1231.05 45.7195   4
 -12   6   0 1172.52 55.6882   6
  -6  12  -3 507.085 36.5082   3
  -6  12   3 498.010 36.1638   3
  12  -6   3 488.090 31.9022   4
  12  -6   6 3083.56 101.317   4
 -12   6   6 3287.63 108.659   7
 -12   6   6 3259.57 108.373   2
  -6  12  -6 3021.81 99.5390   3
  -6  12   6 3123.35 100.224   3
  12  -6   9 3102.45 108.091   4
   6   6   9 2982.57 117.265   4
 -12   6   9 3379.93 117.544   7
  -6  12  -9 3137.81 103.157   3
  -6  12   9 3272.16 103.955   3
 -12   6   9 3293.01 114.327   2
  12  -6  12 74.0869 22.8871   4
   6   6  12 67.1845 25.4261   4
 -12   6  12 88.7961 24.7835   7
 -12   6  12 81.2856 24.5089   2
 -12   6  15 808.733 60.9391   2
  12  -6  15 710.023 59.6880   4
   6   6  15 718.996 58.8056   4
  -6  12  15 847.048 58.8680   8
 -12   6  15 783.876 60.9143   7
 -12   6  18 201.435 36.1519   7
  12  -6  18 159.811 34.3552   4
   6   6  18 174.119 35.1719   4
 -12   6  18 179.560 35.5325   2
  12  -7  19 2.19323 21.4397   5
   5   7  19-8.88223 22.3127   4
 -12   5  19-9.90243 24.4273   7
 -12   5  19-2.40197 20.3984   2
  -7  -5  16 3.06335 17.0841   2
   5   7  16 6.26084 20.7822   4
 -12   5  16 17.2854 19.2449   7
  -5  12  16 9.41400 18.5781   8
 -12   5  16-8.39999 22.3814   2
  12  -7  16 10.7066 22.4566   4
  12  -7  13-1.81512 19.0412   4
  -5  12  13 28.0822 21.8602   8
   5   7  13 29.0205 22.2006   4
 -12   5  13 24.2110 18.7195   7
 -12   5  13 52.0638 20.3178   2
  -7  12 -10 93.7587 18.6343   3
   5   7  10 219.046 32.1252   4
  12  -7  10 117.391 24.3320   4
 -12   5  10 171.751 26.9984   2
 -12   5  10 175.517 28.2172   7
  -5  12  10 231.087 25.6888   3
  -7  12  -7 318.311 29.5412   3
  12  -7   7 302.195 29.6296   4
 -12   5   7 341.004 33.7034   7
 -12   5   7 327.928 32.4354   2
  -5  12   7 392.037 32.5862   3
  -7  12  -4 164.744 22.9908   3
 -12   5   4 127.503 21.8146   2
  12  -7   4 107.892 17.3937   4
 -12   5   4 161.081 23.0684   7
 -12   7  -4 174.924 22.1481   6
  -5  12   4 150.863 22.8143   3
  -5  12   1 8.08162 12.5989   3
  -7  12  -1 21.7817 13.2464   3
  12  -5  -1 16.8664 9.46418   4
  12  -7   1 20.4471 9.86353   4
 -12   7  -1 31.9083 14.0202   6
  -5  12  -2 47.8074 15.7497   3
  -7  12   2 28.5837 14.4993   3
  12  -5   2 20.9744 11.3976   4
 -12   7   2 70.3508 16.8821   6
  -7  12   5 248.052 26.4542   3
 -12   7   5 286.672 30.0640   7
 -12   7   5 307.251 30.8419   2
  -5  12  -5 269.256 28.0686   3
  12  -5   8 120.796 22.8148   4
 -12   7   8 157.472 25.2183   7
   7   5   8 138.775 27.3579   4
  -5  12  -8 162.269 23.1478   3
 -12   7   8 161.878 24.9396   2
  -7  12   8 149.432 21.9822   3
  12  -5  11 17.7975 17.6512   4
 -12   7  11-1.66157 17.2836   2
   7   5  11 46.8761 22.2550   4
 -12   7  11 6.78457 16.5823   7
   7   5  14 22.9697 21.5574   4
 -12   7  14 71.6358 25.6213   7
  12  -5  14 36.6052 22.3710   4
 -12   7  14 86.5261 25.1481   2
 -12   7  17 13.2549 20.7648   7
   7   5  17 13.9041 22.6534   4
  -7  12  17 1.83722 13.5127   8
 -12   7  17 17.5665 22.2605   2
  12  -5  17 2.36459 22.4515   4
   7   5  20 14.7825 22.9214   4
  -8  -4  20 601.136 54.5423   2
  12  -8  17 62.5875 24.4339   5
  -8  -4  17 8.81865 19.2490   2
  -4  12  17 36.2081 20.9306   8
 -12   4  17 41.2431 26.4728   7
   4   8  17 34.6820 23.2520   4
 -12   4  17 26.3896 22.1055   2
 -12   4  14 470.458 45.2634   2
  12  -8  14 576.709 50.8787   4
  -8  -4  14 603.555 44.2871   2
   4   8  14 509.176 48.3835   4
  -4  12  14 406.113 43.0559   8
 -12   4  14 496.983 48.4284   7
 -12   4  11 1764.07 83.7305   2
  -8  -4  11 1896.32 73.8036   2
  12  -8  11 1876.22 84.1190   4
   4   8  11 1795.43 87.0129   4
  -4  12  11 1638.59 81.6601   8
 -12   4  11 1666.01 82.0796   7
  -8  12  -8 155.231 22.3257   3
  12  -8   8 154.135 24.0846   4
  -4  12   8 131.316 22.0874   3
 -12   4   8 126.606 25.0017   7
 -12   4   8 169.440 26.4291   2
  -8  12  -5 733.477 44.9470   3
 -12   4   5 839.920 48.0231   7
 -12   4   5 833.785 49.0709   2
  -8  -4   5 926.555 40.6931   2
  -4  12   5 664.177 43.8335   3
  -4  12   2 24.1350 14.2251   3
  12  -8   2 31.6200 10.4909   4
  -8  12  -2 17.5561 13.9750   3
 -12   8  -2 30.7867 13.2664   6
  12  -4  -2 12.8448 10.5522   4
  -8  12   1 4402.51 128.528   3
  12  -4   1 4388.38 119.020   4
 -12   8   1 4502.90 129.372   6
  -4  12  -1 4174.05 127.889   3
  -8  12   4 1202.69 58.4096   3
  -8  12   4 1263.78 49.3278   2
 -12   8   4 1311.70 61.7833   2
 -12   8   4 1274.71 62.2240   6
  -4  12  -4 1081.29 56.3479   3
  -8  12   7 272.666 27.7076   3
  12  -4   7 418.596 36.6512   4
   8   4   7 237.553 31.8452   4
 -12   8   7 266.194 29.8161   2
  -4  12  -7 370.849 32.7118   3
 -12   8   7 281.375 31.6061   7
  -8  12  10 2411.69 88.4260   3
  -8  12  10 2584.62 89.3831   2
  12  -4  10 2887.03 108.782   4
   8   4  10 2889.82 115.711   4
 -12   8  10 2643.42 104.317   7
  -4  12 -10 2912.28 96.1260   3
 -12   8  10 2703.05 103.885   2
  -8  12  13 10.8731 11.9678   2
   8   4  13 2.06087 20.3352   4
 -12   8  13 9.51876 18.4338   7
 -12   8  13 1.81001 16.4841   2
  12  -4  13 3.75736 19.3768   4
 -12   8  16 760.758 60.4514   2
  12  -4  16 781.870 65.2464   4
  -8  12  16 705.913 52.3912   2
 -12   8  16 716.831 60.1394   7
  -8  12  16 668.689 51.7019   8
 -12   8  19 530.625 55.6326   2
  12  -4  19 610.130 63.0472   4
   8   4  19 693.061 62.6965   4
  -8  12  19 611.580 52.4768   2
 -12   8  19 559.919 57.6407   7
  12  -9  18 18.2593 20.0197   5
  -9  -3  18 38.4000 22.4761   2
 -12   3  18 2.44690 23.2334   7
  -3  12  18-8.56661 21.5208   8
 -12   3  18 11.4503 20.3982   2
  12  -9  15 530.586 45.5752   5
 -12   3  15 344.980 41.6554   2
  -9  -3  15 487.189 43.9962   2
   3   9  15 484.970 46.5318   4
 -12   3  15 319.257 42.4350   7
  -3  12  15 356.596 43.9571   8
   9 -12  15 407.511 39.5372   5
 -12   3  12 277.168 36.3212   2
  -9  -3  12 356.731 34.1745   2
   3   9  12 406.146 42.6746   4
  -3  12  12 321.858 38.6705   8
 -12   3  12 294.923 37.0947   7
  -3  12   9 105.992 21.4769   3
 -12   3   9 64.0881 19.8863   2
  12  -9   9 64.4441 17.9639   4
  -9  12  -9 87.2146 19.0951   3
  -9  -3   9 30.4654 15.2317   2
 -12   3   9 68.4008 18.8845   7
  -3  12   9 69.1318 20.4021   8
 -12   3   6 23.4835 14.8704   2
  -3  12   6 17.5635 15.2598   3
  12  -9   6 31.4341 13.8914   4
  -9  12  -6 38.4701 15.2345   3
  -3  12   6 2.82314 16.5289   8
 -12   3   6 20.4497 16.6442   7
  12  -9   3 937.059 40.6794   4
  -9  12  -3 897.963 49.9748   3
 -12   3   3 812.440 44.5879   7
  -9  -3   3 769.545 37.2107   7
  -3  12   3 770.318 47.6916   3
  -9  12   0 904.044 50.7830   3
  12  -3   0 1003.44 48.1952   4
 -12   9   0 1039.74 54.2850   6
  -3  12   0 840.928 49.8980   3
  -9  12   3 233.000 26.5693   3
  -3  12  -3 274.805 29.3279   3
 -12   9   3 284.846 29.3520   6
  -9  12   6 173.716 23.2621   3
  -3  12  -6 142.632 23.4573   3
  12  -3   6 163.888 25.1326   4
 -12   9   6 251.318 28.3749   2
   9   3   6 114.455 24.6384   4
  -9  12   6 155.862 21.3932   6
 -12   3  -6 177.534 19.6039   6
 -12   9   6 252.109 30.0631   6
  -3  12  -9-2.50623 14.6690   3
 -12   9   9 14.7389 16.0782   2
   9   3   9-1.88430 19.2692   4
  12  -3   9-9.93305 21.2056   4
  -9  12   9 4.50165 10.0243   2
 -12   9   9 9.39261 15.4467   7
  -9  12   9 8.13219 13.0516   3
  -9  12   9 14.8388 13.0956   6
  -9  12  12 140.567 22.0407   2
  -9  12  12 151.567 23.5596   7
  12  -3  12 205.241 33.3934   4
   9   3  12 129.084 29.4336   4
 -12   9  12 146.955 28.6248   2
 -12   9  12 180.748 30.3402   7
 -12   9  15 519.206 49.6374   2
  -9  12  15 454.897 41.0504   7
  -9  12  15 482.666 42.6389   2
  12  -3  15 670.700 57.4454   4
 -12   9  15 652.922 56.1388   7
   9   3  15 508.905 52.2012   4
 -12   9  18 84.8391 29.0452   7
  -9  12  18 87.8117 23.4892   2
   9   3  18 97.8005 30.3462   4
  12  -3  18 105.001 32.6614   4
 -12   9  18 62.2447 25.7620   2
  12 -10  19 263.521 39.2884   5
 -10  -2  19 281.476 39.8513   2
  10 -12  19 328.842 41.3119   5
  10 -12  16 161.633 28.9718   5
  12 -10  16 149.344 29.2197   5
 -12   2  16 121.175 30.6711   7
 -12   2  16 155.362 31.1450   2
  -2  12  16 117.274 30.1213   8
 -10  -2  16 82.4302 24.5341   2
  12 -10  13 186.639 27.3247   5
 -10  -2  13 196.002 28.0738   2
   2  10  13 274.263 36.0378   4
  -2  12  13 199.464 33.3194   8
 -12   2  13 178.587 30.2774   2
 -12   2  13 166.800 30.8618   7
 -10  -2  10 2017.49 81.7986   2
 -10  12 -10 2204.24 83.9762   3
   2  10  10 2158.03 93.0268   4
  -2  12  10 2249.41 97.1306   8
 -12   2  10 2208.85 92.8857   7
 -12   2  10 2196.74 90.9015   2
 -10  12  -7 190.172 25.6443   3
  -2  12   7 135.930 23.8543   3
 -12   2   7 154.640 24.7304   2
   2  10   7 180.452 29.7527   8
 -12   2   7 171.241 24.3114   7
 -10  -2   7 141.514 21.1000   7
 -10  -2   7 155.408 21.3027   2
  -2  12   7 143.764 25.7556   8
 -10  12  -4 597.703 41.8087   3
   2  10   4 514.390 41.9621   8
 -12   2   4 577.622 38.0669   7
 -10  -2   4 531.026 32.5504   7
 -12   2   4 570.056 40.2136   2
  -2  12   4 583.073 42.2171   3
  -2  12   4 538.070 41.0790   8
  12  -2  -1 1064.89 50.8047   4
  -2  12   1 1101.27 55.2052   8
   2  10   1 930.140 52.5751   8
 -12  10  -1 1112.25 57.2213   6
  -2  12   1 1040.52 56.9707   3
 -10  12   2 1135.31 58.9221   3
 -12  10   2 1132.03 59.9207   6
 -10  12   5 2285.44 86.5882   3
  12  -2   5 2277.16 89.3080   4
  10   2   5 2377.65 95.7734   4
  -2  12  -5 2315.42 75.7844   8
 -10  12   5 2245.66 78.7357   2
 -12  10   5 2146.27 84.6504   2
 -10  12   5 2280.55 84.7523   6
  -2  12  -5 2516.01 91.3764   3
 -12  10   5 2053.14 85.7466   6
 -10  12   8 513.458 37.9725   3
  12  -2   8 451.450 42.5103   4
  10   2   8 425.672 42.7599   4
 -12  10   8 480.612 41.4052   7
 -10  12   8 425.645 35.9622   6
 -12  10   8 443.687 38.5099   6
 -12  10   8 435.095 37.4455   2
 -10  12   8 469.485 34.5811   2
 -12  10  11 566.894 46.3189   2
 -10  12  11 575.646 42.4920   2
  12  -2  11 645.360 53.1374   4
 -10  12  11 583.033 45.0323   7
  10   2  11 589.638 51.3364   4
 -12  10  11 537.938 46.7917   7
 -10  12  11 519.712 39.7358   6
 -12  10  11 608.778 47.2110   6
 -10  12  14 210.237 29.7936   7
 -10  12  14 273.477 31.9961   2
  10   2  14 281.178 41.1907   4
  12  -2  14 219.679 36.9690   4
 -12  10  14 234.502 35.2674   7
 -12  10  14 177.039 33.0091   2
 -10  12  17 11.5534 14.6316   2
  12  -2  17 14.7249 22.3535   4
  10   2  17 30.0003 25.7880   4
 -10  12  17 16.8975 16.3429   7
 -12  10  17 48.9573 25.3577   7
 -12  10  17 36.8903 23.6751   2
  11 -12  17 26.6567 22.0044   5
  12 -11  17 12.0065 18.4302   5
 -12   1  17 38.0187 24.5115   7
 -12   1  17 42.9006 23.2255   2
 -11  -1  17 14.0032 19.7439   2
 -11  -1  14 152.023 28.3098   2
  -1  12  14 114.071 29.4273   8
 -12   1  14 107.370 26.6237   2
 -12   1  14 115.661 28.1425   7
   1  11  11 86.5945 26.8456   8
  -1  12  11 55.2304 24.2892   8
 -11  -1  11 62.7333 20.3924   2
 -11  12 -11 49.9669 17.5518   3
 -12   1  11 73.0663 21.6781   2
 -12  11 -11 54.9561 17.1440   3
   1  11  11 83.9751 21.9191   4
 -12   1  11 73.7344 22.1930   7
 -11  -1  11 56.7973 19.7670   7
 -12   1   8 5.47850 13.2622   7
 -12   1   8 12.2735 13.9460   2
 -11  -1   8 1.22829 12.1203   2
   1  11   8 18.9325 19.0577   8
  -1  12   8 5.02714 17.4293   8
 -11  12  -8-1.31962 14.2861   3
 -11  -1   8 10.3788 13.9366   7
 -12   1   5 629.515 41.6722   7
 -11  12  -5 663.201 44.6312   3
   1  11   5 717.134 50.2294   8
  -1  12   5 717.409 49.1605   8
 -11  -1   5 639.428 38.8603   7
 -11  -1   5 706.923 42.1401   2
 -12   1   5 626.551 43.1465   2
  -1  12   2 1.29546 13.5865   8
   1  11   2 15.8934 15.5044   8
 -11  -1   2 8.20954 10.0438   7
  12  -1   1 282.236 29.0721   4
 -12  11   1 253.266 29.2199   6
   1  11  -1 207.242 25.0981   8
  -1  12  -1 294.887 28.0587   8
 -11  12   4 598.849 42.5080   3
  11   1   4 608.676 46.4776   4
  12  -1   4 720.769 49.2259   4
 -11  12   4 584.044 41.7780   6
 -12  11   4 678.286 46.1205   6
 -11  12   7 184.664 24.6382   3
  12  -1   7 142.475 25.8267   4
  11   1   7 135.050 30.3543   4
 -12  11   7 184.165 26.2779   2
 -11  12   7 162.118 23.0497   2
 -11  12   7 194.876 26.5682   6
 -12  11   7 149.847 25.0263   6
 -11  12  10 521.904 39.5713   3
  12  -1  10 585.740 50.3350   4
  11   1  10 462.781 46.7048   4
 -12  11  10 614.276 48.2092   7
 -11  12  10 561.902 42.4408   6
 -12  11  10 645.746 47.1434   6
 -12  11  10 565.443 44.4897   2
 -11  12  10 576.042 42.7553   2
 -12  11  13 310.576 38.4010   2
 -11  12  13 353.209 37.2623   2
  12  -1  13 252.975 38.0471   4
  11   1  13 311.889 42.6887   4
 -12  11  13 269.059 37.8839   7
 -11  12  13 334.884 38.1657   7
 -12  11  13 291.584 35.5788   6
  11   1  16 62.0863 27.5423   4
  12  -1  16 123.929 32.8150   4
 -11  12  16 96.9559 26.8525   7
 -12  11  16 93.0392 27.8627   7
 -12  11  16 62.4820 25.0619   2
 -11  12  16 82.6159 25.4560   2
 -12  11  19 48.5827 26.5622   7
 -11  12  19 49.1629 23.3413   7
 -11  12  19 77.9191 27.5804   2
 -12   0  18 133.399 31.6905   2
 -12   0  15 643.637 54.1736   2
 -12   0  15 509.399 51.7995   7
   0  12  12 161.441 31.0744   8
 -12   0  12 105.844 24.6624   2
 -12   0  12 166.270 29.6342   7
 -12  12  -9 708.590 47.9645   3
   0  12   9 727.059 55.8018   8
 -12   0   9 743.314 49.9991   7
 -12   0   9 749.683 48.9146   2
   0  12   6 224.871 32.1007   8
 -12   0   6 251.361 27.4181   7
 -12   0   6 243.059 27.8745   2
   0  12   3 473.025 40.3880   8
   0  12   0 3284.38 108.676   8
  12   0   3 232.936 29.5501   4
   0  12  -3 181.012 22.9528   8
 -12  12   3 257.367 29.8210   6
 -12  12   6 235.944 29.1940   2
 -12  12   6 305.214 33.3816   6
  12   0   9 233.749 36.0705   4
 -12  12   9 169.783 25.3651   3
 -12  12   9 188.897 27.8057   2
 -12  12   9 174.070 26.7230   6
  12   0  12 900.689 66.4008   4
 -12  12  12 725.449 55.2709   7
 -12  12  12 736.877 52.4890   6
 -12  12  12 839.619 56.6889   2
 -12  12  15 1005.70 67.9100   2
 -12  12  15 954.977 67.0017   7
 -12  12  18 99.3012 29.4071   7
 -12  12  18 128.532 31.2435   2
   6   7  17 85.5101 28.4678   4
  13  -7  17 93.4009 31.6892   4
  -6  13  17 52.9260 23.5449   8
 -13   6  17 51.5592 25.9788   7
 -13   6  17 62.7999 28.1349   2
  13  -7  14-4.05424 22.7736   4
  -6  13  14 9.65431 18.3335   8
   6   7  14 6.37873 21.3654   4
 -13   6  14 2.06150 20.3416   2
 -13   6  14 24.7591 20.9168   7
  -7  13 -11 58.7901 18.5080   3
 -13   6  11 47.1531 20.8716   2
  13  -7  11 68.1446 22.5562   4
 -13   6  11 47.1232 22.1987   7
   6   7  11 83.5747 25.6994   4
 -13   6   8 148.703 25.7506   7
  -7  13  -8 97.4367 20.9428   3
 -13   6   8 150.533 26.0130   2
  13  -7   8 105.073 21.3775   4
  -6  13   8 156.474 24.3317   3
  13  -7   5 217.012 24.0435   4
 -13   6   5 163.361 24.5268   7
 -13   6   5 172.252 26.0379   2
  -6  13   5 207.759 26.7536   3
  -7  13  -5 224.955 27.4321   3
  -7  13  -2 444.869 36.3368   3
  13  -7   2 402.106 28.2423   4
 -13   7  -2 414.203 33.5769   6
  13  -6   1 55.2874 13.1636   4
  -6  13  -1 75.1691 18.2087   3
  -7  13   1 1.25440 13.8036   3
 -13   6  -1 62.1637 16.5317   6
 -13   7   1 11.5208 13.8744   6
 -13   7   4-2.79036 14.1446   2
  -6  13  -4 5.13378 12.7817   3
  -7  13   4 20.3818 14.3118   3
 -13   6  -4 13.2173 13.1463   6
 -13   7   7 121.491 23.1493   2
  -6  13  -7 128.044 22.9737   3
  -7  13   7 82.4102 19.3722   3
  13  -6   7 136.342 22.7924   4
 -13   7   7 121.645 24.7070   7
  13  -6  10 546.682 45.0075   4
   7   6  10 465.423 47.1439   4
  -6  13 -10 582.112 41.2174   3
  -7  13  10 548.831 40.1747   3
 -13   7  10 553.406 46.5757   2
 -13   7  13 30.0457 21.5225   7
  13  -6  13 13.8776 19.9270   4
   7   6  13 42.9465 21.7743   4
 -13   7  13 23.7074 21.0615   2
  13  -6  16 13.8375 23.1781   4
  -7  13  16 25.5934 19.7873   8
   7   6  16 32.4595 24.9098   4
 -13   7  16 20.2880 22.4523   7
 -13   7  16 33.4836 23.9829   2
   7   6  19 69.3186 29.1979   4
  13  -8  18 329.830 42.8000   5
 -13   5  18 397.088 49.5863   2
   5   8  18 364.070 47.8195   4
  -5  13  18 385.990 46.6624   8
 -13   5  18 378.365 48.1873   7
 -13   5  15 2937.26 123.100   2
  13  -8  15 2715.76 118.075   4
   5   8  15 2495.90 115.396   4
  -5  13  15 2624.37 114.763   8
 -13   5  15 2789.43 120.920   7
   5   8  12 107.292 28.3185   4
  13  -8  12 64.5093 21.6683   4
  -5  13  12 128.620 28.4924   8
 -13   5  12 99.5530 24.7047   2
 -13   5  12 145.668 28.2130   7
  13  -8   9 2931.13 106.051   4
   5   8   9 2878.56 115.458   4
 -13   5   9 2931.95 111.793   7
  -5  13   9 2708.43 98.4670   3
 -13   5   9 2835.74 108.124   2
  -8  13  -9 2898.68 99.8219   3
  -8  13  -6 3956.91 124.500   3
  13  -8   6 4046.83 120.414   4
 -13   5   6 4245.61 130.644   7
 -13   5   6 4150.46 131.215   2
  -5  13   6 3800.99 123.766   3
  -8  13  -3 1293.20 62.3796   3
  13  -8   3 1243.46 52.1924   4
 -13   8  -3 1253.38 59.7886   6
  -5  13   3 1165.62 60.2968   3
  -8  13   0 7081.94 185.539   3
 -13   8   0 6796.71 183.169   6
 -13   5   0 7133.11 182.759   6
  -5  13   0 7001.52 186.590   3
  -8  13   3 1612.82 71.4486   3
 -13   5  -3 1668.71 67.5954   6
 -13   8   3 1681.34 74.9177   6
  -5  13  -3 1768.16 74.8381   3
  -8  13   6 2624.44 94.8637   3
 -13   8   6 2575.86 99.0355   7
  13  -5   6 2712.27 96.5668   4
 -13   8   6 2692.21 100.329   2
  -5  13  -6 2590.88 96.2134   3
  13  -5   9 1480.18 74.5233   4
   8   5   9 1721.86 87.3532   4
 -13   8   9 1469.41 76.2679   7
  -5  13  -9 1621.12 71.3443   3
 -13   8   9 1391.38 72.6744   2
  -8  13   9 1502.38 67.4709   3
  13  -5  12 260.050 34.8262   4
   8   5  12 378.415 45.8992   4
 -13   8  12 427.638 44.4791   7
 -13   8  12 324.234 38.3137   2
 -13   8  15 2262.41 108.698   2
  13  -5  15 2313.71 112.763   4
   8   5  15 2540.70 116.919   4
 -13   8  15 2278.33 110.722   7
  13  -5  18 111.997 34.5791   4
   8   5  18 120.013 34.4627   4
 -13   8  18 83.0227 30.4754   7
 -13   8  18 135.239 33.6058   2
  13  -9  19 1346.48 82.7289   5
 -13   4  16 1792.35 96.2996   2
  13  -9  16 1758.93 88.0248   5
  -9  -4  16 1818.02 85.7451   2
   4   9  16 1975.54 98.2119   4
  -4  13  16 1863.13 98.2366   8
 -13   4  16 1861.53 100.019   7
 -13   4  13 612.723 52.8866   2
   4   9  13 649.485 55.6737   4
 -13   4  13 598.293 51.9595   7
  -4  13  13 515.328 49.7546   8
  -9  13 -10 5435.52 152.095   3
  13  -9  10 5379.18 159.553   4
   4   9  10 5681.01 172.443   4
  -4  13  10 4962.56 164.689   8
  -4  13  10 5136.98 151.659   3
 -13   4  10 5190.01 162.302   7
 -13   4  10 4977.18 160.148   2
  -9  13  -7 1024.15 55.2792   3
  13  -9   7 992.365 52.2912   4
  -4  13   7 895.122 56.4305   8
 -13   4   7 847.697 53.7773   7
 -13   4   7 812.940 53.8830   2
  -4  13   7 871.074 53.1169   3
  -9  13  -4 7978.16 209.436   3
 -13   4   4 8349.02 206.796   7
  -4  13   4 8268.46 211.853   3
  -9  13  -1 7970.08 209.662   3
 -13   9  -1 8465.29 211.953   6
  -4  13   1 8456.27 213.633   3
  -4  13  -2 44.7874 17.6110   3
  -9  13   2 109.034 21.9899   3
 -13   9   2 83.0030 19.8878   6
 -13   4  -2 40.5218 14.5279   6
  -9  13   5 7503.67 195.641   3
 -13   9   5 7654.69 200.730   2
  13  -4   5 7202.03 192.468   4
  -4  13  -5 7409.16 197.392   3
 -13   9   5 7868.07 204.071   6
  -9  13   8 267.458 29.3033   3
  13  -4   8 279.996 33.1169   4
   9   4   8 315.361 38.6622   4
 -13   9   8 281.306 32.9457   7
  -4  13  -8 241.088 29.4118   3
 -13   9   8 290.223 32.2819   2
  13  -4  11 3398.86 128.889   4
   9   4  11 3234.03 133.330   4
 -13   9  11 3597.14 131.858   7
  -4  13 -11 3401.10 114.473   3
 -13   9  11 3681.64 129.387   2
 -13   9  14 3953.81 146.124   2
  13  -4  14 3716.52 142.385   4
   9   4  14 3543.84 146.515   4
 -13   9  14 4046.15 147.425   7
 -13   9  17 20.9397 22.9640   2
  13  -4  17 58.0870 28.5797   4
   9   4  17 25.4335 26.2376   4
 -13   9  17 24.1678 23.8531   7
  13 -10  17-3.78888 20.8217   5
 -13   3  17-2.30734 22.1256   2
 -13   3  17 26.4393 23.9352   7
  -3  13  17 11.3038 22.9188   8
 -10  -3  17 1.85859 18.5082   2
 -10  -3  14 243.770 31.6068   2
  13 -10  14 167.643 28.5249   5
 -13   3  14 119.988 29.1936   2
   3  10  14 175.181 34.3715   4
  -3  13  14 159.797 34.2324   8
 -13   3  14 147.950 31.0606   7
 -10  13 -11 134.981 23.1398   3
  -3  13  11 115.634 27.7629   8
 -13   3  11 117.578 25.6617   2
   3  10  11 202.506 33.3055   4
 -13   3  11 82.1565 23.1332   7
 -10  -3  11 204.371 27.4890   2
  -3  13   8 140.709 24.8595   3
 -13   3   8 141.558 26.2915   2
 -10  -3   8 80.6719 17.8003   2
  -3  13   8 106.005 25.5399   8
 -13   3   8 101.833 23.0860   7
 -10  13  -8 108.992 21.8485   3
 -13   3   5 37.8512 17.0710   2
  -3  13   5 62.4174 19.2598   3
 -10  13  -5 44.9178 17.0727   3
  -3  13   5 77.5970 21.4473   8
 -13   3   5 41.0918 16.6539   7
  -3  13   2 7.12137 15.1812   3
 -10  13  -2 38.0883 16.2361   3
  -3  13   2-1.32579 13.4421   8
  -3  13  -1 29.9664 17.0524   3
  -3  13  -1 33.4769 15.2119   8
 -10  13   1 42.5366 18.4449   3
 -10  13   4 701.978 46.9495   3
  13  -3   4 632.557 44.0651   4
  -3  13  -4 741.115 49.0402   3
 -13  10   4 781.542 49.9200   6
  -3  13  -7 85.5143 21.2656   3
 -13  10   7 71.0552 20.7441   2
 -10  13   7 72.9035 15.6121   2
 -10  13   7 41.2701 17.1970   3
  13  -3   7 83.2802 22.3426   4
  10   3   7 130.920 27.5419   4
 -10  13   7 49.7748 17.4426   6
 -13  10   7 88.6342 21.8390   6
 -13  10  10 4.95701 15.9995   2
 -10  13  10 1.28689 14.4578   3
 -10  13  10 10.1962 11.3526   2
 -13  10  10 8.76110 18.5263   7
  13  -3  10 9.23409 18.7226   4
  10   3  10 12.4208 20.6149   4
 -10  13  10 5.11097 13.4005   6
 -13  10  10 5.07804 16.5470   6
 -13  10  13 100.765 27.2138   2
  10   3  13 80.0221 29.1696   4
 -13  10  13 86.4148 26.3513   7
 -10  13  13 82.3144 20.2840   2
  13  -3  13 92.4712 27.5934   4
 -13  10  16 18.0316 22.4451   2
  13  -3  16 7.25168 21.7731   4
  10   3  16 5.11472 23.7908   4
 -13  10  16 2.23518 20.1333   7
 -10  13  16-1.78891 13.1568   2
 -10  13  19 6.24656 16.3029   2
  13 -11  18 75.5491 25.0208   5
 -13   2  18 52.5375 26.8582   2
 -11  -2  18 76.0280 25.7665   2
 -13   2  15 310.569 40.5998   2
 -11  -2  15 296.594 37.8997   2
  -2  13  15 374.802 45.3311   8
 -13   2  15 389.714 46.0615   7
 -13   2  12 34.0105 20.1182   2
  -2  13  12 54.3668 25.5864   8
 -11  -2  12 24.2763 18.1176   2
   2  11  12 22.6717 19.4949   4
 -13   2  12 35.6302 21.5221   7
 -11  13  -9 792.438 51.2700   3
  -2  13   9 966.445 63.0057   8
 -13   2   9 848.538 55.6127   7
 -11  -2   9 806.425 51.6694   7
 -13   2   9 956.921 58.0275   2
 -11  -2   9 876.842 50.7288   2
 -11  13  -6 520.808 41.9100   3
  -2  13   6 491.138 43.1823   8
 -13   2   6 543.999 40.9520   7
 -11  -2   6 493.594 35.3579   7
 -11  -2   6 503.885 36.9072   2
 -13   2   6 496.095 40.8582   2
  -2  13   3 4.49236 17.0614   3
  -2  13   3-1.44987 14.9537   8
 -11  13  -3-1.43331 14.1427   3
 -13   2   3 1.10407 11.7669   7
 -11  13   0 681.795 47.6059   3
  13  -2   0 656.492 42.8218   4
  -2  13   0 669.736 44.1509   8
 -13  11   0 608.814 44.8355   6
  -2  13   0 611.899 47.0678   3
  -2  13  -3 90.7746 22.1953   3
  -2  13  -3 84.8261 17.2255   8
 -11  13   3 49.8919 17.7937   3
  13  -2   3 80.2966 20.0567   4
 -13  11   3 40.2891 17.9640   6
 -13   2  -3 66.1459 15.4524   6
 -11  13   6 937.559 55.8311   3
 -11  13   6 961.079 50.6732   2
  13  -2   6 934.148 57.7086   4
  11   2   6 902.427 61.5403   4
 -13  11   6 994.125 57.4954   2
 -11  13   6 949.692 54.4808   6
 -13  11   6 961.698 57.4463   6
 -11  13   9 1044.54 56.9290   3
  13  -2   9 936.165 62.9910   4
  11   2   9 957.011 66.3779   4
 -11  13   9 958.467 55.9685   6
 -13  11   9 889.799 57.5716   2
 -13  11   9 909.648 58.6942   6
 -11  13   9 995.132 54.7050   2
 -13  11  12 129.070 27.9189   2
 -11  13  12 113.868 22.6662   2
  13  -2  12 133.095 31.1530   4
  11   2  12 101.293 29.6964   4
 -13  11  12 112.524 26.7050   7
 -13  11  12 129.018 26.1624   6
 -13  11  15 496.501 49.7790   2
 -11  13  15 523.555 45.9721   2
  13  -2  15 492.635 53.5851   4
  11   2  15 467.683 54.1945   4
 -11  13  15 468.430 46.0175   7
 -13  11  15 521.799 51.3813   7
 -13  11  15 477.435 46.0803   6
 -13  11  18 100.449 32.9648   7
 -11  13  18 108.825 25.6759   2
 -13   1  16 375.100 46.1314   2
 -12  -1  16 315.693 40.9995   2
 -13   1  16 407.494 49.1787   7
 -12  -1  16 337.386 43.7495   7
  -1  13  13 77.8399 27.7241   8
 -12  -1  13 46.2783 20.4975   2
 -13   1  13 81.0428 26.1728   7
 -12  -1  13 65.5833 26.4456   7
 -13   1  13 94.7155 24.9711   2
 -12  13 -10 508.811 41.3898   3
 -13  12 -10 449.182 39.2393   3
   1  12  10 349.259 42.6883   8
  -1  13  10 443.859 46.7138   8
 -13   1  10 440.598 41.5722   7
 -12  -1  10 414.422 39.9935   7
 -13   1  10 426.406 40.0499   2
 -12  -1  10 362.607 36.5477   2
  -1  13   7 23.4130 18.5769   8
 -12  -1   7 9.08714 13.9470   2
 -13   1   7 10.1539 15.0890   2
   1  12   7 12.9174 18.3778   8
 -12  13  -7 32.7148 17.9721   3
 -13   1   7 2.81351 14.1375   7
 -12  -1   7 13.8105 14.0057   7
 -12  13  -4 2080.36 87.0048   3
   1  12   4 2005.65 89.4081   8
  -1  13   4 2158.38 91.4268   8
 -13   1   4 2212.87 80.4750   7
 -12  -1   4 1851.83 72.1817   7
 -12  13  -1 1019.11 58.1330   3
   1  12   1 889.543 54.8669   8
  -1  13   1 993.612 56.9712   8
 -12  13   2-4.37144 15.0288   3
  13  -1   2-2.89746 14.9420   4
  -1  13  -2 2.41050 13.2468   8
 -13  12   2 5.95214 13.9864   6
 -12  13   5 984.314 58.1798   3
  13  -1   5 1083.72 63.8319   4
  12   1   5 1191.37 69.2474   4
 -12  13   5 994.047 57.7166   6
 -13  12   5 1003.56 60.4172   6
 -13  12   8 48.4320 20.6678   2
 -12  13   8 22.6775 16.0449   2
 -12  13   8 19.0927 17.2001   3
  13  -1   8 5.56945 19.7930   4
 -12  13   8 30.2905 16.6544   6
 -13  12   8 14.2402 16.0488   6
  13  -1  11 1013.63 69.8883   4
  12   1  11 1095.09 73.0603   4
 -12  13  11 969.180 59.2357   6
 -13  12  11 721.152 54.2028   6
 -13  12  11 816.604 58.2812   2
 -12  13  11 990.269 59.4781   2
  13  -1  14 793.976 66.9543   4
 -13  12  14 705.923 58.2465   7
 -13  12  14 693.528 52.9235   6
 -13  12  14 621.628 54.5557   2
 -12  13  14 811.433 58.6283   2
  13  -1  17 2.65116 23.6190   4
  12   1  17 70.7968 31.6682   4
 -13  12  17 9.23034 23.8057   2
 -12  13  17 19.4517 20.3211   2
 -13  12  17 43.0052 23.3504   7
 -12  13  17 45.8331 22.9033   7
 -13   0  17 68.3392 27.1590   2
 -13   0  14 2450.29 114.132   7
 -13   0  14 2722.00 113.201   2
 -13  13 -11 2475.46 96.8603   3
   0  13  11 2667.10 118.657   8
 -13   0  11 2298.47 101.560   7
 -13   0  11 2453.79 100.747   2
 -13  13  -8 274.275 32.9735   3
   0  13   8 279.243 38.6415   8
 -13   0   8 310.574 33.6022   7
 -13   0   8 296.362 33.2364   2
 -13   0   5 5605.73 156.874   7
   0  13   5 5960.09 177.931   8
   0  13   2 46.2771 19.5592   8
   0  13  -1 6534.17 180.361   8
  13   0   1 6798.51 187.587   4
  13   0   4 5314.48 166.815   4
 -13  13   4 5415.09 162.481   6
 -13  13   7 1445.05 73.6882   3
  13   0   7 1766.49 88.9884   4
 -13  13   7 1655.03 77.0728   2
 -13  13   7 1557.93 77.8732   6
 -13  13  10 6063.18 176.139   3
  13   0  10 6292.74 199.800   4
 -13  13  10 6155.62 182.965   6
 -13  13  10 6163.38 182.614   2
  13   0  13 891.684 70.5535   4
 -13  13  13 826.339 58.0369   6
 -13  13  13 894.044 61.5100   2
  13   0  16 1691.89 102.934   4
 -13  13  16 1387.38 85.2139   7
 -13  13  16 1516.23 87.0020   2
 -14   7   0 705.820 46.4036   6
  -7  14   0 621.566 44.4467   3
 -14   7  -3 157.785 23.6955   6
 -14   7   3 245.087 30.1750   6
  -7  14  -3 179.250 25.8356   3
  -7  14   3 205.734 26.1786   3
  14  -7   6 1410.04 63.9356   4
 -14   7   6 1261.83 67.7746   7
 -14   7   6 1283.08 69.0986   2
  -7  14  -6 1384.07 68.1234   3
  -7  14   6 1220.31 64.0246   3
  14  -7   9 330.059 35.5914   4
   7   7   9 355.474 42.6185   4
 -14   7   9 346.584 38.2887   7
 -14   7   9 283.206 36.3360   2
  -7  14   9 308.823 32.9483   3
  -7  14  -9 343.976 34.8451   3
 -14   7  12 92.3283 25.7699   2
  14  -7  12 75.1509 24.7452   4
   7   7  12 126.195 32.0660   4
 -14   7  12 100.345 26.2902   7
 -14   7  15 907.430 69.5041   2
  14  -7  15 939.758 69.1184   4
   7   7  15 936.237 72.1853   4
  -7  14  15 861.492 65.9019   8
 -14   7  15 907.436 71.2115   7
  -7  14  18 21.7072 21.2265   8
   7   7  18 43.4495 28.5124   4
  14  -8  16 88.8504 27.8977   4
  -6  14  16 47.6570 22.7524   8
 -14   6  16 64.1348 28.0160   2
   6   8  16 100.874 31.5247   4
 -14   6  16 57.0953 25.5857   7
  14  -8  13 213.315 34.4451   4
 -14   6  13 232.734 36.9353   2
 -14   6  13 299.781 40.2202   7
   6   8  13 234.700 38.9309   4
  -6  14  13 247.626 37.2426   8
  14  -8  10 187.704 29.1031   4
  -8  14 -10 171.423 26.4508   3
 -14   6  10 293.335 37.7022   7
   6   8  10 144.542 31.5039   4
  -6  14  10 281.612 31.9025   3
 -14   6  10 293.144 36.0665   2
 -14   6   7 74.9101 22.1182   2
  -6  14   7 71.8009 19.8903   3
  -8  14  -7 63.0851 18.4558   3
  14  -8   7 42.2723 17.6918   4
 -14   6   7 97.3254 23.2058   7
  -6  14   4-7.26462 16.0878   3
  -8  14  -4-1.42598 15.9051   3
  14  -8   4-4.06491 13.3699   4
  -8  14  -1 19.6125 14.4594   3
  -6  14   1 46.6547 18.0575   3
 -14   8  -1 20.4766 15.6711   6
 -14   6   1 41.3248 16.5530   6
  -6  14  -2 16.1034 15.7262   3
  -8  14   2 1.39448 14.0126   3
 -14   6  -2 12.4196 12.1412   6
 -14   8   2-1.44365 15.9854   6
 -14   8   5 15.7451 16.7809   2
  -6  14  -5 4.34885 14.5663   3
  -8  14   5 12.7160 15.6446   3
  14  -6   5-4.89567 14.2326   4
 -14   6  -5 8.13793 12.2919   6
 -14   8   5-1.59365 15.2820   6
 -14   8   8 17.0907 19.0683   2
  -6  14  -8 40.2363 18.7136   3
  -8  14   8 27.1019 16.3828   3
  14  -6   8 9.16387 17.5284   4
 -14   8   8 23.7518 16.5912   7
   8   6   8 43.4380 22.5011   4
  -6  14 -11 12.6772 15.4837   3
 -14   8  11 13.0337 19.3677   2
  14  -6  11 21.7766 18.2365   4
 -14   8  11 9.72832 19.1999   7
   8   6  11 13.6454 24.2396   4
 -14   8  14 47.1569 24.0875   2
   8   6  14 4.70253 20.9503   4
 -14   8  14 13.4330 22.9018   7
  14  -6  17-2.50421 24.7096   4
  -8  14  17 4.24646 18.2554   8
   8   6  17 18.0310 27.0137   4
 -14   8  17-2.49194 22.6942   2
 -14   8  17 17.8608 24.9424   7
  14  -9  17 3.91241 21.5004   5
  -5  14  17-2.31618 21.7703   8
   5   9  17 9.27996 22.8917   4
 -14   5  17 2.46258 23.8444   2
 -14   5  17-2.47883 22.3279   7
   5   9  14 1531.65 89.5645   4
  -5  14  14 1564.69 88.6498   8
 -14   5  14 1546.64 88.1603   7
 -14   5  14 1607.56 89.2015   2
  14  -9  11 964.839 62.5328   4
   5   9  11 1058.21 71.8014   4
  -5  14  11 1191.23 72.2590   8
 -14   5  11 979.024 66.7674   7
 -14   5  11 999.915 64.9383   2
  -9  14 -11 1012.89 57.3492   3
  -9  14  -8 273.399 31.9133   3
  14  -9   8 248.432 29.6482   4
  -5  14   8 314.633 37.3351   8
 -14   5   8 331.468 36.1857   7
 -14   5   8 274.169 34.3981   2
  -5  14   8 288.397 33.5861   3
  -9  14  -5 4469.30 137.933   3
  14  -9   5 4116.01 123.105   4
 -14   5   5 4367.68 136.874   7
 -14   5   5 4371.25 142.088   2
  -5  14   5 4737.04 142.185   3
  -9  14  -2 717.344 48.4806   3
 -14   9  -2 654.571 46.1523   6
  -5  14   2 670.107 48.3292   3
  -9  14   1 838.319 53.3505   3
 -14   9   1 887.577 54.2982   6
 -14   5  -1 863.987 50.4088   6
  -5  14  -1 883.167 54.8600   3
  -9  14   4 2016.57 83.5332   3
  14  -5   4 1801.20 74.5989   4
 -14   5  -4 1808.94 73.8698   6
 -14   9   4 1968.68 86.7502   6
  -5  14  -4 1914.79 82.9528   3
  -9  14   7 223.902 28.7586   3
   9   5   7 234.287 35.3308   4
  14  -5   7 159.912 26.5836   4
 -14   9   7 297.254 34.4497   2
  -5  14  -7 239.969 30.6569   3
 -14   9   7 268.424 33.4853   6
  14  -5  10 1396.88 76.5919   4
   9   5  10 1464.75 86.9581   4
 -14   9  10 1489.59 80.2902   7
  -5  14 -10 1366.58 69.7410   3
 -14   9  10 1535.49 79.5375   2
  -9  14  10 1522.62 69.6968   3
  14  -5  13 374.348 44.7656   4
   9   5  13 411.395 49.6963   4
 -14   9  13 399.608 45.8350   7
 -14   9  13 437.249 46.1916   2
 -14   9  16 503.634 53.6871   2
  14  -5  16 407.756 51.7645   4
   9   5  16 430.873 52.5881   4
  -9  14  16 423.409 45.4862   8
 -14   9  16 510.832 54.4360   7
  14 -10  18 69.2556 28.7078   5
  -4  14  18 52.4308 28.1028   8
   4  10  15 265.905 39.2483   4
  -4  14  15 241.641 39.1555   8
 -14   4  15 154.190 33.8560   7
 -14   4  15 203.231 36.6581   2
 -14   4  12 76.8590 23.5387   2
  -4  14  12 68.1260 25.2851   8
   4  10  12 66.4851 26.8898   4
 -14   4  12 57.4144 24.9692   7
 -10  14  -9 359.169 35.1510   3
 -14   4   9 329.082 37.9658   7
  -4  14   9 406.873 38.9334   3
 -14   4   9 375.693 39.7221   2
  -4  14   9 397.677 42.8280   8
 -10  14  -6 353.189 35.7832   3
  -4  14   6 462.669 43.2548   8
 -14   4   6 372.078 36.5606   7
 -14   4   6 328.760 35.6327   2
  -4  14   6 406.010 38.7711   3
  -4  14   3-1.54435 15.5186   3
 -10  14  -3 23.7466 17.7135   3
  -4  14   3 5.92901 14.2143   8
 -10  14   0 932.773 56.2911   3
 -14  10   0 976.704 57.6883   6
  -4  14   0 929.081 57.1390   3
 -10  14   3 403.069 37.5697   3
  14  -4   3 375.910 33.7045   4
  -4  14  -3 313.388 29.7673   8
 -14  10   3 383.840 37.2606   6
 -14   4  -3 321.092 29.8871   6
  -4  14  -3 390.384 37.6213   3
 -14  10   6 38.4443 18.3798   2
  -4  14  -6 26.3103 16.7573   3
 -10  14   6 39.1902 16.7687   3
  14  -4   6-7.45473 16.3898   4
  10   4   6-3.85060 17.9135   4
 -14  10   6 24.8564 17.8033   6
 -10  14   9 437.634 38.6598   3
  14  -4   9 363.602 40.4773   4
  10   4   9 339.344 45.1501   4
 -14  10   9 443.678 43.9143   7
  -4  14  -9 392.670 38.3410   3
 -14  10   9 449.115 43.8199   2
 -14  10   9 521.899 46.4694   6
 -14  10  12 17.4674 20.3547   2
  10   4  12 2.32938 24.2284   4
 -14  10  12 10.2132 20.1560   7
  14  -4  12 12.5723 20.8670   4
 -14  10  15 91.3522 28.4054   2
  10   4  15 33.1611 25.4272   4
 -14  10  15 60.0355 25.4042   7
  14  -4  15 69.6206 28.6742   4
  -3  14  16 348.931 46.8612   8
 -14   3  16 363.250 47.5133   7
 -14   3  16 358.148 45.9105   2
 -11  -3  13 68.6031 22.4973   2
 -14   3  13 78.1479 25.2812   2
  -3  14  13 87.8274 27.9158   8
   3  11  13 77.1409 27.3340   4
 -14   3  13 82.3675 26.1245   7
 -11  14 -10 285.403 33.8027   3
   3  11  10 253.419 37.3890   4
  -3  14  10 394.743 44.2693   8
 -14   3  10 334.657 38.5915   7
 -11  -3  10 330.895 35.2949   7
 -14   3  10 323.961 36.9917   2
 -14   3   7 22.4931 18.5622   2
  -3  14   7 17.3823 17.1112   3
 -11  14  -7 25.6224 15.4177   3
  -3  14   7 16.3183 18.8624   8
 -14   3   7 25.8936 17.1160   7
 -11  -3   7 18.8858 14.3575   7
 -11  14  -4 1648.97 77.2961   3
  -3  14   4 1567.20 77.6395   8
 -14   3   4 1653.48 71.4653   7
  -3  14   4 1469.77 74.7279   3
 -11  14  -1 450.620 40.1469   3
  -3  14   1 394.525 36.6769   8
 -14  11  -1 391.634 38.8112   6
  -3  14   1 435.574 40.3344   3
  -3  14  -2 124.662 24.7642   3
  -3  14  -2 116.164 21.0512   8
 -11  14   2 134.888 24.9765   3
  14  -3   2 140.053 23.2811   4
 -14  11   2 110.782 23.3932   6
 -14   3  -2 126.046 21.1116   6
 -11  14   5 1341.88 69.5359   3
  14  -3   5 1467.90 71.9798   4
  11   3   5 1551.09 81.1014   4
  -3  14  -5 1379.52 72.4785   3
 -14  11   5 1329.37 70.7492   6
 -14  11   8 81.3993 23.7285   2
 -11  14   8 93.1347 22.6134   3
  14  -3   8 85.2024 24.8312   4
  11   3   8 107.780 29.7107   4
 -14  11   8 111.215 25.2280   6
  14  -3  11 1382.82 80.6851   4
  11   3  11 1310.14 83.4270   4
 -14  11  11 1265.73 76.3565   7
 -14  11  11 1337.86 76.2357   2
 -14  11  11 1407.10 77.3292   6
  14  -3  14 1184.98 79.6831   4
  11   3  14 1146.37 81.0148   4
 -14  11  14 1003.81 71.9041   7
 -14  11  14 989.719 68.6409   6
 -14  11  14 1086.11 72.3567   2
 -14  11  17 26.4697 25.0334   2
 -14  11  17 29.3783 23.2505   7
 -12  -2  17 10.2476 20.0357   2
 -14   2  14 120.001 29.6582   2
 -12  -2  14 187.871 32.3555   2
  -2  14  14 151.731 36.1195   8
 -14   2  14 106.675 29.7933   7
 -12  -2  14 189.690 34.0178   7
 -12  14 -11 280.329 33.3691   3
 -14  12 -11 285.869 33.1028   3
   2  12  11 249.604 36.3168   4
  -2  14  11 277.881 39.6898   8
 -14   2  11 220.408 32.7660   7
 -12  -2  11 267.149 34.8331   7
 -14   2  11 223.746 33.2960   2
 -12  -2  11 276.619 32.5768   2
 -12  -2   8 95.5655 20.5133   2
 -14   2   8 60.8371 22.0020   2
  -2  14   8 56.2802 24.4762   8
 -12  14  -8 51.2697 19.2726   3
 -14   2   8 54.3224 21.8042   7
 -12  -2   8 77.4525 20.0249   7
 -12  14  -5 375.536 38.7822   3
 -14   2   5 370.659 35.0433   7
  -2  14   5 434.841 41.9131   8
  -2  14   2 25.9913 17.9022   8
 -12  14  -2 20.8894 16.9947   3
 -12  14   1 440.898 40.5973   3
  14  -2   1 412.890 37.8943   4
  -2  14  -1 362.083 34.2367   8
  -2  14  -1 472.409 43.5920   3
 -14  12   1 407.895 38.4717   6
 -12  14   4 134.888 25.4684   3
  14  -2   4 151.303 27.2312   4
  12   2   4 149.994 30.4237   4
 -14  12   4 140.043 26.1453   6
  14  -2   7 146.021 28.7829   4
 -12  14   7 171.601 25.1707   2
 -14  12   7 201.757 29.9315   2
  12   2   7 126.637 31.0470   4
 -12  14   7 149.038 26.0675   6
 -12  14   7 127.628 24.9799   3
 -14  12   7 160.144 27.5042   6
 -12  14  10 500.567 43.1169   3
  14  -2  10 568.643 52.9549   4
  12   2  10 491.399 52.5957   4
 -12  14  10 506.447 43.7382   6
 -14  12  10 705.149 53.5853   2
 -12  14  10 555.535 43.5569   2
 -14  12  10 707.155 53.6018   6
 -14  12  13 40.0801 23.4711   2
 -12  14  13 41.5760 16.4658   2
  14  -2  13 49.5682 28.7105   4
  12   2  13 12.3343 23.6676   4
 -14  12  13 48.6571 23.6084   7
 -14  12  13 58.1996 22.9792   6
 -14  12  16 85.8891 28.3438   2
  14  -2  16 94.0617 32.1862   4
 -12  14  16 53.7466 21.7614   2
  12   2  16 89.4120 32.7740   4
 -14  12  16 85.9448 29.7872   7
 -14   1  15 535.397 54.7980   7
 -13  -1  15 447.462 49.7840   7
 -14   1  15 509.169 50.9848   2
 -13  -1  15 493.356 47.6180   2
 -14   1  12 75.5396 24.0845   2
 -13  -1  12 47.9957 21.8663   2
  -1  14  12 60.8836 26.5197   8
 -14   1  12 77.7739 25.7394   7
 -13  -1  12 57.6627 22.0891   7
 -13  14  -9 280.791 34.6668   3
 -14  13  -9 259.218 32.8205   3
 -14   1   9 321.934 36.5131   7
 -13  -1   9 191.018 28.7026   7
 -13  -1   9 234.057 30.8567   2
 -14   1   9 302.896 35.9706   2
  -1  14   9 329.170 41.5132   8
 -13  14  -6 311.185 35.4444   3
  -1  14   6 343.517 41.8376   8
 -14   1   6 319.647 33.5029   7
 -13  -1   6 360.671 33.4684   7
   1  13   6 331.351 41.2187   8
 -13  14  -3 510.054 44.4358   3
   1  13   3 475.339 44.4349   8
  -1  14   3 492.469 44.7994   8
 -13  14   0 1138.75 66.0545   3
   1  13   0 1155.26 63.3016   8
  14  -1   0 1098.28 61.2796   4
  -1  14   0 1162.74 63.2230   8
  -1  14  -3 49.5296 17.8455   8
 -13  14   3 86.9721 22.9312   3
  14  -1   3 54.1850 21.3637   4
  13   1   3 63.7722 22.4730   4
 -14  13   3 88.2948 22.9543   6
 -13  14   6 1396.79 72.5809   3
  14  -1   6 1229.32 72.8195   4
  13   1   6 1227.70 76.7708   4
 -13  14   6 1357.19 70.9544   6
 -14  13   6 1128.18 67.6393   6
 -13  14   9 817.152 54.4362   3
 -14  13   9 667.812 49.9548   3
  14  -1   9 645.848 58.7948   4
  13   1   9 723.022 60.8835   4
 -14  13   9 620.354 50.8045   2
 -13  14   9 836.337 54.5780   2
 -13  14   9 776.694 54.7646   6
 -14  13   9 728.702 54.8734   6
 -14  13  12-13.4160 21.5319   2
 -13  14  12 21.1602 17.5605   2
  14  -1  12 26.5244 25.2885   4
  13   1  12 2.42304 26.8299   4
 -13  14  12 6.90385 17.3438   6
 -14  13  12 23.7581 19.4784   6
  14  -1  15 625.773 64.8830   4
  13   1  15 740.560 69.1887   4
 -14  13  15 698.089 59.0985   2
 -13  14  15 717.516 57.7333   2
 -14   0  16 81.4705 27.9517   2
 -14   0  13 94.6727 26.7474   2
 -14   0  13 60.3689 24.8842   7
 -14  14 -10 807.464 56.8511   3
   0  14  10 917.190 71.0970   8
 -14   0  10 790.182 56.7327   7
 -14   0  10 825.853 57.8751   2
   0  14   7 12.4072 20.7862   8
 -14  14  -7 37.9819 19.2648   3
 -14   0   7 38.5631 18.1530   7
 -14  14  -4 183.125 29.3822   3
   0  14   4 210.752 33.1299   8
   0  14   1 151.084 27.1268   8
  14   0   2 1214.93 70.6795   4
   0  14  -2 1269.80 65.2763   8
 -14  14   5 2131.92 93.5622   3
  14   0   5 1891.44 95.5503   4
 -14  14   5 2120.97 94.8202   6
 -14  14   8 492.284 45.4335   3
  14   0   8 390.018 47.6897   4
 -14  14   8 513.328 44.9192   2
 -14  14   8 522.103 46.0704   6
  14   0  11 628.028 59.0810   4
 -14  14  11 704.673 54.7854   2
 -14  14  11 643.039 52.6315   6
  14   0  14 448.861 54.1212   4
 -14  14  14 643.062 56.0437   2
  -7  15  17 143.447 32.2086   8
   7   8  17 92.0954 31.1807   4
  15  -8  14 322.817 42.4972   4
   7   8  14 398.717 51.3143   4
  -7  15  14 346.850 44.3760   8
 -15   7  14 356.840 46.1335   7
 -15   7  14 381.032 45.4920   2
  -8  15 -11 183.763 28.1358   3
 -15   7  11 141.188 30.0778   2
  15  -8  11 188.848 32.3045   4
 -15   7  11 144.108 30.1912   7
   7   8  11 200.151 37.6750   4
  15  -8   8-3.03210 15.5032   4
 -15   7   8 9.15193 18.5556   2
  -7  15   8 7.80896 15.8327   3
  -8  15  -8-11.0471 18.2289   3
 -15   7   8 5.38251 17.8665   7
  15  -8   5 1254.41 60.8867   4
  -7  15   5 1343.54 70.2814   3
  -8  15  -5 1298.09 68.6503   3
  -7  15   2 24.1046 18.5644   3
  -8  15  -2 21.3169 17.7088   3
 -15   8  -2 24.7806 16.3790   6
 -15   7   2 1.56592 15.5967   6
  -7  15  -1 132.920 25.4127   3
  -8  15   1 79.6050 20.8343   3
 -15   7  -1 122.752 22.4852   6
 -15   8   1 64.5473 19.5468   6
  15  -7   4 458.469 35.5333   4
 -15   7  -4 463.943 38.5083   6
 -15   8   4 444.299 42.2256   6
  -7  15  -4 489.719 42.9060   3
  -8  15   4 407.917 38.1680   3
  15  -7   7 481.836 40.5614   4
 -15   8   7 601.992 49.2578   7
 -15   8   7 585.565 49.3046   2
  -7  15  -7 510.030 43.9280   3
  -8  15   7 660.706 48.8596   3
  15  -7  10 521.521 47.3089   4
   8   7  10 684.406 60.3934   4
 -15   8  10 553.280 50.5572   7
 -15   8  10 560.711 50.7935   2
  -7  15 -10 523.719 44.3002   3
  -8  15  10 602.264 46.6952   3
  15  -7  13 354.380 44.3353   4
   8   7  13 266.512 43.2702   4
 -15   8  13 256.873 39.9127   7
 -15   8  13 271.838 39.4353   2
  -8  15  16 191.818 37.0600   8
  15  -7  16 197.057 37.5468   4
 -15   8  16 209.639 39.4624   2
   8   7  16 235.942 41.4985   4
 -15   8  16 200.157 40.0018   7
 -15   6  15 44.7371 25.7238   2
  -6  15  15 93.8061 28.1920   8
   6   9  15 134.685 33.8999   4
 -15   6  15 57.0885 27.3170   7
 -15   6  12 10.3744 20.0905   2
  15  -9  12-5.71110 19.4675   4
  -6  15  12 4.31398 23.8835   8
   6   9  12 11.9812 21.8225   4
 -15   6  12 2.15051 21.9913   7
  15  -9   9 407.857 39.5875   4
   6   9   9 450.110 48.6101   4
  -6  15   9 327.489 40.0840   8
 -15   6   9 415.567 43.7158   7
 -15   6   9 416.670 43.4421   2
  -6  15   9 312.760 36.1084   3
  -9  15  -9 380.329 38.2130   3
  15  -9   6 408.602 35.0946   4
 -15   6   6 347.492 37.1915   7
 -15   6   6 367.956 39.5617   2
  -6  15   6 345.977 36.3521   3
  -9  15  -6 384.455 37.9659   3
  -6  15   3 8.08358 16.6750   3
  -9  15  -3 7.74716 16.2497   3
 -15   9  -3 4.42227 15.2040   6
  -9  15   0 252.896 32.0848   3
 -15   9   0 254.261 31.5167   6
 -15   6   0 374.786 36.0301   6
  -6  15   0 356.346 37.1771   3
  -6  15  -3 14.6055 16.1647   3
  -9  15   3 20.0444 15.6353   3
 -15   6  -3 35.1904 15.8480   6
 -15   9   3 11.3978 15.4643   6
  15  -6   6 793.025 50.9190   4
 -15   9   6 742.418 55.4437   2
 -15   9   6 776.561 56.1502   6
  -6  15  -6 740.698 52.4648   3
  -9  15   6 663.626 48.6802   3
  15  -6   9 754.314 54.1755   4
   9   6   9 665.415 59.9821   4
 -15   9   9 652.654 54.3680   7
 -15   9   9 672.789 54.3176   2
  -6  15  -9 644.177 49.8332   3
  -9  15   9 626.934 47.1750   3
  15  -6  12 31.3207 23.7910   4
 -15   9  12 6.25582 20.3850   2
   9   6  12 2.44980 21.3188   4
 -15   9  12 2.18042 20.0723   7
 -15   9  15 14.1870 25.7967   2
  15  -6  15 43.6975 25.2530   4
  -9  15  15 8.66148 22.3372   8
   9   6  15 33.8598 26.4075   4
 -15   9  15 16.9963 25.4668   7
 -15   5  16 24.2368 22.3114   2
  -5  15  16-7.33765 22.9898   8
   5  10  16 28.6179 24.3877   4
 -15   5  16-7.53472 24.5519   7
 -15   5  13 100.602 29.3665   2
  -5  15  13 73.9373 26.9698   8
   5  10  13 100.813 31.3012   4
 -15   5  13 127.402 32.3800   7
  15 -10  10 324.475 35.9383   4
   5  10  10 370.332 46.0478   4
  -5  15  10 279.701 38.8468   8
 -15   5  10 315.422 39.1972   7
  -5  15  10 251.582 33.3774   3
 -15   5  10 331.396 41.1526   2
 -10  15 -10 275.208 32.5615   3
 -15   5   7 35.6585 20.7420   2
  -5  15   7 42.8562 20.6533   3
 -10  15  -7 29.6278 17.4036   3
  15 -10   7 21.8636 15.5544   4
 -15   5   7 41.8560 20.3666   7
  -5  15   7 39.0654 20.9077   8
 -10  15  -4 277.679 34.0070   3
  -5  15   4 282.653 34.4172   3
  -5  15   1 153.920 27.4786   3
 -10  15  -1 136.761 25.8931   3
 -15  10  -1 168.493 27.7374   6
 -15   5   1 208.905 29.0548   6
 -10  15   2 258.382 32.3812   3
 -15  10   2 239.880 31.7337   6
 -15   5  -2 241.240 28.1612   6
  -5  15  -2 230.155 32.3760   3
 -10  15   5 931.088 58.3193   3
  15  -5   5 1073.52 59.2773   4
 -15   5  -5 1000.15 53.0858   6
  -5  15  -5 943.223 60.2989   3
 -15  10   5 959.245 61.6145   6
 -15  10   8 162.992 29.3062   2
  -5  15  -8 161.981 29.0445   3
 -10  15   8 84.0675 22.7482   3
  15  -5   8 165.952 29.0741   4
  10   5   8 167.706 34.4553   4
 -15  10   8 109.101 28.3489   6
  -5  15 -11 47.8400 20.7672   3
 -15  10  11 2.03633 20.6505   2
  15  -5  11 32.4056 21.5925   4
  10   5  11 38.7282 24.7583   4
 -15  10  11 22.9207 20.9445   7
 -15  10  11 36.6805 21.7252   6
 -15  10  14 62.6823 26.7364   2
  15  -5  14 57.0864 26.7407   4
  10   5  14 54.5483 27.4817   4
 -15  10  14 44.5217 25.1912   7
 -10  15  17 19.9463 19.5176   8
   4  11  14 448.822 51.3349   4
  -4  15  14 538.831 54.9969   8
 -15   4  14 495.674 52.0690   7
 -15   4  14 486.621 51.5885   2
 -15   4  11 70.9262 26.6748   2
 -11  15 -11 23.2440 18.0407   3
  -4  15  11 61.0959 27.0262   8
 -15   4  11 62.3018 25.4196   7
   4  11  11 45.9384 25.4529   4
 -15   4   8 72.4476 24.3422   2
  -4  15   8 47.3164 19.9385   3
 -11  15  -8 62.6236 20.3675   3
  -4  15   8 45.7802 22.5446   8
 -15   4   8 57.9734 22.0272   7
 -11  15  -5 1543.73 77.1140   3
  -4  15   5 1496.56 79.4967   8
 -15   4   5 1557.49 74.3494   7
  -4  15   5 1556.52 78.8061   3
  -4  15   2 3.46063 17.2308   3
 -11  15  -2-11.5557 20.6755   3
  -4  15   2 1.59105 16.8220   8
 -11  15   1 240.914 31.8642   3
  -4  15  -1 242.226 29.9054   8
 -15  11   1 203.794 29.3538   6
  -4  15  -1 234.832 33.3016   3
 -15   4  -1 220.846 28.1385   6
 -11  15   4 715.526 51.5916   3
  15  -4   4 665.980 47.1817   4
  -4  15  -4 759.303 46.5664   8
 -15   4  -4 715.861 44.5443   6
  -4  15  -4 752.225 54.2010   3
 -15  11   4 689.544 52.6430   6
 -11  15   7 712.144 50.5462   3
  15  -4   7 640.903 51.1492   4
  11   4   7 600.604 56.1736   4
 -15  11   7 695.293 54.0042   2
  -4  15  -7 611.610 49.6656   3
 -15  11   7 699.954 54.4763   6
 -11  15  10 759.200 52.3132   3
  15  -4  10 685.165 56.9722   4
  11   4  10 765.072 64.6671   4
 -15  11  10 777.355 59.5338   2
 -15  11  10 690.281 56.5100   6
  11   4  13 379.230 50.5473   4
  15  -4  13 299.615 44.1652   4
 -15  11  13 300.974 43.1672   7
 -15  11  13 345.149 42.7858   2
 -15  11  13 294.859 40.2488   6
  15  -4  16 198.866 42.3415   4
  11   4  16 207.382 43.2797   4
 -15  11  16 222.873 39.0107   7
 -15  11  16 296.573 43.8782   2
 -15  11  16 229.465 37.7056   6
  -3  15  15 412.484 51.9497   8
 -15   3  15 384.912 47.8430   7
 -12  -3  15 392.085 47.6273   7
 -15   3  15 382.119 46.9082   2
 -15   3  12 16.6640 21.8451   2
  -3  15  12-2.37005 24.6508   8
   3  12  12-10.9885 21.8851   4
 -15   3  12 6.35918 20.5249   7
 -12  -3  12 16.3536 19.0562   7
 -12  15  -9 529.415 45.4474   3
  -3  15   9 514.406 51.2549   8
 -15   3   9 554.704 48.5235   7
 -12  -3   9 579.579 44.0507   7
 -15   3   9 603.572 51.0810   2
 -12  15  -6 857.926 57.7428   3
  -3  15   6 944.901 64.1051   8
 -15   3   6 915.048 56.5120   7
  -3  15   3 91.3342 25.4086   3
 -12  15  -3 127.252 25.7470   3
  -3  15   3 95.6889 24.8929   8
 -12  15   0 414.332 40.8929   3
  -3  15   0 367.706 36.8608   8
 -15  12   0 434.831 42.0809   6
  -3  15   0 357.160 40.8148   3
  -3  15  -3 23.3437 20.4604   3
  -3  15  -3 3.86562 13.6254   8
 -12  15   3 25.3082 19.0908   3
  15  -3   3 23.7383 18.2599   4
 -15  12   3 17.7014 17.6286   6
 -15   3  -3 2.43012 12.3198   6
 -12  15   6 2161.78 93.3364   3
  15  -3   6 1919.36 90.4494   4
  12   3   6 2118.46 105.389   4
 -15  12   6 2123.41 97.1338   6
 -12  15   9 1125.78 64.6880   3
  15  -3   9 943.693 68.1745   4
  12   3   9 1174.25 79.5697   4
 -15  12   9 1074.29 68.2197   2
 -15  12   9 1027.91 67.9149   6
 -15  12  12 21.1610 21.4521   2
  15  -3  12-6.86553 24.0001   4
  12   3  12 5.08316 25.0782   4
 -15  12  12-1.99905 18.4022   6
  15  -3  15 469.582 54.5312   4
  12   3  15 493.686 58.7614   4
 -15  12  15 526.257 54.8855   7
 -15  12  15 534.462 53.0317   6
 -15  12  15 575.206 55.9665   2
 -15   2  13 74.7763 27.5537   2
  -2  15  13 82.2086 29.7661   8
 -15   2  13 58.4937 24.3809   7
 -13  -2  13 100.709 26.8178   7
 -13  15 -10 727.215 53.9864   3
 -15  13 -10 697.159 51.2655   3
  -2  15  10 742.929 62.5732   8
 -15   2  10 725.902 57.0229   7
 -13  -2  10 696.095 51.5094   7
 -15   2  10 661.697 53.4468   2
  -2  15   7 45.6067 23.6314   8
 -13  15  -7 27.7960 17.7814   3
 -15   2   7 54.9101 20.3569   7
  -2  15   4 157.479 29.2689   8
 -13  15  -4 191.400 31.4633   3
 -13  15  -1 208.673 31.2735   3
  -2  15   1 214.073 30.5824   8
 -13  15   2 411.824 42.5511   3
  15  -2   2 336.522 37.7073   4
  -2  15  -2 364.160 35.1353   8
 -15  13   2 383.180 41.1937   6
 -15   2  -2 377.401 33.8592   6
 -13  15   5 900.891 60.8986   3
  15  -2   5 985.242 63.4391   4
  13   2   5 1034.32 72.8072   4
 -15  13   5 1074.35 66.8689   6
 -13  15   8 219.788 32.3105   3
  13   2   8 237.809 42.6106   4
  15  -2   8 224.615 35.2691   4
 -15  13   8 216.807 33.0069   2
 -15  13   8 268.349 36.6502   6
  13   2  11 241.115 41.0398   4
  15  -2  11 217.913 39.4648   4
 -15  13  11 213.874 34.8938   2
 -13  15  11 158.084 27.9862   6
 -15  13  11 191.183 32.8147   6
 -15  13  14 158.693 34.7179   2
  15  -2  14 117.046 36.7034   4
  13   2  14 144.351 36.0932   4
 -15  13  14 97.3417 28.1314   6
 -15   1  14 108.772 30.9891   2
 -14  -1  14 109.658 27.7767   2
 -15   1  14 144.617 32.6091   7
 -14  -1  14 108.764 30.0078   7
 -14  -1  11 54.6300 22.0932   2
 -15   1  11 64.0830 24.8935   2
 -14  15 -11 80.8160 22.5255   3
  -1  15  11 32.0558 25.8785   8
 -15  14 -11 36.8098 21.0747   3
 -15   1  11 53.5390 23.9835   7
 -14  -1  11 50.7257 22.4489   7
 -14  15  -8 48.8376 20.7632   3
  -1  15   8 31.2561 23.8045   8
 -15  14  -8 21.2732 19.3510   3
 -15   1   8 44.9741 18.9914   7
 -14  -1   8 42.3970 20.2358   7
 -14  15  -5 698.646 55.1296   3
  -1  15   5 695.340 56.8362   8
 -15   1   5 762.853 49.4265   7
  -1  15   2 150.029 29.0919   8
 -14  15  -2 128.161 28.7695   3
  -1  15  -1 35.8099 19.2932   8
 -14  15   1 37.0694 20.6906   3
  15  -1   1 59.7738 21.7470   4
  14   1   1 56.2315 22.8642   4
 -14  15   4 196.626 31.7103   3
  15  -1   4 280.973 36.7110   4
  14   1   4 259.647 38.2869   4
 -15  14   4 226.924 34.0696   6
 -14  15   7 21.8401 19.4036   3
 -15  14   7 24.5933 18.2778   3
  15  -1   7 61.5078 26.8375   4
  14   1   7 26.7334 26.0829   4
 -14  15   7 20.4968 21.0882   6
 -15  14   7 22.9670 20.4042   6
 -14  15  10 49.1568 21.3740   2
 -15  14  10 57.8075 22.7298   2
 -14  15  10 52.9188 22.3673   3
 -15  14  10 95.4652 24.6890   3
  15  -1  10 90.9769 28.3847   4
  14   1  10 65.9760 26.8786   4
 -14  15  10 25.3435 19.7769   6
 -15  14  10 62.1605 23.1866   6
 -15  14  13 43.0838 24.0306   2
 -14  15  13 23.7763 19.5545   2
  15  -1  13 2.58273 25.7221   4
  14   1  13 48.2350 28.1056   4
 -15  14  13 8.06629 20.0852   6
 -15   0  12-1.96990 19.2565   2
 -15   0  12 4.04701 19.7805   7
 -15  15  -9 294.843 38.4874   3
   0  15   9 234.389 40.2137   8
 -15   0   9 276.376 35.4877   7
 -15   0   9 284.115 35.7158   2
 -15  15  -6 1079.85 69.7264   3
   0  15   6 1137.41 76.0318   8
   0  15   3 7.80701 19.0796   8
   0  15   0 142.834 29.1778   8
 -15  15   0 92.7565 25.3851   3
  15   0   0 125.563 26.8246   4
 -15  15   3 196.205 31.6039   3
  15   0   3 154.818 31.7015   4
 -15  15   6 321.448 39.3749   3
  15   0   6 400.630 46.8330   4
 -15  15   6 361.238 41.3695   6
 -15  15   9 139.562 29.0210   2
 -15  15   9 133.747 29.3406   3
  15   0   9 206.394 38.2043   4
 -15  15   9 173.825 31.3870   6
 -15  15  12 12.1585 20.5444   2
  15   0  12 10.5032 26.1491   4
 -15  15  12 15.9200 19.0840   6
 -16   8   0 1699.58 80.0587   6
  -8  16   0 1523.48 79.8482   3
 -16   8  -3 364.001 36.6911   6
 -16   8   3 415.309 42.2687   6
  -8  16  -3 306.826 36.2255   3
  -8  16   3 347.362 38.9273   3
  -8  16  -6 109.971 25.7254   3
  -8  16   6 46.7151 22.9368   3
  16  -8   6 120.747 24.3509   4
 -16   8   6 75.4763 24.1515   6
 -16   8   9 188.177 33.8630   2
  -8  16   9 111.433 26.0956   3
  -8  16  -9 160.880 28.4684   3
  16  -8   9 171.981 29.7029   4
 -16   8   9 143.057 30.1332   7
   8   8   9 141.514 32.2607   4
 -16   8  12 2.27684 22.8811   2
  16  -8  12 14.5848 21.8535   4
  -8  16  12 13.3102 22.8827   8
   8   8  12 55.4430 31.7100   4
 -16   8  12 29.8328 22.0085   7
 -16   8  15 61.3082 27.1839   2
  16  -8  15 118.548 30.2296   4
  -8  16  15 62.0226 27.9535   8
   8   8  15 45.0760 28.5116   4
 -16   8  15 66.2434 28.0321   7
  -7  16  16-2.44504 22.9815   8
   7   9  16-2.63029 24.2129   4
 -16   7  13 39.5964 25.0233   2
  16  -9  13 6.28657 19.2942   4
  -7  16  13 14.0149 23.0512   8
   7   9  13 30.9089 27.0152   4
 -16   7  13 28.3345 24.1491   7
 -16   7  10 188.312 33.7422   2
  -9  16 -10 138.168 26.8333   3
  16  -9  10 134.227 28.8153   4
  -7  16  10 179.079 34.1163   8
 -16   7  10 202.416 35.8921   7
   7   9  10 91.3206 31.5864   4
  -7  16  10 199.408 32.0900   3
 -16   7   7 7.91788 18.4177   2
  -7  16   7 20.6820 19.5029   3
  -9  16  -7 18.9991 19.2675   3
  16  -9   7 24.6027 17.7070   4
  -7  16   4 7.03584 18.1420   3
  -9  16  -4 6.64312 15.6105   3
 -16   7   4 5.45861 17.7870   6
  -7  16   1 17.5557 19.5813   3
  -9  16  -1-8.43109 18.9435   3
 -16   9  -1 6.59460 14.5165   6
 -16   7   1 4.90088 15.6653   6
  -7  16  -2 128.821 28.3225   3
  -9  16   2 119.343 25.1290   3
 -16   7  -2 119.685 24.0409   6
 -16   9   2 111.747 25.4890   6
  -7  16  -5 100.422 25.7573   3
  -9  16   5 111.518 24.8487   3
  16  -7   5 91.3746 21.2685   4
 -16   9   5 78.9521 24.0102   6
 -16   9   8 90.4844 26.9431   2
  -7  16  -8 173.719 29.9430   3
  -9  16   8 119.872 25.9947   3
  16  -7   8 108.021 24.8689   4
   9   7   8 104.063 29.6926   4
 -16   9   8 85.9516 25.1191   6
 -16   9  11 15.5327 22.0971   2
  -7  16 -11 22.1164 18.6990   3
  16  -7  11 12.1057 19.3478   4
 -16   9  11-4.38895 19.7672   7
   9   7  11-5.21380 25.2423   4
 -16   9  14 16.6894 23.3064   2
  16  -7  14-2.36397 23.1086   4
  -9  16  14-4.57009 21.0348   8
   9   7  14 5.29381 22.7576   4
 -16   9  14 2.47755 21.8148   7
   6  10  14 372.417 47.9776   4
  -6  16  14 336.097 46.5195   8
 -16   6  14 358.167 47.6410   7
 -16   6  14 387.851 47.1532   2
  16 -10  11 412.851 43.2470   4
   6  10  11 460.260 52.6405   4
  -6  16  11 425.285 49.8675   8
 -16   6  11 478.556 50.0935   7
 -16   6  11 459.108 48.6443   2
 -10  16 -11 470.840 43.7607   3
  16 -10   8 727.303 51.4058   4
  -6  16   8 784.553 60.3704   8
 -16   6   8 916.350 61.9477   7
 -16   6   8 886.988 63.1196   2
  -6  16   8 856.592 59.4494   3
 -10  16  -8 846.617 56.7204   3
 -10  16  -5 2505.37 104.556   3
  -6  16   5 2475.42 105.152   3
 -10  16  -2 799.973 56.0027   3
 -16  10  -2 840.802 55.7997   6
 -16   6   2 782.190 55.1488   6
  -6  16   2 727.692 55.1371   3
 -10  16   1 1211.98 69.8911   3
 -16  10   1 1267.05 71.9570   6
 -16   6  -1 1427.94 70.2707   6
  -6  16  -1 1373.55 75.5368   3
 -10  16   4 1128.90 67.5039   3
 -16   6  -4 1230.64 63.1985   6
 -16  10   4 1209.90 70.9591   6
  -6  16  -4 1229.27 71.0228   3
 -16  10   7-1.98184 19.5551   2
  -6  16  -7 7.21630 18.2888   3
 -10  16   7-13.2877 19.5705   3
  16  -6   7 14.7718 17.2127   4
  10   6   7-2.29232 21.7647   4
 -16  10   7-1.98694 20.8374   6
  16  -6  10 916.211 64.2090   4
  10   6  10 909.049 74.9312   4
 -16  10  10 1074.13 71.8259   2
  -6  16 -10 956.163 63.1836   3
 -16  10  10 1065.37 71.7582   6
 -10  16  10 1028.40 63.6903   3
 -16  10  13 114.307 30.4097   2
  16  -6  13 69.1665 28.4165   4
  10   6  13 79.7184 31.3488   4
 -16  10  13 78.1285 29.1781   7
 -10  16  16 103.194 30.9146   8
 -16   5  15 75.2752 28.8174   2
  -5  16  15 59.2846 30.5875   8
   5  11  15 71.3522 31.5352   4
 -16   5  15 39.0207 27.0795   7
 -16   5  12 24.8312 23.0878   2
  -5  16  12 44.8824 28.1953   8
   5  11  12 4.92081 26.0166   4
 -16   5  12 22.3473 21.6421   7
  -5  16   9 798.488 63.5735   8
 -16   5   9 762.848 58.7302   7
 -16   5   9 739.281 59.1906   2
  -5  16   9 810.953 57.8900   3
 -11  16  -9 763.882 54.9676   3
 -11  16  -6 748.428 54.5175   3
  -5  16   6 707.757 57.5247   8
  -5  16   6 738.956 55.6551   3
  -5  16   3-1.84799 21.9154   3
 -11  16  -3 10.6082 17.2836   3
  -5  16   3 12.2718 17.9280   8
 -11  16   0 516.847 46.8782   3
  -5  16   0 561.593 44.8385   8
 -16  11   0 596.844 49.2054   6
  -5  16   0 554.140 49.1464   3
 -16   5   0 480.276 42.4304   6
  -5  16  -3 120.529 29.3811   3
 -11  16   3 174.111 29.7199   3
  -5  16  -3 134.169 23.7769   8
 -16  11   3 173.893 30.2450   6
 -16   5  -3 156.985 25.6117   6
 -11  16   6 212.455 31.8482   3
  -5  16  -6 191.552 32.6622   3
  16  -5   6 157.208 27.0789   4
  11   5   6 83.2067 28.7978   4
 -16  11   6 170.643 31.4916   6
  16  -5   9 453.137 46.5017   4
  11   5   9 365.371 50.5209   4
 -16  11   9 492.430 49.4475   2
  -5  16  -9 560.368 48.5482   3
 -16  11   9 556.721 51.9434   6
 -11  16   9 474.957 43.9224   3
 -16  11  12 4.56056 22.2909   2
  16  -5  12-8.78093 24.1278   4
  11   5  12 34.4589 27.3390   4
 -16  11  12 9.15126 20.8354   7
 -16  11  12 6.61766 22.1655   6
 -16  11  15 134.751 32.9424   2
  16  -5  15 93.2605 32.6763   4
  11   5  15 52.9571 29.5188   4
 -16  11  15 105.886 32.1607   7
 -16  11  15 87.9924 28.5486   6
 -16   4  13-6.92707 24.8038   2
  -4  16  13-7.62529 24.6115   8
   4  12  13-7.37231 22.8615   4
 -16   4  13-11.8298 24.6084   7
 -12  -4  13-3.84197 18.7788   7
 -16   4  10 95.2510 26.9891   2
 -12  16 -10 76.0816 23.6004   3
  -4  16  10 39.0259 24.1110   8
 -16   4  10 109.597 26.8725   7
   4  12  10 45.9707 25.2973   4
  -4  16   7-3.74460 18.9806   3
 -12  16  -7-1.78590 18.5750   3
  -4  16   7 14.5629 20.5277   8
 -16   4   7-12.2179 20.4316   7
  -4  16   4 390.732 42.6158   8
  -4  16   4 435.290 44.9303   3
 -12  16  -1 395.238 42.5308   3
  -4  16   1 418.129 41.3473   8
  -4  16   1 473.910 46.1812   3
  -4  16  -2 9.52915 18.4542   3
 -12  16   2 19.9620 17.5721   3
  -4  16  -2 8.83134 15.5627   8
 -16  12   2 5.58497 17.3193   6
 -16   4  -2 1.40225 13.8370   6
  -4  16  -5 52.0597 24.7164   3
 -12  16   5 19.6410 18.7503   3
  16  -4   5 69.0747 21.7710   4
  12   4   5 94.6336 28.0512   4
 -16  12   5 54.4808 24.8046   6
 -16  12   8 28.5125 23.6851   2
 -12  16   8 13.9070 18.0838   3
  16  -4   8 13.5870 21.4944   4
  12   4   8 12.4200 24.5123   4
 -16  12   8 24.1594 20.9426   6
 -16  12  11 143.619 32.4971   2
  12   4  11 267.671 43.6095   4
  16  -4  11 261.941 40.0627   4
 -16  12  11 195.314 34.8878   6
 -16  12  14 31.3294 26.1085   2
  16  -4  14 84.9155 28.0420   4
  12   4  14 46.9815 30.3912   4
 -16  12  14 56.1117 25.2349   6
 -16   3  14 82.4419 29.7084   2
  -3  16  14 63.3121 27.7065   8
 -16   3  14 117.828 32.9959   7
 -13  -3  14 74.8514 25.9346   7
 -16   3  11 42.2259 24.7340   2
 -13  16 -11 54.9752 21.2904   3
  -3  16  11 57.3712 28.0399   8
 -16  13 -11 75.7382 24.1507   3
 -16   3  11 25.3287 22.1574   7
   3  13  11 75.0199 29.1357   4
 -13  16  -8 20.0430 18.9524   3
  -3  16   8 19.9840 22.9022   8
 -16   3   8-1.81742 17.7670   7
 -13  16  -5 111.586 26.5101   3
  -3  16   5 114.117 29.3997   8
 -13  16  -2 20.5664 18.9545   3
  -3  16   2-1.78779 21.0654   8
  -3  16  -1 6.28169 16.7371   8
 -13  16   1 1.86610 19.4091   3
 -16  13   1-1.94941 18.3230   6
 -16   3  -1-2.92136 15.3184   6
 -13  16   4 68.2443 23.1531   3
  16  -3   4 98.1460 25.4515   4
  13   3   4 91.7425 28.1127   4
 -16  13   4 83.8840 24.3416   6
 -13  16   7 10.9148 17.4444   3
  16  -3   7 5.83781 19.5536   4
  13   3   7 9.74711 20.6942   4
 -16  13   7 2.02799 18.6689   6
 -16  13  10-10.5231 20.9591   2
 -13  16  10 55.5842 22.2504   3
  16  -3  10-2.22147 21.5110   4
  13   3  10 12.8869 22.4295   4
 -16  13  10 14.4989 18.4498   6
 -16  13  13 4.66633 21.7061   2
  16  -3  13 43.0941 30.2544   4
  13   3  13 13.7690 25.6190   4
 -16  13  13 2.16049 21.5155   6
 -16   2  12 25.7861 21.9776   2
  -2  16  12 2.61698 24.8504   8
 -16   2  12 24.4261 22.3160   7
   2  14  12 15.9135 24.8021   4
 -14  -2  12 32.2183 20.5203   7
 -14  16  -9 616.621 52.0405   3
 -16  14  -9 578.181 51.1177   3
  -2  16   9 677.446 62.4182   8
 -16   2   9 670.420 54.2207   7
 -16   2   9 671.318 55.1910   2
 -14  16  -6 362.164 42.4520   3
  -2  16   6 385.862 47.2972   8
 -16   2   6 442.427 41.5971   7
  -2  16   3 54.7880 22.0053   8
 -14  16  -3 54.1914 22.9738   3
 -14  16   0 931.587 64.9248   3
  -2  16   0 916.788 61.6337   8
 -14  16   3 36.5561 21.7699   3
  16  -2   3 7.06898 16.9481   4
  14   2   3 4.17758 22.0857   4
 -16  14   3 10.0493 20.3766   6
 -14  16   6 592.612 51.5232   3
  16  -2   6 496.548 49.6226   4
 -16  14   6 587.491 52.9158   6
 -14  16   9 662.862 54.4474   3
 -16  14   9 685.790 55.3521   3
  16  -2   9 740.105 62.1549   4
  14   2   9 720.690 64.8210   4
 -16  14   9 811.329 61.3414   2
 -16  14   9 716.486 60.1702   6
 -16  14  12-2.19613 21.6696   2
  16  -2  12-2.51452 27.0110   4
  14   2  12-2.70873 27.6998   4
 -16  14  12-6.47637 23.7271   6
 -16   1  13 151.919 32.6559   2
 -16   1  13 170.084 35.3926   7
 -15  -1  13 73.6671 25.5318   7
 -15  16 -10 639.677 54.7407   3
 -16  15 -10 611.899 54.2150   3
  -1  16  10 746.859 67.4901   8
 -16   1  10 702.192 56.2561   7
 -16   1  10 742.383 58.4711   2
  -1  16   7 212.430 38.8785   8
 -15  16  -7 169.854 30.6111   3
 -16  15  -7 114.538 27.9595   3
 -15  16  -4 376.389 43.3074   3
 -16  15  -4 368.679 42.6970   3
  -1  16   4 343.015 42.0672   8
 -15  16  -1 462.630 47.6285   3
  -1  16   1 355.406 40.3484   8
  -1  16  -2 93.6061 23.5915   8
 -15  16   2 65.2296 25.2793   3
  16  -1   2 83.7757 25.8637   4
  15   1   2 79.4464 25.8483   4
 -15  16   5 1033.93 69.2673   3
 -16  15   5 993.414 67.3764   3
  16  -1   5 1182.29 74.3580   4
  15   1   5 984.133 72.8151   4
 -16  15   5 1155.03 73.8476   6
 -15  16   8 257.677 36.0644   3
 -16  15   8 306.845 38.7589   3
  16  -1   8 268.387 41.4701   4
  15   1   8 229.094 41.3960   4
 -16  15   8 201.728 34.8516   6
 -16  15  11 149.024 32.3981   2
  16  -1  11 98.1336 34.3810   4
  15   1  11 92.8576 31.1156   4
 -15  16  11 82.8658 25.3448   6
 -16  15  11 107.648 28.6826   6
 -16  16 -11-1.93484 22.6488   3
 -16   0  11 2.01834 20.6396   7
 -16  16  -8 16.4911 20.7155   3
   0  16   5 2.31947 23.0975   8
 -16  16  -5-6.34406 23.2423   3
   0  16   2 24.8208 21.1551   8
 -16  16  -2 16.9469 20.5150   3
 -16  16   1 46.1157 22.7178   3
  16   0   1 72.4947 24.8429   4
 -16  16   4 12.6351 19.9962   3
  16   0   4 17.4752 22.1460   4
 -16  16   7 47.8235 23.3693   3
  16   0   7 25.6455 24.4596   4
 -16  16  10-3.88975 19.8884   3
  16   0  10 17.9581 28.1964   4
 -16  16  10-8.40078 19.3332   6
 -16  16  13 24.1704 22.2798   2
  17  -9  14 660.523 59.2007   4
  -8  17  14 554.090 59.2292   8
 -17   8  14 604.662 60.3278   7
  17  -9  11 643.564 55.1699   4
   8   9  11 757.487 68.6740   4
  -8  17  11 595.080 57.6716   8
 -17   8  11 521.382 54.7130   7
 -17   8  11 617.326 58.5022   2
  -9  17 -11 617.740 51.1466   3
  17  -9   8 416.697 42.0526   4
 -17   8   8 413.947 48.1029   2
  -8  17   8 424.163 43.8280   3
  -9  17  -8 495.750 47.2176   3
 -17   8   5 3759.27 141.501   6
  -8  17   5 3585.87 136.046   3
  -9  17  -5 3955.53 140.660   3
 -17   9  -2 357.468 39.1433   6
 -17   8   2 265.144 34.8473   6
  -8  17   2 230.650 35.7489   3
  -9  17  -2 276.348 37.7041   3
 -17   8  -1 1987.97 90.7656   6
 -17   9   1 1977.10 92.4419   6
  -8  17  -1 2043.52 96.2555   3
  -9  17   1 1849.66 91.7061   3
 -17   8  -4 2478.02 101.835   6
  -8  17  -4 2644.58 112.282   3
  -9  17   4 2649.27 112.526   3
  -8  17  -7 183.277 32.2744   3
  -9  17   7 178.904 31.8374   3
  17  -8   7 186.960 29.5249   4
 -17   9   7 192.239 33.6228   6
  17  -8  10 2053.79 97.3633   4
   9   8  10 2043.44 111.500   4
 -17   9  10 2026.52 104.075   2
  -8  17 -10 2045.64 95.4062   3
  -9  17  10 1859.09 90.9620   3
  17  -8  13 452.223 50.5115   4
   9   8  13 366.313 52.0762   4
  -9  17  13 428.429 50.8682   8
 -17   9  13 411.288 51.2605   7
 -17   9  13 428.634 51.9559   2
 -17   7  12-2.39493 23.6311   2
  17 -10  12 5.93362 19.3344   4
  -7  17  12-12.2481 24.3934   8
 -17   7  12 7.12756 23.6589   7
   7  10  12-2.73042 25.1347   4
 -17   7   9 205.071 36.9891   2
  -7  17   9 176.834 31.6531   3
 -10  17  -9 132.928 28.5565   3
  17 -10   9 79.6654 24.3430   4
  -7  17   9 155.403 32.3903   8
 -17   7   9 185.398 34.0429   7
   7  10   9 97.9990 32.1110   4
  -7  17   6 79.0809 26.4690   3
 -10  17  -6 109.171 26.8160   3
  -7  17   3-1.92378 19.5034   3
 -10  17  -3 18.3165 19.9816   3
 -17   7   3 18.9225 18.8442   6
 -17   7   0 270.540 34.9005   6
  -7  17   0 296.093 37.7988   3
 -17  10   0 164.550 30.5909   6
 -10  17   0 204.861 32.2968   3
  -7  17  -3 36.6986 20.9178   3
 -10  17   3 29.1587 19.5851   3
 -17   7  -3 40.0383 19.0012   6
 -17  10   3 19.0185 20.4380   6
  -7  17  -6-3.89006 19.3688   3
 -10  17   6-3.66441 18.7363   3
 -17  10   6 2.08256 18.9658   6
 -17  10   9 35.8693 26.2512   2
  -7  17  -9 43.8199 21.5667   3
 -10  17   9 51.6415 22.4358   3
  17  -7   9 31.2322 20.7974   4
  10   7   9 42.0342 27.7845   4
 -17  10   9 17.9056 22.2985   6
 -17  10  12 2.40721 23.3087   2
  17  -7  12 15.5781 22.5608   4
  10   7  12 13.8248 25.7223   4
 -17  10  12 9.63360 23.7644   7
 -17  10  12-2.40903 22.4112   6
 -17   6  13 54.3005 26.7486   2
  -6  17  13 81.1488 30.8593   8
   6  11  13 70.7364 32.0800   4
 -17   6  13 66.6562 28.9253   7
   6  11  10 495.397 55.2542   4
  -6  17  10 462.920 51.7159   8
 -17   6  10 407.257 47.5887   7
 -17   6  10 428.294 49.2448   2
  -6  17  10 457.543 47.4527   3
 -11  17 -10 533.804 49.0130   3
  -6  17   7 7.80035 21.2728   3
 -11  17  -7 9.19027 18.7963   3
  -6  17   7-2.18067 21.7155   8
 -11  17  -4 839.406 60.9130   3
  -6  17   4 909.961 63.4985   8
  -6  17   4 928.660 64.8798   3
 -11  17  -1 1686.02 85.9061   3
 -17  11  -1 1659.55 84.7824   6
  -6  17   1 1530.82 84.5693   3
 -17   6   1 1561.32 80.7657   6
  -6  17  -2 38.0411 23.4724   3
 -11  17   2 117.722 26.4660   3
 -17  11   2 75.2723 24.6995   6
 -17   6  -2 60.7914 20.9767   6
 -11  17   5 241.328 35.6920   3
  -6  17  -5 281.980 38.0278   3
 -17  11   5 276.320 37.3597   6
  -6  17  -8 124.586 29.3550   3
 -11  17   8 175.369 31.1361   3
  17  -6   8 135.206 27.3838   4
  11   6   8 149.857 34.2811   4
 -17  11   8 174.031 33.2611   6
 -17  11  11 99.9855 30.1472   2
  17  -6  11 73.1970 26.9768   4
  11   6  11 58.1596 30.4764   4
 -17  11  11 95.2396 29.9551   6
  17  -6  14 67.8250 32.5797   4
 -17  11  14 129.136 32.2739   6
   5  12  14 278.405 44.3566   4
 -17   5  11 248.963 40.8565   2
 -12  17 -11 209.872 33.1717   3
  -5  17  11 292.329 42.8491   8
 -17   5  11 295.822 42.8083   7
   5  12  11 228.022 41.7821   4
  -5  17   8 132.618 29.9181   3
 -12  17  -8 98.7272 26.7104   3
  -5  17   8 107.577 32.0183   8
 -17   5   8 149.369 29.5903   7
 -12  17  -5 1028.99 67.4785   3
  -5  17   5 1147.66 73.7205   8
  -5  17   5 1085.78 71.1565   3
  -5  17   2 8.16050 22.7549   3
 -12  17  -2 11.6303 18.0325   3
  -5  17   2-11.2495 20.9122   8
 -17   5   2-7.30754 19.3153   6
 -12  17   1 1024.05 67.7107   3
  -5  17  -1 1041.26 63.6360   8
 -17  12   1 1084.88 69.0876   6
  -5  17  -1 995.515 68.4236   3
 -17   5  -1 1111.34 64.5250   6
 -12  17   4 723.467 56.7366   3
  -5  17  -4 857.514 63.1017   3
 -17  12   4 766.191 61.3775   6
 -12  17   7 365.789 41.0917   3
  17  -5   7 277.673 37.0999   4
  -5  17  -7 335.771 41.8638   3
 -17  12   7 357.221 42.8067   6
  17  -5  10 1011.98 71.0403   4
 -17  12  10 916.944 70.3820   2
 -17  12  10 1001.91 72.0258   6
 -12  17  10 864.804 60.2311   3
 -17  12  13 113.390 32.8585   2
  17  -5  13 161.454 36.0127   4
  12   5  13 196.654 41.4676   4
 -17  12  13 98.6301 29.1755   6
 -17   4  12 14.0072 21.9495   2
  -4  17  12 45.3377 28.2020   8
 -17   4  12 39.6468 24.8614   7
   4  13  12 25.1698 26.1844   4
 -13  17  -9 2142.82 99.3884   3
  -4  17   9 2095.36 109.348   8
 -17   4   9 2294.64 105.556   7
 -13  17  -6 2343.35 108.140   3
  -4  17   6 2629.75 117.321   8
 -13  17  -3 556.447 51.0800   3
  -4  17   3 662.083 55.6968   8
  -4  17   3 650.370 56.7988   3
 -13  17   0 4437.31 159.972   3
  -4  17   0 4859.86 156.536   8
  -4  17   0 4899.07 169.386   3
 -17   4   0 5016.78 156.231   6
 -13  17   3 804.186 60.8160   3
  -4  17  -3 860.712 64.2800   3
 -17  13   3 823.753 62.7655   6
  17  -4   6 2384.90 103.254   4
  13   4   6 2506.48 120.461   4
 -17  13   6 2363.65 111.057   6
 -13  17   9 1830.60 91.9874   3
  17  -4   9 2112.62 102.692   4
  13   4   9 2187.22 117.752   4
 -17  13   9 1995.94 103.000   6
 -17  13  12 18.9713 24.6671   2
  17  -4  12 39.2966 26.5902   4
  13   4  12-8.40046 26.0515   4
 -17  13  12 22.8707 22.7773   6
   3  14  13 135.374 36.9595   4
 -14  17 -10 364.517 43.4951   3
 -17  14 -10 403.050 44.7260   3
  -3  17  10 329.437 47.3714   8
   3  14  10 442.994 52.1721   4
 -17   3  10 323.392 42.1876   7
 -14  17  -7 142.533 30.0006   3
  -3  17   7 179.766 37.6634   8
 -17   3   7 105.740 27.7619   7
 -14  17  -4 86.2851 26.5037   3
  -3  17   4 79.7106 26.6163   8
 -14  17  -1 104.255 27.6712   3
  -3  17   1 132.714 29.6710   8
 -14  17   2 10.2032 20.8706   3
  -3  17  -2 26.5782 20.3236   8
 -14  17   5 305.571 40.2403   3
  17  -3   5 275.194 37.4519   4
  14   3   5 274.433 51.5605   4
 -17  14   5 369.360 44.8406   6
 -14  17   8 87.5423 25.8087   3
  17  -3   8 122.733 30.6520   4
  14   3   8 129.840 39.9914   4
 -17  14   8 121.571 31.0441   6
 -17  14  11 13.9265 23.3239   2
  17  -3  11 9.77500 22.4970   4
  14   3  11-13.7694 24.2491   4
 -17  14  11 38.8254 22.9498   6
 -17   2  11 186.347 33.9887   2
 -15  17 -11 193.968 33.3022   3
  -2  17  11 158.611 40.6829   8
 -17  15 -11 183.741 33.8584   3
 -17   2  11 198.698 35.8949   7
   2  15  11 115.001 31.8301   4
 -15  17  -8 104.931 27.1313   3
  -2  17   8 150.550 35.3844   8
 -17  15  -8 67.1540 24.9622   3
 -17   2   8 103.005 25.9693   7
 -15  17  -5 421.928 47.2868   3
  -2  17   5 466.180 50.5627   8
  -2  17   2 34.6204 23.2233   8
 -15  17  -2 76.6787 26.9987   3
 -15  17   1 424.464 47.1078   3
  -2  17  -1 500.254 46.1290   8
  15   2   1 353.364 44.7120   4
 -15  17   4 369.640 44.2401   3
  17  -2   4 370.942 42.6431   4
  15   2   4 390.043 47.5216   4
 -15  17   7 10.2347 20.9323   3
  17  -2   7-6.53343 21.4889   4
 -17  15   7 4.03887 17.5733   3
  15   2   7-2.53302 25.4524   4
 -17  15   7 15.4204 21.9369   6
 -15  17  10 350.954 42.0283   3
 -17  15  10 318.633 41.7918   3
  17  -2  10 457.736 53.0654   4
  15   2  10 393.026 51.6470   4
 -17  15  10 329.402 43.9492   6
 -17   1  12 8.73930 22.1493   7
  -1  17   9-2.73463 27.2324   8
 -16  17  -9 18.8621 23.3767   3
 -17  16  -9 17.1372 24.0663   3
  -1  17   6 73.9907 29.2750   8
 -16  17  -6 71.8199 27.4423   3
 -17  16  -6 59.3060 25.9110   3
  -1  17   3 93.2095 30.1429   8
 -16  17  -3 90.9837 28.6300   3
 -17  16  -3 89.1353 28.3526   3
  -1  17   0 101.769 27.9275   8
 -16  17   0 137.238 32.6066   3
 -17  16   0 106.367 28.3407   3
  16   1   0 123.704 30.3974   4
 -16  17   3 55.7459 26.1135   3
 -17  16   3 32.4097 23.2226   3
  17  -1   3 46.8983 24.6536   4
  16   1   3 34.4478 25.9948   4
 -16  17   6 56.0658 25.6073   3
 -17  16   6 58.1850 25.9162   3
  17  -1   6 65.2196 26.7037   4
  16   1   6 144.301 35.5479   4
 -16  17   9-10.2873 21.7533   3
 -17  16   9 10.5236 19.3751   3
  17  -1   9 20.0627 23.0858   4
  16   1   9 10.6157 25.6971   4
 -17  16   9-2.23412 20.5662   6
 -17  17 -10 1768.67 94.3980   3
 -17  17  -7 231.756 38.7900   3
 -17  17  -4 1583.60 92.8128   3
 -17  17  -1 1631.87 93.2333   3
 -17  17   2 210.342 37.3104   3
  17   0   2 202.208 35.6200   4
 -17  17   5 2566.03 120.105   3
  17   0   5 2637.95 122.444   4
 -17  17   8 386.192 46.7323   3
  17   0   8 350.863 47.8911   4
 -18   9   0 4286.40 151.989   6
  -9  18   0 4406.29 157.428   3
 -18   9  -3 731.178 55.2320   6
 -18   9   3 854.308 62.8569   6
  -9  18   3 858.767 63.5289   3
  -9  18  -3 786.237 61.0913   3
 -18   9   6 1244.97 79.7175   6
  -9  18   6 1274.08 77.9269   3
  -9  18  -6 1221.94 76.1581   3
  18  -9   9 1208.45 73.3963   4
   9   9   9 1338.33 91.4492   4
  -9  18   9 1413.30 80.7016   3
  -9  18  -9 1293.04 78.1158   3
 -18   9   9 1461.72 90.1624   6
 -18   9  12 25.5636 23.7828   2
  18  -9  12 16.8839 21.3967   4
  -9  18  12-17.7005 27.5850   8
 -18   9  12 29.9360 25.2911   7
   9   9  12 44.5428 31.3972   4
  18 -10  13 2.14347 20.9532   4
 -18   8  10 93.9286 32.9704   2
  -8  18  10 149.344 30.7247   3
 -10  18 -10 151.720 30.2900   3
  18 -10  10 152.809 29.2739   4
  -8  18  10 172.072 35.9593   8
   8  10  10 176.881 38.6634   4
  -8  18   7-2.05908 20.5045   3
 -10  18  -7 10.2058 20.5100   3
 -18   8   7-2.30502 21.4432   6
 -18   8   4 235.850 37.9092   6
  -8  18   4 244.008 37.6486   3
 -10  18  -4 283.863 40.6910   3
 -18  10  -1 598.037 51.7501   6
 -18   8   1 447.557 44.9506   6
  -8  18   1 504.335 50.8899   3
 -10  18  -1 581.354 52.4750   3
  -8  18  -2-10.4733 21.2347   3
 -10  18   2 4.12974 21.8316   3
 -18   8  -2-3.60916 17.4734   6
 -18  10   2-6.16946 20.8478   6
  -8  18  -5 129.101 31.3611   3
 -10  18   5 125.239 30.4292   3
 -18  10   5 155.579 32.4069   6
  -8  18  -8 47.6138 22.9312   3
 -10  18   8 41.9581 24.8878   3
  10   8   8 18.7479 24.3995   4
 -18  10   8 30.4256 23.9421   6
 -18  10  11 120.295 34.0644   2
  -8  18 -11 120.072 28.4377   3
  18  -8  11 138.428 29.8074   4
  10   8  11 106.028 34.5533   4
 -18  10  11 137.299 35.7067   6
 -18   7  11 127.524 32.2841   2
 -11  18 -11 154.160 30.5289   3
  -7  18  11 112.599 31.3876   8
 -18   7  11 85.8238 27.8153   7
   7  11  11 150.174 37.5968   4
  -7  18   8 142.538 32.2086   3
 -11  18  -8 114.833 28.7260   3
  -7  18   8 164.306 36.4037   8
  -7  18   5 1515.21 86.8736   8
  -7  18   5 1498.58 85.9329   3
 -18   7   5 1565.52 88.3481   6
 -11  18  -5 1336.63 79.9359   3
  -7  18   2 82.8265 28.5657   3
 -11  18  -2 113.832 28.0460   3
 -18   7   2 78.6005 23.9513   6
 -11  18   1 202.840 33.3560   3
 -18  11   1 243.195 36.0662   6
 -18   7  -1 286.958 36.8887   6
  -7  18  -1 296.172 41.0303   3
 -18   7  -4 826.634 55.3779   6
 -18  11   4 930.950 66.6846   6
  -7  18  -4 788.856 63.7416   3
 -11  18   4 839.219 61.1902   3
  -7  18  -7 65.7131 25.9538   3
 -11  18   7 36.4119 24.1666   3
  11   7   7 86.7780 32.7625   4
 -18  11   7 59.1142 26.8110   6
  18  -7  10 415.639 46.2158   4
  11   7  10 430.269 56.0439   4
 -18  11  10 400.115 50.2615   2
  -7  18 -10 386.291 44.1248   3
 -18  11  10 404.433 48.7230   6
 -11  18  10 327.977 40.2517   3
  18  -7  13 181.376 37.1762   4
 -18   6  12-2.43395 20.1464   7
   6  12  12 2.79815 24.0579   4
  -6  18   9 31.1506 23.9982   3
 -12  18  -9 68.0348 24.7821   3
  -6  18   9 17.3664 24.9391   8
  -6  18   6 104.696 29.9089   3
  -6  18   6 93.4370 29.6047   8
  -6  18   3 60.8821 26.3026   3
 -12  18  -3 91.6845 26.1236   3
  -6  18   3 37.1821 24.2086   8
 -18   6   3 66.7605 24.4759   6
  -6  18   0 2.19740 21.2768   3
 -12  18   0 2.07997 20.7126   3
  -6  18   0 1.84066 18.3296   8
 -18  12   0 4.08247 19.7648   6
 -18   6   0 7.23228 18.0050   6
  -6  18  -3 19.6769 23.4873   3
 -12  18   3 41.4530 23.2865   3
  -6  18  -3 6.50284 18.1351   8
 -18   6  -3 1.64640 18.4983   6
 -18  12   3 30.4566 23.5526   6
  -6  18  -6 2.15107 21.2250   3
 -12  18   6 10.0702 20.7725   3
  12   6   6-2.58366 23.7837   4
 -18  12   6-2.24297 21.2963   6
  -6  18  -9 4.20549 21.5032   3
 -12  18   9-1.96787 19.9498   3
  18  -6   9 14.1102 19.5182   4
  12   6   9 5.76541 26.8176   4
 -18  12   9 16.5530 23.3334   6
  18  -6  12 16.7286 24.8658   4
 -18  12  12 66.1142 28.8601   6
  -5  18  10 1290.55 87.2401   8
 -18   5  10 1267.43 79.2624   7
 -13  18 -10 1024.33 68.5835   3
 -13  18  -7-2.08162 20.1558   3
  -5  18   7 9.46468 21.5487   8
 -13  18  -4 2466.81 112.067   3
  -5  18   4 2537.40 115.390   8
  -5  18   4 2625.76 118.213   3
 -13  18  -1 2129.44 103.680   3
  -5  18   1 2175.56 101.468   8
  -5  18   1 2205.16 108.773   3
 -18   5   1 2202.41 99.2228   6
  -5  18  -2 151.958 32.6074   3
 -13  18   2 157.631 32.2695   3
  -5  18  -2 113.709 26.4921   8
 -18  13   2 178.048 34.4106   6
 -18   5  -2 95.2994 25.4652   6
 -13  18   5 2541.04 112.226   3
  13   5   5 2391.65 120.249   4
  -5  18  -5 2436.43 114.034   3
 -18  13   5 2470.86 116.727   6
 -13  18   8 353.203 42.9791   3
  18  -5   8 370.931 43.4080   4
  13   5   8 320.115 49.5809   4
 -18  13   8 346.766 45.7017   6
  18  -5  11 535.268 55.8924   4
  13   5  11 631.904 66.8654   4
 -18  13  11 573.334 58.9184   2
 -18  13  11 638.195 59.5368   6
 -18  14 -11 400.822 45.0473   3
   4  14  11 366.697 51.6633   4
 -18   4  11 496.426 51.8330   7
 -14  18 -11 409.587 45.2603   3
 -14  18  -8 277.032 39.6535   3
  -4  18   8 335.277 46.5236   8
 -14  18  -5 1346.53 82.8076   3
  -4  18   5 1449.14 87.2326   8
 -14  18  -2 250.559 39.9592   3
  -4  18   2 239.957 36.9600   8
 -18   4   2 299.539 38.5154   6
 -14  18   1 1339.88 81.9111   3
  -4  18  -1 1427.69 77.9636   8
 -18   4  -1 1231.26 70.5694   6
 -14  18   4 1349.33 81.8875   3
  14   4   4 1241.78 87.5391   4
 -18  14   4 1473.92 87.3550   6
 -14  18   7 10.3533 19.4685   3
  18  -4   7 37.4619 22.5355   4
 -18  14   7 9.38878 22.9497   6
 -14  18  10 800.734 61.6453   3
  18  -4  10 757.212 64.0223   4
  14   4  10 658.962 69.4470   4
 -18  14  10 781.738 67.5098   6
 -15  18  -9 39.8932 22.5763   3
  -3  18   9 93.5944 33.3135   8
 -18  15  -9 29.4513 24.6453   3
 -18   3   9 75.6382 26.0599   7
 -15  18  -6 173.322 33.4764   3
  -3  18   6 164.473 36.6909   8
 -15  18  -3 20.1303 21.6637   3
  -3  18   3 40.3100 25.6973   8
 -15  18   0 85.2825 28.2854   3
  -3  18   0 47.1746 25.7428   8
 -18   3   0 38.4721 19.8088   6
 -15  18   3 8.89158 20.6812   3
  15   3   3 24.2168 24.1169   4
 -15  18   6 231.876 37.0885   3
  18  -3   6 308.625 41.2145   4
  15   3   6 281.585 46.7810   4
 -18  15   6 192.074 35.9909   6
 -15  18   9 53.6128 24.3162   3
  18  -3   9 66.7428 28.4654   4
 -18  15   9 33.0355 23.0505   3
  15   3   9 86.9313 31.7431   4
 -18  15   9 45.4017 26.6708   6
 -18  16 -10 284.744 40.6690   3
 -16  18 -10 230.450 37.5030   3
 -18   2  10 199.686 35.7082   7
   2  16  10 243.244 44.0540   4
 -16  18  -7 40.4178 24.4961   3
  -2  18   7 2.60576 24.2427   8
 -18  16  -7 6.71916 23.4902   3
  -2  18   4 98.7542 29.6744   8
 -16  18  -4 66.1629 26.9449   3
 -18  16  -4 151.463 33.1644   3
  -2  18   1 83.9821 28.1472   8
 -16  18  -1 165.802 33.8112   3
  16   2  -1 135.681 32.5444   4
 -18   2   1 133.610 29.0683   6
 -16  18   2 41.1622 25.3405   3
  16   2   2 70.7996 28.8871   4
 -18  16   5 262.621 41.0882   3
  18  -2   5 356.265 44.2957   4
  16   2   5 358.927 48.7695   4
 -16  18   8 89.2305 27.7707   3
 -18  16   8 86.1305 29.1003   3
  18  -2   8 74.3534 29.0305   4
  16   2   8 125.132 35.2619   4
 -18  16   8 75.5729 28.2320   6
 -17  18  -8 52.7690 26.5190   3
 -18  17  -8 53.0675 25.7534   3
 -17  18  -5 676.788 61.7145   3
 -18  17  -5 560.272 56.8714   3
 -17  18  -2 103.339 30.9997   3
 -18  17  -2 83.8823 29.1918   3
 -17  18   1 554.342 56.8653   3
 -18  17   1 533.670 54.6734   3
  17   1   1 445.556 49.7627   4
 -17  18   4 678.300 61.5341   3
 -18  17   4 565.270 57.0840   3
  18  -1   4 589.407 56.6847   4
  17   1   4 602.079 61.3802   4
 -17  18   7-9.10021 24.8175   3
 -18  17   7-2.33169 21.0026   3
  18  -1   7-2.43723 20.9548   4
  17   1   7 5.22346 26.2432   4
 -18  18  -3 55.2278 27.6099   3
 -18  18   0 2107.22 113.164   3
 -18  18   3 488.701 54.9711   3
  18   0   3 507.187 54.2280   4
  18   0   6 124.342 33.3042   4
 -10  19 -11 4.21351 19.5989   3
  -9  19   8 8.70777 22.4526   3
 -10  19  -8-6.50708 23.8395   3
   9  10   8 14.2336 28.6045   4
 -19   9   8-4.97546 23.3828   6
  -9  19   5-4.42127 23.3727   3
 -10  19  -5 4.47368 21.2381   3
 -19   9   5 6.86522 19.9137   6
  -9  19   2 2.24656 22.9738   3
 -10  19  -2 6.72333 23.5032   3
 -19  10  -2-5.93915 18.7970   6
 -19   9   2 25.1949 20.3298   6
  -9  19  -1 15.8132 21.6623   3
 -10  19   1-13.4793 23.5602   3
 -19   9  -1 20.1359 18.9264   6
 -19  10   1-4.33267 19.7288   6
  -9  19  -4 44.7076 24.2172   3
 -10  19   4 88.7690 29.0590   3
 -19  10   4 31.2029 23.0061   6
  -9  19  -7 13.3254 23.1091   3
 -10  19   7 45.6505 24.7769   3
  10   9   7 36.6990 28.6261   4
 -19  10   7 55.3350 26.2531   6
  -9  19 -10-2.14963 23.8020   3
 -10  19  10 16.8012 22.0247   3
  10   9  10 12.0188 27.0647   4
 -19  10  10-12.9313 25.2816   6
 -11  19  -9 198.241 35.2681   3
  -8  19   9 261.529 43.6745   8
   8  11   9 259.831 45.9008   4
  -8  19   9 255.215 39.5606   3
 -19   8   9 313.816 45.4041   6
  -8  19   6 456.506 51.1297   8
  -8  19   6 531.944 52.9972   3
 -19   8   6 487.396 53.2938   6
 -11  19  -6 406.416 48.0044   3
  -8  19   3 86.1987 28.7826   3
 -11  19  -3 78.6704 27.7113   3
 -19   8   3 103.097 27.1054   6
 -19  11   0 358.188 43.4067   6
 -19   8   0 351.097 42.7241   6
  -8  19   0 334.165 44.9838   3
 -11  19   0 322.704 43.9604   3
  -8  19  -3 52.4062 26.5110   3
 -11  19   3 31.3065 24.4098   3
 -19   8  -3 58.3082 22.1735   6
 -19  11   3 49.5711 25.5091   6
 -19  11   6 588.497 57.5060   6
  -8  19  -6 733.923 61.7465   3
 -11  19   6 607.614 56.5947   3
  -8  19  -9 336.471 44.6431   3
 -19  11   9 392.897 49.3148   6
 -11  19   9 424.065 47.9001   3
   7  12  10 470.791 59.8518   4
 -12  19 -10 538.215 52.9218   3
  -7  19   7 78.7616 30.5543   3
 -12  19  -7 64.0166 26.5545   3
  -7  19   7 108.996 31.2394   8
  -7  19   4 575.379 57.4148   8
  -7  19   4 582.827 57.5552   3
 -19   7   4 622.022 56.9126   6
 -12  19  -4 589.199 54.9743   3
  -7  19   1 404.507 46.0603   8
  -7  19   1 417.713 49.5348   3
 -19   7   1 401.049 44.6232   6
 -12  19  -1 424.108 47.1966   3
  -7  19  -2 88.7145 29.4617   3
 -12  19   2 111.366 28.8133   3
  -7  19  -2 76.0266 24.6135   8
 -19  12   2 99.0168 29.3516   6
 -19   7  -2 115.522 26.8901   6
  -7  19  -5 1270.49 82.7853   3
 -19  12   5 1296.28 83.9153   6
 -12  19   5 1272.94 79.8967   3
  12   7   8 235.032 46.6001   4
  -7  19  -8 273.369 41.5567   3
 -19  12   8 280.356 41.8237   6
 -12  19   8 264.204 39.5343   3
  19  -7  11 43.3393 25.0832   4
 -13  19 -11 31.7384 22.0150   3
 -13  19  -8 8.62730 20.8839   3
  -6  19   8-12.7670 29.0924   8
  -6  19   5 32.9082 24.4662   3
 -13  19  -5 90.7465 28.8293   3
  -6  19   5 28.3573 26.1825   8
 -19   6   5 60.1554 25.8230   6
  -6  19   2 54.7544 27.3282   3
 -13  19  -2 67.8258 27.6735   3
  -6  19   2 42.7888 23.5336   8
 -19   6   2 45.7931 23.7350   6
  -6  19  -1 2.36912 24.4350   3
 -13  19   1 6.77414 22.2808   3
  -6  19  -1 11.4072 19.9385   8
 -19  13   1 4.51447 19.8752   6
 -19   6  -1 5.54726 18.0758   6
  -6  19  -4-9.54234 27.1804   3
 -13  19   4 11.1489 21.1710   3
 -19  13   4 7.14497 22.3858   6
  -6  19  -7 18.5650 24.5375   3
 -13  19   7 2.09836 22.3660   3
  13   6   7 23.1157 28.2472   4
 -19  13   7 36.8703 25.3536   6
 -13  19  10 38.2133 23.5156   3
  19  -6  10 32.1309 22.4735   4
 -14  19  -9 27.5407 23.1155   3
 -14  19  -6 20.3738 21.7090   3
  -5  19   6 7.40051 21.7220   8
 -14  19  -3 54.0650 24.4081   3
  -5  19   3 33.5492 23.8590   8
 -19   5   3 85.5804 27.8717   6
 -14  19   0 269.638 40.6369   3
  -5  19   0 245.492 36.3614   8
 -19   5   0 251.184 35.0882   6
 -14  19   3 188.076 36.2318   3
  14   5   3 178.034 38.9740   4
 -19  14   3 175.606 36.0020   6
 -14  19   6 24.6089 23.8497   3
  14   5   6 31.1275 27.1408   4
 -19  14   6 34.6149 23.9468   6
 -14  19   9 37.4668 23.2419   3
  19  -5   9 87.4968 26.7976   4
 -15  19  -7 78.5617 27.3329   3
  -4  19   7 82.5054 32.5916   8
 -15  19  -4 25.6099 22.9786   3
  -4  19   4 33.4839 26.4877   8
 -15  19  -1 2.34276 22.0203   3
  -4  19   1-4.28458 21.5263   8
 -19   4   1-9.79777 19.3354   6
 -15  19   2 53.6209 25.6403   3
  15   4   2 45.3693 30.2854   4
  15   4   5 302.343 49.1636   4
 -15  19   5 203.518 37.9921   3
 -19  15   5 240.030 40.9044   6
 -15  19   8-8.87226 22.8771   3
  19  -4   8 18.0636 23.4850   4
  15   4   8 20.5299 28.6699   4
 -16  19  -5 876.150 70.4763   3
  -3  19   5 850.648 71.2364   8
 -16  19  -2 188.408 36.3749   3
  -3  19   2 129.688 33.4493   8
 -19   3   2 151.289 30.7024   6
 -16  19   1 301.546 44.1799   3
  -3  19  -1 281.853 39.0263   8
  16   3   1 340.230 47.0667   4
 -16  19   4 447.863 50.9772   3
  16   3   4 596.279 62.9606   4
 -16  19   7 27.6189 23.1267   3
  19  -3   7-9.37444 23.9659   4
 -19  16   7-4.56293 21.2241   3
  16   3   7-8.46821 29.3589   4
 -17  19  -3 7.44830 22.3633   3
  -2  19   3-4.94985 21.5368   8
 -19  17  -3-4.89947 21.0623   3
  -2  19   0 202.433 37.5722   8
 -17  19   0 198.007 38.2350   3
 -19  17   0 242.941 40.6749   3
  17   2   0 197.946 37.5931   4
 -17  19   3 7.39885 22.4637   3
 -19  17   3 38.9269 25.5176   3
  17   2   3 20.8609 25.9698   4
  19  -2   6 85.9011 29.7799   4
  17   2   6 84.4886 32.1514   4
  18   1   2 52.1128 29.0647   4
  19  -1   5 21.4065 24.7417   4
 -20  10   0 512.435 51.7430   6
 -10  20   0 495.808 53.5867   3
 -10  20   3 2.39515 20.5930   3
 -10  20  -3 2.40752 23.0860   3
 -20  10   3 2.36224 22.6519   6
 -10  20   6 171.402 35.7935   3
 -10  20  -6 161.308 34.7287   3
 -20  10   6 149.801 36.3843   6
 -10  20   9 151.419 34.7096   3
 -10  20  -9 174.802 37.0188   3
  -9  20  10 82.8663 29.6578   3
  -9  20   7 25.9970 23.7481   3
 -11  20  -7 18.7958 23.3969   3
  -9  20   7 2.54444 22.9194   8
 -20   9   7-5.15546 22.9599   6
  -9  20   4 101.087 31.7144   3
 -11  20  -4 83.7931 30.0367   3
 -20   9   4 101.890 27.9753   6
  -9  20   1 185.500 37.3695   3
 -11  20  -1 163.675 35.5577   3
 -20  11  -1 191.102 34.3012   6
 -20   9   1 172.153 34.5179   6
  -9  20  -2 31.7479 22.2424   3
 -11  20   2 21.5679 24.0816   3
 -20   9  -2-2.02554 18.8455   6
 -20  11   2 21.2470 23.5106   6
  -9  20  -5 188.996 35.9231   3
 -11  20   5 178.065 35.9190   3
 -20  11   5 137.558 34.8882   6
  -9  20  -8 116.472 32.5871   3
 -11  20   8 63.8453 26.9127   3
  -8  20   8 30.7770 26.2177   3
 -12  20  -8 18.7126 24.3326   3
  -8  20   5-7.31685 20.7145   3
 -12  20  -5 9.60857 22.3488   3
  -8  20   5 44.1996 26.5843   8
 -20   8   5 34.1800 22.9496   6
  -8  20   2-4.93944 26.3217   3
 -12  20  -2-2.41937 24.7406   3
  -8  20   2 17.7978 20.6963   8
 -20   8   2-15.2806 24.1709   6
  -8  20  -1 59.5222 27.2866   3
 -12  20   1 67.6830 27.9486   3
  -8  20  -1 59.8528 25.8642   8
 -20  12   1 64.5457 27.1895   6
 -20   8  -1 82.4984 25.8607   6
  -8  20  -4 148.713 35.5874   3
 -12  20   4 114.801 32.8081   3
 -20  12   4 70.0103 28.5547   6
  -8  20  -7 50.5306 28.3709   3
 -12  20   7 60.3367 27.1853   3
  12   8   7 51.0300 30.4486   4
 -20  12   7 64.0144 28.3716   6
  -7  20   6 24.6111 23.3704   3
 -13  20  -6 16.7005 23.3250   3
  -7  20   6 17.8920 24.5127   8
 -20   7   6 22.4639 26.1786   6
  -7  20   3 2.49103 25.2530   3
 -13  20  -3 32.6899 23.6712   3
  -7  20   3-2.33333 23.4459   8
 -20   7   3-2.24327 20.6504   6
  -7  20   0 175.628 36.2989   3
 -13  20   0 230.923 37.3748   3
  -7  20   0 178.176 33.8421   8
 -20   7   0 181.444 34.2497   6
  -7  20  -3 5.00302 24.9103   3
 -13  20   3 2.32130 20.9090   3
 -20  13   3 2.45225 23.0493   6
  -7  20  -6 9.93110 25.1731   3
 -13  20   6 18.8656 24.1192   3
  13   7   6 41.3514 31.7313   4
 -20  13   6 33.8463 26.6279   6
 -14  20  -7-6.90752 21.8619   3
  -6  20   4 251.645 42.0362   8
 -20   6   4 289.816 42.9810   6
 -14  20  -4 274.538 43.1810   3
 -14  20  -1 335.793 46.9156   3
  -6  20   1 374.462 45.9647   8
  -6  20   1 392.186 50.0876   3
 -20   6   1 347.668 42.8024   6
  -6  20  -2 71.7711 29.8529   3
 -14  20   2 101.553 30.5015   3
 -20  14   2 96.2184 31.3895   6
  14   6   5 228.568 44.3778   4
 -20  14   5 268.122 43.4937   6
 -14  20   5 267.527 40.2980   3
 -15  20  -5 126.942 33.2331   3
  -5  20   5 167.641 36.8486   8
 -20   5   5 184.547 37.1468   6
 -15  20  -2 21.8486 25.4649   3
  -5  20   2 29.8592 25.6245   8
 -20   5   2 36.6840 23.3669   6
 -15  20   1 215.840 38.2967   3
  -5  20  -1 189.600 34.3195   8
 -15  20   4 136.000 33.7924   3
  15   5   4 121.391 37.7706   4
 -20  15   4 80.3880 30.2226   6
  -4  20   3 29.4943 23.5701   8
 -20   4   3 2.22415 20.2568   6
  -4  20   0 39.2892 24.1794   8
  16   4   3 30.3775 29.2032   4
  -3  20   1 286.519 43.1034   8
  17   3   2 90.2818 31.9342   4
 -10  21   2-7.75136 27.7571   3
 -11  21  -2 23.1037 25.3320   3
 -21  10   2 49.1362 26.1863   6
 -10  21  -1 38.9433 27.6734   3
 -11  21   1 7.69719 24.1200   3
 -21  10  -1 31.1883 23.1747   6
 -21  11   1 21.6569 23.3039   6
  -9  21   3 111.898 33.0256   3
  -9  21   3 96.8840 31.4283   8
 -21   9   3 118.196 32.1268   6
  -9  21   0 403.768 48.6165   8
 -21  12   0 546.852 56.6219   6
 -21   9   0 520.957 53.0378   6
  -9  21   0 440.574 52.7464   3
 -12  21   0 518.218 57.2969   3
 -12  21   3 66.1657 28.8188   3
  -8  21   1 445.953 51.1981   8
 -21   8   1 506.767 52.8458   6
 -21   8  -2 32.9504 23.1438   6
  -7  21   2 2.35504 21.4476   8
 -21   7   2 11.3343 21.7375   6
  -7  21  -1 12.6415 21.5501   8
 -21   7  -1 37.9742 21.7635   6
  -6  21   0 226.086 39.2720   8
 -21   6   0 240.520 37.7315   6
 -21   5   1 16.9799 20.5538   6
   0   0   0    0.00    0.00   0

TITL Kreg3_323 in R-3m
REM R-3m (#166 in standard setting)
CELL 0.71073  13.762595  13.762595  15.298067  90.0000  90.0000 120.0000
ZERR    3.00   0.000493   0.000493   0.000524   0.0000   0.0000   0.0000
LATT  3
SYMM -y, x-y, z
SYMM -x+y,-x, z
SYMM  y, x,-z
SYMM  x-y,-y,-z
SYMM -x,-x+y,-z
SFAC O Na Al Si
UNIT 120.00 12.00 12.00 24.00
REM  CrysAlisPro recorded range (K): Min=321.9; max=324.2; aver:323.0
TEMP 50
TREF
HKLF 4
END
;
_shelx_hkl_checksum   34901
