# Supplementary material for: Effect of temperature and extraframework cation type on CHA framework flexibility
Source: Sci Rep. 2024 Oct 10;14:23778. doi: 10.1038/s41598-024-74638-4 (PMC11467460; doi:10.1038/s41598-024-74638-4)
Supplement: Supplementary file 25 — Supplementary Material 25 [file 41598_2024_74638_MOESM25_ESM.cif]

 
data_shelx
 
_audit_creation_method            SHELXL-2014
_chemical_name_systematic
;
 ?
;
_chemical_name_common             Na-CHA
_chemical_melting_point           ?
_chemical_formula_moiety          ?
_chemical_formula_sum
 'Al16 Na16.40 O104.10 Si32' 
_chemical_formula_weight          3373.20

loop_
 _atom_type_symbol
 _atom_type_description
 _atom_type_scat_dispersion_real
 _atom_type_scat_dispersion_imag
 _atom_type_scat_source
 'O'  'O'   0.0106   0.0060
 'International Tables Vol C Tables 4.2.6.8 and 6.1.1.4'
 'Al'  'Al'   0.0645   0.0514
 'International Tables Vol C Tables 4.2.6.8 and 6.1.1.4'
 'Na'  'Na'   0.0362   0.0249
 'International Tables Vol C Tables 4.2.6.8 and 6.1.1.4'
 'Si'  'Si'   0.0817   0.0704
 'International Tables Vol C Tables 4.2.6.8 and 6.1.1.4'
 
_space_group_crystal_system       monoclinic
_space_group_IT_number            12
_space_group_name_H-M_alt         'I 2/m'
_space_group_name_Hall            '-I 2y'
 
_shelx_space_group_comment
;
The symmetry employed for this shelxl refinement is uniquely defined
by the following loop, which should always be used as a source of
symmetry information in preference to the above space-group names.
They are only intended as comments.
;
 
loop_
 _space_group_symop_operation_xyz
 'x, y, z'
 '-x, y, -z'
 'x+1/2, y+1/2, z+1/2'
 '-x+1/2, y+1/2, -z+1/2'
 '-x, -y, -z'
 'x, -y, z'
 '-x+1/2, -y+1/2, -z+1/2'
 'x+1/2, -y+1/2, z+1/2'
 
_cell_length_a                    18.2512(7)
_cell_length_b                    13.7542(7)
_cell_length_c                    11.8859(5)
_cell_angle_alpha                 90
_cell_angle_beta                  102.650(4)
_cell_angle_gamma                 90
_cell_volume                      2911.3(2)
_cell_formula_units_Z             1
_cell_measurement_temperature     348(2)
_cell_measurement_reflns_used     3236
_cell_measurement_theta_min       2.2720 
_cell_measurement_theta_max       30.4710 
 
_exptl_crystal_description        'fragment' 
_exptl_crystal_colour             'colourless' 
_exptl_crystal_density_meas       ? 
_exptl_crystal_density_method     ?              
_exptl_crystal_density_diffrn     1.924          
_exptl_crystal_F_000              1669
_exptl_transmission_factor_min    ?                                             
_exptl_transmission_factor_max    ?                                             
_exptl_crystal_size_max           0.14 
_exptl_crystal_size_mid           0.13 
_exptl_crystal_size_min           0.05 
_exptl_absorpt_coefficient_mu     0.648
_shelx_estimated_absorpt_T_min    ? 
_shelx_estimated_absorpt_T_max    ? 
_exptl_absorpt_correction_type    multi-scan 
_exptl_absorpt_correction_T_min   0.77324 
_exptl_absorpt_correction_T_max   1.0000 
_exptl_absorpt_process_details     
;
CrysAlisPro 1.171.43.111a (Rigaku Oxford Diffraction, 2024)
Empirical absorption correction using spherical harmonics,
implemented in SCALE3 ABSPACK scaling algorithm.
;
_oxdiff_exptl_absorpt_empirical_full_min           0.789
_oxdiff_exptl_absorpt_empirical_full_max           1.710
_oxdiff_exptl_absorpt_empirical_details
;
Empirical correction (ABSPACK) includes:
- Absorption correction using spherical harmonics
- Frame scaling
; 
_diffrn_ambient_temperature       348(2)
_diffrn_radiation_wavelength      0.71073
_diffrn_radiation_type            MoK\a
_diffrn_source                    'micro-focus sealed X-ray tube'                       
_diffrn_measurement_device_type   'XtaLAB Synergy R, HyPix-Arc 100' 
_diffrn_measurement_method        ? 
_diffrn_detector_area_resol_mean  ? 
_diffrn_reflns_number             11398
_diffrn_reflns_av_unetI/netI      0.0783
_diffrn_reflns_av_R_equivalents   0.0675
_diffrn_reflns_limit_h_min        -14
_diffrn_reflns_limit_h_max        25
_diffrn_reflns_limit_k_min        -18
_diffrn_reflns_limit_k_max        18
_diffrn_reflns_limit_l_min        -15
_diffrn_reflns_limit_l_max        16
_diffrn_reflns_theta_min          2.287
_diffrn_reflns_theta_max          30.533
_diffrn_reflns_theta_full         37.500
_diffrn_measured_fraction_theta_max   0.875
_diffrn_measured_fraction_theta_full  0.510
_diffrn_reflns_Laue_measured_fraction_max    0.875
_diffrn_reflns_Laue_measured_fraction_full   0.510
_diffrn_reflns_point_group_measured_fraction_max   0.875
_diffrn_reflns_point_group_measured_fraction_full  0.510
_reflns_number_total              4043
_reflns_number_gt                 2894
_reflns_threshold_expression      'I > 2\s(I)'
_reflns_Friedel_coverage          0.000
_reflns_Friedel_fraction_max      .
_reflns_Friedel_fraction_full     .
 
_reflns_special_details
;
 Reflections were merged by SHELXL according to the crystal
 class for the calculation of statistics and refinement.
 
 _reflns_Friedel_fraction is defined as the number of unique
 Friedel pairs measured divided by the number that would be
 possible theoretically, ignoring centric projections and
 systematic absences.
;
 
_computing_data_collection     'CrysAlisPro system (CCD 43.105a 64-bit (release 11-01-2024))'
_computing_cell_refinement     'CrysAlisPro 1.171.43.111a (Rigaku OD, 2024)'
_computing_data_reduction      'CrysAlisPro 1.171.43.111a (Rigaku OD, 2024)'
_computing_structure_solution     ?
_computing_structure_refinement   'SHELXL-2014 (Sheldrick, 2014)'
_computing_molecular_graphics     ?
_computing_publication_material   ?
 
_refine_special_details
;
 ?
;
_refine_ls_structure_factor_coef  Fsqd
_refine_ls_matrix_type            full
_refine_ls_weighting_scheme       calc
_refine_ls_weighting_details
'w=1/[\s^2^(Fo^2^)+(0.1687P)^2^+3.3864P] where P=(Fo^2^+2Fc^2^)/3'
_atom_sites_solution_primary      ?
_atom_sites_solution_secondary    ?
_atom_sites_solution_hydrogens    .
_refine_ls_hydrogen_treatment     undef
_refine_ls_extinction_method      none
_refine_ls_extinction_coef        .
_refine_ls_number_reflns          4043
_refine_ls_number_parameters      211
_refine_ls_number_restraints      0
_refine_ls_R_factor_all           0.1147
_refine_ls_R_factor_gt            0.0858
_refine_ls_wR_factor_ref          0.2534
_refine_ls_wR_factor_gt           0.2331
_refine_ls_goodness_of_fit_ref    1.039
_refine_ls_restrained_S_all       1.039
_refine_ls_shift/su_max           0.003
_refine_ls_shift/su_mean          0.000
 
loop_
 _atom_site_label
 _atom_site_type_symbol
 _atom_site_fract_x
 _atom_site_fract_y
 _atom_site_fract_z
 _atom_site_U_iso_or_equiv
 _atom_site_adp_type
 _atom_site_occupancy
 _atom_site_site_symmetry_order  
 _atom_site_calc_flag
 _atom_site_refinement_flags_posn
 _atom_site_refinement_flags_adp
 _atom_site_refinement_flags_occupancy
 _atom_site_disorder_assembly
 _atom_site_disorder_group
Si1 Si 0.57356(7) -0.77609(11) 0.60135(11) 0.0158(3) Uani 0.6667 1 d . . P . .
Al1 Al 0.57356(7) -0.77609(11) 0.60135(11) 0.0158(3) Uani 0.3333 1 d . . P . .
Si2 Si 0.66756(7) -0.61619(10) 1.04526(12) 0.0161(3) Uani 0.6667 1 d . . P . .
Al2 Al 0.66756(7) -0.61619(10) 1.04526(12) 0.0161(3) Uani 0.3333 1 d . . P . .
Si3 Si 0.51578(7) -0.88955(10) 0.24656(11) 0.0158(3) Uani 0.6667 1 d . . P . .
Al3 Al 0.51578(7) -0.88955(10) 0.24656(11) 0.0158(3) Uani 0.3333 1 d . . P . .
Si4 Si 0.58358(7) -0.61447(11) 0.78122(12) 0.0183(3) Uani 0.6667 1 d . . P . .
Al4 Al 0.58358(7) -0.61447(11) 0.78122(12) 0.0183(3) Uani 0.3333 1 d . . P . .
Si5 Si 0.66392(7) -0.88881(11) 0.44982(12) 0.0172(3) Uani 0.6667 1 d . . P . .
Al5 Al 0.66392(7) -0.88881(11) 0.44982(12) 0.0172(3) Uani 0.3333 1 d . . P . .
Si6 Si 0.53969(7) -0.70142(11) 0.12639(12) 0.0176(3) Uani 0.6667 1 d . . P . .
Al6 Al 0.53969(7) -0.70142(11) 0.12639(12) 0.0176(3) Uani 0.3333 1 d . . P . .
O1 O 0.4970(3) -1.0000 0.1890(4) 0.0217(10) Uani 1 2 d S T P . .
O2 O 0.5000 -0.6580(4) 0.0000 0.0240(11) Uani 1 2 d S T P . .
O3 O 0.74248(19) -0.8529(3) 0.4140(3) 0.0267(8) Uani 1 1 d . . . . .
O4 O 0.4474(2) -0.8636(3) 0.3150(4) 0.0289(9) Uani 1 1 d . . . . .
O5 O 0.6074(2) -0.6811(3) 0.6797(4) 0.0312(9) Uani 1 1 d . . . . .
O6 O 0.5169(2) -0.8156(3) 0.1373(3) 0.0297(9) Uani 1 1 d . . . . .
O7 O 0.63070(19) -0.6820(3) 1.1388(3) 0.0264(8) Uani 1 1 d . . . . .
O8 O 0.5077(2) -0.6341(3) 0.2204(3) 0.0276(8) Uani 1 1 d . . . . .
O9 O 0.6520(3) -0.5000 1.0703(6) 0.0350(14) Uani 1 2 d S T P . .
O10 O 0.5000 -0.7474(5) 0.5000 0.0326(13) Uani 1 2 d S T P . .
O11 O 0.6384(2) -0.6439(3) 0.9069(3) 0.0280(9) Uani 1 1 d . . . . .
O12 O 0.6455(2) -0.8165(4) 0.5514(4) 0.0344(10) Uani 1 1 d . . . . .
O13 O 0.6742(3) -1.0000 0.5077(5) 0.0302(12) Uani 1 2 d S T P . .
O14 O 0.5956(4) -0.5000 0.7481(5) 0.0390(15) Uani 1 2 d S T P . .
O15 O 0.5977(2) -0.8845(3) 0.3335(4) 0.0355(10) Uani 1 1 d . . . . .
C31 Na 0.7500 -0.7500 0.2500 0.0643(14) Uani 1 2 d S . P . .
C1 Na 0.6372(3) -1.0000 0.6897(4) 0.0625(12) Uiso 1 2 d S . P . .
C11 Na 0.5923(5) -0.5000 0.2554(11) 0.048(4) Uiso 0.49(3) 2 d S . . . .
C32 Na 0.5000 -0.9508(7) 0.0000 0.054(3) Uiso 0.493(15) 2 d S . . . .
C3 Na 0.7643(6) -0.7609(11) 0.6695(11) 0.067(5) Uiso 0.309(14) 1 d . . . . .
C3A Na 0.7500 -0.7500 0.7500 0.072(19) Uiso 0.13(2) 2 d S . . . .
C11A Na 0.5793(15) -0.5000 0.307(3) 0.100 Uiso 0.30(2) 2 d S U . . .
C12 Na 0.498(2) -0.5000 -0.049(3) 0.083(14) Uiso 0.172(18) 2 d S . . . .
OW2 O 0.749(2) -1.064(3) 0.785(3) 0.150 Uiso 0.329(17) 1 d . U . . .
OW2A O 0.7318(17) -1.155(3) 0.843(3) 0.150 Uiso 0.40(2) 1 d . U . . .
OW1 O 0.600(2) -0.5000 0.475(3) 0.150 Uiso 0.47(3) 2 d S U . . .
 
loop_
 _atom_site_aniso_label
 _atom_site_aniso_U_11
 _atom_site_aniso_U_22
 _atom_site_aniso_U_33
 _atom_site_aniso_U_23
 _atom_site_aniso_U_13
 _atom_site_aniso_U_12
Si1 0.0181(6) 0.0120(7) 0.0184(7) -0.0035(5) 0.0063(5) -0.0013(5)
Al1 0.0181(6) 0.0120(7) 0.0184(7) -0.0035(5) 0.0063(5) -0.0013(5)
Si2 0.0165(6) 0.0111(7) 0.0215(7) 0.0038(5) 0.0061(5) 0.0011(5)
Al2 0.0165(6) 0.0111(7) 0.0215(7) 0.0038(5) 0.0061(5) 0.0011(5)
Si3 0.0193(6) 0.0091(7) 0.0188(7) 0.0008(5) 0.0037(5) 0.0006(5)
Al3 0.0193(6) 0.0091(7) 0.0188(7) 0.0008(5) 0.0037(5) 0.0006(5)
Si4 0.0231(6) 0.0116(7) 0.0205(7) -0.0017(5) 0.0054(5) -0.0006(5)
Al4 0.0231(6) 0.0116(7) 0.0205(7) -0.0017(5) 0.0054(5) -0.0006(5)
Si5 0.0157(6) 0.0158(8) 0.0210(7) -0.0031(5) 0.0062(5) 0.0002(5)
Al5 0.0157(6) 0.0158(8) 0.0210(7) -0.0031(5) 0.0062(5) 0.0002(5)
Si6 0.0210(6) 0.0132(7) 0.0206(7) 0.0025(5) 0.0089(5) -0.0010(5)
Al6 0.0210(6) 0.0132(7) 0.0206(7) 0.0025(5) 0.0089(5) -0.0010(5)
O1 0.031(2) 0.011(3) 0.020(2) 0.000 0.0000(19) 0.000
O2 0.036(3) 0.016(3) 0.022(2) 0.000 0.011(2) 0.000
O3 0.0210(15) 0.028(2) 0.033(2) 0.0062(17) 0.0103(14) 0.0006(15)
O4 0.0307(18) 0.022(2) 0.037(2) -0.0034(17) 0.0136(16) 0.0001(16)
O5 0.038(2) 0.021(2) 0.039(2) -0.0152(17) 0.0169(17) -0.0093(17)
O6 0.041(2) 0.020(2) 0.029(2) 0.0057(16) 0.0105(16) -0.0030(17)
O7 0.0233(16) 0.022(2) 0.034(2) 0.0100(16) 0.0064(15) -0.0023(15)
O8 0.0322(18) 0.025(2) 0.0261(19) -0.0047(16) 0.0077(15) -0.0046(16)
O9 0.036(3) 0.016(3) 0.058(4) 0.000 0.022(3) 0.000
O10 0.034(3) 0.035(4) 0.028(3) 0.000 0.006(2) 0.000
O11 0.0298(17) 0.028(2) 0.0253(19) 0.0041(16) 0.0045(15) 0.0002(16)
O12 0.0331(19) 0.034(3) 0.040(2) -0.0165(19) 0.0172(17) -0.0039(18)
O13 0.036(3) 0.024(3) 0.029(3) 0.000 0.004(2) 0.000
O14 0.060(4) 0.019(3) 0.040(4) 0.000 0.017(3) 0.000
O15 0.033(2) 0.025(3) 0.042(2) -0.0043(18) -0.0040(17) 0.0043(17)
C31 0.062(3) 0.080(4) 0.049(3) 0.036(3) 0.008(2) 0.024(3)
 
_geom_special_details
;
 All esds (except the esd in the dihedral angle between two l.s. planes)
 are estimated using the full covariance matrix.  The cell esds are taken
 into account individually in the estimation of esds in distances, angles
 and torsion angles; correlations between esds in cell parameters are only
 used when they are defined by crystal symmetry.  An approximate (isotropic)
 treatment of cell esds is used for estimating esds involving l.s. planes.
;
 
loop_
 _geom_bond_atom_site_label_1
 _geom_bond_atom_site_label_2
 _geom_bond_distance
 _geom_bond_site_symmetry_2
 _geom_bond_publ_flag
Si1 O10 1.643(2) . ?
Si1 O5 1.644(4) . ?
Si1 O12 1.651(4) . ?
Si1 O4 1.658(4) 2_656 ?
Si1 C3A 3.3359(13) . ?
Si1 C1 3.377(3) . ?
Si1 C3 3.404(11) . ?
Si2 O11 1.658(4) . ?
Si2 O3 1.662(4) 7_636 ?
Si2 O9 1.661(2) . ?
Si2 O7 1.684(4) . ?
Si2 C31 3.1575(14) 1_556 ?
Si2 C12 3.43(3) 5_646 ?
Si2 C12 3.45(3) 1_556 ?
Si2 C11 3.491(12) 1_556 ?
Si2 C3 3.508(14) 7_636 ?
Si3 O15 1.622(4) . ?
Si3 O6 1.653(4) . ?
Si3 O1 1.671(2) . ?
Si3 O4 1.671(4) . ?
Si3 C32 3.002(3) . ?
Si3 C1 3.407(4) 5_636 ?
Si4 O14 1.649(2) . ?
Si4 O5 1.648(4) . ?
Si4 O11 1.656(4) . ?
Si4 O8 1.683(4) 2_656 ?
Si4 C12 3.22(3) 1_556 ?
Si4 C3 3.206(12) 7_636 ?
Si4 C11A 3.32(2) 5_646 ?
Si4 C11 3.515(9) 5_646 ?
Si5 O15 1.626(4) . ?
Si5 O3 1.658(4) . ?
Si5 O12 1.655(4) . ?
Si5 O13 1.670(3) . ?
Si5 C3 3.343(13) . ?
Si5 C1 3.363(5) . ?
Si6 O2 1.631(2) . ?
Si6 O6 1.637(4) . ?
Si6 O8 1.654(4) . ?
Si6 O7 1.657(4) 1_554 ?
Si6 C12 2.951(12) 5_645 ?
Si6 C11 3.210(6) . ?
Si6 C11A 3.48(2) . ?
Si6 C12 3.45(2) . ?
O1 Al3 1.671(2) 6_535 ?
O1 Si3 1.671(2) 6_535 ?
O1 C32 2.358(5) . ?
O1 C32 2.358(5) 5_635 ?
O2 Al6 1.631(2) 2_655 ?
O2 Si6 1.631(2) 2_655 ?
O2 C12 2.249(10) . ?
O2 C12 2.249(10) 5_645 ?
O3 Al2 1.662(4) 7_636 ?
O3 Si2 1.662(4) 7_636 ?
O3 C31 2.437(4) . ?
O4 Al1 1.658(4) 2_656 ?
O4 Si1 1.658(4) 2_656 ?
O4 C1 2.423(5) 5_636 ?
O5 C3A 2.723(4) . ?
O5 C3 2.737(13) 7_636 ?
O6 C32 2.449(9) . ?
O7 Al6 1.657(4) 1_556 ?
O7 Si6 1.657(4) 1_556 ?
O7 C31 2.470(4) 1_556 ?
O7 C11 3.017(9) 1_556 ?
O8 Al4 1.683(4) 2_656 ?
O8 Si4 1.683(4) 2_656 ?
O8 C11A 2.362(16) . ?
O8 C11 2.383(7) . ?
O8 C12 2.73(2) 5_645 ?
O9 Al2 1.661(2) 6_545 ?
O9 Si2 1.661(2) 6_545 ?
O9 C11 2.661(15) 1_556 ?
O9 C12 2.69(4) 5_646 ?
O9 C12 2.86(4) 1_556 ?
O10 Al1 1.643(2) 2_656 ?
O10 Si1 1.643(2) 2_656 ?
O11 C3 2.530(14) 7_636 ?
O12 C3 2.434(13) . ?
O12 C3A 2.842(4) . ?
O13 Al5 1.670(3) 6_535 ?
O13 Si5 1.670(3) 6_535 ?
O13 C1 2.403(8) . ?
O14 Al4 1.649(2) 6_545 ?
O14 Si4 1.649(2) 6_545 ?
C31 O3 2.437(4) 7_635 ?
C31 O7 2.470(4) 7_636 ?
C31 O7 2.470(4) 1_554 ?
C31 Si2 3.1574(14) 7_636 ?
C31 Al2 3.1574(14) 7_636 ?
C31 Si2 3.1574(14) 1_554 ?
C31 Al2 3.1574(14) 1_554 ?
C1 OW2 2.28(4) . ?
C1 OW2 2.28(4) 6_535 ?
C1 O4 2.423(5) 5_636 ?
C1 O4 2.423(5) 2_656 ?
C1 Al5 3.363(5) 6_535 ?
C1 Si5 3.363(5) 6_535 ?
C1 Si1 3.377(3) 6_535 ?
C1 Al1 3.377(3) 6_535 ?
C11 C11A 0.70(4) . ?
C11 O8 2.383(7) 6_545 ?
C11 C12 2.63(4) 5_645 ?
C11 OW1 2.59(4) . ?
C11 O9 2.661(15) 1_554 ?
C11 O7 3.017(9) 1_554 ?
C11 O7 3.017(9) 6_544 ?
C11 Al6 3.210(6) 6_545 ?
C11 Si6 3.210(6) 6_545 ?
C32 C32 1.35(2) 5_635 ?
C32 O1 2.358(5) 5_635 ?
C32 O6 2.449(9) 2_655 ?
C32 Si3 3.002(3) 2_655 ?
C32 Al3 3.002(3) 2_655 ?
C32 Al3 3.623(6) 5_635 ?
C32 Al3 3.623(6) 6_535 ?
C3 C3A 1.057(13) . ?
C3 OW2A 1.47(4) 4_656 ?
C3 C3 2.11(3) 7_636 ?
C3 OW2A 2.55(3) 6_535 ?
C3 O11 2.530(14) 7_636 ?
C3 OW2 2.78(5) 4_656 ?
C3 O5 2.737(13) 7_636 ?
C3 OW2 2.82(4) 6_535 ?
C3 Al4 3.206(12) 7_636 ?
C3 Si4 3.206(12) 7_636 ?
C3A C3 1.057(13) 7_636 ?
C3A OW2A 1.79(3) 6_535 ?
C3A OW2A 1.79(3) 4_656 ?
C3A OW2 2.59(4) 6_535 ?
C3A OW2 2.59(4) 4_656 ?
C3A O5 2.723(4) 7_636 ?
C3A O12 2.842(4) 7_636 ?
C3A Al1 3.3358(13) 7_636 ?
C3A Si1 3.3358(13) 7_636 ?
C11A OW1 1.96(5) . ?
C11A O8 2.362(16) 6_545 ?
C11A C12 3.07(5) 5_645 ?
C11A Al4 3.32(2) 2_656 ?
C11A Si4 3.32(2) 2_656 ?
C11A Al4 3.32(2) 5_646 ?
C11A Si4 3.32(2) 5_646 ?
C11A Si6 3.48(2) 6_545 ?
C12 C12 1.16(6) 5_645 ?
C12 O2 2.249(10) 5_645 ?
C12 C11 2.63(4) 5_645 ?
C12 O8 2.73(2) 2_655 ?
C12 O8 2.73(2) 5_645 ?
C12 O9 2.69(4) 5_646 ?
C12 O9 2.86(4) 1_554 ?
C12 Al6 2.951(12) 2_655 ?
C12 Si6 2.951(12) 2_655 ?
C12 Al6 2.951(12) 5_645 ?
C12 Si6 2.951(12) 5_645 ?
OW2 OW2A 1.49(5) . ?
OW2 C3A 2.59(4) 4_646 ?
OW2 C3 2.78(5) 4_646 ?
OW2 C3 2.82(4) 6_535 ?
OW2A C3 1.47(4) 4_646 ?
OW2A C3A 1.79(3) 4_646 ?
OW2A C3 2.55(3) 6_535 ?
 
loop_
 _geom_angle_atom_site_label_1
 _geom_angle_atom_site_label_2
 _geom_angle_atom_site_label_3
 _geom_angle
 _geom_angle_site_symmetry_1
 _geom_angle_site_symmetry_3
 _geom_angle_publ_flag
O10 Si1 O5 111.7(3) . . ?
O10 Si1 O12 113.81(18) . . ?
O5 Si1 O12 104.0(2) . . ?
O10 Si1 O4 110.8(2) . 2_656 ?
O5 Si1 O4 110.1(2) . 2_656 ?
O12 Si1 O4 106.1(2) . 2_656 ?
O10 Si1 C3A 154.3(2) . . ?
O5 Si1 C3A 54.20(15) . . ?
O12 Si1 C3A 58.35(15) . . ?
O4 Si1 C3A 94.77(14) 2_656 . ?
O10 Si1 C1 128.1(3) . . ?
O5 Si1 C1 119.17(19) . . ?
O12 Si1 C1 63.8(2) . . ?
O4 Si1 C1 42.30(16) 2_656 . ?
C3A Si1 C1 72.96(8) . . ?
O10 Si1 C3 142.1(3) . . ?
O5 Si1 C3 65.1(3) . . ?
O12 Si1 C3 41.7(3) . . ?
O4 Si1 C3 105.1(3) 2_656 . ?
C3A Si1 C3 18.0(2) . . ?
C1 Si1 C3 73.6(3) . . ?
O11 Si2 O3 108.2(2) . 7_636 ?
O11 Si2 O9 111.6(3) . . ?
O3 Si2 O9 113.0(3) 7_636 . ?
O11 Si2 O7 116.3(2) . . ?
O3 Si2 O7 100.50(19) 7_636 . ?
O9 Si2 O7 106.8(3) . . ?
O11 Si2 C31 128.74(17) . 1_556 ?
O3 Si2 C31 49.68(14) 7_636 1_556 ?
O9 Si2 C31 119.6(2) . 1_556 ?
O7 Si2 C31 50.92(12) . 1_556 ?
O11 Si2 C12 91.6(6) . 5_646 ?
O3 Si2 C12 158.9(5) 7_636 5_646 ?
O9 Si2 C12 50.4(4) . 5_646 ?
O7 Si2 C12 76.1(4) . 5_646 ?
C31 Si2 C12 122.2(5) 1_556 5_646 ?
O11 Si2 C12 73.3(5) . 1_556 ?
O3 Si2 C12 166.7(4) 7_636 1_556 ?
O9 Si2 C12 55.7(4) . 1_556 ?
O7 Si2 C12 90.3(5) . 1_556 ?
C31 Si2 C12 139.8(5) 1_556 1_556 ?
C12 Si2 C12 19.4(10) 5_646 1_556 ?
O11 Si2 C11 136.3(2) . 1_556 ?
O3 Si2 C11 115.3(2) 7_636 1_556 ?
O9 Si2 C11 47.3(2) . 1_556 ?
O7 Si2 C11 59.77(18) . 1_556 ?
C31 Si2 C11 84.90(14) 1_556 1_556 ?
C12 Si2 C11 44.8(6) 5_646 1_556 ?
C12 Si2 C11 63.6(5) 1_556 1_556 ?
O11 Si2 C3 41.9(2) . 7_636 ?
O3 Si2 C3 66.6(2) 7_636 7_636 ?
O9 Si2 C3 134.1(3) . 7_636 ?
O7 Si2 C3 118.6(3) . 7_636 ?
C31 Si2 C3 95.4(2) 1_556 7_636 ?
C12 Si2 C3 133.6(6) 5_646 7_636 ?
C12 Si2 C3 115.0(5) 1_556 7_636 ?
C11 Si2 C3 177.4(2) 1_556 7_636 ?
O15 Si3 O6 107.8(2) . . ?
O15 Si3 O1 112.2(2) . . ?
O6 Si3 O1 105.9(2) . . ?
O15 Si3 O4 111.3(2) . . ?
O6 Si3 O4 113.0(2) . . ?
O1 Si3 O4 106.6(2) . . ?
O15 Si3 C32 120.82(17) . . ?
O6 Si3 C32 54.6(2) . . ?
O1 Si3 C32 51.5(2) . . ?
O4 Si3 C32 127.81(16) . . ?
O15 Si3 C1 124.3(2) . 5_636 ?
O6 Si3 C1 126.94(17) . 5_636 ?
O1 Si3 C1 65.25(19) . 5_636 ?
O4 Si3 C1 41.48(16) . 5_636 ?
C32 Si3 C1 100.60(13) . 5_636 ?
O14 Si4 O5 106.6(3) . . ?
O14 Si4 O11 111.3(3) . . ?
O5 Si4 O11 108.7(2) . . ?
O14 Si4 O8 109.5(3) . 2_656 ?
O5 Si4 O8 108.7(2) . 2_656 ?
O11 Si4 O8 111.8(2) . 2_656 ?
O14 Si4 C12 77.9(3) . 1_556 ?
O5 Si4 C12 166.6(6) . 1_556 ?
O11 Si4 C12 80.5(6) . 1_556 ?
O8 Si4 C12 58.1(6) 2_656 1_556 ?
O14 Si4 C3 113.5(3) . 7_636 ?
O5 Si4 C3 58.6(3) . 7_636 ?
O11 Si4 C3 51.4(3) . 7_636 ?
O8 Si4 C3 137.0(3) 2_656 7_636 ?
C12 Si4 C3 131.8(6) 1_556 7_636 ?
O14 Si4 C11A 68.2(4) . 5_646 ?
O5 Si4 C11A 113.3(7) . 5_646 ?
O11 Si4 C11A 136.2(7) . 5_646 ?
O8 Si4 C11A 42.1(5) 2_656 5_646 ?
C12 Si4 C11A 56.0(9) 1_556 5_646 ?
C3 Si4 C11A 171.9(7) 7_636 5_646 ?
O14 Si4 C11 73.0(3) . 5_646 ?
O5 Si4 C11 122.6(2) . 5_646 ?
O11 Si4 C11 125.2(3) . 5_646 ?
O8 Si4 C11 36.52(18) 2_656 5_646 ?
C12 Si4 C11 45.8(7) 1_556 5_646 ?
C3 Si4 C11 173.1(3) 7_636 5_646 ?
C11A Si4 C11 11.3(6) 5_646 5_646 ?
O15 Si5 O3 107.2(2) . . ?
O15 Si5 O12 111.5(2) . . ?
O3 Si5 O12 109.5(2) . . ?
O15 Si5 O13 112.3(3) . . ?
O3 Si5 O13 110.6(3) . . ?
O12 Si5 O13 105.8(3) . . ?
O15 Si5 C3 145.4(3) . . ?
O3 Si5 C3 71.7(3) . . ?
O12 Si5 C3 43.8(3) . . ?
O13 Si5 C3 99.6(3) . . ?
O15 Si5 C1 121.22(19) . . ?
O3 Si5 C1 130.31(17) . . ?
O12 Si5 C1 64.16(18) . . ?
O13 Si5 C1 42.19(19) . . ?
C3 Si5 C1 74.6(2) . . ?
O2 Si6 O6 110.8(2) . . ?
O2 Si6 O8 105.4(2) . . ?
O6 Si6 O8 110.5(2) . . ?
O2 Si6 O7 104.92(15) . 1_554 ?
O6 Si6 O7 114.5(2) . 1_554 ?
O8 Si6 O7 110.2(2) . 1_554 ?
O2 Si6 C12 49.0(6) . 5_645 ?
O6 Si6 C12 151.6(7) . 5_645 ?
O8 Si6 C12 65.9(6) . 5_645 ?
O7 Si6 C12 92.1(7) 1_554 5_645 ?
O2 Si6 C11 98.6(3) . . ?
O6 Si6 C11 147.6(3) . . ?
O8 Si6 C11 46.1(3) . . ?
O7 Si6 C11 68.2(2) 1_554 . ?
C12 Si6 C11 50.4(6) 5_645 . ?
O2 Si6 C11A 105.4(5) . . ?
O6 Si6 C11A 137.5(6) . . ?
O8 Si6 C11A 36.4(6) . . ?
O7 Si6 C11A 75.4(6) 1_554 . ?
C12 Si6 C11A 56.4(7) 5_645 . ?
C11 Si6 C11A 11.1(5) . . ?
O2 Si6 C12 32.3(5) . . ?
O6 Si6 C12 142.3(5) . . ?
O8 Si6 C12 84.1(5) . . ?
O7 Si6 C12 90.5(6) 1_554 . ?
C12 Si6 C12 18.9(10) 5_645 . ?
C11 Si6 C12 66.4(5) . . ?
C11A Si6 C12 73.9(7) . . ?
Si3 O1 Al3 130.8(3) . 6_535 ?
Si3 O1 Si3 130.8(3) . 6_535 ?
Al3 O1 Si3 0.00(10) 6_535 6_535 ?
Si3 O1 C32 94.8(3) . . ?
Al3 O1 C32 127.3(3) 6_535 . ?
Si3 O1 C32 127.3(3) 6_535 . ?
Si3 O1 C32 127.3(3) . 5_635 ?
Al3 O1 C32 94.8(3) 6_535 5_635 ?
Si3 O1 C32 94.8(3) 6_535 5_635 ?
C32 O1 C32 33.3(5) . 5_635 ?
Si6 O2 Al6 137.1(4) . 2_655 ?
Si6 O2 Si6 137.1(4) . 2_655 ?
Al6 O2 Si6 0.00(11) 2_655 2_655 ?
Si6 O2 C12 124.9(9) . . ?
Al6 O2 C12 97.7(8) 2_655 . ?
Si6 O2 C12 97.7(8) 2_655 . ?
Si6 O2 C12 97.7(8) . 5_645 ?
Al6 O2 C12 124.9(9) 2_655 5_645 ?
Si6 O2 C12 124.9(9) 2_655 5_645 ?
C12 O2 C12 29.9(16) . 5_645 ?
Al2 O3 Si2 0.00(10) 7_636 7_636 ?
Al2 O3 Si5 134.7(3) 7_636 . ?
Si2 O3 Si5 134.7(3) 7_636 . ?
Al2 O3 C31 98.99(16) 7_636 . ?
Si2 O3 C31 98.99(16) 7_636 . ?
Si5 O3 C31 125.6(2) . . ?
Al1 O4 Si1 0.00(12) 2_656 2_656 ?
Al1 O4 Si3 137.9(3) 2_656 . ?
Si1 O4 Si3 137.9(3) 2_656 . ?
Al1 O4 C1 110.3(2) 2_656 5_636 ?
Si1 O4 C1 110.3(2) 2_656 5_636 ?
Si3 O4 C1 111.3(2) . 5_636 ?
Si1 O5 Si4 136.9(3) . . ?
Si1 O5 C3A 96.47(19) . . ?
Si4 O5 C3A 110.9(2) . . ?
Si1 O5 C3 107.5(4) . 7_636 ?
Si4 O5 C3 90.5(3) . 7_636 ?
C3A O5 C3 22.3(3) . 7_636 ?
Si6 O6 Si3 134.4(3) . . ?
Si6 O6 C32 132.3(3) . . ?
Si3 O6 C32 92.0(2) . . ?
Al6 O7 Si6 0.00(10) 1_556 1_556 ?
Al6 O7 Si2 124.4(2) 1_556 . ?
Si6 O7 Si2 124.4(2) 1_556 . ?
Al6 O7 C31 137.4(2) 1_556 1_556 ?
Si6 O7 C31 137.4(2) 1_556 1_556 ?
Si2 O7 C31 97.12(15) . 1_556 ?
Al6 O7 C11 81.1(2) 1_556 1_556 ?
Si6 O7 C11 81.1(2) 1_556 1_556 ?
Si2 O7 C11 91.4(3) . 1_556 ?
C31 O7 C11 109.6(2) 1_556 1_556 ?
Si6 O8 Al4 125.3(2) . 2_656 ?
Si6 O8 Si4 125.3(2) . 2_656 ?
Al4 O8 Si4 0.00(9) 2_656 2_656 ?
Si6 O8 C11A 119.1(10) . . ?
Al4 O8 C11A 109.4(8) 2_656 . ?
Si4 O8 C11A 109.4(8) 2_656 . ?
Si6 O8 C11 103.9(3) . . ?
Al4 O8 C11 118.6(3) 2_656 . ?
Si4 O8 C11 118.6(3) 2_656 . ?
C11A O8 C11 16.9(9) . . ?
Si6 O8 C12 80.6(5) . 5_645 ?
Al4 O8 C12 90.4(8) 2_656 5_645 ?
Si4 O8 C12 90.4(8) 2_656 5_645 ?
C11A O8 C12 73.9(10) . 5_645 ?
C11 O8 C12 61.6(7) . 5_645 ?
Si2 O9 Al2 148.2(4) . 6_545 ?
Si2 O9 Si2 148.2(4) . 6_545 ?
Al2 O9 Si2 0.00(10) 6_545 6_545 ?
Si2 O9 C11 105.4(2) . 1_556 ?
Al2 O9 C11 105.4(2) 6_545 1_556 ?
Si2 O9 C11 105.4(2) 6_545 1_556 ?
Si2 O9 C12 101.2(2) . 5_646 ?
Al2 O9 C12 101.2(2) 6_545 5_646 ?
Si2 O9 C12 101.2(2) 6_545 5_646 ?
C11 O9 C12 58.9(7) 1_556 5_646 ?
Si2 O9 C12 95.7(3) . 1_556 ?
Al2 O9 C12 95.7(3) 6_545 1_556 ?
Si2 O9 C12 95.7(3) 6_545 1_556 ?
C11 O9 C12 82.8(7) 1_556 1_556 ?
C12 O9 C12 23.9(13) 5_646 1_556 ?
Si1 O10 Al1 152.2(5) . 2_656 ?
Si1 O10 Si1 152.2(5) . 2_656 ?
Al1 O10 Si1 0.00(16) 2_656 2_656 ?
Si2 O11 Si4 146.9(3) . . ?
Si2 O11 C3 112.1(3) . 7_636 ?
Si4 O11 C3 97.8(3) . 7_636 ?
Si1 O12 Si5 140.3(3) . . ?
Si1 O12 C3 111.4(4) . . ?
Si5 O12 C3 108.2(4) . . ?
Si1 O12 C3A 92.00(17) . . ?
Si5 O12 C3A 126.4(2) . . ?
C3 O12 C3A 21.4(3) . . ?
Al5 O13 Si5 0.00(10) 6_535 6_535 ?
Al5 O13 Si5 132.6(4) 6_535 . ?
Si5 O13 Si5 132.6(4) 6_535 . ?
Al5 O13 C1 109.99(19) 6_535 . ?
Si5 O13 C1 109.99(19) 6_535 . ?
Si5 O13 C1 109.99(19) . . ?
Si4 O14 Al4 145.4(4) . 6_545 ?
Si4 O14 Si4 145.4(4) . 6_545 ?
Al4 O14 Si4 0.00(11) 6_545 6_545 ?
Si3 O15 Si5 161.8(3) . . ?
O3 C31 O3 180.0 7_635 . ?
O3 C31 O7 116.77(11) 7_635 7_636 ?
O3 C31 O7 63.23(11) . 7_636 ?
O3 C31 O7 63.23(11) 7_635 1_554 ?
O3 C31 O7 116.77(11) . 1_554 ?
O7 C31 O7 180.00(18) 7_636 1_554 ?
O3 C31 Si2 148.67(8) 7_635 7_636 ?
O3 C31 Si2 31.33(8) . 7_636 ?
O7 C31 Si2 31.96(8) 7_636 7_636 ?
O7 C31 Si2 148.04(8) 1_554 7_636 ?
O3 C31 Al2 148.67(8) 7_635 7_636 ?
O3 C31 Al2 31.33(8) . 7_636 ?
O7 C31 Al2 31.96(8) 7_636 7_636 ?
O7 C31 Al2 148.04(8) 1_554 7_636 ?
Si2 C31 Al2 0.00(6) 7_636 7_636 ?
O3 C31 Si2 31.33(8) 7_635 1_554 ?
O3 C31 Si2 148.67(8) . 1_554 ?
O7 C31 Si2 148.04(8) 7_636 1_554 ?
O7 C31 Si2 31.96(8) 1_554 1_554 ?
Si2 C31 Si2 180.00(4) 7_636 1_554 ?
Al2 C31 Si2 180.00(4) 7_636 1_554 ?
O3 C31 Al2 31.33(8) 7_635 1_554 ?
O3 C31 Al2 148.67(8) . 1_554 ?
O7 C31 Al2 148.04(8) 7_636 1_554 ?
O7 C31 Al2 31.96(8) 1_554 1_554 ?
Si2 C31 Al2 180.00(4) 7_636 1_554 ?
Al2 C31 Al2 180.00(4) 7_636 1_554 ?
Si2 C31 Al2 0.00(5) 1_554 1_554 ?
OW2 C1 OW2 45(2) . 6_535 ?
OW2 C1 O13 92.9(9) . . ?
OW2 C1 O13 92.9(9) 6_535 . ?
OW2 C1 O4 102.0(11) . 5_636 ?
OW2 C1 O4 143.7(10) 6_535 5_636 ?
O13 C1 O4 106.42(19) . 5_636 ?
OW2 C1 O4 143.7(10) . 2_656 ?
OW2 C1 O4 102.0(11) 6_535 2_656 ?
O13 C1 O4 106.42(19) . 2_656 ?
O4 C1 O4 101.5(3) 5_636 2_656 ?
OW2 C1 Al5 88.1(9) . 6_535 ?
OW2 C1 Al5 108.5(9) 6_535 6_535 ?
O13 C1 Al5 27.82(6) . 6_535 ?
O4 C1 Al5 80.70(13) 5_636 6_535 ?
O4 C1 Al5 122.9(2) 2_656 6_535 ?
OW2 C1 Si5 88.1(9) . 6_535 ?
OW2 C1 Si5 108.5(9) 6_535 6_535 ?
O13 C1 Si5 27.82(6) . 6_535 ?
O4 C1 Si5 80.70(13) 5_636 6_535 ?
O4 C1 Si5 122.9(2) 2_656 6_535 ?
Al5 C1 Si5 0.00(5) 6_535 6_535 ?
OW2 C1 Si5 108.5(9) . . ?
OW2 C1 Si5 88.1(9) 6_535 . ?
O13 C1 Si5 27.82(6) . . ?
O4 C1 Si5 122.9(2) 5_636 . ?
O4 C1 Si5 80.70(13) 2_656 . ?
Al5 C1 Si5 54.09(9) 6_535 . ?
Si5 C1 Si5 54.09(9) 6_535 . ?
OW2 C1 Si1 90.7(10) . 6_535 ?
OW2 C1 Si1 135.7(11) 6_535 6_535 ?
O13 C1 Si1 82.28(11) . 6_535 ?
O4 C1 Si1 27.43(9) 5_636 6_535 ?
O4 C1 Si1 121.7(2) 2_656 6_535 ?
Al5 C1 Si1 54.95(6) 6_535 6_535 ?
Si5 C1 Si1 54.95(6) 6_535 6_535 ?
Si5 C1 Si1 104.78(13) . 6_535 ?
OW2 C1 Al1 90.7(10) . 6_535 ?
OW2 C1 Al1 135.7(11) 6_535 6_535 ?
O13 C1 Al1 82.28(11) . 6_535 ?
O4 C1 Al1 27.43(9) 5_636 6_535 ?
O4 C1 Al1 121.7(2) 2_656 6_535 ?
Al5 C1 Al1 54.95(6) 6_535 6_535 ?
Si5 C1 Al1 54.95(6) 6_535 6_535 ?
Si5 C1 Al1 104.78(13) . 6_535 ?
Si1 C1 Al1 0.00(5) 6_535 6_535 ?
C11A C11 O8 79.8(15) . 6_545 ?
C11A C11 O8 79.8(15) . . ?
O8 C11 O8 101.5(4) 6_545 . ?
C11A C11 C12 123(3) . 5_645 ?
O8 C11 C12 65.7(5) 6_545 5_645 ?
O8 C11 C12 65.7(5) . 5_645 ?
C11A C11 OW1 22(2) . . ?
O8 C11 OW1 93.9(6) 6_545 . ?
O8 C11 OW1 93.9(6) . . ?
C12 C11 OW1 145.6(12) 5_645 . ?
C11A C11 O9 176(2) . 1_554 ?
O8 C11 O9 102.9(4) 6_545 1_554 ?
O8 C11 O9 102.9(4) . 1_554 ?
C12 C11 O9 61.1(8) 5_645 1_554 ?
OW1 C11 O9 153.3(9) . 1_554 ?
C11A C11 O7 123.8(3) . 1_554 ?
O8 C11 O7 140.3(5) 6_545 1_554 ?
O8 C11 O7 58.98(16) . 1_554 ?
C12 C11 O7 74.6(5) 5_645 1_554 ?
OW1 C11 O7 119.8(3) . 1_554 ?
O9 C11 O7 56.1(2) 1_554 1_554 ?
C11A C11 O7 123.8(3) . 6_544 ?
O8 C11 O7 58.98(16) 6_545 6_544 ?
O8 C11 O7 140.3(5) . 6_544 ?
C12 C11 O7 74.6(5) 5_645 6_544 ?
OW1 C11 O7 119.8(3) . 6_544 ?
O9 C11 O7 56.1(2) 1_554 6_544 ?
O7 C11 O7 112.1(4) 1_554 6_544 ?
C11A C11 Si6 107.1(10) . . ?
O8 C11 Si6 118.1(3) 6_545 . ?
O8 C11 Si6 30.01(13) . . ?
C12 C11 Si6 59.69(17) 5_645 . ?
OW1 C11 Si6 115.3(3) . . ?
O9 C11 Si6 74.8(3) 1_554 . ?
O7 C11 Si6 30.66(9) 1_554 . ?
O7 C11 Si6 124.9(4) 6_544 . ?
C11A C11 Al6 107.1(10) . 6_545 ?
O8 C11 Al6 30.01(13) 6_545 6_545 ?
O8 C11 Al6 118.1(3) . 6_545 ?
C12 C11 Al6 59.69(17) 5_645 6_545 ?
OW1 C11 Al6 115.3(3) . 6_545 ?
O9 C11 Al6 74.8(3) 1_554 6_545 ?
O7 C11 Al6 124.9(4) 1_554 6_545 ?
O7 C11 Al6 30.66(9) 6_544 6_545 ?
Si6 C11 Al6 119.3(3) . 6_545 ?
C11A C11 Si6 107.1(10) . 6_545 ?
O8 C11 Si6 30.01(13) 6_545 6_545 ?
O8 C11 Si6 118.1(3) . 6_545 ?
C12 C11 Si6 59.69(17) 5_645 6_545 ?
OW1 C11 Si6 115.3(3) . 6_545 ?
O9 C11 Si6 74.8(3) 1_554 6_545 ?
O7 C11 Si6 124.9(4) 1_554 6_545 ?
O7 C11 Si6 30.66(9) 6_544 6_545 ?
Si6 C11 Si6 119.3(3) . 6_545 ?
Al6 C11 Si6 0.00(8) 6_545 6_545 ?
C32 C32 O1 73.3(2) 5_635 5_635 ?
C32 C32 O1 73.3(2) 5_635 . ?
O1 C32 O1 146.7(5) 5_635 . ?
C32 C32 O6 139.41(18) 5_635 2_655 ?
O1 C32 O6 66.97(13) 5_635 2_655 ?
O1 C32 O6 145.8(4) . 2_655 ?
C32 C32 O6 139.41(18) 5_635 . ?
O1 C32 O6 145.8(4) 5_635 . ?
O1 C32 O6 66.97(13) . . ?
O6 C32 O6 81.2(4) 2_655 . ?
C32 C32 Si3 106.30(19) 5_635 . ?
O1 C32 Si3 173.34(13) 5_635 . ?
O1 C32 Si3 33.68(7) . . ?
O6 C32 Si3 114.1(3) 2_655 . ?
O6 C32 Si3 33.39(10) . . ?
C32 C32 Si3 106.30(19) 5_635 2_655 ?
O1 C32 Si3 33.68(7) 5_635 2_655 ?
O1 C32 Si3 173.34(13) . 2_655 ?
O6 C32 Si3 33.39(10) 2_655 2_655 ?
O6 C32 Si3 114.1(3) . 2_655 ?
Si3 C32 Si3 147.4(4) . 2_655 ?
C32 C32 Al3 106.30(19) 5_635 2_655 ?
O1 C32 Al3 33.68(7) 5_635 2_655 ?
O1 C32 Al3 173.34(13) . 2_655 ?
O6 C32 Al3 33.39(10) 2_655 2_655 ?
O6 C32 Al3 114.1(3) . 2_655 ?
Si3 C32 Al3 147.4(4) . 2_655 ?
Si3 C32 Al3 0.00(5) 2_655 2_655 ?
C32 C32 Al3 52.69(13) 5_635 5_635 ?
O1 C32 Al3 21.53(12) 5_635 5_635 ?
O1 C32 Al3 125.6(4) . 5_635 ?
O6 C32 Al3 86.84(10) 2_655 5_635 ?
O6 C32 Al3 167.3(3) . 5_635 ?
Si3 C32 Al3 159.0(3) . 5_635 ?
Si3 C32 Al3 53.61(8) 2_655 5_635 ?
Al3 C32 Al3 53.61(8) 2_655 5_635 ?
C32 C32 Al3 52.69(13) 5_635 6_535 ?
O1 C32 Al3 125.6(4) 5_635 6_535 ?
O1 C32 Al3 21.53(12) . 6_535 ?
O6 C32 Al3 167.3(3) 2_655 6_535 ?
O6 C32 Al3 86.84(10) . 6_535 ?
Si3 C32 Al3 53.61(8) . 6_535 ?
Si3 C32 Al3 159.0(3) 2_655 6_535 ?
Al3 C32 Al3 159.0(3) 2_655 6_535 ?
Al3 C32 Al3 105.4(3) 5_635 6_535 ?
C3A C3 OW2A 88.6(16) . 4_656 ?
C3A C3 C3 0.0(6) . 7_636 ?
OW2A C3 C3 88.6(15) 4_656 7_636 ?
C3A C3 O12 101.6(7) . . ?
OW2A C3 O12 108.2(13) 4_656 . ?
C3 C3 O12 101.6(7) 7_636 . ?
C3A C3 OW2A 35.3(9) . 6_535 ?
OW2A C3 OW2A 123.9(13) 4_656 6_535 ?
C3 C3 OW2A 35.3(9) 7_636 6_535 ?
O12 C3 OW2A 89.2(8) . 6_535 ?
C3A C3 O11 137.0(9) . 7_636 ?
OW2A C3 O11 115.2(14) 4_656 7_636 ?
C3 C3 O11 137.0(9) 7_636 7_636 ?
O12 C3 O11 103.7(5) . 7_636 ?
OW2A C3 O11 111.1(10) 6_535 7_636 ?
C3A C3 OW2 68.7(10) . 4_656 ?
OW2A C3 OW2 20.1(13) 4_656 4_656 ?
C3 C3 OW2 68.7(10) 7_636 4_656 ?
O12 C3 OW2 108.3(9) . 4_656 ?
OW2A C3 OW2 104.0(11) 6_535 4_656 ?
O11 C3 OW2 132.1(9) 7_636 4_656 ?
C3A C3 O5 78.1(7) . 7_636 ?
OW2A C3 O5 107.5(13) 4_656 7_636 ?
C3 C3 O5 78.1(7) 7_636 7_636 ?
O12 C3 O5 144.3(6) . 7_636 ?
OW2A C3 O5 69.8(8) 6_535 7_636 ?
O11 C3 O5 61.1(3) 7_636 7_636 ?
OW2 C3 O5 104.7(9) 4_656 7_636 ?
C3A C3 OW2 66.9(11) . 6_535 ?
OW2A C3 OW2 155.4(15) 4_656 6_535 ?
C3 C3 OW2 66.9(11) 7_636 6_535 ?
O12 C3 OW2 80.8(9) . 6_535 ?
OW2A C3 OW2 31.7(10) 6_535 6_535 ?
O11 C3 OW2 83.4(9) 7_636 6_535 ?
OW2 C3 OW2 135.7(8) 4_656 6_535 ?
O5 C3 OW2 66.1(8) 7_636 6_535 ?
C3A C3 Al4 106.6(8) . 7_636 ?
OW2A C3 Al4 119.3(13) 4_656 7_636 ?
C3 C3 Al4 106.6(8) 7_636 7_636 ?
O12 C3 Al4 124.3(5) . 7_636 ?
OW2A C3 Al4 87.4(9) 6_535 7_636 ?
O11 C3 Al4 30.78(17) 7_636 7_636 ?
OW2 C3 Al4 126.4(9) 4_656 7_636 ?
O5 C3 Al4 30.93(16) 7_636 7_636 ?
OW2 C3 Al4 68.2(8) 6_535 7_636 ?
C3A C3 Si4 106.6(8) . 7_636 ?
OW2A C3 Si4 119.3(13) 4_656 7_636 ?
C3 C3 Si4 106.6(8) 7_636 7_636 ?
O12 C3 Si4 124.3(5) . 7_636 ?
OW2A C3 Si4 87.4(9) 6_535 7_636 ?
O11 C3 Si4 30.78(17) 7_636 7_636 ?
OW2 C3 Si4 126.4(9) 4_656 7_636 ?
O5 C3 Si4 30.93(16) 7_636 7_636 ?
OW2 C3 Si4 68.2(8) 6_535 7_636 ?
Al4 C3 Si4 0.00(7) 7_636 7_636 ?
C3 C3A C3 180.0(11) . 7_636 ?
C3 C3A OW2A 124.7(13) . 6_535 ?
C3 C3A OW2A 55.3(13) 7_636 6_535 ?
C3 C3A OW2A 55.3(13) . 4_656 ?
C3 C3A OW2A 124.7(13) 7_636 4_656 ?
OW2A C3A OW2A 180.0(19) 6_535 4_656 ?
C3 C3A OW2 91.0(11) . 6_535 ?
C3 C3A OW2 89.0(11) 7_636 6_535 ?
OW2A C3A OW2 33.8(12) 6_535 6_535 ?
OW2A C3A OW2 146.2(12) 4_656 6_535 ?
C3 C3A OW2 89.0(11) . 4_656 ?
C3 C3A OW2 91.0(11) 7_636 4_656 ?
OW2A C3A OW2 146.2(12) 6_535 4_656 ?
OW2A C3A OW2 33.8(12) 4_656 4_656 ?
OW2 C3A OW2 180.0 6_535 4_656 ?
C3 C3A O5 79.6(6) . 7_636 ?
C3 C3A O5 100.4(6) 7_636 7_636 ?
OW2A C3A O5 81.4(10) 6_535 7_636 ?
OW2A C3A O5 98.6(10) 4_656 7_636 ?
OW2 C3A O5 69.4(8) 6_535 7_636 ?
OW2 C3A O5 110.6(8) 4_656 7_636 ?
C3 C3A O5 100.4(6) . . ?
C3 C3A O5 79.6(6) 7_636 . ?
OW2A C3A O5 98.6(10) 6_535 . ?
OW2A C3A O5 81.4(10) 4_656 . ?
OW2 C3A O5 110.6(8) 6_535 . ?
OW2 C3A O5 69.4(8) 4_656 . ?
O5 C3A O5 180.0 7_636 . ?
C3 C3A O12 57.0(6) . . ?
C3 C3A O12 123.0(6) 7_636 . ?
OW2A C3A O12 95.4(10) 6_535 . ?
OW2A C3A O12 84.6(10) 4_656 . ?
OW2 C3A O12 77.8(8) 6_535 . ?
OW2 C3A O12 102.2(8) 4_656 . ?
O5 C3A O12 124.42(12) 7_636 . ?
O5 C3A O12 55.58(12) . . ?
C3 C3A O12 123.0(6) . 7_636 ?
C3 C3A O12 57.0(6) 7_636 7_636 ?
OW2A C3A O12 84.6(10) 6_535 7_636 ?
OW2A C3A O12 95.4(10) 4_656 7_636 ?
OW2 C3A O12 102.2(8) 6_535 7_636 ?
OW2 C3A O12 77.8(8) 4_656 7_636 ?
O5 C3A O12 55.58(12) 7_636 7_636 ?
O5 C3A O12 124.42(12) . 7_636 ?
O12 C3A O12 180.00(19) . 7_636 ?
C3 C3A Al1 95.4(6) . 7_636 ?
C3 C3A Al1 84.6(6) 7_636 7_636 ?
OW2A C3A Al1 92.3(10) 6_535 7_636 ?
OW2A C3A Al1 87.7(10) 4_656 7_636 ?
OW2 C3A Al1 93.6(8) 6_535 7_636 ?
OW2 C3A Al1 86.4(8) 4_656 7_636 ?
O5 C3A Al1 29.33(9) 7_636 7_636 ?
O5 C3A Al1 150.67(9) . 7_636 ?
O12 C3A Al1 150.35(8) . 7_636 ?
O12 C3A Al1 29.65(8) 7_636 7_636 ?
C3 C3A Si1 95.4(6) . 7_636 ?
C3 C3A Si1 84.6(6) 7_636 7_636 ?
OW2A C3A Si1 92.3(10) 6_535 7_636 ?
OW2A C3A Si1 87.7(10) 4_656 7_636 ?
OW2 C3A Si1 93.6(8) 6_535 7_636 ?
OW2 C3A Si1 86.4(8) 4_656 7_636 ?
O5 C3A Si1 29.33(9) 7_636 7_636 ?
O5 C3A Si1 150.67(9) . 7_636 ?
O12 C3A Si1 150.35(8) . 7_636 ?
O12 C3A Si1 29.65(8) 7_636 7_636 ?
Al1 C3A Si1 0.00(6) 7_636 7_636 ?
C11 C11A OW1 150(3) . . ?
C11 C11A O8 83.3(18) . 6_545 ?
OW1 C11A O8 114.2(14) . 6_545 ?
C11 C11A O8 83.3(18) . . ?
OW1 C11A O8 114.2(14) . . ?
O8 C11A O8 102.7(10) 6_545 . ?
C11 C11A C12 46(2) . 5_645 ?
OW1 C11A C12 164.4(19) . 5_645 ?
O8 C11A C12 58.6(7) 6_545 5_645 ?
O8 C11A C12 58.6(7) . 5_645 ?
C11 C11A Al4 100(2) . 2_656 ?
OW1 C11A Al4 106.4(15) . 2_656 ?
O8 C11A Al4 82.0(7) 6_545 2_656 ?
O8 C11A Al4 28.5(3) . 2_656 ?
C12 C11A Al4 60.2(7) 5_645 2_656 ?
C11 C11A Si4 100(2) . 2_656 ?
OW1 C11A Si4 106.4(15) . 2_656 ?
O8 C11A Si4 82.0(7) 6_545 2_656 ?
O8 C11A Si4 28.5(3) . 2_656 ?
C12 C11A Si4 60.2(7) 5_645 2_656 ?
Al4 C11A Si4 0.00(7) 2_656 2_656 ?
C11 C11A Al4 100(2) . 5_646 ?
OW1 C11A Al4 106.4(15) . 5_646 ?
O8 C11A Al4 28.5(3) 6_545 5_646 ?
O8 C11A Al4 82.0(7) . 5_646 ?
C12 C11A Al4 60.2(7) 5_645 5_646 ?
Al4 C11A Al4 56.5(4) 2_656 5_646 ?
Si4 C11A Al4 56.5(4) 2_656 5_646 ?
C11 C11A Si4 100(2) . 5_646 ?
OW1 C11A Si4 106.4(15) . 5_646 ?
O8 C11A Si4 28.5(3) 6_545 5_646 ?
O8 C11A Si4 82.0(7) . 5_646 ?
C12 C11A Si4 60.2(7) 5_645 5_646 ?
Al4 C11A Si4 56.5(4) 2_656 5_646 ?
Si4 C11A Si4 56.5(4) 2_656 5_646 ?
Al4 C11A Si4 0.00(6) 5_646 5_646 ?
C11 C11A Si6 61.9(11) . . ?
OW1 C11A Si6 126.8(6) . . ?
O8 C11A Si6 109.5(10) 6_545 . ?
O8 C11A Si6 24.5(4) . . ?
C12 C11A Si6 53.1(5) 5_645 . ?
Al4 C11A Si6 51.6(3) 2_656 . ?
Si4 C11A Si6 51.6(3) 2_656 . ?
Al4 C11A Si6 97.6(6) 5_646 . ?
Si4 C11A Si6 97.6(6) 5_646 . ?
C11 C11A Si6 61.9(11) . 6_545 ?
OW1 C11A Si6 126.8(6) . 6_545 ?
O8 C11A Si6 24.5(4) 6_545 6_545 ?
O8 C11A Si6 109.5(10) . 6_545 ?
C12 C11A Si6 53.1(5) 5_645 6_545 ?
Al4 C11A Si6 97.6(6) 2_656 6_545 ?
Si4 C11A Si6 97.6(6) 2_656 6_545 ?
Al4 C11A Si6 51.6(3) 5_646 6_545 ?
Si4 C11A Si6 51.6(3) 5_646 6_545 ?
Si6 C11A Si6 105.5(10) . 6_545 ?
C12 C12 O2 75.0(8) 5_645 5_645 ?
C12 C12 O2 75.0(8) 5_645 . ?
O2 C12 O2 150.1(16) 5_645 . ?
C12 C12 C11 146(4) 5_645 5_645 ?
O2 C12 C11 102.4(9) 5_645 5_645 ?
O2 C12 C11 102.4(9) . 5_645 ?
C12 C12 O8 137.5(5) 5_645 2_655 ?
O2 C12 O8 147.5(12) 5_645 2_655 ?
O2 C12 O8 62.4(3) . 2_655 ?
C11 C12 O8 52.7(6) 5_645 2_655 ?
C12 C12 O8 137.5(5) 5_645 5_645 ?
O2 C12 O8 62.4(3) 5_645 5_645 ?
O2 C12 O8 147.5(12) . 5_645 ?
C11 C12 O8 52.7(6) 5_645 5_645 ?
O8 C12 O8 85.0(9) 2_655 5_645 ?
C12 C12 O9 86(4) 5_645 5_646 ?
O2 C12 O9 89.0(9) 5_645 5_646 ?
O2 C12 O9 89.0(9) . 5_646 ?
C11 C12 O9 59.9(8) 5_645 5_646 ?
O8 C12 O9 93.4(10) 2_655 5_646 ?
O8 C12 O9 93.4(10) 5_645 5_646 ?
C12 C12 O9 70(3) 5_645 1_554 ?
O2 C12 O9 84.9(9) 5_645 1_554 ?
O2 C12 O9 84.9(9) . 1_554 ?
C11 C12 O9 144.0(13) 5_645 1_554 ?
O8 C12 O9 104.1(9) 2_655 1_554 ?
O8 C12 O9 104.1(9) 5_645 1_554 ?
O9 C12 O9 156.1(13) 5_646 1_554 ?
C12 C12 Al6 105.8(10) 5_645 2_655 ?
O2 C12 Al6 167.8(16) 5_645 2_655 ?
O2 C12 Al6 33.2(2) . 2_655 ?
C11 C12 Al6 69.9(6) 5_645 2_655 ?
O8 C12 Al6 33.56(19) 2_655 2_655 ?
O8 C12 Al6 115.8(11) 5_645 2_655 ?
O9 C12 Al6 79.0(7) 5_646 2_655 ?
O9 C12 Al6 106.9(7) 1_554 2_655 ?
C12 C12 Si6 105.8(10) 5_645 2_655 ?
O2 C12 Si6 167.8(16) 5_645 2_655 ?
O2 C12 Si6 33.2(2) . 2_655 ?
C11 C12 Si6 69.9(6) 5_645 2_655 ?
O8 C12 Si6 33.56(19) 2_655 2_655 ?
O8 C12 Si6 115.8(11) 5_645 2_655 ?
O9 C12 Si6 79.0(7) 5_646 2_655 ?
O9 C12 Si6 106.9(7) 1_554 2_655 ?
Al6 C12 Si6 0.00(6) 2_655 2_655 ?
C12 C12 Al6 105.8(10) 5_645 5_645 ?
O2 C12 Al6 33.2(2) 5_645 5_645 ?
O2 C12 Al6 167.8(16) . 5_645 ?
C11 C12 Al6 69.9(6) 5_645 5_645 ?
O8 C12 Al6 115.8(11) 2_655 5_645 ?
O8 C12 Al6 33.56(19) 5_645 5_645 ?
O9 C12 Al6 79.0(7) 5_646 5_645 ?
O9 C12 Al6 106.9(7) 1_554 5_645 ?
Al6 C12 Al6 139.7(12) 2_655 5_645 ?
Si6 C12 Al6 139.7(12) 2_655 5_645 ?
C12 C12 Si6 105.8(10) 5_645 5_645 ?
O2 C12 Si6 33.2(2) 5_645 5_645 ?
O2 C12 Si6 167.8(16) . 5_645 ?
C11 C12 Si6 69.9(6) 5_645 5_645 ?
O8 C12 Si6 115.8(11) 2_655 5_645 ?
O8 C12 Si6 33.56(19) 5_645 5_645 ?
O9 C12 Si6 79.0(7) 5_646 5_645 ?
O9 C12 Si6 106.9(7) 1_554 5_645 ?
Al6 C12 Si6 139.7(12) 2_655 5_645 ?
Si6 C12 Si6 139.7(12) 2_655 5_645 ?
Al6 C12 Si6 0.00(5) 5_645 5_645 ?
OW2A OW2 C1 107(2) . . ?
OW2A OW2 C3A 42.0(17) . 4_646 ?
C1 OW2 C3A 109.8(15) . 4_646 ?
OW2A OW2 C3 19.9(15) . 4_646 ?
C1 OW2 C3 111.5(15) . 4_646 ?
C3A OW2 C3 22.3(5) 4_646 4_646 ?
OW2A OW2 C3 64.0(19) . 6_535 ?
C1 OW2 C3 105.1(14) . 6_535 ?
C3A OW2 C3 22.0(4) 4_646 6_535 ?
C3 OW2 C3 44.3(8) 4_646 6_535 ?
C3 OW2A OW2 140(3) 4_646 . ?
C3 OW2A C3A 36.1(9) 4_646 4_646 ?
OW2 OW2A C3A 104(2) . 4_646 ?
C3 OW2A C3 56.1(13) 4_646 6_535 ?
OW2 OW2A C3 84.3(19) . 6_535 ?
C3A OW2A C3 19.9(5) 4_646 6_535 ?
C11A OW1 C11 7.8(9) . . ?
 
_refine_diff_density_max    1.429
_refine_diff_density_min   -1.049
_refine_diff_density_rms    0.253

_shelxl_version_number 2014-1

_shelx_res_file
;
TITL Vtest0 in I2/m
REM  transformed to space group :
REM I2/m (#12 in standard setting)
CELL   0.71073 18.2512 13.7542 11.8859   90.000  102.650   90.000
ZERR   1        0.0007  0.0007  0.0005    0.000    0.004    0.000
LATT  2
SYMM -x, y,-z
SFAC O Al Na Si
UNIT 104.1 16.00 16.40 32
L.S. 12
PLAN  20
acta 75
EADP Si1 Al1
EXYZ Si1 Al1
EADP Si2 Al2
EXYZ Si2 Al2
EADP Si3 Al3
EXYZ Si3 Al3
EADP Si4 Al4
EXYZ Si4 Al4
EADP Si5 Al5
EXYZ Si5 Al5
EADP Si6 Al6
EXYZ Si6 Al6
TEMP 75
fmap 2
rem EXTI    0.000181
WGHT    0.168700    3.386400
FVAR       0.29052
SI1   4    0.573562   -0.776094    0.601349    10.66666    0.01807    0.01205 =
         0.01835   -0.00353    0.00634   -0.00130
AL1   2    0.573562   -0.776094    0.601349    10.33333    0.01807    0.01205 =
         0.01835   -0.00353    0.00634   -0.00130
SI2   4    0.667562   -0.616186    1.045258    10.66666    0.01649    0.01112 =
         0.02153    0.00381    0.00610    0.00114
AL2   2    0.667562   -0.616186    1.045258    10.33333    0.01649    0.01112 =
         0.02153    0.00381    0.00610    0.00114
SI3   4    0.515779   -0.889550    0.246561    10.66666    0.01927    0.00906 =
         0.01880    0.00082    0.00369    0.00061
AL3   2    0.515779   -0.889550    0.246561    10.33333    0.01927    0.00906 =
         0.01880    0.00082    0.00369    0.00061
SI4   4    0.583579   -0.614468    0.781216    10.66666    0.02308    0.01160 =
         0.02054   -0.00170    0.00542   -0.00058
AL4   2    0.583579   -0.614468    0.781216    10.33333    0.02308    0.01160 =
         0.02054   -0.00170    0.00542   -0.00058
SI5   4    0.663920   -0.888813    0.449815    10.66666    0.01568    0.01584 =
         0.02095   -0.00305    0.00616    0.00020
AL5   2    0.663920   -0.888813    0.449815    10.33333    0.01568    0.01584 =
         0.02095   -0.00305    0.00616    0.00020
SI6   4    0.539690   -0.701424    0.126392    10.66666    0.02104    0.01320 =
         0.02058    0.00249    0.00892   -0.00096
AL6   2    0.539690   -0.701424    0.126392    10.33333    0.02104    0.01320 =
         0.02058    0.00249    0.00892   -0.00096
O1    1    0.497026   -1.000000    0.188985    10.50000    0.03120    0.01117 =
         0.02019    0.00000    0.00005    0.00000
O2    1    0.500000   -0.658001    0.000000    10.50000    0.03557    0.01642 =
         0.02191    0.00000    0.01066    0.00000
O3    1    0.742478   -0.852900    0.414036    11.00000    0.02096    0.02797 =
         0.03330    0.00623    0.01032    0.00061
O4    1    0.447376   -0.863610    0.315020    11.00000    0.03074    0.02195 =
         0.03696   -0.00343    0.01363    0.00008
O5    1    0.607425   -0.681117    0.679732    11.00000    0.03760    0.02147 =
         0.03858   -0.01516    0.01691   -0.00930
O6    1    0.516920   -0.815615    0.137328    11.00000    0.04114    0.02046 =
         0.02876    0.00565    0.01048   -0.00298
O7    1    0.630701   -0.681971    1.138845    11.00000    0.02327    0.02178 =
         0.03417    0.01003    0.00640   -0.00227
O8    1    0.507654   -0.634144    0.220448    11.00000    0.03221    0.02505 =
         0.02611   -0.00473    0.00770   -0.00464
O9    1    0.652002   -0.500000    1.070343    10.50000    0.03605    0.01585 =
         0.05834    0.00000    0.02177    0.00000
O10   1    0.500000   -0.747440    0.500000    10.50000    0.03407    0.03493 =
         0.02839    0.00000    0.00617    0.00000
O11   1    0.638359   -0.643892    0.906898    11.00000    0.02981    0.02834 =
         0.02529    0.00413    0.00455    0.00020
O12   1    0.645493   -0.816540    0.551428    11.00000    0.03306    0.03444 =
         0.03995   -0.01648    0.01718   -0.00389
O13   1    0.674250   -1.000000    0.507663    10.50000    0.03575    0.02426 =
         0.02938    0.00000    0.00436    0.00000
O14   1    0.595601   -0.500000    0.748131    10.50000    0.06023    0.01907 =
         0.04046    0.00000    0.01692    0.00000
O15   1    0.597660   -0.884473    0.333529    11.00000    0.03305    0.02535 =
         0.04247   -0.00432   -0.00396    0.00434
rem extraframew
C31   3    0.750000   -0.750000    0.250000    10.50000    0.06169    0.08011 =
         0.04915    0.03587    0.00816    0.02369
C1    3    0.637229   -1.000000    0.689666    10.50000    0.06252
C11   3    0.592260   -0.500000    0.255444     0.24399    0.04830

C32   3    0.500000   -0.950815    0.000000     0.24631    0.05353
C3    3    0.764314   -0.760897    0.669475     0.30853    0.06657
C3A   3    0.750000   -0.750000    0.750000     0.06621    0.07236
C11A  3    0.579314   -0.500000    0.306645     0.14853   10.10000
C12   3    0.497962   -0.500000   -0.049420     0.08617    0.08324
OW2   1    0.748820   -1.063904    0.785127     0.32920   10.15000
OW2A  1    0.731759   -1.154606    0.842794     0.40437   10.15000
OW1   1    0.600263   -0.500000    0.475376     0.23288   10.15000
HKLF 4

REM  Vtest0 in I2/m
REM R1 =  0.0858 for    2894 Fo > 4sig(Fo)  and  0.1147 for all    4043 data
REM    211 parameters refined using      0 restraints

END

WGHT      0.1548      7.7251

REM Highest difference peak  1.429,  deepest hole -1.049,  1-sigma level  0.253
Q1    1   0.6393 -0.8887  0.3814  11.00000  0.05    1.43
Q2    1   0.4863 -0.6860 -0.0566  11.00000  0.05    1.23
Q3    1   0.5976 -0.6923  1.1656  11.00000  0.05    1.23
Q4    1   0.6531 -0.6204  0.9704  11.00000  0.05    1.23
Q5    1   0.5443 -0.8893  0.3194  11.00000  0.05    1.21
Q6    1   0.6191 -1.0000  0.6570  10.50000  0.05    1.20
Q7    1   0.7824 -0.8712  0.4386  11.00000  0.05    1.11
Q8    1   0.6508 -0.6123  0.7785  11.00000  0.05    1.11
Q9    1   0.5724 -0.8841  0.2777  11.00000  0.05    1.06
Q10   1   0.5479 -0.7751  0.5316  11.00000  0.05    1.05
Q11   1   0.5406 -0.8961  0.1914  11.00000  0.05    1.02
Q12   1   0.6928 -0.8842  0.4007  11.00000  0.05    1.01
Q13   1   0.7194 -0.8821  0.4597  11.00000  0.05    1.01
Q14   1   0.4918 -0.8875  0.3043  11.00000  0.05    0.98
Q15   1   0.6204 -0.6349  0.8402  11.00000  0.05    0.98
Q16   1   0.6010 -0.6171  0.8576  11.00000  0.05    0.97
Q17   1   0.6826 -0.8888  0.5205  11.00000  0.05    0.96
Q18   1   0.5598 -0.6935  0.1971  11.00000  0.05    0.94
Q19   1   0.5950 -0.7828  0.5423  11.00000  0.05    0.94
Q20   1   0.6426 -0.8912  0.5014  11.00000  0.05    0.94
;
_shelx_res_checksum   65458

_shelx_hkl_file
;
   2   0   0 8107.54 459.941   5
   4   0   0 4.86071 5.81930   5
   4   0   0 10.4911 5.51922   7
   4   0   0 6.71400 4.55492   4
   4   0   0 10.6395 4.97806  12
   4   0   0 11.3207 6.83215  14
   4   0   0 12.0257 3.55241  13
   6   0   0 1170.66 62.5359   5
   6   0   0 1083.83 61.7493   4
   6   0   0 1053.50 61.6101  12
   6   0   0 1056.13 61.5473  13
  -6   0   0 1108.69 61.5658  11
   6   0   0 1031.06 61.9116   7
   6   0   0 1043.72 62.2764   8
   8   0   0 2874.26 156.932   5
  -8   0   0 2730.45 155.905   6
   8   0   0 2753.51 156.087   4
   8   0   0 2693.10 155.907  13
   8   0   0 2700.28 155.963  12
  -8   0   0 2730.50 155.911  11
   8   0   0 2795.58 156.580   8
   8   0   0 2730.94 156.330   7
  10   0   0 467.052 28.4398   5
 -10   0   0 444.805 27.0867   6
  10   0   0 420.780 27.2192   4
 -10   0   0 441.705 26.8968  11
  10   0   0 472.402 26.9036  13
  10   0   0 476.684 28.6412  14
  10   0   0 468.043 28.5948   8
 -12   0   0 4641.33 277.116   6
  12   0   0 4912.46 278.477   3
  12   0   0 4856.21 277.377   4
  12   0   0 4967.60 277.157  13
  12   0   0 5150.28 278.140   8
  14   0   0 43.6670 7.73669   4
  14   0   0 36.7339 9.16554   3
  14   0   0 44.4501 10.7776   5
  14   0   0 29.8059 8.54703   9
  16   0   0 64.6586 11.3219   3
  16   0   0 61.9000 12.2053   5
  16   0   0 75.2588 10.8124   9
  16   0   0 100.654 14.5762   8
  18   0   0-3.38944 10.3709   3
  18   0   0-6.66378 12.1073   5
  18   0   0 2.39954 9.37194   9
  20   0   0 43.7081 12.4551   3
  20   0   0 48.9507 14.3818   5
  20   0   0 22.8926 11.8612   9
  22   0   0 9.10950 13.3514   3
  24   0   0 296.609 25.8322   3
  -3  -1   0 670.662 31.2769   4
  -3   1   0 543.973 31.4017   5
   3  -1   0 504.799 31.3102   5
  -3  -1   0 499.836 32.3269   7
   3   1   0 481.449 32.1301   7
   3  -1   0 660.205 31.7847   3
  -3   1   0 678.909 31.7325   3
  -3  -1   0 506.035 32.1491  14
  -3  -1   0 518.930 31.7438  12
   3   1   0 485.795 32.0496  14
   3  -1   0 535.540 31.3578   9
  -3  -1   0 491.371 31.2416   8
  -3   1   0 508.199 31.3242   9
   3   1   0 493.716 31.2872   8
   5   1   0 2276.78 136.942   7
   5  -1   0 2510.14 136.594   5
   5   1   0 2469.83 136.253   4
   5   1   0 2612.04 137.145   5
   5  -1   0 2687.13 136.855   3
  -5  -1   0 2404.98 136.229   4
  -5  -1   0 2171.56 136.905  14
   5   1   0 2293.19 136.941  14
   5  -1   0 2364.92 136.147  11
  -5  -1   0 2149.59 136.518  12
   5  -1   0 2595.06 136.661   9
   5   1   0 2280.01 136.397   8
   7  -1   0 246.460 15.2864   5
   7   1   0 254.392 16.8201   5
   7   1   0 219.325 16.6911   7
   7   1   0 227.750 14.5225   4
   7  -1   0 221.327 15.7066   3
   7   1   0 225.367 17.2311  14
   7  -1   0 236.262 14.9653   9
   9   1   0-1.04103 8.63277   5
   9   1   0 9.79440 9.50955   7
   9  -1   0 4.63099 5.57892   5
   9   1   0-7.00680 5.22519   4
   9  -1   0 0.30088 5.74283   4
   9  -1   0 1.91948 6.36172   3
   9   1   0 5.08062 5.92089  13
   9   1   0 6.03715 10.5826  14
   9  -1   0 1.06441 5.05992  12
   9   1   0 3.89024 8.86347   8
   9  -1   0 4.51905 4.49910   9
   9  -1   0 5.12495 8.14597   8
  11  -1   0 55.6538 7.33598   5
  11  -1   0 30.5807 6.94324   4
  11   1   0 44.9427 6.24580   4
  11   1   0 37.9095 6.94478  13
  11  -1   0 37.4375 8.96293  14
  11  -1   0 37.8726 6.20681  12
  11   1   0 49.2856 9.50618   8
  11  -1   0 40.0803 6.07617   9
  11  -1   0 40.9255 9.83548   8
  13   1   0 16.0580 9.80853   5
  13  -1   0 11.2225 7.12002   4
  13   1   0-1.75796 5.85502   4
  13  -1   0 10.6944 7.60621   3
  13   1   0 8.54612 6.83554  13
  13   1   0 5.66464 11.0863   8
  15  -1   0 6.72046 8.65477   5
  15   1   0 8.53443 10.6809   5
  15  -1   0-1.13702 8.60020   3
  15   1   0 9.45974 9.51135   3
  15  -1   0-0.30100 10.0938  14
  15  -1   0 4.68361 6.69205   9
  15  -1   0-2.31409 12.9802   8
  17   1   0 32.3302 11.5758   3
  17  -1   0 59.2171 11.2945   3
  17  -1   0 87.8428 11.6709   5
  17   1   0 66.5572 13.4641   5
  17   1   0 47.2180 11.1791   9
  17  -1   0 65.4002 9.99278   9
  17  -1   0 81.2424 13.4774   8
  19  -1   0 20.2199 11.5358   3
  19   1   0 13.1109 11.5985   3
  19   1   0 27.2416 14.5109   5
  19  -1   0 10.2938 11.5347   5
  19  -1   0 10.5215 9.66483   9
  19   1   0 1.10257 10.6523   9
  21   1   0 8.46091 12.7074   3
  21  -1   0 15.2218 12.1207   3
  21   1   0 3.66343 14.8867   5
  21   1   0 12.1685 12.2504   9
  23   1   0 74.8656 16.7763   3
  23  -1   0 156.250 17.8085   3
  25   1   0-8.49681 15.3811   3
  25  -1   0 4.47619 15.0483   3
   0  -2   0 7535.27 430.045   7
   0   2   0 7611.49 430.069   7
  -2   2   0 706.454 34.2154   3
   2  -2   0 675.090 34.2349   3
   2  -2   0 488.038 33.8015   7
  -2  -2   0 554.050 34.7535   7
   2   2   0 589.817 34.9355   7
  -2   2   0 594.246 33.8445  10
  -2   2   0 511.026 33.9954   7
   4   2   0 1238.08 69.7469   7
  -4   2   0 1241.48 68.2672   5
  -4  -2   0 1256.25 69.9642   7
   4  -2   0 1238.04 68.2357   5
   4  -2   0 1342.17 69.0098   3
  -4   2   0 1421.93 69.0005   3
  -4  -2   0 1007.60 69.2519  14
  -4  -2   0 953.343 68.0960   8
  -4   2   0 1232.11 68.4813   9
   4  -2   0 1206.24 68.4110   9
   4  -2   0 1387.18 68.9389  10
   6  -2   0 1033.98 55.9120   5
  -6   2   0 1083.67 56.1758   5
   6   2   0 963.617 57.0532   5
   6   2   0 884.538 57.2291   7
  -6  -2   0 943.754 55.6451   4
   6  -2   0 934.809 56.3185   3
  -6   2   0 936.564 55.2681  13
   6  -2   0 1000.32 55.9798   9
   8  -2   0 119.032 8.37649   5
   8   2   0 80.1434 12.1138   7
   8   2   0 93.3313 11.4716   5
   8  -2   0 90.1998 9.47547   3
  -8  -2   0 82.8072 8.30399   4
   8  -2   0 99.4470 7.30383  11
   8  -2   0 125.307 8.26880   9
   8   2   0 93.8957 10.2526   8
  10  -2   0 547.437 32.7170   5
  10  -2   0 515.056 33.8298   8
  10   2   0 578.314 32.9203   8
  10   2   0 530.757 34.8255   7
  10  -2   0 532.111 32.6089   9
  12   2   0 199.794 16.8110   5
  12  -2   0 226.318 14.4946   5
  12  -2   0 200.986 15.0782   3
  12  -2   0 214.323 14.5912   4
  12  -2   0 176.679 15.3105  14
  12  -2   0 193.240 13.2211  12
  12   2   0 178.807 14.7410  13
  12  -2   0 205.763 13.9666   9
  12   2   0 173.554 15.7389   8
  14   2   0 4.51268 10.6009   5
  14  -2   0 2.87693 8.35136   3
  14   2   0-0.18898 6.99444  13
  14  -2   0-1.34846 10.6413   8
  16  -2   0 58.0324 11.1760   3
  16  -2   0 82.4156 9.80258   5
  16  -2   0 72.6701 9.15073   9
  18  -2   0 52.8983 11.3342   3
  18   2   0 31.2881 13.2029   3
  18   2   0 68.3309 14.6793   5
  18   2   0 35.4460 11.6339   9
  18  -2   0 82.0241 13.8397   8
  18  -2   0 50.7424 8.84599   9
  20  -2   0 8.49409 11.5364   3
  20   2   0-7.23461 12.8698   3
  20   2   0 26.7381 15.0569   5
  20   2   0-2.45628 11.3232   9
  22   2   0 15.0532 14.1454   3
  22  -2   0 22.1460 13.7357   3
  22   2   0 13.8221 16.4625   5
  22   2   0 14.4060 12.5317   9
  24   2   0-7.21213 13.8203   3
  24  -2   0 21.1459 14.4733   3
  -1  -3   0 401.051 23.8190   7
  -1   3   0 362.724 23.4255   7
   1   3   0 407.637 24.2753   7
  -3   3   0 96.8424 9.47849   3
   3  -3   0 84.1940 9.59711   3
  -3  -3   0 100.650 12.3440   7
   3   3   0 103.923 11.9986   7
  -3   3   0 80.2070 8.50684  10
   5  -3   0 56.3962 8.69576   3
  -5   3   0 54.7791 5.35187   5
   5   3   0 47.2505 12.0611   7
   5  -3   0 53.3030 5.03331   6
  -5   3   0 57.6057 6.01526   9
   5  -3   0 43.8747 8.00194  10
  -5  -3   0 25.5892 6.01720   8
   7  -3   0 1421.15 80.8427   3
  -7  -3   0 1182.57 79.9918   4
  -7   3   0 1523.36 80.3420   5
   7  -3   0 1417.45 80.0332   5
   7   3   0 1290.39 81.7107   7
   7   3   0 1400.73 81.4982   5
   7  -3   0 1566.78 80.8844  10
   7  -3   0 1445.75 80.2773   9
   9  -3   0 83.0846 7.06250   5
   9   3   0 66.3097 13.1501   7
  -9  -3   0 63.1250 7.55377   4
   9  -3   0 61.7193 8.50519   3
   9  -3   0 81.5528 6.56052  11
   9  -3   0 78.3988 8.74701  10
   9  -3   0 91.5105 6.98396   9
 -11  -3   0 5.31635 5.95113   4
  11  -3   0 8.60026 5.11453   5
  11   3   0 0.36527 12.4655   7
  11   3   0 3.02975 10.3425   5
  11  -3   0 5.57980 4.25465   9
  11  -3   0 3.61364 6.39561  10
  13  -3   0 327.587 23.2589   3
  13  -3   0 366.907 22.3023   5
  13   3   0 321.469 25.0098   5
  13  -3   0 365.617 24.7299   8
  15  -3   0 0.78714 9.52681   3
  15   3   0 14.2823 11.8505   5
  15  -3   0 12.3005 5.49776   9
  15  -3   0 13.6885 11.5538   8
  15  -3   0 7.32257 8.24590  10
  17  -3   0 8.22423 10.3516   3
  17   3   0 2.77670 13.0507   5
  17  -3   0 2.22451 6.12088   9
  17  -3   0 5.37511 8.69019  10
  17  -3   0 11.7249 12.8349   8
  19  -3   0-4.54266 10.8581   3
  19   3   0 9.54113 14.8915   5
  19  -3   0 8.09999 13.6483   8
  21   3   0 11.9077 13.9855   3
  21  -3   0 38.2100 12.9492   3
  21   3   0 38.0459 16.4475   5
  21   3   0 6.85591 12.8355   9
  23  -3   0 362.830 24.9194   3
  23   3   0 337.929 26.9528   5
  25   3   0 6.65650 19.2974   5
   0  -4   0 14169.4 821.281   7
   0   4   0 14754.4 821.295   7
   2   4   0 123.285 15.2583   7
   2  -4   0 137.496 12.2939   7
  -2   4   0 170.379 14.2387   7
   4  -4   0 67.3533 10.5141   3
   4  -4   0 52.6698 9.09127   7
   4   4   0 58.3352 12.5741   7
   6  -4   0 1794.80 102.001   3
  -6   4   0 1792.20 100.580   5
   6  -4   0 1706.48 100.512   6
   6   4   0 1733.48 102.993   7
  -6   4   0 1813.53 101.068   9
  -8  -4   0 16.0789 6.37248   4
   8  -4   0 21.3014 8.68892   3
   8   4   0 2.43195 12.3652   7
   8  -4   0 14.9717 7.73598  10
 -10  -4   0-0.47690 6.28479   4
  10   4   0 2.97294 9.84628   5
  10   4   0-1.61832 14.1207   7
  10  -4   0 0.41200 4.04810   9
  10  -4   0 4.43440 8.27291  10
  12  -4   0 1037.08 56.5834   5
  12   4   0 999.881 59.2161   5
  12  -4   0 1000.62 57.9782   3
  12  -4   0 893.534 55.7310  11
  12  -4   0 1111.04 59.3684   8
  12  -4   0 941.531 56.6764   9
  14  -4   0 32.8377 9.65144   4
  14  -4   0 66.1894 11.3290   3
  14  -4   0 69.9908 14.3434   8
  14  -4   0 67.0780 10.9867  10
  16  -4   0 295.980 23.1403   3
  16  -4   0 327.367 22.3390   4
  16   4   0 315.802 24.8720   5
  16  -4   0 352.090 24.9466   8
  16  -4   0 292.930 22.7543  10
  18  -4   0 154.389 17.3049   3
  18   4   0 176.557 19.6901   5
  18  -4   0 168.474 18.5461   8
  20  -4   0 17.6182 13.9854   3
  20   4   0 17.1731 15.9125   5
  20  -4   0-1.76225 15.9946   8
  22  -4   0 38.2366 16.7537   3
  22   4   0 19.3476 15.7920   3
  22   4   0 14.3769 17.8811   5
  22   4   0 0.76107 14.0053   9
  22  -4   0 28.5205 16.1142   8
  24   4   0 29.0143 16.4537   3
  24   4   0 40.8819 19.8904   5
  24   4   0 0.84359 15.6206   9
   1   5   0 1092.95 62.3834   7
  -1   5   0 994.419 62.0858   7
   3   5   0 429.639 25.1529   7
  -3   5   0 267.828 23.5647   7
   5  -5   0 31.9051 10.7739   3
   5   5   0 29.5860 12.5943   7
  -5   5   0 29.9399 4.26276   5
   7  -5   0 120.329 12.6798   3
  -7   5   0 141.236 8.68983   5
   7  -5   0 98.3923 8.70317   6
   7   5   0 112.284 15.6328   7
   9   5   0 158.095 15.4759   5
   9  -5   0 163.251 13.9458  10
  11   5   0 442.646 23.4593   5
  11  -5   0 440.985 22.1810   3
  13  -5   0 1121.46 66.7370   3
  13   5   0 1055.28 67.5082   5
  13  -5   0 1079.53 65.7906  10
  13   5   0 1055.76 68.3663   7
  13  -5   0 1263.60 68.2836   8
  15  -5   0 553.553 36.2462   3
  15   5   0 511.551 37.1735   5
  15  -5   0 600.389 38.1905   8
  15  -5   0 528.934 34.8425  10
  17  -5   0-7.41866 13.6053   3
  17   5   0 27.3654 14.5065   5
  17  -5   0 14.1193 16.2343   8
  19  -5   0 172.427 20.1272   3
  19   5   0 193.550 21.9073   5
  19  -5   0 187.187 21.2898   8
  21  -5   0 59.6524 17.3381   3
  21   5   0 32.8837 19.0492   5
  21  -5   0 34.8069 16.7366   8
  23  -5   0 32.2328 18.4789   3
  23   5   0 9.47932 16.6466   3
  23   5   0 34.1709 19.7411   5
  23  -5   0 16.0078 17.2625   8
  23   5   0 1.65852 15.4747   9
   0   6   0 5378.59 307.628   7
   2   6   0 389.632 25.8551   7
  -2   6   0 297.036 24.8199   7
   4   6   0 1054.94 64.4369   7
  -6   6   0 256.379 15.4912   5
   8   6   0 1010.20 54.4370   5
   8  -6   0 939.504 51.3357   6
  -8   6   0 1077.17 51.1641   5
  10  -6   0 22.1786 11.2474   3
  10   6   0 12.9236 15.6305   7
  10   6   0 9.27462 11.3078   5
  12  -6   0 850.998 49.8100   3
  12   6   0 774.769 50.5245   5
  12   6   0 740.000 51.7309   7
  14  -6   0 22.1481 13.0730   3
  14   6   0-9.96231 13.5394   5
  14  -6   0 13.4564 17.8445   8
  14  -6   0-3.34604 10.9213  10
  16   6   0 15.7685 14.5132   5
  16  -6   0 42.1665 14.5188   3
  16   6   0 23.9469 11.4020  13
  16  -6   0 21.7230 12.3053  10
  16  -6   0 10.6153 18.4515   8
  18  -6   0 33.3908 15.9216   3
  18   6   0 30.8224 15.6157   5
  18  -6   0 0.61725 19.8879   8
  20  -6   0 112.176 20.3097   3
  20   6   0 149.966 21.7555   5
  20  -6   0 140.314 23.2313   8
  22  -6   0 123.924 21.5164   3
  22   6   0 100.678 20.8984   5
  22  -6   0 115.276 21.6231   8
  24  -6   0 51.2135 20.9677   3
  24  -6   0 0.78206 17.8773   8
   1   7   0 561.447 38.3070   7
  -1   7   0 594.686 38.5025   7
  -3   7   0 170.809 18.0893   7
  -7   7   0 2.60426 3.59245   5
   7   7   0-0.52826 15.0768   7
   9  -7   0 30.0796 12.2383   3
   9   7   0 24.1953 16.6727   7
   9   7   0 27.1374 11.6128   5
  -9  -7   0 35.3300 5.26720   8
  11  -7   0 822.377 51.2679   3
  11   7   0 787.032 51.8579   5
  11   7   0 858.694 53.9907   7
  13  -7   0 1101.51 61.4657   3
  13   7   0 942.722 62.1208   5
  13   7   0 904.964 63.4735   7
  15  -7   0 307.743 25.7585   3
  15   7   0 297.999 26.2021   5
  15  -7   0 335.858 29.1549   8
  17   7   0 58.2502 15.9485   5
  17  -7   0 33.0971 16.5713   3
  17   7   0 40.0894 13.0945  13
  17  -7   0 64.0984 22.5755   8
  19  -7   0 64.7823 18.0499   3
  19   7   0 27.3853 17.0274   5
  19  -7   0 24.3173 22.6013   8
  21  -7   0 66.6152 20.6174   3
  21   7   0 84.7388 21.2234   5
  21  -7   0 93.7669 24.9640   8
  23  -7   0 45.8077 21.4411   3
  23  -7   0-9.37810 21.8626   8
  -2   8   0 8.28009 14.7162   7
   4   8   0 32.0322 16.1776   7
   6   8   0 117.456 19.7742   7
   8   8   0 45.8115 12.1498   5
   8   8   0 54.0131 18.3483   7
  10   8   0 46.2918 18.9892   7
  10   8   0 26.2318 12.7976   5
  12  -8   0 3625.51 211.983   3
  12   8   0 3855.84 212.692   5
  12   8   0 3483.85 213.775   7
  14  -8   0 71.6759 15.8430   3
  14   8   0 49.5710 15.9985   5
  14  -8   0 75.6166 20.2190   8
  16  -8   0 4.65135 15.9498   3
  16   8   0 38.8571 16.1316   5
  16  -8   0 51.7771 21.6561   8
  18  -8   0 105.675 19.6996   3
  18  -8   0 90.8305 18.0761   4
  18   8   0 53.2303 17.9903   5
  18  -8   0 134.053 24.6259   8
  20  -8   0 14.3894 18.8129   3
  20   8   0 25.8657 19.2565   5
  20  -8   0 45.0263 25.0994   8
  22  -8   0 30.7163 20.4093   3
  22  -8   0 46.6863 26.1814   8
   1   9   0 726.474 48.1648   7
   3   9   0 83.5444 18.9507   7
   5   9   0 41.8804 18.2172   7
   7   9   0 294.156 29.3644   7
   9   9   0 95.6192 21.8905   7
   9   9   0 117.300 16.1199   5
  11   9   0 12.9759 13.2021   5
  11   9   0 14.1354 20.6783   7
  13   9   0 37.9611 15.9227   5
  15  -9   0 220.294 23.7360   3
  15   9   0 173.829 22.5381   5
  15  -9   0 255.755 27.5185   8
  17  -9   0 99.2253 20.7090   3
  17   9   0 69.2597 17.6290   5
  17  -9   0 83.7922 24.3819   8
  19  -9   0-11.8465 19.0175   3
  19   9   0-0.86776 17.6229   5
  19  -9   0 25.6176 25.0461   8
  21  -9   0 82.5276 23.0232   3
  21  -9   0 73.2987 28.1487   8
   0  10   0 8969.33 513.626   7
   2  10   0 1368.64 84.8786   7
   4  10   0 1211.16 77.1774   7
   6  10   0 918.655 61.2794   7
   8  10   0 172.792 18.6433   5
   8  10   0 246.310 26.7019   7
  10  10   0 11.8174 20.1549   7
  10  10   0 10.5205 13.7364   5
  12  10   0 101.880 17.5045   5
  14  10   0 61.5167 17.3095   5
  14 -10   0 56.0469 22.6138   8
  16  10   0 459.257 37.5074   5
  16 -10   0 568.843 41.0554   8
  18  10   0-15.5713 18.4144   5
  18 -10   0 31.9307 24.3742   8
  20 -10   0 80.2441 27.8384   8
   1  11   0 190.506 23.9523   7
   3  11   0-3.80115 18.8184   7
   5  11   0 1829.28 112.366   7
   7  11   0 1015.41 73.1797   5
   7  11   0 1736.00 80.6778   7
   9  11   0 50.0513 14.8997   5
   9  11   0 76.3496 23.0236   7
  11  11   0 7.49138 15.2371   5
  13  11   0 0.75868 16.1923   5
  15  11   0 7.46007 17.3844   5
  15 -11   0 9.49264 23.3204   8
  17  11   0-10.4129 18.1667   5
  17 -11   0-5.85075 25.0331   8
  19  11   0 14.2999 20.5203   5
  19  11   0 17.5213 16.9550  13
  19 -11   0 1.81581 26.8931   8
   4  12   0 4.95158 11.7526   5
   6  12   0 35.4470 14.1191   5
   6  12   0 35.4804 22.2396   7
   8  12   0 510.647 35.8421   5
  10  12   0 52.5366 16.1479   5
  12  12   0 76.2100 18.3439   5
  14  12   0 4.14065 18.4817   5
  14 -12   0 47.1904 24.1681   8
  16  12   0 111.380 22.0220   5
  16 -12   0 187.480 28.7639   8
  18 -12   0 0.92054 28.0750   8
  20 -12   0 20.8237 23.3550   4
   3  13   0 67.2554 13.9156   5
   5  13   0 468.286 33.8112   5
   7  13   0 889.853 56.5065   5
   9  13   0 272.489 25.4341   5
  11  13   0 28.9335 17.4554   5
  13  13   0-22.4237 18.7272   5
  13 -13   0 21.0496 24.5258   8
  15  13   0 17.7416 18.4836   5
  15 -13   0 27.4379 26.4591   8
   4  14   0 84.8173 15.2319   5
   6  14   0 488.022 35.2154   5
   8  14   0 37.3200 16.3092   5
  10  14   0 50.8938 18.5191   5
  12  14   0 223.590 25.4784   5
  14  14   0 17.6903 19.5071   5
  14 -14   0 55.8366 27.8240   8
   5  15   0 25.6558 15.5132   5
   7  15   0 18.2063 17.2666   5
   9  15   0 46.6494 18.4712   5
  11  15   0 33.6509 18.5419   5
  13  15   0 11.4404 18.0662   5
  13 -15   0-0.90915 27.0327   8
   6  16   0 203.134 23.3741   5
   8  16   0 23.6210 18.0930   5
  10  16   0 29.3065 18.8795   5
  12  16   0 40.5000 19.3768   5
  12 -16   0 40.2147 27.4638   8
   7  17   0 103.821 20.6920   5
   9  17   0 0.79483 18.4581   5
   9 -17   0 5.82861 26.6181   8
  11  17   0 20.2963 20.1733   5
   8 -18   0-4.16476 27.2344   8
  10  18   0 11.5619 19.6514   5
  25   0  -1 51.8816 18.4184   3
  23   0  -1 276.831 26.1598   3
  21   0  -1 257.607 23.6124   3
  21   0  -1 255.944 22.9394   5
  21   0  -1 238.079 22.4626   9
  19   0  -1 68.5696 14.7789   3
  19   0  -1 73.3452 14.6041   5
  19   0  -1 58.7678 12.6006   9
  17   0  -1 45.2203 13.0229   3
  17   0  -1 62.5853 12.8355   5
  17   0  -1 41.4066 10.4609   9
  15   0  -1 34.7065 11.7792   3
  15   0  -1 22.3492 10.7505   5
  15   0  -1 19.6987 8.78195   9
  13   0  -1 266.670 19.4152   5
  13   0  -1 246.395 16.6505   4
  13   0  -1 258.225 19.1079   3
  13   0  -1 251.255 17.0682  13
  13   0  -1 266.547 18.4751   9
  11   0  -1 415.090 25.4086   4
 -11   0   1 410.762 24.8367  11
  11   0  -1 435.691 25.6174  13
  11   0  -1 453.362 27.5184   8
   9   0  -1 4456.23 242.750   5
   9   0  -1 4231.36 241.731   4
  -9   0   1 4233.73 241.485  11
   9   0  -1 4149.62 241.907  13
   9   0  -1 4344.72 242.810   9
   7   0  -1 7897.72 441.142   5
  -7   0   1 7701.35 440.746   7
   7   0  -1 7598.12 440.579  13
   7   0  -1 7983.25 441.194   9
   5   0  -1 2549.87 148.293   5
  -5   0   1 2704.00 148.411   5
  -5   0   1 2607.91 147.927  13
   5   0  -1 2563.89 147.902  13
  -5   0   1 2458.59 147.969  14
   5   0  -1 2792.72 148.362   9
  -3   0   1 9.98934 4.46892   5
   3   0  -1 11.0516 4.66690   5
  -3   0   1 15.8019 4.36943  13
   3   0  -1 12.9718 4.03526  13
   3   0  -1 12.3489 3.86781   9
   1   0   1 291.466 18.2314   4
  -1   0  -1 318.618 18.2397   4
  -1   0  -1 333.736 18.1915  11
   1   0   1 298.667 18.1481  11
   3   0   1 3861.16 226.608   6
  -3   0  -1 3846.47 226.740   4
   3   0   1 3999.34 226.746   4
   3   0   1 4245.25 226.727  11
  -3   0  -1 4422.66 226.745  11
  -3   0  -1 3674.67 226.813   8
   3   0   1 3855.51 226.862   8
  -5   0  -1 1277.97 74.2201   4
   5   0   1 1334.34 74.2142   4
  -5   0  -1 1276.70 74.0627  11
  -5   0  -1 1223.67 74.5353   8
   5   0   1 1344.53 74.4747   8
   7   0   1 64.4323 6.90382   4
  -7   0  -1 69.4540 7.06132  11
   7   0   1 50.4506 7.95137  12
   7   0   1 59.2215 8.14103   8
   9   0   1 1468.65 83.4671   7
   9   0   1 1514.04 84.0967   5
   9   0   1 1463.03 83.0681   4
   9   0   1 1339.09 83.7125  14
   9   0   1 1357.47 82.9905  12
   9   0   1 1546.09 83.6355   8
  11   0   1 1803.39 100.905   7
  11   0   1 1759.64 100.628   4
  11   0   1 1697.64 99.8626  13
  11   0   1 1760.29 100.673  12
  11   0   1 1801.31 101.343   8
  13   0   1 2206.88 127.479   4
  13   0   1 2414.10 129.029  14
  13   0   1 2357.07 127.807   7
  15   0   1 4.16807 9.54740   5
  15   0   1 13.9205 8.72851   3
  15   0   1 6.50177 12.7266  14
  15   0   1 5.61034 12.2981   8
  15   0   1 12.6344 6.27782   9
  17   0   1 5.04119 11.2173   5
  17   0   1 0.43357 8.94879   3
  17   0   1-8.99124 13.3523  14
  17   0   1 1.29171 7.23561   9
  17   0   1-5.52762 13.0912   8
  19   0   1 75.9029 11.6447   3
  19   0   1 62.7673 13.6494   5
  21   0   1 4.74502 11.5002   3
  23   0   1 26.0906 13.1364   3
  24   1  -1 137.210 20.6009   3
  24  -1  -1 141.991 20.1675   3
  22   1  -1 31.6431 16.5831   3
  22  -1  -1 47.4273 16.5791   3
  22   1  -1 27.7551 16.2209   5
  22   1  -1 28.5737 13.6632   9
  20  -1  -1 32.7917 15.0091   3
  20   1  -1 8.74863 14.4516   3
  20   1  -1 12.2351 14.3801   5
  20  -1  -1 36.4384 13.5014   5
  20  -1  -1 31.0805 11.0689   9
  20   1  -1 17.8283 11.4627   9
  18   1  -1 33.1602 14.0665   3
  18  -1  -1 32.7038 13.0370   3
  18  -1  -1 42.0450 12.3238   5
  18   1  -1 31.9765 13.3775   5
  18   1  -1 5.36190 10.4251   9
  18  -1  -1 31.8901 10.4996   9
  16  -1  -1 388.471 30.5417   3
  16   1  -1 399.974 31.5622   3
  16   1  -1 531.354 31.4849   5
  16  -1  -1 470.390 30.5250   5
  16  -1  -1 478.087 31.3414   8
  16   1  -1 455.272 30.5903   9
  16  -1  -1 482.299 30.3736   9
  14   1  -1 973.746 55.0327   5
  14  -1  -1 1091.67 54.8636   5
  14  -1  -1 817.323 52.8438   4
  14  -1  -1 778.635 54.7938   3
  14   1  -1 884.291 53.0059  13
  14   1  -1 878.115 54.5341   9
  14   1  -1 1006.45 54.0662   8
  14  -1  -1 875.689 54.3210   9
  12  -1  -1 19.1460 7.50399   4
  12  -1  -1 8.61881 8.98545   3
  12   1  -1 9.47212 5.52673   4
  12   1  -1 7.50085 7.12889  13
  12  -1  -1 10.9003 8.04919  14
  12   1  -1 4.23777 9.75192   8
  10  -1  -1 1190.31 61.0849   5
  10   1  -1 1113.11 61.5061   5
  10   1  -1 911.143 59.4400   4
  10   1  -1 1123.71 60.4679  13
  10  -1  -1 1004.95 60.5287  14
  10   1  -1 1087.22 60.4925   8
  10  -1  -1 1087.61 60.8977   9
   8  -1  -1 208.106 13.8441   5
   8   1  -1 179.944 11.6876   4
   8   1  -1 219.477 14.6738   5
  -8  -1   1 205.260 15.3963   7
   8  -1  -1 188.285 14.3071   3
  -8  -1   1 164.016 13.2429  12
   8   1  -1 171.577 12.8624  13
  -8   1   1 187.783 12.5048  13
   8  -1  -1 182.240 14.0249  14
   8  -1  -1 196.078 13.3862   9
  -6  -1   1 2031.98 121.979   7
   6   1  -1 2111.67 122.053   5
   6  -1  -1 2193.98 121.749   5
  -6   1   1 2168.56 121.793   5
   6  -1  -1 2047.11 121.781   3
   6   1  -1 2032.87 121.498  13
   6  -1  -1 2256.49 121.452  14
  -6   1   1 2049.69 121.240  13
   6  -1  -1 2286.12 121.905   9
   4  -1  -1 4654.51 270.871   5
  -4   1   1 4682.41 270.881   5
   4   1  -1 4713.56 271.094   5
  -4  -1   1 4709.44 271.139   5
  -4   1   1 5266.68 271.031   3
   4  -1  -1 5273.83 270.987   3
   4   1  -1 4613.28 270.828  13
  -4   1   1 4711.50 270.654  13
   4  -1  -1 4632.23 270.448  14
  -4   1   1 4739.54 270.964   9
   4  -1  -1 4747.45 270.921   9
  -2  -1   1 2205.03 133.901   5
   2   1  -1 2131.86 133.898   5
  -2   1   1 2527.87 133.843   3
   2  -1  -1 2537.95 133.837   3
   2   1  -1 2227.42 133.830  13
   2  -1  -1 2270.93 133.883   9
  -2   1   1 2215.26 133.845   9
   2  -1  -1 2669.30 133.865  10
   0   1   1 13853.8 679.577  12
   0  -1   1 12664.0 679.464  13
   0  -1  -1 13543.2 679.535  12
   0   1   1 13405.7 679.461  14
   0   1  -1 12548.1 679.463  13
   0   1  -1 9052.74 679.413   8
   0  -1   1 10199.8 679.430   8
   2   1   1 301.442 19.0368   6
  -2  -1  -1 360.015 18.9742   4
   2  -1   1 323.371 18.9770   4
  -2   1  -1 358.124 18.4889   3
   2  -1   1 324.178 18.5507   3
   2   1   1 315.939 19.3094  12
  -2  -1  -1 267.533 19.1082  12
   2   1   1 244.080 19.2461  14
  -2   1  -1 283.155 19.1141   8
   2  -1   1 302.598 19.2157   8
   4   1   1 629.319 34.9312   4
  -4  -1  -1 539.468 34.9864   6
  -4  -1  -1 617.408 34.9567   4
   4  -1   1 645.590 34.9157   3
   4  -1   1 629.729 35.2588   4
   4   1   1 514.920 35.7528  14
   4  -1   1 649.388 34.8249  11
   4   1   1 575.682 35.4032  12
  -4  -1  -1 532.641 35.2075   8
   4  -1   1 565.929 35.5308   8
   6   1   1 888.062 50.0264   4
   6  -1   1 943.770 50.4512   4
  -6  -1  -1 882.490 50.1838   4
   6  -1   1 842.097 50.2422   3
   6  -1   1 861.325 49.8779  11
   6   1   1 803.691 50.4351  12
   6   1   1 792.491 50.9542  14
   6  -1   1 866.338 50.7429   8
   8   1   1 989.143 57.1306   7
   8  -1   1 1107.79 56.4608   5
   8   1   1 923.961 55.8303   4
   8  -1   1 922.676 56.1114   4
   8  -1   1 914.274 56.2706   3
   8   1   1 990.656 56.6960  12
   8  -1   1 960.864 55.0077  13
   8   1   1 984.668 57.3544  14
   8  -1   1 956.355 56.5734   8
  10  -1   1 1124.75 59.4041   5
  10   1   1 1019.55 59.8501   7
  10   1   1 1075.66 60.2619   5
  10  -1   1 1028.15 58.5125   7
  10   1   1 972.412 58.5823   4
  10  -1   1 1040.93 58.9965   4
  10  -1   1 1066.44 59.2964   3
  10   1   1 1029.33 59.3371  12
  10  -1   1 976.937 57.6965  13
  10  -1   1 920.818 58.4304  12
  10   1   1 1020.36 59.4336   8
  10  -1   1 1095.44 59.7333   8
  12   1   1 1671.80 101.375   4
  12   1   1 1774.02 102.419   7
  12  -1   1 1812.59 101.803   4
  12  -1   1 1767.67 101.323  12
  12   1   1 1731.86 101.249  13
  12   1   1 1811.67 102.333   8
  12  -1   1 1737.12 102.051   9
  12  -1   1 1819.20 101.149   7
  14  -1   1 356.592 21.3284   5
  14   1   1 313.578 23.0182   5
  14  -1   1 309.581 21.1459   3
  14  -1   1 356.035 22.4198  14
  14   1   1 306.378 24.1222  14
  14  -1   1 357.694 22.3604   8
  16   1   1 11.5547 11.2270   5
  16  -1   1 5.64656 7.59297   5
  16   1   1 6.09079 8.43556   3
  16  -1   1-10.2591 8.53133   3
  16   1   1 11.9257 15.6047  14
  16  -1   1-3.75209 12.0505  14
  16  -1   1-0.37356 6.65645   9
  16  -1   1-10.2109 11.3997   8
  18   1   1 165.540 17.5176   5
  18   1   1 131.336 14.7374   3
  18  -1   1 139.207 14.2817   3
  18  -1   1 173.618 15.8686  14
  18  -1   1 152.781 16.9502   8
  20  -1   1 9.67995 10.6008   3
  20   1   1 1.64414 10.7029   3
  20   1   1 0.57021 14.5223   5
  20   1   1-1.68770 10.3352   9
  22   1   1-7.94243 11.7890   3
  22  -1   1-8.59315 12.1814   3
  24   1   1 76.7083 15.9980   3
  24  -1   1 120.657 16.0300   3
  25   2  -1 15.7944 15.7055   9
  23   2  -1 30.4002 18.0714   3
  23  -2  -1 80.1168 17.7261   3
  23   2  -1 58.1909 17.4502   5
  23   2  -1 12.0143 14.5777   9
  21  -2  -1 21.1476 15.2473   3
  21   2  -1-1.32728 16.1270   3
  21   2  -1 5.91745 15.7604   5
  21   2  -1-1.33322 12.2346   9
  19   2  -1 64.7321 16.1154   3
  19  -2  -1 91.7400 15.5378   3
  19   2  -1 109.779 16.2353   5
  19  -2  -1 108.308 17.5250   8
  19  -2  -1 93.2308 12.3133   9
  19   2  -1 54.3638 13.4281   9
  17  -2  -1 17.1081 11.9127   3
  17  -2  -1 11.8444 9.94932   5
  17   2  -1 21.4546 12.3770   5
  17   2  -1 16.9339 10.0262   9
  17  -2  -1 38.3495 13.9426   8
  17  -2  -1 25.2334 8.97488   9
  15  -2  -1 577.247 39.7933   3
  15   2  -1 668.843 40.6177   5
  15  -2  -1 629.302 38.9449   5
  15  -2  -1 628.342 38.8812   9
  15  -2  -1 647.374 39.9148   8
  13   2  -1 618.613 37.5703   5
  13  -2  -1 507.077 35.1370   4
  13  -2  -1 529.693 36.5251   3
  13  -2  -1 621.505 35.9959  14
  13   2  -1 637.292 35.8511  13
  13   2  -1 606.488 35.5577   8
  11  -2  -1 25.9552 6.42422   5
  11  -2  -1 36.7356 9.98482  14
  11   2  -1 22.1007 7.49723  13
  11  -2  -1 22.3214 6.73988   9
  11   2  -1 18.0337 7.72857   8
   9   2  -1 777.284 44.0905   5
   9  -2  -1 828.478 43.0551   5
   9  -2  -1 676.599 43.5056   3
   9  -2  -1 659.587 42.7154  14
   9   2  -1 758.584 43.1824  13
  -9   2   1 666.147 41.9733  13
   9   2  -1 785.669 42.4791   8
   9  -2  -1 722.954 43.0310   9
   7  -2  -1 153.776 11.0269   5
   7   2  -1 158.657 12.9916   5
   7  -2  -1 154.055 12.5070   3
  -7   2   1 147.706 10.4166  13
   7   2  -1 137.847 10.6913   8
   7  -2  -1 177.225 11.3700   9
   5  -2  -1 428.405 25.2624   3
  -5   2   1 425.203 24.7415   5
  -5  -2   1 354.482 26.4304   7
   5   2  -1 369.696 25.4321   5
  -5   2   1 419.545 24.8350   9
   5  -2  -1 465.424 25.2094  10
   5  -2  -1 385.145 24.6476   9
   3  -2  -1 385.401 18.7675   3
  -3   2   1 325.551 18.2208   3
  -3  -2   1 266.842 18.2621   5
   3   2  -1 240.668 18.3634   5
  -3  -2   1 275.620 20.0560   7
  -3   2   1 292.737 18.4160  10
   3  -2  -1 334.977 18.6807  10
  -3   2   1 258.306 17.8707   9
  -1   2   1 2.94502 5.40134   3
  -1   2   1 0.92527 5.10869   6
  -1  -2   1 2.54186 4.25411   5
   1  -2  -1-0.61161 5.17909   6
   1   2  -1 1.74754 4.22579   5
  -1  -2   1 1.86624 4.08540   8
  -1  -2  -1 63.6650 7.65596   6
   1   2   1 80.5926 7.66636   6
   1   2   1 100.741 8.68485  14
  -1  -2  -1 74.6816 8.94046  14
  -1  -2  -1 103.473 8.67997  12
   1  -2   1 66.5481 8.07625   8
  -3  -2  -1 61.4995 8.45099   6
   3  -2   1 65.1234 6.71931   3
  -3   2  -1 65.0887 6.24654   3
  -3  -2  -1 58.8454 9.15110  12
   3   2   1 55.8916 9.30091  14
  -3  -2  -1 46.0143 8.57949  14
   3  -2   1 48.4318 8.99025   8
  -3   2  -1 45.7631 5.94591  10
   5  -2   1 11.2536 4.96727   5
   5  -2   1 7.73261 5.26624   3
  -5  -2  -1 12.3575 6.44750   4
   5   2   1 11.6353 10.4780  14
   5  -2   1 10.1580 3.85020   9
   5  -2   1 17.6351 10.0462   8
   5  -2   1 6.90040 4.85514  10
   7  -2   1 14.6166 5.69990   5
   7   2   1 16.8642 11.1156   7
   7  -2   1 13.2813 5.60600   3
  -7  -2  -1 11.9718 6.60643   4
   7   2   1-0.42570 11.2556  14
   7  -2   1 11.8511 4.34864  11
   7  -2   1 8.83784 9.91090   8
   7  -2   1 12.5877 4.10806   9
   9   2   1 859.454 53.0328   7
   9  -2   1 978.542 51.5409   5
   9  -2   1 900.494 51.9310   4
   9  -2   1 869.881 51.7663   3
   9  -2   1 840.947 50.9970  11
   9   2   1 835.726 53.1400  14
   9  -2   1 853.006 51.3339   9
   9  -2   1 919.472 52.5371   8
  11  -2   1 617.751 37.0970   4
  11   2   1 619.560 38.6495   7
  11  -2   1 630.302 36.8594   5
  11  -2   1 593.962 36.5663   9
  13   2   1 559.947 32.5343   5
  13  -2   1 419.678 30.1963   3
  13  -2   1 441.290 29.0623  12
  13   2   1 560.493 33.2660  14
  13   2   1 546.040 32.1056   7
  13  -2   1 511.127 31.7080   8
  15   2   1 21.8054 12.4320   5
  15  -2   1 17.4456 7.58487   5
  15  -2   1 28.7338 8.94375   3
  15  -2   1 29.1452 10.6203  14
  15  -2   1 26.0530 6.39658   9
  15  -2   1 19.4238 10.9696   8
  17   2   1-7.74082 9.87278   3
  17  -2   1 4.27726 8.93507   3
  17   2   1 7.18947 12.2131   5
  17  -2   1 4.38707 12.0136   8
  19   2   1 63.9736 13.1120   3
  19  -2   1 93.7146 12.9567   3
  19   2   1 142.327 17.2204   5
  19  -2   1 122.917 16.3153   8
  19   2   1 53.9761 13.2310   9
  21   2   1 69.7623 13.2025   3
  21  -2   1 77.7742 13.1870   3
  21   2   1 81.4117 16.4669   5
  23   2   1 16.8638 12.7076   3
  23  -2   1 38.0994 12.2603   3
  24  -3  -1 101.242 20.3060   3
  24   3  -1 57.6476 19.9430   3
  24   3  -1 122.577 20.2578   5
  24   3  -1 49.9068 16.9940   9
  22   3  -1 34.7000 17.6598   3
  22  -3  -1 36.0993 16.1875   3
  22   3  -1 36.1179 17.7892   5
  22   3  -1 8.24815 13.7896   9
  20  -3  -1 7.36497 14.1034   3
  20   3  -1 4.46954 15.5578   3
  20   3  -1 30.4990 15.8244   5
  20   3  -1 18.5743 12.4151   9
  20  -3  -1 12.1858 14.0454  10
  20  -3  -1 18.3935 15.1660   8
  18  -3  -1 34.9499 13.4894   3
  18   3  -1 31.3496 14.1497   5
  18  -3  -1 25.2859 9.37719   9
  18  -3  -1 37.1040 13.1715   8
  18  -3  -1 23.0032 11.7730  10
  18   3  -1 10.3288 10.6134   9
  16  -3  -1 176.788 17.6910   3
  16   3  -1 212.788 19.0881   5
  16  -3  -1 165.896 14.9873   5
  16  -3  -1 163.140 16.2419  10
  16  -3  -1 189.663 15.2758   9
  16  -3  -1 237.137 18.3716   8
  14   3  -1 505.078 30.6908   5
  14  -3  -1 436.746 29.4624   3
  14  -3  -1 461.235 28.8222  14
  14  -3  -1 399.784 27.7989   9
  14  -3  -1 426.884 28.4281  10
  12  -3  -1 9.19963 6.07232   5
  12   3  -1 12.5083 10.0816   5
  12  -3  -1 7.65430 9.53973   3
  12  -3  -1 1.85996 9.37204  14
  10  -3  -1 1118.13 59.5557   5
  10   3  -1 888.161 59.6324  13
 -10   3   1 1045.70 58.7354  13
  10  -3  -1 1018.66 59.7826   9
  10  -3  -1 991.776 59.8264  10
  -8  -3   1 515.160 32.3965   4
   8   3  -1 628.626 35.2733   5
   8  -3  -1 558.977 34.1824   3
  -8   3   1 569.692 32.9852  13
   8  -3  -1 611.540 33.7363   9
   8  -3  -1 635.884 34.5132  10
   6  -3  -1 1029.79 63.5719   3
  -6   3   1 1134.45 62.9106   5
   6   3  -1 1086.85 63.9683   5
  -6   3   1 1028.77 62.4142   7
   6  -3  -1 1244.67 63.6786  10
   4   3  -1 102.826 10.4593   5
   4  -3  -1 97.4932 10.0976  10
  -4   3   1 86.4010 8.54614   9
  -2   3   1 196.588 13.3270   3
   2   3  -1 210.497 13.0755   5
  -2  -3   1 202.366 16.1908   7
   0   3  -1 15423.9 883.113   5
   0  -3  -1 15829.8 883.551   6
  -2  -3  -1 745.966 45.4638   6
  -2   3  -1 810.366 45.5621   3
  -2  -3  -1 766.546 46.0448  14
   4  -3   1 278.661 18.3790   3
   4   3   1 301.327 21.2590   7
  -4   3  -1 294.624 17.0900   9
  -4   3  -1 268.792 18.1783  10
   6   3   1 307.401 22.1048   7
  -6  -3  -1 275.757 19.0077   4
   6  -3   1 326.639 17.7520   5
   6  -3   1 344.572 19.0912   3
   6   3   1 268.460 21.1597  14
   6  -3   1 282.510 18.2016  10
   6  -3   1 283.825 21.2267   8
   6  -3   1 313.083 17.6963   9
   8   3   1 172.831 15.6274   7
   8  -3   1 137.408 10.0760   5
   8  -3   1 125.421 10.6277   3
   8   3   1 152.493 15.1627  14
   8  -3   1 135.249 14.9195   8
   8  -3   1 149.092 10.3876  10
   8  -3   1 126.270 9.28087   9
  10  -3   1 566.870 30.5847   5
  10   3   1 537.578 33.4214   7
  10  -3   1 462.909 31.3710   4
  10  -3   1 467.408 29.9646  11
  10  -3   1 503.591 30.2027   9
  10  -3   1 529.555 30.6837  10
  12  -3   1 652.682 43.2434   3
  12   3   1 694.125 45.0188   7
  12  -3   1 800.748 42.8634   5
  12   3   1 673.094 45.1174   5
  12  -3   1 735.130 42.6272   9
  12  -3   1 774.374 44.8960   8
  12  -3   1 681.620 42.8830  10
  14  -3   1 599.880 37.0770   4
  14  -3   1 552.459 37.1166   3
  14   3   1 620.244 39.3969   5
  14  -3   1 646.640 38.6913   8
  16  -3   1 67.0640 10.4504   3
  16  -3   1 76.2198 10.4002   4
  16   3   1 102.189 15.0361   5
  16  -3   1 81.4876 14.0745   8
  18  -3   1 26.4551 10.1686   3
  18  -3   1 36.1390 14.0620   8
  20  -3   1-0.52609 10.2117   3
  20   3   1-21.0818 12.6052   3
  20   3   1 3.45564 16.4916   5
  20  -3   1-18.0383 15.1387   8
  22  -3   1 33.9017 12.7167   3
  22   3   1 2.75183 12.8594   3
  22   3   1 28.9783 16.7947   5
  22   3   1 12.0259 14.1255   9
  24   3   1 73.7444 14.9396   3
  24   3   1 58.9571 20.1209   5
  23   4  -1 75.2186 19.6851   3
  23   4  -1 40.0471 19.3017   5
  23   4  -1 31.0075 16.2516   9
  21  -4  -1 50.3849 17.4641   3
  21   4  -1 57.0872 17.0542   5
  21  -4  -1 38.6120 15.6456   8
  21   4  -1 16.1980 13.7067   9
  19  -4  -1 161.987 19.1273   3
  19   4  -1 137.479 19.8262   5
  19  -4  -1 172.024 18.9490  10
  19  -4  -1 185.413 19.0527   8
  17  -4  -1 137.111 17.2440   3
  17   4  -1 174.047 18.8115   5
  17  -4  -1 152.988 17.7990   8
  17  -4  -1 151.606 16.7844  10
  17  -4  -1 158.997 13.9870   9
  15   4  -1 770.624 46.6122   5
  15  -4  -1 674.328 45.4211   3
  15   4  -1 742.912 44.4021  13
  15  -4  -1 794.817 45.2453  10
  15  -4  -1 673.631 44.1156   9
  13   4  -1 1081.35 61.2951   5
  13  -4  -1 935.984 60.2175   3
  13  -4  -1 970.297 58.9730  14
  13  -4  -1 1068.02 60.1823  10
  11   4  -1 1050.43 57.6330   5
  11  -4  -1 1039.47 56.9345   3
  11  -4  -1 869.478 54.2146  11
 -11   4   1 994.806 54.5928  13
  11  -4  -1 1002.18 56.0257   9
  -9  -4   1 225.468 14.8751   4
   9  -4  -1 290.518 17.8432  10
   7  -4  -1 271.267 19.1254   3
   7   4  -1 266.480 19.3878   5
  -7   4   1 270.287 17.2033   5
   7  -4  -1 256.042 18.4459  10
   5  -4  -1 258.400 18.7872   3
   5   4  -1 240.190 18.2340   5
  -5   4   1 269.592 17.6248   7
   5  -4  -1 253.899 16.2070   6
   3   4  -1 126.368 11.6603   5
  -3   4   1 139.896 13.2323   7
   3  -4  -1 134.767 10.3798   6
  -1   4   1 1877.46 100.176   7
   1   4  -1 1659.79 98.7318   5
  -1   4  -1 188.680 12.8085   5
   1  -4   1 202.780 16.5216   7
   3  -4   1 0.17907 8.13960   7
   3   4   1 1.47375 12.5346   7
   5  -4   1 101.007 10.9084   3
   5   4   1 140.455 15.4406   7
  -5   4  -1 131.430 8.65690   9
   7  -4   1 69.3977 7.99321   3
   7  -4   1 39.0397 7.60850   7
   7   4   1 77.9182 13.8455   7
  -7  -4  -1 37.2596 8.41443   8
   9  -4   1 352.993 23.9624   3
   9   4   1 392.025 27.0745   7
   9  -4   1 396.396 22.5149   5
   9  -4   1 352.249 22.4858   9
   9  -4   1 371.653 23.1060  10
  11   4   1 0.83648 10.9314   5
  11  -4   1 2.86521 5.77911   5
  11  -4   1 2.39966 5.05239  11
  11  -4   1 4.56228 4.08768   9
  11  -4   1 1.12920 6.75403  10
  13  -4   1 122.484 11.7225   3
  13  -4   1 68.6979 11.7450   4
  13   4   1 98.4529 14.5726   5
  13  -4   1 108.780 17.0434   8
  13  -4   1 105.534 8.64080   9
  15  -4   1 37.8818 10.2171   3
  15  -4   1 29.0045 9.78701   4
  15   4   1 26.4127 14.3995   5
  15   4   1 41.3555 16.6538   7
  15  -4   1 49.7786 14.6344   8
  17  -4   1 24.9687 10.4617   3
  17   4   1 18.8025 14.8030   5
  17  -4   1 22.3048 14.3980   8
  19  -4   1 796.807 52.2401   3
  19   4   1 924.844 54.5721   5
  19  -4   1 802.621 52.7696   8
  21  -4   1 404.275 26.9466   3
  21   4   1 416.275 30.4509   5
  21  -4   1 349.335 28.3450   8
  23  -4   1 2.15979 14.7632   3
  23   4   1 8.80086 12.8718   3
  23   4   1-11.3792 18.7223   5
  23   4   1 10.1838 14.3580   9
  24  -5  -1 41.2780 21.2175   3
  24   5  -1 36.5123 19.9014   3
  24   5  -1 10.6209 15.9965   9
  22   5  -1 14.8553 18.1015   5
  22  -5  -1-19.8848 16.6719   8
  22   5  -1-9.64317 14.0106   9
  20  -5  -1 50.4024 17.7130   3
  20   5  -1 39.9417 17.0577   5
  20  -5  -1 59.2557 15.8171   8
  18  -5  -1 378.579 30.5748   3
  18   5  -1 417.506 31.7668   5
  18  -5  -1 394.928 29.5722  10
  18  -5  -1 432.225 31.1022   8
  16   5  -1 1145.02 70.0429   5
  16  -5  -1 1102.95 69.5022   3
  16   5  -1 1015.21 67.7034  13
  16  -5  -1 1210.90 68.6493  10
  16  -5  -1 1297.19 70.5980   8
  14   5  -1 878.056 57.1517   5
  14  -5  -1 973.900 57.2132   3
  14   5  -1 836.467 55.6353  13
  14  -5  -1 1047.72 56.6959  10
  12   5  -1 1089.78 53.8802   5
 -12  -5   1 817.324 49.3560   4
  12  -5  -1 1067.08 53.0511   3
 -12   5   1 759.851 49.4074  13
  12  -5  -1 1084.67 52.2197  10
  10  -5  -1 166.021 15.0537   3
  10   5  -1 196.365 15.8446   5
  -8   5   1 168.670 11.8546   5
   8  -5  -1 153.529 13.8464  10
   6  -5  -1 294.372 19.9548   3
   6   5  -1 282.717 19.7873   5
   6  -5  -1 250.347 17.1837   6
  -6   5   1 298.189 18.7844   7
  -4   5   1 1273.83 76.1119   7
   4   5  -1 1329.04 76.0117   5
   2   5  -1 7961.90 453.753   5
  -2   5   1 8009.81 454.405   7
   0   5  -1 43.7449 7.01440   5
   0   5   1 80.0674 13.2165   7
  -2   5  -1 1618.58 99.1557   5
   2   5   1 2961.49 103.939   7
   4   5   1 885.871 54.5365   7
   6  -5   1 613.905 33.3888   3
   6   5   1 534.704 35.3102   7
  -6   5  -1 579.526 30.9586   9
   8  -5   1 37.7586 8.77902   3
   8  -5   1 25.2585 7.41085   7
  10  -5   1 69.1732 15.7991   8
  12   5   1 896.028 58.3299   7
  12   5   1 1073.58 58.5520   5
  12  -5   1 1028.40 56.9155   3
  12  -5   1 863.406 54.7244  11
  12  -5   1 1006.85 58.3343   8
  14  -5   1 26.8259 10.8562   4
  14  -5   1 22.4503 9.93454   3
  14   5   1 14.4354 17.0072   7
  14   5   1 4.55249 13.7145   5
  14  -5   1 6.57996 16.6465   8
  14  -5   1 11.1158 8.75325  10
  16  -5   1 129.622 14.0969   3
  16  -5   1 113.645 14.3965   4
  16   5   1 134.460 18.3308   5
  16  -5   1 146.536 20.2359   8
  18  -5   1 490.518 34.8074   3
  18   5   1 496.023 36.6908   5
  18  -5   1 556.546 38.2723   8
  20  -5   1 77.8342 14.5091   3
  20   5   1 58.8355 17.5479   5
  20  -5   1 62.9828 18.6929   8
  22  -5   1 134.111 19.2055   3
  22   5   1 174.507 23.3816   5
  22  -5   1 152.257 22.1530   8
  24   5   1 35.7445 14.3303   3
  24   5   1 18.9635 15.9894   9
  23  -6  -1 16.2326 20.7685   3
  23   6  -1 10.0341 19.8305   5
  23  -6  -1 8.24542 17.5750   8
  23   6  -1 30.0244 15.9222   9
  21  -6  -1 150.291 22.0181   3
  21   6  -1 126.724 22.1880   5
  21  -6  -1 160.939 21.8398   8
  19  -6  -1 12.3620 17.1597   3
  19   6  -1 22.7277 16.9220   5
  19  -6  -1 6.34950 18.8264   8
  17   6  -1 27.0715 15.5555   5
  17  -6  -1 46.7061 15.8284   3
  17   6  -1 22.5776 12.7691  13
  17  -6  -1 20.9811 13.1458  10
  17  -6  -1 16.1894 20.6232   8
  15   6  -1 183.976 18.5269   5
  15  -6  -1 139.443 18.1832   3
  15   6  -1 183.033 16.4917  13
  15  -6  -1 135.216 16.3654  10
  13  -6  -1 7.19489 12.9974   3
  13   6  -1 31.8823 12.8626   5
  13  -6  -1 21.3580 11.3718  10
  11  -6  -1 19.6860 11.8177   3
 -11  -6   1 20.2386 6.81459   4
  11   6  -1 32.5236 12.3862   5
  11  -6  -1 19.6617 10.4568  10
   9  -6  -1 73.0267 12.5736   3
   9   6  -1 71.4989 12.3065   5
  -7   6   1 183.949 12.6343   5
   5   6  -1 783.536 51.9301   5
  -5   6   1 804.710 51.9026   7
   3   6  -1 712.843 45.0356   5
  -3   6   1 800.040 46.0816   7
  -1   6   1 817.930 47.4198   7
   1   6  -1 731.665 44.6741   5
   1   6   1 2534.54 113.548   7
  -1   6  -1 1797.21 109.640   5
   3   6   1 1158.10 46.5753   7
  -3   6  -1 667.344 40.5195   5
   7  -6   1 125.881 12.4225   7
  -7   6  -1 188.573 11.4744   9
   9   6   1 254.296 22.3802   7
   9  -6   1 211.248 13.6715   6
  11  -6   1 128.869 14.4190   3
  11   6   1 156.726 16.7154   5
  11   6   1 130.200 18.3700   7
  11  -6   1 147.884 18.6752   8
  13  -6   1 187.786 17.7500   3
  13   6   1 217.465 20.1930   5
  13   6   1 195.181 22.5611   7
  13  -6   1 223.385 21.8849   8
  15  -6   1 53.9991 13.5418   4
  15  -6   1 59.2756 12.5161   3
  15   6   1 66.0373 15.6040   5
  15   6   1 47.7997 18.9733   7
  15  -6   1 46.0245 18.7062   8
  17  -6   1 30.4333 14.0591   4
  17  -6   1 24.3839 13.1491   3
  17   6   1 55.3729 16.6936   5
  17  -6   1 58.3374 21.0424   8
  19  -6   1 11.6273 13.9833   3
  19   6   1 27.6265 16.6861   5
  19  -6   1 61.1219 21.9535   8
  21  -6   1 32.3016 15.9753   3
  21   6   1 23.5172 18.7175   5
  21  -6   1 39.4074 21.5281   8
  23  -6   1 60.5705 22.4454   8
  22  -7  -1 60.7759 21.0351   3
  22   7  -1 39.2051 20.2740   5
  22  -7  -1 26.1282 22.0634   8
  20  -7  -1 233.331 24.4688   3
  20  -7  -1 232.911 27.6880   8
  18   7  -1 93.3000 18.6907   5
  18  -7  -1 121.388 19.9466   3
  18   7  -1 79.5462 16.1992  13
  16   7  -1 13.7901 14.9175   5
  16   7  -1 1.33004 13.1390  13
  16  -7  -1 17.9001 15.9724   3
  14  -7  -1 46.8747 15.2726   3
  14   7  -1 53.5531 13.9636   5
  12  -7  -1 185.378 19.9957   3
  12   7  -1 257.808 20.6910   5
  10  -7  -1 10.4203 12.4911   3
  10   7  -1 16.5690 11.8115   5
   8  -7  -1 785.770 50.5598   3
   8   7  -1 803.807 49.9807   5
  -8   7   1 819.886 47.3054   5
  -6   7   1 671.174 41.8639   7
  -4   7   1 576.271 36.0560   7
   4   7  -1 547.320 35.1812   5
  -2   7   1 2186.41 131.538   7
   2   7  -1 2311.54 130.292   5
   0   7  -1 1006.37 62.7369   5
   0   7   1 1306.27 65.9896   7
  -2   7  -1 152.608 10.9051   5
  -4   7  -1 146.858 9.13717   5
   6   7   1 716.619 47.1283   7
   8   7   1 159.459 19.9232   7
  10  -7   1 92.6517 14.2768   3
  10   7   1 85.5439 17.5637   7
  10  -7   1 101.798 17.5399   8
  12  -7   1 168.899 17.4304   3
  12   7   1 156.102 22.0476   7
  12   7   1 176.646 18.6681   5
  12  -7   1 160.835 21.1669   8
  14  -7   1-3.80346 12.7955   3
  14   7   1 14.0966 14.0311   5
  14   7   1 18.5651 18.9927   7
  14  -7   1 27.6705 18.2515   8
  16  -7   1 4.77088 14.0614   4
  16  -7   1 40.9377 14.2928   3
  16   7   1 31.0663 20.1422   7
  16   7   1 24.7335 16.1613   5
  16  -7   1 28.9654 19.9497   8
  18  -7   1 58.3034 16.6253   4
  18  -7   1 24.3790 15.5631   3
  18   7   1 16.2132 16.5797   5
  18  -7   1 31.2936 22.6382   8
  20  -7   1 5.41121 16.9741   3
  20   7   1 21.6433 17.8686   5
  20  -7   1 29.2414 23.5622   8
  22   7   1 35.4213 21.0570   5
  22  -7   1 18.1395 24.5547   8
  21  -8  -1 214.119 26.3427   3
  21   8  -1 236.350 25.9778   5
  21  -8  -1 213.429 31.1125   8
  19  -8  -1 195.483 24.6765   3
  19   8  -1 230.979 25.2219   5
  19  -8  -1 244.340 29.4108   8
  17   8  -1 31.1659 16.4640   5
  17  -8  -1 16.5864 17.0320   3
  17   8  -1 13.2329 14.6859  13
  17  -8  -1 46.0480 22.2216   8
  15  -8  -1 58.7421 16.1674   3
  15   8  -1 22.8585 14.2648   5
  13  -8  -1 939.782 55.7111   3
  13   8  -1 826.783 55.8772   5
  11  -8  -1 89.9386 16.5192   3
  11   8  -1 121.621 15.9618   5
   9   8  -1 53.2644 12.7799   5
  -9   8   1 21.6981 6.08143   5
   7   8  -1 20.4171 11.0584   5
  -5   8   1 597.698 38.9639   7
   3   8  -1 3356.62 195.051   5
  -3   8   1 3458.92 196.084   7
   1   8  -1 474.744 29.6414   5
  -1   8  -1 413.050 25.6011   5
  -3   8  -1 3.20842 5.25476   5
   3   8   1 1.02147 14.6268   7
   5   8   1 125.639 18.7299   7
   7   8   1 24.8360 16.3992   7
   9   8   1 43.0396 17.2183   7
  11   8   1-1.36489 18.1946   7
  11   8   1 15.3252 13.3169   5
  11  -8   1-31.3187 17.7714   8
  13  -8   1 158.532 20.2296   3
  13   8   1 216.430 25.2905   7
  13   8   1 224.471 21.1039   5
  13  -8   1 209.712 23.8047   8
  15  -8   1-2.17634 14.8884   3
  15   8   1 3.23653 20.6729   7
  15   8   1 15.4065 15.9749   5
  15  -8   1 13.8939 20.2788   8
  17  -8   1-15.7848 14.8199   4
  17  -8   1 13.7687 15.8825   3
  17   8   1-23.9510 18.4265   5
  17  -8   1-23.6040 21.7907   8
  19  -8   1 110.249 20.8219   3
  19   8   1 133.817 21.5396   5
  19  -8   1 162.470 27.0489   8
  21  -8   1 237.692 25.8332   3
  21   8   1 192.684 26.2574   5
  21  -8   1 263.168 32.0892   8
  22  -9  -1 178.662 26.6998   3
  20  -9  -1 110.748 23.0914   3
  20   9  -1 112.349 22.5773   5
  20  -9  -1 161.933 28.5555   8
  18   9  -1 87.5681 19.8947   5
  18  -9  -1 120.832 20.6385   3
  18   9  -1 42.5869 16.7627  13
  18  -9  -1 120.988 25.9131   8
  16  -9  -1 581.861 41.1087   3
  16   9  -1 567.790 40.8042   5
  14  -9  -1 687.066 45.7827   3
  14   9  -1 662.377 45.0261   5
  12   9  -1 263.982 23.3518   5
  10   9  -1 297.661 24.5962   5
   8   9  -1 595.384 39.1122   5
   6   9  -1 209.146 18.7202   5
   2   9  -1 52.6268 10.0270   5
   0   9  -1 5053.35 305.035   5
   0   9   1 6146.06 307.876   7
   2   9   1 100.066 17.5973   7
  -2   9  -1 76.8104 8.57297   5
   4   9   1 364.334 26.7720   7
  -4   9  -1 258.174 16.5250   5
   6   9   1 184.540 21.8149   7
   8   9   1 1077.72 68.2171   7
  10   9   1 46.9311 19.7485   7
  12   9   1 1588.96 98.2723   5
  12   9   1 1456.12 100.317   7
  14   9   1 172.659 25.7527   7
  14   9   1 136.331 20.1878   5
  14  -9   1 181.136 23.9785   8
  16  -9   1 31.3665 18.0960   3
  16   9   1 4.08396 17.7640   5
  16  -9   1 37.1664 22.4234   8
  18  -9   1 123.329 20.9224   4
  18  -9   1 153.693 23.6383   3
  18   9   1 191.738 23.4112   5
  20  -9   1 74.5558 22.2108   3
  20   9   1 89.2874 21.2630   5
  20  -9   1 120.861 29.1713   8
  21 -10  -1 75.9561 24.1703   3
  19  10  -1 22.6290 19.5795   5
  19 -10  -1 8.24305 21.1047   3
  19  10  -1 12.4522 17.5328  13
  19 -10  -1-7.71039 26.4255   8
  17  10  -1 33.4995 17.1340   5
  17  10  -1 24.6652 15.5285  13
  17 -10  -1 48.9164 24.8368   8
  15  10  -1 21.1950 15.0619   5
  13  10  -1 55.6474 15.8630   5
  11  10  -1 29.4512 14.6974   5
   9  10  -1 312.707 25.0308   5
   7  10  -1 499.212 34.4818   5
   5  10  -1 174.509 17.3301   5
  -3  10   1 1523.35 91.8993   7
   1  10  -1 152.399 13.5550   5
  -1  10   1 136.023 19.6953   7
   1  10   1 26.9719 16.9889   7
  -1  10  -1 49.9689 8.77111   5
  -3  10  -1 90.9356 8.84753   5
   3  10   1 80.5030 18.5789   7
   5  10   1-10.2845 17.8843   7
   7  10   1 1582.28 97.1497   7
   9  10   1 427.150 36.1437   7
  11  10   1 296.701 26.5010   5
  11  10   1 303.584 32.0226   7
  11 -10   1 365.109 29.8314   8
  13  10   1 77.9300 24.3097   7
  13  10   1 103.596 18.6887   5
  13 -10   1 152.140 22.9786   8
  15  10   1 59.2447 18.9015   5
  15 -10   1 54.2789 22.3839   8
  17  10   1 29.3173 19.1162   5
  17 -10   1 72.2758 24.9398   8
  19 -10   1 28.0959 20.0300   4
  19  10   1 21.2485 19.4493   5
  19 -10   1 83.7735 26.5259   8
  20  11  -1-1.40194 18.7617  13
  18  11  -1 13.9064 19.1356   5
  18  11  -1-12.0425 17.4837  13
  18 -11  -1 18.6490 26.7693   8
  16  11  -1 56.2256 18.2993   5
  14  11  -1 70.3018 17.6371   5
  12  11  -1 194.617 21.4617   5
  10  11  -1 9.24006 14.0261   5
   8  11  -1 76.7580 15.1484   5
   6  11  -1 35.2052 13.0142   5
   4  11  -1 762.899 48.3387   5
  -4  11   1 768.882 51.5834   7
  -2  11   1 254.604 26.3696   7
   0  11  -1 160.361 14.2671   5
   0  11   1 190.544 23.2216   7
   2  11   1 54.2580 19.1271   7
  -2  11  -1 39.1829 8.49083   5
   4  11   1 184.782 24.7655   7
   6  11   1 1532.54 95.1947   7
   8  11   1 33.9423 22.0919   7
  10  11   1 154.589 26.2412   7
  10  11   1 96.3927 17.6082   5
  12  11   1 4.35108 15.4922   5
  12  11   1-8.01346 22.8981   7
  12 -11   1 12.3339 20.9975   8
  14  11   1 2.47457 17.6674   5
  14 -11   1 56.0760 22.5595   8
  16  11   1 7.18268 18.5936   5
  16 -11   1 17.9036 24.4633   8
  18 -11   1 42.4771 21.0480   4
  18  11   1-1.89735 19.8720   5
  18 -11   1 31.5868 25.6389   8
  20 -11   1 91.5324 24.1317   4
  19  12  -1-6.81923 19.2762  13
  17  12  -1 57.4709 20.2014   5
  17  12  -1-1.90064 16.6502  13
  17 -12  -1 81.1324 27.2454   8
  15  12  -1 119.425 20.4339   5
  13  12  -1 28.6079 16.3283   5
  11  12  -1 166.707 20.5345   5
   9  12  -1 98.4063 16.4166   5
   7  12  -1 292.258 24.2277   5
   5  12  -1 8.53211 12.5469   5
   3  12  -1 14.5341 11.4074   5
  -3  12   1 26.6620 18.9414   7
  -1  12   1 86.6792 21.1327   7
   1  12   1 15.3733 19.8104   7
   3  12   1 11.9813 20.7339   7
   5  12   1 128.664 24.5094   7
   7  12   1 186.387 27.5877   7
   9  12   1 367.385 31.0834   5
   9  12   1 452.395 38.2441   7
  11  12   1 197.278 23.2201   5
  11  12   1 210.719 30.8501   7
  11 -12   1 275.064 27.8220   8
  13  12   1 102.192 20.8993   5
  13 -12   1 194.853 26.5006   8
  15  12   1 31.7883 19.5981   5
  15 -12   1 37.7648 24.7897   8
  17  12   1 41.0834 20.5982   5
  17 -12   1 60.7393 26.6495   8
  19 -12   1-25.3353 21.8885   4
  18  13  -1-12.7787 18.9438  13
  16  13  -1 777.231 60.2207   5
  16 -13  -1 1131.45 65.6064   8
  14  13  -1 794.062 53.7682   5
  12  13  -1 7.36970 16.1690   5
  10  13  -1 23.3581 16.0438   5
   8  13  -1-6.10345 14.4888   5
   6  13  -1 526.956 36.6795   5
   4  13  -1 1524.44 90.8546   5
   0  13   1 313.707 31.7157   7
   2  13   1 103.824 24.2250   7
   4  13   1 70.9259 25.3812   7
   6  13   1 639.079 50.0962   7
   8  13   1 261.555 25.5587   5
   8  13   1 370.551 35.3605   7
  10  13   1 216.308 25.1361   5
  10  13   1 264.127 33.8064   7
  12  13   1 174.198 23.9380   5
  12 -13   1 282.225 29.1855   8
  14  13   1 12.7695 19.8158   5
  14 -13   1 50.5305 24.7324   8
  16  13   1 32.2346 20.9726   5
  16 -13   1 53.6653 26.8329   8
  15  14  -1 37.4321 20.1081   5
  13  14  -1 1.60815 18.0974   5
  11  14  -1 61.8941 17.7290   5
   9  14  -1 123.577 19.3650   5
   7  14  -1-6.04242 14.6949   5
   5  14  -1 68.3887 14.7702   5
   1  14   1 67.4156 24.9859   7
   3  14   1-19.4355 24.0938   7
   5  14   1-2.15290 24.8308   7
   7  14   1 466.647 38.0220   5
   7  14   1 768.020 49.7347   7
   9  14   1 125.777 20.2431   5
   9 -14   1 135.928 25.0775   8
  11  14   1-8.17099 18.0100   5
  11 -14   1 15.6187 24.0309   8
  13  14   1 20.0322 19.0988   5
  13 -14   1-5.87804 24.9266   8
  15  14   1 16.5757 20.7764   5
  14  15  -1 26.5601 18.9057   5
  12  15  -1 21.5698 18.4960   5
  10  15  -1 3.60205 16.0487   5
   8  15  -1 181.000 21.5320   5
   6  15  -1 212.124 21.9194   5
   4  15   1 19.0462 14.9171   5
   6  15   1 50.9534 17.4013   5
   8  15   1 34.8156 17.8806   5
   8 -15   1 100.058 24.7691   8
  10  15   1 92.8915 21.8191   5
  10 -15   1 206.733 27.6503   8
  12  15   1 153.361 25.5529   5
  12 -15   1 269.729 30.1203   8
  13  16  -1 9.73043 20.0107   5
  11  16  -1 18.2551 17.4674   5
   9  16  -1 10.6549 17.2457   5
   7  16  -1 22.1906 15.6208   5
   5  16   1-34.2386 16.3086   5
   5 -16   1 9.00538 22.5306   8
   7  16   1 95.1365 19.9128   5
   7 -16   1 90.8159 25.9975   8
   9  16   1 52.3664 19.7799   5
   9 -16   1 34.6809 25.4757   8
  11  16   1 14.3668 19.9245   5
  11 -16   1 33.0870 26.6450   8
  10  17  -1 14.8863 18.0383   5
   8  17  -1 61.7358 18.0865   5
   4 -17   1 25.0460 22.8008   8
   6  17   1 207.530 26.1677   5
   6 -17   1 331.288 31.7602   8
   8  17   1 55.0250 20.7196   5
   8 -17   1 123.395 26.5873   8
  10  17   1-23.0037 19.8617   5
   5 -18   1 138.043 27.3484   8
   7 -18   1 16.0650 25.1956   8
   9  18   1 25.0230 20.2203   5
  24   0  -2 58.9089 19.3244   3
  24   0  -2 40.8910 14.2206   9
  22   0  -2 286.373 25.8950   3
  22   0  -2 273.066 24.5963   5
  22   0  -2 243.806 22.9628   9
  20   0  -2 6.37158 14.5605   3
  20   0  -2 11.4221 14.5370   5
  20   0  -2 26.6170 12.4698   9
  18   0  -2 635.839 45.3258   3
  18   0  -2 767.370 45.4597   5
  18   0  -2 717.989 45.2058   9
  16   0  -2 14.4934 12.0711   3
  16   0  -2-0.42802 11.2400   5
  16   0  -2 2.33354 9.35248   9
  14   0  -2 351.521 25.9430   3
  14   0  -2 375.914 25.6951   5
  14   0  -2 390.894 25.3366   9
 -12   0   2 87.7855 11.6889   7
  12   0  -2 103.737 8.27307   4
  12   0  -2 74.5359 11.5829   3
  12   0  -2 110.639 10.1122  13
  12   0  -2 93.8473 10.4551   9
 -10   0   2 1197.64 70.6147   7
  10   0  -2 1155.39 70.9754   5
  10   0  -2 1258.49 70.3132  13
  10   0  -2 1218.72 71.1019   9
   8   0  -2 391.101 25.3186   5
   8   0  -2 397.322 24.6337  13
   8   0  -2 408.680 25.1296   9
   6   0  -2 12732.6 699.121   5
   6   0  -2 12030.9 698.649  13
  -6   0   2 12034.6 698.677  13
   6   0  -2 12699.8 699.106   9
  -4   0   2 38.0104 6.94035   5
  -4   0   2 33.2549 6.35676  13
   4   0  -2 37.2970 6.76713  13
  -4   0   2 34.9961 5.47220   9
   4   0  -2 49.4124 6.31825   9
   2   0  -2 446.469 25.0459   4
   2   0  -2 482.235 25.2455   3
  -2   0   2 397.385 25.4935  13
   2   0  -2 409.304 25.1817   9
  -2   0   2 398.621 25.1139   9
   0   0  -2 1260.34 59.3647   4
   0   0   2 1134.40 59.3199   4
   0   0   2 1342.94 59.3698  11
   2   0   2 14075.5 803.408   4
  -2   0  -2 14222.2 803.417   4
  -2   0  -2 14077.8 803.402  11
   2   0   2 14266.7 803.408  11
   4   0   2 6919.44 375.874   4
   4   0   2 6391.02 375.736  11
  -4   0  -2 6565.87 375.779  11
   6   0   2 2551.86 149.308   4
   6   0   2 2679.67 149.495   8
   8   0   2 4470.11 268.076   4
   8   0   2 5015.03 268.488   8
  10   0   2 1817.24 105.845  12
  10   0   2 1992.82 105.916   4
  10   0   2 1664.05 106.384   3
  12   0   2 95.6304 12.0396   7
  12   0   2 84.3243 13.5879  14
  12   0   2 63.5672 6.30768  13
  12   0   2 82.6673 11.4364  12
  12   0   2 73.4589 9.07636   4
  14   0   2 158.872 13.6073   5
  14   0   2 121.840 13.3600   3
  14   0   2 153.343 17.4892  14
  16   0   2 59.6653 10.5146   5
  16   0   2 66.0115 10.2292   3
  18   0   2 349.457 24.7029   5
  18   0   2 296.257 23.6361   3
  18   0   2 366.823 27.8363  14
  20   0   2 11.7234 10.8199   3
  20   0   2 30.3129 18.6852  14
  25   1  -2 37.9043 15.2888   9
  23  -1  -2 117.555 19.9089   3
  23   1  -2 139.653 19.8659   3
  23   1  -2 102.781 18.9488   5
  23  -1  -2 120.402 16.3512   9
  23   1  -2 92.8195 17.7006   9
  21   1  -2 27.1191 15.3291   3
  21  -1  -2 2.55103 15.5323   3
  21  -1  -2 19.4083 14.4993   5
  21   1  -2 12.5044 14.7912   5
  21   1  -2 19.4599 12.7475   9
  21  -1  -2 1.16402 11.0985   9
  19  -1  -2 31.1562 14.4639   3
  19   1  -2 28.4784 15.0169   3
  19   1  -2 30.4609 13.5774   5
  19  -1  -2 37.2557 13.1465   5
  19  -1  -2 41.9102 10.9064   9
  19   1  -2 36.6378 12.2238   9
  17   1  -2 81.5086 14.4228   3
  17  -1  -2 92.0426 14.1613   3
  17  -1  -2 94.0055 14.0576   5
  17   1  -2 95.7147 14.6288   5
  17   1  -2 73.3240 12.0893   9
  17  -1  -2 113.454 15.9460   8
  17  -1  -2 99.5023 12.3648   9
  15   1  -2 0.43063 11.3055   3
  15  -1  -2 0.40378 10.8312   3
  15   1  -2-0.43002 10.9648   5
  15  -1  -2 7.18444 10.2439   5
  15   1  -2-1.79688 9.07871   9
  15  -1  -2-1.70013 9.11886   9
  13   1  -2 170.346 14.7725   5
  13  -1  -2 124.470 14.1480   3
  13   1  -2 157.453 12.4666  13
  13   1  -2 167.662 14.6362   8
  13   1  -2 152.808 13.5992   9
  13  -1  -2 127.349 12.9726   9
  11   1  -2 323.309 20.9220   4
  11  -1  -2 441.255 24.3646   5
 -11   1   2 321.256 22.5004   7
  11  -1  -2 398.474 24.1843   3
  11   1  -2 446.422 23.2073  13
 -11  -1   2 373.593 22.1293  12
   9   1  -2 108.444 11.9786   5
   9  -1  -2 154.134 11.6152   5
   9  -1  -2 118.717 11.6328   3
   9   1  -2 103.278 10.6778  13
   9  -1  -2 142.478 10.9690   9
   9   1  -2 107.018 10.6835   9
   7   1  -2 826.972 46.4149   5
   7  -1  -2 778.998 46.0237   5
   7  -1  -2 707.314 45.8503   3
   7   1  -2 760.502 45.6740  13
   7   1  -2 795.637 45.9867   9
   7  -1  -2 810.114 45.9785   9
   5   1  -2 543.768 32.8615   5
  -5   1   2 520.796 32.7378   5
   5  -1  -2 553.662 32.5512   3
  -5   1   2 554.165 31.6381  14
   5   1  -2 512.467 32.4484  13
  -5   1   2 528.397 32.3688  13
   5  -1  -2 560.125 32.5164   9
   5   1  -2 581.697 32.5974   9
   3   1  -2 14.0763 6.15292   5
  -3  -1   2 8.51810 5.50371   5
   3  -1  -2 7.71535 5.39069   3
  -3   1   2 5.40335 5.01363   3
  -3  -1   2 17.2180 4.19691   4
   3   1  -2 18.7849 3.89772   4
  -3  -1   2 24.6624 6.04189  13
   3   1  -2 20.3440 5.90449  13
   3  -1  -2 13.1187 3.58403  11
   3  -1  -2 9.23660 4.90564   9
   3   1  -2 18.1214 4.82775   9
  -3   1   2 12.4975 4.81540   9
   1  -1  -2 1072.98 64.7750   3
  -1  -1   2 1195.88 64.9196   4
  -1   1   2 1024.33 64.6910   3
   1   1  -2 1297.11 64.9641   4
   1  -1  -2 1272.85 64.9457  11
  -1  -1   2 1311.03 65.0466  13
   1   1  -2 1351.32 65.0589  13
   1   1  -2 1100.24 64.7780   9
   1  -1  -2 953.369 64.8268  10
  -1  -1   2 1102.64 64.8322   9
  -1   1   2 963.232 64.8154  10
  -1  -1  -2 621.098 33.3838   4
   1  -1   2 558.020 33.3113   4
  -1   1  -2 622.359 33.4007   4
  -1  -1  -2 575.010 33.1637  11
   1  -1   2 555.293 32.9273  13
  -1   1  -2 475.177 33.3626   8
  -3  -1  -2 1490.55 80.5375   4
   3   1   2 1410.91 80.5361   6
   3   1   2 1331.33 80.3530   4
   3  -1   2 1457.59 80.5648   4
   3  -1   2 1386.41 79.7888   3
  -3   1  -2 1389.97 80.4019   4
  -3  -1  -2 1320.24 80.3811  11
   3  -1   2 1457.75 80.7270   8
   5   1   2 1210.89 69.4389   4
   5  -1   2 1145.13 69.0115   3
   5  -1   2 1223.55 69.6787   4
   5   1   2 1219.62 69.6176  12
   5  -1   2 1194.57 69.2431  11
   5  -1   2 1260.65 70.0450   8
   7  -1   2 558.400 33.1364   6
   7   1   2 620.244 34.1309   4
   7  -1   2 515.808 33.7155   3
   7  -1   2 590.355 34.4043   4
   7   1   2 586.341 35.2607  14
   7  -1   2 540.483 33.6912  11
   7   1   2 560.728 34.5112  12
   7  -1   2 595.657 34.8300   8
   9   1   2 14.0028 6.82202   4
   9  -1   2 12.2785 7.46085   4
   9  -1   2 5.08880 7.17810   3
   9   1   2 4.39163 10.1496  12
   9  -1   2-4.41160 8.78267   8
  11  -1   2 58.0400 7.93823   5
  11   1   2 59.5317 12.1480   7
  11  -1   2 59.0471 8.48048   4
  11   1   2 42.4269 7.65322   4
  11   1   2 58.1335 12.0431  12
  11   1   2 60.8694 13.6636  14
  13   1   2 599.870 38.6646   7
  13   1   2 697.189 39.1325   5
  13  -1   2 575.569 37.4917   3
  13  -1   2 623.468 38.7608  14
  13   1   2 598.892 40.2357  14
  13  -1   2 592.760 37.1274  12
  13  -1   2 638.457 38.8531   8
  15  -1   2 122.384 11.4146   5
  15  -1   2 156.486 11.9928   4
  15   1   2 150.797 15.0135   5
  15   1   2 75.9758 12.4895   3
  15  -1   2 111.246 12.0609   3
  15   1   2 124.291 17.7905  14
  15  -1   2 131.623 15.0301  14
  15  -1   2 73.5832 9.97095   9
  15  -1   2 165.428 14.9522   8
  17   1   2 387.252 29.4225   5
  17  -1   2 433.700 28.4654   3
  17   1   2 338.248 28.5876   3
  17   1   2 443.254 31.9046  14
  17  -1   2 509.410 31.1977  14
  17  -1   2 444.014 29.8393   8
  19   1   2 16.0761 13.5619   5
  19  -1   2 0.47835 9.84850   3
  19   1   2 4.92294 10.2869   3
  19  -1   2-0.48930 14.4703  14
  21   1   2-2.73300 11.1037   3
  21  -1   2 12.3206 11.0867   3
  24  -2  -2 49.1858 18.7663   3
  24   2  -2 38.3675 19.3676   3
  24   2  -2 18.1187 18.4858   5
  24   2  -2 16.4428 14.9199   9
  22   2  -2 25.8356 17.2170   3
  22  -2  -2 14.2484 17.1368   3
  22   2  -2 43.1555 16.9024   5
  22  -2  -2 14.2754 15.1401  10
  22   2  -2 51.7276 14.6122   9
  22  -2  -2 41.4915 12.8365   9
  20   2  -2-3.11958 15.8594   3
  20  -2  -2 18.1279 14.7088   3
  20   2  -2 12.5053 14.3684   5
  20  -2  -2 8.59987 10.3776   9
  20   2  -2 11.6331 11.8846   9
  18  -2  -2 20.2448 13.4316   3
  18   2  -2 60.4319 15.1798   3
  18   2  -2 62.1668 14.1050   5
  18  -2  -2 40.5583 12.1908   5
  18  -2  -2 82.8454 16.5858   8
  18   2  -2 44.8494 11.5471   9
  18  -2  -2 47.5585 10.7106   9
  16  -2  -2 39.1863 12.8391   3
  16  -2  -2 41.0579 11.2670   5
  16   2  -2 55.8459 13.2111   5
  16  -2  -2 47.1056 9.59119   9
  16   2  -2 59.1911 11.1785   9
  14  -2  -2 253.334 20.1667   3
  14  -2  -2 259.164 19.3139   5
  14   2  -2 260.164 20.3458   5
  14   2  -2 287.854 18.1909   8
  14  -2  -2 248.073 18.2612   9
  14   2  -2 208.282 19.0935   9
  12   2  -2 48.0464 10.7916   5
  12  -2  -2 47.6950 10.5941   3
  12   2  -2 47.4309 9.27211  13
  12   2  -2 68.0320 9.17899   8
  10  -2  -2 120.736 10.4949   5
  10   2  -2 130.641 10.7527  13
  10  -2  -2 135.865 9.64079   9
   8   2  -2 158.115 12.9151   5
   8  -2  -2 131.685 12.3233   3
   8   2  -2 140.513 11.8848  13
   8  -2  -2 137.411 11.3094   9
   6   2  -2 295.287 18.2119   5
   6  -2  -2 246.501 17.5106   3
   6   2  -2 248.762 17.1061  13
   6  -2  -2 263.454 17.0799   9
   4   2  -2 2873.38 177.569   5
  -4  -2   2 3224.54 176.701   4
   4  -2  -2 3050.16 177.421   3
   4   2  -2 2841.16 177.346  13
   4  -2  -2 3377.87 177.665  10
   2   2  -2 7211.83 434.671   5
  -2  -2   2 7741.03 434.689   5
   2  -2  -2 7203.06 434.754   3
  -2   2   2 7557.59 434.769   3
  -2  -2   2 8454.44 434.396   4
  -2  -2   2 8060.99 434.653  13
  -2   2   2 7402.60 434.219  14
   2  -2  -2 7374.71 434.526  12
  -2   2   2 7177.12 434.559  12
   2   2  -2 8819.76 434.698  13
  -2   2   2 6997.34 434.967  10
   2  -2  -2 7693.49 434.793  10
   0   2   2 113.998 10.2841   6
   0  -2   2 137.250 10.0796   4
   0   2   2 144.719 10.9620  12
   0   2  -2 160.135 9.84054  13
   0  -2   2 144.562 9.35507  13
   0   2   2 139.931 10.6812  14
   0  -2  -2 153.660 10.4664  12
   0   2  -2 111.581 9.58267   8
   0   2  -2 108.546 8.24241   9
   0  -2   2 125.620 10.7216   8
   2   2   2 74.6852 8.70198   6
   2  -2   2 50.3833 7.32212   4
  -2   2  -2 61.9366 6.11656   3
   2   2   2 67.2933 9.67414  12
   2   2   2 57.5919 9.52179  14
  -2   2  -2 50.2992 5.70798  13
  -2  -2  -2 55.9338 8.80566  12
   2  -2   2 47.2815 5.80386  13
   2  -2   2 54.2483 9.14460   8
  -2   2  -2 54.7438 7.97556   8
   4   2   2 3589.45 191.162   6
   4  -2   2 3146.57 191.005   4
  -4   2  -2 3305.37 190.497   3
   4  -2   2 3242.85 190.528   3
   4   2   2 3590.82 191.077  12
   4   2   2 3577.71 191.275  14
   4  -2   2 3143.76 191.002   8
   6  -2   2 350.782 23.3793   4
   6  -2   2 316.261 21.8803   3
   6   2   2 386.562 23.9943  14
   6   2   2 352.993 23.7746  12
   6  -2   2 346.653 22.2993  11
   6  -2   2 387.458 21.4953  10
   6  -2   2 365.284 24.1094   8
   8  -2   2 5.70004 3.64112   6
   8  -2   2 3.62670 6.96584   3
   8  -2   2-3.28538 8.68026   4
   8   2   2 0.61484 11.2528  12
   8  -2   2 6.45138 5.93353  11
   8  -2   2 3.32285 10.5073   8
   8  -2   2-0.13226 4.33948   9
  10   2   2 264.401 20.1873   7
  10  -2   2 266.431 17.2023   3
  10  -2   2 236.112 16.0364  11
  10   2   2 253.650 19.2996  12
  10  -2   2 204.867 16.1537   9
  12   2   2-1.05446 12.4232   7
  12  -2   2-6.05078 6.71404   5
  12   2   2-0.39395 10.8792   5
  12   2   2 3.23551 14.1281  14
  12  -2   2 0.32797 10.5291   8
  12  -2   2 3.01192 5.27990   9
  14   2   2 353.078 24.7848   5
  14  -2   2 336.538 21.9408   4
  14  -2   2 289.355 21.8125   3
  14   2   2 334.560 26.0070  14
  14  -2   2 297.887 22.8053  14
  14  -2   2 349.251 24.0782   8
  16   2   2 44.5322 13.2546   5
  16  -2   2 12.7676 9.01982   3
  16   2   2 57.6522 17.7783  14
  16  -2   2 13.6068 11.1916  14
  16  -2   2 23.1856 13.3878   8
  18   2   2 35.5919 14.0160   5
  18   2   2 30.2506 10.7270   3
  18  -2   2 46.7926 10.5763   3
  18  -2   2 46.6840 13.9437  14
  18  -2   2 32.1316 14.0965   8
  20  -2   2-1.55233 10.3148   3
  20   2   2 11.4525 11.0655   3
  20   2   2 10.1003 15.1089   5
  20   2   2-2.85611 10.3570   9
  22   2   2 44.4202 13.5858   3
  25   3  -2 9.41610 19.0888   5
  25   3  -2-18.6390 16.8975   9
  23  -3  -2 19.9763 17.5542   3
  23   3  -2 25.6936 19.2966   3
  23   3  -2 33.8544 18.2994   5
  23   3  -2 20.8474 14.7074   9
  21  -3  -2 82.7251 16.2186   3
  21   3  -2 51.8091 17.8517   3
  21   3  -2 51.4757 16.8963   5
  21   3  -2 35.7762 14.2315   9
  21  -3  -2 41.8930 16.4290  10
  19  -3  -2 11.1636 14.0044   3
  19   3  -2 15.7607 14.8236   5
  19   3  -2-4.49005 11.8671   9
  19  -3  -2-9.08715 15.1337   8
  19  -3  -2-2.45401 9.75411   9
  19  -3  -2 12.0014 12.5176  10
  17  -3  -2 153.488 17.1750   3
  17   3  -2 160.612 17.6501   5
  17  -3  -2 170.986 14.7919   9
  17   3  -2 143.212 16.0468   9
  17  -3  -2 149.833 16.1417  10
  15   3  -2 721.644 46.0095   5
  15  -3  -2 680.877 45.1069   3
  15   3  -2 733.735 43.9555  13
  15  -3  -2 730.104 44.2883   9
  15  -3  -2 720.389 44.5783  10
  13  -3  -2-7.59030 10.2963   3
  13   3  -2 4.52739 10.2019   5
  13  -3  -2-1.95157 7.28768   9
  13  -3  -2-7.81255 9.17348  10
  13   3  -2 20.3176 7.65332   8
 -11   3   2 400.757 22.0142   6
  11   3  -2 316.292 25.4024   5
  11  -3  -2 378.360 25.1140   3
  11  -3  -2 403.002 23.3230  14
  11   3  -2 324.636 22.6589   8
   9   3  -2 64.7016 9.36506  13
   9  -3  -2 64.3823 7.41411  14
   9   3  -2 50.6384 6.05410   8
   9  -3  -2 67.3318 8.11422   9
   9  -3  -2 39.4319 8.84916  10
   7   3  -2 661.319 37.4529   5
   7  -3  -2 573.330 36.7125   3
   7   3  -2 565.717 36.7152  13
   7  -3  -2 613.389 35.0882  12
   7  -3  -2 596.461 36.6152   9
   7  -3  -2 629.878 36.8256  10
  -5   3   2 383.373 23.2879   6
   5   3  -2 381.695 24.5276   5
   5  -3  -2 368.548 24.4829   3
   5   3  -2 367.613 23.9987  13
   5  -3  -2 377.044 23.2649  12
   5  -3  -2 422.780 24.5549  10
   3   3  -2 171.253 13.1482   5
  -3   3   2 197.166 13.0327   6
   3  -3  -2 172.249 13.8418   3
   3  -3  -2 178.644 13.1644  12
   3   3  -2 190.483 12.8505  13
   3  -3  -2 154.912 11.5492  14
   3  -3  -2 221.578 13.5975  10
   3   3  -2 164.490 11.6010   8
   1   3  -2 821.368 46.3085   5
  -1   3   2 978.709 46.8861   6
  -1  -3   2 876.289 46.2886   5
  -1   3   2 624.179 46.6311   3
   1   3  -2 860.139 46.4906  13
   1  -3  -2 549.845 46.4882  14
   1  -3  -2 784.067 46.8477  12
  -1  -3   2 894.817 46.4643   8
   1   3  -2 781.072 46.2613   8
   1   3   2 886.650 51.2919   6
   1  -3   2 822.952 50.1915   5
  -1  -3  -2 967.394 51.4652  14
  -1   3  -2 816.079 50.6388  13
   1  -3   2 816.187 51.1642   8
   3   3   2 616.332 39.7783   6
  -3   3  -2 660.661 39.0853   3
   3   3   2 799.656 40.5487  12
  -3   3  -2 635.937 38.5307  13
   3   3   2 789.105 40.5182  14
   3  -3   2 594.655 39.8301   8
   5  -3   2 386.727 22.8100   3
   5   3   2 355.576 24.7769  12
   5   3   2 361.982 24.9077  14
   5  -3   2 354.732 24.6010   8
   7  -3   2 9.79337 5.18019   5
   7  -3   2-1.09261 6.26382   3
   7  -3   2 1.07097 8.42263   4
   7   3   2 8.22465 11.6751  14
   7  -3   2 0.48735 10.9964   8
   7  -3   2 5.63386 3.60679   9
   7  -3   2 5.42483 4.54171  10
   9  -3   2 188.263 11.9747   6
   9   3   2 190.250 18.2220   7
   9  -3   2 225.602 13.8454   5
   9  -3   2 197.474 14.1268   3
   9  -3   2 181.431 13.5066  11
   9  -3   2 218.939 13.4074  10
   9  -3   2 199.783 12.9941   9
  11  -3   2 5.46162 6.65276   5
  11  -3   2 4.77074 5.26746  11
  11   3   2 3.82173 14.0233  14
  11  -3   2 6.25905 5.34136   9
  11  -3   2 8.60449 5.94043  10
  11  -3   2 5.50057 13.2257   8
  13   3   2 409.740 27.7425   5
  13  -3   2 413.188 24.7865   5
  13  -3   2 347.249 24.6660   3
  13  -3   2 391.629 26.1793   4
  13   3   2 391.782 29.0456  14
  13  -3   2 356.985 24.1099  10
  13  -3   2 375.157 27.1827   8
  13  -3   2 403.043 24.2421   9
  15  -3   2 151.650 13.3769   3
  15  -3   2 136.944 13.9601   4
  15   3   2 162.928 17.2026   5
  15  -3   2 130.398 16.8873   8
  17   3   2 512.287 34.3892   5
  17  -3   2 548.791 34.0797   8
  19   3   2 9.53433 11.0275   3
  19  -3   2 30.1746 10.7481   3
  19   3   2 22.0468 14.8858   5
  19  -3   2 43.7461 15.2010   8
  21   3   2-24.9850 12.4143   3
  21   3   2 14.4203 17.0974   5
  21  -3   2-4.36756 15.8326   8
  23   3   2 37.1359 17.9943   5
  24   4  -2 268.072 28.8516   3
  24  -4  -2 302.615 28.5108   3
  24   4  -2 304.428 27.7777   5
  22   4  -2-0.75465 18.1550   3
  22  -4  -2 12.2784 18.0690   3
  22   4  -2 17.2253 17.0506   5
  22   4  -2 5.60902 14.4285   9
  20  -4  -2 113.594 18.1398   3
  20   4  -2 117.749 18.7364   5
  20  -4  -2 79.1054 17.2637  10
  20   4  -2 67.6173 15.5475   9
  20  -4  -2 107.625 17.1708   8
  18  -4  -2 294.536 24.1069   3
  18   4  -2 325.006 25.4532   5
  18  -4  -2 310.754 24.0169  10
  18  -4  -2 343.205 25.2179   8
  18  -4  -2 292.359 21.6189   9
  16   4  -2 339.642 23.4849   5
  16  -4  -2 243.752 21.7494   3
  16   4  -2 326.430 21.1710  13
  16  -4  -2 246.141 21.8872  10
  16  -4  -2 238.101 19.8166   9
  14   4  -2 904.558 53.2120   5
  14  -4  -2 775.279 51.6887   3
  14   4  -2 858.899 51.1371  13
  14  -4  -2 896.117 51.8759  10
  14  -4  -2 818.161 51.1742   9
  12  -4  -2 303.351 24.5982   3
  12  -4  -2 355.393 22.6414  14
  12  -4  -2 360.821 24.5052  10
  10   4  -2 900.302 52.7352   5
  10  -4  -2 937.989 52.3937   3
  10  -4  -2 835.657 50.0922  14
  -8   4   2 116.077 9.07897   6
   8  -4  -2 109.491 11.6847  10
   6  -4  -2 673.431 39.3414   3
  -6   4   2 662.747 37.9684   6
   6   4  -2 574.642 38.9525   5
   6  -4  -2 656.462 39.0458  10
   4  -4  -2 1905.78 104.069   3
  -4   4   2 1791.49 103.138   6
   4   4  -2 1721.42 103.508   5
   2   4  -2 22787.5 1280.87   5
  -2   4   2 21193.0 1280.96   6
  -2  -4   2 23156.2 1280.36   8
   0   4  -2 234.148 15.5606   5
   0  -4   2 243.861 15.3986   5
   0  -4   2 212.956 17.2753   8
   2  -4   2 1201.02 68.5431   5
   2  -4   2 1206.74 70.0458   8
  -4   4  -2 263.394 15.4129  13
   4   4   2 293.580 19.2731  14
   4  -4   2 230.699 18.3433   8
  -4   4  -2 205.494 15.8637  10
   6  -4   2 0.04690 3.18199   5
   6  -4   2 5.92409 6.17362   3
   6   4   2 1.03626 11.8757  14
  -6   4  -2 2.95420 3.84469  13
   6  -4   2-3.73656 11.1137   8
   8  -4   2 68.7725 8.51894   3
   8  -4   2 76.2655 6.58302   5
   8   4   2 57.0850 14.0372   7
  10  -4   2 1976.72 110.040   5
  10  -4   2 1867.52 111.383   4
  10  -4   2 1900.68 110.531  11
  10   4   2 1975.49 112.371  14
  10  -4   2 1899.98 110.053   9
  10  -4   2 1852.17 110.358  10
  10  -4   2 2048.68 112.275   8
  12  -4   2 17.2257 12.1516   4
  12  -4   2 26.1721 8.71410   3
  12  -4   2 38.8284 6.40440  11
  12  -4   2 40.5877 5.60144   9
  12  -4   2 44.0753 15.0246   8
  12  -4   2 21.7463 6.84703  10
  14  -4   2 101.796 14.6196   4
  14  -4   2 118.917 12.6594   3
  14   4   2 124.192 16.6512   5
  14   4   2 150.659 19.0594   7
  14  -4   2 161.478 18.2802   8
  16  -4   2 26.5629 10.2545   3
  16  -4   2 20.8680 11.2167   4
  16   4   2 29.0277 15.0468   5
  16  -4   2 17.9696 15.8770   8
  18  -4   2 200.383 18.5018   3
  18   4   2 230.523 22.7145   5
  18  -4   2 182.137 22.8561   8
  20   4   2 31.1896 17.0237   5
  20  -4   2 5.27698 19.2396   8
  22   4   2 13.2493 12.9253   3
  22   4   2 79.6355 20.3460   5
  22  -4   2 67.8983 19.2456   8
  23   5  -2 95.7508 21.8221   3
  23  -5  -2 122.501 22.3004   3
  23   5  -2 93.2252 20.8583   5
  23   5  -2 35.7160 17.0699   9
  21  -5  -2 31.8047 18.5590   3
  21   5  -2 36.2679 17.2065   5
  21   5  -2 44.0672 14.6936   9
  21  -5  -2 45.2903 15.8117   8
  21  -5  -2 4.02520 16.5726  10
  19  -5  -2 315.209 27.6580   3
  19   5  -2 317.121 28.2576   5
  19  -5  -2 339.949 27.2360  10
  19  -5  -2 370.348 27.8049   8
  17   5  -2 139.453 18.1204   5
  17  -5  -2 167.008 18.8828   3
  17   5  -2 136.797 16.5186  13
  17  -5  -2 164.701 17.7061  10
  15   5  -2 99.2573 15.7015   5
  15  -5  -2 99.1898 15.2917   3
  15   5  -2 81.5161 12.5687  13
  15  -5  -2 123.960 14.8396  10
  13   5  -2 31.1052 12.5470   5
  13  -5  -2 27.0900 12.5917   3
  13   5  -2 38.4873 10.9827  13
  13  -5  -2 39.6016 12.1647  10
  11   5  -2 609.742 39.5901   5
  11  -5  -2 690.041 39.5120   3
  11   5  -2 553.964 38.6044  13
  11  -5  -2 648.205 38.9697  10
   9  -5  -2 183.485 16.0976   3
   9   5  -2 183.534 15.7109   5
  -9   5   2 179.392 13.2558   7
  -7   5   2 38.1036 9.61544   7
   7  -5  -2 38.2066 9.89122  10
   5  -5  -2 379.049 24.5626   3
   5   5  -2 339.429 23.4187   5
   3   5  -2 235.747 17.5272   5
  -3  -5   2 267.518 16.5680   8
   1   5  -2 1746.81 100.691   5
  -1  -5   2 1755.91 100.607   8
  -1   5  -2 19.4280 5.38747   5
   1  -5   2 24.0640 10.0975   8
   3  -5   2 25.7785 11.2926   8
   5   5   2 355.918 23.8964   7
   5  -5   2 341.345 21.6753   8
  -5   5  -2 279.108 17.3758   9
   7  -5   2 10.9671 7.08346   3
  -7   5  -2 8.77914 4.26623  13
   9  -5   2 426.663 29.6900   8
  11  -5   2 596.985 41.6446   4
  11  -5   2 675.905 40.9633   3
  11   5   2 633.767 43.9029   7
  11  -5   2 765.938 43.3661   8
  13  -5   2 630.052 39.5677   3
  13  -5   2 601.370 40.8799   4
  13   5   2 648.084 41.8599   5
  13   5   2 663.217 42.8697   7
  13  -5   2 635.901 42.2434   8
  15  -5   2 287.343 22.3207   3
  15  -5   2 279.290 23.6894   4
  15   5   2 321.762 26.3954   7
  15   5   2 288.530 25.1431   5
  15  -5   2 326.567 27.1263   8
  17  -5   2-0.49800 10.9586   3
  17  -5   2-6.00462 13.3554   4
  17   5   2 10.4982 16.2889   5
  17  -5   2 6.53974 17.8514   8
  19  -5   2 275.007 24.0622   3
  19   5   2 307.775 27.5769   5
  19  -5   2 341.104 29.9930   8
  21   5   2 103.051 20.4685   5
  21  -5   2 144.602 24.6267   8
  23   5   2 10.7821 12.2616   3
  23   5   2 23.4651 20.4319   5
  23  -5   2-6.21950 21.4769   8
  22  -6  -2-11.8629 19.6270   3
  22   6  -2 6.05859 18.5215   5
  22  -6  -2 12.7972 16.2027   8
  22   6  -2 1.70946 14.2218   9
  20  -6  -2 5.66825 18.1695   3
  20   6  -2 27.5531 16.7763   5
  20  -6  -2-23.4302 18.2180   8
  20  -6  -2 15.5347 15.3968  10
  18   6  -2 550.353 38.2308   5
  18  -6  -2 544.351 37.7335   3
  18   6  -2 529.660 35.9100  13
  18  -6  -2 489.799 35.8000  10
  16   6  -2 24.2381 14.4697   5
  16  -6  -2 1.67504 14.3857   3
  16   6  -2-5.91225 11.7882  13
  16  -6  -2 0.43766 12.3936  10
  14   6  -2 14.1631 13.1813   5
  14  -6  -2 3.45021 13.2201   3
  14   6  -2 8.88681 11.9072  13
  14  -6  -2 2.35527 11.7088  10
  12   6  -2 72.7750 13.1450   5
  12  -6  -2 87.2405 13.8188   3
  12   6  -2 67.8081 11.7225  13
  12  -6  -2 53.9450 12.0891  10
  10  -6  -2 113.597 14.0902   3
  10   6  -2 99.8177 13.5590   5
  10  -6  -2 111.518 13.0377  10
   8  -6  -2 785.551 49.3499   3
   8   6  -2 790.258 48.9450   5
  -8   6   2 827.494 47.9854   7
  -6   6   2 261.769 19.7695   7
  -4   6   2 462.832 33.1707   7
   4   6  -2 521.565 32.1557   5
  -4  -6   2 534.513 30.7251   8
  -2   6   2 185.540 18.3414   7
   2   6  -2 197.004 14.5753   5
  -2  -6   2 202.497 14.6047   8
   0   6  -2 1.12468 6.21901   5
   0   6   2-1.46670 13.6415   7
   0  -6   2-0.35297 9.99566   8
  -2   6  -2 2101.83 121.587   5
   2  -6   2 1858.12 122.948   8
  -6   6  -2 13.0743 3.96610   9
   8   6   2 14.2585 14.5546   7
  -8   6  -2-0.82032 4.26792  13
   8  -6   2 7.45355 13.1360   8
  10  -6   2 337.933 24.6774   3
  10   6   2 406.231 29.3213   7
  10  -6   2 394.122 27.8431   8
  12  -6   2 18.7526 9.87320   3
  12  -6   2 16.4572 13.2452   4
  12   6   2 35.7530 17.0614   7
  12  -6   2 21.0246 16.4935   8
  14  -6   2-12.4795 13.7733   4
  14  -6   2-14.9062 10.9731   3
  14   6   2-3.72300 13.9175   5
  14   6   2 11.4890 16.8438   7
  14  -6   2-4.23091 16.9055   8
  16  -6   2 46.2748 15.6482   4
  16  -6   2 22.6988 11.4500   3
  16   6   2 25.8869 19.7762   7
  16   6   2 46.1407 16.6020   5
  16  -6   2 30.8337 20.0229   8
  18  -6   2 36.3600 12.5533   3
  18  -6   2 40.3166 15.6928   4
  18   6   2 3.86999 17.3850   5
  18  -6   2 37.5860 20.4005   8
  20   6   2 21.7245 18.0145   5
  20  -6   2 25.9413 23.6376   8
  22   6   2 8.83737 19.4090   5
  22  -6   2 33.4370 24.9677   8
  23  -7  -2 39.5670 21.9054   3
  23  -7  -2 17.3100 19.2586   8
  23   7  -2-29.9284 17.6414   9
  21  -7  -2 11.6802 19.6636   3
  21   7  -2 66.0648 19.1618   5
  21  -7  -2 46.5632 21.8205   8
  19  -7  -2 273.254 26.9363   3
  19   7  -2 275.080 26.9289   5
  19  -7  -2 273.959 24.3791  10
  19  -7  -2 315.246 30.3256   8
  17   7  -2 248.588 22.8024   5
  17  -7  -2 235.068 22.8653   3
  17   7  -2 173.515 19.6676  13
  17  -7  -2 246.478 21.4149  10
  15   7  -2 406.838 29.1455   5
  15  -7  -2 357.272 28.3453   3
  15   7  -2 342.732 26.8084  13
  15  -7  -2 349.688 26.7496  10
  13   7  -2 276.520 21.6210   5
  13  -7  -2 263.307 21.8601   3
  11  -7  -2 1056.32 62.1467   3
  11   7  -2 976.416 61.9398   5
   9  -7  -2 735.597 48.5362   3
   9   7  -2 772.956 48.2490   5
  -9   7   2 815.341 47.1417   7
   7   7  -2 9.01324 9.83673   5
  -7   7   2-4.21439 10.8993   7
  -5   7   2 60.4833 13.3483   7
  -5  -7   2 86.4632 8.09147   8
   3   7  -2 444.388 26.6642   5
  -3   7   2 391.125 29.3333   7
  -3  -7   2 406.316 25.7669   8
   1   7  -2 552.928 35.1669   5
  -1  -7   2 568.035 35.8779   8
  -1   7  -2 5.68503 5.47246   5
   1  -7   2-5.17775 11.3706   8
   5   7   2-8.67738 14.9614   7
   5  -7   2-7.36653 12.9252   8
   7   7   2 622.374 38.0478   7
  -7   7  -2 483.307 31.5221   9
   9   7   2 136.071 18.8574   7
   9  -7   2 140.761 16.2972   8
  11  -7   2 67.7878 12.8502   3
  11   7   2 45.6549 17.7560   7
  11  -7   2 42.2933 17.1855   8
  13  -7   2 107.849 14.9045   3
  13   7   2 157.583 20.8924   7
  13  -7   2 173.530 20.6485   8
  15  -7   2 20.2289 11.4584   3
  15  -7   2 7.83616 15.2686   4
  15   7   2 19.5152 19.1505   7
  15   7   2-4.87331 14.9899   5
  15  -7   2 52.5044 20.2249   8
  17  -7   2 66.9265 17.8212   4
  17  -7   2 55.0813 13.6577   3
  17   7   2 34.8421 18.0195   5
  17  -7   2 53.9813 22.4516   8
  19   7   2 54.6394 19.6804   5
  19  -7   2 53.1831 22.9966   8
  21   7   2 75.9029 20.9635   5
  21  -7   2 107.104 27.7096   8
  22  -8  -2 71.0164 22.0861   3
  22   8  -2 48.0081 20.9537   5
  22  -8  -2 83.6482 24.0493   8
  20  -8  -2 14.6593 19.2902   3
  20   8  -2 50.8148 19.1421   5
  20  -8  -2 26.0997 25.4136   8
  18   8  -2 787.188 50.6938   5
  18  -8  -2 855.186 50.7866   3
  16   8  -2-4.35104 15.0134   5
  16   8  -2 11.5696 14.3976  13
  16  -8  -2 11.8934 16.3423   3
  14   8  -2 399.867 29.4796   5
  14  -8  -2 445.335 29.7046   3
  12  -8  -2 75.3141 15.2633   3
  12   8  -2 50.8092 13.7527   5
  10  -8  -2 1602.32 89.9988   3
  10   8  -2 1419.56 89.0265   5
   8   8  -2 498.579 34.2474   5
  -8   8   2 545.620 34.0452   7
  -6   8   2 1155.24 76.3105   7
   6   8  -2 1181.92 76.0891   5
  -6  -8   2 1343.09 73.7503   8
  -4   8   2 1668.14 107.828   7
  -4  -8   2 1894.65 105.405   8
   2   8  -2 7603.18 430.478   5
  -2  -8   2 7530.23 430.110   8
   0   8  -2 777.076 45.9917   5
  -2   8  -2 196.301 13.2350   5
   2   8   2 228.073 20.9415   7
   4   8   2 92.4657 17.4881   7
   4  -8   2 66.3757 14.5204   8
   6   8   2 633.989 32.0040   7
   6  -8   2 741.605 29.5267   8
   8   8   2 196.164 23.5279   7
   8  -8   2 262.472 22.1819   8
  10   8   2 2.05250 17.7334   7
  10  -8   2 6.78591 16.5326   8
  12   8   2 20.0366 18.8971   7
  12  -8   2 30.8709 18.2091   8
  14  -8   2 96.3945 17.7174   4
  14  -8   2 63.5105 16.1920   3
  14   8   2 88.4581 21.6731   7
  14   8   2 84.7172 17.6528   5
  14  -8   2 115.658 21.2942   8
  16  -8   2 5.68609 14.4519   3
  16  -8   2 23.0807 16.7257   4
  16   8   2 32.6494 22.9703   7
  16   8   2 45.7653 17.5414   5
  16  -8   2 21.1283 21.3643   8
  18  -8   2 137.403 20.9178   4
  18  -8   2 104.029 19.1670   3
  18   8   2 94.1711 21.3591   5
  18  -8   2 165.486 26.8393   8
  20   8   2 109.259 22.1772   5
  20  -8   2 182.830 28.7074   8
  21  -9  -2 44.7678 21.4281   3
  21   9  -2 16.3245 20.5717   5
  21  -9  -2 65.3777 27.3578   8
  19   9  -2-5.97884 17.5791   5
  19   9  -2-5.97303 14.6864  13
  19  -9  -2 17.4150 19.0802   3
  17   9  -2 275.264 26.1621   5
  17   9  -2 220.403 23.8147  13
  17  -9  -2 254.234 25.7637   3
  15   9  -2 17.2394 15.8888   5
  15   9  -2 23.8909 14.4793  13
  15  -9  -2 30.8047 17.5312   3
  13  -9  -2 32.0993 16.9969   3
  13   9  -2 7.97472 13.4899   5
  11   9  -2 47.7829 13.5961   5
   9   9  -2 952.132 58.6442   5
   7   9  -2 3938.89 237.497   5
  -7   9   2 4340.89 237.680   7
   5   9  -2 10.2573 10.1426   5
  -5  -9   2 17.2099 8.05066   8
  -3  -9   2 6.65417 9.81866   8
   1   9  -2 54.9784 8.79205   5
  -1   9   2 43.5539 16.1568   7
   1   9   2 34.7897 16.6983   7
  -1   9  -2 13.7743 7.23333   5
   3   9   2 752.689 43.6645   7
  -3   9  -2 606.861 36.1764   5
   5   9   2 3392.06 169.652   7
   5  -9   2 2625.69 166.366   8
   7   9   2 29.4509 18.3034   7
   7  -9   2 20.9604 16.3669   8
   9   9   2 29.3741 18.7142   7
   9  -9   2 32.0764 17.4251   8
  11   9   2 113.354 22.0272   7
  11  -9   2 134.518 21.2732   8
  13   9   2 462.420 34.4953   5
  13   9   2 447.333 36.9641   7
  13  -9   2 454.181 35.8978   8
  15  -9   2 27.7081 17.8077   4
  15   9   2-5.49095 17.0022   5
  15   9   2 23.9317 24.9855   7
  15  -9   2 10.3609 21.0045   8
  17  -9   2 688.027 46.4579   4
  17  -9   2 729.770 49.3183   8
  17   9   2 721.304 50.2590   7
  19  -9   2 7.11439 19.9747   4
  19   9   2 31.2911 19.8115   5
  19  -9   2 8.03202 24.3985   8
  20  10  -2 79.7523 21.4701   5
  20 -10  -2 91.6674 24.4646   3
  20  10  -2 77.5837 17.6676  13
  20 -10  -2 100.236 29.1914   8
  18  10  -2 158.793 21.8167   5
  18  10  -2 113.275 19.7876  13
  18 -10  -2 138.310 24.2704   3
  16  10  -2 48.3576 18.0301   5
  16  10  -2 33.0548 16.2462  13
  16 -10  -2 63.9847 19.7538   3
  14  10  -2 273.668 25.1438   5
  12  10  -2 11.6063 13.7210   5
  10  10  -2 72.2210 14.0318   5
   8  10  -2 0.94437 12.1648   5
   6  10  -2 526.879 34.9044   5
   4  10  -2 169.752 15.5778   5
  -4  10   2 158.420 20.4217   7
  -4 -10   2 164.715 14.4464   8
  -2  10   2 717.018 47.4173   7
   0  10   2 458.309 30.0629   7
   0  10  -2 326.903 22.7746   5
  -2  10  -2 2822.86 168.076   5
   2  10   2 3614.05 173.516   7
   4  10   2 358.910 28.3163   7
   4 -10   2 258.663 24.3124   8
   6  10   2 65.5799 19.5669   7
   6 -10   2 74.3867 17.2368   8
   8  10   2 1070.68 72.9893   7
   8 -10   2 1212.06 71.1267   8
  10  10   2 1521.83 105.423   7
  10 -10   2 1923.98 104.549   8
  12  10   2-18.4811 21.7699   7
  12 -10   2 9.51423 20.0065   8
  14  10   2 45.4044 17.6308   5
  14  10   2 46.9834 24.2542   7
  14 -10   2 44.2216 21.8339   8
  16 -10   2 29.0958 19.5957   4
  16  10   2 1.78249 18.2913   5
  16  10   2-27.7103 26.1046   7
  16 -10   2-20.1446 23.4776   8
  18 -10   2 147.824 24.2224   4
  18  10   2 102.876 22.9325   5
  18 -10   2 165.998 29.3377   8
  20 -10   2-3.89529 22.5268   4
  19  11  -2-0.92467 19.7025   5
  19  11  -2 0.69704 17.9817  13
  19 -11  -2 30.3464 28.0596   8
  17  11  -2 33.8233 19.5446   5
  17  11  -2 25.9479 17.4803  13
  15  11  -2 95.7574 19.1153   5
  15  11  -2 72.1689 16.0937  13
  13  11  -2 1.37408 14.8421   5
  11  11  -2 32.2400 14.4802   5
   9  11  -2-15.5138 13.0186   5
   7  11  -2 5.59858 12.0028   5
  -7  11   2 7.02365 17.0713   7
   5  11  -2 405.086 28.0690   5
  -5  11   2 392.906 31.7568   7
  -3  11   2 2618.36 153.930   7
  -1  11   2 218.821 24.2579   7
   1  11   2 166.379 22.7890   7
   3  11   2 20.1086 18.1657   7
   3 -11   2 24.7203 15.2391   8
   5  11   2 36.0778 19.1126   7
   5 -11   2 59.2592 17.7961   8
   7  11   2 40.6097 20.1009   7
   7 -11   2 53.3826 18.4581   8
   9  11   2 214.702 28.1548   7
   9 -11   2 291.700 26.9360   8
  11  11   2 149.013 26.5005   7
  11 -11   2 207.211 24.4783   8
  13  11   2 178.538 23.7670   5
  13  11   2 231.142 30.8982   7
  15  11   2 61.3573 26.8474   7
  15  11   2 19.2363 18.8819   5
  15 -11   2 94.0516 24.1066   8
  17 -11   2 40.2432 19.5854   4
  17  11   2 12.7287 20.8400   5
  17 -11   2 22.4195 25.0948   8
  19 -11   2 28.7439 23.3303   4
  20  12  -2 23.0639 19.0851  13
  18  12  -2 63.9061 20.8397   5
  18  12  -2 44.4563 20.3423  13
  16  12  -2 75.3834 20.0661   5
  16  12  -2 45.7472 17.9248  13
  14  12  -2 230.065 24.5637   5
  12  12  -2 6.15626 14.8062   5
  10  12  -2 135.097 17.9891   5
   8  12  -2 23.3479 12.9343   5
   6  12  -2 787.847 47.2016   5
  -6  12   2 662.067 51.0036   7
   4  12  -2 14.1753 11.4051   5
  -4  12   2 16.5317 19.5121   7
  -2  12   2 687.824 47.5886   7
   0  12   2-7.34213 18.4809   7
   0 -12   2 32.8827 14.7359   8
   2  12   2 495.891 36.7118   7
   2 -12   2 436.556 32.4364   8
   4  12   2 749.764 49.1960   7
   4 -12   2 646.769 44.9983   8
   6  12   2 305.402 29.4452   7
   6 -12   2 246.383 25.6101   8
   8  12   2 184.903 27.7183   7
   8 -12   2 254.235 25.6390   8
  10  12   2 131.215 27.1071   7
  10 -12   2 162.737 24.0303   8
  12  12   2 56.7582 27.2739   7
  12  12   2 4.80396 17.5257   5
  12 -12   2 33.4255 22.5327   8
  14  12   2 1.74265 18.5487   5
  14  12   2 1.16227 26.9313   7
  14 -12   2 8.73263 23.3676   8
  16  12   2 2.94430 19.7854   5
  16 -12   2 23.5039 26.1083   8
  18 -12   2 46.2865 22.3911   4
  17  13  -2 12.2098 19.4080   5
  17  13  -2 3.12944 19.4328  13
  15  13  -2 120.165 21.4251   5
  15  13  -2 37.1507 17.3709  13
  13  13  -2 84.2762 19.0108   5
  11  13  -2 17.7046 15.4429   5
   9  13  -2 8.43457 14.4467   5
   7  13  -2 250.908 22.0250   5
   5  13  -2 123.504 15.1288   5
  -5  13   2 104.076 23.4281   7
  -3  13   2 1062.40 69.0674   7
  -1  13   2 495.318 39.8096   7
   1  13   2 445.965 37.7454   7
   1 -13   2 444.913 32.4649   8
   3  13   2 129.571 24.9048   7
   3 -13   2 107.527 19.7153   8
   5  13   2 326.453 32.3912   7
   5 -13   2 276.907 26.9772   8
   7  13   2 183.166 28.0345   7
   7 -13   2 103.893 22.9220   8
   9  13   2 2.22779 25.5210   7
   9 -13   2 3.94320 21.5280   8
  11  13   2 123.925 29.7419   7
  11  13   2 102.446 20.7952   5
  11 -13   2 141.563 25.3710   8
  13  13   2 3.50880 18.7095   5
  13  13   2-8.57995 29.2758   7
  13 -13   2 24.1029 23.9218   8
  15  13   2 18.6726 19.7557   5
  15 -13   2-0.87750 25.9786   8
  16  14  -2 4.75649 19.7456   5
  16  14  -2 3.14925 19.5015  13
  14  14  -2 31.6031 19.1933   5
  12  14  -2 38.1661 18.1768   5
  10  14  -2 10.1435 15.9447   5
   8  14  -2 22.1412 14.7492   5
   6  14  -2 58.5752 14.3711   5
  -4  14   2 770.457 55.1482   7
  -2  14   2 681.302 50.7378   7
   0  14   2 38.6528 23.9408   7
   2  14   2 41.7117 24.0744   7
   2 -14   2 42.5569 18.2970   8
   4  14   2 25.6075 23.6790   7
   4 -14   2 26.1809 19.0201   8
   6 -14   2 651.173 47.9806   8
   6  14   2 754.857 54.3282   7
   8  14   2 104.712 29.0702   7
   8 -14   2 64.8613 22.9161   8
  10  14   2 478.529 43.2879   7
  10 -14   2 575.927 37.7485   8
  12  14   2 9.70201 18.8080   5
  12  14   2 1.28304 29.7510   7
  12 -14   2-10.5391 24.7466   8
  14  14   2 10.8208 21.3393   5
  14 -14   2 20.3371 26.2299   8
  13  15  -2-12.1876 18.2479   5
  11  15  -2 15.5774 17.7986   5
   9  15  -2 36.6932 17.1739   5
   7  15  -2 5.36341 14.6380   5
  -1  15   2 1.01746 24.3844   7
   1  15   2 38.9179 26.5346   7
   3  15   2 407.688 39.9999   7
   3 -15   2 367.912 32.3322   8
   5  15   2 661.000 51.7443   7
   5 -15   2 583.183 43.6061   8
   7  15   2 137.582 31.2026   7
   7 -15   2 142.920 24.3076   8
   9  15   2 56.1519 20.6941   5
   9  15   2 109.120 31.6825   7
  11  15   2 3.50186 19.4763   5
  11  15   2 38.8406 29.9885   7
  11 -15   2 54.7577 26.0537   8
  13  15   2 2.94363 20.4787   5
  12  16  -2 24.9259 18.9820   5
  10  16  -2 12.4456 18.1571   5
   8  16  -2 51.3562 17.8062   5
   2  16   2 259.116 35.0995   7
   4  16   2 46.0739 28.5266   7
   4 -16   2 70.6093 21.8665   8
   6 -16   2 385.238 30.5907   8
   6  16   2 381.594 39.4972   7
   8  16   2 333.347 38.2017   7
   8 -16   2 270.219 28.9917   8
  10  16   2 158.650 26.0318   5
  10 -16   2 388.880 32.7819   8
  11  17  -2-9.17082 19.6659   5
   5  17   2 666.639 57.9124   5
   5 -17   2 1235.99 61.9087   8
   7  17   2 16.6503 20.8782   5
   7 -17   2 204.374 26.9289   8
   9  17   2 9.51385 19.5447   5
   9 -17   2-2.43408 25.7148   8
   6 -18   2 173.436 28.7095   8
   8  18   2 6.03771 19.6891   5
  25   0  -3 0.77806 14.6432   9
  23   0  -3 655.247 42.6724   3
  23   0  -3 613.412 41.9267   5
  23   0  -3 530.184 40.0841   9
  21   0  -3 272.930 24.9547   3
  21   0  -3 255.328 23.9640   5
  21   0  -3 267.062 22.6344   9
  19   0  -3 6.18322 13.8408   3
  19   0  -3-17.1171 13.1797   5
  19   0  -3 12.5260 11.3890   9
  17   0  -3 937.157 61.0070   3
  17   0  -3 1007.61 61.0334   5
  17   0  -3 1044.71 61.2473   9
  15   0  -3 273.284 23.5336   3
  15   0  -3 317.369 23.4786   5
  15   0  -3 347.415 23.0028   9
  13   0  -3 158.835 15.8992   3
  13   0  -3 189.390 15.8323   5
  13   0  -3 180.164 14.9516   9
  11   0  -3 138.501 13.2804   3
  11   0  -3 149.687 12.4265  13
   9   0  -3 35.1722 9.18841   5
   9   0  -3 52.2323 9.35440   3
   9   0  -3 30.3229 8.44481  13
   9   0  -3 42.8076 7.87725   9
   7   0  -3 342.095 23.0083   3
   7   0  -3 342.600 22.6688  13
   7   0  -3 390.519 23.0365   9
   5   0  -3 3806.06 223.322   3
   5   0  -3 4044.03 223.488   9
   3   0  -3 184.893 13.4442   3
   3   0  -3 200.276 13.0919   4
   3   0  -3 210.718 13.3778   9
  -3   0   3 199.565 13.0761   9
   1   0  -3 518.662 26.7952   4
  -1   0   3 482.081 26.8706   4
   1   0  -3 396.660 25.9775   3
  -1   0   3 478.091 26.7597  11
  -1   0   3 423.214 26.4227   9
   1   0   3 4488.91 247.066   4
   1   0   3 4202.33 246.975  11
   3   0   3 247.647 17.4763   4
   3   0   3 225.630 16.8957  11
   5   0   3 742.542 43.7611   4
   5   0   3 729.461 43.4165  11
   7   0   3 1249.42 72.8237   4
   9   0   3 1.60289 8.83806   4
   9   0   3-13.1454 7.79571   3
  13   0   3 396.648 24.9834   4
  13   0   3 432.565 25.2440   5
  13   0   3 398.531 28.0311  14
  15   0   3 346.419 22.4957   5
  15   0   3 281.544 21.7812   4
  15   0   3 319.038 26.3893  14
  15   0   3 288.541 22.2195   3
  17   0   3 1540.44 92.3399   5
  17   0   3 1433.13 91.8380   3
  19   0   3 246.681 26.2957  14
  21   0   3 34.4445 22.0543  14
  24  -1  -3 10.7299 18.2015   3
  24   1  -3 24.6869 18.8700   3
  24   1  -3 28.9856 17.3627   5
  24  -1  -3 5.94429 13.7639   9
  24   1  -3 20.7044 14.1363   9
  22  -1  -3 213.632 21.5476   3
  22   1  -3 154.324 21.1791   3
  22   1  -3 161.292 20.6394   5
  22  -1  -3 125.528 17.4457   9
  22   1  -3 181.959 19.0874   9
  20  -1  -3 3.69621 15.1516   3
  20   1  -3 7.31469 14.8634   3
  20   1  -3 5.48468 14.4760   5
  20  -1  -3-0.54624 13.2394   5
  20  -1  -3 5.79457 10.7988   9
  20   1  -3 9.95945 12.0557   9
  18  -1  -3 393.749 28.3047   3
  18   1  -3 363.085 29.1310   3
  18  -1  -3 377.426 27.9188   5
  18   1  -3 397.315 28.3185   5
  18   1  -3 389.891 27.8326   9
  18  -1  -3 363.645 26.6446   9
  16  -1  -3 67.9525 12.9339   3
  16   1  -3 59.4920 13.2565   3
  16  -1  -3 93.5891 13.1270   5
  16   1  -3 66.2258 13.3992   5
  16   1  -3 74.5246 11.4973   9
  16  -1  -3 74.2592 11.0942   9
  14  -1  -3 20.6670 11.0936   3
  14   1  -3 27.0107 11.4469   3
  14  -1  -3 37.8185 10.8071   5
  14   1  -3 38.2123 11.1768   5
  14  -1  -3 20.0898 8.41531   9
  14   1  -3 24.9558 9.10240   9
  12   1  -3 1373.21 72.0127   5
  12  -1  -3 1243.22 71.4903   3
 -12  -1   3 1239.83 69.5627  12
  12   1  -3 1339.78 70.7969  13
  12  -1  -3 1272.79 71.4024   9
  12   1  -3 1307.61 71.8695   9
  10   1  -3 91.8946 10.0724  13
   8   1  -3 8.39188 8.93427   5
   8  -1  -3 7.46804 8.07185   3
   8   1  -3 15.7834 7.53664  13
  -8   1   3 5.74098 6.50522  14
   8  -1  -3 9.59693 6.36076   9
   8   1  -3 13.6811 7.02176   9
   6   1  -3 2402.64 137.246   4
   6   1  -3 2394.56 138.609   5
   6  -1  -3 2237.40 138.139   3
   6   1  -3 2313.89 138.140  13
   6   1  -3 2545.45 138.581   9
   6  -1  -3 2731.21 138.660   9
   4  -1  -3 1068.70 63.9453   3
   4   1  -3 1072.93 63.4270   4
   4   1  -3 1133.91 64.1788  13
  -4   1   3 1101.44 63.4456  11
   4  -1  -3 1167.59 64.3691   9
   4   1  -3 1145.48 64.2131   9
  -2  -1   3 102.884 8.62077   4
  -2   1   3 67.7830 7.60504   3
   2   1  -3 107.267 8.25709   4
   2  -1  -3 113.665 8.24332   3
   2   1  -3 104.313 9.20905  13
   2  -1  -3 89.1496 7.79385  11
  -2   1   3 94.1910 8.14484  11
  -2  -1   3 93.1363 8.34549  13
   2   1  -3 90.4936 7.62992   9
  -2  -1   3 91.2067 7.21881   9
   2  -1  -3 99.7662 8.83377  10
  -2   1   3 73.5455 7.76897   9
   0  -1  -3 1.79249 6.06549   4
   0   1   3 4.62164 4.69571   3
   0   1  -3 0.48178 5.88860   4
   0  -1   3-0.85992 6.86461   4
   0  -1  -3 0.96606 4.92529  11
   0   1   3 0.59359 5.62419  11
   0  -1   3-4.42382 5.53723  13
   0   1   3-1.87863 5.43366  10
   0  -1   3 3.79127 3.79426   9
   2   1   3 2796.00 160.043   4
   2  -1   3 2961.42 160.184   4
   2  -1   3 2702.73 159.732  13
   4   1   3 52.8183 8.74968   4
   4  -1   3 58.3932 9.04170   4
   4  -1   3 57.7612 5.63658   3
   4  -1   3 45.7373 7.92312  11
   6   1   3 846.047 53.8843   4
   6  -1   3 945.167 53.8862  11
   6  -1   3 900.744 53.0658   3
   6  -1   3 1006.37 54.2743   4
   8  -1   3 0.13758 7.08056   6
   8   1   3-2.59975 10.4089  12
   8  -1   3 4.95489 6.74081  11
   8  -1   3-4.42127 6.43902   3
   8   1   3 2.11148 8.46348   4
   8  -1   3 3.97299 9.00238   4
  10  -1   3 4.49386 6.06563   6
  10  -1   3-2.18920 7.42178   3
  10   1   3 0.92679 12.7378  14
  12  -1   3 46.3538 11.2097   4
  12   1   3 48.2398 14.3284  14
  12  -1   3 50.8143 12.8926   8
  14  -1   3 270.753 20.1053   4
  14  -1   3 308.055 19.5568   5
  14   1   3 245.888 19.3860   4
  14   1   3 341.430 21.9549   5
  14  -1   3 259.936 22.9195  14
  14   1   3 325.893 25.3145  14
  14  -1   3 253.053 20.1215   3
  14   1   3 174.382 20.5356   3
  16   1   3 137.113 16.7367   5
  16  -1   3 176.203 19.0310  14
  16   1   3 132.840 20.5795  14
  16   1   3 108.468 15.6861   3
  16  -1   3 150.765 15.9134   3
  18   1   3 118.210 15.6311   5
  18   1   3 78.0376 14.4885   3
  18   1   3 97.6928 21.0026  14
  18  -1   3 101.582 20.6539  14
  20   1   3 25.0874 21.4269  14
  20  -1   3 10.8385 19.0066  14
  25   2  -3-8.19166 18.4655   5
  25   2  -3 37.2804 15.3576   9
  23   2  -3 19.0194 17.3933   3
  23  -2  -3 26.2910 19.0807   3
  23   2  -3 19.9467 17.5281   5
  23  -2  -3-7.94808 12.6197   9
  23   2  -3 43.8875 15.4903   9
  23  -2  -3 8.81633 16.0059  10
  21  -2  -3 87.6707 17.6820   3
  21   2  -3 107.790 18.9342   3
  21   2  -3 93.2201 17.9909   5
  21  -2  -3 98.2482 14.3073   9
  21   2  -3 68.6733 15.2770   9
  19   2  -3 11.4265 14.0319   3
  19  -2  -3 24.2159 13.7584   3
  19   2  -3 27.1881 14.3972   5
  19   2  -3 12.7318 11.4781   9
  19  -2  -3 10.4435 10.5568   9
  17  -2  -3 24.6914 12.8483   3
  17   2  -3 36.5889 13.8577   3
  17   2  -3 47.4333 13.3958   5
  17   2  -3 37.9918 11.1191   9
  17  -2  -3 26.7620 9.51392   9
  15  -2  -3 129.073 15.3869   3
  15   2  -3 114.198 14.0702   9
  15  -2  -3 122.417 12.8868   9
  13  -2  -3 75.8350 12.1642   3
  13   2  -3 87.4247 12.0478   5
  13  -2  -3 66.0152 9.42085   9
  13   2  -3 87.6602 10.7786   9
  11   2  -3 3685.46 208.532   5
  11  -2  -3 3546.03 208.104   3
  11   2  -3 3624.65 207.678  13
  11   2  -3 3678.40 208.511   9
   9   2  -3 88.7465 10.2054  13
   9  -2  -3 88.6548 9.36283   9
   7   2  -3 70.9846 10.0139   5
   7  -2  -3 73.1729 9.18389   3
   7   2  -3 72.8254 9.75083  13
   7  -2  -3 67.2873 8.38581   9
   7   2  -3 77.6154 8.51959   9
   5   2  -3 1.43537 7.98123   5
  -5  -2   3-0.66951 4.72045   4
   5  -2  -3-5.60489 7.19368   3
   5   2  -3 0.17408 7.75093  13
   5  -2  -3 1.18453 4.24160  11
  -5   2   3 9.13564 6.80467  12
   5   2  -3 0.38422 6.05208   9
   5  -2  -3 3.54832 7.10145  10
  -3  -2   3 395.552 23.3648   4
   3  -2  -3 404.994 24.1782   3
   3   2  -3 312.981 22.9946   4
  -3   2   3 425.732 24.1154  12
   3  -2  -3 374.584 23.1176  11
   3   2  -3 365.521 23.5362   9
   3  -2  -3 397.725 24.1288  10
   1   2  -3 2681.86 176.145   4
  -1  -2   3 3105.17 176.377   4
  -1   2   3 2965.73 176.145   3
   1   2  -3 3675.41 176.502  13
  -1   2   3 3631.84 176.688  12
   1   2  -3 2963.88 176.070   9
  -1   2   3 3007.32 176.321  10
   1  -2   3 105.735 10.6173   4
   1   2   3 128.626 11.4381  12
   1  -2   3 100.734 8.75639  13
  -1   2  -3 136.875 9.65444  13
   1  -2   3 106.570 7.26989   9
   3   2   3 19.1233 9.36334   6
   3  -2   3 12.1078 8.44613   4
  -3   2  -3 11.6773 4.37500   3
   3  -2   3 7.82498 4.96935  13
   3   2   3 17.9030 9.76606  12
   3  -2   3-1.62440 10.1601   8
   5   2   3 613.364 37.0602   6
   5  -2   3 662.218 37.2482   4
   5  -2   3 663.742 35.9473   3
   5   2   3 626.166 37.3972  12
   5  -2   3 560.620 35.3113  13
   5  -2   3 632.935 37.7699   8
   7  -2   3 877.074 51.3963   4
   7  -2   3 838.217 50.1002   3
   7   2   3 955.629 51.7023  12
   7  -2   3 760.461 49.1680  13
   7  -2   3 925.596 50.7950  11
   7  -2   3 1018.21 49.6139  10
   9  -2   3 287.688 17.6757   6
   9  -2   3 280.095 18.8034   3
   9   2   3 305.736 21.6222  14
   9  -2   3 280.981 18.8172  11
   9  -2   3 269.758 17.6584  10
  11  -2   3 58.4964 8.34607   5
  11  -2   3 46.9135 10.9684   4
  11   2   3 63.1387 14.4471  14
  11  -2   3 61.9489 13.9876   8
  11  -2   3 23.5096 6.26249   9
  13  -2   3 3.96006 9.44013   3
  13  -2   3-5.64008 11.1708   4
  13   2   3 10.8927 16.4217  14
  13  -2   3 3.95396 13.5267   8
  15   2   3 186.501 18.0727   5
  15  -2   3 135.839 15.2880   3
  15  -2   3 153.489 16.0838   4
  15  -2   3 143.059 16.9187  14
  15   2   3 200.340 21.0880  14
  15  -2   3 160.157 18.1181   8
  17   2   3 163.896 18.6510   5
  17  -2   3 144.031 17.2114  14
  17   2   3 178.792 22.1734  14
  17   2   3 101.011 16.2572   3
  17  -2   3 148.145 15.6729   3
  19   2   3 37.1124 15.5534   5
  19  -2   3 45.1905 16.3743  14
  24  -3  -3 27.4433 18.8946   3
  24   3  -3 13.5778 18.9936   3
  24   3  -3 19.6113 18.2871   5
  24   3  -3 13.9903 15.9594   9
  24  -3  -3 13.9205 18.1307  10
  22  -3  -3 362.264 29.9133   3
  22   3  -3 327.068 31.5375   3
  22   3  -3 381.328 30.9803   5
  22  -3  -3 363.993 27.9420   9
  22  -3  -3 374.051 30.3306  10
  22   3  -3 379.229 29.9060   9
  20  -3  -3 42.5963 15.6940   3
  20   3  -3 49.0376 16.2981   3
  20   3  -3 18.2086 15.6954   5
  20  -3  -3 19.7978 11.0052   9
  20  -3  -3 34.9424 14.6694  10
  20   3  -3 38.3941 13.0256   9
  20  -3  -3 9.73321 18.2090   8
  18  -3  -3 136.446 16.9907   3
  18   3  -3 116.582 16.8373   5
  18  -3  -3 118.875 13.7889   9
  18  -3  -3 114.127 15.8644  10
  18   3  -3 122.325 15.7087   9
  16   3  -3 18.1724 12.5732   5
  16  -3  -3 8.02645 12.1919   3
  16   3  -3 19.5808 10.6526  13
  16  -3  -3 32.3003 11.4574  10
  16  -3  -3 27.7264 9.03084   9
  16   3  -3 28.3055 10.2493   9
  14   3  -3 10.7774 11.6300   5
  14  -3  -3-0.40594 10.9410   3
  14   3  -3 0.91589 10.1472  13
  14   3  -3 14.2473 9.09804   9
  14  -3  -3 11.8569 10.2463  10
  14  -3  -3 8.68056 7.96166   9
  12  -3  -3 206.068 18.2822   3
  12   3  -3 261.424 19.1044   5
  12  -3  -3 240.796 17.2926   9
  12  -3  -3 229.086 17.7309  10
  10  -3  -3 2.56430 9.00474   3
  10   3  -3-0.34764 9.64564   5
   8   3  -3 303.481 21.2929   5
   8  -3  -3 307.089 20.4634   3
   8  -3  -3 293.805 17.9636  11
   8   3  -3 321.370 21.1028  13
   8  -3  -3 318.219 20.5919   9
   8  -3  -3 345.689 21.1333  10
   6   3  -3 1089.01 66.3997   5
  -6  -3   3 1103.29 64.7492   4
   6  -3  -3 1237.40 66.4028   3
   6   3  -3 1157.28 66.2363  13
   6  -3  -3 1158.82 66.3536  10
   4   3  -3 303.566 20.1958   5
   4  -3  -3 275.816 20.4980   3
  -4  -3   3 322.717 19.0755   4
   4   3  -3 335.300 20.3178  13
   4  -3  -3 280.872 20.1965  10
  -2  -3   3 7.98066 7.10726   4
  -2   3   3 4.56445 8.20931  14
   2   3  -3 8.85275 8.09983  13
  -2   3   3 11.8438 11.4267  12
   0   3   3 150.724 12.6613   6
   0  -3   3 116.659 9.88218   5
   0  -3   3 113.331 11.3605   4
   0   3   3 205.069 12.7504  14
   0   3   3 181.762 13.9549  12
   0   3  -3 164.885 11.5311  13
   0   3  -3 118.165 9.12409   9
   2   3   3 1685.70 116.955   6
  -2   3  -3 1995.82 116.385   3
   2  -3   3 1913.35 117.053   4
  -2   3  -3 2112.30 116.477  13
   2   3   3 2360.07 117.440  12
   2   3   3 2505.79 117.375  14
   2  -3   3 1834.23 117.140   8
   4   3   3 830.907 49.2845   6
   4  -3   3 869.726 49.2445   4
  -4   3  -3 809.264 47.6786   3
   4   3   3 915.205 49.4288  12
   4   3   3 984.870 49.4320  14
  -4   3  -3 752.349 47.2677  10
   4  -3   3 869.444 49.4257   8
   6  -3   3 314.107 17.4531   3
   6  -3   3 269.734 19.0621   4
   6   3   3 260.320 19.9552  12
   6   3   3 266.357 20.0427  14
   6  -3   3 240.478 15.0578   9
   6  -3   3 294.573 19.9579   8
   8  -3   3 249.801 17.5704   3
   8   3   3 258.093 20.6740  14
   8  -3   3 265.981 17.6411  11
   8  -3   3 250.313 15.5425   9
  10  -3   3 104.288 8.28543   6
  10  -3   3 120.712 10.5165   5
  10  -3   3 117.804 13.3384   4
  10  -3   3 111.796 11.6533   3
  10   3   3 119.593 16.6486  14
  10  -3   3 116.512 10.9139  11
  10  -3   3 143.367 16.2508   8
  10  -3   3 104.986 8.64258   9
  10  -3   3 122.129 9.49446  10
  12  -3   3 46.0608 8.86510   5
  12  -3   3 27.8816 11.6905   4
  12   3   3 26.1322 15.5859  14
  12  -3   3 46.1165 15.6174   8
  14   3   3 29.5133 15.4648   7
  14  -3   3 13.7268 11.7774   4
  14  -3   3 8.29845 9.81516   3
  14   3   3 2.33317 16.5094  14
  14  -3   3-1.40352 16.4991   8
  16   3   3 111.816 16.8350   5
  16  -3   3 93.9765 13.2514   3
  16  -3   3 103.055 15.1148   4
  16   3   3 132.818 20.6859  14
  16  -3   3 72.5677 18.3636   8
  18   3   3 50.6689 16.1732   5
  18   3   3 16.2535 14.0722   3
  18  -3   3 46.9591 13.0033  14
  18  -3   3 39.1500 17.9632   8
  20   3   3 1.36422 16.4043   5
  22   3   3-1.50985 17.4142   5
  23  -4  -3 396.967 32.7406   3
  23   4  -3 396.189 32.1169   5
  23  -4  -3 428.237 31.8568  10
  23   4  -3 333.489 30.0938   9
  21   4  -3 4.37328 17.3001   3
  21  -4  -3 33.8409 16.7022   3
  21   4  -3 36.5624 17.0192   5
  21  -4  -3 5.24075 17.4124   8
  21  -4  -3 11.7560 15.9486  10
  21  -4  -3 11.7422 11.4508   9
  21   4  -3-5.47449 13.6708   9
  19  -4  -3 205.830 20.8271   3
  19   4  -3 233.225 22.2556   5
  19  -4  -3 219.082 18.8641   9
  19  -4  -3 210.855 21.3216  10
  19   4  -3 206.710 21.1484   9
  17   4  -3 16.3266 13.9276   5
  17  -4  -3 5.94986 12.7545   3
  17   4  -3 9.09430 11.3698  13
  17  -4  -3 8.47086 9.53557   9
  17   4  -3 13.7686 11.0101   9
  17  -4  -3 4.63777 12.5211  10
  15   4  -3 302.724 23.1212   5
  15  -4  -3 220.760 21.4312   3
  15   4  -3 283.266 21.2701  13
  15  -4  -3 275.622 20.5310   9
  15  -4  -3 307.306 22.3079  10
  13   4  -3-4.16826 11.3841   5
  13  -4  -3 10.2691 10.9052   3
  13   4  -3 7.03300 10.2435  13
  13  -4  -3 4.78629 7.89625   9
  13  -4  -3 3.24464 10.7212  10
  11  -4  -3 3291.44 198.614   3
 -11   4   3 3508.06 196.919   6
  11   4  -3 3565.68 199.269   5
  11  -4  -3 3395.52 198.554  10
  -9   4   3 1823.03 104.562   6
   7   4  -3 184.811 14.9764   5
  -7  -4   3 148.559 11.3299   4
   7  -4  -3 214.277 15.3300   3
   7   4  -3 155.187 14.5695  13
   7  -4  -3 176.957 11.9121  12
   7  -4  -3 196.997 14.6597  10
   5   4  -3 1115.59 62.8014   5
   5  -4  -3 1164.83 63.1072   3
   5   4  -3 1152.01 62.8281  13
   5   4  -3 997.638 61.1153   8
   5  -4  -3 1093.13 62.7536  10
   3   4  -3 83.5365 9.57778   5
   3   4  -3 98.0064 10.4782  13
   3   4  -3 76.3077 8.03661   8
  -1   4   3 4949.04 242.134   6
  -1  -4   3 3918.16 241.453   5
   1   4  -3 4561.44 241.782  13
  -1  -4   3 3842.59 241.500   8
   1   4   3 780.535 51.0077   6
   1  -4   3 830.005 49.5750   5
  -1   4  -3 784.626 50.1562  13
   1   4   3 1129.84 51.4215  14
   1   4   3 1053.46 51.7172  12
   1  -4   3 767.182 50.9109   8
   3   4   3 235.390 17.6253   6
   3   4   3 245.000 18.3185  12
  -3   4  -3 206.338 14.8394  13
   5  -4   3 9.28940 9.24511   4
   5   4   3 17.3648 11.8815  12
  -5   4  -3 17.1615 5.42389  13
   5   4   3 24.8928 11.7467  14
   5  -4   3 16.7523 10.8183   8
  -5   4  -3 12.5978 5.71139  10
   7  -4   3 110.770 9.84303   3
   9  -4   3 1288.13 74.3848   5
   9  -4   3 1278.33 75.2773   3
   9  -4   3 1257.99 76.2622   4
   9   4   3 1356.14 76.9147  14
   9  -4   3 1290.64 76.3777   8
  11   4   3 2769.38 159.618   7
  11  -4   3 2677.69 158.291   4
  11   4   3 2689.91 158.747  14
  11  -4   3 2832.64 158.774   8
  13   4   3 596.297 39.5475   7
  13  -4   3 563.251 37.5633   4
  13  -4   3 575.293 36.2943   3
  13   4   3 569.783 39.3251  14
  13  -4   3 592.601 39.7201   8
  15  -4   3 33.0417 10.4781   3
  15  -4   3 39.1222 13.9512   4
  15   4   3 44.1689 15.0585   5
  15  -4   3 47.1317 18.2112   8
  17  -4   3 403.082 29.0094   4
  17   4   3 367.500 30.9535   5
  17  -4   3 423.281 33.0426   8
  19   4   3 33.0436 17.3770   5
  19  -4   3 15.5725 20.8423   8
  21   4   3 88.6035 19.5232   5
  23   4   3 270.496 28.9739   5
  24   5  -3 417.526 32.2194   5
  24   5  -3 251.859 28.8996   9
  22  -5  -3-8.62624 18.8854   3
  22   5  -3 32.1117 18.6626   5
  22  -5  -3-9.14416 16.7967   8
  22  -5  -3 0.64205 17.6751  10
  22   5  -3-9.39988 14.6812   9
  20  -5  -3 47.7395 17.9842   3
  20   5  -3 7.52209 16.6639   5
  20   5  -3 29.7040 13.6748   9
  20  -5  -3 15.0395 16.1743  10
  18   5  -3 412.724 29.2557   5
  18  -5  -3 320.547 28.2320   3
  18   5  -3 378.650 26.4315  13
  18   5  -3 307.301 27.4568   9
  18  -5  -3 366.509 27.8657  10
  16   5  -3 110.216 16.7463   5
  16  -5  -3 121.685 16.7703   3
  16   5  -3 117.922 14.9510  13
  16  -5  -3 94.5449 15.3768  10
  14   5  -3 91.7749 14.4263   5
  14  -5  -3 69.2988 14.2503   3
  14   5  -3 68.4577 13.0207  13
  14  -5  -3 69.1549 13.4555  10
  12   5  -3 315.512 22.9982   5
  12  -5  -3 302.269 22.7426   3
  12   5  -3 276.531 21.0392  13
  12  -5  -3 289.162 22.2665  10
  10   5  -3 1182.03 73.3081   5
 -10   5   3 1292.02 71.4804   6
  10  -5  -3 1259.91 73.4261   3
  10   5  -3 1170.04 72.7707  13
  10  -5  -3 1212.03 72.9947  10
  -8   5   3 645.144 38.4941   6
  -6   5   3 842.268 49.7120   6
   6   5  -3 883.201 50.7038   5
   6  -5  -3 832.915 48.3504  14
  -4   5   3 10.0430 9.29767   6
   4   5  -3 14.6494 8.54976   5
   4  -5  -3 13.9916 6.74316  14
   4   5  -3 16.9100 8.46178  13
  -2   5   3 3160.21 185.227   6
   2   5  -3 3080.82 184.760   5
   2   5  -3 3240.12 185.014  13
  -2  -5   3 3421.48 184.644   8
   0  -5   3 90.8329 8.11280   5
   0   5   3 102.134 12.7772   6
   0   5  -3 102.128 10.6756  13
   0  -5   3 84.1887 11.2863   8
   2   5   3 8.99942 9.64959   6
   2  -5   3 5.42011 4.08405   5
  -2   5  -3 5.62516 7.34431  13
   2  -5   3 1.06376 10.7049   8
  -4   5  -3 92.7225 9.21582  13
   4  -5   3 85.6520 13.2516   8
  -6   5  -3 210.476 13.5402  13
   8  -5   3 11.3610 4.06860   5
   8  -5   3 16.5280 10.6332   4
   8  -5   3 26.5352 7.70195   3
   8   5   3 47.2873 13.5557  14
   8  -5   3 60.3806 14.0630   8
  10   5   3 1068.55 68.8017   7
  10  -5   3 1078.23 67.0819   4
  10   5   3 1027.64 67.6189  14
  12  -5   3 961.585 57.3257   3
  12  -5   3 935.083 58.7338   4
  12   5   3 1009.47 60.5536   7
  12  -5   3 925.772 58.9619   8
  14  -5   3 521.486 36.0245   3
  14  -5   3 529.156 37.5701   4
  14  -5   3 587.835 39.6699   8
  16  -5   3 277.263 23.9356   4
  16   5   3 257.746 24.9932   5
  16  -5   3 296.691 28.0509   8
  18  -5   3 32.0473 16.0636   4
  18   5   3 21.2950 18.4416   5
  18  -5   3 12.7725 22.4428   8
  20   5   3 131.534 22.2680   5
  20  -5   3 147.907 26.2946   8
  22   5   3 21.0439 19.8561   5
  23  -6  -3-21.3145 20.8007   3
  23   6  -3 0.90278 18.7570   5
  23  -6  -3-6.52730 17.0673   8
  23   6  -3 0.92479 16.0830   9
  21  -6  -3 22.2866 18.9566   3
  21   6  -3 88.0998 18.8155   5
  21  -6  -3 38.1108 17.4762   8
  21  -6  -3 53.8205 17.1830  10
  21   6  -3 41.0754 15.6195   9
  19   6  -3 111.850 18.0779   5
  19  -6  -3 59.2199 17.9625   3
  19   6  -3 94.7778 15.6807  13
  19  -6  -3 50.8191 16.0454  10
  19   6  -3 53.0080 14.4135   9
  17   6  -3 335.045 27.0198   5
  17  -6  -3 318.364 27.1142   3
  17   6  -3 315.775 25.0772  13
  17  -6  -3 312.567 25.3449  10
  15   6  -3-3.05870 13.7582   5
  15  -6  -3 15.1457 14.3265   3
  15   6  -3 18.9076 11.9633  13
  15  -6  -3 6.68132 12.6119  10
  13   6  -3 39.6601 12.6657   5
  13  -6  -3 53.6340 14.4711   3
  13   6  -3 41.5346 11.8328  13
  13  -6  -3 45.5923 12.2275  10
 -11   6   3 127.057 12.8386   7
  11   6  -3 136.453 15.6100   5
  11   6  -3 133.745 15.1601  13
  11  -6  -3 159.000 15.1938  10
   9   6  -3 379.737 26.4057   5
   9  -6  -3 424.855 27.2545   3
   9   6  -3 348.078 25.8868  13
   9  -6  -3 396.457 26.2774  10
  -7   6   3 222.912 15.5254   6
   7   6  -3 177.099 16.4475  13
   7  -6  -3 201.612 17.8133   3
   5   6  -3 882.116 43.7623   5
   5  -6  -3 648.312 41.8474  14
  -3   6   3 2.06700 10.1714   6
   3   6  -3 5.41761 8.02365   5
  -3  -6   3 9.25221 8.59365   8
   1   6  -3-0.34470 6.83813   5
  -1  -6   3 9.35226 9.08749   8
   1  -6   3 54.2567 11.9236   8
  -3   6  -3-3.38020 7.34283  13
  -5   6  -3 1415.66 81.3366  13
   7   6   3 11.1291 15.0733   7
  -7   6  -3 6.65927 5.53371  13
   7  -6   3 18.1344 12.9273   8
   9  -6   3 71.2354 13.8392   4
   9   6   3 55.0457 17.4658   7
   9  -6   3 75.7181 15.7237   8
  11  -6   3 29.8613 9.34481   3
  11  -6   3 50.1194 13.2750   4
  11   6   3 24.2471 17.4360   7
  11  -6   3 53.1393 17.0083   8
  13  -6   3 1.51779 9.43184   3
  13  -6   3 31.1255 14.8969   4
  13   6   3 12.4449 17.7751   7
  13  -6   3 17.6465 16.2364   8
  15  -6   3-10.9944 10.6649   3
  15  -6   3 1.53732 14.7114   4
  15   6   3 8.86235 14.8284   5
  15   6   3-8.79925 18.6049   7
  15  -6   3 4.03013 18.9714   8
  17  -6   3 125.353 18.8366   4
  17   6   3 64.8461 18.4432   5
  17  -6   3 100.196 23.7805   8
  19   6   3 0.83958 18.0306   5
  19  -6   3 12.6843 23.8630   8
  21   6   3 50.2074 19.8170   5
  21  -6   3 7.14273 24.9317   8
  24  -7  -3 87.4493 20.2495   8
  22  -7  -3 24.3558 20.6287   3
  22   7  -3 15.5409 18.2434   5
  22   7  -3 24.7731 15.3362   9
  22  -7  -3-15.9758 17.2503  10
  22  -7  -3-14.0143 19.7582   8
  20  -7  -3 49.1482 19.3044   3
  20   7  -3 6.64179 17.6500   5
  20  -7  -3 12.9608 16.3209  10
  18   7  -3-15.0543 16.1715   5
  18  -7  -3 29.2029 16.8509   3
  18   7  -3 14.8818 15.0282  13
  18  -7  -3 8.62813 14.7054  10
  16   7  -3 46.0249 15.8258   5
  16  -7  -3 67.0572 16.6573   3
  16   7  -3 22.3531 12.1213  13
  16  -7  -3 38.3324 13.9706  10
  14   7  -3 13.9996 13.1277   5
  14  -7  -3 19.6807 14.6404   3
  14   7  -3-7.61953 12.2705  13
  14  -7  -3 12.9634 12.4766  10
  12   7  -3 483.669 33.0619   5
  12   7  -3 473.539 32.3886  13
  12  -7  -3 469.247 33.3336   3
 -10   7   3 83.7437 12.1607   7
  10   7  -3 76.6368 13.2268   5
  10   7  -3 64.0808 12.0269  13
  10  -7  -3 52.1020 13.9916   3
   8  -7  -3 117.056 16.0941   3
  -8   7   3 148.364 15.3150   7
   8   7  -3 150.531 14.8275   5
   4   7  -3 105.027 12.9412   5
  -4  -7   3 174.509 12.4390   8
   2   7  -3 447.327 28.6027   5
  -2  -7   3 472.146 28.9048   8
   0   7  -3 171.322 13.0510   5
   0  -7   3 189.880 15.5105   8
   4   7   3 864.206 57.4359   7
  -4   7  -3 938.606 54.0255  13
   6   7   3 477.812 37.8098   7
  -6   7  -3 557.209 32.5490  13
   6  -7   3 543.515 35.8558   8
   8   7   3 48.6279 17.6524   7
  -8   7  -3 33.0518 6.25574  13
   8  -7   3 29.7640 14.9666   8
  10   7   3 20.8303 17.3960   7
  10  -7   3 74.8280 17.0347   8
  12  -7   3 63.4899 13.7961   4
  12   7   3 43.6514 20.5869   7
  12  -7   3 33.6055 17.9324   8
  14  -7   3 88.3717 17.2002   4
  14  -7   3 59.1095 12.3833   3
  14   7   3 73.7061 20.9393   7
  14  -7   3 83.2692 19.8990   8
  16  -7   3-5.79048 16.5465   4
  16   7   3 26.2883 17.1660   5
  16   7   3 22.3501 20.8620   7
  16  -7   3 6.49617 20.3344   8
  18  -7   3 76.5735 18.4332   4
  18   7   3 29.1688 19.6284   5
  18  -7   3 54.2185 24.6298   8
  20   7   3 42.1026 20.9847   5
  20  -7   3 73.5354 27.0723   8
  23  -8  -3 34.7668 22.0000   8
  21  -8  -3-27.5461 20.1999   3
  21   8  -3-6.41176 19.0650   5
  21   8  -3 13.4084 15.4624   9
  21  -8  -3-5.69859 24.2149   8
  19   8  -3 33.4701 17.8080   5
  19   8  -3-8.30807 16.5803  13
  19  -8  -3 15.9007 18.9352   3
  17   8  -3 489.489 36.0970   5
  17   8  -3 423.070 32.5299  13
  17  -8  -3 539.879 36.2353   3
  15   8  -3 5.24554 13.9214   5
  15   8  -3-2.53484 13.5245  13
  15  -8  -3 6.72485 15.3870   3
  13   8  -3 69.2981 15.2346   5
  13   8  -3 63.1072 14.5303  13
  13  -8  -3 65.2411 16.1856   3
  11   8  -3 3729.46 199.944   5
  11  -8  -3 3827.46 200.028   3
   9  -8  -3 1372.77 87.8514   3
   9   8  -3 1526.73 87.3291   5
  -9   8   3 1480.79 86.3041   7
  -7   8   3-1.10182 13.1258   7
   7   8  -3 11.4217 11.1570   5
  -5   8   3 1553.49 118.903   7
  -5  -8   3 2237.06 117.020   8
   3   8  -3 114.393 11.8947   5
  -3  -8   3 123.701 11.8659   8
   1   8  -3 1346.77 80.2978   5
  -1  -8   3 1430.12 80.8043   8
  -1   8  -3 96.4106 8.92284   5
   1   8   3 99.1535 17.5924   7
   3   8   3 6.90387 15.9178   7
   3  -8   3 7.00214 13.0409   8
   5   8   3 791.914 48.0012   7
  -5   8  -3 680.674 42.3488  13
   5  -8   3 736.080 45.1550   8
   7   8   3 10.4370 17.4715   7
  -7   8  -3 10.4426 6.99013  13
   7  -8   3-19.8251 14.6154   8
   9   8   3 32.6670 17.7633   7
   9  -8   3 28.8175 16.0995   8
  11   8   3 113.009 21.6884   7
  11  -8   3 99.2466 19.6831   8
  13  -8   3 223.621 22.9579   4
  13   8   3 258.809 27.5440   7
  15  -8   3 64.4355 19.1026   4
  15   8   3 78.3139 22.4137   7
  15   8   3 23.9132 16.6107   5
  15  -8   3 44.9897 21.0680   8
  17  -8   3 152.376 22.1917   4
  17   8   3 186.335 26.9849   7
  17   8   3 123.705 22.5430   5
  17  -8   3 144.041 25.9795   8
  19  -8   3 2.69679 19.2760   4
  19   8   3 17.9130 20.5291   5
  19  -8   3 5.82833 25.7983   8
  22  -9  -3 84.0436 27.9467   8
  20   9  -3 31.4410 19.6252   5
  20   9  -3 34.1426 17.9522  13
  20  -9  -3 27.5586 19.4657   3
  18   9  -3 855.085 55.4669   5
  18   9  -3 732.235 52.5640  13
  18  -9  -3 912.317 55.2479   3
  16   9  -3 359.913 28.1313   5
  16   9  -3 275.287 26.0195  13
  16  -9  -3 357.723 29.0695   3
  14   9  -3 201.068 19.7213   5
  14   9  -3 142.603 18.8576  13
  14  -9  -3 141.078 20.6765   3
  12   9  -3 245.265 21.6784   5
  12   9  -3 188.510 19.8027  13
  12  -9  -3 253.374 23.0334   3
  10   9  -3 452.609 32.0684   5
   8   9  -3 47.8575 13.0280   5
  -8   9   3 70.0394 14.8550   7
   6   9  -3 4162.47 239.056   5
  -4  -9   3 1435.53 82.8685   8
   2   9  -3 2.35906 8.54114   5
  -2   9   3-12.8330 15.9114   7
  -2  -9   3 1.05089 10.4267   8
   0   9  -3 65.9356 8.77450   5
   0   9   3 48.7089 17.4507   7
   2   9   3 3128.78 174.054   7
   2  -9   3 2898.01 171.316   8
   4   9   3 1041.69 65.7785   7
   4  -9   3 1039.82 63.1313   8
   6   9   3 160.282 22.7305   7
  -6   9  -3 179.673 14.7289  13
   8   9   3 5.22367 18.9125   7
   8  -9   3 18.1773 16.0704   8
  10   9   3 26.0531 20.1575   7
  10  -9   3 38.9959 17.7230   8
  12   9   3-4.16297 23.7176   7
  12  -9   3 13.4324 19.9580   8
  14  -9   3 427.266 34.6515   4
  14   9   3 466.697 38.6228   7
  14  -9   3 557.167 38.8307   8
  16  -9   3 277.287 27.1705   4
  16   9   3 202.657 25.9880   5
  16   9   3 227.350 29.4687   7
  16  -9   3 241.125 28.8646   8
  18  -9   3 23.7512 20.2285   4
  18   9   3 23.8830 20.1058   5
  18  -9   3-4.08182 24.6480   8
  21 -10  -3 108.566 30.9338   8
  19  10  -3 41.8540 19.3519   5
  19  10  -3 15.8549 17.2893  13
  19 -10  -3 46.8267 21.6660   3
  17  10  -3 162.086 22.3935   5
  17  10  -3 136.254 19.8538  13
  17 -10  -3 156.619 23.9121   3
  15  10  -3 22.3344 15.5111   5
  15  10  -3 31.1349 16.1711  13
  15 -10  -3 12.4615 18.5863   3
  13  10  -3 14.0707 14.7667   5
  13  10  -3 6.03153 13.8284  13
  11  10  -3 96.1196 16.0979   5
   9  10  -3 129.926 16.7871   5
   7  10  -3 104.967 14.6065   5
   5  10  -3 932.341 53.6240   5
  -5  10   3 790.892 55.0854   7
  -3  10   3 17.5011 16.1614   7
  -3 -10   3 11.8741 10.1839   8
   1  10  -3 10.0546 8.60010   5
  -1  10   3-3.04280 16.6698   7
  -1  10  -3 1959.87 117.089   5
   1  10   3 2371.20 122.433   7
   3  10   3 985.785 63.0235   7
   3 -10   3 980.790 60.0509   8
   5  10   3 16.4472 18.4999   7
   5 -10   3 3.83940 15.9068   8
   7  10   3 120.778 22.5965   7
   7 -10   3 137.398 20.1372   8
   9  10   3 96.0204 22.0425   7
   9 -10   3 47.6471 22.9289   8
  11  10   3 275.000 29.6203   7
  11 -10   3 240.454 26.6897   8
  13  10   3 10.8953 23.9125   7
  13 -10   3 9.64965 21.0564   8
  15 -10   3 23.6675 18.2658   4
  15  10   3 4.32974 18.5757   5
  15  10   3 21.7630 24.7418   7
  15 -10   3 54.4207 24.1790   8
  17 -10   3 199.392 25.8293   4
  17  10   3 189.294 31.5347   7
  17 -10   3 239.742 27.9502   8
  19 -10   3 34.4471 21.9433   4
  20  11  -3-12.9655 19.4726  13
  18  11  -3 47.0085 19.9202   5
  18  11  -3 5.48123 17.0635  13
  16  11  -3 21.1899 17.3186   5
  16  11  -3-14.7004 17.4289  13
  14  11  -3 5.76358 15.1604   5
  14  11  -3 18.3574 15.7538  13
  12  11  -3 213.641 20.6940   5
  12  11  -3 121.302 17.9768  13
  10  11  -3 604.304 41.0164   5
   8  11  -3 172.288 17.7514   5
  -8  11   3 139.247 19.8104   7
  -6  11   3 74.5928 18.0902   7
   6  11  -3 50.8099 12.9994   5
   4  11  -3 16.4443 11.1170   5
  -4  11   3 10.2947 16.9608   7
  -2  11   3 323.136 29.3172   7
   0  11   3 727.344 52.0949   7
   0 -11   3 800.366 48.2729   8
   2  11   3 234.753 25.3303   7
   2 -11   3 213.389 20.5134   8
   4  11   3 332.013 29.5970   7
   4 -11   3 272.662 25.0735   8
   6  11   3 90.4325 21.7854   7
   6 -11   3 63.0053 18.1175   8
   8  11   3 169.131 25.5550   7
   8 -11   3 188.580 22.7249   8
  10  11   3 116.811 25.2452   7
  10 -11   3 146.042 22.9088   8
  12  11   3 22.2024 22.6039   7
  12 -11   3 79.8419 22.4601   8
  14 -11   3 45.2147 19.9890   4
  14  11   3 19.9326 18.8021   5
  14  11   3 17.8432 25.0167   7
  14 -11   3 53.7318 24.1386   8
  16 -11   3 24.6872 20.4094   4
  16  11   3 17.0127 19.9449   5
  16  11   3 25.2401 29.1185   7
  16 -11   3 24.1537 24.5809   8
  18  11   3 64.2282 29.3281   7
  18 -11   3 57.2559 23.9777   4
  19  12  -3-12.1025 17.5730  13
  17  12  -3 69.3298 20.2383   5
  17  12  -3 33.5851 18.8564  13
  15  12  -3 45.7414 17.4499   5
  15  12  -3 19.3945 17.7728  13
  13  12  -3 81.7058 17.5874   5
  13  12  -3 57.0396 16.5144  13
  11  12  -3 55.7718 16.3674   5
   9  12  -3 37.9370 14.9325   5
   7  12  -3 198.887 19.3896   5
   5  12  -3 35.4415 12.5724   5
  -5  12   3 18.9344 18.0314   7
  -3  12   3 20.3911 18.7922   7
  -1  12   3 119.042 21.8311   7
   1  12   3 382.714 32.5141   7
   1 -12   3 334.144 26.9508   8
   3  12   3 111.999 22.6886   7
   3 -12   3 134.819 18.7358   8
   5  12   3 86.5269 22.6849   7
   5 -12   3 78.3904 18.4522   8
   7  12   3 48.2801 22.8208   7
   7 -12   3 39.7745 19.7318   8
   9  12   3 33.2620 22.8031   7
   9 -12   3 2.50852 20.3010   8
  11  12   3 279.739 32.8555   7
  11 -12   3 324.908 30.6442   8
  13  12   3 1.12403 26.7151   7
  13  12   3-10.4208 18.5044   5
  13 -12   3-4.65791 22.6728   8
  15 -12   3 28.8857 21.1590   4
  15  12   3 5.71972 20.2213   5
  15  12   3 31.5838 28.7363   7
  15 -12   3 74.1968 26.6921   8
  17  12   3 302.663 38.6996   7
  17 -12   3 353.725 34.2860   4
  18  13  -3 59.5804 21.1506  13
  16  13  -3 19.8820 19.4938   5
  16  13  -3 12.0116 19.4245  13
  14  13  -3 42.5784 17.3780   5
  14  13  -3 57.4794 18.4915  13
  12  13  -3 289.780 26.5244   5
  10  13  -3 15.7670 15.8027   5
   8  13  -3 53.9813 15.2618   5
   6  13  -3 477.320 31.6282   5
  -6  13   3 380.388 35.6542   7
  -4  13   3 12.5119 19.5576   7
  -2  13   3 49.5277 20.0623   7
   0  13   3 10.1013 21.1531   7
   2  13   3 785.839 55.4489   7
   2 -13   3 788.458 50.3540   8
   4  13   3 283.224 30.8113   7
   4 -13   3 284.607 26.1838   8
   6  13   3 117.154 25.0442   7
   6 -13   3 133.604 22.2209   8
   8  13   3 84.1363 25.1517   7
   8 -13   3 99.7736 21.5492   8
  10  13   3 381.316 38.3931   7
  10 -13   3 425.589 35.5215   8
  12  13   3 9.59990 31.4341   7
  12 -13   3 48.4362 24.5758   8
  14  13   3 15.4438 20.9160   5
  14  13   3 83.5345 32.3525   7
  14 -13   3 73.9410 26.4603   8
  16  13   3-14.4650 31.5916   7
  15  14  -3-8.06725 19.3858   5
  15  14  -3-8.17602 19.3123  13
  13  14  -3 51.6041 17.9130   5
  13  14  -3 17.6439 18.0302  13
  11  14  -3 284.672 25.7678   5
   9  14  -3 312.377 26.7495   5
   7  14  -3-3.35743 14.1109   5
  -5  14   3 85.0458 24.7395   7
  -3  14   3 245.798 29.4151   7
  -1  14   3 38.3389 21.9890   7
   1  14   3 511.096 41.6130   7
   3  14   3 171.101 27.3618   7
   3 -14   3 197.930 22.6611   8
   5  14   3 359.730 35.0925   7
   5 -14   3 302.494 29.0466   8
   7  14   3 19.7641 24.5162   7
   7 -14   3 27.2604 21.0255   8
   9  14   3 405.722 40.6126   7
   9 -14   3 451.640 37.5500   8
  11  14   3 339.355 39.5614   7
  11 -14   3 379.061 35.1769   8
  13  14   3 27.0449 21.0503   5
  13  14   3 93.1401 32.1777   7
  13 -14   3 54.5071 26.7908   8
  14  15  -3-1.77434 19.1788   5
  14  15  -3 27.5367 19.3910  13
  12  15  -3 46.9050 18.5119   5
  12  15  -3 23.8800 17.3818  13
  10  15  -3 103.873 18.5408   5
   8  15  -3 53.3566 16.1335   5
  -4  15   3 142.484 27.9437   7
  -2  15   3 59.4513 27.1497   7
   0  15   3 119.290 27.5882   7
   2  15   3 19.5912 25.4670   7
   4  15   3 30.8720 26.2789   7
   4 -15   3-6.74433 20.5175   8
   6  15   3 12.1396 26.0483   7
   6 -15   3 4.43451 21.3858   8
   8  15   3 27.1568 28.9584   7
   8 -15   3 24.7721 23.8158   8
  10  15   3 15.0008 30.4257   7
  10 -15   3 40.8969 24.8651   8
  12  15   3 5.74227 20.5251   5
  12  15   3 40.9754 33.1188   7
  12 -15   3 26.8942 25.9540   8
  13  16  -3-3.55910 19.4998   5
  11  16  -3 91.6225 20.7985   5
   9  16  -3 117.764 20.4218   5
  -3  16   3 42.5654 26.8901   7
  -1  16   3 13.5820 26.2948   7
   1  16   3 379.544 40.1605   7
   3  16   3 709.492 55.6331   7
   3 -16   3 663.885 46.7400   8
   5  16   3 1.30791 29.5575   7
   5 -16   3-15.7717 22.7969   8
   7  16   3 19.1710 29.7379   7
   7 -16   3 3.52925 23.3749   8
   9  16   3-6.08247 19.3380   5
   9  16   3 28.4722 31.9482   7
   9 -16   3 40.0338 25.5310   8
  11  16   3 2.88358 21.4803   5
  12  17  -3 12.8719 19.0521   5
  -2  17   3 195.155 32.2916   7
   0  17   3 147.365 33.2926   7
   2  17   3 221.829 35.8159   7
   4  17   3-12.2896 30.4426   7
   4 -17   3 12.5026 22.2088   8
   6  17   3 256.495 39.1316   7
   6 -17   3 263.889 31.1216   8
   8  17   3 6.92396 19.6756   5
   8 -17   3 38.2498 25.6954   8
   7  18   3 3.42428 19.4973   5
   7 -18   3-23.1860 26.2156   8
  24   0  -4 7.17674 18.8602   3
  24   0  -4 5.47471 13.8523   9
  22   0  -4 207.472 22.9299   3
  22   0  -4 178.050 19.1483   9
  20   0  -4 36.0452 14.7690   3
  20   0  -4 12.5129 11.1134   9
  18   0  -4 168.640 18.7959   3
  18   0  -4 211.504 19.4428   5
  18   0  -4 180.547 17.2566   9
  16   0  -4 98.4219 14.7590   3
  16   0  -4 116.171 14.9947   5
  16   0  -4 132.443 13.6926   9
  14   0  -4 610.458 39.1332   3
  14   0  -4 615.180 39.0523   5
  14   0  -4 596.894 38.5705   9
  12   0  -4 2619.82 153.354   3
  12   0  -4 2575.78 153.371   5
  12   0  -4 2780.08 153.641   9
   8   0  -4 68.9376 9.23570   3
   8   0  -4 43.7899 7.82168   9
   6   0  -4 2218.83 133.815   3
   6   0  -4 2495.37 134.334   9
   4   0  -4 808.971 49.9961   3
   4   0  -4 862.203 49.7605   4
   4   0  -4 911.975 50.4431   9
   2   0  -4 251.436 16.0501   3
  -2   0   4 267.992 16.9782  11
   0   0   4 289.407 18.7273   4
   0   0  -4 284.684 16.6117   3
   0   0   4 276.675 18.2839  11
   0   0  -4 262.331 17.3872  10
   2   0   4 22.7227 7.66725  11
   2   0   4 18.0855 8.57827   4
   4   0   4 321.142 20.5842   4
   4   0   4 289.628 20.0255  11
   6   0   4 1221.34 70.2642   4
   6   0   4 1180.41 69.8918  11
   8   0   4 1340.59 77.3283   3
  10   0   4 3273.51 189.206   4
  10   0   4 3526.54 188.750   6
  10   0   4 3120.80 188.433   3
  12   0   4 1871.63 110.879   4
  12   0   4 1934.09 110.699  12
  14   0   4 144.645 15.5299   4
  14   0   4 144.870 17.2127  12
  14   0   4 135.148 19.4991  14
  16   0   4 164.891 17.8573   5
  16   0   4 239.861 25.6708  14
  18   0   4 74.0011 23.5858  14
  20   0   4 16.6338 22.8901  14
  25   1  -4 141.839 19.7845   9
  25  -1  -4 170.753 19.6950   9
  23  -1  -4 88.6782 18.7285   3
  23   1  -4 47.2517 18.1214   3
  23  -1  -4 71.6011 15.2609   9
  23   1  -4 46.0800 14.7827   9
  21   1  -4 4.61562 15.8440   3
  21  -1  -4 28.7123 16.4278   3
  21   1  -4 7.31686 14.9090   5
  21   1  -4 16.7744 12.8496   9
  21  -1  -4-3.30247 12.1011   9
  19  -1  -4 49.4271 15.2656   3
  19   1  -4 44.2743 15.4576   3
  19   1  -4 55.0147 15.0559   5
  19  -1  -4 54.6728 12.5486   9
  19   1  -4 62.2503 13.3098   9
  17   1  -4 161.357 18.3677   3
  17  -1  -4 172.267 17.8628   3
  17   1  -4 174.672 17.8512   5
  17  -1  -4 173.612 15.8652   9
  17   1  -4 174.795 16.9721   9
  15   1  -4-0.45974 10.9796   5
  15   1  -4 12.5923 11.6232   3
  15  -1  -4 12.6643 11.0720   3
  15   1  -4 10.1926 9.75242  13
  15  -1  -4 12.1082 8.98384   9
  15   1  -4 12.9467 9.92185   9
  13  -1  -4 784.863 46.3356   3
  13   1  -4 723.710 46.4782   3
  13   1  -4 775.749 46.6552   5
  13   1  -4 675.840 46.0880   9
  13  -1  -4 789.622 46.0851   9
  11  -1  -4 145.574 14.4269   3
  11   1  -4 184.336 15.3066   5
  11   1  -4 180.368 14.4792   9
  11  -1  -4 174.783 14.1309   9
   9   1  -4 70.7072 6.15117   4
   9   1  -4 80.9864 10.2546  13
  -9   1   4 85.7986 8.55221  14
   7   1  -4 6.34917 5.05905   4
   7  -1  -4 12.2192 7.70763   3
  -7   1   4 12.9354 4.57688  11
   7   1  -4 4.34167 8.82548  13
   7   1  -4 10.3695 7.22745   9
   7  -1  -4 21.2044 6.90078   9
   5  -1  -4 1416.58 86.1668   3
   5   1  -4 1430.97 85.6343   4
  -5   1   4 1538.92 85.7657  11
   5   1  -4 1516.67 86.6403  13
   5  -1  -4 1621.34 86.8092   9
   5   1  -4 1518.29 86.5091   9
  -3   1   4 5.15965 5.41669   3
   3   1  -4 22.4419 5.87531   4
  -3  -1   4 29.3326 7.22198   4
   3  -1  -4 20.0272 6.33387   3
  -3   1   4 16.2828 6.17905  11
   3   1  -4 25.7756 6.05567   9
   3  -1  -4 19.3860 7.22572  10
  -1  -1   4 1083.05 58.2263   4
   1  -1  -4 1045.55 57.5771   3
  -1   1   4 844.975 57.3304   3
  -1   1   4 1052.36 58.1284  11
  -1  -1   4 1044.57 57.5686   9
   1  -1  -4 1013.20 57.8206  10
   1  -1   4 496.427 31.0159   4
   1   1   4 537.172 29.5578   3
   1   1   4 466.996 30.6034  11
   1   1   4 494.103 29.8459  10
   3   1   4 0.37870 8.09693   4
   3  -1   4 6.42925 8.64488   4
   3  -1   4 8.54010 7.35436  11
   5   1   4 219.052 17.7695   4
   5  -1   4 249.063 17.2124  11
   5  -1   4 263.098 18.1572   4
   5  -1   4 256.957 15.3843   3
   7  -1   4 2557.82 146.759  11
   7  -1   4 2554.14 145.867   3
   9   1   4 32.5354 10.2808   6
   9  -1   4 8.51798 8.53378   6
   9  -1   4 22.9810 7.07271   3
  11  -1   4 1775.71 102.236   4
  11   1   4 1663.71 101.908   4
  11  -1   4 1908.07 101.272   6
  11   1   4 1730.97 103.019  14
  11   1   4 1773.83 102.229  12
  11  -1   4 1650.64 101.178   3
  13   1   4 101.710 14.3708  12
  13   1   4 56.0715 16.3788  14
  13  -1   4 58.2736 13.2831  12
  13   1   4 46.4161 11.9717   4
  13   1   4 5.97169 10.5895   3
  13  -1   4 41.6265 12.3754   4
  15   1   4 20.6295 12.5854   5
  15  -1   4 52.9083 17.5775  14
  15   1   4 69.1937 18.6158  14
  15  -1   4 31.3735 12.6992   4
  15   1   4 45.5364 12.0244   4
  17   1   4 46.3371 13.7300   5
  17  -1   4 80.4550 18.9960  14
  17   1   4 51.2447 21.4797  14
  19  -1   4 56.3416 22.0016  14
  19   1   4 36.9563 22.2270  14
  21  -1   4-1.95625 22.6100  14
  21   1   4 24.7940 23.2940  14
  24  -2  -4 56.1360 19.1668   3
  24   2  -4 70.0857 19.9720   3
  24   2  -4 88.8335 19.3207   5
  24  -2  -4 59.4498 14.9556   9
  24   2  -4 89.4305 16.7366   9
  24  -2  -4 45.2029 18.3077  10
  22  -2  -4 14.9264 17.0909   3
  22   2  -4 27.8543 17.7443   3
  22   2  -4 22.0731 16.5424   5
  22  -2  -4 11.9017 12.5839   9
  22   2  -4 16.7867 14.2864   9
  22  -2  -4 0.59413 15.9332  10
  20   2  -4 94.2890 18.1229   3
  20  -2  -4 117.323 17.3330   3
  20   2  -4 79.4158 17.3293   5
  20  -2  -4 100.751 14.2876   9
  20   2  -4 107.061 16.1006   9
  18   2  -4 111.522 17.1967   3
  18  -2  -4 105.704 16.1205   3
  18   2  -4 133.097 17.6102   5
  18  -2  -4 146.108 14.6972   9
  18   2  -4 149.211 15.8877   9
  16   2  -4 179.946 18.6124   5
  16  -2  -4 159.463 17.6790   3
  16   2  -4 184.890 19.0470   3
  16   2  -4 218.630 16.9311  13
  16   2  -4 204.018 17.4164   9
  16  -2  -4 160.921 15.9956   9
  14   2  -4 22.1507 11.9220   5
  14  -2  -4 14.7277 11.2238   3
  14   2  -4 6.77499 9.74286  13
  14  -2  -4 0.42168 8.06418   9
  14   2  -4 6.11695 8.81710   9
  12  -2  -4 166.795 15.3451   3
  12   2  -4 161.727 15.8879   5
  12  -2  -4 175.505 14.0398   9
  12   2  -4 156.468 14.4017   9
  10  -2  -4 25.3514 9.21731   3
  10   2  -4 13.9501 9.81359   5
  10   2  -4 10.1358 7.99759   9
   8  -2  -4 368.187 25.1374   3
   8   2  -4 376.272 25.1630  13
  -8   2   4 406.541 23.4372  12
   8  -2  -4 391.036 25.2517   9
   6  -2  -4 117.317 10.9717   3
   6   2  -4 104.140 8.68073   4
   6   2  -4 122.886 11.0665  13
  -6   2   4 125.808 9.99290  12
   6   2  -4 107.735 10.2147   9
   6  -2  -4 107.471 10.7858  10
  -4  -2   4 148.392 11.3227   4
   4   2  -4 133.680 10.5727   4
   4  -2  -4 158.749 12.4079   3
   4   2  -4 160.420 12.4205  13
   4   2  -4 161.018 11.5597   9
   4  -2  -4 140.410 12.6068  10
  -2  -2   4 1358.96 71.9636   4
   2  -2  -4 1264.11 71.8899   3
  -2   2   4 1105.57 71.4209   3
   2   2  -4 1249.49 71.6601   9
  -2  -2   4 1162.92 71.4790   9
   2  -2  -4 1227.06 71.9610  10
   0   2   4 4338.03 248.623   3
   0  -2   4 4357.35 249.110   4
   0   2  -4 4686.61 249.159  13
   0  -2   4 4240.94 248.488   9
   2  -2   4 1151.17 66.2001   4
  -2   2  -4 1257.93 64.5249   3
   4  -2   4 204.513 14.3873   4
   4   2   4 182.094 15.0236  12
   4  -2   4 153.695 11.1636  13
   6  -2   4 27.0924 6.29197   3
   6  -2   4 24.0982 4.74881  13
   6  -2   4 29.2182 7.96719  11
   8   2   4 330.743 17.5654   6
   8  -2   4 201.846 14.0720   3
   8   2   4 285.528 18.3447  14
  10  -2   4 106.964 10.0528   6
  10  -2   4 88.8858 9.87058   3
  10  -2   4 111.020 13.4624   4
  10   2   4 95.8465 15.3259  14
  10   2   4 106.422 14.5112  12
  10  -2   4 98.4277 8.33280  10
  12   2   4 171.063 18.0927  12
  12   2   4 170.167 19.3220  14
  12  -2   4 163.363 16.5022   4
  14   2   4 42.8648 18.0571  14
  14   2   4 39.3929 15.5125  12
  14  -2   4 31.1491 13.1344   4
  16   2   4 25.1403 14.4794   5
  16   2   4 24.5717 19.2863  14
  16  -2   4 10.4827 16.9051  14
  16  -2   4-0.83573 13.2940   4
  18   2   4 10.8484 15.2016   5
  18   2   4-3.64687 20.4670  14
  18  -2   4 6.85575 18.0317  14
  20   2   4 83.5276 24.8470  14
  20  -2   4 82.3381 22.6419  14
  25   3  -4 150.865 23.6812   5
  25  -3  -4 145.460 22.8675  10
  23   3  -4 150.852 22.5215   3
  23  -3  -4 132.132 20.0921   3
  23   3  -4 101.354 21.1040   5
  23   3  -4 148.147 19.2598   9
  23  -3  -4 103.268 16.8308   9
  23  -3  -4 130.245 21.0307  10
  21   3  -4 11.0312 16.3706   3
  21  -3  -4 20.1920 16.2395   3
  21   3  -4 16.6869 15.8382   5
  21   3  -4 17.7453 13.5913   9
  21  -3  -4 25.5133 12.6797   9
  21  -3  -4 32.9349 15.7326  10
  19   3  -4 74.4643 17.0477   3
  19  -3  -4 38.8273 15.3393   3
  19   3  -4 71.5689 16.4770   5
  19  -3  -4 55.3387 12.5262   9
  19   3  -4 60.0352 13.7468   9
  19  -3  -4 59.0064 14.4407  10
  17   3  -4 12.8742 12.9977   5
  17  -3  -4-8.33485 12.5840   3
  17   3  -4 10.2674 11.0730  13
  17  -3  -4-2.03138 9.54201   9
  17   3  -4 17.5115 10.9124   9
  17  -3  -4 6.32148 12.2104  10
  15   3  -4 2.05912 12.3113   5
  15  -3  -4 19.4501 11.9748   3
  15   3  -4 8.69655 10.1823  13
  15  -3  -4 25.6487 9.56649   9
  15  -3  -4 10.3921 11.2850  10
  15   3  -4 0.52828 9.92957   9
  13   3  -4 2479.83 137.485   5
  13  -3  -4 2293.78 136.771   3
  13   3  -4 2298.81 136.222  13
  13  -3  -4 2393.04 136.864   9
  13   3  -4 2479.41 137.466   9
  13  -3  -4 2260.10 136.432  10
  11  -3  -4 156.768 14.3908   3
  11   3  -4 144.551 15.0019   5
  11  -3  -4 160.990 13.6064   9
  11   3  -4 143.747 13.8422   9
  11  -3  -4 170.066 14.2594  10
   7   3  -4 288.285 18.5796   5
  -7  -3   4 246.595 15.5504   4
   7  -3  -4 229.141 18.0339   3
   7   3  -4 280.520 18.2499  13
   7  -3  -4 229.911 15.3920  11
   7   3  -4 270.785 17.5703   9
   7  -3  -4 264.404 18.3169  10
   5   3  -4 3406.62 206.913   5
   5  -3  -4 3571.81 206.727   3
  -5  -3   4 3567.36 205.787   4
  -5   3   4 3758.61 205.321  14
  -5   3   4 3626.65 206.023  12
   5   3  -4 3644.60 206.668  13
   5  -3  -4 3425.49 206.702  10
   5   3  -4 3485.48 206.600   9
  -3  -3   4 192.820 14.8013   4
   3  -3  -4 180.274 15.8239   3
   3   3  -4 270.772 15.8635  13
  -3   3   4 243.564 16.4414  12
   3  -3  -4 195.523 15.6925  10
   3   3  -4 200.614 14.2350   9
  -1  -3   4 40.1322 8.73563   4
   1   3  -4 53.3993 8.29010  13
   1   3  -4 44.6274 5.88853   9
   1   3   4 15.2356 9.56285   6
   1   3   4 12.8946 10.3859  12
  -1   3  -4 12.2506 7.43464  13
   1  -3   4 0.20096 8.62223   4
   3   3   4 1675.03 105.299   6
   3   3   4 2107.92 105.494  14
   3   3   4 2053.05 105.622  12
  -3   3  -4 1774.25 103.931   3
   3  -3   4 1656.95 105.199   4
   5   3   4 67.4013 10.9116   6
  -5   3  -4 79.8658 7.27137   3
   5  -3   4 66.1416 6.48719  13
   7  -3   4 816.929 38.4207   3
   7   3   4 886.126 40.4171  14
   7  -3   4 928.563 41.0241   8
   9  -3   4 55.6472 11.5495   4
   9  -3   4 73.2794 9.56968   3
   9   3   4 85.9876 14.4338  12
   9   3   4 83.4280 14.4551  14
   9  -3   4 61.1289 14.1184   8
   9  -3   4 37.0124 5.13086   9
  11  -3   4 1598.01 98.8254   3
  11  -3   4 1699.99 99.8525   4
  11   3   4 1758.05 101.022  14
  11   3   4 1761.17 100.098  12
  11  -3   4 1788.17 100.900   8
  13   3   4 22.1397 16.3922   7
  13  -3   4 28.2479 12.3969   4
  13   3   4 14.9296 14.9586  12
  13   3   4-3.91331 16.8325  14
  13  -3   4 38.4453 16.9011   8
  15   3   4 96.6134 20.1593  14
  15  -3   4 90.2498 15.8462   4
  17   3   4 196.715 20.9668   5
  17   3   4 180.113 24.1787  14
  17  -3   4 148.796 20.6222  14
  17  -3   4 205.523 19.9346   4
  19   3   4 38.0496 17.9901   5
  19  -3   4 46.7582 17.3851  14
  21   3   4 12.4093 17.4110   5
  24  -4  -4 73.2357 22.4825   3
  24   4  -4 144.190 22.0233   5
  24   4  -4 74.5501 18.3431   9
  24  -4  -4 91.3095 20.9921  10
  22   4  -4 204.291 25.5056   3
  22  -4  -4 239.354 25.0938   3
  22   4  -4 273.625 26.0404   5
  22   4  -4 273.127 24.1844   9
  22  -4  -4 207.069 24.5718  10
  22  -4  -4 234.613 22.2923   9
  20  -4  -4 486.057 35.3176   3
  20   4  -4 557.060 36.6782   5
  20  -4  -4 432.179 33.4755   9
  20   4  -4 513.006 35.6260   9
  20  -4  -4 467.214 34.8934  10
  18   4  -4 27.2212 14.7433   5
  18  -4  -4 12.2532 13.5963   3
  18   4  -4 14.1278 11.9473  13
  18  -4  -4 29.9787 11.3382   9
  18  -4  -4 41.3282 14.8142  10
  18   4  -4 36.0609 12.5293   9
  16   4  -4 40.3108 14.1235   5
  16  -4  -4 107.341 13.9532   3
  16   4  -4 47.1878 12.8274  13
  16  -4  -4 70.7203 11.6816   9
  16   4  -4 37.0844 11.6001   9
  16  -4  -4 103.085 14.4963  10
  14   4  -4 274.068 21.4904   5
  14  -4  -4 227.227 20.4586   3
  14   4  -4 262.833 20.1479  13
  14   4  -4 248.930 20.1141   9
  14  -4  -4 268.789 20.8922  10
  14  -4  -4 243.887 19.6257   9
  12   4  -4 1308.25 72.8676   5
  12  -4  -4 1196.21 72.0665   3
  12   4  -4 1161.76 71.7192  13
  12   4  -4 1170.46 72.3384   9
  12  -4  -4 1233.20 72.0460  10
  10   4  -4 21.7392 10.2497   5
  10  -4  -4 17.9594 10.4223   3
  10   4  -4 13.6543 9.99409  13
  10  -4  -4 20.6608 10.7449  10
  -8  -4   4 1520.92 83.5639   4
   8  -4  -4 1384.47 83.7839  11
   6   4  -4 31.0642 9.44053   5
  -6  -4   4 24.7824 6.61465   4
   6  -4  -4 31.8145 10.1174   3
   6   4  -4 32.7408 9.78775  13
   6  -4  -4 57.6326 9.70750  10
   4   4  -4 243.948 17.4952   5
   4  -4  -4 186.120 17.6252   3
  -4  -4   4 215.778 16.0822   4
  -2   4   4 1969.80 98.0014   6
  -2  -4   4 1587.35 96.9563   4
  -2   4   4 1762.07 97.6806  12
  -2   4   4 1622.53 96.7684  14
   2   4  -4 1969.77 97.4950  13
   2   4  -4 1463.45 96.5482   9
   0   4   4 754.683 46.1163   6
   0  -4   4 652.522 45.6595   4
   0   4  -4 706.620 44.3470   9
   2   4   4 2137.55 133.600   6
   2  -4   4 2112.39 133.676   4
  -2   4  -4 2093.81 132.868  13
   2   4   4 2998.88 134.270  14
   2   4   4 3062.74 134.546  12
   2  -4   4 2074.51 133.604   8
  -4   4  -4 223.503 14.5016   3
  -4   4  -4 210.849 14.8645  13
  -4   4  -4 218.433 13.6896  10
   6   4   4 855.893 58.8988  14
   6  -4   4 1124.89 59.4141   8
   8  -4   4-5.61852 7.77962   3
   8  -4   4 4.08591 11.0116   4
   8   4   4-15.7557 14.8823  14
   8   4   4 10.1203 13.6235  12
   8  -4   4 29.7979 14.1849   8
  10  -4   4 240.703 20.5288   3
  10  -4   4 194.663 22.4088   4
  10   4   4 227.395 23.7908  12
  10   4   4 209.741 25.6899  14
  12   4   4 45.6348 18.3764   7
  12  -4   4 77.5994 14.8755   4
  12  -4   4 67.3239 12.0937  11
  14  -4   4 67.0339 15.3960   4
  14  -4   4 50.9158 19.3522   8
  16   4   4 24.3065 16.4964   5
  16  -4   4 24.0720 16.0045   4
  16  -4   4 55.1596 21.6107   8
  18  -4   4 16.5941 16.1799   4
  18   4   4 25.4342 17.4670   5
  20   4   4 34.8225 19.2910   5
  22   4   4 12.0756 18.2173   5
  23   5  -4 15.1783 19.7702   3
  23  -5  -4 5.90871 19.9904   3
  23   5  -4 19.6915 19.0500   5
  23  -5  -4 32.6998 19.0677  10
  23   5  -4 20.0603 15.7451   9
  21  -5  -4 117.213 20.9100   3
  21   5  -4 130.897 20.0075   5
  21   5  -4 65.0512 17.0572   9
  21  -5  -4 112.110 19.7944  10
  19   5  -4 186.338 20.6837   5
  19  -5  -4 189.025 21.5549   3
  19   5  -4 155.833 17.8374  13
  19   5  -4 157.013 19.3030   9
  19  -5  -4 211.132 21.1726  10
  17   5  -4 263.948 22.4312   5
  17  -5  -4 212.502 22.1538   3
  17   5  -4 219.404 20.3565  13
  17   5  -4 207.126 20.5021   9
  17  -5  -4 242.813 21.6473  10
  15   5  -4 75.0154 14.6923   5
  15  -5  -4 33.3165 14.1395   3
  15   5  -4 48.8717 12.9079  13
  15   5  -4 47.2526 11.7241   9
  15  -5  -4 73.0341 14.0883  10
  13   5  -4-3.03805 12.0426   5
  13  -5  -4-1.38375 12.2217   3
  13   5  -4-0.38901 11.2325  13
  13  -5  -4-4.21284 11.8398  10
 -11   5   4 2706.00 151.996   6
  11   5  -4 2590.21 153.935   5
  11  -5  -4 2682.90 153.866   3
  11   5  -4 2557.91 153.530  13
  11  -5  -4 2679.88 153.676  10
  -9   5   4 1091.70 58.6916   6
   9   5  -4 1086.65 60.3244   5
  -9  -5   4 926.334 57.3083   4
   9  -5  -4 1099.65 60.3728   3
   9   5  -4 991.111 59.7761  13
   9  -5  -4 1009.20 59.7124  10
  -7  -5   4 164.707 12.4272   4
  -7   5   4 183.619 14.3932   6
   7   5  -4 177.983 11.5301   8
   5  -5  -4 856.641 47.6757   3
   5   5  -4 887.578 47.1667   5
   5   5  -4 799.037 45.3143   8
   3   5  -4 17.7849 8.45669   5
  -3   5   4 5.88235 9.68596   6
   3   5  -4 22.9493 8.42573  13
  -3  -5   4 13.0150 8.06324   4
  -1   5   4 1914.86 90.7131   6
   1   5  -4 1645.77 90.1616  13
   1   5   4 1018.83 65.7684   6
   1  -5   4 1074.85 64.1132   5
   1  -5   4 1009.00 65.4337   4
  -1   5  -4 1244.70 65.2416  13
  -1   5  -4 1054.91 63.8885   9
   1  -5   4 1058.54 65.5726   8
   3  -5   4 1791.19 106.651   5
  -3   5  -4 2027.81 107.472  13
   5  -5   4 3.96159 10.0484   4
  -5   5  -4 10.5272 6.55042  13
   5  -5   4 16.6885 12.5428   8
  -5   5  -4 11.8510 5.87497  10
   7  -5   4 626.260 43.3804   4
   7   5   4 705.391 43.8755  14
   7  -5   4 763.310 44.0566   8
   9  -5   4 28.4193 13.6709   4
   9  -5   4 35.6702 8.90241   3
   9   5   4 60.1848 15.5764  14
  11   5   4 80.0578 20.2586   7
  11  -5   4 198.101 19.2842   4
  11   5   4 188.276 21.4506  14
  11  -5   4 147.041 15.6198  11
  11  -5   4 279.086 22.5656   8
  13   5   4 857.186 62.4774   7
  13  -5   4 959.032 60.4744   4
  13   5   4 934.549 61.7600  14
  15  -5   4 353.268 30.8302   4
  15  -5   4 380.982 34.3033   8
  17  -5   4-5.86094 15.8197   4
  17   5   4 14.9310 17.2340   5
  17  -5   4-2.66477 21.4622   8
  19   5   4 61.8113 20.1223   5
  19  -5   4 57.0978 24.2972   8
  21   5   4 40.1931 20.4926   5
  24  -6  -4-9.30173 19.4962  10
  22  -6  -4 14.9418 20.0917   3
  22   6  -4 4.39089 19.1217   5
  22  -6  -4 11.2781 17.4631  10
  22   6  -4 3.64192 15.6699   9
  20  -6  -4 49.3385 19.2026   3
  20   6  -4 27.0228 17.4345   5
  20   6  -4 15.4226 14.6243   9
  20  -6  -4 51.0934 16.5254  10
  18   6  -4 36.7783 15.9168   5
  18  -6  -4 10.6829 16.1688   3
  18   6  -4 16.9380 13.7763  13
  18   6  -4 7.13879 12.6999   9
  18  -6  -4 27.1400 14.9768  10
  16   6  -4 7.74157 14.2017   5
  16  -6  -4 7.71643 15.0096   3
  16   6  -4 9.00322 13.3157  13
  16  -6  -4 3.51059 13.8119  10
  14   6  -4 95.7478 15.7338   5
  14  -6  -4 89.2804 15.3729   3
  14   6  -4 114.096 14.9875  13
  14  -6  -4 88.1474 14.7851  10
  12   6  -4 21.5326 11.6374   5
  12  -6  -4-8.42969 13.0024   3
  12   6  -4 25.0573 11.4130  13
  12  -6  -4 2.85024 11.6605  10
 -10   6   4 36.3100 9.80918   6
  10   6  -4 47.8078 11.8001   5
  10  -6  -4 27.0584 12.4267   3
 -10  -6   4 29.8681 5.48324   4
  10   6  -4 29.9755 10.2046  13
  10  -6  -4 29.9130 11.4714  10
  -8   6   4 52.1895 9.90811   6
   8   6  -4 61.1921 11.0692   5
   8   6  -4 38.5471 10.8075  13
   8  -6  -4 43.1997 11.9529   3
  -8  -6   4 32.4145 6.98758   4
  -6   6   4 269.199 19.5703   6
   6   6  -4 275.592 20.3402  13
  -4   6   4 1531.06 90.5955   6
   4   6  -4 1565.12 90.1722   5
   2   6  -4 488.053 30.3583   5
   0   6  -4 804.865 48.4707  13
   0  -6   4 822.718 49.1095   8
   2  -6   4 165.906 11.7343   5
  -2   6  -4 198.733 15.0376  13
   4  -6   4 6.46616 3.42560   5
  -4   6  -4 9.78538 7.45495  13
   4  -6   4 3.26234 12.0928   8
   6  -6   4 181.946 16.5767   4
   6   6   4 167.008 18.7407  14
  -6   6  -4 175.930 12.9264  13
   6  -6   4 216.607 18.2880   8
   8  -6   4 1036.72 65.4090   4
   8   6   4 1066.60 65.9198  14
   8  -6   4 1151.08 65.9142   8
  10  -6   4 87.8351 15.5421   4
  10   6   4 79.5714 19.5749   7
  10  -6   4 82.9637 17.2366   8
  12  -6   4-5.91799 13.8944   4
  12   6   4 26.1640 18.8044   7
  12  -6   4-11.3378 17.7113   8
  12  -6   4-3.41552 10.0163  11
  14  -6   4 18.6442 15.4320   4
  14   6   4 73.4747 20.3824   7
  14  -6   4 57.3235 19.9631   8
  16  -6   4-6.22641 16.3591   4
  16   6   4-3.73987 16.7820   5
  16  -6   4 8.27783 22.6212   8
  18  -6   4 92.5325 19.0745   4
  18   6   4 50.5353 19.7684   5
  18  -6   4 108.143 24.8500   8
  20   6   4 26.3220 20.4821   5
  20  -6   4 15.2031 25.7184   8
  23  -7  -4-8.13157 17.9710   8
  23  -7  -4-4.92593 18.7015  10
  21  -7  -4 115.069 22.0236   3
  21   7  -4 132.687 21.3202   5
  21   7  -4 70.3220 18.4291   9
  21  -7  -4 134.562 20.5763  10
  19   7  -4 89.3192 18.4232   5
  19  -7  -4 90.5325 20.0933   3
  19   7  -4 75.1668 16.5484  13
  19   7  -4 32.8000 14.7517   9
  19  -7  -4 78.6616 17.4439  10
  17   7  -4 6.47105 15.3908   5
  17  -7  -4 15.1962 16.4540   3
  17   7  -4 3.17333 14.2789  13
  17  -7  -4 4.94111 14.9108  10
  15   7  -4 233.643 23.3056   5
  15  -7  -4 279.014 24.3801   3
  15   7  -4 260.449 22.8390  13
  15  -7  -4 275.324 22.7476  10
  13   7  -4 153.491 17.0781   5
  13  -7  -4 140.735 17.7539   3
  13   7  -4 108.986 14.7394  13
  13  -7  -4 116.664 16.2149  10
  11   7  -4 805.237 47.6121   5
  11   7  -4 694.910 46.4516  13
  11  -7  -4 753.425 47.7656   3
  -9   7   4 21.8500 9.75724   6
   9   7  -4 37.9486 11.5564   5
   9   7  -4 5.97487 11.1581  13
   9  -7  -4 16.6512 12.6434   3
   7   7  -4 66.7506 11.3707   5
   7   7  -4 44.1785 11.8754  13
   5   7  -4 267.379 20.2302  13
   3   7  -4 1046.72 61.8402   5
  -1  -7   4 1607.74 93.6361   8
  -1   7  -4 50.0121 10.1127  13
  -3   7  -4 0.99777 7.40753  13
   3  -7   4 3.51715 11.2933   8
  -5   7  -4 9.73462 7.73179  13
   5  -7   4 12.1902 12.9935   8
   7  -7   4 16.2463 12.7445   4
  -7   7  -4 11.2968 6.23230  13
   7  -7   4 19.3446 13.2080   8
   9  -7   4 113.856 15.5418   4
   9   7   4 101.536 20.8340   7
   9  -7   4 141.943 17.0884   8
  11  -7   4 207.124 21.4106   4
  11   7   4 193.729 24.7576   7
  11  -7   4 219.371 22.2398   8
  13  -7   4 119.745 18.5885   4
  13   7   4 98.2163 22.1714   7
  13  -7   4 152.904 22.3617   8
  15  -7   4 166.567 21.0278   4
  15   7   4 116.641 24.1731   7
  15  -7   4 176.424 24.9274   8
  17  -7   4-8.19080 17.6816   4
  17   7   4-3.34628 18.0277   5
  17  -7   4-0.77036 23.8663   8
  19  -7   4 24.9835 19.0051   4
  19   7   4-13.9108 19.9352   5
  19  -7   4 11.3673 25.4991   8
  22  -8  -4 43.9347 22.4927   3
  22   8  -4 7.76316 16.4396   9
  20   8  -4 32.4374 18.3679   5
  20  -8  -4 41.6766 20.5484   3
  20   8  -4 30.5420 16.9379  13
  20   8  -4 26.6234 15.2930   9
  18   8  -4 17.5115 16.9071   5
  18   8  -4 8.27680 15.6893  13
  18  -8  -4 23.6513 18.3040   3
  16   8  -4 84.2007 17.2580   5
  16   8  -4 79.4683 16.8437  13
  16  -8  -4 87.7728 18.2631   3
  14   8  -4 9.63004 14.7763   5
  14   8  -4-1.79746 11.5077  13
  14  -8  -4 1.18732 15.2672   3
  12   8  -4 669.548 41.7176   5
  12  -8  -4 721.851 42.2728   3
  10   8  -4 82.6545 13.9170   5
 -10   8   4 28.4342 14.2627   7
  10   8  -4 64.4395 14.1903  13
  10  -8  -4 42.1500 15.7625   3
   8   8  -4 271.227 19.9146   5
   8   8  -4 197.693 19.6738  13
   6   8  -4 325.521 22.8746   5
   6   8  -4 305.058 23.0961  13
   4   8  -4 797.481 48.7110  13
   2   8  -4 2394.25 134.111   5
   2   8  -4 2214.48 134.488  13
  -2  -8   4 2351.83 134.035   8
   2  -8   4 246.549 20.3210   8
  -4   8  -4 5.30743 8.18830  13
   4  -8   4 13.1684 13.7708   8
   6   8   4 305.698 28.4111   7
  -6   8  -4 309.506 20.8086  13
   6  -8   4 335.214 25.8179   8
   8   8   4 565.228 40.4512   7
   8  -8   4 536.676 37.4716   8
  10  -8   4 189.651 19.3836   4
  10   8   4 202.591 26.5668   7
  10  -8   4 231.365 21.9846   8
  12  -8   4 51.4517 17.2711   4
  12  -8   4 65.6836 20.1200   8
  14  -8   4 189.578 23.0455   4
  14   8   4 257.408 28.7530   7
  14  -8   4 190.607 26.2100   8
  16  -8   4 52.0840 19.1953   4
  16   8   4 5.89045 18.6478   5
  16   8   4 27.2942 23.3560   7
  16  -8   4 46.0785 24.5396   8
  18  -8   4 5.57622 19.5693   4
  18   8   4-18.2372 20.3454   5
  18  -8   4 11.1073 26.6335   8
  21   9  -4 19.0582 19.7669   5
  21  -9  -4 22.6536 21.5730   3
  21   9  -4-0.67011 18.2112  13
  21   9  -4 5.63322 15.4945   9
  19   9  -4 5.24924 18.0475   5
  19   9  -4 11.1152 16.9333  13
  19  -9  -4 11.1179 19.9804   3
  17   9  -4 455.328 34.9372   5
  17   9  -4 401.055 33.6350  13
  17  -9  -4 511.406 35.6612   3
  15   9  -4 249.990 23.3876   5
  15   9  -4 207.588 20.7429  13
  15  -9  -4 210.944 23.5449   3
  13   9  -4 813.393 50.6896   5
  13   9  -4 723.933 49.5812  13
  13  -9  -4 805.722 51.6603   3
  11   9  -4 48.3248 14.1499   5
  11   9  -4 18.4007 13.8012  13
   9   9  -4 0.48709 12.2745   5
   9   9  -4 2.37576 12.4240  13
   7   9  -4 203.454 17.1077   5
   7   9  -4 127.807 16.3937  13
   5   9  -4 6931.56 386.886   5
  -5   9   4 6552.74 387.893   7
   5   9  -4 6781.76 386.989  13
  -3   9   4 216.557 22.1807   7
   3   9  -4 186.556 17.0105  13
  -3  -9   4 234.961 17.3284   8
   1   9  -4 1992.95 106.763   5
  -1   9   4 1691.17 109.722   7
   1   9  -4 1741.40 107.239  13
   1   9   4 705.728 50.7181   7
  -1   9  -4 756.115 47.3892  13
   1  -9   4 832.603 47.7980   8
   3   9   4 761.220 54.5409   7
   3  -9   4 894.513 52.3686   8
   5   9   4 99.5923 20.5188   7
   5  -9   4 130.390 18.0705   8
   7   9   4 1470.58 100.396   7
   7  -9   4 1765.48 98.3191   8
   9   9   4 140.330 23.5412   7
   9  -9   4 169.916 21.4918   8
  11  -9   4 546.768 39.8805   4
  11   9   4 639.134 45.4911   7
  11  -9   4 643.930 42.3407   8
  13  -9   4 103.221 19.8471   4
  13  -9   4 100.462 22.0998   8
  15  -9   4 44.2002 20.4653   4
  15   9   4 64.7503 24.9078   7
  15  -9   4 49.2739 24.1818   8
  17  -9   4 87.2657 21.4070   4
  17   9   4 27.2579 20.9929   5
  17   9   4 68.6973 24.9158   7
  17  -9   4 59.5026 26.5121   8
  19  -9   4 80.3186 22.8177   4
  20  10  -4 192.919 25.7028   5
  20  10  -4 199.515 24.2110  13
  20 -10  -4 197.435 26.7887   3
  18  10  -4 22.7208 18.1595   5
  18  10  -4 2.16120 17.5913  13
  18 -10  -4-3.34590 20.0378   3
  16  10  -4-0.79831 16.6611   5
  16  10  -4-2.23955 13.6771  13
  16 -10  -4-2.34508 19.2477   3
  14  10  -4 92.1153 17.5711   5
  14  10  -4 79.5939 17.0415  13
  12  10  -4 257.928 23.0786   5
  12  10  -4 230.639 22.9104  13
  10  10  -4 13.9231 13.6275   5
  10  10  -4 8.06302 13.3281  13
   8  10  -4 36.6201 12.8572   5
   8  10  -4 19.8370 12.4003  13
   6  10  -4 22.5085 11.3918   5
  -6  10   4-0.53510 15.9215   7
   6  10  -4-2.48493 10.9002  13
   4  10  -4 124.656 14.0758   5
  -4  10   4 108.338 20.2879   7
  -4 -10   4 152.528 13.8253   8
  -2  10   4 12.9035 18.2098   7
   0  10   4 27.6125 18.5345   7
   0  10  -4 50.0443 8.66583   5
   0  10  -4 37.3547 10.4054  13
   0 -10   4 35.8304 12.6529   8
   2  10   4 538.543 38.8963   7
  -2  10  -4 477.906 33.5823  13
   2 -10   4 572.027 35.5038   8
   4  10   4 492.321 39.0812   7
   4 -10   4 535.968 36.1476   8
   6  10   4 9.66769 19.4721   7
   6 -10   4 4.80383 16.3427   8
   8  10   4 42.6203 21.2669   7
   8 -10   4 39.6316 18.8509   8
  10  10   4 125.523 24.6663   7
  10 -10   4 165.694 23.0861   8
  12 -10   4 349.142 28.0401   4
  12  10   4 324.931 34.4718   7
  12 -10   4 331.150 30.0989   8
  14 -10   4 45.1101 20.2355   4
  14  10   4 16.9155 24.1905   7
  14 -10   4 12.5355 22.3466   8
  16 -10   4 34.7611 22.2743   4
  16  10   4 10.3210 20.8233   5
  16  10   4 67.0296 25.4041   7
  16 -10   4 69.3908 27.3203   8
  18 -10   4 5.69398 21.8584   4
  21  11  -4 5.46972 20.0361  13
  19  11  -4 40.9380 20.2097   5
  19  11  -4 48.4341 20.3168  13
  17  11  -4 25.2216 17.5189   5
  17  11  -4-0.64564 15.7625  13
  15  11  -4 10.2548 17.1250   5
  15  11  -4 22.7913 16.6620  13
  13  11  -4 75.0155 17.0228   5
  13  11  -4 58.7489 17.7243  13
  11  11  -4 21.3199 14.5657   5
  11  11  -4 9.04688 14.7386  13
   9  11  -4 22.0597 13.3721   5
   9  11  -4 23.9048 13.5104  13
   7  11  -4 48.5214 12.7962   5
  -7  11   4 48.0458 18.1469   7
   7  11  -4 27.2507 12.5596  13
   5  11  -4-2.44297 11.1408   5
  -5  11   4-9.90447 17.1238   7
  -3  11   4 51.3178 18.8790   7
  -1  11   4 366.995 30.9249   7
  -1 -11   4 357.550 25.3551   8
   1  11   4 125.168 22.1021   7
  -1  11  -4 92.7072 13.7946  13
   3  11   4 32.2154 20.0825   7
  -3  11  -4 19.6721 11.3570  13
   3 -11   4 36.9833 15.8198   8
   5  11   4 11.9296 20.2923   7
   5 -11   4 30.1016 16.5404   8
   7  11   4 8.16559 20.9761   7
   7 -11   4-1.09757 17.9967   8
   9  11   4 146.368 25.6171   7
   9 -11   4 166.302 24.0375   8
  11 -11   4 14.4867 18.7414   4
  11  11   4-8.98935 22.6936   7
  11 -11   4 5.49965 21.1653   8
  13 -11   4 29.1567 18.5001   4
  13  11   4 30.2000 25.1418   7
  13 -11   4 35.2810 21.3069   8
  15 -11   4 131.044 24.8675   4
  15  11   4 76.2106 22.0683   5
  15  11   4 112.901 27.8490   7
  15 -11   4 151.158 27.1375   8
  17  11   4 96.6232 29.5817   7
  17 -11   4 53.5738 23.4152   4
  18  12  -4 8.54000 19.8786   5
  18  12  -4 43.0416 19.0590  13
  16  12  -4-8.72701 18.6257   5
  16  12  -4 7.23199 17.5119  13
  14  12  -4 89.6484 19.0403   5
  14  12  -4 74.7370 19.1346  13
  12  12  -4 235.010 22.6475   5
  12  12  -4 179.504 22.6525  13
  10  12  -4 8.07287 14.6595   5
  10  12  -4 6.68680 14.7656  13
  -8  12   4 12.0376 18.4329   7
   8  12  -4 23.8083 13.7449   5
   8  12  -4 22.1893 13.4392  13
   6  12  -4 44.3127 13.0326   5
  -6  12   4 7.19838 17.9616   7
  -4  12   4-13.7120 19.1371   7
  -2  12   4 41.5893 20.2635   7
   0  12   4 21.0466 19.6507   7
   2  12   4 185.361 26.3853   7
  -2  12  -4 177.827 18.5488  13
   4  12   4 93.3298 23.5775   7
   4 -12   4 83.8506 18.8019   8
   6  12   4 212.028 28.0636   7
   6 -12   4 250.306 24.9001   8
   8  12   4 260.960 29.3237   7
   8 -12   4 222.130 26.0472   8
  10  12   4 141.211 27.5240   7
  10 -12   4 253.694 27.8869   8
  12 -12   4 31.8683 20.9097   4
  12  12   4 66.3118 27.6018   7
  12 -12   4 38.8901 22.8773   8
  14 -12   4 31.9623 21.8928   4
  14  12   4 32.8852 26.4765   7
  14 -12   4 18.1408 23.5010   8
  16  12   4 5.02025 28.3191   7
  16 -12   4 48.9043 25.2690   4
  17  13  -4 23.4388 20.1861   5
  17  13  -4 19.9380 17.5420  13
  15  13  -4 70.1013 19.2065   5
  15  13  -4 39.9316 19.4308  13
  13  13  -4 239.495 24.1309   5
  13  13  -4 174.662 24.6523  13
  11  13  -4 148.654 19.2312   5
  11  13  -4 105.320 19.8194  13
   9  13  -4 271.073 22.7911   5
   9  13  -4 171.302 22.5460  13
   7  13  -4 211.396 20.6409   5
  -5  13   4 300.563 30.0094   7
  -3  13   4 106.506 22.4504   7
  -1  13   4 20.3951 21.2022   7
   1  13   4 1020.37 79.5549   7
   1 -13   4 1406.77 76.5906   8
   3  13   4 772.212 56.1805   7
  -3  13  -4 714.323 50.4510  13
   5  13   4 31.0310 22.8349   7
   5 -13   4 9.39060 19.0533   8
   7  13   4 481.559 41.2115   7
   7 -13   4 485.290 37.9636   8
   9  13   4 71.2211 27.1922   7
   9 -13   4 118.391 25.1044   8
  11  13   4 435.445 42.0724   7
  11 -13   4 501.617 39.5920   8
  13 -13   4 79.5582 23.0418   4
  13  13   4 93.2918 31.1849   7
  13 -13   4 107.662 25.2662   8
  15  13   4 165.936 36.9259   7
  16  14  -4-15.7863 20.2051   5
  16  14  -4-4.17867 20.4092  13
  14  14  -4-11.1367 19.7925   5
  14  14  -4 2.53947 19.9909  13
  12  14  -4 61.3722 18.5863   5
  12  14  -4 30.7063 19.1304  13
  10  14  -4 13.0068 16.0757   5
  10  14  -4 19.8310 16.7976  13
   8  14  -4 112.318 17.0174   5
   8  14  -4 40.2620 16.5178  13
  -6  14   4 2.33674 20.9754   7
  -4  14   4 78.9324 22.4087   7
  -2  14   4 171.802 27.0207   7
   0  14   4 598.987 46.4719   7
   2  14   4 54.4045 24.5998   7
  -2  14  -4 57.8839 14.6687  13
   2 -14   4 67.5294 19.2754   8
   4  14   4 56.3172 24.9799   7
   4 -14   4 2.22744 19.2530   8
   6  14   4 23.1990 24.5431   7
   6 -14   4 22.6662 20.7561   8
   8  14   4-1.13040 24.8980   7
   8 -14   4-11.4269 23.1081   8
  10  14   4-13.1463 27.8606   7
  10 -14   4 67.1872 25.2809   8
  12  14   4 108.170 30.7809   7
  12 -14   4 139.206 27.6548   8
  15  15  -4-2.75303 20.5732   5
  13  15  -4 33.4786 18.7486   5
  13  15  -4 0.87371 20.5852  13
  11  15  -4 72.9584 19.3132   5
  11  15  -4 52.2523 19.7236  13
   9  15  -4 79.6293 17.8105   5
   9  15  -4 64.0236 18.8984  13
   7  15  -4 12.9938 15.9403  13
  -5  15   4 84.2125 25.0670   7
  -3  15   4 18.7086 23.2231   7
  -1  15   4 53.0057 23.7805   7
   1  15   4 19.6009 23.4801   7
  -1  15  -4 18.8919 14.1933  13
   3  15   4 50.9669 25.3426   7
  -3  15  -4 25.5585 15.8445  13
   3 -15   4 72.9533 21.2980   8
   5  15   4 5.70421 25.2806   7
   5 -15   4 19.0584 21.8196   8
   7  15   4 121.670 29.1689   7
   7 -15   4 171.026 26.0957   8
   9  15   4 146.936 32.2992   7
   9 -15   4 172.095 28.7403   8
  11  15   4 39.2256 31.6710   7
  11 -15   4 94.4291 26.1709   8
  12  16  -4 94.9107 20.9798   5
  10  16  -4 7.36714 17.3436   5
  10  16  -4 13.4267 19.8666  13
   8  16  -4 3.80122 18.0177  13
  -6  16   4 113.033 28.2542   7
   6  16  -4 76.1283 18.4318  13
  -4  16   4 143.808 29.4764   7
   4  16  -4 118.616 19.5562  13
  -2  16   4 8.66678 25.9321   7
   0  16   4 166.978 31.1036   7
   0  16  -4 128.470 19.5685  13
   2  16   4 28.0618 26.4876   7
  -2  16  -4 18.4904 16.1013  13
   4  16   4-6.12557 28.7842   7
   4 -16   4-40.4344 22.7524   8
   6  16   4 22.3550 28.8964   7
   6 -16   4 4.82596 22.8675   8
   8  16   4 94.4062 31.1063   7
   8 -16   4 74.4859 26.2578   8
   7  17  -4 6.33764 18.7906  13
  -5  17   4 439.958 38.1660   7
   5  17  -4 245.734 28.7937  13
  -3  17   4-1.17556 28.5061   7
   3  17  -4 8.34945 17.3370  13
  -1  17   4 316.163 38.7352   7
   1  17  -4 298.683 27.7592  13
   1  17   4 2.59771 30.3275   7
  -1  17  -4 16.7633 17.0801  13
   3  17   4 12.1903 30.1551   7
   5  17   4-22.7330 33.6528   7
   5 -17   4-5.20863 21.8606   8
   7 -17   4 291.678 32.0360   8
   4  18  -4 174.039 24.3317  13
  -2  18   4 314.433 39.8509   7
   2  18  -4 236.797 27.7327  13
   0  18   4 264.080 39.2381   7
   0  18  -4 265.528 27.8085  13
   6 -18   4 95.8525 24.3948   8
  25   0  -5 335.761 29.0753   9
  23   0  -5 139.094 21.2138   3
  23   0  -5 86.3541 16.3600   9
  21   0  -5 186.472 20.3173   3
  21   0  -5 107.773 16.5658   9
  19   0  -5 396.814 30.8499   3
  19   0  -5 438.255 30.0646   9
  17   0  -5 44.3916 13.6249   3
  17   0  -5 35.9084 11.0144   9
  15   0  -5 243.900 20.7518   3
  15   0  -5 269.824 20.1519   9
  13   0  -5 7136.77 405.669   3
  13   0  -5 7070.04 405.886   9
  11   0  -5 257.564 18.1699   3
 -11   0   5 210.796 14.5174  11
  11   0  -5 265.079 17.5242   9
   9   0  -5 546.056 32.1819   4
   7   0  -5 31.4714 8.79922   3
   7   0  -5 17.8776 7.14826   9
   5   0  -5 1.26044 6.85032   3
   5   0  -5 4.91363 6.62053   9
  -5   0   5 0.15836 6.51501  11
   3   0  -5 94.7370 8.86828   3
  -3   0   5 111.690 9.86035  11
  -1   0   5 539.910 33.0569   4
   1   0  -5 556.949 31.6762   3
  -1   0   5 537.354 32.8443  11
   1   0  -5 520.358 32.2598  10
   1   0   5 952.598 55.5656   4
   1   0   5 930.617 55.3157  11
   3   0   5 3827.44 219.887   4
   3   0   5 3862.06 219.812  11
   5   0   5 270.707 15.7059   3
   5   0   5 254.234 15.4282  10
   7   0   5 1932.29 116.319   4
   7   0   5 2037.49 114.795   3
   9   0   5 9.41203 10.0516   6
   9   0   5 2.91916 6.64495   3
   9   0   5 4.17873 10.9508   4
  11   0   5 2259.73 137.291   4
  11   0   5 2470.93 137.187  12
  13   0   5 42.2579 12.8150   4
  13   0   5 62.1607 14.8561  12
  15   0   5 67.2104 14.3956   4
  15   0   5 81.9271 19.9939  14
  17   0   5 63.7960 21.2950  14
  19   0   5 1269.02 80.7002  14
  21   0   5 426.121 37.8899  14
  24  -1  -5 3.19279 18.6203   3
  24   1  -5 13.7338 18.8735   3
  24  -1  -5-3.90456 14.4662   9
  24   1  -5 11.5869 14.4507   9
  22   1  -5 26.7851 16.9314   3
  22  -1  -5 18.2428 16.9936   3
  22  -1  -5 28.9726 13.8154   9
  22   1  -5 17.9499 13.2897   9
  20   1  -5 21.9956 15.2552   3
  20  -1  -5 30.7419 15.4821   3
  20  -1  -5 2.64017 12.1864   9
  20   1  -5 27.7762 12.4323   9
  18   1  -5 1.14057 14.1159   3
  18  -1  -5 27.9469 13.7998   3
  18   1  -5 14.1653 11.4826   9
  18  -1  -5 8.93840 11.0859   9
  16   1  -5 165.185 17.9074   3
  16  -1  -5 145.932 17.4893   3
  16   1  -5 198.068 17.2591   9
  16  -1  -5 183.433 16.4113   9
  14  -1  -5 17.5278 10.8226   3
  14   1  -5-2.01810 11.2634   3
  14  -1  -5 12.0088 9.48523   9
  14   1  -5 9.45912 9.47904   9
  12   1  -5 41.8548 4.97044   4
  12   1  -5 70.6148 11.7161   3
  12  -1  -5 63.8338 10.8881   3
  12   1  -5 74.4127 10.9339  13
  12  -1  -5 81.9835 10.0982   9
  12   1  -5 82.0923 10.3441   9
  10   1  -5 8.97509 4.89291   4
  10  -1  -5 5.21675 8.36471   3
  10  -1  -5 0.69391 7.61295   9
  10   1  -5 9.38166 7.79111   9
   8   1  -5 604.892 35.3941   4
  -8   1   5 606.240 35.5629  11
   6  -1  -5 124.077 11.4957   3
  -6   1   5 130.901 10.1226  11
   6  -1  -5 124.104 11.7908   9
   6   1  -5 136.036 11.3272   9
  -4  -1   5 634.355 37.4953   4
   4  -1  -5 600.022 37.3157   3
  -4   1   5 651.793 37.4832  11
   4   1  -5 633.981 37.7190   9
   4  -1  -5 628.110 37.6881  10
   2   1  -5 10.2709 5.12291   3
   2  -1  -5 23.5020 6.69361   3
  -2  -1   5 16.0327 8.28575   4
  -2   1   5 2.03307 4.75577   3
  -2   1   5 16.9046 7.15469  11
   2  -1  -5 22.8593 7.66674  10
   0   1   5 3.30292 4.29275   3
   0  -1   5 6.80639 8.51449   4
   0   1  -5 8.52097 3.08254   3
   0   1   5 4.06815 7.21584  11
   0  -1   5 10.9347 7.78126  11
   2  -1   5 126.650 12.9198   4
   2   1   5 150.927 12.6656   4
   2   1   5 149.638 9.41268   3
   2   1   5 141.282 11.8104  11
   2  -1   5 134.578 12.3696  11
   2   1   5 131.184 9.79037  10
   4  -1   5 16.6740 8.10218  11
   6   1   5 94.3601 12.6731   6
   6  -1   5 118.531 8.50672   3
   8  -1   5 19.8225 9.05317  11
   8   1   5 34.0632 10.4666   4
   8  -1   5 31.4854 10.8307   4
   8  -1   5 30.8876 6.32780   3
  10  -1   5 227.068 18.7109   6
  10  -1   5 248.131 20.2895   4
  10   1   5 248.569 19.9186   4
  10  -1   5 254.777 17.6898   3
  12   1   5 73.6343 15.2990  12
  12   1   5 80.6715 16.6949  14
  12  -1   5 66.0472 13.2429   4
  12   1   5 76.7012 12.4250   4
  14   1   5 58.1560 15.7248  12
  14   1   5 72.7483 17.7796  14
  14  -1   5 51.1887 14.3900  12
  14   1   5 37.8294 12.6018   4
  14  -1   5 38.3573 13.6257   4
  16   1   5 40.5058 13.0604   5
  16  -1   5 22.0121 14.6636   4
  16  -1   5 64.5663 19.3623  14
  16   1   5 41.2759 19.7605  14
  18  -1   5 22.7126 20.7905  14
  18   1   5 75.5949 23.4148  14
  20   1   5 0.70657 24.4578  14
  20  -1   5-0.71991 24.7199  14
  22   1   5 33.9118 27.0297  14
  25  -2  -5 17.2632 14.6876   9
  25  -2  -5-13.1519 19.2733  10
  23  -2  -5 41.1769 18.0363   3
  23   2  -5 44.3734 18.6291   3
  23  -2  -5 34.6085 17.7580  10
  23  -2  -5 23.5621 13.6177   9
  23   2  -5 55.2654 15.4342   9
  21  -2  -5 30.8174 16.6061   3
  21   2  -5 28.4555 17.1191   3
  21   2  -5 55.9080 17.0522   5
  21  -2  -5 38.6554 12.9176   9
  21   2  -5 53.2547 14.1266   9
  19   2  -5 74.2329 16.2666   3
  19  -2  -5 76.6490 16.0499   3
  19   2  -5 88.7596 16.8503   5
  19  -2  -5 58.7366 11.9950   9
  19   2  -5 62.4298 14.2758   9
  17   2  -5 25.6719 13.7397   5
  17  -2  -5 30.8001 13.0722   3
  17   2  -5 17.1275 13.2853   3
  17   2  -5 14.8989 11.6729  13
  17   2  -5 31.6574 11.7143   9
  17  -2  -5 19.2887 9.99597   9
  15   2  -5 8.80717 12.2726   5
  15  -2  -5 0.44720 11.3110   3
  15   2  -5 5.70726 12.1696   3
  15   2  -5 21.0056 11.4204  13
  15  -2  -5 11.8997 9.31154   9
  15   2  -5 9.74174 9.96916   9
  13   2  -5 727.173 43.5309   5
  13   2  -5 791.346 42.6008  13
  13  -2  -5 634.655 42.0525   9
  13   2  -5 749.212 43.1947   9
  11   2  -5 8.05981 10.5458   5
  11  -2  -5 8.29901 9.21461   3
  11   2  -5-0.93319 10.1007  13
  11  -2  -5 6.53856 8.16903   9
  11   2  -5-0.40568 8.25812   9
  -9   2   5 1843.32 103.717  12
   9  -2  -5 1779.26 105.645   9
   9   2  -5 1754.64 105.621   9
   7   2  -5 2721.21 156.905   4
   7  -2  -5 2815.86 157.898   3
  -5  -2   5 0.42075 7.01423   4
   5  -2  -5 3.32851 8.07120   3
   5   2  -5-0.73242 8.77962  13
   5   2  -5 1.87558 6.56234   9
   5  -2  -5 1.31753 8.64771  10
  -3  -2   5 2584.06 149.069   4
   3  -2  -5 2620.85 149.090   3
   3   2  -5 2569.85 149.518  13
   3   2  -5 2611.44 149.187   9
   3  -2  -5 2630.27 149.372  10
  -1  -2   5 180.141 17.0448   4
  -1   2   5 278.408 15.5861   3
   1   2   5 1.37721 5.26430   3
   1  -2   5 6.69310 8.81287   4
   1  -2   5 3.88320 3.48989   9
   3  -2   5 1.81402 3.62345   9
   7   2   5 29.4310 11.8764  12
   7  -2   5 15.2332 6.42832   3
   7  -2   5 32.3553 10.9915   4
   9   2   5 17.9782 13.3046  14
   9   2   5 32.1154 13.0665  12
   9  -2   5 17.0734 9.38518  11
   9  -2   5 20.2592 7.51487   3
   9  -2   5 17.9414 11.3394   4
  11   2   5 139.712 17.9051  12
  11   2   5 147.963 18.6489  14
  11  -2   5 106.573 15.5402   4
  13   2   5 147.015 18.6059  12
  13   2   5 115.293 19.0692  14
  13  -2   5 148.796 16.3963   4
  15   2   5 147.375 22.2455  14
  15   2   5 107.983 19.3719  12
  15  -2   5 119.940 16.8677   4
  17   2   5-0.63055 15.0240   5
  17  -2   5 5.79037 14.7803   4
  17   2   5 10.3088 20.8731  14
  17  -2   5 26.0093 20.0727  14
  19   2   5 92.0214 23.3782  14
  19  -2   5 56.0003 22.4754  14
  21   2   5 84.3000 26.7890  14
  24   3  -5 21.3202 19.7627   3
  24  -3  -5-7.96245 19.6981   3
  24  -3  -5 17.2619 14.4341   9
  24   3  -5 14.3013 15.7848   9
  24  -3  -5 20.6047 18.9855  10
  22   3  -5 45.6317 18.9823   3
  22  -3  -5 52.0913 16.9632   3
  22   3  -5 53.9325 18.0794   5
  22  -3  -5 51.2017 14.4959   9
  22   3  -5 18.9131 15.5897   9
  22  -3  -5 70.9487 18.6613  10
  20   3  -5 128.748 20.3283   3
  20  -3  -5 197.001 20.2873   3
  20   3  -5 151.985 20.3566   5
  20  -3  -5 177.214 17.9863   9
  20  -3  -5 173.959 19.5792  10
  20   3  -5 152.784 18.6031   9
  18   3  -5 81.7952 16.6405   5
  18  -3  -5 111.424 16.4416   3
  18   3  -5 69.6367 16.5341   3
  18   3  -5 92.8225 14.9926  13
  18  -3  -5 75.5644 13.3735   9
  18   3  -5 109.792 14.9100   9
  18  -3  -5 107.565 15.2928  10
  16   3  -5 7.37634 12.9862   5
  16  -3  -5 15.9009 12.7946   3
  16   3  -5 14.0858 11.9012  13
  16  -3  -5 19.3088 10.2427   9
  16   3  -5-1.77548 10.5120   9
  16  -3  -5 15.3318 12.0864  10
  14   3  -5 145.432 16.2344   5
  14  -3  -5 145.805 15.6246   3
  14   3  -5 152.485 15.4326  13
  14  -3  -5 143.128 14.1693   9
  14  -3  -5 166.040 15.6569  10
  14   3  -5 119.343 14.2914   9
  12   3  -5 767.137 43.4307   5
  12  -3  -5 596.868 42.1471   3
  12   3  -5 730.042 42.2139  13
  12  -3  -5 645.885 42.5740   9
  12   3  -5 695.742 42.8676   9
  12  -3  -5 660.329 42.0553  10
  10   3  -5 450.202 29.0169   5
  10  -3  -5 395.973 27.6157   3
  10   3  -5 410.593 27.6567  13
  10   3  -5 434.682 28.0861   9
  10  -3  -5 441.959 27.9423  10
  -8   3   5 161.738 13.3031  12
   6  -3  -5 1.71128 9.06402   3
  -6  -3   5 4.44725 6.48229   4
  -6   3   5 5.48891 9.64832  12
   6   3  -5 9.62651 6.88171   9
   4  -3  -5 343.450 23.3429   3
  -4  -3   5 341.725 22.3179   4
   4   3  -5 329.354 22.9249  13
  -4   3   5 381.919 23.4017  12
   4  -3  -5 325.907 23.1073  10
   4   3  -5 376.074 22.4295   9
  -2  -3   5 679.454 43.4592   4
   2   3  -5 720.712 43.8226  13
  -2   3   5 844.793 44.1823  12
   2   3  -5 712.518 42.9470   9
   0  -3   5 100.556 11.1497   4
   0   3   5 87.1452 12.4677  12
   0   3  -5 102.013 10.7357  13
  -2   3  -5 1106.12 62.2702   3
   2  -3   5 1017.91 63.9221   4
  -4   3  -5 604.483 31.2501   3
   4  -3   5 506.923 30.5278   9
   6   3   5 537.286 34.0949  12
   6   3   5 531.337 34.0321  14
   6  -3   5 511.084 33.6129   4
   8  -3   5 30.2080 5.22062  13
   8   3   5 54.7080 13.8310  12
   8  -3   5 55.8785 9.88507  11
   8   3   5 58.8344 13.6381  14
   8  -3   5 59.1237 12.0287   4
   8  -3   5 39.8724 8.02964   3
  10   3   5 663.343 42.0930  12
  10  -3   5 633.313 40.7739  11
  10   3   5 638.452 42.6922  14
  10  -3   5 698.640 42.2584   4
  12   3   5 81.3635 17.7474  12
  12   3   5 78.6523 17.5565  14
  12  -3   5 60.7549 11.2524  11
  12  -3   5 102.643 14.9092   4
  14   3   5 84.7908 17.9504  12
  14   3   5 116.791 20.8344  14
  14  -3   5 60.2459 15.6008   4
  16   3   5 75.2150 20.7516  14
  16  -3   5 22.1208 15.8920   4
  18   3   5 35.7434 17.5231   5
  18   3   5 97.0709 23.3911  14
  18  -3   5 59.2498 21.0396  14
  20   3   5 15.4857 18.2683   5
  20  -3   5 5.05745 20.7938  14
  23   4  -5 21.2865 18.6576   3
  23  -4  -5 34.5497 19.7832   3
  23   4  -5-6.91920 19.2026   5
  23   4  -5 8.30221 15.6500   9
  23  -4  -5 11.7945 18.8221  10
  21  -4  -5 276.143 26.1626   3
  21   4  -5 205.683 26.6578   3
  21   4  -5 292.018 26.5161   5
  21   4  -5 278.507 25.0804   9
  21  -4  -5 281.653 25.6169  10
  19   4  -5 567.198 39.3775   5
  19  -4  -5 504.430 38.2436   3
  19   4  -5 519.054 37.3861  13
  19   4  -5 580.829 38.7723   9
  19  -4  -5 580.503 38.0371   9
  19  -4  -5 566.214 38.7585  10
  17   4  -5 325.094 26.9091   5
  17  -4  -5 262.518 24.8620   3
  17   4  -5 355.305 24.4930  13
  17   4  -5 341.496 25.3506   9
  17  -4  -5 315.891 25.6245  10
  15   4  -5 92.1477 15.3995   5
  15  -4  -5 71.4286 14.0029   3
  15   4  -5 105.458 13.6567  13
  15  -4  -5 68.5359 14.4109  10
  15   4  -5 111.301 13.6786   9
  13   4  -5 1091.03 64.1504   5
  13  -4  -5 1025.26 63.1477   3
  13   4  -5 1008.42 62.6156  13
  13   4  -5 1029.47 63.4982   9
  13  -4  -5 1066.10 63.2706  10
  11   4  -5 58.0066 12.1197   5
  11  -4  -5 48.0399 11.9036   3
  11   4  -5 57.5990 11.7108  13
  11   4  -5 39.3783 9.74076   9
  11  -4  -5 65.6652 11.8780  10
   9   4  -5 856.591 48.7619   5
   9  -4  -5 818.742 48.3865   3
   9  -4  -5 736.515 45.7939  11
   9   4  -5 788.487 48.0978  13
   9   4  -5 826.941 48.1888   9
   9  -4  -5 858.422 48.4628  10
  -7  -4   5 5207.73 296.192   4
   5  -4  -5 22.4468 10.1585   3
  -5  -4   5 17.8935 7.55895   4
  -5   4   5 25.4188 11.2506  12
  -5   4   5 37.6742 6.90029  14
   5   4  -5 32.1317 7.33171   9
  -3  -4   5 18.8522 8.28062   4
  -3   4   5 10.8123 11.0653  12
  -3   4   5 6.07036 8.45522  14
   3   4  -5 16.0955 8.90741  13
   3   4  -5 14.3559 6.24684   9
  -1  -4   5 604.279 38.1883   4
  -1   4   5 723.343 38.1063  14
   1   4  -5 550.268 37.7933  13
  -1   4   5 677.406 38.7670  12
   1   4  -5 611.524 36.8623   9
  -1   4  -5 19.1864 8.43759  13
   1   4   5 50.7390 10.9499  14
  -3   4  -5-5.68345 5.83592   3
   5   4   5 802.361 47.3956  14
   5   4   5 795.493 47.3919  12
  -5   4  -5 759.973 44.8992   3
   5  -4   5 759.154 47.2886   4
   7   4   5 1508.18 81.4261   6
   7  -4   5 1361.25 81.0617   4
   7   4   5 1286.47 81.2741  14
   7   4   5 1333.36 81.3015  12
   9  -4   5 75.4238 11.2634   3
   9  -4   5 83.9023 14.1852   4
   9   4   5 124.590 17.1619  12
   9   4   5 134.554 17.5887  14
   9  -4   5 104.309 12.1982  11
   9  -4   5 112.375 17.4105   8
  11  -4   5 169.160 15.5411  11
  11   4   5 167.849 20.9258  14
  11   4   5 159.851 19.8966  12
  11  -4   5 189.165 18.1823   4
  13  -4   5 270.057 20.8196  11
  13   4   5 317.198 26.5186  14
  13  -4   5 263.418 23.3398   4
  15   4   5 153.968 22.2434  14
  15  -4   5 90.3225 17.6128   4
  17   4   5 31.7794 17.2926   5
  17   4   5 81.1197 22.3646  14
  17  -4   5 66.3322 17.1238   4
  19   4   5 179.001 26.4966   5
  19  -4   5 346.494 27.7264  14
  21   4   5 29.6299 20.3020   5
  24  -5  -5 85.9213 21.8592  10
  22  -5  -5 92.0768 21.3667   3
  22   5  -5 42.3936 20.6016   3
  22   5  -5 106.290 20.8665   5
  22  -5  -5 106.887 20.5566  10
  22   5  -5 82.5720 18.0803   9
  20  -5  -5 276.540 26.3939   3
  20   5  -5 278.076 26.4260   5
  20   5  -5 225.048 23.6611   9
  20  -5  -5 283.093 25.4818  10
  18   5  -5 202.961 21.2426   5
  18  -5  -5 190.936 20.9251   3
  18   5  -5 148.913 18.3754  13
  18  -5  -5 199.876 21.0283  10
  18   5  -5 152.280 18.7085   9
  16   5  -5 798.120 50.9572   5
  16  -5  -5 772.812 50.3722   3
  16   5  -5 772.401 49.1589  13
  16   5  -5 840.087 50.2907   9
  16  -5  -5 726.555 49.8527  10
  14   5  -5 530.397 34.7135   5
  14  -5  -5 478.380 33.9898   3
  14   5  -5 489.171 33.1296  13
  14   5  -5 488.443 33.3906   9
  14  -5  -5 485.735 33.7766  10
  12   5  -5 24.2828 12.1478   5
 -12   5   5 32.5943 9.00125   6
  12  -5  -5 23.4906 12.5639   3
  12   5  -5 26.2519 11.6923  13
  12   5  -5 36.7263 10.2465   9
  12  -5  -5 42.8153 12.5304  10
  10   5  -5 11.0806 11.3955   5
  10  -5  -5 11.8699 11.8810   3
  10   5  -5 19.2534 11.0415  13
  10   5  -5-0.40487 8.45092   9
  10  -5  -5 23.1584 10.9775  10
   8   5  -5 813.477 44.1188   5
   8  -5  -5 784.717 44.1551   3
  -8  -5   5 688.619 41.4732   4
   8   5  -5 685.349 43.7322  13
   8   5  -5 682.747 41.1114   8
   8   5  -5 688.424 43.1862   9
   8  -5  -5 715.727 43.5784  10
  -6  -5   5 716.894 42.1373   4
   6   5  -5 700.313 43.7275  13
  -4  -5   5 27.4918 8.85079   4
   4   5  -5 33.5816 7.21209   9
  -2  -5   5 745.100 46.9520   4
  -2   5   5 768.448 46.7367  14
  -2   5   5 876.251 47.9760  12
   2   5  -5 770.175 46.0073   9
   0   5  -5 2739.38 162.609  13
   0   5  -5 2663.99 161.677   9
  -2   5  -5 1432.68 83.0032  13
   4   5   5 54.9859 12.7178   6
   4  -5   5 62.0444 12.0913   4
  -4   5  -5 70.3837 9.03012  13
   4   5   5 51.5726 14.2453  12
   4   5   5 49.6057 14.4248  14
   4  -5   5 93.8659 13.8442   8
   6   5   5 586.361 36.5956   6
   6  -5   5 531.184 36.2907   4
   6   5   5 557.016 37.2437  14
   6   5   5 540.294 36.9871  12
   6  -5   5 601.606 37.3450   8
   8  -5   5 54.5048 13.3579   4
   8   5   5 47.4633 15.4246  12
   8   5   5 56.4976 15.6798  14
   8  -5   5 83.5376 16.0468   8
  10  -5   5 20.7047 13.3930   4
  10   5   5 5.19288 15.9688  14
  10  -5   5 14.5059 10.3955  11
  10  -5   5 32.4194 16.8442   8
  12  -5   5 426.760 29.4980   4
  12  -5   5 342.035 26.6282  11
  12   5   5 395.643 31.6142  14
  12  -5   5 484.441 33.3024   8
  14   5   5 559.129 44.9879   7
  14  -5   5 609.843 42.4697   4
  14   5   5 627.793 44.5242  14
  16   5   5 215.148 25.7431  14
  16  -5   5 176.095 21.7692   4
  18  -5   5 16.5038 17.9340   4
  18   5   5-12.2120 19.1289   5
  20   5   5 21.2828 20.9452   5
  23   6  -5 15.7091 20.0187   5
  23  -6  -5 1.45907 18.6189  10
  23   6  -5 7.75431 16.5236   9
  21  -6  -5 56.5855 19.7772   3
  21   6  -5 36.5710 18.8432   5
  21  -6  -5 40.3973 18.3039  10
  21   6  -5 28.7696 15.4370   9
  19   6  -5 9.47287 16.1344   5
  19  -6  -5 13.0617 17.2791   3
  19   6  -5 15.8481 13.6262  13
  19  -6  -5 13.6389 16.2293  10
  19   6  -5 0.78711 13.2954   9
  17   6  -5 48.8070 15.8570   5
  17  -6  -5 38.8798 16.7620   3
  17   6  -5 41.5850 14.4868  13
  17   6  -5 37.2135 13.0668   9
  17  -6  -5 51.8823 16.2159  10
  15   6  -5 60.3606 15.2421   5
  15  -6  -5 60.4500 15.9457   3
  15   6  -5 57.2581 14.2693  13
  15   6  -5 37.3126 11.8697   9
  15  -6  -5 49.2704 14.7751  10
  13   6  -5 106.607 15.6966   5
  13  -6  -5 91.9222 16.0014   3
  13   6  -5 98.8987 14.5891  13
  13   6  -5 104.189 13.6029   9
  13  -6  -5 122.434 15.2080  10
 -11   6   5 95.6726 11.4117   6
  11   6  -5 82.8910 13.9411   5
  11  -6  -5 55.7519 14.5203   3
  11   6  -5 82.3492 13.6258  13
  11  -6  -5 87.5801 13.5643  10
   9   6  -5 77.0392 12.7316   5
   9  -6  -5 65.7939 13.7404   3
  -9  -6   5 70.0079 8.03947   4
   9   6  -5 59.7051 12.7427  13
   9  -6  -5 84.8411 12.7442  10
   7   6  -5 142.719 14.0794   5
   7  -6  -5 128.352 14.8388   3
  -7  -6   5 128.713 11.3541   4
   7   6  -5 107.013 14.6226  13
  -5  -6   5 1198.58 72.1668   4
   5   6  -5 1299.79 73.6609  13
  -3  -6   5 401.756 26.3127   4
   1   6  -5 1792.30 103.019   9
   1   6   5 28.3624 11.7582   6
   1  -6   5 22.4967 10.7749   4
  -1   6  -5 24.7684 9.41462  13
  -1   6  -5 33.2946 4.95682   9
   3  -6   5 235.182 15.0644   5
   3   6   5 250.406 20.4042   6
   3  -6   5 259.657 19.8696   4
  -3   6  -5 224.798 16.8118  13
   5   6   5 168.803 15.8888   6
   5  -6   5 185.937 16.4933   4
  -5   6  -5 139.857 11.9521  13
   5   6   5 178.484 17.1959  14
   5  -6   5 188.971 17.4025   8
   7  -6   5 798.674 52.9589   4
   7   6   5 868.903 53.2301  14
   7  -6   5 893.618 53.6683   8
   9  -6   5 1026.99 63.5069   4
   9   6   5 1014.64 63.7967  14
   9  -6   5 1068.19 64.4261   8
  11  -6   5 30.2798 14.9063   4
  11   6   5 20.0732 16.8815  14
  11  -6   5 16.3225 18.1828   8
  11  -6   5 9.05626 11.0635  11
  13  -6   5 83.6016 16.8493   4
  13   6   5 109.192 23.3131   7
  13  -6   5 55.1572 20.0756   8
  15  -6   5 17.6713 16.4697   4
  15   6   5 22.4912 20.9736   7
  15  -6   5 57.0368 21.6934   8
  17  -6   5 65.8024 19.3607   4
  19  -6   5 198.219 22.7923   4
  19   6   5 46.7338 22.6802   5
  22  -7  -5 21.0571 20.6701   3
  22   7  -5 26.5790 20.1053   5
  22  -7  -5 32.3068 18.6848  10
  22   7  -5 15.2330 15.5250   9
  20   7  -5 42.8357 19.6552   5
  20  -7  -5 66.7734 20.1093   3
  20   7  -5 40.0708 16.3545  13
  20   7  -5 56.3522 16.0131   9
  20  -7  -5 56.8989 18.2887  10
  18   7  -5 18.4636 16.4482   5
  18  -7  -5 26.5106 17.3062   3
  18   7  -5 6.86651 14.9583  13
  18   7  -5 12.3817 13.3487   9
  18  -7  -5 26.7216 15.8814  10
  16   7  -5 42.8501 15.7824   5
  16  -7  -5 33.5917 16.6534   3
  16   7  -5 51.9642 15.3859  13
  16   7  -5 26.2081 12.1420   9
  16  -7  -5 20.6032 15.0437  10
  14   7  -5 4.29714 13.4766   5
  14  -7  -5 11.6439 14.9933   3
  14   7  -5 12.2275 13.2207  13
  14  -7  -5 28.4413 13.6699  10
  12   7  -5 43.4475 12.7193   5
  12  -7  -5 33.4118 14.4411   3
  12   7  -5 34.5236 13.7739  13
  12  -7  -5 38.5952 13.3013  10
  10   7  -5-0.95641 11.6424   5
  10   7  -5-4.06646 12.7680  13
  10  -7  -5 3.69596 12.8978   3
   8   7  -5 186.911 15.9540   5
   8   7  -5 146.638 15.1363  13
   8  -7  -5 116.714 17.6653   3
  -8  -7   5 157.132 12.7999   4
   6   7  -5-4.66479 10.4114   5
   6   7  -5-4.37545 9.58838  13
  -6  -7   5-1.02940 8.52226   4
   4   7  -5 1.93900 9.73299  13
  -4  -7   5-3.79949 9.35898   4
  -2   7   5 1889.92 97.4854   6
   2   7  -5 1485.99 96.4837  13
   0  -7   5 1035.16 69.4242   4
   0   7   5 1371.84 70.7149   6
   2  -7   5 643.642 41.7592   4
   2   7   5 718.623 42.4338   6
  -2   7  -5 652.335 38.7170   9
   2  -7   5 727.337 42.4045   8
   4  -7   5-0.72534 10.9815   4
  -4   7  -5 15.5104 8.33199  13
   4  -7   5-5.62676 14.5317   8
   6  -7   5 196.146 19.3063   4
  -6   7  -5 188.114 15.0135  13
   6  -7   5 244.343 21.2081   8
   8  -7   5 763.031 49.3781   4
   8  -7   5 775.763 49.9228   8
  10  -7   5 8.07662 15.7620   4
  10   7   5-9.79589 18.7495   7
  10  -7   5-13.2583 17.9751   8
  12  -7   5 42.6399 16.2544   4
  12   7   5 21.2083 21.3498   7
  12  -7   5 12.7818 12.0900  11
  12  -7   5 55.3570 20.5361   8
  14  -7   5 67.0299 18.3678   4
  14   7   5 31.3909 22.7133   7
  14  -7   5 99.9476 23.0356   8
  16  -7   5 36.0767 18.4379   4
  16   7   5 49.3022 23.7239   7
  16  -7   5 49.1645 24.2088   8
  18  -7   5 27.2677 19.0379   4
  18   7   5 10.8965 19.8250   5
  18  -7   5 11.4579 25.4152   8
  21   8  -5 8.41531 19.0899   5
  21  -8  -5-5.36915 21.4842   3
  21   8  -5 4.48071 16.7765  13
  21   8  -5 27.1441 16.0918   9
  19   8  -5 72.6854 18.7508   5
  19  -8  -5 38.2576 20.0093   3
  19   8  -5 23.3566 16.9871  13
  19   8  -5 11.0466 15.0444   9
  17   8  -5 64.9385 17.4340   5
  17  -8  -5 56.7749 18.6849   3
  17   8  -5 45.6277 16.2912  13
  17   8  -5 50.0037 14.6304   9
  15   8  -5 13.6534 15.2323   5
  15   8  -5 4.01276 14.9549  13
  15  -8  -5-8.42372 15.9456   3
  13   8  -5 419.286 30.7131   5
  13   8  -5 431.263 30.7961  13
  13  -8  -5 390.070 30.8884   3
  11   8  -5 1.07655 12.5923   5
  11   8  -5-4.65770 12.6595  13
  11  -8  -5 11.9121 14.7087   3
   9   8  -5 2229.05 114.491   5
   9   8  -5 1732.31 113.238  13
   7   8  -5 1146.26 63.5262   5
   7   8  -5 958.220 63.1369  13
   5   8  -5 230.741 18.9451  13
  -3   8   5 171.710 16.9008   6
   3   8  -5 161.375 15.3155  13
  -1   8   5 3279.64 158.050   6
   1   8  -5 2410.09 156.374  13
   1  -8   5 168.840 17.3297   8
   3  -8   5 137.176 17.3172   4
   3  -8   5 186.629 18.2369   8
   5  -8   5 59.1352 14.0861   4
  -5   8  -5 54.6150 10.0061  13
   5  -8   5 86.1177 16.8383   8
   7  -8   5 1785.01 113.167   4
   7  -8   5 2095.00 114.074   8
   9  -8   5 906.831 56.8397   4
   9   8   5 811.974 59.3375   7
   9  -8   5 932.352 57.3188   8
  11  -8   5 140.121 20.3200   4
  11   8   5 138.537 25.3343   7
  11  -8   5 175.763 23.3803   8
  13  -8   5 134.740 20.2861   4
  13  -8   5 170.033 24.7477   8
  15  -8   5 67.7759 19.5105   4
  15   8   5 23.1995 23.8594   7
  15  -8   5 64.5145 24.0578   8
  17  -8   5-17.3533 19.6309   4
  17   8   5 19.2329 19.4095   5
  17  -8   5 3.34685 25.3430   8
  19  -8   5 197.009 26.2552   4
  20   9  -5-8.30875 19.2382   5
  20  -9  -5-15.3696 20.5406   3
  20   9  -5-5.53756 17.7213  13
  20   9  -5-7.43551 15.4938   9
  18   9  -5-6.72051 17.6164   5
  18  -9  -5-1.55589 18.4267   3
  18   9  -5 21.8713 16.9450  13
  18   9  -5 9.87032 13.5913   9
  16   9  -5 411.224 32.4670   5
  16   9  -5 376.947 30.8752  13
  16  -9  -5 414.147 32.9613   3
  14   9  -5 584.404 38.8528   5
  14   9  -5 536.198 38.2639  13
  14  -9  -5 534.391 39.8364   3
  12   9  -5 74.5873 15.3664   5
  12   9  -5 29.4872 13.0225  13
  12  -9  -5 66.0688 18.0260   3
  10   9  -5 40.4307 13.1813   5
  10   9  -5 23.4648 13.2996  13
   8   9  -5 4.62881 11.8543   5
   8   9  -5 11.4264 12.4564  13
   6   9  -5 168.989 16.2155   5
   6   9  -5 149.103 16.6969  13
   4   9  -5 1243.14 74.6095  13
   2   9  -5 807.109 49.8857  13
   0   9  -5 13.7707 10.5266  13
  -2   9  -5 16.4752 10.5300  13
   2  -9   5 12.4241 14.2444   8
   4  -9   5 6.36530 15.4232   8
   6  -9   5 71.9609 16.5656   4
   6   9   5 91.7872 21.7093   7
   6  -9   5 108.767 18.9545   8
   8  -9   5 187.489 20.3775   4
   8   9   5 224.630 27.3285   7
   8  -9   5 214.571 24.0018   8
  10  -9   5 180.183 22.0196   4
  10   9   5 129.219 25.2286   7
  10  -9   5 174.003 24.2220   8
  12  -9   5 91.9713 19.6468   4
  12  -9   5 133.000 23.3532   8
  14  -9   5 31.2547 18.7598   4
  14   9   5 49.1396 25.0346   7
  14  -9   5 31.7044 23.6012   8
  16  -9   5 18.9963 20.5637   4
  16   9   5 62.8664 25.6724   7
  16  -9   5 28.5681 26.0577   8
  18   9   5-12.1801 22.5763   5
  18  -9   5-0.79157 21.3307   4
  21  10  -5 40.6691 19.5392  13
  19  10  -5 313.949 29.7375   5
  19 -10  -5 333.063 31.0713   3
  19  10  -5 390.222 28.4994  13
  17  10  -5 25.7545 17.8376   5
  17  10  -5 4.95101 17.8407  13
  17 -10  -5 24.8856 20.8753   3
  15  10  -5 329.206 27.4855   5
  15  10  -5 296.188 27.3188  13
  15 -10  -5 300.419 30.5161   3
  13  10  -5 522.840 33.5986   5
  13  10  -5 380.413 30.8172  13
  11  10  -5-1.80620 13.8068   5
  11  10  -5 11.1993 13.9884  13
   9  10  -5-1.05061 13.4137   5
  -9  10   5 10.8962 16.6343   7
   9  10  -5 7.50488 13.7383  13
   7  10  -5 73.5879 13.3750   5
  -7  10   5 66.2659 18.2909   7
   7  10  -5 79.4367 14.9860  13
   5  10  -5 1300.72 78.9082   5
  -5  10   5 1319.14 81.5104   7
   5  10  -5 1376.59 80.2531  13
   3  10  -5 50.4034 13.6613  13
   1  10  -5 17.4377 12.0368  13
  -1 -10   5-4.61734 13.3547   8
   1  10   5 71.2934 19.9544   7
  -1  10  -5 50.9357 11.9801  13
   1 -10   5 64.1285 15.4386   8
   3  10   5 46.3374 19.6558   7
  -3  10  -5 33.2249 11.2852  13
   3 -10   5 40.4554 16.1959   8
   5  10   5 296.721 29.0337   7
   5 -10   5 269.174 25.0549   8
   7 -10   5 367.583 30.7080   4
   7  10   5 347.887 34.5881   7
   7 -10   5 458.478 31.6294   8
   9 -10   5 11.1664 16.0250   4
   9  10   5-2.77997 21.0492   7
   9 -10   5 30.0361 19.5098   8
  11 -10   5 238.838 25.5512   4
  11 -10   5 272.255 27.7502   8
  13 -10   5 16.0512 19.1850   4
  13  10   5 26.7590 25.3834   7
  13 -10   5 19.9676 23.5598   8
  15 -10   5 3.96608 20.3778   4
  15  10   5 1.05599 26.0728   7
  15 -10   5 18.1292 25.8768   8
  17  10   5 13.1986 22.0142   5
  17  10   5-9.56911 26.1681   7
  17 -10   5 20.0015 21.7211   4
  20  11  -5 94.2176 21.4262  13
  18  11  -5 104.446 21.7062   5
  18  11  -5 137.031 21.8827  13
  16  11  -5 44.8564 18.0925   5
  16  11  -5 36.5347 18.1402  13
  14  11  -5 97.6135 18.6580   5
  14  11  -5 92.1065 17.4021  13
  12  11  -5 46.9942 15.9801   5
  12  11  -5 24.3287 15.7099  13
  10  11  -5 54.1490 15.3227   5
  10  11  -5 50.4350 16.0627  13
   8  11  -5 72.9657 14.2313   5
   8  11  -5 60.7989 16.2675  13
   6  11  -5 101.183 14.2806   5
  -6  11   5 74.6179 20.4323   7
   6  11  -5 95.1345 15.9758  13
  -4  11   5 26.2416 19.5865   7
   4  11  -5-15.3231 13.5645  13
  -2  11   5 27.6122 18.7784   7
   2  11  -5 46.8149 13.6571  13
   0  11   5 46.3216 19.7557   7
   0  11  -5 35.0901 13.5309  13
   0 -11   5 24.1678 14.7726   8
   2  11   5 12.7940 20.6726   7
  -2  11  -5 28.0656 11.9051  13
   2 -11   5 37.3601 15.9875   8
   4  11   5 0.89622 21.3208   7
   4 -11   5 43.9261 16.8606   8
   6  11   5 102.408 23.2923   7
   6 -11   5 57.3286 18.6402   8
   8 -11   5 8.74426 17.5940   4
   8  11   5 33.0985 23.1148   7
   8 -11   5 25.4307 19.9034   8
  10 -11   5 0.65844 16.8436   4
  10  11   5 38.0331 23.8593   7
  10 -11   5 32.9931 21.4085   8
  12 -11   5 88.5484 22.2653   4
  12  11   5 98.1389 26.8924   7
  12 -11   5 80.4786 24.3345   8
  14 -11   5 88.6591 23.0543   4
  14  11   5 34.5789 28.2976   7
  14 -11   5 75.6610 26.9964   8
  16  11   5-21.2970 26.4315   7
  16 -11   5 22.6309 22.4386   4
  18  11   5 23.2522 30.6921   7
  19  12  -5 99.7346 22.5036  13
  17  12  -5 27.0944 19.0070   5
  17  12  -5-16.7118 20.5099  13
  15  12  -5 62.5610 18.5143   5
  15  12  -5 67.3581 18.0862  13
  13  12  -5 582.848 38.7441   5
  13  12  -5 458.313 37.5197  13
  11  12  -5 119.446 18.1920   5
  11  12  -5 83.4030 17.6995  13
   9  12  -5 45.0112 14.8695   5
   9  12  -5 16.4838 16.2298  13
   7  12  -5 163.107 17.7962   5
  -7  12   5 136.220 22.8669   7
   7  12  -5 155.263 19.9542  13
  -5  12   5 625.107 45.2255   7
   5  12  -5 643.487 43.0367  13
  -3  12   5 218.366 25.1274   7
   3  12  -5 167.747 19.7488  13
  -1  12   5 133.424 24.1407   7
   1  12  -5 166.539 19.0070  13
   1  12   5 10.4677 20.9172   7
  -1  12  -5 4.07942 12.9670  13
   1 -12   5 26.0430 16.0728   8
   3  12   5 28.5482 21.6002   7
   3 -12   5 32.9872 17.2811   8
   5  12   5 89.3508 24.5215   7
   5 -12   5 101.927 20.1740   8
   7  12   5 264.194 31.6793   7
   7 -12   5 309.163 28.3577   8
   9 -12   5 24.3935 19.1610   4
   9  12   5 27.3183 25.9433   7
   9 -12   5-9.50039 22.5768   8
  11 -12   5 270.987 28.7749   4
  11  12   5 258.328 33.4090   7
  11 -12   5 329.114 31.8155   8
  13 -12   5 33.7855 22.6708   4
  13  12   5 25.8402 27.9707   7
  13 -12   5 33.2254 25.7981   8
  15  12   5 57.9837 28.7332   7
  15 -12   5 24.0047 23.5658   4
  16  13  -5 73.3461 20.0701   5
  16  13  -5 62.2657 19.9410  13
  14  13  -5 30.1371 18.7764   5
  14  13  -5 16.1756 17.7048  13
  12  13  -5 310.771 26.9173   5
  12  13  -5 262.638 27.1170  13
  10  13  -5 12.3881 15.4050   5
  10  13  -5 41.4361 17.8985  13
   8  13  -5 277.498 23.7056   5
   8  13  -5 252.975 25.5609  13
  -6  13   5 806.353 53.6687   7
   6  13  -5 742.073 50.7179  13
  -4  13   5 388.339 33.3487   7
   4  13  -5 335.322 28.7432  13
  -2  13   5 25.1082 21.9932   7
   2  13  -5 15.8067 14.7383  13
   0  13   5 246.022 29.9631   7
   0  13  -5 266.200 23.8118  13
   2  13   5 97.6588 23.5745   7
  -2  13  -5 46.5599 14.6804  13
   2 -13   5 93.6513 19.1799   8
   4  13   5 29.0426 23.6300   7
   4 -13   5 32.2875 19.3471   8
   6  13   5 72.0686 26.1064   7
   6 -13   5 82.0118 21.8515   8
   8  13   5 26.9144 25.3973   7
   8 -13   5 22.8097 22.1655   8
  10 -13   5 131.776 23.7992   4
  10 -13   5 137.373 26.3864   8
  12 -13   5 342.129 33.3508   4
  12  13   5 309.428 37.6675   7
  12 -13   5 353.502 35.8531   8
  14  13   5 244.296 36.3764   7
  15  14  -5 21.2148 19.5634   5
  15  14  -5 18.5558 17.4245  13
  13  14  -5 118.974 20.3869   5
  13  14  -5 104.073 21.6866  13
  11  14  -5 55.2567 17.2167   5
  11  14  -5 37.4356 19.1761  13
   9  14  -5 27.3118 15.6843   5
   9  14  -5 17.5016 18.4351  13
   7  14  -5 352.677 30.2311  13
  -5  14   5 73.4531 23.3169   7
   5  14  -5 87.3744 18.3426  13
  -3  14   5 117.999 24.7404   7
   3  14  -5 100.081 18.6058  13
  -1  14   5 117.911 25.9634   7
   1  14  -5 117.471 18.7975  13
   1  14   5 31.5938 23.8301   7
  -1  14  -5 28.4564 15.6148  13
   3  14   5 11.7384 23.7418   7
   5  14   5-3.35813 24.5100   7
   5 -14   5 1.19209 20.4111   8
   7  14   5 339.240 34.8258   7
   7 -14   5 262.336 30.1644   8
   9 -14   5 181.168 27.6648   4
   9  14   5 224.828 33.1872   7
   9 -14   5 223.989 28.5558   8
  11 -14   5 40.4587 21.0039   4
  11  14   5 22.3837 27.5714   7
  11 -14   5 38.7713 27.1823   8
  14  15  -5 262.287 27.4401   5
  12  15  -5 59.6294 18.8162   5
  12  15  -5 22.7329 20.4206  13
  10  15  -5-15.4341 17.0223   5
  10  15  -5 23.8162 19.0572  13
   8  15  -5 15.8067 19.0280  13
  -6  15   5 68.7554 24.3322   7
   6  15  -5 53.6678 19.3486  13
  -4  15   5 176.117 26.9283   7
   4  15  -5 100.067 21.1032  13
  -2  15   5 10.1282 24.6828   7
   2  15  -5 11.9335 17.1330  13
   0  15   5 12.7872 23.9836   7
   0  15  -5-8.15145 16.6327  13
   2  15   5 19.0442 25.3382   7
  -2  15  -5 8.92759 16.0735  13
   2 -15   5 5.40612 19.9572   8
   4  15   5 25.9126 26.9087   7
   4 -15   5 17.6183 21.4093   8
   6  15   5-19.7537 26.6767   7
   6 -15   5-2.69401 22.7943   8
   8  15   5 49.3415 28.4297   7
   8 -15   5 89.3446 25.2057   8
  10 -15   5 64.0798 26.7872   8
  13  16  -5 4.27638 19.0531   5
  11  16  -5-30.0469 18.4273   5
   9  16  -5 7.00461 20.7828  13
   7  16  -5 81.5692 21.6495  13
  -5  16   5 10.8309 24.8541   7
   5  16  -5 25.8081 18.8303  13
  -3  16   5 31.9751 25.2661   7
   3  16  -5 39.9145 19.4958  13
  -1  16   5 33.5188 25.5021   7
   1  16  -5-2.09687 18.3160  13
   1  16   5 87.5385 26.8659   7
  -1  16  -5 70.4453 19.1630  13
   3  16   5 7.15049 26.9381   7
   3 -16   5 33.9872 22.2890   8
   5  16   5 98.8665 29.3460   7
   5 -16   5 89.2808 24.0377   8
   7  16   5-23.6562 29.5144   7
   7 -16   5 36.2987 25.4310   8
   9 -16   5-9.38293 27.7999   8
   6  17  -5 30.1512 20.6592  13
  -4  17   5 40.4630 28.7794   7
   4  17  -5 45.7887 20.7801  13
  -2  17   5 15.3069 27.3027   7
   2  17  -5-10.0363 19.0970  13
   0  17   5 29.3375 28.9799   7
   0  17  -5 120.912 21.3039  13
   2  17   5 31.7083 28.9373   7
   6 -17   5 39.3262 26.0464   8
  -3  18   5 33.3827 31.1543   7
   3  18  -5 51.8643 22.8261  13
   1  18  -5 591.680 45.6280  13
  -1  18   5 667.705 54.3167   7
  24   0  -6 59.9034 20.5491   3
  24   0  -6 103.185 17.4239   9
  22   0  -6 902.390 60.8274   3
  22   0  -6 970.659 60.4235   9
  20   0  -6 543.075 38.4944   3
  20   0  -6 556.333 38.0175   9
  18   0  -6 434.017 33.4744   3
  18   0  -6 535.852 33.9779   9
  16   0  -6 26.7737 12.5455   3
  16   0  -6 6.71411 10.0160   9
  14   0  -6 363.519 27.2342   3
  14   0  -6 413.156 27.2321   9
  12   0  -6 965.084 54.1907   3
 -12   0   6 841.140 51.5261  11
  12   0  -6 1003.38 54.7472   9
  10   0  -6 762.126 44.6929   3
 -10   0   6 699.255 43.1289  11
  10   0  -6 790.684 45.2636   9
  -8   0   6 208.550 14.3723  11
   8   0  -6 202.809 15.8310   9
   6   0  -6 153.936 12.3491   3
  -6   0   6 142.554 11.7232  11
   4   0  -6 1936.17 115.448   3
  -4   0   6 2117.05 115.927  11
   2   0  -6 7.16065 5.51506   3
  -2   0   6 5.88075 7.53984  11
   2   0  -6 8.07076 6.89143  10
   0   0   6 621.077 37.9979   4
   0   0   6 585.914 37.6750  11
   0   0  -6 644.927 36.7691  10
   4   0   6 1166.60 67.4119   4
   4   0   6 1114.49 67.1382  11
   6   0   6 527.777 32.6274   4
   6   0   6 506.755 31.7833  11
   6   0   6 496.539 29.1767   3
   8   0   6 40.0705 11.6087   4
  10   0   6 18.8587 12.0983   4
  12   0   6 533.573 34.8620   4
  12   0   6 509.331 35.0398  12
  14   0   6 32.1919 13.8399   4
  14   0   6 32.2221 15.9413  12
  14   0   6 50.9898 18.9022  14
  16   0   6 49.8591 15.3013   4
  16   0   6 73.4537 21.2605  14
  18   0   6 476.938 40.3247  14
  20   0   6 109.592 28.2445  14
  23  -1  -6 232.005 24.7789   3
  23   1  -6 214.837 25.1187   3
  23  -1  -6 260.042 22.8626   9
  23   1  -6 215.079 22.8827   9
  21   1  -6 23.9880 16.2785   3
  21  -1  -6 12.1408 16.4893   3
  21  -1  -6-0.71632 12.6682   9
  21   1  -6 17.9336 13.6935   9
  19  -1  -6 286.774 25.0337   3
  19   1  -6 252.169 24.1135   3
  19  -1  -6 290.284 23.0457   9
  19   1  -6 276.729 23.0575   9
  17  -1  -6 65.1546 14.9941   3
  17   1  -6 63.2402 15.1052   3
  17  -1  -6 90.6568 12.7091   9
  17   1  -6 87.6143 13.4481   9
  15   1  -6-0.95322 12.3023   3
  15  -1  -6 4.58187 11.6845   3
  15  -1  -6 4.69244 9.26882   9
  15   1  -6 3.69570 9.80284   9
  13  -1  -6 315.452 22.5014   3
  13   1  -6 269.652 22.5511   3
  13  -1  -6 335.986 22.5050   9
  13   1  -6 294.421 21.9880   9
  11   1  -6 240.467 15.5439   4
  11  -1  -6 250.076 19.1435   3
  11   1  -6 246.898 19.0723   3
  11  -1  -6 277.439 19.0617   9
  11   1  -6 253.645 18.6636   9
  -9   1   6 89.6970 8.47181  11
   9  -1  -6 90.8617 10.8641   9
   9   1  -6 99.3297 10.6722   9
   7  -1  -6 655.751 39.2284   3
   7   1  -6 631.297 39.2306   3
  -7   1   6 656.178 38.5403  11
   5  -1  -6 104.334 9.84039   3
   5   1  -6 79.2520 9.54986   3
  -5   1   6 107.533 9.66516  11
   5   1  -6 99.6707 10.1779   9
   5  -1  -6 103.578 10.3819  10
   3   1  -6 12.3804 5.97484   3
   3  -1  -6 24.0748 7.19499   3
  -3  -1   6 29.5094 8.49905   4
  -3   1   6 23.6847 7.52555  11
   3  -1  -6 23.8203 8.26007  10
   1   1  -6 57.1298 5.45347   3
  -1  -1   6 72.2291 10.2068   4
  -1   1   6 68.3472 9.01557  11
  -1  -1   6 87.4689 9.43563  11
   1  -1  -6 72.3515 8.63116  10
   1   1   6 351.860 23.7474   3
  -1   1  -6 519.456 24.4512  10
   3   1   6 803.184 46.0739   3
   5   1   6 1422.59 79.8489   4
   5  -1   6 1334.43 80.0129   4
   5  -1   6 1315.96 79.6859  11
   5   1   6 1360.48 77.8745  10
   7  -1   6 195.445 16.1428   4
   7   1   6 166.869 15.3710   4
   7  -1   6 152.224 11.3365   3
   7  -1   6 187.294 14.8074  11
   9   1   6-11.5504 11.2942   4
   9  -1   6 4.92026 11.8325   4
   9   1   6 0.32807 12.8739  12
  11   1   6 49.7292 12.2783   4
  11  -1   6 54.1276 12.9392   4
  11   1   6 30.1483 14.9345  12
  13  -1   6 130.181 16.9930   4
  13   1   6 174.268 19.4617  12
  13   1   6 168.457 21.1264  14
  15  -1   6-2.90981 14.2554   4
  15   1   6 8.80935 16.8735  12
  15   1   6 4.59618 19.0491  14
  17  -1   6 112.978 18.9772   4
  17   1   6 186.313 25.7874  14
  17  -1   6 160.935 24.0985  14
  19  -1   6 238.424 29.2891  14
  19   1   6 188.514 29.2577  14
  21  -1   6 143.267 29.2971  14
  24  -2  -6-0.83197 14.3932   9
  24   2  -6 6.15796 14.9528   9
  24  -2  -6 14.8915 17.7821  10
  22  -2  -6 141.922 20.6604   3
  22   2  -6 139.706 20.9040   3
  22  -2  -6 114.845 17.3537   9
  22   2  -6 161.409 18.4585   9
  22  -2  -6 86.5300 18.9897  10
  20   2  -6 141.899 20.3098   3
  20  -2  -6 153.494 20.3664   3
  20  -2  -6 151.205 17.6503   9
  20   2  -6 163.727 17.9617   9
  18  -2  -6 23.9852 14.1367   3
  18   2  -6 56.5789 15.3252   3
  18  -2  -6 11.9454 11.7057   9
  18   2  -6 29.1560 12.0683   9
  16  -2  -6 97.7720 15.2970   3
  16   2  -6 127.573 16.5342   3
  16   2  -6 140.534 15.2020   9
  16  -2  -6 134.309 14.6984   9
  14  -2  -6 3.79764 11.2511   3
  14   2  -6 11.2462 12.2180   3
  14   2  -6 18.4349 11.1106  13
  14  -2  -6 15.0168 9.96698   9
  14   2  -6 18.4048 10.6429   9
  12  -2  -6 30.5524 10.5624   3
  12   2  -6 38.1856 11.3686  13
  12  -2  -6 19.6989 9.18221   9
  12   2  -6 19.3974 9.69045   9
  10  -2  -6 74.5721 10.9667   3
  10   2  -6 57.7478 6.55012   4
 -10   2   6 75.5448 9.12381  12
  10   2  -6 91.5480 11.8786  13
  10  -2  -6 72.0885 10.6956   9
  10   2  -6 84.0650 10.5012   9
   8   2  -6 12.2600 9.66208  13
   8   2  -6 16.4084 7.62332   9
   8  -2  -6 15.5122 8.93029  10
   6  -2  -6 48.9559 8.92371   3
   4  -2  -6 404.904 26.1762   3
  -4  -2   6 441.762 26.3688   4
   4   2  -6 423.623 26.1452   9
   4  -2  -6 389.479 26.6811  10
  -2  -2   6 14.4760 8.79868   4
   2  -2  -6 8.99733 8.20708   3
   2  -2  -6 11.7260 8.14186  10
   0   2   6 10.2363 4.14037   3
   2   2   6 520.046 28.4436   3
   2  -2   6 442.230 28.2788   9
  -2   2  -6 480.381 27.7952  10
   4  -2   6 174.869 15.0398  11
   4  -2   6 193.231 16.0814   4
   6   2   6 523.660 33.0695  12
   6  -2   6 479.214 31.9651  11
   6  -2   6 520.517 32.8292   4
   8   2   6 365.567 23.8079   6
   8   2   6 337.927 24.6257  12
   8  -2   6 313.608 22.8828  11
   8  -2   6 290.329 23.6560   4
  10  -2   6 191.195 17.5453   4
  10  -2   6 153.561 15.1786  11
  10   2   6 152.933 18.9552  14
  10   2   6 154.767 18.5890  12
  12  -2   6 73.8230 15.2675   4
  12   2   6 96.5028 18.3704  14
  12   2   6 86.2156 17.2789  12
  14  -2   6 85.6686 16.5421   4
  14   2   6 104.315 19.1504  12
  14   2   6 135.077 20.7444  14
  16  -2   6 34.7710 15.9458   4
  16   2   6 39.9815 21.9709  14
  18   2   6 46.4507 24.1073  14
  18  -2   6 50.3771 23.2750  14
  20  -2   6 23.8129 24.8978  14
  20   2   6 49.4708 25.0833  14
  23   3  -6 82.4188 20.9138   3
  23  -3  -6 121.399 20.0414   3
  23  -3  -6 104.449 17.6009   9
  23   3  -6 76.3495 17.1750   9
  23  -3  -6 69.8610 20.4058  10
  21   3  -6 70.4329 18.6075   3
  21  -3  -6 67.7090 17.3653   3
  21  -3  -6 45.2399 14.4946   9
  21   3  -6 72.3263 15.8839   9
  21  -3  -6 64.6064 18.1277  10
  19  -3  -6 359.625 29.7552   3
  19   3  -6 379.591 30.5548   3
  19  -3  -6 388.398 28.9941   9
  19   3  -6 456.493 30.6978   9
  19  -3  -6 350.592 28.9674  10
  17  -3  -6 17.3221 13.3714   3
  17   3  -6 27.0474 14.5227   3
  17   3  -6 11.5563 13.2998  13
  17  -3  -6 32.7875 11.7624   9
  17   3  -6 18.1371 11.9269   9
  17  -3  -6 5.04187 12.8292  10
  15  -3  -6 25.9697 12.0174   3
  15   3  -6 3.48040 11.9304  13
  15  -3  -6 12.4252 10.4053   9
  15   3  -6 9.42592 10.4651   9
  15  -3  -6 25.7065 11.9653  10
  13  -3  -6 775.847 50.4200   3
  13   3  -6 882.492 51.0272  13
  13   3  -6 870.281 51.3538   9
  13  -3  -6 802.119 50.4018  10
  13  -3  -6 779.930 51.1602   9
  11  -3  -6 16.9780 9.93965   3
  11   3  -6-0.36975 10.8117  13
  11   3  -6 6.69757 8.79371   9
  11  -3  -6 7.53555 10.5548  10
   9  -3  -6 1.84164 9.59186   3
   9   3  -6 3.05430 10.1987  13
  -9   3   6 0.70395 8.78063  12
   9   3  -6 5.41541 8.15455   9
   9  -3  -6-2.01342 9.94115  10
  -7  -3   6 370.098 23.0653   4
   7   3  -6 347.280 25.0638  13
  -7   3   6 363.126 24.0805  12
   7  -3  -6 395.895 25.1297  10
  -5  -3   6 339.921 21.8396   4
   5  -3  -6 351.738 22.8850   3
  -5   3   6 298.103 22.5171  12
   5   3  -6 351.819 21.9759   9
  -3  -3   6 248.790 17.3050   4
  -3   3   6 230.527 17.9895  12
   3   3  -6 267.847 16.3238   9
   3  -3  -6 233.245 17.5848  10
  -1  -3   6 679.091 41.3363   4
   1  -3   6 252.188 15.4953   9
   3  -3   6 29.7086 10.5132   4
   3   3   6 29.8462 11.7713  12
   3  -3   6 29.9984 4.07597   9
   5   3   6 733.707 28.3517   6
   5  -3   6 685.084 27.9982   4
   5  -3   6 669.359 27.2266  11
   5   3   6 662.516 27.9701  12
   7  -3   6 4.62665 11.9418   4
   7   3   6 14.7703 13.8839  12
   7   3   6 4.02595 13.0050  14
   7  -3   6 8.08694 9.69406  11
   9   3   6 218.167 19.0421   6
   9   3   6 187.583 20.1674  12
   9   3   6 212.577 20.6227  14
   9  -3   6 191.933 16.9466  11
   9  -3   6 206.989 18.7300   4
  11   3   6 184.893 19.5548  12
  11  -3   6 163.707 16.1820  11
  11   3   6 175.702 19.9193  14
  11  -3   6 173.730 18.2046   4
  13   3   6 27.9801 18.6176  12
  13   3   6 47.5185 18.8082  14
  13  -3   6 38.8075 14.5475   4
  15   3   6 17.3371 17.9518  12
  15   3   6-1.34454 21.5241  14
  15  -3   6 29.7113 15.7938   4
  17   3   6 61.3416 22.8487  14
  17  -3   6 27.1539 16.8889   4
  19   3   6 288.827 29.6689  14
  19  -3   6 234.856 28.5255  14
  24  -4  -6-6.47279 20.2763  10
  22   4  -6 26.1466 17.9364   3
  22  -4  -6 23.9009 19.2897   3
  22   4  -6 2.72841 15.4479   9
  22  -4  -6-1.46572 18.9147  10
  20   4  -6 99.2168 18.6032   5
  20  -4  -6 78.7458 18.5797   3
  20   4  -6 87.4617 18.8296   3
  20   4  -6 80.0576 16.5849  13
  20   4  -6 74.1913 16.0515   9
  20  -4  -6 96.4794 18.4420  10
  18   4  -6 80.9748 17.4461   5
  18  -4  -6 41.3992 16.1169   3
  18   4  -6 39.7076 14.9496  13
  18   4  -6 58.9825 14.1712   9
  18  -4  -6 53.0927 16.1331  10
  16   4  -6 53.7174 15.0353   5
  16  -4  -6 34.8641 14.1934   3
  16   4  -6 62.2216 14.2442  13
  16   4  -6 75.9227 13.3222   9
  16  -4  -6 49.6437 14.3551  10
  14   4  -6 112.519 16.4270   5
  14  -4  -6 95.8541 15.5602   3
  14   4  -6 121.017 14.9820  13
  14   4  -6 152.974 14.9946   9
  14  -4  -6 121.125 16.0356  10
  12   4  -6 71.1472 13.8389   5
  12  -4  -6 81.4316 13.8419   3
  12   4  -6 78.1537 12.6077  13
  12   4  -6 57.5290 11.6789   9
  12  -4  -6 87.1020 14.0433  10
  10  -4  -6 19.3925 11.3456   3
  10   4  -6 11.8640 10.1389  13
  10  -4  -6 21.3443 11.2621  10
  10   4  -6 16.6953 8.63599   9
  -8  -4   6 187.353 13.9004   4
   8  -4  -6 225.530 17.4321   3
  -8   4   6 201.397 16.2225  12
   8   4  -6 166.436 16.2328  13
   8   4  -6 188.434 15.5115   9
   8  -4  -6 217.973 17.1493  10
  -6  -4   6 589.341 39.2206   4
  -6   4   6 724.530 38.5661  14
  -6   4   6 649.522 40.2908  12
   6   4  -6 597.159 40.2846  13
   6  -4  -6 675.095 40.7133  10
   4  -4  -6 168.511 16.6061   3
  -4  -4   6 183.855 14.9566   4
  -4   4   6 205.558 16.8613  12
   4   4  -6 210.045 14.2675   9
  -2  -4   6 4.75702 9.03054   4
   2   4  -6 9.90405 5.86906   9
   0   4  -6 445.807 28.5679  13
   2   4   6 18.1545 11.4896   6
   2   4   6 5.09070 12.0689  12
  -2   4  -6 7.66381 5.67539   3
   2  -4   6-2.45180 10.1580   4
   4   4   6 753.215 39.8176   6
   4   4   6 655.125 39.3967  14
   4   4   6 672.674 39.7512  12
   4  -4   6 630.367 39.0499   4
  -4   4  -6 577.071 35.8098   3
   6   4   6 2831.56 152.688   6
   6   4   6 2566.23 152.462  12
   6   4   6 2659.46 152.598  14
   6  -4   6 2498.09 152.518   4
   8   4   6 1008.45 56.3777   6
   8   4   6 893.675 55.8890  14
   8  -4   6 915.262 55.0587  11
   8   4   6 860.780 55.8325  12
   8  -4   6 857.516 55.5405   4
  10  -4   6 50.5708 11.3466  11
  10   4   6 42.5302 17.3318  12
  10   4   6 39.3474 16.3278  14
  10  -4   6 58.6791 14.2810   4
  12   4   6 139.183 20.1716  12
  12  -4   6 85.7002 14.0089  11
  12   4   6 168.322 21.7633  14
  12  -4   6 109.550 17.3707   4
  14   4   6 71.8896 20.8380  14
  14  -4   6 12.6146 15.7019   4
  16   4   6 92.3294 22.1790  14
  16  -4   6-4.10437 17.1807   4
  18   4   6 154.134 27.1448  14
  18  -4   6 95.0967 19.6698   4
  20   4   6 27.2945 19.9552   5
  23   5  -6 101.791 22.6746   3
  23  -5  -6 155.227 24.4611   3
  23   5  -6 152.615 23.5329   5
  23   5  -6 137.479 20.8852   9
  23  -5  -6 131.061 23.9510  10
  21  -5  -6 7.17614 18.8950   3
  21   5  -6 6.24067 18.7736   3
  21   5  -6 15.2675 18.5059   5
  21   5  -6 35.7525 15.6279   9
  21  -5  -6 15.0774 18.2325  10
  19   5  -6 13.1408 16.6897   5
  19  -5  -6 15.6066 17.0441   3
  19   5  -6 13.2674 15.5015  13
  19  -5  -6 21.4400 17.0661  10
  19   5  -6 10.2812 13.8294   9
  17   5  -6 828.243 54.0412   5
  17  -5  -6 777.219 53.3115   3
  17   5  -6 837.830 52.0921  13
  17   5  -6 796.695 53.0021   9
  17  -5  -6 872.190 53.1573  10
  15   5  -6 437.202 33.6139   5
  15  -5  -6 477.844 33.4813   3
  15   5  -6 444.526 31.6473  13
  15   5  -6 462.292 32.2496   9
  15  -5  -6 466.315 32.6467  10
  13   5  -6 8.30208 12.5632   5
  13  -5  -6 24.0343 13.4539   3
  13   5  -6 11.5935 11.6859  13
  13  -5  -6 6.35091 12.4194  10
  13   5  -6-2.20113 10.2966   9
  11   5  -6 51.7569 12.8719   5
  11  -5  -6 38.6480 13.0882   3
  11   5  -6 51.7241 12.3072  13
  11  -5  -6 32.1447 12.3931  10
  11   5  -6 36.7895 10.3008   9
  -9  -5   6 1653.95 97.7751   4
   9   5  -6 1688.88 100.521   5
   9  -5  -6 1878.84 100.273   3
   9   5  -6 1591.53 99.8707  13
   9   5  -6 1745.26 99.9573   9
   9  -5  -6 1768.54 100.070  10
   7  -5  -6 4402.49 263.580   3
  -7  -5   6 4568.46 261.928   4
   7   5  -6 4488.54 263.320  13
   7   5  -6 4874.63 263.267   9
   7  -5  -6 4649.50 263.334  10
  -5  -5   6-2.69475 8.21692   4
  -5   5   6-2.42393 11.8393  12
   5   5  -6-2.29437 9.79855  13
  -5   5   6 0.38466 8.07911  14
   5   5  -6-5.46623 7.20579   9
  -3  -5   6 6.30342 9.39248   4
  -3   5   6 13.5151 10.1075  14
   3   5  -6 0.48085 6.36111   9
  -1   5   6 843.490 49.1588   6
  -1   5   6 823.810 48.2188  14
   1   5  -6 770.697 46.8384   9
   1   5   6 764.756 43.8008   6
  -1   5  -6 657.776 42.4849  13
   1   5   6 757.333 44.2210  12
   1  -5   6 663.295 43.1893   4
   3   5   6 389.220 27.0147   6
   3   5   6 408.200 27.7813  14
   3   5   6 375.008 27.7624  12
   3  -5   6 380.938 26.7888   4
   5   5   6 3667.83 205.289   6
   5   5   6 3608.03 205.433  12
   5   5   6 3459.26 205.029  14
   5  -5   6 3528.09 205.164   4
   7   5   6 60.8369 14.6874   6
   7   5   6 60.2467 16.5374  12
   7   5   6 55.7666 16.2174  14
   7  -5   6 51.2602 13.6222   4
   9   5   6 489.540 34.3326  14
   9  -5   6 432.721 30.8116  11
   9   5   6 488.163 33.9116  12
   9  -5   6 472.218 32.4346   4
  11   5   6 137.451 20.3985  12
  11  -5   6 121.295 14.7811  11
  11   5   6 175.754 21.3015  14
  11  -5   6 143.088 17.9152   4
  13  -5   6 45.7139 14.4866  11
  13  -5   6 91.3414 18.0333   4
  15   5   6 182.469 23.9407  14
  15  -5   6 96.3107 19.8679   4
  17   5   6 448.153 39.0721  14
  17  -5   6 481.281 36.1174   4
  19  -5   6 10.6531 18.6103   4
  19   5   6 0.87697 20.2017   5
  22  -6  -6 55.6158 21.4583   3
  22   6  -6 16.5935 19.3620   5
  22  -6  -6 15.5103 18.6892  10
  22   6  -6 20.9010 16.1180   9
  20   6  -6 79.7003 18.9041   5
  20  -6  -6 77.6296 20.4960   3
  20   6  -6 72.3838 17.1218  13
  20  -6  -6 58.4583 18.3266  10
  20   6  -6 27.8043 15.4096   9
  18   6  -6-0.75227 16.4857   5
  18  -6  -6 2.81466 17.1314   3
  18   6  -6 4.87485 14.1378  13
  18  -6  -6 3.12941 15.9295  10
  18   6  -6-3.05282 12.8256   9
  16   6  -6 136.604 18.5102   5
  16  -6  -6 142.784 18.9283   3
  16   6  -6 125.155 16.9986  13
  16  -6  -6 93.9898 17.4406  10
  16   6  -6 136.978 16.3383   9
  14   6  -6 56.2879 15.0050   5
  14  -6  -6 75.4735 15.8667   3
  14   6  -6 69.6484 14.8547  13
  14   6  -6 63.2216 12.9270   9
  14  -6  -6 65.7965 14.7117  10
  12   6  -6 54.4716 13.7495   5
  12  -6  -6 32.6810 14.2568   3
  12   6  -6 58.4407 13.2175  13
  12   6  -6 31.6281 10.9715   9
  12  -6  -6 52.2673 13.6027  10
  10   6  -6 78.6722 13.8182   5
  10  -6  -6 95.2077 14.9764   3
  10   6  -6 63.3986 12.9552  13
  10   6  -6 61.6037 10.9426   9
  10  -6  -6 76.3577 13.5057  10
   8   6  -6 61.5748 12.5607   5
   8  -6  -6 40.9280 13.3096   3
  -8  -6   6 69.9811 9.10318   4
   8   6  -6 58.7532 12.2746  13
   8   6  -6 59.6569 9.77594   9
  -6  -6   6 14.4082 8.58285   4
   6   6  -6 18.4495 10.8233  13
  -4   6   6 10.1305 11.6739   6
   4   6  -6 21.4855 10.4951  13
   4   6  -6 27.2551 7.29972   9
  -2   6   6 1244.37 69.5203   6
  -2   6   6 1189.23 68.2612  14
   2   6  -6 1117.15 68.6829  13
  -2   6   6 1065.43 69.1694  12
   2   6  -6 1176.91 67.6303   9
   0   6   6 526.608 32.2004   6
   0  -6   6 455.059 31.5843   4
   0   6   6 555.869 33.5315  12
   0   6  -6 466.645 28.9031   9
   2   6   6 10.6219 11.8637   6
   2   6   6-5.01966 13.9259  12
   2   6   6 0.61500 12.7201  14
   2  -6   6-4.65826 11.1051   4
   4   6   6 30.9064 13.8714   6
   4   6   6 25.8691 15.0431  12
   4   6   6 24.1792 14.3675  14
   4  -6   6 57.6214 13.0954   4
   6   6   6 80.2528 15.7981   6
   6   6   6 116.848 17.4619  12
   6   6   6 102.044 17.0901  14
   6  -6   6 124.044 15.7835   4
   8   6   6 11.7673 16.2177  14
   8  -6   6 10.2682 14.0023   4
  10   6   6 219.122 22.9665  14
  10  -6   6 216.148 18.8758  11
  10  -6   6 208.627 21.1035   4
  12  -6   6 182.031 17.7316  11
  12   6   6 173.730 23.1067  14
  12  -6   6 175.526 20.9532   4
  14   6   6 20.9215 22.5808   7
  14   6   6 20.1151 20.7419  14
  14  -6   6 12.8226 16.9515   4
  16  -6   6-36.1260 19.1650   4
  18  -6   6 13.2864 20.1614   4
  18   6   6-10.6784 20.4805   5
  23  -7  -6 3.91904 20.0725  10
  21   7  -6-20.8790 18.6134   5
  21  -7  -6 12.8314 19.9387   3
  21   7  -6 1.90180 17.0149  13
  21  -7  -6-2.17811 18.7051  10
  21   7  -6-1.83872 15.1192   9
  19   7  -6 12.3311 17.2015   5
  19  -7  -6 16.2644 18.8043   3
  19   7  -6 7.72422 15.3866  13
  19  -7  -6 8.70290 17.0728  10
  19   7  -6 15.2843 14.6433   9
  17   7  -6 117.665 19.3580   5
  17  -7  -6 126.869 20.1960   3
  17   7  -6 124.983 18.1810  13
  17   7  -6 120.403 17.0956   9
  17  -7  -6 142.689 18.8998  10
  15   7  -6 210.446 21.7675   5
  15  -7  -6 224.944 22.6651   3
  15   7  -6 209.468 21.0676  13
  15   7  -6 182.920 19.9980   9
  15  -7  -6 219.719 21.1041  10
  13   7  -6 1.20417 13.6248   5
  13  -7  -6 20.5912 15.1291   3
  13   7  -6 12.9197 12.8352  13
  13   7  -6 8.22383 10.4533   9
  13  -7  -6 5.17214 13.4385  10
  11   7  -6 70.2073 13.9965   5
  11  -7  -6 35.0267 14.6219   3
  11   7  -6 54.0540 13.7672  13
  11   7  -6 33.3556 10.5988   9
   9   7  -6 1002.16 55.1365   5
   9  -7  -6 805.244 55.5425   3
  -9  -7   6 846.989 51.7897   4
   9   7  -6 895.651 54.6125  13
   9   7  -6 906.587 54.0787   9
  -7   7   6 727.064 43.5774   6
   7   7  -6 708.544 44.4544   5
  -7  -7   6 691.772 42.2975   4
   7   7  -6 690.653 44.2248  13
   7   7  -6 696.141 43.2023   9
  -5   7   6 92.5593 13.4177   6
   5   7  -6 77.4346 13.2026  13
  -3   7   6 9.23621 11.7612   6
   3   7  -6 4.64920 10.8792  13
   3   7  -6 11.7918 6.54378   9
  -1   7   6 492.862 30.7096   6
  -1  -7   6 423.984 29.7975   4
   1   7  -6 410.258 28.9552  13
   1   7  -6 451.404 27.1948   9
   1  -7   6 876.301 51.7209   4
   1   7   6 969.598 52.2419   6
  -1   7  -6 796.363 48.3636   9
   3   7   6 195.895 19.5614   6
   3  -7   6 201.101 19.3740   4
   3   7   6 216.407 20.5650  14
   5   7   6 399.090 28.6052   6
   5  -7   6 376.877 28.8733   4
   5   7   6 385.641 29.3799  14
  -5   7  -6 368.464 25.5539  13
   5  -7   6 454.974 29.6400   8
   7  -7   6 74.8788 15.5913   4
   7   7   6 76.1211 17.8527  14
   7  -7   6 85.0357 18.2267   8
   9  -7   6 173.606 20.0785   4
   9   7   6 153.848 21.4407  14
   9  -7   6 196.402 22.3580   8
  11  -7   6 63.9693 16.9120   4
  11  -7   6 56.0498 13.6620  11
  11  -7   6 47.6911 20.4143   8
  13  -7   6 106.524 18.9921   4
  13   7   6 69.8506 24.5579   7
  13  -7   6 104.771 22.9423   8
  15   7   6 9.90288 22.6820   7
  15  -7   6 13.5446 18.2195   4
  17  -7   6 160.093 24.4662   4
  19  -7   6 11.4455 21.3881   4
  22   8  -6 42.9859 18.9016  13
  20   8  -6 41.3270 19.2657   5
  20  -8  -6 61.6091 20.9455   3
  20   8  -6 24.5888 17.1486  13
  20  -8  -6 45.4172 19.1442  10
  20   8  -6 20.3477 16.1472   9
  18   8  -6 93.8260 18.9379   5
  18  -8  -6 51.3760 19.8645   3
  18   8  -6 21.0435 17.2413  13
  18   8  -6 51.0965 15.7933   9
  16   8  -6 66.0280 17.8509   5
  16  -8  -6 66.5843 18.0009   3
  16   8  -6 47.1365 17.1422  13
  16   8  -6 40.5344 13.9119   9
  14   8  -6 116.521 17.7466   5
  14  -8  -6 89.9322 18.1000   3
  14   8  -6 104.936 16.8266  13
  14   8  -6 72.0725 14.4215   9
  12   8  -6 52.8685 14.8337   5
  12  -8  -6 38.7711 15.4976   3
  12   8  -6 59.8251 14.7828  13
  12   8  -6 31.5575 11.5582   9
  10   8  -6 269.486 21.3012   5
  10   8  -6 250.880 21.5079  13
   8   8  -6 281.363 22.0849   5
   8   8  -6 296.540 22.5299  13
  -8  -8   6 251.673 19.2160   4
  -6   8   6 174.717 18.3596   6
   6   8  -6 196.364 17.9132   5
   6   8  -6 209.164 18.7622  13
  -4   8   6 39.1906 13.5682   6
  -4  -8   6 40.3586 11.1780   4
   4   8  -6 19.0908 11.9604  13
  -2   8   6 102.836 15.8356   6
  -2  -8   6 69.8789 12.9559   4
   2   8  -6 57.9796 12.5824  13
   2   8  -6 74.7569 8.58610   9
   0  -8   6 885.981 59.1063   4
   0   8  -6 956.834 58.4916  13
   0   8  -6 939.190 56.6670   9
   2   8   6 88.5838 15.3004   6
   2  -8   6 87.8585 14.8138   4
  -2   8  -6 77.3489 12.3975  13
   4  -8   6 20.1466 14.2129   4
   4  -8   6 3.89999 15.8190   8
   6  -8   6 226.115 21.8457   4
   6  -8   6 208.243 23.1526   8
   8  -8   6 940.855 62.2889   4
   8  -8   6 1059.66 63.1926   8
  10  -8   6 249.405 24.2394   4
  10   8   6 229.466 28.8119   7
  10  -8   6 224.634 26.0883   8
  12  -8   6 224.418 23.6400   4
  12   8   6 180.931 28.6657   7
  12  -8   6 163.034 26.0624   8
  12  -8   6 183.779 19.3080  11
  14  -8   6 43.7259 19.8044   4
  14   8   6 9.51500 23.6389   7
  16   8   6 86.3432 26.7520   7
  16  -8   6 96.0879 21.7090   4
  18   8   6-29.7783 23.0337   5
  18  -8   6 25.0705 21.7150   4
  21   9  -6 44.2428 18.4664  13
  19   9  -6 136.785 23.1746   5
  19  -9  -6 175.064 23.5056   3
  19   9  -6 149.283 21.3040  13
  17   9  -6 106.165 20.3216   5
  17  -9  -6 64.3109 19.8226   3
  17   9  -6 70.5743 17.8470  13
  17   9  -6 56.7412 15.8869   9
  15   9  -6 19.5302 15.9676   5
  15  -9  -6 51.9776 18.7584   3
  15   9  -6 27.6294 15.9500  13
  15   9  -6 21.2640 13.0220   9
  13   9  -6 210.142 20.7535   5
  13   9  -6 171.011 20.5552  13
  13  -9  -6 156.256 22.7560   3
  11   9  -6 653.631 42.1297   5
  11   9  -6 595.956 42.0935  13
   9   9  -6 24.8703 13.0913   5
   9   9  -6 21.7630 14.2819  13
   7   9  -6 459.228 30.6378   5
   7   9  -6 420.458 31.2432  13
  -5   9   6 145.137 16.9272   6
   5   9  -6 153.484 16.5235  13
  -5  -9   6 115.143 14.4031   4
  -3   9   6 220.740 18.5713   6
   3   9  -6 184.310 18.0396  13
   1   9  -6 388.719 25.6426  13
   1   9  -6 344.862 22.0676   9
   1  -9   6 84.4584 14.1349   4
  -1   9  -6 136.449 14.1697  13
   3  -9   6 492.785 35.7698   4
  -3   9  -6 528.444 34.2432  13
   3  -9   6 592.527 37.1155   8
   5  -9   6 1767.84 112.027   4
   5  -9   6 2021.38 112.261   8
   7  -9   6 250.782 24.3354   4
   7  -9   6 245.627 25.5150   8
   9  -9   6-11.7341 16.9256   4
   9   9   6 8.23189 22.0725   7
   9  -9   6 14.2496 19.1771   8
  11  -9   6 300.337 27.2472   4
  11  -9   6 315.594 29.7217   8
  13  -9   6-11.7880 18.9147   4
  13   9   6 17.0166 25.9288   7
  13  -9   6 23.8802 23.7963   8
  15  -9   6 53.5679 21.9543   4
  15   9   6 84.9055 27.1803   7
  15  -9   6 56.3672 25.3656   8
  17  -9   6 57.8471 22.2788   4
  20  10  -6 45.0458 20.2067  13
  18  10  -6-15.6338 18.9814   5
  18 -10  -6 3.51241 21.5791   3
  18  10  -6 18.9490 18.1687  13
  18  10  -6-11.3948 15.1812   9
  16  10  -6 52.7798 18.9513   5
  16 -10  -6 75.8865 21.7175   3
  16  10  -6 55.8877 18.1346  13
  16  10  -6 37.5921 14.9979   9
  14  10  -6 94.1116 17.8285   5
  14  10  -6 62.8545 17.9834  13
  12  10  -6 71.2199 16.7947   5
  12  10  -6 83.8780 17.8479  13
  10  10  -6 146.620 17.9867   5
  10  10  -6 118.686 18.5050  13
   8  10  -6 15.7071 12.9339   5
   8  10  -6 10.8330 13.8066  13
  -6 -10   6 443.605 35.0140   4
   6  10  -6 566.011 37.0417  13
  -4 -10   6 502.592 35.9663   4
   4  10  -6 595.737 36.7830  13
  -2 -10   6 952.672 62.7959   4
   2  10  -6 1109.41 63.1874  13
   0 -10   6 55.2319 15.0970   4
   0  10  -6 86.9750 14.2292  13
   2 -10   6 9.80756 14.0104   4
  -2  10  -6 22.6887 11.7544  13
   2 -10   6 49.2773 16.2437   8
   4 -10   6 92.0586 15.8294   4
  -4  10  -6 104.639 13.8207  13
   4 -10   6 140.546 19.3262   8
   6 -10   6 20.5964 16.3506   4
   6  10   6 6.39866 21.6929   7
   6 -10   6 11.7507 19.2047   8
   8 -10   6 79.9752 19.5655   4
   8  10   6 97.3565 24.2548   7
   8 -10   6 91.2278 21.9381   8
  10 -10   6 66.9714 20.4332   4
  10  10   6 57.6576 25.3321   7
  10 -10   6 107.471 23.0664   8
  12 -10   6 83.1252 20.6254   4
  12  10   6 63.0594 26.2189   7
  12 -10   6 83.5427 24.7450   8
  14 -10   6 8.14084 21.1916   4
  14  10   6 43.5615 28.1776   7
  14 -10   6 3.40050 24.7945   8
  16 -10   6 33.9723 22.4893   4
  16  10   6 23.6000 27.1535   7
  19  11  -6 6.33968 19.6898  13
  19  11  -6 15.4816 16.5919   9
  17  11  -6 40.5191 20.0085   5
  17  11  -6 44.1301 20.4949  13
  17  11  -6 31.8120 15.6185   9
  15  11  -6 33.9125 17.8164   5
  15  11  -6 29.9450 18.3889  13
  13  11  -6 11.6299 16.1754   5
  13  11  -6 27.9686 17.5623  13
  11  11  -6-0.65666 14.9988   5
  11  11  -6 0.65957 15.5081  13
   9  11  -6 54.1002 15.1694   5
  -9  11   6 16.9670 19.0860   7
   9  11  -6 27.7766 14.1284  13
   7  11  -6 114.469 16.3018   5
  -7  11   6 144.076 22.1158   7
   7  11  -6 108.420 15.5799  13
   5  11  -6 53.5978 12.8594   5
   5  11  -6 35.1016 12.8103  13
   3  11  -6 69.3248 13.6999  13
   1  11  -6 67.1517 14.4364  13
   1  11   6 24.9869 21.6344   7
  -1  11  -6 8.13084 12.8903  13
   1 -11   6 22.0645 16.0406   8
   3 -11   6 79.7556 17.4319   4
   3  11   6 130.503 22.9936   7
   3 -11   6 92.1305 18.5825   8
   5 -11   6 18.2629 14.6473   4
   5  11   6 5.77177 21.4972   7
   5 -11   6 18.1018 19.7625   8
   7 -11   6 134.916 21.2192   4
   7  11   6 204.058 28.7067   7
   7 -11   6 168.194 24.0949   8
   9 -11   6 45.7996 20.0548   4
   9  11   6 30.5183 24.1833   7
   9 -11   6 53.4020 23.1688   8
  11 -11   6 62.2694 21.5803   4
  11  11   6 71.3880 26.3373   7
  11 -11   6 102.901 25.1760   8
  13 -11   6 196.694 26.7779   4
  13  11   6 196.944 32.0404   7
  13 -11   6 198.771 29.6987   8
  15 -11   6 9.78098 22.5318   4
  15  11   6 18.9213 27.4321   7
  18  12  -6 43.7355 20.8082  13
  18  12  -6 5.62052 16.1985   9
  16  12  -6 21.1498 19.3135   5
  16  12  -6 34.9551 19.4663  13
  14  12  -6 66.2588 18.9168   5
  14  12  -6 50.9534 19.4950  13
  12  12  -6 29.4110 16.4191   5
  12  12  -6 7.28229 17.0686  13
  10  12  -6 18.3248 16.3518   5
  10  12  -6 33.2696 15.0639  13
   8  12  -6 2.78881 13.9504   5
   8  12  -6 4.63644 13.8139  13
  -6  12   6 215.780 25.5246   7
   6  12  -6 170.723 19.8333  13
  -4  12   6 367.263 33.4194   7
   4  12  -6 377.867 28.2753  13
  -2  12   6 344.472 32.3806   7
   2  12  -6 342.624 25.8546  13
   0  12   6 186.619 26.4755   7
   0  12  -6 121.904 17.9841  13
   0 -12   6 201.363 20.3315   8
   2  12   6 37.1298 23.1777   7
  -2  12  -6 9.91238 13.8917  13
   2 -12   6 19.6624 17.7931   8
   4 -12   6 79.1896 19.3564   4
   4  12   6 142.029 26.3609   7
   4 -12   6 148.645 21.9858   8
   6 -12   6 29.7178 16.7691   4
   6  12   6 24.5197 24.4366   7
   6 -12   6 6.30846 21.0194   8
   8 -12   6 13.2828 19.1418   4
   8  12   6 28.5819 24.7404   7
   8 -12   6 54.3777 23.1588   8
  10 -12   6 71.1350 22.4937   4
  10  12   6 57.7580 26.9055   7
  10 -12   6 57.6867 25.6113   8
  12 -12   6 92.6472 24.4046   4
  12  12   6 103.063 29.6174   7
  12 -12   6 81.5241 26.9456   8
  14  12   6 58.1721 30.0902   7
  15  13  -6 102.742 22.2548   5
  15  13  -6 96.6900 23.0521  13
  13  13  -6 55.9058 18.7075   5
  13  13  -6 56.7276 19.9046  13
  11  13  -6 94.2483 19.0194   5
  11  13  -6 113.397 18.6389  13
   9  13  -6 73.9807 16.5753   5
   9  13  -6 67.3584 16.5556  13
  -7  13   6 908.328 61.2767   7
   7  13  -6 924.543 58.7433  13
  -5  13   6 145.539 25.0758   7
   5  13  -6 141.597 19.0314  13
  -3  13   6 375.567 34.0318   7
   3  13  -6 353.430 28.4494  13
  -1  13   6 121.517 24.5346   7
   1  13  -6 70.6670 15.2836  13
   1  13   6 14.8795 23.0938   7
  -1  13  -6 17.0895 14.8074  13
   1 -13   6 40.6203 17.9759   8
   3  13   6 331.655 32.7856   7
   3 -13   6 279.240 28.2385   8
   5 -13   6 950.048 68.0810   4
   5  13   6 957.320 71.2282   7
   7 -13   6 52.5772 18.3639   4
   7  13   6 60.7069 26.2976   7
   7 -13   6 38.7162 23.0714   8
   9 -13   6 5.04701 21.3443   4
   9  13   6-6.10650 26.7652   7
   9 -13   6-16.4463 25.0758   8
  11 -13   6 63.4467 24.9977   4
  11  13   6 46.0376 28.0899   7
  11 -13   6 64.4659 28.1094   8
  14  14  -6 27.7562 19.3503   5
  14  14  -6 25.8744 21.0788  13
  12  14  -6 18.0063 18.2781   5
  12  14  -6 10.1154 18.2332  13
  10  14  -6-20.9935 17.3550   5
  10  14  -6 23.0341 15.9407  13
   8  14  -6-11.8072 17.2825  13
  -6  14   6 103.796 25.3654   7
   6  14  -6 75.2204 18.2689  13
  -4  14   6 79.3617 24.3892   7
   4  14  -6 54.9296 17.3713  13
  -2  14   6 81.6136 24.0368   7
   2  14  -6 56.5263 15.9389  13
   0  14   6-3.10934 23.9615   7
   0  14  -6 2.61329 13.9345  13
   2  14   6 9.78995 24.7838   7
   2 -14   6 30.5107 19.6315   8
   4  14   6 109.216 28.0904   7
   4 -14   6 124.064 23.8209   8
   6  14   6 387.626 37.8537   7
   6 -14   6 382.645 33.6901   8
   8 -14   6-10.3162 19.6860   4
   8  14   6 37.3992 27.4139   7
   8 -14   6 14.0329 25.1970   8
  10 -14   6-16.8474 22.9871   4
  10  14   6 14.3249 28.9398   7
  10 -14   6 26.0499 26.3819   8
  13  15  -6 12.0648 19.6355   5
  11  15  -6 32.1778 18.2530   5
  11  15  -6 24.7451 17.8966  13
   9  15  -6 51.4080 17.9963  13
   7  15  -6 158.218 22.3080  13
  -5  15   6 97.1636 26.1173   7
   5  15  -6 64.2879 19.2031  13
  -3  15   6 97.0635 26.1572   7
   3  15  -6 130.977 19.8954  13
  -1  15   6 512.190 40.5604   7
   1  15  -6 372.543 30.9823  13
   1  15   6 109.300 28.0387   7
  -1  15  -6 94.3301 18.4814  13
   3  15   6 7.16452 27.2801   7
   3 -15   6 11.4315 21.0133   8
   5 -15   6 49.5129 22.2487   4
   5  15   6 14.9050 27.4352   7
   5 -15   6 23.7103 23.1481   8
   7 -15   6 22.7072 20.8033   4
   7  15   6 31.2438 28.7335   7
   7 -15   6 28.6160 25.1327   8
   9 -15   6 6.04111 27.6656   8
  12  16  -6 31.2411 19.7281   5
   8  16  -6-10.2854 18.2323  13
  -6  16   6 31.9734 25.1662   7
   6  16  -6 33.8372 18.8269  13
  -4  16   6 36.3086 26.3566   7
   4  16  -6 29.8904 17.6506  13
  -2  16   6 66.2928 27.0778   7
   2  16  -6 38.7349 17.6714  13
   0  16   6 27.1811 28.1273   7
   0  16  -6 53.1642 17.5082  13
   2  16   6 3.71686 27.4432   7
   4  16   6 7.79126 28.1736   7
   4 -16   6 4.67699 23.4892   8
   6 -16   6 76.9301 27.0975   8
  -5  17   6-3.24521 27.5711   7
   5  17  -6-13.2345 19.2400  13
  -3  17   6-17.0593 27.2378   7
   3  17  -6 11.3517 17.4700  13
  -1  17   6 115.386 29.0623   7
   1  17  -6 79.5425 19.5160  13
   1  17   6 41.7900 28.9337   7
   5 -17   6 31.6120 25.5191   8
  -4  18   6 71.0216 31.5374   7
   2  18  -6 199.001 24.9939  13
  23   0  -7 535.674 40.6150   3
  23   0  -7 562.076 39.7213   9
  21   0  -7 74.2878 18.5775   3
  21   0  -7 61.5261 15.0198   9
  19   0  -7 220.438 23.2584   3
  19   0  -7 270.481 22.7312   9
  17   0  -7 45.1165 13.8514   3
  17   0  -7 51.8133 12.4806   9
  15   0  -7 49.8383 12.5963   3
  15   0  -7 44.6661 11.0720   9
  13   0  -7 134.472 14.4428   3
  13   0  -7 127.731 13.9176   9
  11   0  -7 5748.55 326.029   3
 -11   0   7 5536.75 324.629  11
  11   0  -7 6131.69 326.928   9
   9   0  -7 3266.09 192.945   3
  -9   0   7 3313.09 192.379  11
   9   0  -7 3637.47 194.163   9
   7   0  -7 112.254 11.0956   3
  -7   0   7 101.114 10.1985  11
   7   0  -7 109.501 11.7872   9
   5   0  -7 814.795 48.2787   3
  -5   0   7 828.269 48.8447  11
   3   0  -7 270.668 16.6986   3
   3   0  -7 239.930 17.3986  10
   1   0  -7 226.275 13.9369   3
   1   0  -7 193.340 15.2001  10
   1   0   7 15.0885 8.69974  11
   1   0   7 9.22134 9.63549   4
   3   0   7 58.0699 10.1052  11
   3   0   7 55.1244 11.1530   4
   5   0   7 1782.69 100.760   4
   5   0   7 1667.31 100.347  11
   7   0   7 13.0569 11.8553   4
   9   0   7 759.892 46.3864   4
   9   0   7 713.409 45.9542   6
  11   0   7 67.8977 14.5230   4
  13   0   7 119.935 17.1827   4
  13   0   7 131.215 19.4809  12
  15   0   7 61.1000 15.8327   4
  15   0   7 77.1237 19.1723  12
  15   0   7 60.9767 21.2861  14
  17   0   7 130.886 25.3282  14
  19   0   7 4.80107 26.6277  14
  24  -1  -7 16.8111 15.3659   9
  24   1  -7-3.61746 15.3273   9
  24  -1  -7-4.52174 18.3611  10
  22  -1  -7 88.9358 18.9503   3
  22   1  -7 42.4988 18.2135   3
  22  -1  -7 94.9739 16.5765   9
  22   1  -7 59.6071 16.3035   9
  20   1  -7 3.28184 15.8188   3
  20  -1  -7 21.3845 15.4564   3
  20  -1  -7 14.5237 12.8697   9
  20   1  -7 18.9526 13.1397   9
  18   1  -7 131.191 17.9804   3
  18  -1  -7 136.069 18.3515   3
  18  -1  -7 161.591 16.8145   9
  18   1  -7 157.094 17.1496   9
  16  -1  -7 295.117 23.7087   3
  16   1  -7 288.161 23.4556   3
  16  -1  -7 282.617 22.6730   9
  16   1  -7 295.573 23.3374   9
  14  -1  -7 14.7000 11.9114   3
  14   1  -7 4.05338 11.7436   3
  14  -1  -7-2.14980 9.89848   9
  14   1  -7 2.68307 9.84816   9
  12   1  -7 495.259 32.5053   3
  12  -1  -7 467.520 32.3451   3
  12  -1  -7 522.855 33.0050   9
  12   1  -7 487.461 32.4599   9
  10  -1  -7 280.311 19.9251   3
  10   1  -7 263.865 20.0119   3
 -10   1   7 253.779 17.7294  11
  10  -1  -7 291.040 20.6887   9
  10   1  -7 298.310 20.2315   9
  -8   1   7 230.102 16.1955  11
   8   1  -7 242.746 17.5165   9
   6   1  -7 7.14674 7.90799   3
   6  -1  -7-6.53957 8.08245   3
  -6   1   7 3.73217 7.21295  11
   4  -1  -7 22.0280 7.85700   3
   4   1  -7 25.0745 6.65392   3
   4  -1  -7 20.0051 8.70848  10
   2  -1  -7 168.183 11.5354   3
   2  -1  -7 169.727 12.5116  10
   0   1   7 862.655 54.0064  11
   0  -1   7 933.566 54.2633  11
   0   1  -7 915.144 52.7357  10
   2   1   7 58.1202 9.50797  11
   2  -1   7 43.0576 9.71764  11
   2  -1   7 51.9835 11.3307   4
   4  -1   7 83.1719 11.4145  11
   4   1   7 58.9263 11.8127   4
   4  -1   7 84.6010 12.6984   4
   6  -1   7 83.0110 11.5998  11
   6   1   7 83.4179 12.7491   4
   6  -1   7 75.2581 13.1507   4
   8  -1   7 87.6904 12.1315  11
   8   1   7 79.3272 13.4453   4
   8  -1   7 94.3938 14.2751   4
  10   1   7 23.9961 14.6720  12
  10   1   7 4.94783 12.1443   4
  10  -1   7 10.9432 13.0183   4
  12  -1   7 349.592 25.5432   4
  12   1   7 272.316 25.9603  12
  14  -1   7 88.6863 17.1551   4
  14   1   7 107.221 20.7778  12
  14   1   7 125.229 22.1369  14
  14  -1   7 126.156 18.8937  12
  16  -1   7 15.2683 15.9848   4
  16   1   7 19.7368 21.0433  14
  16  -1   7 0.64735 21.4751  14
  18   1   7 171.458 29.0744  14
  18  -1   7 151.650 26.7719  14
  23  -2  -7-3.84648 18.0488   3
  23   2  -7-0.77836 18.8348   3
  23  -2  -7-3.36620 14.2615   9
  23   2  -7-10.5799 14.7111   9
  23  -2  -7 19.2517 17.2655  10
  21  -2  -7 32.5981 17.3283   3
  21   2  -7 7.70709 16.9256   3
  21  -2  -7 14.6472 13.5704   9
  21   2  -7-8.75088 13.6751   9
  21  -2  -7 3.27527 16.2625  10
  19  -2  -7 32.9194 15.7507   3
  19   2  -7 78.9979 17.0020   3
  19  -2  -7 32.9849 13.4530   9
  19   2  -7 35.8048 13.3097   9
  17  -2  -7 257.483 22.5994   3
  17   2  -7 279.884 23.3354   3
  17  -2  -7 258.697 21.9989   9
  17   2  -7 247.489 21.5111   9
  15  -2  -7 77.9221 14.5240   3
  15   2  -7 91.7147 14.2667   3
  15  -2  -7 96.9561 13.2759   9
  15   2  -7 86.7721 12.8912   9
  13  -2  -7 136.129 14.3759   3
  13   2  -7 84.5065 13.8890   3
  13  -2  -7 100.942 13.4280   9
  13   2  -7 112.080 13.0678   9
  11  -2  -7 242.601 21.2111   3
  11   2  -7 314.989 22.0367   3
 -11   2   7 312.440 19.4149  12
  11   2  -7 301.752 21.4174   9
  11  -2  -7 270.663 21.4995  10
   9  -2  -7 670.708 43.4439   3
   9   2  -7 786.843 44.3317   9
   9  -2  -7 706.269 43.8547  10
   7   2  -7 2.72662 7.62981   9
   7  -2  -7 1.85089 9.83527  10
   5  -2  -7-1.38642 9.12269   3
  -5  -2   7-5.16325 8.81804   4
   3  -2  -7 52.5478 9.04655   3
   3  -2  -7 72.3660 9.74740  10
   1   2  -7 73.3906 6.60686   3
   1  -2   7 921.668 51.2542   4
   1   2   7 756.140 48.6955   3
   1  -2   7 912.755 51.1505  11
  -1   2  -7 902.778 48.8744  10
   3   2   7 89.6634 7.32300   3
   3  -2   7 72.1462 12.4423   4
   3  -2   7 73.4900 11.1348  11
   5  -2   7 10.0282 11.2940   4
   5  -2   7-3.93003 9.42898  11
   7  -2   7-6.93815 11.7848   4
   7   2   7-13.6719 13.7476  12
   7  -2   7 7.15060 10.2540  11
   9  -2   7 50.9627 13.9931   4
   9  -2   7 59.6176 12.1828  11
   9   2   7 46.6975 15.4342  12
  11  -2   7 0.48476 13.6734   4
  11   2   7 11.4455 15.9680  12
  11   2   7-27.2245 17.4839  14
  13  -2   7 19.8855 15.0447   4
  13   2   7 25.0960 17.8539  12
  13   2   7 42.3281 18.9934  14
  15  -2   7 111.106 19.4156   4
  15   2   7 143.795 22.8678  12
  15   2   7 136.801 23.9182  14
  17  -2   7 153.569 22.1608   4
  17   2   7 235.672 28.7764  14
  17  -2   7 197.175 26.5897  14
  19   2   7 95.1223 27.3945  14
  19  -2   7 58.8930 24.5295  14
  22   3  -7 106.439 21.1665   3
  22  -3  -7 155.985 21.0922   3
  22   3  -7 135.217 18.9342   9
  22  -3  -7 139.281 21.7800  10
  20   3  -7 25.2402 16.7471   3
  20  -3  -7 22.0523 15.5957   3
  20  -3  -7 44.8980 14.7010   9
  20   3  -7 29.4711 13.6890   9
  20  -3  -7 48.3809 17.9286  10
  18   3  -7 40.5747 15.4008   3
  18  -3  -7 55.5291 14.9799   3
  18  -3  -7 45.0998 13.6097   9
  18   3  -7 44.9367 13.5209   9
  18  -3  -7 55.1673 15.1974  10
  16  -3  -7 60.8669 14.0167   3
  16   3  -7 60.6483 14.8588   3
  16   3  -7 52.1552 13.8236  13
  16   3  -7 57.3156 12.6261   9
  16  -3  -7 42.3182 13.6566  10
  14  -3  -7 13.6083 11.4244   3
  14   3  -7 4.12787 12.2350  13
  14   3  -7-7.98883 10.8239   9
  14  -3  -7-1.86511 11.7648  10
  12  -3  -7 1025.63 68.2966   3
  12   3  -7 1222.40 69.3416  13
  12   3  -7 1207.18 69.4938   9
  12  -3  -7 1167.93 69.2531  10
  10  -3  -7 7.54330 10.8847   3
  10   3  -7 11.7205 11.3453  13
 -10   3   7 7.20610 9.57568  12
  10   3  -7 2.54485 8.61149   9
  10  -3  -7 1.93228 10.7551  10
   8  -3  -7 313.553 22.7298   3
  -8   3   7 316.606 21.9200  12
   8   3  -7 291.716 23.1483  13
   8   3  -7 328.346 21.9121   9
   8  -3  -7 338.540 23.2427  10
  -6  -3   7 12.7220 8.77133   4
   6   3  -7 24.4125 10.3135  13
  -6   3   7 15.5491 10.2240  12
   6  -3  -7 8.56999 10.5968  10
  -4  -3   7 261.601 17.4861   4
   4   3  -7 263.922 16.6011   9
   0  -3   7 441.629 28.1932   4
   0   3   7 411.456 28.3613  12
   2  -3   7 182.160 15.7784   4
   2   3   7 181.654 16.5621  12
  -2   3  -7 156.626 10.4882  10
   4   3   7 149.603 15.5210   6
   4  -3   7 176.076 15.1884   4
   4  -3   7 150.523 13.9586  11
   4   3   7 146.928 15.7301  12
   4  -3   7 108.027 8.31058   9
   6   3   7 6.49400 12.4410   6
   6  -3   7-0.82296 12.1636   4
   6   3   7 13.5179 13.9965  12
   6  -3   7 11.4577 10.4593  11
   8   3   7 16.6411 14.8748  12
   8  -3   7 27.2426 11.2489  11
   8   3   7 40.9271 15.2312  14
   8  -3   7 29.6625 13.2407   4
  10   3   7 32.6604 16.9183  14
  10   3   7 63.0529 16.8851  12
  10  -3   7 30.8751 11.4904  11
  10  -3   7 53.0383 14.6002   4
  12  -3   7 349.570 27.3651   4
  12  -3   7 318.407 25.0725  11
  12   3   7 340.922 28.9373  14
  12   3   7 369.591 28.5242  12
  14  -3   7 83.5759 17.5248   4
  14   3   7 74.1135 21.4597  12
  14   3   7 107.824 22.2142  14
  16  -3   7 45.2899 17.5285   4
  16   3   7 54.0997 21.3674  12
  16   3   7 2.99854 23.9251  14
  18  -3   7 27.0836 19.6308   4
  18   3   7 139.170 26.8261  14
  23   4  -7 240.260 28.3870   3
  23   4  -7 233.197 25.2070   9
  23  -4  -7 296.158 29.0772  10
  21   4  -7 71.3770 19.2878   3
  21  -4  -7 57.0655 19.2520   3
  21   4  -7 71.6054 16.3612   9
  21  -4  -7 65.4956 19.4010  10
  19   4  -7 25.9772 16.6906   3
  19  -4  -7 23.2997 16.6861   3
  19   4  -7 51.6052 15.9634  13
  19   4  -7 26.5086 13.9385   9
  19  -4  -7 47.7958 17.2746  10
  17  -4  -7 245.475 24.4727   3
  17   4  -7 278.206 24.4430  13
  17   4  -7 271.642 23.9621   9
  17  -4  -7 277.758 24.4792  10
  15  -4  -7 182.341 19.9380   3
  15   4  -7 175.988 19.4201  13
  15  -4  -7 157.520 19.9540  10
  15   4  -7 162.318 17.4687   9
  13  -4  -7 32.3772 13.5052   3
  13   4  -7 34.2774 13.0957  13
  13   4  -7 24.9072 10.7942   9
  13  -4  -7 46.6095 13.9498  10
  11  -4  -7 819.348 53.1117   3
  11   4  -7 875.597 53.1087  13
  11   4  -7 865.595 53.2195   9
  11  -4  -7 870.321 53.3558  10
   9  -4  -7 11.1970 11.5159   3
  -9   4   7 16.6852 11.4353  12
   9   4  -7 1.61989 11.0906  13
   9   4  -7 6.02693 8.59790   9
   9  -4  -7 0.40190 11.5436  10
  -7  -4   7 472.663 29.1426   4
   7  -4  -7 426.697 31.1009   3
   7   4  -7 460.762 31.0412  13
  -7   4   7 454.430 30.2148  12
   7   4  -7 481.350 29.8393   9
   7  -4  -7 494.447 31.2575  10
  -5  -4   7 541.201 33.5898   4
   5   4  -7 550.890 34.8527  13
   5  -4  -7 536.130 34.5431  10
   3   4  -7 403.519 25.7265  13
   3   4  -7 357.602 23.7732   9
  -1   4   7 30.8115 12.9010  12
  -1  -4   7 37.7272 10.8390   4
   1   4   7 1968.69 113.697  12
   1  -4   7 1937.04 113.745   4
   3   4   7 8.59905 12.9171   6
   3   4   7 24.6736 13.9462  12
   3  -4   7 3.00275 11.5320   4
   5   4   7 2933.26 161.437   6
   5  -4   7 2740.41 161.208   4
   5   4   7 2709.25 160.955  14
   5  -4   7 2775.88 161.095  11
   5   4   7 2771.82 161.253  12
   7   4   7 82.6996 14.7232   6
   7  -4   7 91.2889 15.0363   4
   7   4   7 72.6777 16.4558  12
   7   4   7 91.5580 16.6590  14
   7  -4   7 86.2497 12.9845  11
   9   4   7 23.2055 14.8421   6
   9  -4   7 12.6172 10.9017  11
   9   4   7 63.3696 16.2916  12
   9   4   7 9.01827 15.9874  14
   9  -4   7 32.3387 14.3247   4
  11   4   7 73.9861 19.7485  12
  11  -4   7 60.8595 13.4082  11
  11  -4   7 52.7911 16.1969   4
  13   4   7 119.457 22.0591  12
  13  -4   7 123.287 15.6469  11
  13   4   7 137.254 23.4391  14
  13  -4   7 150.237 19.2313   4
  15   4   7 78.7527 22.3841  14
  15  -4   7 39.4164 17.7783   4
  17  -4   7 727.983 50.0470   4
  17   4   7 749.303 52.9050  14
  19   4   7 78.5925 21.4252   5
  19  -4   7 62.7997 24.7433  14
  22   5  -7 116.264 21.6993   3
  22  -5  -7 115.127 22.8251   3
  22   5  -7 96.8099 19.4808   9
  22  -5  -7 138.620 22.8990  10
  20  -5  -7 57.0391 19.6157   3
  20   5  -7 44.9545 17.0413  13
  20   5  -7 56.0352 16.4375   9
  20  -5  -7 47.6884 18.4835  10
  18  -5  -7 97.1963 18.4362   3
  18   5  -7 61.4690 16.9018  13
  18   5  -7 58.3816 15.0248   9
  18  -5  -7 82.1846 17.5050  10
  16  -5  -7 180.217 20.4663   3
  16   5  -7 141.418 19.1842  13
  16   5  -7 150.505 18.0961   9
  16  -5  -7 184.877 20.0237  10
  14  -5  -7 347.536 25.0452   3
  14   5  -7 238.016 22.8587  13
  14   5  -7 235.831 22.5819   9
  14  -5  -7 320.714 25.3765  10
  12  -5  -7 4.37543 13.1402   3
  12   5  -7 2.27468 12.0255  13
  12  -5  -7 14.6848 12.9455  10
  12   5  -7 6.49261 9.82815   9
  10  -5  -7 95.6699 14.7510   3
  10   5  -7 93.4502 13.2964  13
  10  -5  -7 75.1250 13.7186  10
  10   5  -7 103.464 12.0772   9
  -8  -5   7 392.387 25.0514   4
   8  -5  -7 379.541 27.6448   3
   8   5  -7 388.564 27.1400  13
   8   5  -7 443.536 26.7722   9
   8  -5  -7 356.534 27.2408  10
  -6  -5   7 612.040 35.4696   4
  -6   5   7 595.214 34.6585  14
   6   5  -7 587.755 36.8170  13
  -4   5   7 1259.57 74.6285  14
   4   5  -7 1250.66 75.7637  13
   4   5  -7 1323.70 74.8359   9
  -2  -5   7 71.6664 11.7974   4
   2   5  -7 86.9654 12.3007  13
  -2   5   7 83.6002 13.8748  12
  -2   5   7 87.9426 11.7235  14
   2   5  -7 72.3417 8.32939   9
   0   5   7 1204.39 67.9001   6
   0   5   7 1125.72 67.4974  12
   0  -5   7 1068.09 67.0561   4
   2   5   7 250.129 18.5986   6
   2   5   7 212.349 18.0852  14
   2   5   7 204.949 19.1469  12
   2  -5   7 232.764 17.8205   4
   4   5   7 249.835 21.9476   6
   4   5   7 260.791 22.0892  14
   4   5   7 252.096 23.1790  12
   4  -5   7 319.516 22.2341   4
   6   5   7 499.290 33.9719   6
   6  -5   7 468.492 33.3447   4
   6   5   7 490.003 33.9789  14
   6   5   7 495.547 34.4773  12
   8   5   7 35.4920 15.1820   6
   8  -5   7 18.7064 13.5473   4
   8   5   7 36.3111 17.7808  12
   8   5   7 7.87755 16.1415  14
   8  -5   7 35.4143 11.9917  11
  10  -5   7 9.34469 15.2215   4
  10   5   7 66.5517 18.8227  12
  10   5   7 33.2194 18.9634  14
  10  -5   7 17.0235 12.5465  11
  12  -5   7 179.896 20.8141   4
  12   5   7 164.438 22.9202  12
  12  -5   7 163.187 17.8087  11
  12   5   7 158.860 23.2655  14
  14  -5   7 8.26560 17.2928   4
  14   5   7 0.68482 21.4712  14
  16  -5   7 20.9550 20.2277   4
  16   5   7 134.270 25.9117  14
  18  -5   7 94.9103 21.5645   4
  18   5   7 97.8291 27.5015  14
  21  -6  -7 42.2684 20.1908   3
  21   6  -7 64.5671 18.8390  13
  21   6  -7 36.4848 16.8709   9
  21  -6  -7 51.4318 18.6152  10
  19   6  -7 64.5086 19.0902   5
  19  -6  -7 59.4781 19.4435   3
  19   6  -7 73.8128 18.4410  13
  19  -6  -7 69.9477 18.2076  10
  19   6  -7 36.1830 15.5977   9
  17   6  -7 28.1026 16.2277   5
  17  -6  -7 36.3380 16.8136   3
  17   6  -7 20.1258 14.9347  13
  17  -6  -7 43.3126 15.7140  10
  17   6  -7 33.8881 13.4412   9
  15   6  -7 6.86099 14.9563   5
  15  -6  -7 17.2382 16.1732   3
  15   6  -7 10.0629 13.4782  13
  15  -6  -7 37.1914 15.1464  10
  15   6  -7 5.92348 11.7250   9
  13  -6  -7 13.2335 14.2660   3
  13   6  -7 1.49573 12.3900  13
  13  -6  -7-5.73610 13.5958  10
  13   6  -7 3.50114 11.1062   9
  11  -6  -7 193.035 19.0305   3
  11   6  -7 155.111 17.4576  13
  11   6  -7 150.229 16.0434   9
  11  -6  -7 194.406 18.2800  10
  -9   6   7 336.774 22.4820   6
  -9  -6   7 300.413 19.7016   4
   9  -6  -7 219.243 23.5687   3
   9   6  -7 291.239 22.4017  13
   9   6  -7 318.262 21.7588   9
   9  -6  -7 258.075 22.8798  10
  -7   6   7 3.83547 11.7537   6
  -7  -6   7-0.22761 8.84962   4
   7  -6  -7 8.82671 13.6513   3
   7   6  -7 2.82219 10.8646  13
   7   6  -7 5.35679 8.23293   9
  -5   6   7 44.2612 12.6862   6
   5   6  -7 24.7036 10.9114  13
  -3   6   7 93.3390 14.7284   6
  -3  -6   7 74.0969 12.5563   4
  -3   6   7 108.906 15.7560  12
   3   6  -7 78.4956 12.2225  13
  -3   6   7 97.8564 12.5112  14
   3   6  -7 97.2022 9.42461   9
  -1   6   7 19.9579 12.0919   6
  -1  -6   7 7.11217 10.9771   4
  -1   6   7 16.8487 14.5276  12
   1   6  -7-4.99472 10.1553  13
   1   6  -7 7.07666 5.68010   9
   1   6   7 990.345 60.4665   6
   1   6   7 1054.92 60.4555  14
   1   6   7 962.849 60.9098  12
   1  -6   7 961.891 60.1357   4
   3   6   7 536.279 36.5415   6
   3   6   7 565.532 37.1190  14
   3   6   7 548.199 37.5343  12
   3  -6   7 549.999 36.3290   4
   5   6   7 83.2226 15.6540   6
   5   6   7 75.6634 17.4545  12
   5   6   7 74.0422 17.1992  14
   5  -6   7 69.0977 14.8672   4
   7   6   7 20.5117 15.0763   6
   7  -6   7 34.1015 14.0536   4
   7   6   7 28.6818 17.2383  12
   7   6   7 19.9662 16.4575  14
   9  -6   7-3.86691 14.7343   4
   9   6   7 17.8227 18.0266  12
   9   6   7 45.5888 17.9539  14
   9  -6   7-5.46915 12.8243  11
  11  -6   7 124.724 16.6827  11
  11   6   7 142.437 22.0275  14
  11  -6   7 139.120 19.2505   4
  13   6   7 16.5546 20.2436  14
  13  -6   7 11.4499 13.6152  11
  13  -6   7-4.58734 17.5260   4
  15   6   7 21.1131 24.1075   7
  15  -6   7 8.37150 18.7133   4
  15   6   7 5.24799 23.0589  14
  17  -6   7 61.5225 20.6078   4
  19  -6   7 12.1154 20.9660   4
  22   7  -7 86.9912 20.1161  13
  22  -7  -7 45.2271 20.3954  10
  20   7  -7 30.8545 19.8723   5
  20  -7  -7 54.4069 20.9163   3
  20   7  -7 68.3270 18.9750  13
  20  -7  -7 71.9489 18.9039  10
  20   7  -7 51.2051 16.5545   9
  18   7  -7 97.3208 19.7810   5
  18  -7  -7 74.2865 20.0958   3
  18   7  -7 93.9985 17.4372  13
  18  -7  -7 109.028 18.8757  10
  18   7  -7 62.1070 15.5691   9
  16   7  -7 82.2685 18.0327   5
  16  -7  -7 75.6456 18.8443   3
  16   7  -7 56.8811 15.9287  13
  16  -7  -7 61.1851 16.7710  10
  16   7  -7 36.4121 13.6454   9
  14   7  -7 42.4829 15.5359   5
  14  -7  -7 59.7964 17.4928   3
  14   7  -7 23.4526 14.8541  13
  14  -7  -7 60.7274 15.3946  10
  14   7  -7 17.7652 12.3830   9
  12   7  -7 51.0411 14.8454   5
  12  -7  -7 57.7019 15.6179   3
  12   7  -7 47.5744 14.4721  13
  12  -7  -7 36.9471 14.4754  10
  12   7  -7 31.2630 11.6925   9
  10  -7  -7 124.906 17.5834   3
  10   7  -7 148.942 17.2256  13
  10   7  -7 140.378 14.7591   9
  -8   7   7 13.9403 13.2155   6
  -8  -7   7 12.2618 9.37458   4
   8   7  -7 26.3605 12.6618  13
   8   7  -7 34.7998 9.62346   9
  -6   7   7 198.094 18.6998   6
   6   7  -7 200.447 18.5980  13
   6   7  -7 206.424 16.2373   9
  -4   7   7 309.341 24.2948   6
  -4  -7   7 306.275 22.4729   4
   4   7  -7 322.859 23.3399  13
  -2   7   7 655.252 44.1884   6
  -2  -7   7 704.852 43.7363   4
   2   7  -7 642.772 43.3049  13
   2   7  -7 757.355 42.0080   9
   0   7   7 488.614 32.1908   6
   0  -7   7 469.792 31.7290   4
   0   7  -7 483.301 30.4928  13
   0   7  -7 447.317 27.9804   9
   2   7   7 561.168 40.0691   6
   2   7   7 591.880 39.5921  14
  -2   7  -7 631.029 38.3882  13
   2  -7   7 639.531 39.9619   4
   4   7   7 223.012 21.9922   6
   4   7   7 250.760 21.7400  14
   4  -7   7 210.475 20.6553   4
   6   7   7 104.520 16.3696   6
   6   7   7 74.6046 17.5880  14
   6  -7   7 78.2117 16.4090   4
   8   7   7 73.0645 18.6846  14
   8  -7   7 96.9500 17.0826   4
  10   7   7 212.070 23.9533  14
  10  -7   7 211.595 20.1055  11
  10  -7   7 188.971 22.1106   4
  12   7   7 129.749 23.3312  14
  12  -7   7 111.041 16.6025  11
  12  -7   7 107.991 20.1533   4
  14  -7   7 36.0508 19.4845   4
  14   7   7-1.93587 24.2347   7
  16  -7   7-3.81741 21.0190   4
  18  -7   7 8.73269 21.3602   4
  21   8  -7 154.933 21.4835  13
  21  -8  -7 135.857 22.6825  10
  19   8  -7 46.5615 19.5412   5
  19  -8  -7 34.1414 20.9793   3
  19   8  -7 36.1855 17.3897  13
  19  -8  -7 9.49688 18.9899  10
  19   8  -7 20.2827 15.4577   9
  17   8  -7 185.036 22.9585   5
  17  -8  -7 197.114 23.8325   3
  17   8  -7 172.099 20.7380  13
  17   8  -7 158.981 20.0675   9
  15   8  -7 12.5444 16.7564   5
  15  -8  -7 18.4092 17.1972   3
  15   8  -7 7.68451 16.2936  13
  15   8  -7-1.43031 12.3597   9
  13   8  -7 0.66460 14.7984   5
  13  -8  -7 17.4260 16.0007   3
  13   8  -7 14.2732 14.6401  13
  13   8  -7 2.52274 11.3582   9
  11   8  -7 569.025 34.9284   5
  11  -8  -7 456.670 35.6710   3
  11   8  -7 525.176 34.4634  13
  11   8  -7 400.563 33.0223   9
  -9   8   7 262.401 20.7089   6
   9   8  -7 209.865 21.3534  13
   9   8  -7 251.741 19.5832   9
  -7   8   7 21.5138 12.6391   6
   7   8  -7 19.8730 12.7238  13
   7   8  -7 1.23021 8.34810   9
  -5   8   7 708.948 40.9336   6
  -5  -8   7 604.493 39.3729   4
   5   8  -7 621.265 40.5511  13
   5   8  -7 591.118 39.1158   9
  -3   8   7 74.1103 14.8684   6
   3   8  -7 43.0502 12.6440  13
  -3  -8   7 57.2891 12.6920   4
  -1   8   7 282.802 22.0764   6
   1   8  -7 246.574 19.7896  13
   1   8   7 3042.38 163.627   6
  -1   8  -7 2678.97 161.488  13
   1  -8   7 2781.22 162.633   4
   3   8   7 565.968 38.9700   6
   3  -8   7 561.886 38.7436   4
  -3   8  -7 592.796 36.8144  13
   5  -8   7 280.867 24.4617   4
   7  -8   7 233.646 23.2821   4
   9  -8   7-0.63323 16.5571   4
  11  -8   7 36.0888 18.7462   4
  11  -8   7 45.3964 15.2786  11
  13  -8   7 52.3594 19.4301   4
  13   8   7 18.2917 24.9243   7
  15  -8   7 34.4328 20.0208   4
  15   8   7-40.1408 26.9448   7
  17  -8   7 306.878 31.7008   4
  20   9  -7 134.642 24.7507   5
  20  -9  -7 185.534 26.1594   3
  20   9  -7 115.504 21.6062  13
  20   9  -7 117.120 21.2779   9
  18   9  -7 2.66894 18.0625   5
  18  -9  -7 35.2747 20.0102   3
  18   9  -7 3.53628 17.6440  13
  18   9  -7 11.5012 14.7352   9
  16   9  -7 26.5002 17.5843   5
  16  -9  -7 26.6205 19.0355   3
  16   9  -7-0.69703 17.3695  13
  16   9  -7 7.00188 13.7073   9
  14   9  -7 7.31397 15.3462   5
  14  -9  -7 18.0169 18.0906   3
  14   9  -7 17.6209 16.0915  13
  14   9  -7 5.61043 12.2255   9
  12   9  -7 15.7212 15.1727   5
  12   9  -7 3.07649 14.8647  13
  12   9  -7 5.58000 11.5841   9
  10   9  -7 208.932 20.6742   5
  10   9  -7 200.058 21.1877  13
  10   9  -7 210.085 18.6601   9
  -8   9   7 457.924 30.5052   6
   8   9  -7 422.672 30.7419  13
   8   9  -7 391.401 28.7842   9
  -6   9   7 22.3211 14.6228   6
  -6  -9   7 0.32319 11.0149   4
   6   9  -7-4.07389 13.0990  13
   6   9  -7 6.40381 8.71022   9
  -4   9   7 158.800 18.5862   6
   4   9  -7 143.373 16.7349  13
  -4  -9   7 121.131 15.5259   4
  -2   9   7 3.51136 15.1805   6
   2   9  -7 14.8976 12.1571  13
  -2  -9   7 20.3250 13.1951   4
   0   9   7 247.388 21.5389   6
   0   9  -7 220.325 19.2714  13
   0  -9   7 188.101 20.4122   4
  -2   9  -7 38.2854 11.5086  13
   2  -9   7 20.7024 14.7497   4
   4  -9   7 590.924 40.7168   4
   6  -9   7 2.42096 15.9361   4
   8  -9   7-10.4895 16.8801   4
  10   9   7 163.172 27.6856   7
  10  -9   7 118.624 21.4394   4
  12   9   7 737.280 54.4858   7
  12  -9   7 617.686 45.8269  11
  12  -9   7 777.714 48.9089   4
  14  -9   7 135.052 23.6435   4
  14   9   7 101.644 29.6188   7
  16  -9   7-8.34485 21.9968   4
  16   9   7 16.9166 27.8784   7
  19  10  -7 30.8339 21.4279   5
  19  10  -7 78.2971 20.2420  13
  19  10  -7 47.9076 17.4152   9
  17  10  -7 169.627 23.5039   5
  17 -10  -7 166.965 25.0634   3
  17  10  -7 144.177 21.9849  13
  17  10  -7 116.350 19.2959   9
  15  10  -7 46.5482 17.9874   5
  15  10  -7 69.3281 18.4607  13
  15  10  -7 41.7216 14.6435   9
  13  10  -7 17.9148 16.3051   5
  13  10  -7 40.1909 16.9557  13
  13  10  -7 26.4679 13.2343   9
  11  10  -7 1504.37 85.2581   5
  11  10  -7 1330.39 84.7860  13
  11  10  -7 1352.47 84.0414   9
   9  10  -7 511.172 32.9866   5
   9  10  -7 410.233 32.4183  13
   9  10  -7 431.285 30.5548   9
  -7  10   7 24.0264 14.6512   6
  -7 -10   7 1.99469 11.8379   4
   7  10  -7 3.97648 14.3733  13
   7  10  -7 15.1833 9.80614   9
  -5  10   7 13.3424 14.7323   6
  -5 -10   7 13.6267 12.8866   4
   5  10  -7 6.37636 13.8104  13
  -3 -10   7 45.5810 14.7589   4
   3  10  -7 47.1507 13.9917  13
  -1 -10   7 99.7458 16.7941   4
   1  10  -7 109.891 15.1703  13
   1 -10   7 49.7749 15.9321   4
  -1  10  -7 40.6281 13.2091  13
   3 -10   7 112.647 18.8750   4
   5 -10   7 126.883 19.9603   4
   7 -10   7 169.078 22.4534   4
   9 -10   7 130.374 21.3028   4
   9  10   7 57.7640 25.4092   7
   9 -10   7 99.2791 23.2267   8
  11 -10   7 67.1817 21.6557   4
  11  10   7 65.8874 27.0293   7
  13 -10   7 199.672 26.0580   4
  13  10   7 138.056 31.6552   7
  15 -10   7-24.4699 23.2441   4
  15  10   7 7.11420 27.9876   7
  18  11  -7 71.5037 21.5327   5
  18  11  -7 50.8087 20.5511  13
  18  11  -7 21.5348 16.8853   9
  16  11  -7 453.679 34.1252   5
  16  11  -7 440.191 33.2754  13
  14  11  -7 30.3921 17.4082   5
  14  11  -7 28.3511 18.2122  13
  14  11  -7 22.4444 13.5126   9
  12  11  -7-16.3643 16.0185   5
  12  11  -7 15.5722 17.2952  13
  12  11  -7-12.5688 12.5679   9
  10  11  -7 19.0331 15.7422   5
  10  11  -7 14.1937 16.2821  13
   8  11  -7 28.2259 15.4678  13
   6  11  -7 1.80823 15.0452  13
  -4 -11   7 85.2549 16.2655   4
   4  11  -7 122.687 17.2060  13
  -2 -11   7 77.9792 16.1595   4
   2  11  -7 94.4880 16.2164  13
   0 -11   7 77.1721 17.2835   4
   0  11  -7 118.740 15.9904  13
   2 -11   7 27.6189 16.6583   4
  -2  11  -7 4.78519 12.8261  13
   4 -11   7 90.5254 19.2781   4
   6 -11   7 59.1988 19.1672   4
   6  11   7 34.3615 23.8700   7
   6 -11   7 20.4622 20.4858   8
   8 -11   7 26.7724 19.7237   4
   8  11   7 22.2861 25.0688   7
   8 -11   7 62.5629 22.6125   8
  10 -11   7 33.0239 20.7292   4
  10  11   7 61.4299 27.5553   7
  10 -11   7 15.3400 23.8887   8
  12 -11   7 6.02533 21.8285   4
  12  11   7 4.72560 27.4770   7
  14  11   7-2.49782 28.7658   7
  17  12  -7-9.30388 20.0197   5
  17  12  -7-36.8795 21.0347  13
  17  12  -7 11.0748 16.3288   9
  15  12  -7 13.5719 18.6349   5
  15  12  -7-7.32674 19.1410  13
  15  12  -7-2.46578 14.4417   9
  13  12  -7 16.1247 17.2017   5
  13  12  -7-4.65535 18.1391  13
  13  12  -7 2.19868 13.1268   9
  11  12  -7 661.109 42.3519   5
  11  12  -7 533.436 42.2779  13
   9  12  -7 348.395 28.7043   5
   9  12  -7 359.816 29.7894  13
  -7  12   7 1.56085 20.7630   7
   7  12  -7 9.56436 16.6251  13
  -5  12   7 46.8120 21.7127   7
   5  12  -7 51.2949 16.6920  13
  -5 -12   7 47.6883 15.3711   4
  -3  12   7 9.76357 21.4226   7
   3  12  -7 3.53066 14.8887  13
  -3 -12   7 7.84781 14.2274   4
  -1  12   7 120.904 24.7068   7
   1  12  -7 146.854 18.0196  13
  -1 -12   7 91.3546 17.8100   4
   1  12   7 196.083 27.5705   7
  -1  12  -7 205.186 19.9429  13
   1 -12   7 167.096 21.6163   4
   3 -12   7-13.3588 18.2127   4
   3  12   7 21.7509 23.4581   7
   5 -12   7 376.981 33.0107   4
   5  12   7 359.833 37.5197   7
   5 -12   7 415.657 33.8408   8
   7 -12   7 78.2004 21.1025   4
   7  12   7 41.7723 25.9146   7
   7 -12   7 48.4202 22.8580   8
   9 -12   7-12.6890 20.7108   4
   9  12   7 38.9989 27.2234   7
   9 -12   7 12.2891 23.6495   8
  11 -12   7 78.8087 23.6543   4
  11  12   7 45.5036 28.7715   7
  11 -12   7 44.0393 26.1614   8
  13  12   7 120.965 31.6984   7
  16  13  -7 299.215 28.7628   5
  16  13  -7 174.812 24.3069   9
  14  13  -7 80.2102 19.6329   5
  14  13  -7 50.7278 21.1428  13
  14  13  -7 11.2778 14.9342   9
  12  13  -7 398.682 32.4049   5
  12  13  -7 374.711 33.3499  13
  10  13  -7 310.116 27.0977   5
  10  13  -7 280.172 28.6382  13
  -8  13   7 7.37702 22.5970   7
   8  13  -7 37.4565 19.0593  13
  -6  13   7 18.5836 22.7851   7
   6  13  -7 11.5492 17.9891  13
  -4  13   7 115.540 25.9457   7
   4  13  -7 81.6508 18.6537  13
  -4 -13   7 62.0165 16.6830   4
  -2  13   7 26.8274 24.0413   7
   2  13  -7 25.1233 16.6596  13
  -2 -13   7 27.7552 15.5368   4
   0  13   7 76.9041 25.5134   7
   0  13  -7 61.7833 16.3715  13
   0 -13   7 45.7906 17.0281   4
   2 -13   7 22.5568 17.5015   4
   2  13   7 11.0318 25.0659   7
   4 -13   7 19.8985 19.2742   4
   4  13   7-4.60950 25.6523   7
   4 -13   7-38.4156 21.2025   8
   6 -13   7 155.718 25.4336   4
   6  13   7 189.736 30.9969   7
   6 -13   7 175.888 26.5535   8
   8 -13   7 25.4116 22.1538   4
   8  13   7 1.22976 26.7052   7
   8 -13   7 31.4596 24.5855   8
  10 -13   7 25.8984 23.2099   4
  10  13   7-24.4336 27.9031   7
  10 -13   7 15.2545 26.5184   8
  15  14  -7 56.3381 21.7898   5
  15  14  -7 27.2244 16.0232   9
  13  14  -7 16.5021 18.4465   5
  13  14  -7 1.77204 19.7597  13
  11  14  -7 309.635 28.5510   5
  11  14  -7 324.143 30.7321  13
   9  14  -7-20.1308 20.2735  13
  -7  14   7 519.569 45.0924   7
   7  14  -7 629.254 43.0320  13
  -5  14   7 23.7972 24.4812   7
   5  14  -7 24.7787 19.2027  13
  -5 -14   7 7.08643 15.7915   4
  -3  14   7 146.073 27.5713   7
   3  14  -7 183.705 22.2364  13
  -3 -14   7 120.253 19.1661   4
  -1  14   7 1.06325 24.0457   7
   1  14  -7 17.6826 17.2509  13
  -1 -14   7-1.13914 15.6671   4
   1  14   7 117.128 27.1017   7
  -1  14  -7 103.094 18.3542  13
   1 -14   7 94.6458 19.1263   4
   3 -14   7 2.15553 18.5256   4
   3  14   7 15.2048 25.6550   7
   5 -14   7 260.557 28.8086   4
   5  14   7 239.396 33.4837   7
   5 -14   7 257.491 29.8363   8
   7 -14   7 35.5640 22.6075   4
   7  14   7 12.8307 27.7591   7
   7 -14   7 27.4003 24.8195   8
   9  14   7 16.2308 30.0123   7
   9 -14   7 43.7766 26.4207   8
  14  15  -7 35.8664 20.8446   5
  12  15  -7 123.054 21.6324   5
  10  15  -7 238.657 28.7979  13
   8  15  -7 216.365 26.4600  13
  -6  15   7 47.0561 26.0536   7
   6  15  -7 66.4707 21.2383  13
  -4  15   7 21.0035 26.2288   7
   4  15  -7 41.2871 20.2557  13
  -4 -15   7 12.8220 15.7865   4
  -2  15   7 96.8495 27.4704   7
   2  15  -7 90.9796 20.0986  13
  -2 -15   7 38.0160 18.7761   4
   0  15   7 101.786 27.9094   7
   0  15  -7 77.6919 18.8236  13
   0 -15   7 21.0013 19.4910   4
   2 -15   7 14.2744 18.9860   4
   2  15   7 31.7389 28.3070   7
   4 -15   7 6.54398 21.3621   4
   4  15   7 23.2447 27.9772   7
   6 -15   7-17.2975 23.2732   4
   6  15   7-13.3901 29.9489   7
   6 -15   7 11.9733 24.4787   8
   8 -15   7-15.8342 26.1099   8
   7  16  -7 61.8122 22.8584  13
  -5  16   7 9.65423 27.0483   7
   5  16  -7 41.5971 21.2819  13
  -3  16   7 93.1987 28.7275   7
   3  16  -7 58.7468 20.8302  13
  -3 -16   7 18.4973 18.5191   4
  -1  16   7 13.2174 27.3471   7
   1  16  -7 16.7230 19.2410  13
  -1 -16   7 3.47488 19.3218   4
   1  16   7 3.78059 27.8224   7
   1 -16   7 2.11923 18.4279   4
   3  16   7 35.4037 29.1558   7
   3 -16   7 42.5157 21.0426   4
  -4  17   7 38.8088 28.1286   7
   4  17  -7 20.2242 21.5629  13
  -2  17   7 39.6550 29.6387   7
  -2 -17   7-0.70887 19.3212   4
   2  17  -7 35.3850 20.5126  13
   0 -17   7 68.5933 21.5470   4
  22   0  -8 33.7568 17.8534   3
  22   0  -8 6.02300 14.7335   9
  20   0  -8 416.980 33.6747   3
  20   0  -8 461.204 32.9908   9
  18   0  -8 580.444 42.6852   3
  18   0  -8 703.908 43.1554   9
  16   0  -8 18.9479 12.9835   3
  16   0  -8 13.2038 11.0972   9
  14   0  -8 18.3731 11.9148   3
  14   0  -8 17.9505 10.9827   9
  12   0  -8 143.840 15.1541   3
  12   0  -8 168.692 15.7181   9
  10   0  -8 665.638 42.7012   3
 -10   0   8 674.062 41.6564  11
  10   0  -8 789.344 44.2066   9
   6   0  -8 238.857 16.8058   3
   4   0  -8 1544.36 88.4324   3
  -4   0   8 1515.36 89.3878  11
   2   0  -8 3980.57 217.587   3
  -2   0   8 3466.18 218.820  11
   2   0  -8 3824.21 218.236  10
   0   0   8 128.675 13.2319  11
   2   0   8 767.398 49.0616   4
   2   0   8 834.993 49.0557  11
   4   0   8 2068.18 121.985   4
   4   0   8 2118.76 122.032  11
   6   0   8 25.3553 12.3688   4
   8   0   8 92.9147 15.0411   4
  10   0   8 97.4921 15.7837   4
  12   0   8 102.533 16.8595   4
  12   0   8 95.4510 19.2881  12
  14   0   8 18.9205 15.5501   4
  14   0   8 10.1053 19.2455  12
  16   0   8 66.0865 24.5624  14
  18   0   8 119.143 27.0106  14
  23  -1  -8 4.04473 18.6341   3
  23   1  -8 3.26637 18.6968   3
  23  -1  -8 20.5753 15.5574   9
  23   1  -8 4.45997 15.3686   9
  23  -1  -8-10.5364 18.4844  10
  21  -1  -8 12.1330 17.2004   3
  21   1  -8 4.25713 16.7916   3
  21  -1  -8 2.46809 13.5702   9
  21   1  -8-22.2247 15.2996   9
  19  -1  -8 119.203 19.4117   3
  19   1  -8 131.636 19.1373   3
  19  -1  -8 158.731 18.4505   9
  19   1  -8 124.660 17.1849   9
  17   1  -8 72.0683 14.9218   3
  17  -1  -8 80.8874 15.3518   3
  17  -1  -8 40.7879 13.2942   9
  17   1  -8 88.4964 14.2110   9
  15   1  -8 75.8433 14.4830   3
  15  -1  -8 89.8385 14.4436   3
  15  -1  -8 88.0537 13.7434   9
  15   1  -8 103.535 13.7544   9
  13  -1  -8 58.9367 12.1073   3
  13   1  -8 53.7784 12.4349   3
  13  -1  -8 55.9429 11.7189   9
  13   1  -8 71.7931 11.4556   9
  11  -1  -8 669.583 41.8416   3
  11   1  -8 609.174 41.6662   3
 -11  -1   8 650.122 40.4637  11
  11   1  -8 704.511 42.6205   9
  11  -1  -8 780.532 43.6730   9
   9  -1  -8 373.608 24.2536   3
   9   1  -8 333.193 23.9578   3
  -9   1   8 340.856 23.0538  11
   9   1  -8 394.324 25.0478   9
   7   1  -8 7.56394 8.57367   9
   7  -1  -8 7.34346 9.35914  10
   5  -1  -8 701.035 40.8067   3
   5   1  -8 651.086 40.1215   3
  -5  -1   8 678.695 41.3086  11
   3  -1  -8 209.434 13.7178   3
   3   1  -8 148.520 12.1910   3
  -3   1   8 156.913 14.5177  11
  -3  -1   8 168.896 14.9030  11
   3  -1  -8 195.048 14.8726  10
  -1  -1   8 524.887 34.8426   4
   1   1  -8 559.366 32.0861   3
  -1   1   8 530.656 34.6528  11
  -1  -1   8 538.035 34.7379  11
   1   1  -8 562.628 33.4236  10
   1  -1   8 308.973 21.9690   4
   1   1   8 293.777 20.9156  11
   1  -1   8 278.236 20.8325  11
   3  -1   8 766.364 47.1444   4
   3  -1   8 749.442 46.8539  11
   5  -1   8 13.3394 12.0662   4
   5  -1   8 7.39688 10.4805  11
   7  -1   8 33.0348 13.0524   4
   7  -1   8 18.5533 11.0088  11
   9  -1   8 19.5385 13.7304   4
   9   1   8 23.0107 15.5758  12
  11  -1   8 5.74197 14.4510   4
  11   1   8 8.91200 17.2932  12
  13  -1   8 82.6650 17.0234   4
  13   1   8 72.0642 19.8234  12
  13   1   8 85.6176 20.9279  14
  15  -1   8 87.5533 17.8065   4
  15   1   8 34.0512 20.4763  12
  15  -1   8 63.5500 20.4183  12
  15   1   8 72.6603 21.9026  14
  17  -1   8 22.3914 17.5780   4
  17   1   8 43.5852 24.7965  14
  17  -1   8 3.76625 23.6680  14
  22   2  -8 90.3736 19.6947   3
  22  -2  -8 80.2126 19.3544   3
  22  -2  -8 92.0143 17.6781   9
  22   2  -8 86.0045 17.6513   9
  22  -2  -8 94.0869 19.3850  10
  20  -2  -8 2.71360 15.8840   3
  20   2  -8 20.1820 16.4468   3
  20  -2  -8 27.1092 13.8982   9
  20   2  -8-2.42647 13.8177   9
  20  -2  -8 13.7009 16.2464  10
  18  -2  -8 141.314 17.8796   3
  18   2  -8 118.552 17.8488   3
  18  -2  -8 111.400 16.3856   9
  18   2  -8 101.730 15.7537   9
  18  -2  -8 66.7785 16.5094  10
  16  -2  -8 62.4069 15.1250   3
  16   2  -8 29.3556 14.7617   3
  16  -2  -8 26.7458 12.8057   9
  16   2  -8 14.2752 12.3819   9
  16  -2  -8 51.6355 14.2240  10
  14  -2  -8 8.29796 12.3748   3
  14   2  -8 7.81572 12.2247   3
  14   2  -8 18.6734 10.9178   9
  14  -2  -8-4.28221 12.2888  10
  12  -2  -8 13.7556 11.1191   3
  12   2  -8 13.0087 10.6784   3
  12   2  -8 1.05400 10.2127   9
  12  -2  -8 2.52509 10.9600  10
  10   2  -8 6.88148 9.88624   3
  10  -2  -8 15.5834 10.1107   3
  10   2  -8 11.4426 9.08531   9
  10  -2  -8 16.2430 10.7625  10
   8  -2  -8 254.317 18.7052   3
   8   2  -8 233.551 18.5124   9
   8  -2  -8 251.501 19.5851  10
   6   2  -8 6.97460 7.74249   3
   6   2  -8 11.1696 8.46442   9
   6  -2  -8 3.56098 10.3010  10
   4  -2  -8-2.01855 9.24098   3
   4   2  -8-0.15815 6.60886   3
  -2  -2   8 127.916 12.6480   4
  -2  -2   8 103.406 11.5969  11
   0  -2   8 518.895 26.7197   4
   0  -2   8 489.626 26.3581  11
   0   2  -8 515.527 23.5293  10
   2  -2   8 228.213 19.0693   4
   2  -2   8 218.107 18.1414  11
   4  -2   8 428.753 28.5896   4
   4  -2   8 392.960 27.5256  11
   6  -2   8 182.737 17.0901   4
   6   2   8 150.874 17.1551   6
   6  -2   8 136.747 15.4754  11
   6   2   8 133.732 17.8010  12
   8  -2   8 75.2257 13.5281  11
   8   2   8 94.0137 17.1102  12
   8  -2   8 99.1936 15.4426   4
  10   2   8 493.200 30.8286   6
  10  -2   8 410.611 31.1638   4
  10   2   8 416.425 31.8929  12
  10  -2   8 388.657 29.4854  11
  12  -2   8 21.0859 16.0928   4
  12   2   8 40.1451 18.9785  12
  12   2   8 38.7214 19.1143  14
  14  -2   8-4.83176 16.1713   4
  14   2   8 21.1514 19.6111  12
  14   2   8 30.2853 20.4836  14
  16  -2   8 49.0214 18.6292   4
  16   2   8 20.0937 23.4091  12
  16   2   8-15.1716 24.9928  14
  18  -2   8 37.4965 19.1808   4
  18   2   8 9.70278 27.9685  14
  18  -2   8 70.9159 25.3994  14
  23  -3  -8 0.81382 19.6122  10
  21   3  -8-5.82003 17.5006   3
  21  -3  -8-10.0818 17.2874   3
  21  -3  -8 3.77076 18.5003  10
  21   3  -8-12.7309 14.4882   9
  19   3  -8 141.075 20.2392   3
  19  -3  -8 94.1560 18.8790   3
  19   3  -8 115.596 17.4745   9
  19  -3  -8 151.951 20.9889  10
  17   3  -8 40.4126 14.9029   3
  17  -3  -8 7.22042 13.7357   3
  17   3  -8 12.3955 11.8204   9
  17  -3  -8 41.3191 15.8376  10
  15   3  -8-0.50723 13.1860   3
  15  -3  -8 15.6230 12.7460   3
  15   3  -8 12.9370 11.1432   9
  15  -3  -8 32.1274 14.4294  10
  13   3  -8-2.22099 12.3507   3
  13  -3  -8 20.9068 12.5831   3
  13   3  -8 16.9847 10.2142   9
  13  -3  -8 44.5633 13.6426  10
  11  -3  -8 1070.83 69.3051   3
  11   3  -8 1217.39 69.5789   9
  11  -3  -8 1180.22 69.7599  10
   9  -3  -8 1217.45 74.8932   3
   9   3  -8 1304.75 75.1491   9
   9  -3  -8 1262.08 75.3136  10
   7   3  -8 9.69160 8.19337   9
   7  -3  -8 3.67051 11.0091  10
   5  -3  -8 50.9313 11.4150  10
  -3  -3   8 406.570 27.3090   4
   1   3  -8 214.609 17.9609   3
  -1  -3   8 618.796 23.3946   4
   1  -3   8 240.053 18.9297   4
   1   3   8 207.066 19.2288  12
   1  -3   8 260.899 18.5514  11
  -1   3  -8 203.116 14.2686  10
   3  -3   8 690.342 41.3293   4
   3   3   8 602.308 41.2825  12
   3  -3   8 648.271 41.0484  11
   5   3   8 149.245 17.2772   6
   5  -3   8 155.718 16.7179   4
   5   3   8 142.946 17.6761  12
   5  -3   8 138.562 15.2386  11
   7   3   8 7.33142 14.8466  12
   7  -3   8 6.37104 11.1948  11
   7  -3   8 2.86841 13.6205   4
   9   3   8 45.1652 15.0903   6
   9   3   8 53.6965 17.9075  12
   9  -3   8 30.8496 12.8824  11
   9   3   8 41.4193 17.1201  14
   9  -3   8 46.2981 14.9781   4
  11   3   8 25.9236 16.1869   6
  11  -3   8 36.1141 15.5334   4
  11   3   8 25.6599 18.2077  12
  11   3   8 20.4504 18.2261  14
  11  -3   8-9.23668 12.2343  11
  13  -3   8 85.7023 18.0887   4
  13   3   8 86.8665 21.0172  14
  15  -3   8 65.9624 18.8289   4
  15   3   8 71.2739 22.8950  12
  15   3   8 80.2798 24.3740  14
  17  -3   8-14.3542 19.4714   4
  17   3   8-19.0419 26.0654  14
  22  -4  -8 69.9926 20.9454   3
  22   4  -8 64.4414 20.2861   3
  22   4  -8 69.5154 16.9855   9
  22  -4  -8 80.9724 21.8610  10
  20   4  -8 111.052 19.7034   3
  20  -4  -8 118.260 20.7967   3
  20   4  -8 98.5578 17.3766   9
  20  -4  -8 113.614 20.6941  10
  18  -4  -8 42.8267 17.0786   3
  18   4  -8 31.6646 17.1282   3
  18   4  -8 34.3857 13.8520   9
  18  -4  -8 63.2062 17.9306  10
  16  -4  -8 378.585 27.7284   3
  16   4  -8 314.540 26.6488  13
  16   4  -8 280.222 25.7840   9
  16  -4  -8 344.501 27.8159  10
  14  -4  -8 610.747 41.7474   3
  14   4  -8 662.107 42.0822  13
  14   4  -8 626.509 41.3385   9
  14  -4  -8 611.414 42.2854  10
  12  -4  -8 864.671 52.5961   3
  12   4  -8 840.774 52.7686  13
  12   4  -8 820.304 52.2024   9
  12  -4  -8 826.766 52.7756  10
  10  -4  -8-4.59301 12.5938   3
  10   4  -8 8.03853 12.4878  13
 -10   4   8 12.4339 11.5453  12
  10   4  -8 1.84070 9.02643   9
  10  -4  -8 3.65239 12.4842  10
  -8  -4   8 215.840 16.1838   4
   8  -4  -8 189.264 18.9748   3
   8   4  -8 263.362 19.6986  13
   8   4  -8 208.851 16.9679   9
   8  -4  -8 220.029 18.8720  10
   6   4  -8 77.6245 13.2060  13
   6   4  -8 90.7474 10.3068   9
   6  -4  -8 63.0484 12.7348  10
  -4  -4   8 949.713 58.5928   4
  -4   4   8 1022.38 59.2375  12
  -2  -4   8 1679.49 100.724   4
  -2   4   8 1774.91 100.948  12
   0   4   8 617.936 40.1108  12
   0  -4   8 625.698 39.5143   4
   2   4   8 41.6664 13.7511   6
   2  -4   8 32.5959 12.3899   4
   2   4   8 41.9637 14.2995  12
   4   4   8 61.7248 14.3949   6
   4  -4   8 72.1129 14.0361   4
   4   4   8 57.2136 15.6533  12
   4  -4   8 48.1223 12.4660  11
   6   4   8 34.0493 14.8563   6
   6  -4   8 35.8581 13.9530   4
   6   4   8 24.0198 16.0051  12
   6   4   8 41.6798 15.1286  14
   6  -4   8 15.5752 11.8719  11
   8   4   8 899.178 52.4177   6
   8  -4   8 846.008 52.4268   4
   8  -4   8 780.582 50.9789  11
   8   4   8 781.788 52.4454  14
   8   4   8 809.520 52.5138  12
  10  -4   8 930.685 53.2302   4
  10  -4   8 832.276 51.8225  11
  10   4   8 759.951 52.9973  14
  10   4   8 758.531 53.1806  12
  12  -4   8 10.3614 16.5570   4
  12  -4   8-4.78649 13.8739  11
  12   4   8-10.5372 20.7770  12
  12   4   8-7.09645 19.6253  14
  14  -4   8 52.7634 18.9158   4
  14   4   8 49.0491 22.3814  12
  14   4   8 88.6069 24.6378  14
  16  -4   8 54.6236 20.9574   4
  16   4   8 74.8193 26.7667  14
  18  -4   8 191.031 25.5749   4
  21   5  -8 55.3732 19.9068   3
  21  -5  -8 60.2987 20.9598   3
  21   5  -8 78.6184 17.0402   9
  21  -5  -8 78.5649 21.3716  10
  19   5  -8 72.4414 19.3936   3
  19  -5  -8 83.9752 20.4766   3
  19   5  -8 87.0339 19.0166  13
  19   5  -8 87.4115 16.8248   9
  19  -5  -8 94.0813 20.3393  10
  17  -5  -8 53.8654 17.4579   3
  17   5  -8 59.7068 17.8409  13
  17   5  -8 36.2193 14.5612   9
  17  -5  -8 67.7942 17.8296  10
  15  -5  -8 159.321 19.6493   3
  15   5  -8 146.265 19.4877  13
  15   5  -8 139.310 17.3949   9
  15  -5  -8 130.616 19.5386  10
  13  -5  -8 1073.93 62.9740   3
  13   5  -8 1017.87 62.8456  13
  13   5  -8 1001.35 62.7483   9
  13  -5  -8 953.054 62.7394  10
  11  -5  -8 7.62842 13.4277   3
  11   5  -8 8.25541 13.3663  13
  11   5  -8 1.07602 10.1962   9
  11  -5  -8 1.93248 12.6342  10
   9  -5  -8 65.0973 14.3564   3
  -9  -5   8 74.9564 10.1076   4
   9   5  -8 73.4905 14.1144  13
   9   5  -8 83.1816 11.1634   9
   9  -5  -8 60.0695 14.0504  10
   7  -5  -8 17.0397 12.2901   3
   7   5  -8 38.2722 12.4584  13
   7   5  -8 23.0358 8.68246   9
   7  -5  -8 20.5160 12.1507  10
  -5   5   8 956.860 59.0460  14
   5   5  -8 1038.25 61.2550  13
  -5   5   8 1057.88 60.6734  12
  -3  -5   8 164.856 16.0737   4
  -3   5   8 197.505 18.0044  12
   3   5  -8 160.903 16.5424  13
   3   5  -8 171.058 13.6265   9
  -1   5   8 18.0363 12.6883   6
  -1   5   8 34.1417 14.5987  12
  -1  -5   8 9.08589 12.0006   4
   1   5   8 1340.17 79.5963   6
   1   5   8 1304.35 78.4437  14
   1   5   8 1313.35 79.1992  12
   1  -5   8 1346.23 79.1608   4
   3   5   8 600.647 38.3362   6
   3   5   8 508.811 37.6647  12
   3   5   8 587.623 37.9175  14
   3  -5   8 586.366 37.8891   4
   5   5   8 21.0580 13.7408   6
   5   5   8 14.4722 15.1900  12
   5   5   8 19.6233 14.8204  14
   5  -5   8 11.8167 14.0562   4
   7   5   8 489.941 34.6246   6
   7   5   8 497.198 34.7585  14
   7  -5   8 468.926 33.0372  11
   7   5   8 429.223 34.8160  12
   7  -5   8 526.573 34.3616   4
   9   5   8 13.8877 16.1263   6
   9  -5   8 15.6545 15.5102   4
   9   5   8 17.7397 19.6711  12
   9  -5   8 15.7112 12.7823  11
   9   5   8 18.1958 17.9788  14
  11  -5   8 167.248 20.2397   4
  11  -5   8 151.399 17.6858  11
  11   5   8 119.703 23.3432  12
  11   5   8 173.423 24.1054  14
  13  -5   8 84.0937 19.5602   4
  13   5   8 61.9505 22.4227  12
  13  -5   8 68.9210 15.4906  11
  13   5   8 85.4950 23.3253  14
  15  -5   8 33.0907 19.4422   4
  15   5   8 87.8290 24.3575  14
  17  -5   8 133.151 23.1590   4
  22  -6  -8 17.8716 20.4311  10
  20  -6  -8 32.1677 20.6143   3
  20   6  -8 20.8229 18.5490  13
  20   6  -8 10.2192 15.7518   9
  20  -6  -8 34.5710 19.3806  10
  18  -6  -8 114.809 20.6879   3
  18   6  -8 103.768 19.3925  13
  18   6  -8 121.827 17.9805   9
  18  -6  -8 104.382 19.7674  10
  16  -6  -8 39.0122 17.7238   3
  16   6  -8 10.7828 16.0589  13
  16   6  -8 35.8979 13.8124   9
  16  -6  -8 44.9850 16.6394  10
  14  -6  -8 131.385 18.4184   3
  14   6  -8 91.3745 16.9395  13
  14  -6  -8 112.999 17.7498  10
  14   6  -8 98.9123 15.2838   9
  12  -6  -8 56.1981 15.9506   3
  12   6  -8 50.4849 14.4628  13
  12  -6  -8 46.2207 14.2484  10
  12   6  -8 34.0335 11.8065   9
  10  -6  -8 16.3825 13.6684   3
  10   6  -8 11.0031 13.0643  13
  10  -6  -8 13.6705 13.4022  10
  10   6  -8 26.9435 10.4302   9
   8   6  -8 112.869 15.3942  13
   8   6  -8 144.935 13.6290   9
  -6   6   8 9.66452 14.2626  12
   6   6  -8 15.6413 11.6999  13
   6   6  -8 15.4344 8.30762   9
  -4   6   8 18.9309 13.2983   6
  -4  -6   8 46.8470 11.8408   4
  -4   6   8 60.8105 16.4428  12
   4   6  -8 35.2719 12.4315  13
  -4   6   8 61.1629 11.8185  14
  -2   6   8 62.6592 14.9275   6
  -2  -6   8 54.6765 12.8553   4
   2   6  -8 92.9764 13.4565  13
  -2   6   8 42.0877 16.7116  12
   2   6  -8 67.3584 8.49667   9
   0   6   8 38.9168 13.9430   6
   0   6   8 42.4413 16.7704  12
   0   6   8 24.3979 13.5900  14
   0  -6   8 26.6187 12.7842   4
   2   6   8 267.362 23.7760   6
   2   6   8 312.992 24.3768  14
   2  -6   8 268.206 23.1519   4
   4   6   8 130.289 17.6133   6
   4   6   8 136.655 19.5435  12
   4   6   8 161.416 19.0260  14
   4  -6   8 104.757 16.3131   4
   6   6   8 34.0029 15.6798   6
   6  -6   8 48.4859 14.8128   4
   6   6   8 41.9564 18.1571  12
   6   6   8 56.5471 17.8935  14
   8   6   8 140.342 19.8912   6
   8  -6   8 148.934 18.8794   4
   8   6   8 114.455 22.1174  12
   8   6   8 159.527 22.2458  14
   8  -6   8 157.046 17.7062  11
  10  -6   8 23.6927 17.2368   4
  10   6   8 65.0705 20.4326  12
  10   6   8 42.8602 19.8941  14
  10  -6   8 9.47133 13.8525  11
  12  -6   8 45.1398 18.5065   4
  12  -6   8 8.57467 14.2141  11
  12   6   8 4.09403 21.1013  14
  14  -6   8 45.0874 20.1653   4
  14   6   8 64.6264 22.8677  14
  16  -6   8 64.0093 21.8207   4
  16   6   8 71.7330 25.9694  14
  21  -7  -8-16.1784 21.7831   3
  21   7  -8 5.25000 19.1756  13
  21   7  -8 27.0096 17.6277   9
  21  -7  -8 7.21614 18.9522  10
  19  -7  -8 4.90824 19.8117   3
  19   7  -8-6.49815 18.6493  13
  19  -7  -8-8.91783 18.1571  10
  19   7  -8 27.8502 15.6049   9
  17  -7  -8 42.6462 18.7724   3
  17   7  -8 11.9712 16.8481  13
  17  -7  -8-2.74658 17.7682  10
  17   7  -8 6.40932 14.2580   9
  15  -7  -8 135.754 20.8864   3
  15   7  -8 114.572 18.3001  13
  15  -7  -8 168.113 19.9731  10
  15   7  -8 101.522 17.4636   9
  13  -7  -8 231.017 22.5742   3
  13   7  -8 214.439 20.8342  13
  13   7  -8 203.563 20.2152   9
  13  -7  -8 210.071 21.9049  10
  11  -7  -8 243.385 23.3389   3
  11   7  -8 241.556 21.5469  13
  11   7  -8 252.369 20.7770   9
  -9   7   8 239.218 20.6048   6
   9   7  -8 208.108 20.2153  13
   9   7  -8 252.567 18.6969   9
  -7   7   8 24.3188 13.5595   6
   7   7  -8 14.6236 12.4661  13
   7   7  -8 8.55247 9.07978   9
  -5   7   8 732.382 46.3755   6
  -5  -7   8 718.198 44.8922   4
   5   7  -8 689.456 45.8687  13
   5   7  -8 758.023 44.5912   9
  -3   7   8-4.11713 13.5513   6
   3   7  -8 0.42228 11.4525  13
  -3  -7   8 5.44034 11.5034   4
  -1   7   8 40.6626 14.0824   6
   1   7  -8 43.0207 12.8066  13
  -1  -7   8 41.1811 13.5722   4
   1   7   8 15.9103 13.7064   6
  -1   7  -8 14.8571 11.5712  13
   1   7   8 33.4829 16.7935  12
   1   7   8 19.9364 14.5690  14
   1  -7   8 9.02904 13.2132   4
   3   7   8 6.84890 14.8060   6
   3   7   8 2.42371 16.5208  12
   3   7   8-5.44837 14.9642  14
   3  -7   8 3.97404 13.8757   4
   5   7   8 123.846 19.1598   6
   5   7   8 112.663 19.6368  12
   5   7   8 99.4091 18.6597  14
   5  -7   8 75.5951 17.2072   4
   7   7   8 30.1468 16.7269   6
   7  -7   8 28.2466 15.6633   4
   7   7   8 35.3897 18.2955  14
   9  -7   8 60.1095 17.4963   4
   9   7   8 44.7793 19.2571  14
   9  -7   8 34.6088 14.9189  11
  11  -7   8 7.56685 18.3118   4
  11   7   8 21.2589 20.3596  14
  11  -7   8-2.36327 15.0500  11
  13  -7   8 51.5410 15.6066  11
  13   7   8 62.0097 24.0513  14
  13  -7   8 70.4049 20.7812   4
  15   7   8 11.5766 26.6664   7
  15  -7   8 37.8643 20.9954   4
  22   8  -8 64.2357 22.0435  13
  20  -8  -8 39.9800 21.9585   3
  20   8  -8 27.6670 19.1256  13
  20   8  -8-0.96546 16.7314   9
  18  -8  -8 51.9472 21.2217   3
  18   8  -8 117.328 19.5044  13
  18   8  -8 78.2798 17.4877   9
  16  -8  -8 32.9603 19.2196   3
  16   8  -8 13.1309 16.5433  13
  16   8  -8 18.8437 14.6214   9
  14  -8  -8 93.4106 19.7527   3
  14   8  -8 108.462 17.6668  13
  14   8  -8 101.153 16.1179   9
  12  -8  -8 12.1274 16.3153   3
  12   8  -8 11.5340 13.8121  13
  12   8  -8-7.92283 11.3797   9
  10   8  -8 38.8292 15.0477  13
  10   8  -8 57.1880 11.6815   9
  -8   8   8 33.6280 13.8659   6
   8   8  -8 23.2481 13.5009  13
   8   8  -8 40.0623 10.4539   9
  -6   8   8 214.885 19.7066   6
  -6  -8   8 188.631 16.9880   4
   6   8  -8 173.975 18.5618  13
   6   8  -8 192.199 16.1980   9
  -4   8   8 13.3556 13.4800   6
   4   8  -8 29.9861 12.6129  13
  -4  -8   8 5.54745 12.2070   4
  -2   8   8 4.39328 14.0435   6
   2   8  -8 7.64316 11.7366  13
  -2  -8   8 4.14152 12.7643   4
   0   8   8 256.611 24.3524   6
   0   8  -8 285.034 22.1183  13
   0  -8   8 288.435 23.2265   4
   2   8   8 9.12691 15.9513   6
  -2   8  -8 35.2270 12.6468  13
   2   8   8 30.2616 15.9960  14
   2  -8   8 29.3333 14.3681   4
   4   8   8 85.6568 17.8686   6
   4  -8   8 51.5014 15.7702   4
   4   8   8 84.6312 18.1779  14
   6  -8   8 121.264 19.2813   4
   6   8   8 163.538 21.3900  14
   8  -8   8 287.430 26.0479   4
   8   8   8 250.612 26.8263  14
  10  -8   8 625.946 42.0314   4
  10  -8   8 539.553 39.8916  11
  12  -8   8 0.74537 19.1998   4
  12  -8   8 16.2185 15.4005  11
  14  -8   8 4.89780 21.1585   4
  14   8   8 28.6942 26.7717   7
  19  -9  -8 429.882 37.6741   3
  19   9  -8 364.643 34.5831  13
  19   9  -8 436.389 34.8577   9
  17  -9  -8-7.37065 20.3112   3
  17   9  -8-2.86179 17.3249  13
  17   9  -8-0.83929 14.0251   9
  15  -9  -8 45.6246 20.9118   3
  15   9  -8 45.3349 16.7372  13
  15   9  -8 28.7731 14.5382   9
  13  -9  -8 35.6543 19.8241   3
  13   9  -8 58.3730 16.6269  13
  13   9  -8 40.7904 13.3959   9
  11   9  -8 835.620 54.9534  13
  11   9  -8 866.472 53.9229   9
  -9   9   8 444.173 30.3936   6
   9   9  -8 412.921 30.8955  13
   9   9  -8 373.313 28.3553   9
  -7  -9   8 5.87749 11.5779   4
   7   9  -8-7.41516 14.1369  13
   7   9  -8-1.78025 9.22888   9
  -5   9   8 24.3960 15.4140   6
  -5  -9   8 13.5297 12.2205   4
   5   9  -8 15.7183 13.8488  13
   5   9  -8 9.92680 8.56772   9
  -3   9   8 257.583 23.2792   6
   3   9  -8 247.887 20.9175  13
  -3  -9   8 226.224 21.2130   4
  -1   9   8 360.050 28.3194   6
   1   9  -8 346.405 25.1377  13
  -1  -9   8 301.176 26.1001   4
   1   9   8 612.522 42.7866   6
  -1   9  -8 630.377 40.4567  13
   1  -9   8 639.679 42.1345   4
   3  -9   8 434.582 33.1455   4
   3   9   8 459.385 33.5687   6
   5  -9   8 180.449 21.3929   4
   7  -9   8 60.2051 18.5374   4
   9  -9   8 163.912 23.0335   4
  11  -9   8 172.541 25.3954   4
  11   9   8 146.616 30.1572   7
  11  -9   8 199.014 22.1463  11
  13  -9   8 404.395 33.3093   4
  13   9   8 263.468 37.7472   7
  15   9   8 156.745 32.7509   7
  18 -10  -8 128.171 25.6277   3
  18  10  -8 80.4691 20.5494  13
  18  10  -8 103.305 19.1466   9
  16  10  -8 14.2839 18.0756  13
  16  10  -8 6.66602 14.4989   9
  14  10  -8 50.7098 19.0642  13
  14  10  -8 21.9318 13.6613   9
  12  10  -8 207.480 23.0678  13
  12  10  -8 199.738 20.2223   9
  10  10  -8 73.0189 17.0104  13
  10  10  -8 47.1860 12.4701   9
  -8  10   8 61.6959 16.3271   6
   8  10  -8 76.8354 16.3655  13
   8  10  -8 56.1027 12.1371   9
  -6  10   8 60.8254 16.8313   6
   6  10  -8 62.8931 15.8364  13
   6  10  -8 36.5039 10.4816   9
  -4  10   8 406.931 30.4648   6
   4  10  -8 412.176 29.5544  13
  -4 -10   8 345.161 28.2809   4
  -2  10   8 511.457 36.0200   6
   2  10  -8 507.061 34.7373  13
  -2 -10   8 491.462 34.8861   4
   0  10   8 28.9892 15.8473   6
   0  10  -8 24.7258 13.0861  13
   0 -10   8 42.3072 15.8532   4
   2 -10   8 241.649 23.7053   4
   4 -10   8 55.5927 17.6601   4
   6 -10   8 120.721 20.9771   4
   8 -10   8 13.3593 18.8930   4
  10 -10   8 4.76484 20.1157   4
  10  10   8 10.2645 26.0930   7
  12 -10   8 218.857 26.6213   4
  12  10   8 164.799 33.8059   7
  12 -10   8 144.913 21.7199  11
  14  10   8 20.6163 28.4968   7
  17  11  -8 117.250 21.7456  13
  17  11  -8 87.1891 18.3351   9
  15  11  -8 8.05659 20.0513  13
  15  11  -8 9.07617 15.5189   9
  13  11  -8 68.4507 18.7398  13
  13  11  -8 23.9069 14.0599   9
  11  11  -8 47.4397 17.9640  13
  11  11  -8 41.9680 13.0559   9
   9  11  -8 67.8316 17.0052  13
   9  11  -8 34.9431 12.0552   9
   7  11  -8 0.63316 15.2060  13
   7  11  -8-0.99201 10.5024   9
   5  11  -8 37.3278 15.9228  13
  -5 -11   8 62.1001 15.5807   4
   3  11  -8 238.985 21.8147  13
  -3 -11   8 187.062 21.3228   4
   1  11  -8 19.8746 14.3247  13
  -1 -11   8 25.4896 16.2537   4
  -1  11  -8 68.9191 14.6190  13
   1 -11   8 27.9177 16.9966   4
   3 -11   8 20.3603 17.4696   4
   5 -11   8 27.7130 18.2198   4
   7 -11   8 27.6274 19.4809   4
   7  11   8 51.2528 26.5266   7
   9 -11   8 57.4969 21.5213   4
   9  11   8 40.4836 27.5153   7
  11 -11   8 71.3171 23.5347   4
  11  11   8 94.0227 30.2592   7
  13  11   8-25.2766 29.7930   7
  16  12  -8 4.36148 20.3654  13
  16  12  -8 8.89836 15.2104   9
  14  12  -8 50.4507 20.5573  13
  14  12  -8 27.1433 15.5730   9
  12  12  -8 207.125 23.2852  13
  12  12  -8 142.762 19.4700   9
  10  12  -8 84.1196 19.1369  13
  10  12  -8 58.3531 13.6510   9
   8  12  -8 16.2023 16.5932  13
   8  12  -8 18.2773 11.5915   9
   6  12  -8-4.64979 16.7723  13
   4  12  -8 51.8349 17.0421  13
  -4 -12   8 68.2872 17.1597   4
   2  12  -8 297.949 25.2647  13
  -2 -12   8 274.566 26.2499   4
   0  12  -8 6.47883 15.5585  13
   0 -12   8 10.7495 16.9591   4
   2 -12   8 91.9803 20.4012   4
   4 -12   8 134.625 21.7909   4
   4  12   8 111.796 27.3842   7
   6 -12   8-3.11621 19.4078   4
   6  12   8 38.9017 25.8424   7
   8 -12   8 24.4883 21.4858   4
   8  12   8 3.78478 27.5480   7
  10 -12   8 6.29838 22.7853   4
  10  12   8 24.5439 28.7617   7
  15  13  -8 16.5338 15.5534   9
  13  13  -8 143.394 23.0256  13
  13  13  -8 101.584 17.8822   9
  11  13  -8 321.558 28.4904  13
  11  13  -8 253.455 24.6640   9
   9  13  -8 402.512 33.3151  13
  -7  13   8 25.3280 24.1849   7
   7  13  -8 30.7733 18.3845  13
  -5  13   8 205.590 29.2486   7
   5  13  -8 248.415 24.4820  13
  -5 -13   8 193.929 22.8447   4
  -3  13   8 99.7515 26.0138   7
   3  13  -8 99.0515 18.4832  13
  -3 -13   8 94.1296 19.2021   4
  -1  13   8 28.6281 25.2558   7
   1  13  -8 53.2001 17.5151  13
  -1 -13   8 44.2150 19.0785   4
   1  13   8 247.514 31.5335   7
  -1  13  -8 231.413 22.8096  13
   1 -13   8 217.401 25.6334   4
   3 -13   8 150.144 23.6232   4
   3  13   8 160.737 29.4262   7
   5 -13   8 17.1926 20.4126   4
   5  13   8 23.8112 28.1833   7
   7 -13   8 114.936 24.1705   4
   7  13   8 82.6294 30.0781   7
   9 -13   8 87.8510 25.5756   4
   9  13   8 119.683 32.8313   7
  14  14  -8 41.2211 16.7745   9
  12  14  -8 19.4837 20.9112  13
  12  14  -8 10.0318 14.5092   9
  10  14  -8 15.1825 19.8650  13
   8  14  -8 69.1465 19.7555  13
  -6  14   8 14.0617 24.7003   7
   6  14  -8-16.6943 18.9431  13
  -4  14   8 743.523 53.7907   7
   4  14  -8 726.522 48.4562  13
  -4 -14   8 666.453 48.1005   4
  -2  14   8 357.682 36.9761   7
   2  14  -8 384.088 29.2545  13
   0  14   8 23.6210 27.8094   7
   0  14  -8 4.35542 17.0565  13
   0 -14   8-13.1609 19.6892   4
   2 -14   8-7.08293 20.3482   4
   2  14   8 8.61808 27.2254   7
   4 -14   8 72.0397 22.8443   4
   4  14   8 31.9364 28.2216   7
   6 -14   8 9.90607 23.1877   4
   6  14   8-5.23515 29.3647   7
  13  15  -8 33.6463 16.5359   9
   9  15  -8 34.1021 21.0452  13
  -7  15   8 41.1821 25.6164   7
   7  15  -8-9.97185 20.1009  13
  -5  15   8 21.3873 25.7849   7
   5  15  -8 11.7542 19.6036  13
  -3  15   8 45.1370 26.2854   7
   3  15  -8 66.4337 19.9186  13
  -3 -15   8 30.1088 20.0251   4
  -1  15   8 30.8335 27.8829   7
   1  15  -8 74.1533 19.6318  13
  -1 -15   8 21.7754 21.2810   4
   1  15   8 370.297 38.3960   7
   1 -15   8 275.188 31.7196   4
   3  15   8 293.469 37.6863   7
   3 -15   8 328.293 32.6373   4
  -6  16   8-2.21236 28.9108   7
   6  16  -8 16.2641 21.2903  13
  -4  16   8 124.643 31.2845   7
   4  16  -8 164.482 23.8314  13
  -2  16   8 103.113 30.4129   7
   2  16  -8 101.333 21.5732  13
  -2 -16   8 65.0046 22.7717   4
   0 -16   8 6.64747 22.5153   4
   0  16   8 10.3028 29.5318   7
  -5  17   8 43.7493 29.0666   7
  -3 -17   8-8.51675 21.7088   4
  21   0  -9 92.1605 18.7600   3
  21   0  -9 86.3424 17.0109   9
  19   0  -9 321.804 28.0765   3
  19   0  -9 353.437 27.9092   9
  17   0  -9 109.072 16.8550   3
  17   0  -9 74.1123 14.9084   9
  15   0  -9-0.50200 13.4511   3
  15   0  -9-1.98343 11.5869   9
  13   0  -9 36.2782 12.4878   3
  13   0  -9 48.4728 12.1922   9
  11   0  -9 17.4959 10.9705   3
  11   0  -9 17.9839 10.8707   9
   9   0  -9 827.547 50.7624   3
  -9   0   9 861.775 50.7629  11
  -7   0   9 1534.59 89.6890  11
   5   0  -9 43.0838 8.69129   3
  -5   0   9 38.4765 9.99952  11
   3   0  -9 1979.44 109.186   3
  -3   0   9 1745.36 110.564  11
  -1   0   9 2820.01 165.562  11
   1   0  -9 2890.85 164.204  10
   1   0   9 29.1095 10.7174  11
   3   0   9 514.593 33.4030   4
   3   0   9 484.350 33.1198  11
   5   0   9 108.554 15.3020   4
   7   0   9 111.591 16.2558   4
   9   0   9 67.7368 16.1814   6
   9   0   9 64.4978 15.3053   4
  11   0   9 17.0127 14.9728   4
  11   0   9-1.51667 17.3318  12
  13   0   9 40.1159 20.0665  12
  15   0   9 158.468 25.2561  12
  15   0   9 195.258 27.3001  14
  22  -1  -9 0.77254 18.3478   3
  22   1  -9 18.0212 18.6483   3
  22  -1  -9 5.48459 15.0113   9
  22   1  -9 6.30494 15.0086   9
  22  -1  -9-13.5104 18.0518  10
  20  -1  -9 93.3004 18.7778   3
  20   1  -9 95.4937 18.5188   3
  20  -1  -9 98.3766 17.0611   9
  20   1  -9 114.360 17.0255   9
  18  -1  -9 460.400 32.9620   3
  18   1  -9 405.715 31.9823   3
  18  -1  -9 491.031 33.2639   9
  18   1  -9 411.960 31.8731   9
  16  -1  -9 22.8998 14.3018   3
  16   1  -9 15.6322 13.3437   3
  16  -1  -9 28.3262 12.6725   9
  16   1  -9 16.1742 12.1849   9
  14   1  -9 10.2672 12.4484   3
  14  -1  -9-3.23858 12.7949   3
  14  -1  -9 10.4993 11.8585   9
  14   1  -9 7.47489 11.1050   9
  12  -1  -9 139.163 15.3015   3
  12   1  -9 130.015 14.5782   3
  12   1  -9 126.865 14.7684   9
  10  -1  -9 83.1821 11.5879   3
  10   1  -9 67.4100 10.8794   3
  10   1  -9 37.1625 11.3333   9
 -10  -1   9 50.6769 10.1850  11
  10  -1  -9 73.6203 12.5986  10
   8  -1  -9 35.2745 9.64826   3
  -8   1   9 36.2460 9.16501  11
  -8  -1   9 49.7698 10.0745  11
   8  -1  -9 28.1561 10.6443  10
   6   1  -9 863.181 52.6800   3
  -6   1   9 908.687 53.6595  11
  -6  -1   9 893.571 53.7767  11
   6  -1  -9 918.567 53.9839  10
   4  -1  -9 5.33101 8.72619   3
   4   1  -9 13.0866 6.57163   3
  -4   1   9 9.06812 9.42172  11
  -4  -1   9 1.41917 9.40694  11
   2   1  -9 258.868 16.0694   3
  -2   1   9 247.453 19.0096  11
  -2  -1   9 233.970 19.0564  11
   2   1  -9 238.763 17.6811  10
   0  -1   9 37.9900 12.0366   4
   0  -1   9 32.2579 10.5520  11
   0   1   9 17.6854 9.81433  11
   0   1  -9 27.2118 7.50843  10
   2  -1   9 169.241 16.0138  11
   2  -1   9 134.884 16.0064   4
   4  -1   9 199.310 18.9126   4
   4  -1   9 192.763 17.6348  11
   6  -1   9 189.977 17.5389  11
   6  -1   9 147.417 18.4866   4
   8   1   9 42.8284 15.7203   6
   8  -1   9 47.2673 15.0002   4
  10  -1   9 138.361 19.0166   4
  10   1   9 164.012 20.9767  12
  12  -1   9 27.7500 16.0881   4
  12   1   9 23.2847 18.7454  12
  14  -1   9 155.556 21.4164   4
  14   1   9 138.660 24.5176  12
  14   1   9 143.617 25.4424  14
  14  -1   9 131.167 23.0017  12
  16  -1   9 106.741 21.0397   4
  16   1   9 143.306 24.5044  12
  16   1   9 160.893 26.7001  14
  16  -1   9 157.551 26.5339  14
  21   2  -9 21.6427 17.8589   3
  21  -2  -9 14.0832 17.2262   3
  21   2  -9 16.5387 15.1573   9
  21  -2  -9 30.8520 19.6930  10
  19   2  -9 16.0995 15.8815   3
  19  -2  -9 3.75687 15.0742   3
  19   2  -9 21.5190 14.0500   9
  19  -2  -9 21.3841 15.7695  10
  17  -2  -9 19.1773 14.0428   3
  17   2  -9 24.0217 14.1843   3
  17   2  -9 27.5802 12.6474   9
  17  -2  -9 14.6998 14.5117  10
  15  -2  -9 225.654 20.6055   3
  15   2  -9 215.503 20.7704   3
  15   2  -9 237.813 20.5917   9
  15  -2  -9 236.879 21.0949  10
  13  -2  -9 284.669 22.9513   3
  13   2  -9 297.156 23.6534   3
  13   2  -9 337.643 23.8094   9
  13  -2  -9 303.426 23.4681  10
  11   2  -9 129.653 14.7732   3
  11  -2  -9 135.322 14.6456   3
  11   2  -9 149.723 14.8114   9
  11  -2  -9 124.596 16.2653  10
   9   2  -9 6.07080 9.80561   3
   9  -2  -9 10.0475 10.7414   3
   9   2  -9 0.47715 9.32198   9
   9  -2  -9 5.28471 12.1166  10
   7  -2  -9 250.780 20.7625  10
   7   2  -9 263.322 20.2213   9
   5  -2  -9 450.061 27.8291   3
   5   2  -9 373.355 25.9705   3
  -5  -2   9 430.813 28.1176  11
   5  -2  -9 470.668 28.3352  10
   3   2  -9 88.3968 8.46289   3
  -3  -2   9 99.1968 13.0644   4
  -3  -2   9 90.3094 12.5321  11
  -1  -2   9 69.0971 12.4851   4
  -1  -2   9 62.3299 11.9497  11
   1   2  -9 68.8075 9.01547  10
   1  -2   9 107.762 14.9274   4
   1  -2   9 133.713 14.4626  11
   3  -2   9 282.452 22.0613   4
   3  -2   9 252.205 20.6759  11
   5  -2   9 22.5758 11.9468  11
   5  -2   9 23.4282 13.4571   4
   7   2   9 71.3413 16.1606   6
   7  -2   9 77.6402 15.8140   4
   7  -2   9 70.1368 13.7390  11
   7   2   9 48.0034 16.7061  12
   9  -2   9 27.8116 15.4456   4
   9   2   9 40.1251 18.0852  12
   9  -2   9 7.23150 12.2271  11
  11  -2   9 58.4776 17.2947   4
  11   2   9 56.1878 19.9987  12
  13  -2   9 55.9443 18.2553   4
  13   2   9 85.4662 21.5767  12
  13   2   9 44.4559 22.0641  14
  15  -2   9 25.3961 18.4850   4
  15   2   9 25.8663 22.6176  12
  15   2   9 40.8161 23.6102  14
  15  -2   9-2.78758 20.5897  12
  17  -2   9 0.68763 18.8300   4
  22   3  -9-18.6181 18.8233   3
  22  -3  -9 16.2937 19.3755   3
  22   3  -9-2.82439 16.7761   9
  22  -3  -9 23.6479 19.4346  10
  20   3  -9 154.921 20.7700   3
  20  -3  -9 163.512 21.8351   3
  20   3  -9 162.396 20.3368   9
  20  -3  -9 156.088 22.0369  10
  18  -3  -9 410.026 33.8219   3
  18   3  -9 481.718 34.3120   3
  18   3  -9 481.846 33.7179   9
  18  -3  -9 439.408 34.6705  10
  16   3  -9 31.2162 14.6361   3
  16  -3  -9 45.4251 15.3140   3
  16   3  -9 26.7826 12.2934   9
  16  -3  -9 9.20276 15.2687  10
  14   3  -9 8.88231 12.7538   3
  14  -3  -9 7.73338 13.8038   3
  14   3  -9 6.38706 11.1798   9
  14  -3  -9 22.6965 14.8857  10
  12  -3  -9 179.943 18.1505   3
  12   3  -9 184.587 17.5328   3
  12   3  -9 185.448 17.3211   9
  12  -3  -9 174.037 18.6341  10
  10  -3  -9 404.483 27.1004   3
  10   3  -9 385.166 26.2891   9
  10  -3  -9 416.529 27.9863  10
   8  -3  -9 92.7784 13.6704   3
   8   3  -9 68.7488 11.5478   3
   8   3  -9 112.492 12.1034   9
   8  -3  -9 81.0912 14.5433  10
  -6  -3   9 1163.12 61.8770   4
   6   3  -9 1218.49 62.7498   9
   6  -3  -9 1045.70 62.5060  10
   4   3  -9 10.0833 7.09601   3
  -4  -3   9 14.6294 10.7943   4
  -2  -3   9 1652.00 97.0999   4
   0  -3   9 113.662 14.8790   4
   0  -3   9 105.937 13.9792  11
   2  -3   9 65.5354 13.8410   4
   2   3   9 46.3306 14.6196  12
   2  -3   9 56.1433 12.6477  11
   4  -3   9 125.438 15.3639  11
   4   3   9 140.328 17.9195  12
   4  -3   9 148.706 16.7709   4
   6   3   9 63.1915 15.8441   6
   6   3   9 18.5696 16.1955  12
   6  -3   9 68.3317 13.1616  11
   6  -3   9 49.3771 14.5653   4
   8   3   9 20.7435 15.1308   6
   8   3   9 30.8003 17.5732  12
   8  -3   9-1.07809 12.5560  11
   8  -3   9 10.5752 14.7303   4
  10   3   9 6.80527 16.2779   6
  10  -3   9 17.3869 16.1345   4
  10  -3   9 6.73650 12.9778  11
  10   3   9 19.7820 19.4791  12
  10   3   9-7.22215 18.6352  14
  12  -3   9 13.6949 17.8915   4
  12   3   9-0.56977 19.7795  12
  12   3   9 7.87299 19.7376  14
  14  -3   9 106.362 21.3345   4
  14   3   9 124.503 25.6552  12
  14   3   9 108.520 24.8754  14
  16  -3   9 76.8845 21.0230   4
  16   3   9 51.8975 24.5839  12
  16   3   9 121.553 28.6329  14
  21  -4  -9 43.8208 22.0253   3
  21   4  -9 93.0856 21.6619   3
  21  -4  -9 54.9943 22.8055  10
  19   4  -9 85.5162 18.8609   3
  19  -4  -9 73.7783 19.6727   3
  19   4  -9 85.2053 16.4482   9
  19  -4  -9 116.247 21.0800  10
  17   4  -9 81.8254 16.6417   3
  17  -4  -9 70.2461 17.8179   3
  17   4  -9 81.2780 15.0495   9
  17  -4  -9 98.3979 18.8222  10
  15  -4  -9 392.300 30.1474   3
  15   4  -9 353.887 29.5847   3
  15   4  -9 407.132 29.1843   9
  15  -4  -9 414.148 31.1480  10
  13  -4  -9 1382.99 85.9760   3
  13   4  -9 1511.20 86.3936   9
  13  -4  -9 1407.18 86.4448  10
  11  -4  -9 671.107 44.5763   3
  11   4  -9 719.599 44.2832   9
  11  -4  -9 688.502 45.2324  10
   9  -4  -9 82.6129 14.2242   3
   9   4  -9 68.0738 11.1757   9
   9  -4  -9 79.8836 14.6018  10
  -7  -4   9 219.032 17.1965   4
   7  -4  -9 162.318 18.6000   3
  -7   4   9 239.871 19.1619  12
   7   4  -9 250.686 17.2142   9
   7  -4  -9 167.766 18.5823  10
  -5  -4   9 702.206 44.0081   4
  -5   4   9 703.880 45.0223  12
   5   4  -9 726.815 43.8627   9
  -3  -4   9 208.784 18.3846   4
  -3   4   9 209.712 19.8654  12
  -1  -4   9 1593.50 93.5640   4
  -1   4   9 1579.52 93.7198  12
   1  -4   9 750.531 47.1474   4
   1   4   9 744.458 47.4799  12
   3   4   9 45.6350 14.9641   6
   3  -4   9 55.3894 13.9172   4
   3   4   9 22.1781 15.4430  12
   3  -4   9 37.2048 12.6382  11
   5   4   9 33.3483 15.3554   6
   5  -4   9 24.5485 14.3537   4
   5   4   9 30.9270 16.1953  12
   5  -4   9 26.4430 12.8093  11
   7   4   9 400.245 31.6419   6
   7  -4   9 457.951 32.0236   4
   7  -4   9 430.676 30.4762  11
   7   4   9 459.679 32.9080  14
   7   4   9 421.820 33.5653  12
   9   4   9-15.3215 17.1475   6
   9  -4   9 3.60079 16.0357   4
   9   4   9 5.35609 17.9187  12
   9   4   9 18.3837 18.3720  14
   9  -4   9-4.57490 13.8001  11
  11  -4   9 115.277 19.4227   4
  11  -4   9 97.4197 16.9564  11
  11   4   9 112.542 22.1923  12
  11   4   9 155.168 22.7683  14
  13  -4   9 97.8885 20.6441   4
  13   4   9 91.8438 24.1049  12
  13   4   9 77.7529 24.7427  14
  15  -4   9 28.2001 20.0628   4
  15   4   9 0.67179 24.0464  12
  15   4   9 45.4797 25.9522  14
  17  -4   9 13.1332 21.4253   4
  20  -5  -9 40.5267 20.3782   3
  20   5  -9 64.7360 18.6347   3
  20   5  -9 48.7779 15.7485   9
  20  -5  -9 74.8439 20.6539  10
  18  -5  -9 258.091 26.6630   3
  18   5  -9 244.499 25.0535   3
  18   5  -9 244.941 23.2784   9
  18  -5  -9 291.935 26.6528  10
  16  -5  -9 98.0020 19.1241   3
  16   5  -9 103.351 18.5530  13
  16   5  -9 101.883 15.6949   9
  16  -5  -9 106.908 19.1144  10
  14  -5  -9 399.464 30.7237   3
  14   5  -9 403.584 30.2504  13
  14   5  -9 383.802 28.8919   9
  14  -5  -9 380.271 30.5446  10
  12  -5  -9 281.808 24.3768   3
  12   5  -9 290.132 24.4657  13
  12   5  -9 267.118 21.9123   9
  12  -5  -9 291.324 24.0694  10
  10  -5  -9 52.0125 14.5977   3
  10   5  -9 54.8124 14.3221  13
  10   5  -9 59.8189 11.3110   9
  10  -5  -9 46.1962 14.1816  10
   8  -5  -9 18.2973 12.8225   3
   8   5  -9 4.03441 12.7869  13
  -8   5   9 19.4590 13.8765  12
   8  -5  -9 5.86981 12.6916  10
   8   5  -9 9.88778 9.20155   9
  -6  -5   9 806.463 50.7045   4
   6   5  -9 767.619 52.1040  13
  -6   5   9 866.088 51.6247  12
   6   5  -9 886.555 50.8131   9
  -4   5   9 39.9854 15.0311  12
  -4  -5   9 31.6320 11.7517   4
  -2   5   9-6.68912 15.4107  12
  -2  -5   9 14.0112 12.0512   4
   0   5   9 553.753 38.7953   6
   0   5   9 597.591 39.4520  12
   0  -5   9 595.649 38.3540   4
   2   5   9-9.72098 14.7378   6
   2  -5   9-2.36604 13.2524   4
   2   5   9 22.1241 15.7183  12
   2   5   9 6.94718 14.0714  14
   4   5   9 101.295 16.9568   6
   4  -5   9 94.0898 16.4651   4
   4   5   9 113.527 18.6139  12
   4   5   9 131.243 17.8616  14
   4  -5   9 104.830 15.5019  11
   6   5   9 85.0256 16.8893   6
   6  -5   9 57.9767 16.1797   4
   6   5   9 64.0299 18.1506  12
   6   5   9 79.5615 17.6733  14
   6  -5   9 79.6418 14.7077  11
   8   5   9 632.151 40.2264   6
   8  -5   9 585.522 38.7367  11
   8   5   9 515.868 40.2452  14
   8   5   9 526.882 40.5345  12
   8  -5   9 572.389 39.8152   4
  10   5   9 590.403 40.3531   6
  10  -5   9 577.191 40.5806   4
  10  -5   9 543.290 39.0497  11
  10   5   9 597.794 41.9271  14
  10   5   9 526.510 42.1576  12
  12  -5   9 32.7185 18.9416   4
  12   5   9-5.21890 21.9339  12
  12  -5   9-22.6142 15.1784  11
  12   5   9-2.32097 23.2598  14
  14  -5   9 84.8562 21.4943   4
  14   5   9 67.9573 23.8614  12
  14   5   9 97.9391 25.2438  14
  16  -5   9 5.47577 21.1134   4
  21  -6  -9-10.6719 21.6870   3
  21   6  -9 17.7370 19.2082   3
  21  -6  -9 18.7959 19.8893  10
  19  -6  -9 62.5652 21.1888   3
  19   6  -9 70.6073 18.7972  13
  19   6  -9 28.2498 15.3335   9
  19  -6  -9 30.2336 19.5815  10
  17  -6  -9 5.80354 17.8759   3
  17   6  -9-2.07877 17.5068  13
  17   6  -9 9.45296 13.4075   9
  17  -6  -9 1.39314 17.0968  10
  15  -6  -9 5.91464 17.0493   3
  15   6  -9 12.5363 16.3174  13
  15   6  -9 7.78132 12.6771   9
  15  -6  -9 8.32432 15.7431  10
  13  -6  -9 165.992 20.8779   3
  13   6  -9 168.661 19.8227  13
  13   6  -9 171.659 17.5879   9
  13  -6  -9 153.185 19.6498  10
  11  -6  -9 63.2477 16.2552   3
  11   6  -9 60.7408 15.9812  13
  11   6  -9 74.1188 12.3351   9
  11  -6  -9 49.9121 14.8568  10
   9   6  -9 118.878 16.4611  13
   9   6  -9 99.2654 12.6267   9
  -7  -6   9 13.5791 10.7717   4
   7   6  -9 3.65438 12.8327  13
   7   6  -9 17.1684 9.37093   9
  -5  -6   9 57.3918 12.6144   4
   5   6  -9 51.1211 13.7919  13
  -5   6   9 52.5529 16.6125  12
   5   6  -9 54.2063 9.49337   9
  -3   6   9 163.506 18.7243   6
  -3   6   9 173.939 20.0908  12
   3   6  -9 176.521 17.3786  13
  -3  -6   9 168.516 17.0393   4
  -1   6   9 24.7287 14.8297   6
  -1   6   9 3.88852 15.9949  12
  -1  -6   9-4.32720 12.5652   4
   1   6   9 129.883 17.8712   6
   1   6   9 129.857 19.7802  12
   1   6   9 147.749 17.4825  14
   1  -6   9 142.292 17.2777   4
   3   6   9 4.13009 14.4959   6
   3   6   9 19.1637 16.7228  12
   3   6   9 17.4684 16.2322  14
   3  -6   9 1.04761 14.3459   4
   5   6   9 60.0845 17.0504   6
   5  -6   9 59.6731 15.8415   4
   5   6   9 92.8634 20.1055  12
   5   6   9 63.7980 18.1182  14
   7   6   9 21.0643 17.2308   6
   7  -6   9 12.3490 16.1110   4
   7   6   9 9.47358 19.6425  12
   7   6   9 22.7371 19.1226  14
   7  -6   9 1.19444 13.5634  11
   9   6   9 4.20416 17.9788   6
   9  -6   9-0.66368 17.3640   4
   9   6   9-0.62204 21.0259  12
   9  -6   9 10.9917 14.4328  11
   9   6   9 49.8751 21.2588  14
  11  -6   9 123.033 21.3402   4
  11   6   9 128.814 24.1097  12
  11  -6   9 103.222 18.3728  11
  11   6   9 118.945 23.8046  14
  13  -6   9 60.2460 21.3881   4
  13  -6   9 98.5599 17.5067  11
  13   6   9 78.9964 23.9312  14
  15  -6   9 61.3962 22.1445   4
  20  -7  -9 62.8158 22.6410   3
  20   7  -9 62.6002 20.3362  13
  20   7  -9 37.9521 16.7837   9
  20  -7  -9 45.3199 20.8677  10
  18  -7  -9 133.282 22.1679   3
  18   7  -9 91.2902 20.6978  13
  18   7  -9 110.822 18.6002   9
  18  -7  -9 110.398 20.5812  10
  16  -7  -9 94.4787 20.8344   3
  16   7  -9 108.454 20.2421  13
  16   7  -9 95.7389 17.0639   9
  16  -7  -9 91.6079 19.4359  10
  14  -7  -9 96.4923 19.6916   3
  14   7  -9 155.282 20.0369  13
  14  -7  -9 112.440 18.7999  10
  14   7  -9 149.844 17.5957   9
  12  -7  -9 2.37440 15.5073   3
  12   7  -9 5.66190 15.0818  13
  12   7  -9 10.1763 12.3606   9
 -10   7   9 0.91431 14.4648   6
  10  -7  -9 9.71698 15.9595   3
  10   7  -9 10.0918 14.4153  13
  10   7  -9 15.2442 10.5800   9
   8   7  -9 50.2954 14.7166  13
   8   7  -9 67.7207 10.8018   9
  -6   7   9-15.4278 14.8394   6
  -6  -7   9 3.41340 11.3464   4
   6   7  -9 16.1064 13.7351  13
   6   7  -9 10.1796 8.55026   9
  -4   7   9 3.50991 14.4426   6
  -4  -7   9 13.6368 12.6626   4
  -4   7   9 2.08327 16.3700  12
   4   7  -9 1.00140 13.4312  13
   4   7  -9-8.81231 8.40357   9
  -2   7   9 31.7055 15.0677   6
   2   7  -9 47.7041 13.4807  13
  -2   7   9 29.9304 17.5479  12
  -2  -7   9 25.2911 13.4962   4
   0   7   9 100.997 16.8403   6
   0   7   9 83.9992 18.8087  12
   0   7   9 94.8336 16.4901  14
   0  -7   9 94.1440 15.6977   4
   2   7   9 34.7884 15.3492   6
   2   7   9 35.5008 18.0796  12
   2   7   9 66.8563 16.8337  14
   2  -7   9 26.3310 14.7842   4
   4   7   9 175.888 21.5520   6
   4   7   9 187.861 22.6595  12
   4   7   9 186.113 21.4723  14
   4  -7   9 177.394 20.3548   4
   6   7   9 118.950 20.5931   6
   6   7   9 112.258 21.0280  12
   6   7   9 106.010 20.9461  14
   6  -7   9 118.121 18.9979   4
   8   7   9 416.814 33.2892   6
   8  -7   9 430.320 33.5363   4
   8   7   9 435.937 34.2262  14
   8  -7   9 410.163 31.9349  11
   8   7   9 398.133 34.6623  12
  10  -7   9 254.275 26.7431   4
  10  -7   9 254.258 24.0595  11
  10   7   9 247.891 27.8973  14
  12  -7   9 63.4808 20.3812   4
  12  -7   9 23.6126 16.5045  11
  12   7   9 34.9793 22.7823  14
  14  -7   9-2.45134 20.7581   4
  14   7   9 0.83050 24.8023  14
  19  -8  -9 68.9550 22.4206   3
  19   8  -9 62.7895 21.0781  13
  19   8  -9 85.0526 19.0541   9
  17  -8  -9 13.3261 19.0483   3
  17   8  -9-6.09414 18.1575  13
  17   8  -9 8.67528 14.8269   9
  15  -8  -9 148.320 23.0862   3
  15   8  -9 157.065 21.0059  13
  15   8  -9 159.268 19.5478   9
  13  -8  -9 191.992 24.6029   3
  13   8  -9 246.935 22.8878  13
  13   8  -9 205.946 20.8042   9
 -11   8   9 12.1244 14.8651   6
  11   8  -9 10.5307 15.5016  13
  11   8  -9 8.01152 11.7672   9
   9   8  -9 21.6230 14.6530  13
   9   8  -9 12.9840 11.1407   9
  -7   8   9 2.49758 15.4099   6
  -7  -8   9 1.02444 12.1655   4
   7   8  -9-3.32672 13.8040  13
   7   8  -9 1.31463 9.44226   9
  -5   8   9 171.197 20.5300   6
  -5  -8   9 193.074 18.5348   4
   5   8  -9 203.372 19.6730  13
   5   8  -9 193.685 15.8877   9
  -3   8   9 12.4263 14.5999   6
   3   8  -9 2.57645 14.2654  13
  -3  -8   9 6.40581 12.9072   4
  -1   8   9 45.8329 16.0137   6
   1   8  -9 46.7982 14.4216  13
  -1  -8   9 65.9489 15.2551   4
   1   8   9 9.44262 16.1106   6
   1   8   9 33.8030 16.2736  14
   1  -8   9 20.4787 14.2756   4
   3   8   9 17.5097 16.6802   6
   3   8   9 16.8730 17.4715  14
   3  -8   9 22.9572 15.4346   4
   5   8   9 46.9539 18.4069   6
   5  -8   9 33.4872 16.3899   4
   5   8   9 32.8304 18.2565  14
   7  -8   9 86.5791 19.5275   4
   7   8   9 91.1640 21.9556  14
   9  -8   9 35.7343 19.4252   4
   9   8   9 51.4785 21.9914  14
   9  -8   9 30.0384 16.3598  11
  11  -8   9 167.556 24.3220   4
  11   8   9 124.301 25.3314  14
  11  -8   9 144.836 20.1448  11
  13  -8   9-0.68521 16.5921  11
  13  -8   9 4.21545 21.3252   4
  15   8   9-1.20473 29.7418   7
  18  -9  -9 994.656 65.3754   3
  18   9  -9 994.414 63.8998  13
  18   9  -9 914.152 63.4151   9
  16  -9  -9 59.5645 22.2741   3
  16   9  -9 53.4698 19.4227  13
  16   9  -9 60.2032 16.7711   9
  14  -9  -9 89.6362 22.7157   3
  14   9  -9 91.6835 18.6353  13
  14   9  -9 126.717 17.0604   9
  12   9  -9 14.6370 16.1696  13
  12   9  -9 11.2725 12.2012   9
 -10   9   9-12.1924 15.4927   6
  10   9  -9 10.6940 14.8866  13
  10   9  -9-1.77143 11.5306   9
  -8   9   9 97.0670 17.2663   6
   8   9  -9 79.5593 16.4337  13
   8   9  -9 100.682 13.4053   9
  -6   9   9 784.198 50.8038   6
   6   9  -9 782.324 50.1323  13
  -4   9   9-3.97374 16.3934   6
   4   9  -9 19.8016 14.2094  13
  -4  -9   9 20.8707 13.7635   4
  -2   9   9 134.530 19.9323   6
   2   9  -9 161.291 18.3405  13
  -2  -9   9 160.826 18.2970   4
   0   9   9 11.2494 17.1440   6
   0   9  -9-9.25671 14.5854  13
   0  -9   9 19.8485 15.6245   4
   2  -9   9 532.930 39.3794   4
   2   9   9 601.968 40.7305   6
   4  -9   9 116.926 19.5746   4
   4   9   9 113.055 19.9690   6
   6  -9   9 643.708 44.7844   4
   8  -9   9 51.0936 19.6549   4
  10  -9   9 133.198 22.9742   4
  10  -9   9 106.421 20.1986  11
  12  -9   9 28.4941 22.5662   4
  12   9   9 8.36003 28.3850   7
  12  -9   9-6.44980 17.9599  11
  14   9   9 157.170 34.6490   7
  17  10  -9 71.7379 20.3488  13
  17  10  -9 55.1511 17.4134   9
  15  10  -9 23.5581 18.4045  13
  15  10  -9 48.4085 15.2277   9
  13  10  -9 120.649 19.5993  13
  13  10  -9 74.5851 15.7696   9
  11  10  -9 15.7065 16.2018  13
  11  10  -9 3.90529 12.7189   9
   9  10  -9 66.0717 16.3638  13
   9  10  -9 45.0772 12.4720   9
  -7  10   9 59.9357 17.8219   6
   7  10  -9 23.7676 15.5949  13
  -5  10   9 0.63194 17.9056   6
   5  10  -9 4.03004 14.7736  13
  -5 -10   9 11.4963 14.2270   4
  -3  10   9 38.5447 18.1207   6
   3  10  -9 64.4947 15.4422  13
  -3 -10   9 46.4391 15.4811   4
  -1  10   9 176.107 23.0564   6
   1  10  -9 202.244 20.3363  13
  -1 -10   9 222.491 21.7618   4
   1  10   9 1.93731 17.1743   6
   1 -10   9 4.18161 16.6408   4
  -1  10  -9 15.4006 14.4673  13
   3 -10   9 33.8315 17.2272   4
   5 -10   9 107.868 20.6679   4
   7 -10   9 181.141 24.1407   4
   9 -10   9 69.1258 22.1045   4
  11 -10   9 59.3348 22.4245   4
  11  10   9 67.9412 29.6754   7
  11 -10   9 56.8318 18.7565  11
  13  10   9 53.3881 31.9731   7
  16  11  -9 15.5776 19.2900  13
  16  11  -9 26.4803 15.8367   9
  14  11  -9 518.635 37.2808  13
  14  11  -9 449.906 35.8923   9
  12  11  -9 133.549 21.2273  13
  12  11  -9 135.684 17.2362   9
  10  11  -9 17.2507 16.7929  13
  10  11  -9-0.62600 12.1895   9
  -8  11   9 22.2402 17.4524   6
   8  11  -9 28.5628 16.5199  13
  -6  11   9 7.73899 17.2089   6
   6  11  -9 15.7082 15.7283  13
  -6 -11   9-0.89549 14.5179   4
  -4  11   9 157.889 20.6298   6
   4  11  -9 155.382 19.4102  13
  -4 -11   9 138.499 19.2174   4
   2  11  -9 11.0578 15.1568  13
  -2 -11   9 20.0215 16.1192   4
   0  11  -9 68.5855 16.3229  13
   0 -11   9 50.7222 17.7994   4
   2 -11   9 58.6195 18.5318   4
   4 -11   9 36.0324 18.9967   4
   6 -11   9 36.4901 20.5694   4
   8 -11   9 39.1859 21.7092   4
  10 -11   9 54.2236 23.0560   4
  10  11   9 12.8532 29.3020   7
  12 -11   9-14.2485 18.5489  11
  15  12  -9-1.69543 15.6642   9
  13  12  -9 47.3865 20.0884  13
  13  12  -9 15.2895 14.2679   9
  11  12  -9 30.3920 18.7955  13
  11  12  -9 6.79731 12.9899   9
   9  12  -9-12.9077 17.9700  13
   7  12  -9 108.473 19.8365  13
   5  12  -9 55.6016 17.3317  13
   3  12  -9 239.483 22.7169  13
  -3 -12   9 212.628 23.0809   4
   1  12  -9 288.967 25.4889  13
  -1 -12   9 298.037 27.1989   4
  -1  12  -9-1.10188 16.3481  13
   1 -12   9 18.5166 18.5736   4
   3 -12   9 17.0665 19.3350   4
   5 -12   9 19.1911 20.2424   4
   7 -12   9 80.0231 22.8982   4
   7  12   9 112.835 30.0908   7
   9  12   9-8.14139 30.0584   7
  14  13  -9 39.9460 15.7375   9
  12  13  -9 475.732 35.1047  13
  12  13  -9 324.031 30.1143   9
  10  13  -9 8.34789 19.4344  13
   8  13  -9 20.6086 19.3068  13
   6  13  -9 436.589 35.3371  13
   4  13  -9 82.8978 19.6535  13
  -4 -13   9 69.7388 18.5029   4
   2  13  -9 256.009 24.8142  13
  -2 -13   9 279.821 26.9008   4
   0  13  -9 139.398 19.4784  13
   0 -13   9 113.183 21.4324   4
   2 -13   9 28.8068 19.9953   4
   2  13   9 7.27559 26.9070   7
   4 -13   9-9.83471 20.6298   4
   4  13   9-1.25653 27.6528   7
   6 -13   9 207.791 27.9699   4
   6  13   9 192.849 33.9716   7
  13  14  -9 406.669 33.7972   9
   9  14  -9 35.0050 20.8804  13
  -7  14   9 37.3674 26.5525   7
   7  14  -9 17.8276 19.6855  13
  -5  14   9 143.086 30.0280   7
   5  14  -9 191.420 24.0599  13
  -3  14   9 67.1204 27.8980   7
   3  14  -9 24.8441 19.3076  13
  -3 -14   9 40.9435 19.4679   4
  -1  14   9 259.739 35.6418   7
   1  14  -9 286.976 26.1026  13
  -1 -14   9 252.575 27.6111   4
   1  14   9-12.6118 28.7634   7
   1 -14   9 1.54585 20.1396   4
   3  14   9 36.0655 30.5361   7
   3 -14   9 27.7781 21.7421   4
   5 -14   9 88.8366 24.6310   4
  -6  15   9 254.434 35.1030   7
   6  15  -9 271.695 28.9796  13
  -4  15   9 104.063 30.4820   7
   4  15  -9 129.344 22.5729  13
  -2  15   9 42.4300 28.5708   7
   2  15  -9 71.7221 19.6238  13
  -2 -15   9 62.1273 20.8479   4
   0  15   9 3.90420 29.4862   7
   0 -15   9 20.2437 21.1553   4
   2 -15   9 47.5854 22.4197   4
  -5  16   9 76.8523 29.2847   7
  -3 -16   9-1.46001 20.4531   4
   3  16  -9 5.60212 20.4316  13
  -1 -16   9 63.1271 23.4151   4
  22   0 -10 65.4302 19.9116   3
  20   0 -10 4.81958 16.2701   3
  20   0 -10-3.54776 14.9468   9
  18   0 -10 156.460 20.3511   3
  18   0 -10 152.337 19.3804   9
  16   0 -10 157.378 18.1263   3
  16   0 -10 175.317 18.8505   9
  14   0 -10 443.577 30.8143   3
  12   0 -10-4.37750 11.6402   3
  10   0 -10 798.203 48.9256   3
 -10   0  10 802.412 48.5437  11
   8   0 -10 291.781 20.9506   3
  -8   0  10 302.194 21.7928  11
   8   0 -10 319.421 22.6850  10
  -6   0  10 446.117 30.4637  11
   6   0 -10 474.468 30.6078  10
  -4   0  10-0.39697 10.6662  11
  -2   0  10 240.611 19.3322  11
   0   0  10 181.901 17.0235  11
   2   0  10 127.792 14.8655  11
  12   0  10 86.9238 21.8185  12
  14   0  10 192.759 26.7753  12
  21  -1 -10 51.4623 18.8185   3
  21   1 -10 35.4297 18.1544   3
  21   1 -10 9.24310 16.2774   9
  21  -1 -10 5.95414 18.2079  10
  19  -1 -10 9.94690 16.1666   3
  19   1 -10-13.3584 16.5329   3
  19   1 -10 11.0286 14.3574   9
  19  -1 -10 0.67997 16.0919  10
  17  -1 -10 144.696 19.3276   3
  17   1 -10 152.042 18.9728   3
  17   1 -10 134.862 18.2138   9
  17  -1 -10 173.532 19.2800  10
  15  -1 -10 68.7498 14.6401   3
  15   1 -10 60.4033 15.1358   3
  15   1 -10 91.8393 14.5232   9
  15  -1 -10 82.9029 15.3687  10
  13  -1 -10 45.7378 12.9160   3
  13   1 -10 44.9907 13.0427   3
  13   1 -10 34.2219 12.3621   9
  13  -1 -10 29.8534 13.3496  10
  11   1 -10 31.3132 11.7492   3
  11  -1 -10 22.5616 11.0095   3
  11  -1 -10 32.1206 12.0215  10
   9  -1 -10 360.541 23.2857   3
   9   1 -10 310.775 22.6315   3
  -9   1  10 292.181 22.2038  11
  -9  -1  10 328.809 22.6333  11
   9  -1 -10 322.475 24.5230  10
  -7   1  10 409.996 28.0617  11
  -7  -1  10 396.819 28.2082  11
   7  -1 -10 480.274 29.4100  10
  -5   1  10 4.01713 9.67031  11
  -5  -1  10 1.52604 9.95722  11
   5  -1 -10 15.0186 11.8196  10
   5   1 -10 5.00430 9.63534  10
  -3  -1  10-1.21140 10.1336  11
  -3   1  10 16.1867 9.77622  11
  -1  -1  10 1.78429 11.1769  11
  -1   1  10-1.24994 10.0269  11
   1  -1  10 107.301 14.2665  11
   1  -1  10 95.6477 14.7800   4
   3  -1  10 127.917 15.7679  11
   3  -1  10 131.456 16.4108   4
   5  -1  10 61.9408 14.0151  11
   5  -1  10 67.2294 15.0036   4
   7  -1  10-2.75086 14.6769   4
   9   1  10 16.8551 17.1436   6
   9  -1  10 24.1563 15.7145   4
   9   1  10 18.9093 18.2200  12
  11  -1  10 7.48462 16.0719   4
  11   1  10 2.92227 19.9623  12
  13  -1  10 73.6375 19.7164   4
  13   1  10 102.378 23.7448  12
  13   1  10 140.676 24.8634  14
  13  -1  10 109.608 23.5279  12
  15   1  10 31.7738 23.8153  12
  15  -1  10 49.7901 23.3033  12
  15   1  10 22.9189 25.0127  14
  22   2 -10 129.765 21.8352   3
  20   2 -10 206.834 22.9274   3
  20  -2 -10 176.844 22.1067   3
  20   2 -10 211.887 21.9875   9
  20  -2 -10 221.786 24.8983  10
  18  -2 -10 2.42941 15.4876   3
  18   2 -10 13.5798 14.9453   3
  18   2 -10 11.9998 13.8671   9
  18  -2 -10 12.4836 17.2985  10
  16   2 -10 17.2149 14.5230   3
  16  -2 -10 0.53692 13.6279   3
  16   2 -10 5.16364 12.4366   9
  16  -2 -10 3.77182 15.8851  10
  14   2 -10 29.7666 12.9627   3
  14  -2 -10 38.5004 13.5042   3
  14   2 -10 38.4306 13.0307   9
  14  -2 -10 44.1170 15.3091  10
  12   2 -10 45.6082 12.2181   3
  12  -2 -10 73.3253 13.7920   3
  12   2 -10 40.8774 12.3734   9
  12  -2 -10 62.9608 14.4233  10
  10  -2 -10 192.567 17.5131   3
  10   2 -10 170.116 15.8070   3
 -10  -2  10 181.552 16.0366  11
  10   2 -10 172.392 16.7567   9
  10  -2 -10 164.242 18.0661  10
   8  -2 -10 11.6458 11.6368   3
  -8  -2  10 17.8284 10.3901  11
   8  -2 -10 30.5499 12.5254  10
  -6  -2  10 22.2095 10.6283  11
   6  -2 -10 11.4056 11.6224  10
  -4  -2  10 5.10566 10.9045  11
   4  -2 -10 15.6196 10.8830  10
  -2  -2  10 307.305 24.5750   4
  -2  -2  10 363.724 24.7280  11
   0  -2  10 56.3839 12.7123  11
   0  -2  10 59.0895 13.7630   4
   2  -2  10 11.3510 11.6907  11
   2  -2  10-2.85354 13.0335   4
   4  -2  10 106.338 15.4999  11
   4  -2  10 124.414 16.7889   4
   6  -2  10 234.620 20.9926   4
   6   2  10 185.788 21.4155   6
   6  -2  10 186.572 19.5111  11
   6   2  10 162.297 21.5351  12
   8  -2  10 242.646 23.1623   4
   8   2  10 247.377 24.1806  12
   8  -2  10 216.167 21.0159  11
  10   2  10 16.7884 16.3907   6
  10  -2  10 0.63518 16.3974   4
  10   2  10 35.3916 19.7726  12
  12  -2  10 74.6910 19.3016   4
  12   2  10 64.2784 22.6330  12
  12   2  10 84.6711 22.7083  14
  14  -2  10 36.4559 19.0259   4
  14   2  10 59.3883 23.5038  12
  14   2  10 76.4437 24.4287  14
  14  -2  10 37.9668 21.4520  12
  16  -2  10 0.72828 19.4198   4
  16   2  10 15.8466 25.1012  12
  21   3 -10-11.8695 18.0400   3
  21  -3 -10 25.0592 19.8810   3
  21   3 -10 3.67064 15.8547   9
  21  -3 -10 14.8930 19.8873  10
  19   3 -10 3.95560 16.2863   3
  19  -3 -10 10.1056 17.5142   3
  19   3 -10-9.27944 14.0556   9
  19  -3 -10 0.75239 17.8556  10
  17  -3 -10 216.422 23.8251   3
  17   3 -10 232.517 23.0629   3
  17   3 -10 280.921 22.8320   9
  17  -3 -10 249.037 24.3333  10
  15  -3 -10 47.3638 16.0533   3
  15   3 -10 27.7293 14.1871   3
  15   3 -10 40.8376 13.1452   9
  15  -3 -10 52.7646 16.6161  10
  13  -3 -10-6.20498 13.9784   3
  13   3 -10 19.2479 13.1071   3
  13   3 -10 5.58287 10.8394   9
  13  -3 -10 16.8408 14.9416  10
  11  -3 -10 92.7493 15.2075   3
  11   3 -10 83.4260 13.7812   3
  11   3 -10 85.3358 13.3953   9
  11  -3 -10 85.6223 15.7784  10
   9  -3 -10 675.495 41.7737   3
   9   3 -10 566.083 40.8675   3
   9   3 -10 735.961 42.4624   9
   9  -3 -10 670.533 42.7816  10
   7  -3 -10 1760.12 106.857   3
  -7   3  10 1890.82 106.870  12
   7  -3 -10 1827.90 107.262  10
  -5  -3  10 75.3620 12.7538   4
   5  -3 -10 85.4337 14.0139  10
  -3  -3  10 27.6568 12.3230   4
  -3  -3  10 32.9180 11.7660  11
  -1  -3  10 198.898 18.9791   4
  -1  -3  10 203.952 18.7349  11
   1  -3  10 217.141 20.6553   4
   1   3  10 228.065 21.0904  12
   1  -3  10 214.661 19.8340  11
   3  -3  10-11.5997 12.7848  11
   3   3  10 6.92696 15.6138  12
   3  -3  10 7.26314 13.7771   4
   5   3  10 126.662 18.9089   6
   5  -3  10 106.146 16.0260  11
   5   3  10 90.1049 18.7524  12
   5  -3  10 111.370 17.5876   4
   7   3  10 0.55674 16.3254   6
   7   3  10 22.1196 17.9844  12
   7  -3  10 17.1170 13.7437  11
   7  -3  10 7.84585 16.2484   4
   9   3  10 23.0060 16.5378   6
   9  -3  10 8.45127 16.6114   4
   9  -3  10 3.68000 13.7227  11
   9   3  10-11.8083 19.0685  12
   9   3  10 8.58652 18.8772  14
  11  -3  10 57.0333 18.9511   4
  11   3  10 41.8280 21.5871  12
  11   3  10 45.6004 21.8738  14
  13  -3  10 81.5971 20.9590   4
  13   3  10 69.9733 24.0590  12
  13   3  10 121.035 24.4012  14
  15  -3  10 37.0491 20.1522   4
  15   3  10 36.0504 25.7872  12
  20  -4 -10 456.214 39.3223   3
  20   4 -10 518.760 38.8539   3
  20   4 -10 579.974 39.2142   9
  20  -4 -10 521.761 40.1692  10
  18  -4 -10 114.926 20.1815   3
  18   4 -10 71.5977 18.0488   3
  18   4 -10 109.290 17.4837   9
  18  -4 -10 73.8292 19.8123  10
  16   4 -10 23.8545 14.9785   3
  16  -4 -10 27.5288 17.0005   3
  16   4 -10 18.8389 13.1377   9
  16  -4 -10 42.8304 17.0687  10
  14  -4 -10 6.37613 15.7178   3
  14   4 -10 8.71899 13.6333   3
  14   4 -10 8.10803 12.4048   9
  14  -4 -10 6.96547 15.4743  10
  12  -4 -10 443.644 31.4653   3
  12   4 -10 403.350 30.3025   3
  12   4 -10 431.379 30.5669   9
  12  -4 -10 457.317 32.2148  10
  10  -4 -10 107.880 16.0643   3
  10   4 -10 96.7809 14.2823   3
  10  -4 -10 96.7109 16.0517  10
  -8   4  10 398.636 26.3698  12
   8   4 -10 407.851 25.7762   9
   8  -4 -10 326.993 26.5201  10
  -6  -4  10 1639.95 98.8242   4
  -6   4  10 1746.05 99.3896  12
  -4   4  10 133.015 18.0145  12
  -4  -4  10 150.816 15.8863   4
  -2   4  10 115.494 17.7697  12
  -2  -4  10 127.890 15.7241   4
   0  -4  10 885.545 55.0787   4
   0  -4  10 893.444 55.2630  11
   0   4  10 877.942 55.4480  12
   2  -4  10 25.7067 13.8965   4
   2   4  10 11.6791 15.8296  12
   2  -4  10 4.36153 12.4756  11
   4   4  10 238.506 23.4993   6
   4  -4  10 258.686 22.5644   4
   4  -4  10 248.285 21.3840  11
   4   4  10 192.931 23.3302  12
   6   4  10 380.100 30.7617   6
   6  -4  10 374.413 29.9189   4
   6  -4  10 398.166 28.6422  11
   6   4  10 380.677 29.9819  14
   6   4  10 352.429 30.9903  12
   8   4  10 8.55732 16.3237   6
   8   4  10-2.36879 19.6651  12
   8   4  10 27.8083 19.4400  14
   8  -4  10 1.87661 13.9483  11
   8  -4  10-4.46125 16.3326   4
  10   4  10 36.9178 18.9120   6
  10  -4  10 46.8828 15.7944  11
  10   4  10 21.3578 20.4184  12
  10   4  10 24.1028 20.4290  14
  10  -4  10 38.2659 18.1331   4
  12  -4  10 378.814 32.4092   4
  12   4  10 327.169 34.4893  12
  12   4  10 402.275 34.3524  14
  14  -4  10 9.35426 20.9037   4
  14   4  10 17.4358 24.5503  12
  14   4  10-4.31558 26.7643  14
  16   4  10-27.3503 27.4013  12
  21   5 -10 68.3866 23.1192   3
  19  -5 -10 35.6666 19.7537   3
  19   5 -10 30.8671 18.1740   3
  19   5 -10 57.2009 16.4276   9
  19  -5 -10 25.2630 19.2554  10
  17  -5 -10-2.86398 17.7346   3
  17   5 -10 11.1734 15.7704   3
  17   5 -10 10.3277 14.0317   9
  17  -5 -10-13.8042 18.3548  10
  15   5 -10 12.3524 14.7557   3
  15  -5 -10 16.0431 16.8704   3
  15   5 -10 7.89221 12.9927   9
  15  -5 -10 13.0949 16.3041  10
  13  -5 -10 193.603 22.0984   3
  13   5 -10 221.739 20.0359   9
  13  -5 -10 233.943 22.3353  10
  11  -5 -10 42.3980 15.5079   3
  11   5 -10 54.1177 12.2715   9
  11  -5 -10 65.1765 15.7296  10
   9  -5 -10 12.8105 13.6187   3
   9   5 -10 8.06064 9.89319   9
   9  -5 -10 8.56999 13.8954  10
  -7  -5  10 10.6145 11.2878   4
  -7   5  10 23.0269 14.7580  12
   7   5 -10 13.6385 9.29535   9
  -5  -5  10 290.335 22.5339   4
  -5   5  10 286.394 24.3364  12
  -3   5  10 90.4556 18.0111  12
  -3  -5  10 74.1552 14.1952   4
  -1  -5  10 471.305 31.6272   4
  -1   5  10 419.744 33.2352  12
   1   5  10 742.719 48.4991   6
   1  -5  10 757.093 47.7129   4
   1   5  10 726.616 47.0922  14
   1   5  10 737.544 48.6178  12
   3   5  10 484.889 34.3509   6
   3  -5  10 460.797 33.3367   4
   3   5  10 459.393 33.5650  14
   3  -5  10 445.970 32.9709  11
   3   5  10 460.331 34.5240  12
   5   5  10 81.6716 18.3135   6
   5  -5  10 102.512 17.7775   4
   5   5  10 80.6254 19.5490  12
   5   5  10 99.3706 19.0282  14
   5  -5  10 95.7684 16.0313  11
   7   5  10-2.38660 16.6210   6
   7  -5  10 12.7640 13.5035  11
   7   5  10 5.18281 18.8064  12
   7   5  10 36.1286 18.1231  14
   7  -5  10 13.3760 16.5819   4
   9   5  10-8.39558 18.9697   6
   9  -5  10 22.3264 15.0394  11
   9   5  10 16.8069 21.1548  12
   9   5  10-10.4739 20.7009  14
   9  -5  10 10.3423 17.7362   4
  11   5  10 85.6737 19.9689   6
  11  -5  10 124.778 21.5226   4
  11   5  10 94.1903 24.9361  12
  11  -5  10 110.203 18.1761  11
  11   5  10 75.6822 24.6925  14
  13  -5  10 98.2752 21.5943   4
  13   5  10 60.5639 25.3175  12
  13   5  10 39.3704 25.6065  14
  13  -5  10 74.1275 17.4568  11
  20   6 -10 9.69922 18.2279   3
  20  -6 -10 27.6661 20.9763   3
  20   6 -10 17.5517 16.3730   9
  20  -6 -10-2.46830 20.2454  10
  18   6 -10 160.274 21.7382   3
  18  -6 -10 155.470 23.3109   3
  18   6 -10 140.311 19.0804   9
  18  -6 -10 143.284 22.4197  10
  16  -6 -10 25.8500 18.2755   3
  16   6 -10 1.52151 13.7399   9
  16  -6 -10 15.4778 17.6510  10
  14  -6 -10 45.2757 17.6238   3
  14   6 -10 41.6327 17.0954  13
  14   6 -10 43.1993 13.4438   9
  14  -6 -10 35.8241 16.8555  10
  12  -6 -10 74.9821 17.2405   3
  12   6 -10 56.7161 17.0071  13
  12   6 -10 62.2339 13.1756   9
  12  -6 -10 88.2218 16.5730  10
  10  -6 -10 20.3466 15.7008   3
  10   6 -10 20.5181 15.2872  13
  10   6 -10 23.8638 11.1214   9
   8   6 -10 72.5210 16.1834  13
  -8   6  10 82.4020 17.2740  12
   8   6 -10 75.4266 12.0491   9
  -6  -6  10 549.775 37.2724   4
  -6   6  10 616.979 40.1041  12
   6   6 -10 576.339 36.8400   9
  -4   6  10 115.675 17.6446   6
  -4   6  10 132.030 19.3600  12
  -4  -6  10 117.278 15.9411   4
  -2   6  10 76.1472 16.6814   6
  -2   6  10 61.7936 17.1785  12
  -2  -6  10 55.3770 14.8311   4
   0   6  10 110.519 17.5875   6
   0   6  10 74.8550 18.4117  12
   0   6  10 87.0538 15.9785  14
   0  -6  10 75.8654 16.0680   4
   2   6  10 103.459 18.0786   6
   2  -6  10 65.5340 16.5221   4
   2   6  10 106.047 19.3470  12
   2   6  10 89.0735 17.3113  14
   4   6  10 7.57690 16.1331   6
   4  -6  10 16.0218 15.9034   4
   4   6  10 18.9514 18.9682  12
   4   6  10 15.6515 17.6922  14
   4  -6  10 15.1004 14.1065  11
   6   6  10 111.577 20.1715   6
   6  -6  10 105.411 19.4825   4
   6   6  10 138.109 23.1272  12
   6   6  10 100.251 21.1305  14
   6  -6  10 110.137 17.7298  11
   8   6  10 31.7277 20.3953   6
   8   6  10 19.9336 22.0566  12
   8  -6  10 3.32568 15.0910  11
   8   6  10 42.6637 21.3289  14
   8  -6  10 13.9289 18.2630   4
  10   6  10 17.5697 18.8894   6
  10  -6  10 34.3011 19.3085   4
  10   6  10-12.5006 23.1413  12
  10  -6  10 27.9940 15.9140  11
  10   6  10 8.87375 22.8083  14
  12  -6  10 32.4977 20.3874   4
  12   6  10 41.8300 24.1405  12
  12  -6  10 36.6041 16.9226  11
  12   6  10 56.7489 24.3196  14
  14  -6  10 40.2153 16.9373  11
  19  -7 -10 7.75097 20.4007   3
  19   7 -10 12.5573 15.7047   9
  19  -7 -10 29.3601 19.6615  10
  17  -7 -10 0.77944 19.5258   3
  17   7 -10 20.7117 18.4447  13
  17   7 -10 13.8663 14.4705   9
  17  -7 -10 28.8163 19.0463  10
  15  -7 -10 167.696 23.3430   3
  15   7 -10 200.219 23.0829  13
  15   7 -10 172.243 19.3795   9
  15  -7 -10 157.028 21.8653  10
  13  -7 -10 27.7745 17.9741   3
  13   7 -10 27.5844 16.9657  13
  13   7 -10 32.2876 12.2656   9
  11  -7 -10 33.4029 17.1945   3
  11   7 -10 7.37803 15.8731  13
  11   7 -10 17.6016 11.5406   9
  -9   7  10 27.3068 15.5552   6
   9   7 -10 11.4246 15.5529  13
   9   7 -10 19.3137 10.8588   9
  -7   7  10 78.5264 17.6808   6
   7   7 -10 84.8427 16.9811  13
   7   7 -10 104.103 12.3640   9
  -5   7  10 244.823 24.3391   6
  -5  -7  10 290.271 22.3011   4
  -5   7  10 293.932 25.3594  12
   5   7 -10 254.857 23.4355  13
  -3   7  10-6.23780 15.4869   6
  -3   7  10 24.7957 18.0129  12
  -3  -7  10 19.5303 13.2576   4
  -1   7  10 24.0161 15.9818   6
  -1   7  10 31.2077 18.7304  12
  -1  -7  10 29.2292 14.8015   4
   1   7  10 99.6218 17.7439   6
   1   7  10 129.297 21.5731  12
   1   7  10 135.586 19.7941  14
   1  -7  10 130.410 18.0997   4
   3   7  10 90.4758 17.8304   6
   3  -7  10 100.772 18.2584   4
   3   7  10 76.3269 21.2272  12
   3   7  10 97.3911 20.3712  14
   5   7  10-12.5895 17.8564   6
   5  -7  10 21.6267 17.1792   4
   5   7  10 3.14160 20.3923  12
   5   7  10 13.6311 19.6764  14
   5  -7  10 6.04897 14.9276  11
   7   7  10 5.55147 19.1641   6
   7  -7  10 14.0584 18.2068   4
   7   7  10 54.4724 21.8014  12
   7   7  10 0.62864 20.8465  14
   7  -7  10 12.4651 15.6114  11
   9  -7  10 43.0624 19.3875   4
   9   7  10 18.6879 22.2451  12
   9   7  10 2.76735 21.5817  14
   9  -7  10 0.70349 15.8056  11
  11  -7  10 14.4909 20.6069   4
  11  -7  10 2.86244 17.1585  11
  11   7  10 37.0181 23.4765  14
  13  -7  10 33.0469 22.5481   4
  13  -7  10 77.1228 18.8473  11
  18  -8 -10 41.9819 21.5811   3
  18   8 -10 51.0356 20.7662  13
  18   8 -10 67.8966 16.4909   9
  16  -8 -10 21.0763 20.3569   3
  16   8 -10 40.7335 19.3537  13
  16   8 -10 49.7829 15.2123   9
  14  -8 -10 237.331 28.7752   3
  14   8 -10 272.959 24.5937   9
  12   8 -10 78.8698 18.5391  13
  12   8 -10 71.0062 14.0953   9
  10   8 -10-4.80089 16.2855  13
  10   8 -10 16.2835 11.0355   9
  -8   8  10 2.74539 16.4930   6
   8   8 -10-19.4561 16.4247  13
   8   8 -10 4.94327 9.91223   9
  -6  -8  10 568.034 38.6408   4
  -6   8  10 590.669 40.7839   6
   6   8 -10 629.669 41.0159  13
  -4   8  10 263.591 24.7642   6
   4   8 -10 264.739 24.3994  13
  -4  -8  10 298.660 23.3424   4
  -2   8  10 18.5848 15.9008   6
  -2  -8  10 11.6668 14.8370   4
   0   8  10 50.6629 17.1246   6
   0   8  10 75.5179 19.9053  12
   0   8  10 48.1760 16.9856  14
   0  -8  10 57.2731 16.9102   4
   2   8  10 201.416 22.9959   6
   2   8  10 175.356 24.4372  12
   2   8  10 181.387 22.1327  14
   2  -8  10 229.028 22.2371   4
   4   8  10 169.803 23.0689   6
   4   8  10 153.504 22.3466  14
   4  -8  10 171.121 21.5866   4
   6   8  10 42.3148 19.9393   6
   6  -8  10 52.2870 19.3676   4
   6   8  10 38.3312 20.0599  14
   8  -8  10 13.0511 19.2834   4
   8   8  10 48.1056 21.9108  14
   8  -8  10 17.6682 17.0351  11
  10  -8  10-5.76929 20.7852   4
  10   8  10 14.8900 22.6216  14
  10  -8  10 10.3924 17.2678  11
  12  -8  10 159.688 25.6070   4
  12  -8  10 98.6313 20.5741  11
  12   8  10 133.790 27.3422  14
  17  -9 -10 94.3063 26.2580   3
  17   9 -10 159.422 24.1996  13
  17   9 -10 145.532 20.8971   9
  15   9 -10 333.489 30.5747  13
  15   9 -10 327.585 28.0379   9
  13   9 -10 44.8027 18.4905  13
  13   9 -10 29.4693 13.9701   9
  11   9 -10 45.9246 17.8781  13
  11   9 -10 22.6317 12.7226   9
  -9   9  10 447.784 32.8692   6
   9   9 -10 419.238 33.4421  13
  -7   9  10 320.447 28.0599   6
   7   9 -10 363.353 28.8538  13
  -5   9  10 67.6382 17.6225   6
   5   9 -10 103.345 18.0470  13
  -5  -9  10 59.1733 15.2130   4
  -3   9  10 8.05245 17.0351   6
   3   9 -10-3.53015 15.5456  13
  -3  -9  10 6.14933 14.5758   4
  -1   9  10 25.0037 17.1924   6
   1   9 -10 23.4407 14.7950  13
  -1  -9  10 12.7483 15.5558   4
   1  -9  10 19.8819 16.5073   4
   1   9  10 18.0232 18.5541   6
   3  -9  10 204.380 22.6497   4
   3   9  10 175.385 24.1460   6
   5  -9  10 40.6365 19.0969   4
   5   9  10 78.1801 19.6342   6
   7  -9  10-14.0554 19.7793   4
   9  -9  10 10.9343 21.1552   4
   9  -9  10-4.67164 17.7845  11
  11  -9  10-16.0033 23.5029   4
  11  -9  10 12.4609 17.9110  11
  13  -9  10-7.76123 19.0145  11
  16  10 -10 43.2599 20.3915  13
  16  10 -10 24.1716 16.0511   9
  14  10 -10 54.6586 20.4346  13
  14  10 -10 43.0159 15.5754   9
  12  10 -10 51.4000 18.9060  13
  12  10 -10 49.6673 14.4142   9
 -10  10  10 140.949 20.6182   6
  10  10 -10 126.084 20.4591  13
  10  10 -10 89.6229 15.3875   9
  -8  10  10 86.8225 19.0395   6
   8  10 -10 62.1198 17.9301  13
  -6  10  10 101.213 19.9905   6
   6  10 -10 86.4624 18.3282  13
  -6 -10  10 78.7303 15.9841   4
  -4  10  10-8.59490 18.4547   6
   4  10 -10 14.8193 16.5077  13
  -4 -10  10 37.4726 15.2749   4
  -2  10  10 18.2047 19.6819   6
   2  10 -10 40.2177 16.9451  13
  -2 -10  10 28.3011 16.0041   4
   0  10 -10 462.819 34.8690  13
   0 -10  10 445.382 35.6075   4
   2 -10  10 47.2807 18.4377   4
   2  10  10 18.4695 18.8508   6
   4 -10  10 81.8176 20.2032   4
   6 -10  10 620.797 45.0098   4
   8 -10  10 221.558 27.1802   4
  10 -10  10 8.18913 18.6103  11
  12 -10  10 55.1692 20.2719  11
  15  11 -10-4.32936 20.3468  13
  15  11 -10-6.95203 15.4880   9
  13  11 -10 38.2898 20.0743  13
  13  11 -10 28.0904 15.0713   9
 -11  11  10-8.34574 18.3594   6
  11  11 -10-1.53938 17.9793  13
  11  11 -10 4.19848 13.1098   9
  -9  11  10 45.3182 19.4727   6
   9  11 -10 43.1308 18.1848  13
  -7  11  10 155.469 22.1992   6
   7  11 -10 115.165 20.4122  13
  -5  11  10 7.43562 18.1644   6
   5  11 -10 8.69672 16.3874  13
  -5 -11  10 17.1334 15.5727   4
  -3  11  10-18.1100 20.0149   6
   3  11 -10 5.19536 16.8714  13
  -3 -11  10 3.38220 16.5616   4
  -1  11  10 51.9914 19.2785   6
  -1 -11  10 53.4336 17.8653   4
   1  11 -10 77.6900 17.9529  13
   1 -11  10 47.5444 18.9300   4
   3 -11  10 41.2436 19.4763   4
   5 -11  10-11.8891 20.3077   4
   7 -11  10 15.2666 20.8878   4
  14  12 -10 25.1481 15.8229   9
  12  12 -10 25.6084 18.9266  13
  12  12 -10 6.01820 14.4926   9
  10  12 -10 55.8787 19.7738  13
   8  12 -10 103.120 20.3281  13
   6  12 -10 324.880 29.0355  13
  -4 -12  10 7.98922 16.9147   4
   4  12 -10 12.9276 17.4754  13
  -2 -12  10 61.3090 18.4376   4
   2  12 -10 76.4659 18.6635  13
   0 -12  10 48.3201 18.9596   4
   0  12 -10 32.9608 17.9976  13
   2 -12  10 36.7119 19.8360   4
   4 -12  10 22.6593 20.7628   4
   6 -12  10 469.977 39.2021   4
  13  13 -10 16.1891 16.1599   9
  11  13 -10 33.9162 20.8701  13
   9  13 -10 163.155 23.4134  13
   7  13 -10 41.4317 19.3068  13
   5  13 -10 28.9186 18.2461  13
   3  13 -10 13.2250 18.5310  13
  -3 -13  10 33.1942 18.4867   4
   1  13 -10 294.662 27.2621  13
  -1 -13  10 250.341 27.5906   4
   1 -13  10 221.969 26.8199   4
   3 -13  10 156.051 24.9672   4
  -8  14  10 23.0690 27.0380   7
   8  14 -10 18.1676 19.7683  13
  -6  14  10 233.900 33.6763   7
   6  14 -10 260.310 27.1871  13
  -4  14  10 24.6980 28.4320   7
   4  14 -10 85.0367 19.7162  13
  -4 -14  10 14.7875 18.8521   4
  -2  14  10 71.5262 28.8902   7
   2  14 -10 77.2496 21.1837  13
  -2 -14  10 68.5861 21.1112   4
   0  14  10 664.860 54.9594   7
   0 -14  10 661.519 47.8346   4
   2 -14  10 4.16692 22.1947   4
  -7  15  10-15.0090 28.1211   7
  -5  15  10 2.46158 29.5178   7
   5  15 -10-3.21431 19.5376  13
  -3 -15  10 24.9190 20.4036   4
   3  15 -10 47.0926 19.7466  13
  -1 -15  10-9.35084 20.9557   4
  21   0 -11 6.03945 18.4197   3
  19   0 -11 3.37554 16.3373   3
  17   0 -11 341.623 28.0535   3
  15   0 -11 154.526 18.3328   3
  13   0 -11 134.343 16.2547   3
  11   0 -11 16.6832 10.9549   3
  11   0 -11 6.49840 12.6829  10
   9   0 -11 69.6239 11.8126   3
  -9   0  11 70.9003 12.1825  11
   9   0 -11 84.5203 13.8647  10
  -7   0  11 404.737 28.3692  11
   7   0 -11 421.774 28.8927  10
  -5   0  11 9.07788 11.1463  11
   5   0 -11-0.34473 11.5110  10
  -3   0  11 493.611 33.4216  11
  -1   0  11 2039.76 119.877  11
   1   0  11 352.081 26.1886  11
  11   0  11 101.791 23.2514  12
  13   0  11 42.3369 24.4987  12
  15   0  11 108.621 27.2307  12
  20   1 -11 112.202 19.2470   3
  20  -1 -11 103.689 19.3604   3
  20   1 -11 109.544 19.0686   9
  20  -1 -11 112.440 19.5528  10
  18   1 -11 27.3502 15.8860   3
  18  -1 -11 27.2848 15.6220   3
  18   1 -11 36.5245 15.2000   9
  18  -1 -11 16.8239 16.0676  10
  16   1 -11 84.5570 16.8843   3
  16  -1 -11 127.561 16.7657   3
  16   1 -11 119.336 17.2290   9
  16  -1 -11 104.400 17.4698  10
  14   1 -11 100.369 14.9521   3
  14  -1 -11 97.4676 15.2919   3
  14  -1 -11 91.7046 16.1712  10
  12   1 -11 81.8435 12.8479   3
  12  -1 -11 72.7659 13.6696   3
  12  -1 -11 60.9940 16.3168  10
 -10  -1  11 52.6115 11.3231  11
  10  -1 -11 46.0130 13.9039  10
  -8  -1  11 272.374 20.9461  11
   8  -1 -11 287.926 22.8223  10
   8   1 -11 263.494 21.2055  10
  -6  -1  11 36.1402 11.4139  11
  -6   1  11 31.3963 10.8679  11
   6  -1 -11 42.5422 13.1825  10
   6   1 -11 26.3857 11.1253  10
  -4  -1  11 135.720 15.2494  11
  -4   1  11 125.182 14.5029  11
  -2  -1  11 29.4319 12.4914  11
   0  -1  11 265.638 22.1802  11
   2  -1  11 23.0581 12.7594  11
   4  -1  11 26.1478 13.4848  11
   4  -1  11 41.7073 15.4334   4
   6  -1  11 269.444 24.2313   4
   8   1  11 1.16811 17.8582   6
   8  -1  11 20.6100 16.5460   4
   8   1  11 2.90633 18.7256  12
  10  -1  11 23.2506 17.5252   4
  10   1  11 14.1814 20.4430  12
  12   1  11 302.140 29.6778  12
  12  -1  11 231.526 28.8158  12
  14   1  11 35.2845 24.6696  12
  14  -1  11 5.45061 23.2304  12
  21   2 -11 12.2063 18.5485   3
  21  -2 -11-16.5551 19.2189   3
  19   2 -11-6.11058 17.5055   3
  19  -2 -11 23.6828 17.9370   3
  19   2 -11 18.0314 15.4420   9
  19  -2 -11 13.0933 18.3044  10
  17   2 -11 110.240 18.4728   3
  17  -2 -11 133.950 19.3593   3
  17   2 -11 146.931 18.4499   9
  17  -2 -11 107.502 19.4474  10
  15  -2 -11 9.64328 15.0531   3
  15   2 -11 12.2223 13.6678   3
  15   2 -11-0.75473 12.7442   9
  15  -2 -11 12.7572 15.6396  10
  13  -2 -11 17.6472 14.6979   3
  13   2 -11 1.75305 12.6816   3
  13   2 -11 8.41563 12.6618   9
  13  -2 -11 10.4971 14.8871  10
  11  -2 -11 47.7362 13.8781   3
  11  -2 -11 69.0034 15.7706  10
  -9  -2  11 123.026 14.3251  11
   9  -2 -11 112.903 16.2683  10
  -7  -2  11 280.440 22.0577  11
   7  -2 -11 288.077 22.8711  10
  -5  -2  11 23.8010 12.2869  11
   5  -2 -11 12.3177 11.9286  10
  -3  -2  11 192.520 18.1398  11
  -1  -2  11 390.504 27.2206   4
  -1  -2  11 342.860 26.6767  11
   1  -2  11 265.348 23.2330   4
   1  -2  11 291.569 23.3264  11
   3  -2  11 130.358 17.1760  11
   3  -2  11 139.663 17.9501   4
   5  -2  11 7.30623 13.4667  11
   5   2  11 10.7284 17.4946  12
   5  -2  11-2.34539 15.1808   4
   7   2  11 32.7954 18.1679   6
   7   2  11 53.9834 19.2608  12
   7  -2  11 30.6176 14.0348  11
   7  -2  11 55.2133 16.8174   4
   9   2  11 32.8339 19.0740   6
   9  -2  11 51.8795 18.2494   4
   9   2  11 56.4847 21.3901  12
  11  -2  11 46.3633 19.3366   4
  11   2  11 58.4858 23.1584  12
  11   2  11 44.6192 22.3112  14
  13  -2  11 6.65864 19.0915   4
  13   2  11 18.3868 23.7838  12
  13   2  11 26.4285 25.3002  14
  15  -2  11-18.2546 23.7045  12
  20  -3 -11 62.6726 21.0941   3
  20   3 -11 70.6360 18.5611   3
  20   3 -11 73.2047 17.4269   9
  20  -3 -11 28.2455 20.5129  10
  18   3 -11 10.0455 15.7846   3
  18  -3 -11 40.1105 18.7231   3
  18   3 -11 14.8263 14.6709   9
  18  -3 -11 12.4201 18.7604  10
  16   3 -11 139.981 18.2903   3
  16  -3 -11 126.417 20.2844   3
  16   3 -11 153.037 18.5142   9
  16  -3 -11 142.176 21.2841  10
  14   3 -11 162.247 19.2574   3
  14  -3 -11 212.077 21.1884   3
  14   3 -11 225.443 20.1408   9
  14  -3 -11 196.228 21.9391  10
  12   3 -11 22.4086 12.3170   3
  12  -3 -11 14.0943 14.5200   3
  12   3 -11 10.4666 11.7409   9
 -12  -3  11 4.42765 11.1434  11
  12  -3 -11 24.5702 15.8419  10
  10   3 -11 111.234 14.1388   3
  10  -3 -11 124.839 16.9241   3
 -10  -3  11 113.079 15.0899  11
  10  -3 -11 123.787 17.5195  10
  10   3 -11 154.011 16.2668   9
  -8   3  11 312.367 24.2241  12
  -8  -3  11 306.420 23.3532  11
   8  -3 -11 282.285 24.0154  10
  -6   3  11-0.37371 15.2702  12
  -6  -3  11-2.90342 12.0321  11
   6  -3 -11 1.25738 12.7389  10
  -4  -3  11 683.704 43.9614   4
  -4  -3  11 702.628 44.5024  11
  -2  -3  11 70.7468 14.7896   4
  -2   3  11 73.0362 17.0114  12
  -2  -3  11 85.6954 14.7526  11
   0  -3  11 185.576 19.1922   4
   0   3  11 193.354 20.8886  12
   0  -3  11 156.374 18.0622  11
   2  -3  11 12.8525 12.9593  11
   2   3  11 7.99747 16.5167  12
   2  -3  11 17.4191 14.8452   4
   4  -3  11 81.5144 15.6782  11
   4   3  11 68.3846 18.5277  12
   4  -3  11 70.9155 16.8224   4
   6  -3  11 284.851 25.3580   4
   6   3  11 258.765 25.6143   6
   6  -3  11 255.522 23.5978  11
   6   3  11 233.850 25.7193  12
   8   3  11-0.62203 18.5266   6
   8  -3  11-4.00179 14.7371  11
   8   3  11-1.25046 20.0570  12
   8  -3  11 10.8181 17.4085   4
  10   3  11 24.0743 19.3165   6
  10  -3  11-8.62771 18.2993   4
  10   3  11 11.7291 22.9842  12
  10   3  11 24.3337 21.8563  14
  12  -3  11 22.6659 19.4782   4
  12   3  11 9.64066 22.9110  12
  12   3  11 18.4109 23.1247  14
  14   3  11-33.4899 26.6501  12
  21   4 -11 25.7568 18.9773   3
  19   4 -11-4.70868 17.9041   3
  19  -4 -11-21.0948 20.6037   3
  19   4 -11-11.5227 16.1004   9
  19  -4 -11-8.31099 20.5002  10
  17  -4 -11 17.6616 18.3742   3
  17   4 -11 13.2011 15.5084   3
  17   4 -11 8.88237 14.3473   9
  17  -4 -11 3.82176 19.1131  10
  15  -4 -11-2.53000 16.4607   3
  15   4 -11 8.20664 15.1170   3
  15   4 -11 1.47554 12.6925   9
  15  -4 -11-3.49760 17.4047  10
  13  -4 -11 204.567 22.2486   3
  13   4 -11 185.260 20.4544   3
  13   4 -11 255.480 21.1882   9
  13  -4 -11 243.122 22.9873  10
  11  -4 -11 414.192 31.0345   3
  11   4 -11 460.465 30.7927   9
  11  -4 -11 389.646 31.2955  10
   9  -4 -11 129.809 17.1602   3
   9  -4 -11 117.605 17.7634  10
   9   4 -11 159.323 16.2873   9
  -7   4  11 9.49386 15.7401  12
  -5   4  11 37.5490 16.9068  12
  -5  -4  11 44.3103 13.5725   4
  -3  -4  11 222.948 20.0106   4
  -3   4  11 218.467 21.9242  12
  -3  -4  11 198.316 19.9081  11
  -1  -4  11 69.6233 15.6169   4
  -1   4  11 38.5667 17.2588  12
  -1  -4  11 73.1200 14.6913  11
   1  -4  11 19.1757 14.9774   4
   1   4  11 10.5821 16.6910  12
   1  -4  11 13.0383 13.8377  11
   3   4  11 10.3275 16.5103   6
   3   4  11 15.1719 17.8959  12
   3  -4  11 3.08895 13.8258  11
   3  -4  11 27.8654 16.1225   4
   5   4  11-10.6549 17.4868   6
   5   4  11 14.1054 19.1937  12
   5  -4  11 1.89980 14.0015  11
   5  -4  11 35.1076 16.7850   4
   7   4  11 45.9595 18.8117   6
   7   4  11 59.5514 21.5053  12
   7   4  11 46.3093 20.5630  14
   7  -4  11 60.2867 15.8268  11
   7  -4  11 48.6991 18.2631   4
   9   4  11 18.3817 19.4204   6
   9  -4  11 16.0502 15.8400  11
   9   4  11-14.3054 21.5513  12
   9   4  11 3.39098 21.0787  14
   9  -4  11 20.5055 19.0115   4
  11   4  11-6.92969 20.4770   6
  11  -4  11-0.77448 20.4904   4
  11   4  11 9.16433 22.9237  12
  11   4  11 40.3219 23.4137  14
  13  -4  11 48.5927 21.9656   4
  13   4  11 18.8683 26.2415  12
  20  -5 -11 639.700 46.0717   3
  20   5 -11 595.841 43.8200   3
  18   5 -11 25.2339 17.2077   3
  18  -5 -11-16.9682 20.1551   3
  18   5 -11 8.72852 14.7510   9
  18  -5 -11-35.0852 20.1830  10
  16  -5 -11 64.9967 19.5843   3
  16   5 -11 62.1752 17.2078   3
  16   5 -11 108.321 16.4727   9
  16  -5 -11 72.5935 19.2323  10
  14  -5 -11-9.52130 17.3017   3
  14   5 -11 10.0382 14.1516   3
  14   5 -11 6.38722 12.4740   9
  14  -5 -11 13.2048 16.5148  10
  12  -5 -11 789.129 51.7418   3
  12   5 -11 822.359 50.8363   9
  12  -5 -11 759.622 51.6164  10
  10  -5 -11 84.5919 17.4469   3
  10   5 -11 123.983 14.7999   9
  10  -5 -11 97.9910 18.0345  10
  -8   5  11 696.638 45.7719  12
   8   5 -11 714.116 45.1941   9
  -6   5  11 128.134 19.2674  12
  -6  -5  11 103.136 15.7128   4
  -4   5  11 20.3114 16.9073  12
  -4  -5  11 9.46245 13.6760   4
  -2   5  11 20.7759 17.7812  12
  -2  -5  11 28.8917 14.9201   4
   0  -5  11 291.357 25.0594   4
   0   5  11 322.633 26.7730   6
   0   5  11 302.852 25.2546  14
   0  -5  11 317.661 25.5947  11
   0   5  11 296.367 27.4802  12
   2  -5  11 211.690 21.9947   4
   2   5  11 206.363 23.8195   6
   2   5  11 191.540 24.5961  12
   2  -5  11 226.325 21.5724  11
   2   5  11 215.760 22.4181  14
   4   5  11 412.444 32.0343   6
   4  -5  11 411.599 31.2497   4
   4  -5  11 427.569 31.0912  11
   4   5  11 389.078 31.6618  14
   4   5  11 343.546 32.1733  12
   6   5  11 11.4164 17.6188   6
   6   5  11-14.0873 19.7422  12
   6  -5  11 14.2273 14.0337  11
   6   5  11 9.30071 18.6648  14
   6  -5  11 0.67381 17.1101   4
   8   5  11 19.9022 19.8076   6
   8  -5  11 27.9551 16.3689  11
   8   5  11 28.0188 21.4470  12
   8   5  11 7.83211 20.5516  14
   8  -5  11 48.4076 19.0517   4
  10   5  11 77.8804 23.0020   6
  10   5  11 53.3584 25.3766  12
  10  -5  11 28.8165 17.5330  11
  10   5  11 83.5723 23.9193  14
  10  -5  11 36.9732 20.3266   4
  12  -5  11 842.247 55.1417   4
  12  -5  11 702.875 52.1792  11
  12   5  11 846.247 57.6071  14
  12   5  11 807.893 56.4020  12
  19  -6 -11-17.8622 20.8166   3
  19   6 -11-5.76956 18.8737   3
  19   6 -11-27.6223 17.3816   9
  17  -6 -11 1.57637 20.1597   3
  17   6 -11 6.41048 16.0635   3
  17   6 -11 6.08437 15.3522   9
  17  -6 -11-2.30968 18.7699  10
  15  -6 -11 262.888 26.0262   3
  15   6 -11 193.964 23.7225   3
  15   6 -11 285.411 23.4729   9
  15  -6 -11 217.913 25.1487  10
  13  -6 -11 354.992 29.9796   3
  13   6 -11 353.530 27.6582   9
  13  -6 -11 361.256 29.8111  10
  11  -6 -11 100.545 19.1658   3
  11   6 -11 87.8393 14.1747   9
   9   6 -11 7.28862 11.0131   9
  -7   6  11 19.1845 18.4136  12
  -5   6  11 38.8654 18.4562  12
  -5  -6  11 9.39954 13.9700   4
  -3  -6  11 167.334 18.4962   4
  -3   6  11 137.517 19.5681   6
  -3   6  11 140.075 20.7235  12
  -1   6  11 71.9973 17.9707   6
  -1   6  11 44.8766 18.5424  12
  -1   6  11 81.8768 16.2814  14
  -1  -6  11 51.3452 15.5794   4
   1   6  11 12.7969 17.0561   6
   1  -6  11 39.3806 15.7024   4
   1   6  11 1.08840 17.8800  12
   3   6  11 34.8406 17.9779   6
   3  -6  11 38.6707 16.5701   4
   3   6  11 22.5561 19.2396  12
   3  -6  11 35.6026 15.6354  11
   5   6  11 85.5974 19.8682   6
   5  -6  11 89.5510 18.7553   4
   5   6  11 86.4761 22.1284  12
   5   6  11 66.3073 21.0458  14
   5  -6  11 80.4506 17.0916  11
   7   6  11 34.1489 19.8025   6
   7   6  11 18.6147 22.7627  12
   7  -6  11 29.2165 16.0786  11
   7   6  11 24.8337 21.5797  14
   7  -6  11 18.2075 18.6721   4
   9   6  11-2.95510 20.5621   6
   9  -6  11-11.6651 19.5112   4
   9   6  11 16.2866 23.8591  12
   9  -6  11 10.4211 16.5952  11
   9   6  11 6.14363 23.6421  14
  11  -6  11 36.2996 21.8846   4
  11   6  11 50.7549 25.9310  12
  11  -6  11 20.3529 17.6046  11
  11   6  11 60.3204 25.7230  14
  13  -6  11-17.7369 17.1788  11
  18  -7 -11 25.6407 20.9276   3
  18   7 -11 19.4963 17.8107   3
  18   7 -11 5.37986 15.5583   9
  18  -7 -11-11.5327 19.7902  10
  16  -7 -11 32.3492 19.6603   3
  16   7 -11 31.1805 15.5290   9
  14  -7 -11 30.0644 18.8289   3
  14   7 -11 52.9482 14.8368   9
  12  -7 -11 157.045 22.7551   3
 -12   7  11 144.665 20.4172   6
  12   7 -11 155.343 17.9126   9
  10   7 -11 70.3330 13.0558   9
  -8   7  11 47.1781 17.6524   6
  -6   7  11 8.49340 17.1347   6
  -6   7  11 8.56353 17.9253  12
  -6  -7  11 10.4695 13.8898   4
  -4   7  11 49.6703 18.0636   6
  -4   7  11 74.5720 19.8143  12
  -4  -7  11 88.5708 15.8077   4
  -2   7  11 44.5991 17.0385   6
  -2   7  11 39.4836 20.2141  12
  -2  -7  11 44.1338 15.4303   4
   0   7  11 27.0408 17.5389   6
   0   7  11 14.9068 19.7252  12
   0   7  11 1.43436 17.9754  14
   0  -7  11 8.67972 15.4956   4
   2   7  11 40.2388 17.8543   6
   2  -7  11 28.3642 16.8358   4
   2   7  11 34.0393 21.2779  12
   2   7  11 31.5795 19.4471  14
   4   7  11 116.215 21.0781   6
   4  -7  11 113.180 19.9218   4
   4   7  11 80.5449 23.4214  12
   4   7  11 98.6796 22.5092  14
   4  -7  11 107.767 18.5721  11
   6   7  11 60.4076 20.4722   6
   6  -7  11 47.8563 19.8381   4
   6   7  11 2.81783 22.2036  12
   6   7  11 40.7726 21.4573  14
   6  -7  11 49.1999 17.0502  11
   8   7  11 11.2377 20.5569   6
   8  -7  11 12.5823 20.2286   4
   8   7  11 30.0467 23.6544  12
   8   7  11 35.5370 22.7135  14
   8  -7  11 28.1513 17.4276  11
  10  -7  11 74.8506 22.3527   4
  10  -7  11 52.7351 18.7190  11
  10   7  11 79.9414 25.1310  14
  12  -7  11 226.894 25.4533  11
  17  -8 -11-2.53263 21.1146   3
  17   8 -11 9.49179 15.3977   9
  15  -8 -11 96.5869 23.0607   3
  15   8 -11 128.124 21.8518  13
  15   8 -11 99.5729 17.4059   9
 -13   8  11 576.070 39.2269   6
  13   8 -11 555.138 41.1003  13
  13   8 -11 510.718 37.8151   9
 -11   8  11 165.452 20.6897   6
  11   8 -11 157.002 21.4210  13
  11   8 -11 143.433 17.1334   9
  -9   8  11 14.9380 17.0118   6
   9   8 -11-8.47010 16.4887  13
  -7   8  11 32.0726 17.6743   6
   7   8 -11 14.5272 16.1051  13
  -5   8  11 32.3396 17.4683   6
  -5  -8  11 12.8610 14.6861   4
  -3   8  11 76.9450 18.6538   6
  -3  -8  11 53.5711 16.6646   4
  -1   8  11 193.302 23.4503   6
  -1   8  11 236.483 25.3948  12
  -1  -8  11 216.204 22.4160   4
   1   8  11-10.2469 17.8157   6
   1   8  11 51.7181 20.8156  12
   1   8  11 25.0886 18.0073  14
   1  -8  11-0.63234 17.2593   4
   3   8  11 114.827 21.5985   6
   3  -8  11 146.867 21.4110   4
   3   8  11 123.619 23.6872  12
   3   8  11 112.909 21.7706  14
   5   8  11 84.2773 22.2358   6
   5  -8  11 85.0641 20.6392   4
   5   8  11 27.2595 22.7235  12
   5   8  11 74.6201 21.2226  14
   5  -8  11 60.4241 18.8478  11
   7   8  11 105.870 22.1729   6
   7  -8  11 88.7815 21.7107   4
   7   8  11 97.7782 23.4920  14
   7  -8  11 96.3073 19.6514  11
   9  -8  11 27.9668 21.2539   4
   9   8  11-17.9253 23.6402  14
   9  -8  11 28.8425 18.4198  11
  11  -8  11 78.4906 20.0796  11
  16   9 -11 265.269 28.9160  13
  16   9 -11 260.525 24.6633   9
  14   9 -11 209.843 25.2691  13
  14   9 -11 171.135 20.1503   9
 -12   9  11 172.276 21.0055   6
  12   9 -11 137.003 22.8493  13
  12   9 -11 161.006 18.3464   9
 -10   9  11 86.1361 18.7529   6
  10   9 -11 94.1223 20.0633  13
  10   9 -11 81.4330 14.5361   9
  -8   9  11 251.068 25.1625   6
   8   9 -11 261.969 26.0444  13
  -6   9  11 82.9899 18.8826   6
   6   9 -11 85.8076 19.0368  13
  -6  -9  11 92.9079 16.2336   4
  -4   9  11 57.3474 18.8424   6
  -4  -9  11 72.3786 16.8853   4
  -2   9  11 133.445 22.0091   6
  -2  -9  11 166.268 20.6791   4
   0   9  11 226.697 25.0666   6
   0  -9  11 195.959 23.5274   4
   2   9  11 45.2177 20.4572   6
   2   9  11 29.5589 19.8715  14
   2  -9  11 11.7808 18.6454   4
   4   9  11 34.3892 20.9158   6
   4   9  11 4.82625 21.1398  14
   4  -9  11-3.74501 18.7529   4
   6   9  11 348.943 32.7539   6
   6  -9  11 390.785 33.1940   4
   6   9  11 344.833 33.3284  14
   6  -9  11 379.316 32.0251  11
   8  -9  11 12.8913 21.7302   4
   8  -9  11 34.1617 18.8508  11
  10  -9  11 22.6282 18.9062  11
  15  10 -11 120.600 18.2231   9
  13  10 -11 0.86892 20.4612  13
  13  10 -11-6.54204 13.6670   9
  11  10 -11-3.31560 19.2083  13
  11  10 -11-5.82763 12.4072   9
  -9  10  11 16.9890 18.9036   6
   9  10 -11 5.51822 18.9164  13
  -7  10  11-0.67710 19.2298   6
   7  10 -11-5.23226 18.2962  13
  -5  10  11 70.9266 20.4124   6
   5  10 -11 41.5843 18.5574  13
  -5 -10  11 38.9326 16.7664   4
  -3  10  11 46.0189 21.2244   6
   3  10 -11 71.0420 18.3514  13
  -3 -10  11 50.3377 18.5194   4
  -1 -10  11 193.179 24.2920   4
  -1  10  11 248.819 27.3968   6
   1 -10  11 99.2141 21.1232   4
   1  10  11 102.583 22.1840   6
   3 -10  11 12.1860 19.3251   4
   3  10  11 12.4560 20.5564   6
   5 -10  11 1.63411 20.5635   4
   7 -10  11-16.5662 21.8475   4
   7 -10  11 20.9005 19.6474  11
   9 -10  11-2.62601 19.5772  11
  14  11 -11 18.9011 15.0588   9
  12  11 -11 121.513 23.2043  13
 -10  11  11 192.506 25.5898   6
  10  11 -11 189.143 25.1115  13
  -8  11  11 22.5044 21.1666   6
   8  11 -11 60.6457 20.3255  13
  -6  11  11 98.7167 23.3644   6
   6  11 -11 131.395 21.6892  13
  -4  11  11 53.1519 21.3252   6
   4  11 -11 35.3196 19.1478  13
  -4 -11  11 57.9555 17.9395   4
  -2  11  11 41.6126 21.4854   6
   2  11 -11 20.3129 17.9487  13
  -2 -11  11 27.2057 18.6553   4
   0 -11  11 131.731 22.3816   4
   0  11  11 170.062 23.8079   6
   2 -11  11 16.8008 20.1064   4
   4 -11  11 84.0152 22.5783   4
   6 -11  11 47.8558 23.5040   4
  15  12 -11 13.6080 15.7710   9
  11  12 -11 0.89491 21.1022  13
  -9  12  11 78.4990 21.5827   6
   9  12 -11 127.087 23.0753  13
  -7  12  11 78.2177 22.0990   6
   7  12 -11 107.651 22.1108  13
  -5  12  11-11.0809 21.2827   6
   5  12 -11 24.9481 20.0904  13
  -3 -12  11 180.226 22.5525   4
   3  12 -11 140.853 23.5084  13
  -1 -12  11 180.865 23.8832   4
   1  12 -11 184.366 23.6966  13
   1 -12  11 54.9211 21.0515   4
   3 -12  11 51.9958 21.3106   4
   8  13 -11 536.159 41.8704  13
   6  13 -11 14.1542 20.8110  13
  -4 -13  11 108.827 20.3954   4
   4  13 -11 84.1763 21.9497  13
  -2 -13  11-14.6563 19.7200   4
   2  13 -11 62.4840 20.8974  13
   0 -13  11 764.270 53.0138   4
   2 -13  11 20.5796 21.7052   4
   5  14 -11 7.62785 21.4420  13
  -3 -14  11 11.2097 19.7920   4
   3  14 -11 2.41659 20.8062  13
  -1 -14  11 8.46493 21.0671   4
  20   0 -12 20.9228 17.3146   3
  18   0 -12 40.9874 16.6601   3
  18   0 -12 52.0424 18.0012  10
  16   0 -12 275.544 23.6818   3
  16   0 -12 253.678 24.8054  10
  14   0 -12 146.053 17.2853   3
  14   0 -12 132.960 18.4677  10
  12   0 -12 69.3979 13.9709   3
  12   0 -12 79.2574 15.5294  10
  10   0 -12 62.7604 15.6266  10
  -8   0  12 68.4782 13.1437  11
   8   0 -12 81.1499 14.9985  10
  -6   0  12 78.1655 15.5908  11
  -4   0  12 920.689 57.2873  11
  -2   0  12 262.073 22.0446  11
   0   0  12 81.4971 14.6991  11
  10   0  12 731.038 51.8266  12
  12   0  12 10.1047 23.6401  12
  19   1 -12-1.35370 17.4596   3
  19  -1 -12 9.42755 17.1820   3
  19  -1 -12 2.44942 19.4732  10
  17   1 -12 26.9386 16.0705   3
  17  -1 -12 20.1738 16.3736   3
  17  -1 -12 0.74581 18.6537  10
  15   1 -12 65.9704 15.7298   3
  15  -1 -12 65.9420 16.3259   3
  15  -1 -12 74.4025 18.3838  10
  13  -1 -12 10.7597 15.7595  10
 -11  -1  12 6.18675 11.5050  11
  11  -1 -12 0.54816 14.7547  10
  11   1 -12 3.89485 13.5868  10
  -9  -1  12 57.0143 13.0018  11
   9  -1 -12 47.0709 15.1197  10
   9   1 -12 61.4949 13.3278  10
  -7  -1  12 38.9161 12.3812  11
   7  -1 -12 63.4565 14.3148  10
  -5  -1  12 3.05669 12.7092  11
  -3  -1  12 79.1160 14.6439  11
  -1  -1  12 420.952 30.5847  11
   1  -1  12 57.5024 14.5150  11
   3  -1  12 79.7644 15.2480  11
   7   1  12 51.3236 20.0996   6
   7   1  12 64.4536 21.0026  12
   9   1  12-28.5265 20.4812   6
   9   1  12 35.2285 21.9579  12
  11   1  12 88.3009 24.9507  12
  20   2 -12-12.6079 18.0372   3
  20  -2 -12 3.13034 19.2721   3
  18   2 -12 80.0391 17.6667   3
  18  -2 -12 52.5926 19.2132   3
  18   2 -12 64.5996 17.5385   9
  18  -2 -12 79.1740 20.5950  10
  16   2 -12 102.676 16.7119   3
  16  -2 -12 71.8743 18.0859   3
  16  -2 -12 72.3954 19.3797  10
  14   2 -12 48.9083 14.4844   3
  14  -2 -12 61.1306 16.9866   3
  14  -2 -12 36.6323 17.6567  10
  12  -2 -12 82.4243 17.6423  10
 -10  -2  12 62.4834 12.4878  11
  10  -2 -12 66.4819 16.6810  10
  -8  -2  12 41.7565 12.2030  11
   8  -2 -12 62.9138 14.8139  10
  -6  -2  12 9.64409 12.0050  11
   6  -2 -12 22.4465 13.8529  10
  -4  -2  12 66.9632 14.0720  11
  -2  -2  12 53.1953 13.9853  11
   0  -2  12 35.6711 14.3585  11
   2  -2  12 140.127 18.0892  11
   2  -2  12 131.709 18.6133   4
   4  -2  12 112.914 17.2974  11
   4   2  12 80.9886 20.2969  12
   4  -2  12 115.528 18.2070   4
   6   2  12 53.0897 19.3838   6
   6   2  12 72.5783 20.6875  12
   6  -2  12 52.5329 15.7975  11
   6  -2  12 61.4057 17.5828   4
   8   2  12 54.6887 20.3788   6
   8  -2  12 25.9136 18.2313   4
   8   2  12 21.9521 21.3019  12
  10  -2  12 48.8852 20.1836   4
  10   2  12 96.7110 24.7108  12
  12   2  12 131.109 27.8820  12
  19  -3 -12 13.8161 19.4060   3
  19   3 -12-16.4300 18.5092   3
  19   3 -12-17.1129 16.3597   9
  19  -3 -12 4.18782 19.8521  10
  17  -3 -12-5.52599 17.8962   3
  17   3 -12 20.2107 15.6743   3
  17   3 -12 0.87559 15.0891   9
  17  -3 -12 13.0950 18.9086  10
  15  -3 -12 137.182 20.7770   3
  15   3 -12 132.623 17.9665   3
  15   3 -12 163.109 18.7706   9
  15  -3 -12 122.973 21.0185  10
  13  -3 -12 106.409 17.7943   3
  13  -3 -12 85.8735 18.4349  10
  11  -3 -12 68.6518 17.1005  10
  -9  -3  12 13.7145 12.2525  11
   9  -3 -12 27.9660 14.7057  10
  -7   3  12 2.46564 15.9850  12
  -7  -3  12 6.22488 12.7514  11
   7  -3 -12 7.06200 13.8546  10
  -5   3  12 39.9255 17.0174  12
  -5  -3  12 8.73883 13.3393  11
  -3   3  12 131.540 19.1291  12
  -3  -3  12 110.176 16.4504  11
  -1  -3  12 225.603 21.1933   4
  -1  -3  12 225.734 20.6061  11
  -1   3  12 171.730 22.5987  12
   1  -3  12 99.4732 16.7976  11
   1   3  12 117.131 20.0719  12
   1  -3  12 101.142 17.4505   4
   3  -3  12 9.37292 14.6332  11
   3   3  12 25.1017 18.2179  12
   3  -3  12 31.5016 16.4171   4
   5   3  12 3.36540 18.7625   6
   5  -3  12 17.1669 15.1235  11
   5   3  12-12.3898 19.5629  12
   5  -3  12-3.97362 16.4145   4
   7   3  12 61.6133 21.5440   6
   7  -3  12 89.5367 17.7927  11
   7   3  12 63.8708 22.4440  12
   7  -3  12 88.3571 19.5530   4
   9   3  12 34.4652 19.5500   6
   9  -3  12 22.5106 19.1072   4
   9   3  12 20.1860 23.4481  12
   9   3  12-2.19540 22.6040  14
  11  -3  12 0.78752 20.0508   4
  11   3  12 18.5418 23.9090  12
  11   3  12 13.7266 24.9154  14
  20   4 -12 15.2280 17.2877   3
  18  -4 -12 367.920 33.8854   3
  18   4 -12 403.387 31.3612   3
  18   4 -12 448.381 32.8953   9
  18  -4 -12 364.755 33.7126  10
  16   4 -12 2.25381 15.1512   3
  16  -4 -12 3.42675 18.1614   3
  16   4 -12 17.6929 15.0158   9
  16  -4 -12-5.18413 18.3577  10
  14   4 -12 0.97726 13.8886   3
  14  -4 -12 11.7171 16.8162   3
  14   4 -12 19.9617 14.0652   9
  14  -4 -12 8.10538 17.0945  10
 -12  -4  12 511.496 34.3293  11
  12  -4 -12 463.606 36.0274  10
  12   4 -12 523.428 35.9556   9
 -10  -4  12 2.04001 13.0840  11
  10  -4 -12 1.13398 15.6171  10
  -8  -4  12 247.713 21.6170  11
  -8   4  12 240.056 23.1766  12
  -6   4  12 44.7774 17.7736  12
  -6  -4  12 35.7505 14.5081  11
  -4  -4  12 266.885 23.1050   4
  -4  -4  12 286.783 23.8105  11
  -4   4  12 250.228 25.3135  12
  -2  -4  12 153.106 18.7576   4
  -2   4  12 150.298 21.2300  12
  -2  -4  12 158.036 18.5783  11
   0  -4  12 130.236 18.2346   4
   0   4  12 116.638 20.4313  12
   0  -4  12 130.776 17.5692  11
   2   4  12 152.893 21.8512   6
   2   4  12 113.980 22.0115  12
   2  -4  12 133.154 18.1670  11
   2  -4  12 173.036 20.2424   4
   4   4  12 227.088 26.0865   6
   4  -4  12 262.078 24.4912   4
   4  -4  12 215.136 22.8332  11
   4   4  12 213.841 25.9498  12
   6   4  12-2.09830 19.7867   6
   6   4  12 36.9967 21.7587  12
   6  -4  12 4.38244 16.0720  11
   6   4  12 22.2154 20.0987  14
   6  -4  12 45.0868 18.6146   4
   8   4  12 199.388 24.8592   6
   8  -4  12 168.830 22.1955  11
   8   4  12 204.636 27.0276  12
   8   4  12 182.021 26.4959  14
   8  -4  12 192.290 23.9807   4
  10   4  12 30.1544 21.7610   6
  10  -4  12 60.9262 21.8115   4
  10   4  12 61.4389 24.0256  12
  10   4  12 57.6680 23.7924  14
  10  -4  12 30.0462 17.8107  11
  19  -5 -12-18.2519 22.9829   3
  19   5 -12 15.7828 18.4277   3
  17  -5 -12 200.283 25.2131   3
  17   5 -12 205.820 22.0608   3
  17   5 -12 231.958 22.7387   9
  15  -5 -12 15.7389 18.6904   3
  15   5 -12 17.1638 15.3207   3
  15   5 -12 15.3636 14.1389   9
  15  -5 -12 31.8216 18.3252  10
  13  -5 -12 400.915 32.0435   3
  13   5 -12 438.884 31.2137   9
  13  -5 -12 372.190 31.9857  10
  11   5 -12 539.118 35.5390   9
  11  -5 -12 456.775 36.1116  10
  -7   5  12 173.649 21.5890  12
  -5  -5  12 118.610 17.5959   4
  -5   5  12 201.929 21.8775  12
  -3  -5  12 95.0410 16.9793   4
  -3   5  12 123.369 20.6249  12
  -3  -5  12 93.5447 17.1783  11
  -1  -5  12 89.7309 17.4428   4
  -1   5  12 72.6560 20.8650  12
  -1  -5  12 84.1197 16.8965  11
   1   5  12 119.551 20.3046   6
   1  -5  12 106.061 18.2580   4
   1   5  12 54.2592 20.9191  12
   1   5  12 72.6570 18.5725  14
   1  -5  12 110.083 17.2326  11
   3   5  12 225.069 24.6669   6
   3  -5  12 189.592 21.7496  11
   3   5  12 200.394 25.2940  12
   3   5  12 183.138 24.0082  14
   3  -5  12 200.891 23.0353   4
   5   5  12 116.407 21.9650   6
   5  -5  12 98.8829 18.6595  11
   5   5  12 121.212 23.1939  12
   5   5  12 128.204 22.5055  14
   5  -5  12 146.869 21.4211   4
   7   5  12 26.3928 19.7819   6
   7   5  12 24.9029 21.9417  12
   7   5  12 33.8311 20.6894  14
   7  -5  12 10.8033 16.9214  11
   7  -5  12-8.51962 19.7457   4
   9   5  12 25.8847 22.6427   6
   9   5  12 22.3339 25.1775  12
   9  -5  12 18.0240 17.7853  11
   9   5  12 30.4238 23.6779  14
   9  -5  12 9.00055 20.9968   4
  11   5  12 163.045 25.4328   6
  11  -5  12 84.5228 20.4774  11
  18  -6 -12 31.0996 20.7604   3
  18   6 -12 24.4313 18.0007   3
  18   6 -12 11.7515 16.2513   9
  16  -6 -12 160.368 23.5410   3
  16   6 -12 153.979 20.3340   3
  16   6 -12 162.318 19.6175   9
  16  -6 -12 158.621 23.9368  10
  14  -6 -12 87.4306 20.2754   3
  14   6 -12 69.8662 15.9446   9
  14  -6 -12 82.3667 19.9952  10
  12  -6 -12 144.969 22.9363   3
  12   6 -12 187.950 19.3292   9
  10   6 -12 5.03435 11.9662   9
  -6   6  12-0.99002 19.5302  12
  -6  -6  12 7.34415 14.3511   4
  -4   6  12 394.381 31.5127   6
  -4   6  12 447.608 31.6221  12
  -2   6  12 410.016 33.0031   6
  -2  -6  12 388.990 30.9138   4
  -2   6  12 437.663 33.0091  12
   0   6  12-29.7093 18.8376   6
   0  -6  12 17.8561 16.7169   4
   0   6  12-12.7525 19.5918  12
   0   6  12 14.4835 17.0555  14
   0  -6  12 8.51473 15.4849  11
   2   6  12 25.7197 18.7959   6
   2  -6  12 7.23916 17.2050   4
   2   6  12 25.5760 19.9790  12
   2   6  12-12.2527 17.7264  14
   2  -6  12 5.84145 15.6740  11
   4   6  12 45.7573 19.5836   6
   4  -6  12 92.1171 19.4541   4
   4   6  12 47.5910 21.6194  12
   4   6  12 23.0446 19.9404  14
   4  -6  12 42.1410 16.7170  11
   6   6  12 3.01157 20.0966   6
   6   6  12 29.8658 23.9305  12
   6  -6  12 1.47345 15.8763  11
   6   6  12-14.6775 21.5522  14
   6  -6  12 9.11573 19.2160   4
   8   6  12 50.7458 22.6086   6
   8  -6  12 11.3084 17.6873  11
   8   6  12 48.2749 24.9725  12
   8   6  12 16.9518 24.0615  14
   8  -6  12 0.81007 20.4393   4
  10   6  12 32.6064 22.5287   6
  10  -6  12 16.9917 18.4436  11
  19   7 -12-1.47443 18.8784   3
  17   7 -12-10.9915 16.7893   3
  17  -7 -12 0.80870 20.5719   3
  17   7 -12-3.54254 15.3820   9
  15  -7 -12 48.0428 21.0001   3
  15   7 -12 15.0078 16.6307   3
  15   7 -12 29.5682 15.1432   9
 -13   7  12 65.6649 19.1946   6
  13   7 -12 47.3749 14.8974   9
 -11   7  12 196.535 23.8301   6
  11   7 -12 211.992 20.5407   9
  -9   7  12 161.764 22.4289   6
   9   7 -12 177.460 18.2333   9
  -7   7  12 39.2222 18.2983   6
  -7   7  12 25.2425 20.1559  12
  -5   7  12 96.5606 21.1445   6
  -5   7  12 68.7260 20.8654  12
  -5  -7  12 61.5351 16.9095   4
  -3   7  12 139.306 21.5781   6
  -3   7  12 141.978 23.6007  12
  -3  -7  12 140.664 18.9806   4
  -1   7  12 44.8814 19.3708   6
  -1  -7  12 41.1040 17.2375   4
  -1   7  12 26.7090 21.5446  12
   1   7  12 69.3911 19.6241   6
   1  -7  12 23.5940 17.5120   4
   1   7  12 53.3635 22.8465  12
   1   7  12 49.4767 20.5436  14
   1  -7  12 30.2367 16.6719  11
   3   7  12-4.36965 19.6667   6
   3  -7  12-2.12792 17.7517   4
   3   7  12-0.70771 21.7238  12
   3   7  12-20.2215 21.1844  14
   3  -7  12 35.1489 16.8031  11
   5   7  12 58.7198 22.2836   6
   5  -7  12 82.3576 20.9633   4
   5   7  12 78.8192 24.2132  12
   5   7  12 80.1697 23.7816  14
   5  -7  12 65.3287 19.1237  11
   7   7  12 33.5242 24.2799   6
   7   7  12 0.77973 24.1685  12
   7   7  12-7.27538 23.2351  14
   7  -7  12 7.12648 17.6851  11
   7  -7  12 39.0797 21.0157   4
   9   7  12 19.8853 21.7558   6
   9  -7  12 8.39643 19.0535  11
   9   7  12 44.2129 25.0987  14
  18   8 -12 86.6418 20.9456   3
  16  -8 -12 47.2539 22.6173   3
  16   8 -12 56.9890 16.4425   9
  14   8 -12-3.89783 14.0141   9
  12   8 -12 480.017 34.4661   9
 -10   8  12 74.0112 19.9751   6
  10   8 -12 83.6177 14.7372   9
  -8   8  12 179.763 23.9673   6
  -6   8  12 8.95126 19.7196   6
  -6  -8  12-12.0902 15.7880   4
  -4   8  12 452.954 34.7879   6
  -4  -8  12 357.865 30.8732   4
  -4   8  12 451.727 34.8582  12
  -2   8  12 533.796 39.9010   6
  -2  -8  12 520.580 38.9568   4
  -2   8  12 598.448 41.5572  12
   0   8  12 43.2878 19.0386   6
   0   8  12 15.1565 22.1113  12
   0  -8  12 52.2379 18.4481   4
   2   8  12 13.8927 19.6363   6
   2  -8  12 28.2964 19.0689   4
   2   8  12 5.56264 22.1491  12
   2   8  12 24.5218 19.6136  14
   4   8  12 85.8648 22.6625   6
   4  -8  12 100.582 21.5464   4
   4   8  12 75.7406 24.1962  12
   4   8  12 68.3917 22.9705  14
   4  -8  12 100.906 20.3913  11
   6   8  12-12.6027 22.6126   6
   6  -8  12 17.9548 20.9247   4
   6   8  12-6.88562 22.6552  14
   6  -8  12 5.06273 17.8188  11
   8   8  12 85.4471 22.8603   6
   8  -8  12 69.6580 20.4901  11
   8   8  12 74.5847 24.6510  14
  15   9 -12 11.9545 15.0766   9
  13   9 -12 3.75698 14.0150   9
 -11   9  12 14.1886 18.9650   6
  -9   9  12 8.66723 18.9216   6
  -7   9  12 85.0804 20.1135   6
  -5   9  12 14.5406 19.4414   6
  -5  -9  12-0.54266 16.3390   4
  -3   9  12 179.084 24.5290   6
  -3  -9  12 135.507 21.2242   4
  -1   9  12 667.806 47.5021   6
  -1  -9  12 675.499 46.5688   4
   1   9  12 156.192 24.4905   6
   1  -9  12 168.713 23.0231   4
   3   9  12 38.9119 23.4660   6
   3  -9  12 48.5505 20.5336   4
   3   9  12 47.2991 21.8433  14
   5   9  12 59.6582 22.4967   6
   5  -9  12 48.9175 21.2309   4
   5   9  12 52.7094 22.8681  14
   5  -9  12 43.2759 19.8494  11
   7   9  12 11.2202 24.1435  14
   7  -9  12 11.5504 19.3355  11
  14  10 -12 52.4670 16.1372   9
 -12  10  12 54.5654 20.4430   6
  12  10 -12 36.2477 21.3321  13
 -10  10  12 65.7097 20.8158   6
  10  10 -12 104.073 21.0413  13
  -8  10  12 21.4886 19.8323   6
   8  10 -12 28.5655 18.9778  13
  -6  10  12 64.3871 20.9526   6
  -4  10  12 13.9366 20.9756   6
  -4 -10  12 11.3736 17.2895   4
  -2  10  12 64.2926 22.5975   6
  -2 -10  12 65.0135 19.7264   4
   0  10  12 331.231 32.0513   6
   0 -10  12 280.171 28.7945   4
   2  10  12 28.1537 21.9435   6
   2 -10  12 4.65342 19.9755   4
   4  10  12 21.8440 21.9022   6
   4 -10  12 23.3762 21.1428   4
 -11  11  12-10.2953 21.3316   6
  -9  11  12-2.29519 22.1072   6
   9  11 -12 20.7859 20.5323  13
  -7  11  12-4.75938 21.5476   6
   7  11 -12 4.90983 19.7743  13
  -5  11  12 16.9558 22.6103   6
  -3  11  12 64.0077 22.9804   6
  -3 -11  12 51.7666 19.2179   4
  -1  11  12 11.7890 22.2626   6
  -1 -11  12 58.8971 19.9620   4
   1  11  12 5.02605 21.0575   6
   1 -11  12-14.1164 21.0388   4
   3 -11  12 98.0932 23.4770   4
 -10  12  12 3.67270 20.8510   6
  -8  12  12 24.4714 21.2159   6
   8  12 -12 8.03321 21.2026  13
  -6  12  12 10.3178 21.6307   6
   6  12 -12 50.2254 21.0073  13
  -4  12  12 81.3318 23.0542   6
  -4 -12  12 69.4551 19.9327   4
  -2 -12  12 44.0516 20.5085   4
   0 -12  12 252.745 28.4651   4
   5  13 -12 28.0107 21.9776  13
  -3 -13  12 18.7165 20.3292   4
  -1 -13  12 149.173 25.0318   4
[truncated: 19,766 more chars]
