# Supplementary material for: Effect of temperature and extraframework cation type on CHA framework flexibility
Source: Sci Rep. 2024 Oct 10;14:23778. doi: 10.1038/s41598-024-74638-4 (PMC11467460; doi:10.1038/s41598-024-74638-4)
Supplement: Supplementary file 26 — Supplementary Material 26 [file 41598_2024_74638_MOESM26_ESM.cif]

 
data_shelx
 
_audit_creation_method            SHELXL-2014
_chemical_name_systematic
;
 ?
;
_chemical_name_common             Cu-CHA
_chemical_melting_point           ?
_chemical_formula_moiety          ?
_chemical_formula_sum
 'Al6 Cu2.72 O36 Si12' 
_chemical_formula_weight          1247.79

loop_
 _atom_type_symbol
 _atom_type_description
 _atom_type_scat_dispersion_real
 _atom_type_scat_dispersion_imag
 _atom_type_scat_source
 'O'  'O'   0.0106   0.0060
 'International Tables Vol C Tables 4.2.6.8 and 6.1.1.4'
 'Si'  'Si'   0.0817   0.0704
 'International Tables Vol C Tables 4.2.6.8 and 6.1.1.4'
 'Cu'  'Cu'   0.3201   1.2651
 'International Tables Vol C Tables 4.2.6.8 and 6.1.1.4'
 'Al'  'Al'   0.0645   0.0514
 'International Tables Vol C Tables 4.2.6.8 and 6.1.1.4'
 
_space_group_crystal_system       trigonal
_space_group_IT_number            166
_space_group_name_H-M_alt         'R -3 m :H'
_space_group_name_Hall            '-R 3 2"'
 
_shelx_space_group_comment
;
The symmetry employed for this shelxl refinement is uniquely defined
by the following loop, which should always be used as a source of
symmetry information in preference to the above space-group names.
They are only intended as comments.
;
 
loop_
 _space_group_symop_operation_xyz
 'x, y, z'
 '-y, x-y, z'
 '-x+y, -x, z'
 'y, x, -z'
 'x-y, -y, -z'
 '-x, -x+y, -z'
 'x+2/3, y+1/3, z+1/3'
 '-y+2/3, x-y+1/3, z+1/3'
 '-x+y+2/3, -x+1/3, z+1/3'
 'y+2/3, x+1/3, -z+1/3'
 'x-y+2/3, -y+1/3, -z+1/3'
 '-x+2/3, -x+y+1/3, -z+1/3'
 'x+1/3, y+2/3, z+2/3'
 '-y+1/3, x-y+2/3, z+2/3'
 '-x+y+1/3, -x+2/3, z+2/3'
 'y+1/3, x+2/3, -z+2/3'
 'x-y+1/3, -y+2/3, -z+2/3'
 '-x+1/3, -x+y+2/3, -z+2/3'
 '-x, -y, -z'
 'y, -x+y, -z'
 'x-y, x, -z'
 '-y, -x, z'
 '-x+y, y, z'
 'x, x-y, z'
 '-x+2/3, -y+1/3, -z+1/3'
 'y+2/3, -x+y+1/3, -z+1/3'
 'x-y+2/3, x+1/3, -z+1/3'
 '-y+2/3, -x+1/3, z+1/3'
 '-x+y+2/3, y+1/3, z+1/3'
 'x+2/3, x-y+1/3, z+1/3'
 '-x+1/3, -y+2/3, -z+2/3'
 'y+1/3, -x+y+2/3, -z+2/3'
 'x-y+1/3, x+2/3, -z+2/3'
 '-y+1/3, -x+2/3, z+2/3'
 '-x+y+1/3, y+2/3, z+2/3'
 'x+1/3, x-y+2/3, z+2/3'
 
_cell_length_a                    13.3726(16)
_cell_length_b                    13.3726(16)
_cell_length_c                    15.5008(14)
_cell_angle_alpha                 90
_cell_angle_beta                  90
_cell_angle_gamma                 120
_cell_volume                      2400.6(6)
_cell_formula_units_Z             2
_cell_measurement_temperature     523(2)
_cell_measurement_reflns_used     1039 
_cell_measurement_theta_min       2.1860 
_cell_measurement_theta_max       26.8810 
 
_exptl_crystal_description        'fragment' 
_exptl_crystal_colour             'pale blue' 
_exptl_crystal_density_meas       ? 
_exptl_crystal_density_method     ?              
_exptl_crystal_density_diffrn     1.726          
_exptl_crystal_F_000              1226
_exptl_transmission_factor_min    ?                                             
_exptl_transmission_factor_max    ?                                             
_exptl_crystal_size_max           0.130 
_exptl_crystal_size_mid           0.060 
_exptl_crystal_size_min           0.050 
_exptl_absorpt_coefficient_mu     1.696
_shelx_estimated_absorpt_T_min    ?
_shelx_estimated_absorpt_T_max    ? 
_exptl_absorpt_correction_type    multi-scan 
_exptl_absorpt_correction_T_min   0.39091 
_exptl_absorpt_correction_T_max   1.0000 
_exptl_absorpt_process_details
;
CrysAlisPro 1.171.43.111a (Rigaku Oxford Diffraction, 2024)
Empirical absorption correction using spherical harmonics,
implemented in SCALE3 ABSPACK scaling algorithm.
;
_oxdiff_exptl_absorpt_empirical_full_min           0.638
_oxdiff_exptl_absorpt_empirical_full_max           1.430
_oxdiff_exptl_absorpt_empirical_details
;
Empirical correction (ABSPACK) includes:
- Absorption correction using spherical harmonics
- Frame scaling
; 
_diffrn_ambient_temperature       523(2)
_diffrn_radiation_wavelength      0.71073
_diffrn_radiation_type            MoK\a
_diffrn_source                    'micro-focus sealed X-ray tube'                     
_diffrn_measurement_device_type   'XtaLAB Synergy R, HyPix-Arc 100'
_diffrn_measurement_method        ? 
_diffrn_detector_area_resol_mean  ? 
_diffrn_reflns_number             2474
_diffrn_reflns_av_unetI/netI      0.0363
_diffrn_reflns_av_R_equivalents   0.0421
_diffrn_reflns_limit_h_min        -17
_diffrn_reflns_limit_h_max        5
_diffrn_reflns_limit_k_min        -13
_diffrn_reflns_limit_k_max        15
_diffrn_reflns_limit_l_min        -8
_diffrn_reflns_limit_l_max        20
_diffrn_reflns_theta_min          2.195
_diffrn_reflns_theta_max          28.815
_diffrn_reflns_theta_full         25.242
_diffrn_measured_fraction_theta_max   0.893
_diffrn_measured_fraction_theta_full  0.996
_diffrn_reflns_Laue_measured_fraction_max    0.893
_diffrn_reflns_Laue_measured_fraction_full   0.996
_diffrn_reflns_point_group_measured_fraction_max   0.893
_diffrn_reflns_point_group_measured_fraction_full  0.996
_reflns_number_total              707
_reflns_number_gt                 568
_reflns_threshold_expression      'I > 2\s(I)'
_reflns_Friedel_coverage          0.000
_reflns_Friedel_fraction_max      .
_reflns_Friedel_fraction_full     .
 
_reflns_special_details
;
 Reflections were merged by SHELXL according to the crystal
 class for the calculation of statistics and refinement.
 
 _reflns_Friedel_fraction is defined as the number of unique
 Friedel pairs measured divided by the number that would be
 possible theoretically, ignoring centric projections and
 systematic absences.
;
 
_computing_data_collection     'CrysAlisPro system (CCD 43.105a 64-bit (release 11-01-2024))'
_computing_cell_refinement     'CrysAlisPro 1.171.43.111a (Rigaku OD, 2024)'
_computing_data_reduction      'CrysAlisPro 1.171.43.111a (Rigaku OD, 2024)'
_computing_structure_solution     ?
_computing_structure_refinement   'SHELXL-2014 (Sheldrick, 2014)'
_computing_molecular_graphics     ?
_computing_publication_material   ?
 
_refine_special_details
;
 ?
;
_refine_ls_structure_factor_coef  Fsqd
_refine_ls_matrix_type            full
_refine_ls_weighting_scheme       calc
_refine_ls_weighting_details
'w=1/[\s^2^(Fo^2^)+(0.0907P)^2^+18.1104P] where P=(Fo^2^+2Fc^2^)/3'
_atom_sites_solution_primary      ?
_atom_sites_solution_secondary    ?
_atom_sites_solution_hydrogens    .
_refine_ls_hydrogen_treatment     undef
_refine_ls_extinction_method      none
_refine_ls_extinction_coef        .
_refine_ls_number_reflns          707
_refine_ls_number_parameters      43
_refine_ls_number_restraints      0
_refine_ls_R_factor_all           0.0997
_refine_ls_R_factor_gt            0.0827
_refine_ls_wR_factor_ref          0.2252
_refine_ls_wR_factor_gt           0.2166
_refine_ls_goodness_of_fit_ref    1.262
_refine_ls_restrained_S_all       1.262
_refine_ls_shift/su_max           0.000
_refine_ls_shift/su_mean          0.000
 
loop_
 _atom_site_label
 _atom_site_type_symbol
 _atom_site_fract_x
 _atom_site_fract_y
 _atom_site_fract_z
 _atom_site_U_iso_or_equiv
 _atom_site_adp_type
 _atom_site_occupancy
 _atom_site_site_symmetry_order  
 _atom_site_calc_flag
 _atom_site_refinement_flags_posn
 _atom_site_refinement_flags_adp
 _atom_site_refinement_flags_occupancy
 _atom_site_disorder_assembly
 _atom_site_disorder_group
Si Si 0.33295(14) 0.43506(17) 0.56820(9) 0.0420(7) Uani 0.6667 1 d . . P . .
Al Al 0.33295(14) 0.43506(17) 0.56820(9) 0.0420(7) Uani 0.3333 1 d . . P . .
O1 O 0.3333 0.3964(6) 0.6667 0.071(2) Uani 1 2 d S T P . .
O2 O 0.3686(7) 0.3686(7) 0.5000 0.081(3) Uani 1 2 d S T P . .
O3 O 0.1972(5) 0.3944(11) 0.5434(7) 0.060(3) Uiso 0.637(13) 2 d S . P . .
O3A O 0.2395(10) 0.4790(19) 0.5394(13) 0.060(3) Uiso 0.363(13) 2 d S . P . .
O4 O 0.4172(4) 0.5828(4) 0.5605(6) 0.068(3) Uiso 0.871(13) 2 d S . P . .
O4A O 0.469(3) 0.531(3) 0.581(4) 0.068(3) Uiso 0.129(13) 2 d S . P . .
C1 Cu 0.3333 0.6667 -0.2106(6) 0.042(2) Uani 0.67(4) 6 d S T . . .
C1A Cu 0.3333 0.6667 -0.1492(15) 0.058(8) Uiso 0.124(10) 6 d S . . . .
C1B Cu 0.355(2) 0.710(5) -0.229(2) 0.014(8) Uiso 0.040(12) 2 d S . . . .
 
loop_
 _atom_site_aniso_label
 _atom_site_aniso_U_11
 _atom_site_aniso_U_22
 _atom_site_aniso_U_33
 _atom_site_aniso_U_23
 _atom_site_aniso_U_13
 _atom_site_aniso_U_12
Si 0.0410(10) 0.0636(13) 0.0276(9) -0.0098(7) -0.0013(6) 0.0308(9)
Al 0.0410(10) 0.0636(13) 0.0276(9) -0.0098(7) -0.0013(6) 0.0308(9)
O1 0.100(6) 0.081(4) 0.037(3) -0.0009(17) -0.002(3) 0.050(3)
O2 0.100(5) 0.100(5) 0.060(5) -0.019(2) 0.019(2) 0.062(6)
C1 0.049(3) 0.049(3) 0.026(3) 0.000 0.000 0.0247(13)
 
_geom_special_details
;
 All esds (except the esd in the dihedral angle between two l.s. planes)
 are estimated using the full covariance matrix.  The cell esds are taken
 into account individually in the estimation of esds in distances, angles
 and torsion angles; correlations between esds in cell parameters are only
 used when they are defined by crystal symmetry.  An approximate (isotropic)
 treatment of cell esds is used for estimating esds involving l.s. planes.
;
 
loop_
 _geom_bond_atom_site_label_1
 _geom_bond_atom_site_label_2
 _geom_bond_distance
 _geom_bond_site_symmetry_2
 _geom_bond_publ_flag
Si O2 1.599(2) . ?
Si O1 1.612(3) . ?
Si O4A 1.632(19) . ?
Si O3 1.659(5) . ?
Si O3A 1.686(9) . ?
Si O4 1.721(4) . ?
Si C1B 2.67(4) 25_565 ?
O1 Al 1.612(3) 12_556 ?
O1 Si 1.612(3) 12_556 ?
O2 Al 1.599(2) 4_556 ?
O2 Si 1.599(2) 4_556 ?
O3 O3A 0.98(2) . ?
O3 Al 1.659(5) 23 ?
O3 Si 1.659(5) 23 ?
O3A Al 1.686(9) 23 ?
O3A Si 1.686(9) 23 ?
O3A C1B 1.71(5) 25_565 ?
O3A C1 2.17(2) 25_565 ?
O3A C1A 2.35(2) 25_565 ?
O4 O4A 1.24(6) . ?
O4 Al 1.721(4) 22_665 ?
O4 Si 1.721(4) 22_665 ?
O4 C1B 1.747(16) 25_565 ?
O4 C1B 1.747(16) 26_455 ?
O4 C1 1.960(9) 25_565 ?
O4 C1A 2.288(15) 25_565 ?
O4A Al 1.632(19) 22_665 ?
O4A Si 1.632(19) 22_665 ?
C1 C1B 0.58(5) 2_665 ?
C1 C1B 0.58(5) . ?
C1 C1B 0.58(5) 3_565 ?
C1 C1A 0.95(3) . ?
C1 O4 1.960(9) 26_455 ?
C1 O4 1.960(9) 27 ?
C1 O4 1.960(9) 25_565 ?
C1 O3A 2.17(2) 27 ?
C1 O3A 2.17(2) 25_565 ?
C1 O3A 2.17(2) 26_455 ?
C1A C1B 1.34(5) . ?
C1A C1B 1.34(5) 2_665 ?
C1A C1B 1.34(5) 3_565 ?
C1A O4 2.288(15) 26_455 ?
C1A O4 2.288(15) 27 ?
C1A O4 2.288(15) 25_565 ?
C1A O3A 2.35(2) 27 ?
C1A O3A 2.35(2) 26_455 ?
C1A O3A 2.35(2) 25_565 ?
C1B C1B 0.87(9) 2_665 ?
C1B C1B 0.87(9) 3_565 ?
C1B O3A 1.71(5) 25_565 ?
C1B O4 1.747(16) 27 ?
C1B O4 1.747(16) 25_565 ?
C1B Si 2.67(4) 11_565 ?
C1B Al 2.67(4) 11_565 ?
C1B Si 2.67(4) 25_565 ?
C1B Al 2.67(4) 25_565 ?
 
loop_
 _geom_angle_atom_site_label_1
 _geom_angle_atom_site_label_2
 _geom_angle_atom_site_label_3
 _geom_angle
 _geom_angle_site_symmetry_1
 _geom_angle_site_symmetry_3
 _geom_angle_publ_flag
O2 Si O1 113.5(3) . . ?
O2 Si O4A 89(2) . . ?
O1 Si O4A 87.6(19) . . ?
O2 Si O3 104.3(4) . . ?
O1 Si O3 107.0(4) . . ?
O4A Si O3 153(2) . . ?
O2 Si O3A 119.8(7) . . ?
O1 Si O3A 119.0(7) . . ?
O4A Si O3A 119(2) . . ?
O3 Si O3A 34.1(7) . . ?
O2 Si O4 112.7(4) . . ?
O1 Si O4 109.2(4) . . ?
O4A Si O4 43(2) . . ?
O3 Si O4 110.0(5) . . ?
O3A Si O4 75.9(8) . . ?
O2 Si C1B 134.8(8) . 25_565 ?
O1 Si C1B 110.5(8) . 25_565 ?
O4A Si C1B 82(2) . 25_565 ?
O3 Si C1B 71.8(7) . 25_565 ?
O3A Si C1B 38.4(9) . 25_565 ?
O4 Si C1B 39.9(7) . 25_565 ?
Si O1 Al 142.4(6) . 12_556 ?
Si O1 Si 142.4(6) . 12_556 ?
Al O1 Si 0.00(14) 12_556 12_556 ?
Si O2 Al 165.2(7) . 4_556 ?
Si O2 Si 165.2(7) . 4_556 ?
Al O2 Si 0.00(14) 4_556 4_556 ?
O3A O3 Si 74.4(6) . . ?
O3A O3 Al 74.4(6) . 23 ?
Si O3 Al 137.0(8) . 23 ?
O3A O3 Si 74.4(6) . 23 ?
Si O3 Si 137.0(8) . 23 ?
Al O3 Si 0.00(11) 23 23 ?
O3 O3A Si 71.4(8) . . ?
O3 O3A Al 71.4(8) . 23 ?
Si O3A Al 132.6(13) . 23 ?
O3 O3A Si 71.4(8) . 23 ?
Si O3A Si 132.6(13) . 23 ?
Al O3A Si 0.0 23 23 ?
O3 O3A C1B 164(2) . 25_565 ?
Si O3A C1B 103.8(9) . 25_565 ?
Al O3A C1B 103.8(9) 23 25_565 ?
Si O3A C1B 103.8(9) 23 25_565 ?
O3 O3A C1 174.5(19) . 25_565 ?
Si O3A C1 107.0(8) . 25_565 ?
Al O3A C1 107.0(8) 23 25_565 ?
Si O3A C1 107.0(8) 23 25_565 ?
C1B O3A C1 10.4(12) 25_565 25_565 ?
O3 O3A C1A 161.6(19) . 25_565 ?
Si O3A C1A 112.3(7) . 25_565 ?
Al O3A C1A 112.3(7) 23 25_565 ?
Si O3A C1A 112.3(7) 23 25_565 ?
C1B O3A C1A 34.3(15) 25_565 25_565 ?
C1 O3A C1A 23.9(6) 25_565 25_565 ?
O4A O4 Si 64.5(3) . . ?
O4A O4 Al 64.5(3) . 22_665 ?
Si O4 Al 128.7(6) . 22_665 ?
O4A O4 Si 64.5(3) . 22_665 ?
Si O4 Si 128.7(6) . 22_665 ?
Al O4 Si 0.00(10) 22_665 22_665 ?
O4A O4 C1B 159(3) . 25_565 ?
Si O4 C1B 100.9(18) . 25_565 ?
Al O4 C1B 129.5(17) 22_665 25_565 ?
Si O4 C1B 129.5(17) 22_665 25_565 ?
O4A O4 C1B 159(3) . 26_455 ?
Si O4 C1B 129.5(17) . 26_455 ?
Al O4 C1B 100.9(18) 22_665 26_455 ?
Si O4 C1B 100.9(18) 22_665 26_455 ?
C1B O4 C1B 29(3) 25_565 26_455 ?
O4A O4 C1 173(3) . 25_565 ?
Si O4 C1 115.6(3) . 25_565 ?
Al O4 C1 115.6(3) 22_665 25_565 ?
Si O4 C1 115.6(3) 22_665 25_565 ?
C1B O4 C1 16.8(17) 25_565 25_565 ?
C1B O4 C1 16.8(17) 26_455 25_565 ?
O4A O4 C1A 163(3) . 25_565 ?
Si O4 C1A 113.5(3) . 25_565 ?
Al O4 C1A 113.5(3) 22_665 25_565 ?
Si O4 C1A 113.5(3) 22_665 25_565 ?
C1B O4 C1A 35.7(15) 25_565 25_565 ?
C1B O4 C1A 35.7(15) 26_455 25_565 ?
C1 O4 C1A 24.3(6) 25_565 25_565 ?
O4 O4A Al 72(2) . 22_665 ?
O4 O4A Si 72(2) . 22_665 ?
Al O4A Si 0.00(13) 22_665 22_665 ?
O4 O4A Si 72(2) . . ?
Al O4A Si 144(4) 22_665 . ?
Si O4A Si 144(4) 22_665 . ?
C1B C1 C1B 97(4) 2_665 . ?
C1B C1 C1B 97(4) 2_665 3_565 ?
C1B C1 C1B 97(4) . 3_565 ?
C1B C1 C1A 120(3) 2_665 . ?
C1B C1 C1A 120(3) . . ?
C1B C1 C1A 120(3) 3_565 . ?
C1B C1 O4 60.4(4) 2_665 26_455 ?
C1B C1 O4 142(3) . 26_455 ?
C1B C1 O4 60.4(4) 3_565 26_455 ?
C1A C1 O4 97.5(4) . 26_455 ?
C1B C1 O4 142(3) 2_665 27 ?
C1B C1 O4 60.4(4) . 27 ?
C1B C1 O4 60.4(4) 3_565 27 ?
C1A C1 O4 97.5(4) . 27 ?
O4 C1 O4 118.30(17) 26_455 27 ?
C1B C1 O4 60.4(4) 2_665 25_565 ?
C1B C1 O4 60.4(5) . 25_565 ?
C1B C1 O4 142(3) 3_565 25_565 ?
C1A C1 O4 97.5(4) . 25_565 ?
O4 C1 O4 118.30(17) 26_455 25_565 ?
O4 C1 O4 118.30(17) 27 25_565 ?
C1B C1 O3A 116.6(9) 2_665 27 ?
C1B C1 O3A 116.6(9) . 27 ?
C1B C1 O3A 32(3) 3_565 27 ?
C1A C1 O3A 88.1(6) . 27 ?
O4 C1 O3A 60.59(10) 26_455 27 ?
O4 C1 O3A 60.59(10) 27 27 ?
O4 C1 O3A 174.3(7) 25_565 27 ?
C1B C1 O3A 116.6(9) 2_665 25_565 ?
C1B C1 O3A 32(3) . 25_565 ?
C1B C1 O3A 116.6(9) 3_565 25_565 ?
C1A C1 O3A 88.1(6) . 25_565 ?
O4 C1 O3A 174.3(7) 26_455 25_565 ?
O4 C1 O3A 60.59(10) 27 25_565 ?
O4 C1 O3A 60.58(10) 25_565 25_565 ?
O3A C1 O3A 119.90(7) 27 25_565 ?
C1B C1 O3A 32(3) 2_665 26_455 ?
C1B C1 O3A 116.6(9) . 26_455 ?
C1B C1 O3A 116.6(9) 3_565 26_455 ?
C1A C1 O3A 88.1(6) . 26_455 ?
O4 C1 O3A 60.59(10) 26_455 26_455 ?
O4 C1 O3A 174.3(7) 27 26_455 ?
O4 C1 O3A 60.58(10) 25_565 26_455 ?
O3A C1 O3A 119.90(6) 27 26_455 ?
O3A C1 O3A 119.89(7) 25_565 26_455 ?
C1 C1A C1B 21.9(18) . . ?
C1 C1A C1B 21.9(18) . 2_665 ?
C1B C1A C1B 38(3) . 2_665 ?
C1 C1A C1B 21.9(18) . 3_565 ?
C1B C1A C1B 38(3) . 3_565 ?
C1B C1A C1B 38(3) 2_665 3_565 ?
C1 C1A O4 58.1(5) . 26_455 ?
C1B C1A O4 80.0(19) . 26_455 ?
C1B C1A O4 49.5(7) 2_665 26_455 ?
C1B C1A O4 49.6(7) 3_565 26_455 ?
C1 C1A O4 58.1(5) . 27 ?
C1B C1A O4 49.6(7) . 27 ?
C1B C1A O4 80.0(19) 2_665 27 ?
C1B C1A O4 49.6(7) 3_565 27 ?
O4 C1A O4 94.7(7) 26_455 27 ?
C1 C1A O4 58.1(5) . 25_565 ?
C1B C1A O4 49.6(7) . 25_565 ?
C1B C1A O4 49.6(7) 2_665 25_565 ?
C1B C1A O4 80.0(19) 3_565 25_565 ?
O4 C1A O4 94.7(7) 26_455 25_565 ?
O4 C1A O4 94.7(7) 27 25_565 ?
C1 C1A O3A 67.9(7) . 27 ?
C1B C1A O3A 79.9(13) . 27 ?
C1B C1A O3A 79.9(13) 2_665 27 ?
C1B C1A O3A 46(2) 3_565 27 ?
O4 C1A O3A 53.7(3) 26_455 27 ?
O4 C1A O3A 53.7(3) 27 27 ?
O4 C1A O3A 126.0(11) 25_565 27 ?
C1 C1A O3A 67.9(7) . 26_455 ?
C1B C1A O3A 79.9(13) . 26_455 ?
C1B C1A O3A 46(2) 2_665 26_455 ?
C1B C1A O3A 79.9(13) 3_565 26_455 ?
O4 C1A O3A 53.7(3) 26_455 26_455 ?
O4 C1A O3A 126.0(11) 27 26_455 ?
O4 C1A O3A 53.7(3) 25_565 26_455 ?
O3A C1A O3A 106.8(8) 27 26_455 ?
C1 C1A O3A 67.9(7) . 25_565 ?
C1B C1A O3A 46(2) . 25_565 ?
C1B C1A O3A 79.9(13) 2_665 25_565 ?
C1B C1A O3A 79.9(13) 3_565 25_565 ?
O4 C1A O3A 126.0(11) 26_455 25_565 ?
O4 C1A O3A 53.7(3) 27 25_565 ?
O4 C1A O3A 53.7(3) 25_565 25_565 ?
O3A C1A O3A 106.8(8) 27 25_565 ?
O3A C1A O3A 106.8(8) 26_455 25_565 ?
C1 C1B C1B 42(2) . 2_665 ?
C1 C1B C1B 42(2) . 3_565 ?
C1B C1B C1B 59.999(3) 2_665 3_565 ?
C1 C1B C1A 38(2) . . ?
C1B C1B C1A 71.1(16) 2_665 . ?
C1B C1B C1A 71.1(16) 3_565 . ?
C1 C1B O3A 137(3) . 25_565 ?
C1B C1B O3A 147.8(5) 2_665 25_565 ?
C1B C1B O3A 147.8(5) 3_565 25_565 ?
C1A C1B O3A 99.7(17) . 25_565 ?
C1 C1B O4 102.9(17) . 27 ?
C1B C1B O4 135.6(17) 2_665 27 ?
C1B C1B O4 75.6(17) 3_565 27 ?
C1A C1B O4 94.7(12) . 27 ?
O3A C1B O4 74.5(16) 25_565 27 ?
C1 C1B O4 102.9(17) . 25_565 ?
C1B C1B O4 75.6(17) 2_665 25_565 ?
C1B C1B O4 135.6(17) 3_565 25_565 ?
C1A C1B O4 94.7(12) . 25_565 ?
O3A C1B O4 74.5(16) 25_565 25_565 ?
O4 C1B O4 149(3) 27 25_565 ?
C1 C1B Si 136.1(17) . 11_565 ?
C1B C1B Si 174.4(5) 2_665 11_565 ?
C1B C1B Si 114.7(6) 3_565 11_565 ?
C1A C1B Si 109.5(13) . 11_565 ?
O3A C1B Si 37.8(8) 25_565 11_565 ?
O4 C1B Si 39.2(10) 27 11_565 ?
O4 C1B Si 110(2) 25_565 11_565 ?
C1 C1B Al 136.1(17) . 11_565 ?
C1B C1B Al 174.4(5) 2_665 11_565 ?
C1B C1B Al 114.7(6) 3_565 11_565 ?
C1A C1B Al 109.5(13) . 11_565 ?
O3A C1B Al 37.8(8) 25_565 11_565 ?
O4 C1B Al 39.2(10) 27 11_565 ?
O4 C1B Al 110(2) 25_565 11_565 ?
Si C1B Al 0.00(11) 11_565 11_565 ?
C1 C1B Si 136.1(17) . 25_565 ?
C1B C1B Si 114.7(7) 2_665 25_565 ?
C1B C1B Si 174.4(6) 3_565 25_565 ?
C1A C1B Si 109.5(13) . 25_565 ?
O3A C1B Si 37.7(8) 25_565 25_565 ?
O4 C1B Si 110(2) 27 25_565 ?
O4 C1B Si 39.2(10) 25_565 25_565 ?
Si C1B Si 70.5(13) 11_565 25_565 ?
Al C1B Si 70.5(13) 11_565 25_565 ?
C1 C1B Al 136.1(17) . 25_565 ?
C1B C1B Al 114.7(7) 2_665 25_565 ?
C1B C1B Al 174.4(6) 3_565 25_565 ?
C1A C1B Al 109.5(13) . 25_565 ?
O3A C1B Al 37.7(8) 25_565 25_565 ?
O4 C1B Al 110(2) 27 25_565 ?
O4 C1B Al 39.2(10) 25_565 25_565 ?
Si C1B Al 70.5(13) 11_565 25_565 ?
Al C1B Al 70.5(13) 11_565 25_565 ?
Si C1B Al 0.00(9) 25_565 25_565 ?
 
_refine_diff_density_max    0.586
_refine_diff_density_min   -0.665
_refine_diff_density_rms    0.125

_shelxl_version_number 2014-1

_shelx_res_file
;
TITL CuCHA250 in R-3m
REM R-3m (#166 in standard setting)
CELL 0.71073  13.372584  13.372584  15.500813  90.0000  90.0000 120.0000
ZERR    2.00   0.001586   0.001586   0.001417   0.0000   0.0000   0.0000
LATT  3
SYMM -y, x-y, z
SYMM -x+y,-x, z
SYMM  y, x,-z
SYMM  x-y,-y,-z
SYMM -x,-x+y,-z
SFAC O SI CU Al
UNIT 72 24 5.44 12
TEMP 250
EADP Si Al
EXYZ Si Al
EADP O3 O3A
EADP O4 O4a
L.S. 15
BOND $H
acta
LIST 4
FMAP 2
PLAN 20
WGHT    0.090700   18.110413
FVAR       0.67218   0.63735   0.87060
SI    2    0.332954    0.435058    0.568196    10.66666    0.04097    0.06362 =
         0.02757   -0.00983   -0.00126    0.03081
AL    4    0.332954    0.435058    0.568196    10.33333    0.04097    0.06362 =
         0.02757   -0.00983   -0.00126    0.03081
O1    1    0.333333    0.396397    0.666667    10.50000    0.09967    0.08134 =
         0.03713   -0.00089   -0.00178    0.04983
O2    1    0.368642    0.368642    0.500000    10.50000    0.10036    0.10036 =
         0.05961   -0.01882    0.01882    0.06223
O3    1    0.197210    0.394420    0.543412    20.50000    0.05996
O3A   1    0.239491    0.478982    0.539360   -20.50000    0.05996
O4    1    0.417207    0.582793    0.560550    30.50000    0.06759
O4A   1    0.469169    0.530831    0.580614   -30.50000    0.06759
rem ef
C1    3    0.333333    0.666667   -0.210604     0.11104    0.04949    0.04949 =
         0.02622    0.00000    0.00000    0.02474
C1A   3    0.333333    0.666667   -0.149204     0.02070    0.05838
C1B   3    0.354962    0.709923   -0.229452     0.01988    0.01378

HKLF 4

REM  CuCHA250 in R-3m
REM R1 =  0.0827 for     568 Fo > 4sig(Fo)  and  0.0997 for all     707 data
REM     43 parameters refined using      0 restraints

END

WGHT      0.0749     37.5128

REM Highest difference peak  0.586,  deepest hole -0.665,  1-sigma level  0.125
Q1    1   0.4849  0.6184  0.5342  11.00000  0.05    0.59
Q2    1   0.1615  0.3230  0.3649  10.50000  0.05    0.55
Q3    1   0.3830  0.6915 -0.2352  10.50000  0.05    0.52
Q4    1   0.3333  0.6667 -0.0613  10.16667  0.05    0.49
Q5    1   0.3882  0.4731  0.5322  11.00000  0.05    0.47
Q6    1   0.2745  0.5489  0.5063  10.50000  0.05    0.46
Q7    1   0.3179  0.4002  0.7173  11.00000  0.05    0.46
Q8    1   0.2965  0.3811  0.5395  11.00000  0.05    0.42
Q9    1   0.3056  0.6112 -0.0731  10.50000  0.05    0.38
Q10   1   0.2925  0.3287  0.4868  11.00000  0.05    0.34
Q11   1   0.1263  0.2525  0.4130  10.50000  0.05    0.34
Q12   1   0.3802  0.7605 -0.2607  10.50000  0.05    0.34
Q13   1   0.3333  0.3316  0.6667  10.50000  0.05    0.34
Q14   1   0.3333  0.6667  0.0701  10.16667  0.05    0.32
Q15   1   0.4325  0.6306  0.0171  11.00000  0.05    0.32
Q16   1   0.2163  0.4327  0.5804  10.50000  0.05    0.32
Q17   1   0.5191  0.4809  0.6000  10.50000  0.05    0.31
Q18   1   0.1869  0.3738  0.4288  10.50000  0.05    0.30
Q19   1   0.4308  0.5691  0.4896  10.50000  0.05    0.29
Q20   1   0.1600  0.3200  0.4840  10.50000  0.05    0.29
;
_shelx_res_checksum    9668

_shelx_hkl_file
;
   0   0  -3 53952.9 727.148   3
   0   0   3 53885.1 727.371   3
   0   0   6 10983.7 169.111   3
   0   0  -6 10815.8 168.938   3
   0   0   9 49369.8 687.761   3
   0   0  12 1756.50 65.2789   4
   0   0  12 1991.44 70.6775   3
   0   0  15 5654.43 128.189   4
   0   0  18 991.147 65.2544   4
  -1   0  20 120.021 56.8158   4
  -1   0  17 188.999 56.7219   4
   1  -1  17 273.122 57.1822   4
  -1   0  14 2858.09 90.8019   3
   0   1  14 2734.35 78.8707   4
  -1   0  14 2440.95 82.5496   4
   1  -1  14 2523.69 77.7312   4
   0   1  11 2450.95 70.5078   3
  -1   0  11 2342.91 71.3746   3
   0   1  11 2347.56 67.9087   4
  -1   0  11 2243.67 72.4389   4
   1  -1  11 2176.91 69.1585   4
   0  -1  -5 37316.4 510.309   3
   1   0  -5 36922.2 517.357   2
   0   1   5 36928.3 510.639   3
  -1   0   5 36826.1 512.821   3
  -1   1  -5 38162.6 516.349   3
   1   0  -5 37378.6 514.308   3
   1  -1   5 36533.7 512.610   4
   1   0  -2 4122.38 66.6683   2
   0  -1  -2 4072.36 60.7503   3
   1   0  -2 4020.18 64.9844   1
   1  -1   2 4388.66 65.8491   4
   0   1   2 3997.57 60.9721   3
  -1   1  -2 4227.44 65.4919   4
  -1   0   2 4029.99 65.6578   2
  -1   0   2 4308.31 65.8436   1
  -1   0   2 4315.96 66.0303   3
  -1   1   1 82159.8 1093.97   1
   0  -1   1 82041.6 1094.03   4
   0  -1   1 81988.2 1093.13   2
   1  -1  -1 81783.0 1094.77   1
   0  -1   1 81731.6 1093.63   3
   0   1  -1 81867.8 1093.97   3
   0   1  -1 82090.7 1094.36   4
   0   1  -1 82086.7 1093.31   2
   0  -1   4 59079.0 803.725   4
  -1   0  -4 59445.8 801.681   3
   0  -1   4 59005.2 803.773   3
   0   1  -4 59299.7 803.493   2
  -1   1   4 59070.4 801.188   3
   1  -1  -4 58911.4 801.473   3
   0   1  -4 59369.9 804.282   3
   1   0   4 59387.2 797.704   4
  -1   1   7 1598.10 45.0630   3
   1   0   7 1611.55 46.7687   4
  -1   1  10 9528.88 163.153   3
   0  -1  10 9593.17 165.795   4
   0  -1  10 9830.43 168.007   3
  -1   1  13 2442.55 76.4919   3
   0  -1  13 2513.23 82.2992   3
  -1   1  13 2428.65 75.9756   4
   0  -1  13 2271.76 76.1682   4
   1   0  13 2524.77 74.7957   4
   1   0  16 37.3069 49.3966   4
  -1   1  16 19.6805 50.2561   4
   0  -1  16 75.2022 50.7621   4
   0  -1  19 242.564 62.9025   4
  -1  -1   0 1633.94 27.7205   1
  -1   2  -3 2383.66 50.3380   3
   1   1  -3 2648.21 51.7911   3
   1   1   3 2324.44 39.5902   4
  -1  -1   3 2531.67 49.6884   3
   1  -2  -3 2414.25 48.2576   1
  -1   2   3 2213.44 41.1173   3
  -2   1   3 2617.18 49.9874   1
  -1   2  -3 2455.71 51.3502   2
   2  -1  -3 2515.72 51.8185   2
  -2   1  -3 2575.00 51.6261   4
   1   1  -3 2854.65 49.2038   1
  -1  -1   3 2544.02 51.8874   2
  -2   1   3 2493.40 53.4618   2
   2  -1  -3 2568.00 48.7431   1
  -1   2  -3 2254.54 49.3702   4
   1  -2   3 2215.54 48.4376   4
   1   1  -3 2678.16 55.8802   2
  -1   2   6 248.065 24.4664   3
   1  -2  -6 258.691 24.4511   3
   1  -2   6 294.988 33.4341   3
  -2   1  -6 813.132 32.3214   4
   2  -1   6 871.240 37.8173   4
  -1  -1   6 660.337 33.6150   3
  -1  -1  -6 872.879 29.6931   3
   1   1   6 940.251 30.7131   4
  -2   1   6 504.581 30.5378   3
   1  -2   6 255.606 30.8475   4
   1  -2   9 456.527 40.8842   4
  -1  -1   9 387.683 36.8917   3
   1  -2  12 3960.49 98.7196   4
  -1   2  12 3986.10 92.2275   3
   1   1  12 4093.07 88.8316   4
  -2   1  12 3865.15 94.5285   3
  -1  -1  12 3681.84 97.2748   4
   2  -1  12 4033.43 92.2338   4
  -1  -1  12 3833.89 99.1990   3
  -2   1  15 619.113 53.6471   3
  -2   1  15 611.916 58.0099   4
   2  -1  15 597.631 60.5176   4
  -1  -1  15 708.186 60.9303   3
  -1   2  15 605.922 52.2587   4
   1  -2  15 610.552 57.0630   4
  -1  -1  15 652.247 60.7413   4
  -1  -1  18 17.7273 56.6361   4
   2  -1  18 4.66006 55.0739   4
  -2   1  18 42.8230 57.4453   4
   1  -2  18 33.5299 60.2057   4
  -2   0  19 222.221 65.5068   4
   2  -2  19 202.115 63.0456   4
  -2   0  16 1217.40 70.9451   3
  -2   0  16 1232.85 71.6251   4
  -2   0  13 1244.50 67.0769   4
   0   2  13 1790.27 61.3304   4
  -2   0  13 1260.59 63.8560   3
   2  -2  13 1907.01 68.9057   4
  -2   0  10 409.051 39.5270   3
   2  -2  10 320.156 42.2409   4
   0   2   7 102.619 25.3383   3
   0  -2  -7 123.827 21.2757   3
  -2   0   4 427.627 26.6873   3
   2  -2   4 461.082 31.2955   4
   0   2   4 451.928 21.4992   3
   2   0  -4 442.685 34.2263   2
   0  -2  -4 457.212 20.0226   3
  -2   2  -4 388.688 25.9452   4
  -2   0   4 439.150 35.8372   2
   2   0  -1 1191.01 27.7690   1
  -2   0   1 1209.91 27.4172   1
   2  -2  -2 3257.88 52.8425   2
  -2   2   2 3151.90 53.9906   2
   0   2  -2 3118.32 56.1728   3
   0   2  -2 3358.47 58.5004   2
  -2   2   2 3355.77 56.6410   1
   0  -2   2 3122.21 56.1282   3
   2  -2  -2 3015.30 55.2256   1
   0   2  -2 3204.25 58.1490   4
   0  -2   2 3096.34 56.7689   4
   0  -2   2 3047.09 54.7458   2
   2   0   5 285.122 26.8577   4
  -2   2   5 317.783 24.0594   3
   0  -2   5 349.808 32.4154   4
   0  -2   5 364.871 30.0088   3
   2  -2  -5 370.687 25.1830   1
   2  -2  -5 378.483 33.6068   2
  -2   0  -5 299.889 22.9613   4
   0   2  -5 352.949 38.7416   2
   2   0   8 475.900 30.8131   4
   0  -2   8 488.657 37.2686   4
   0  -2   8 455.927 37.7614   3
  -2   2  11 3826.25 87.1410   3
   0  -2  11 3753.26 93.3885   4
   0  -2  14 154.371 47.7345   4
  -2   2  14 166.703 41.6861   3
   2   0  14 141.751 49.3587   4
  -2   2  17 401.257 56.9290   3
  -2   2  17 282.473 56.7108   4
   0  -2  17 292.953 54.3639   4
   0  -2  20 390.879 67.6517   4
  -3   1  20 721.419 76.0893   4
  -2  -1  20 673.963 75.7597   4
   2  -3  20 696.677 78.8923   4
   3  -2  17 729.341 67.3047   4
  -2  -1  17 547.153 65.8242   4
   2  -3  17 730.086 71.1780   4
  -2  -1  17 655.679 69.1266   3
  -3   1  17 630.174 67.8125   4
  -3   1  17 636.782 61.1782   3
   2  -3  14 115.029 52.3866   4
   3  -2  14 65.8118 47.5677   4
  -2  -1  14 160.022 47.9682   3
  -3   1  14 170.145 46.4805   3
  -2  -1  14 126.907 49.1220   4
   2  -3  11 2821.82 81.3309   4
  -2  -1  11 3038.42 82.5184   3
  -1   3  11 2938.64 72.9115   3
  -3   1  11 3068.41 80.8500   3
   3  -2  11 3010.56 83.1443   4
  -3   1   8 215.247 32.6109   3
  -2  -1   8 183.199 31.1616   3
   1   2   8 285.557 26.7048   4
   2  -3   8 345.831 35.0987   4
  -1   3   8 352.352 27.7398   3
   1   2   5 652.205 24.2323   4
  -3   1   5 1551.05 50.3885   2
  -3   1   5 1521.78 43.2897   1
  -2  -1   5 1282.22 39.9403   3
  -2  -1   5 1388.40 48.6811   2
  -1  -2  -5 649.917 26.6741   3
  -1   3   5 994.171 27.2404   3
  -3   2  -5 673.489 35.8741   4
   2  -3   5 899.293 40.9732   4
  -3   1   5 1517.74 46.2156   3
  -3   1   2 3468.89 60.9727   1
  -2  -1   2 3602.06 57.9664   1
   3  -1  -2 3709.51 63.6290   1
   1  -3  -2 2748.46 52.1414   1
  -2   3  -2 2737.71 63.5304   4
  -3   1   2 3486.40 62.8016   2
   2   1  -2 3659.44 58.1956   1
   1   2  -1 8295.40 89.4103   1
  -1   3  -1 4719.56 89.6517   3
   1  -3   1 4937.39 92.3736   4
  -3   2   1 6771.35 94.3462   1
  -2   3   1 5394.75 89.6938   1
  -1  -2   1 6178.35 83.5206   1
  -1   3  -1 4956.97 93.4288   4
   3  -2  -1 6756.84 94.7727   1
   1  -3   1 5089.60 85.9774   2
  -1  -2   1 6461.38 89.0881   3
   2  -3  -1 5006.76 89.2671   1
   1   2  -4 445.857 39.7993   2
   1  -3   4 245.894 27.6954   4
   3  -2  -4 374.581 24.4740   1
  -1  -2   4 407.654 27.6478   3
  -1   3  -4 297.753 27.8509   4
  -2  -1  -4 461.982 18.4547   4
   3  -2  -4 368.324 31.4016   2
  -3   1  -4 513.361 33.1816   4
  -1   3  -4 280.221 26.9509   3
   1  -3   4 290.066 30.6725   3
  -3   2   4 345.698 25.5718   1
  -1   3  -4 255.503 35.3529   2
   2  -3  -4 239.969 18.2937   1
   1   2  -4 397.651 26.1251   3
  -3   2   4 362.744 35.0297   2
  -1  -2   4 471.352 33.9089   2
   2   1   7 961.272 34.7645   4
   3  -1   7 853.924 40.4981   4
  -3   2  10 3204.21 80.0095   3
  -1  -2  10 3366.37 85.5526   4
  -1  -2  13 235.287 45.2110   3
  -2   3  13 167.004 40.4882   3
   1  -3  13 131.511 44.2817   4
   3  -1  13 240.785 48.4119   4
  -1  -2  13 204.456 47.0737   4
  -3   2  13 225.071 42.2682   3
  -1  -2  16 1620.79 82.3269   3
   1  -3  16 1189.03 72.5379   4
  -1  -2  16 1424.48 75.9192   4
  -3   2  16 1401.77 70.1625   3
  -2   3  16 1169.23 67.0527   3
  -3   2  16 1487.10 77.1395   4
  -3   2  19 387.840 67.2887   3
  -3   2  19 369.158 65.8438   4
   1  -3  19 362.197 74.0236   4
  -1  -2  19 338.490 61.0131   4
   3  -3  18 332.916 70.0770   4
  -3   0  18 224.887 64.0862   4
  -3   0  18 245.274 63.3054   3
  -3   0  15 19.2503 54.3466   4
   3  -3  15 44.9650 53.5685   4
  -3   0  15 22.7553 46.6991   3
   3  -3  12 42.0001 47.6229   4
  -3   0  12 68.3621 39.6658   3
  -3   0   9 1398.66 56.2715   3
   3  -3   9 2621.35 69.2072   4
   0  -3  -6 2163.59 44.7372   3
   3   0  -3 3076.19 62.3564   1
  -3   0   3 3252.35 69.7454   2
  -3   0   3 3103.34 62.1372   1
   0   3   0 29914.4 404.464   3
   0   3   0 29925.0 408.430   4
   0  -3   0 29353.8 405.422   3
   0  -3   0 30004.7 408.859   4
  -3   3   0 30894.3 414.331   1
  -3   0   0 29967.9 415.226   1
   3  -3  -3 1840.93 44.3308   1
   0   3  -3 2105.92 48.9886   3
   0  -3   3 1914.74 47.8209   4
   0  -3   3 1843.90 46.2901   2
  -3   3   3 1872.33 45.5261   1
   3  -3  -3 1934.77 43.0556   2
   0   3  -3 1851.28 51.6358   2
   0  -3   3 2062.28 47.3386   3
  -3   0  -6 5158.49 83.9678   4
  -3   3   6 4436.69 88.2501   3
   0  -3   9 25.9054 34.7327   3
   0  -3   9 38.6301 36.7656   4
   0  -3  12 583.719 54.2144   4
  -3   3  12 589.996 44.8185   3
   3   0  12 659.218 48.3903   4
   0  -3  12 633.626 57.7997   3
  -3   3  15 43.1764 44.8791   3
   0  -3  15 29.2372 49.9037   4
  -3   3  18 119.107 58.5594   3
  -3   3  18 70.2713 60.8663   4
   0  -3  18 125.802 58.2047   4
  -4   2   0 1661.63 40.8160   1
  -2  -2   0 1561.17 29.2269   1
   2  -4  -3 1074.66 30.1719   1
  -2   4   3 1014.46 32.1682   1
   2  -4   3 954.041 39.5115   4
   2   2  -3 1041.46 30.9642   1
  -4   2   3 1103.52 41.6748   2
  -2   4  -3 1106.66 34.5901   2
  -2   4  -3 1069.90 39.0680   3
  -2   4  -3 1099.99 39.4785   4
  -2  -2   3 935.152 33.4675   3
  -2  -2   3 1039.68 31.3013   1
   4  -2  -3 1070.56 37.2834   1
  -2  -2   3 999.450 42.8442   2
  -4   2   3 1076.31 37.5432   1
  -2  -2  -6 445.841 27.4602   3
  -2   4   6 218.257 23.1707   3
   2  -4   9 73.0015 40.0350   4
   2   2   9 177.639 27.1848   4
  -4   2   9 105.454 33.5934   3
  -2  -2   9 132.920 34.8534   3
   2  -4  12 3155.76 94.2317   4
  -2  -2  12 2945.52 89.0988   4
  -2   4  12 2898.84 75.0246   3
   4  -2  12 2903.76 84.4637   4
  -4   2  12 3018.12 84.0800   3
  -2  -2  12 3182.14 90.7752   3
  -2  -2  15 1461.66 74.7304   3
   2  -4  15 1437.43 79.8774   4
  -2  -2  15 1388.25 72.7030   4
   4  -2  15 1243.10 68.1228   4
  -4   2  15 1420.99 69.3535   3
  -4   2  18 41.1762 62.4156   4
  -2  -2  18 105.689 62.4302   3
  -4   2  18 86.4315 56.1901   3
  -2  -2  18-4.31438 61.4142   4
   2  -4  18 57.4746 63.0470   4
  -3  -1  19 70.6292 67.9006   3
  -4   1  19 26.8718 67.2137   4
   3  -4  19 91.6754 70.9030   4
  -4   1  19 88.9421 60.7367   3
  -3  -1  19 32.3176 64.9433   4
   3  -4  16 151.749 61.5576   4
  -4   1  16 117.915 54.0316   3
  -3  -1  16 142.064 60.9728   4
   4  -3  16 121.291 55.6049   4
  -3  -1  16 173.798 54.0521   3
   4  -3  13 763.984 57.9741   4
   3  -4  13 795.248 62.7933   4
  -3  -1  13 679.824 54.0435   3
  -4   1  13 618.962 51.7395   3
  -4   1  10 1665.29 66.2267   3
   4  -3  10 2889.63 77.4918   4
  -3  -1  10 1608.53 64.0045   3
   3  -4  10 2333.43 75.4411   4
   1   3  10 2488.97 53.6381   4
  -3  -1   7 2190.95 60.5658   3
   3  -4   7 2296.21 65.5773   4
  -3  -1   7 2421.68 70.6268   2
  -4   1   7 2305.44 67.9353   2
   1   3   7 2073.55 41.7112   4
  -1   4   7 1983.23 44.4937   3
  -1  -3  -7 1844.30 44.4282   3
  -4   1   7 2200.54 60.4639   3
  -3  -1   4 6486.54 115.563   2
  -3  -1   4 5859.70 108.282   1
  -3  -1   4 6314.87 115.090   3
  -1  -3  -4 6503.28 95.8447   3
  -4   1   4 5960.94 110.706   2
   3   1  -4 5979.81 108.961   1
   1  -4  -4 7015.00 104.028   1
  -4   1   4 5941.22 110.493   1
  -1   4   4 6708.57 91.9584   3
  -3  -1   1 10934.1 171.709   1
   3   1  -1 11503.7 174.158   1
   4  -1  -1 10945.7 177.435   1
  -1   4   1 11845.2 163.058   3
  -1  -3  -1 12195.5 163.512   4
   1  -4  -1 12198.5 162.585   1
  -4   1   1 10680.3 175.890   1
  -4   3   2 844.354 35.3528   2
   3  -4  -2 1095.62 25.8034   2
  -1   4  -2 1094.39 33.6666   3
  -1  -3   2 762.658 34.3802   4
   1   3  -2 778.018 32.8693   3
  -1   4  -2 1004.31 37.3727   4
   1   3  -2 803.770 22.9880   1
   3  -4  -2 1040.52 28.5544   1
  -3   4   2 1167.05 34.1616   1
  -4   3   2 830.982 34.2501   1
   1  -4   2 1058.26 32.7091   2
   1  -4   2 1079.52 37.1606   4
  -1  -3   2 651.527 29.2724   3
   4  -3  -2 901.871 33.8683   1
  -4   1  -5 493.547 33.5795   4
  -4   3   5 518.797 39.1874   2
  -1  -3   8 524.539 50.7493   2
  -1  -3   8 454.529 39.8762   4
  -1  -3   8 446.538 37.7305   3
   1  -4   8 570.331 39.0473   4
  -4   3  11 1056.90 52.7435   3
   1  -4  11 1165.18 57.1642   4
  -1  -3  11 1152.05 59.8611   3
  -3   4  11 1215.54 48.5073   3
  -1  -3  11 990.143 56.2815   4
  -1  -3  14 226.024 49.4337   4
  -3   4  14 270.006 43.9207   3
  -4   3  14 236.805 45.7383   3
   1  -4  14 246.498 51.1243   4
  -1  -3  14 244.437 51.6391   3
  -3   4  17 47.7522 51.9347   3
  -4   3  17 26.1003 50.7762   3
  -1  -3  17 76.2739 56.3166   4
   1  -4  17 25.1128 58.6577   4
  -4   3  20 54.3258 65.1365   3
   4  -4  17 31.9133 62.9987   4
  -4   0  17 36.5774 62.0732   4
  -4   0  17 64.7449 56.5649   3
   4  -4  14 4290.46 113.594   4
  -4   0  14 2979.23 96.6432   3
   4  -4  11 10568.0 180.127   4
  -4   0  11 8462.24 170.289   3
   0  -4  -8 6970.96 112.698   3
  -4   0   8 7015.29 136.343   2
   4  -4   8 7403.11 131.575   4
  -4   0   8 7009.98 133.112   3
   4   0  -2 3100.01 65.0433   1
   0   4   2 3213.38 50.7277   4
  -4   4   1 77630.6 1047.12   1
   0  -4   1 77375.5 1039.80   3
  -4   4   1 77430.0 1033.18   2
   0   4  -1 77142.2 1039.41   3
   0   4  -1 77039.6 1046.08   4
   0  -4   1 77017.3 1042.91   4
  -4   4   4 9256.31 152.772   1
   0  -4   4 9934.67 152.224   3
   0  -4   4 10035.4 154.194   4
   0  -4   4 9271.20 146.504   2
   4  -4  -4 9026.71 142.679   2
  -4   0  -7 828.586 32.7753   4
   0  -4   7 741.024 43.2154   4
   0  -4   7 844.321 44.9996   3
   0  -4  10 21309.7 337.812   4
  -4   4  10 22441.6 329.020   3
   0  -4  10 21553.1 338.757   3
   0  -4  13 262.501 52.7022   3
   0  -4  13 182.214 48.4547   4
  -4   4  13 194.315 39.8874   3
  -4   4  16 1537.21 72.7940   3
   0  -4  16 1338.91 71.2679   4
   0  -4  19 879.949 77.0467   4
  -3  -2  17 390.190 62.0977   3
   3  -5  17 331.489 70.6452   4
  -3  -2  17 323.966 65.3410   4
  -5   2  17 346.282 59.9378   3
   3  -5  14 81.7370 55.6736   4
  -3  -2  14 37.0829 47.7364   3
  -3  -2  14 44.5862 51.5581   4
  -5   2  14 17.8424 44.4664   3
   3  -5  11 3874.54 102.993   4
  -5   2  11 3898.28 100.533   3
   3  -5   8 2249.64 71.9482   4
  -5   2   8 2526.67 71.1322   3
  -3  -2   8 2540.56 78.1191   2
  -5   2   8 2511.03 75.8296   2
  -3  -2   8 2320.98 67.5799   3
  -2   5   5 2529.03 45.9371   3
  -3   5  -5 2721.15 62.0176   2
   2  -5  -2 1126.64 28.4587   1
  -5   2   2 1328.27 41.2249   1
  -3   5  -2 1059.66 28.0994   2
  -3  -2   2 1224.17 32.5064   1
  -2   5   2 1170.47 29.0271   1
   3   2  -2 1340.19 36.8051   1
  -2  -3   1 85.8920 19.7154   3
   2  -5   1 290.077 19.0707   2
  -2  -3   1 120.408 12.4539   1
  -3   5   1 235.220 20.1022   1
  -2   5  -1 238.341 27.6334   4
  -5   3   1 104.305 23.6446   1
  -5   3   4 1726.95 50.4877   2
  -3   5   4 1901.26 46.2509   1
   3  -5  -4 1896.32 43.9714   1
   2   3  -4 1496.06 40.3645   1
  -3  -2  -4 1508.27 32.3571   4
  -2   5  -4 2131.16 50.0268   2
  -2  -3   7 328.811 33.5209   3
  -3   5   7 227.049 25.0249   3
   2  -5   7 247.765 41.0050   4
  -5   3   7 292.654 32.9767   1
  -2  -3   7 357.566 48.7953   2
  -2  -3  10 509.945 45.8723   3
  -2  -3  10 465.797 48.1470   4
  -5   3  10 585.043 46.1106   3
  -2  -3  13 760.237 58.6224   3
  -5   3  13 665.106 53.1412   3
  -2  -3  13 653.283 57.3716   4
  -5   3  16 788.754 63.3063   3
   2  -5  16 990.071 76.2201   4
  -2  -3  16 739.950 67.3439   4
  -2  -3  16 912.911 71.7618   3
  -5   3  19 309.228 65.6470   3
  -2  -3  19 153.124 69.4576   4
  -5   3  19 219.745 74.0113   4
   2  -5  19 250.890 73.0432   4
  -4  -1  18 149.718 61.3687   3
  -5   1  18 51.4191 61.4139   3
  -4  -1  18 105.649 68.8519   4
   4  -5  18 193.695 69.2592   4
  -5   1  18 101.886 73.2721   4
  -4  -1  15 511.406 58.4728   3
  -4  -1  15 507.882 71.0168   4
   4  -5  15 523.971 70.0123   4
  -5   1  15 448.794 54.4782   3
  -5   1  12 398.145 50.2465   3
   4  -5  12 275.911 56.4037   4
  -4  -1  12 356.012 48.0860   3
   4  -5   9 7418.31 142.541   4
  -4  -1   9 7568.39 143.530   3
  -5   1   9 7245.04 142.013   2
  -4  -1   9 7678.67 144.309   2
   1   4   9 6782.66 106.611   4
  -5   1   9 6806.94 137.395   3
  -5   1   6 3069.38 80.9774   2
  -4  -1   6 3234.77 82.2910   2
  -4  -1   6 3326.96 80.4839   3
  -5   1   6 3075.26 78.2062   1
  -5   1   3 5241.47 94.8264   1
  -4  -1   3 5352.56 92.1135   1
  -4  -1   0 17177.5 242.035   1
  -5   4   0 14499.3 242.138   1
  -1  -4   0 16142.9 233.411   3
  -4   5   0 16635.7 240.152   1
  -1  -4   0 16101.9 235.844   4
  -1   5   0 17774.0 239.602   4
  -1   5   0 16845.6 232.656   3
  -5   1   0 19059.6 250.787   1
  -1  -4   3 108.083 22.9149   3
   1  -5   3 380.177 29.8704   2
   4  -5  -3 329.056 22.8263   2
  -5   4   3 120.831 24.4885   1
  -1  -4   3 119.201 28.9129   4
  -5   4   3 108.719 28.7719   2
   1   4  -3 147.677 15.7665   1
  -1  -4   3 107.722 30.5312   2
  -4   5   3 319.008 25.7703   1
   1  -5   3 415.984 33.2929   4
  -1  -4   6 9712.11 159.527   3
  -4  -1  -6 10046.7 141.668   4
  -5   4   6 9801.20 165.874   1
  -1  -4   6 9875.42 162.862   4
   1  -5   9 6374.03 128.894   4
  -1  -4   9 6536.92 130.994   3
  -5   4   9 5964.46 119.335   3
  -1  -4   9 6137.65 127.630   4
   1  -5  12 24.4553 43.7568   4
  -1  -4  12 9.53471 42.0289   3
  -4   5  12 26.2999 35.4578   3
  -1  -4  12-6.89354 42.2648   4
  -5   4  12 36.1722 39.8874   3
  -1  -4  15 860.811 67.2765   4
   1  -5  15 746.539 62.6239   4
  -5   4  15 859.809 60.8227   3
  -5   4  18 55.5279 56.8041   3
   1  -5  18 124.767 69.0854   4
  -1  -4  18 47.8248 55.6139   4
  -5   0  16 322.838 58.8505   3
  -5   0  13 1588.35 70.8360   3
  -5   0  10 6785.64 147.924   2
  -5   0  10 6875.01 147.762   3
  -5   0   7 242.702 42.3640   3
  -5   0   7 271.181 47.1570   2
   0   5   4 8492.71 121.400   4
   0   5   1 2796.03 54.8237   4
  -5   0   1 2809.35 59.6595   1
   0   5  -2 9136.72 128.507   1
  -5   5   2 9142.35 149.754   1
   0   5  -2 9036.04 140.934   3
   0  -5   2 8831.29 143.297   4
  -5   5   2 8856.50 133.676   2
   0  -5   5 27081.7 393.676   4
   0  -5   8 2844.34 78.8313   4
   0  -5   8 2931.85 78.3378   3
  -5   5  11 2435.79 73.9760   3
   0  -5  11 2335.23 81.7561   4
  -5   5  14 2320.37 76.4990   3
   0  -5  14 2268.93 81.2379   4
  -5   5  17 71.2075 52.3181   3
   0  -5  17 41.4176 59.5568   4
  -3  -3   0 3887.45 61.6756   1
  -3   6   0 3106.16 60.4286   1
  -3   6  -3 5018.80 87.5502   2
  -3  -3   3 5134.99 89.2934   1
   3   3  -3 5350.10 91.9255   1
   3  -6  -3 5101.18 89.7095   1
  -6   3   3 5228.69 97.0666   2
  -3   6   3 5351.12 89.9625   1
  -3  -3   6 5068.86 98.9745   3
  -3   6   6 4060.53 72.4143   3
  -3  -3   6 4906.92 97.9485   2
  -6   3   6 4014.71 86.3887   1
   3  -6   6 4500.21 95.9136   4
  -3  -3   9 231.242 57.4344   2
  -3   6   9 286.705 27.9996   3
  -6   3   9 284.140 57.6082   2
  -3  -3   9 180.867 39.0233   3
  -6   3   9 217.407 42.2988   3
   3  -6   9 318.971 51.0496   4
  -6   3  12 1584.26 72.5129   3
  -3  -3  12 1430.79 67.4342   3
  -3  -3  12 1389.32 71.8597   4
  -3  -3  15 1458.70 79.2769   3
  -6   3  15 1465.24 73.5842   3
  -3  -3  15 1344.14 78.1723   4
   3  -6  15 1617.15 87.5513   4
   3  -6  18 60.8534 71.4513   4
  -6   3  18 36.6927 59.5402   3
  -3  -3  18 40.0305 62.4417   3
  -3  -3  18-0.92990 65.0592   4
   4  -6  19 110.651 68.8776   4
  -6   2  19 124.566 80.2697   4
  -4  -2  16 830.878 77.0247   4
   4  -6  16 879.428 75.9371   4
  -4  -2  16 800.163 69.9015   3
  -6   2  16 798.175 64.8110   3
  -4  -2  13 721.720 57.2842   3
   4  -6  13 597.469 66.3573   4
  -6   2  13 693.407 59.5791   3
  -4  -2  10 663.894 51.8669   3
  -6   2  10 673.365 51.8083   3
  -2   6  10 687.391 35.0805   3
  -4  -2  10 693.012 67.3027   2
   4  -6  10 799.757 59.0977   4
  -6   2  10 807.272 68.0074   2
  -2   6   7 2065.54 41.1356   3
  -6   2   7 2227.82 67.8847   1
  -4  -2   7 2276.44 73.3869   2
  -4  -2   7 2278.62 68.6866   3
  -6   2   7 2463.67 73.5961   2
  -4  -2   4 3303.07 69.0459   1
  -4   6  -4 3257.23 64.7671   2
  -4  -2   4 3423.19 80.4905   2
   2  -6  -4 3358.52 64.1619   1
  -4  -2   1 192.185 21.6734   1
  -2   6   1 811.943 19.7592   1
  -2  -4  -1 182.696 22.0148   4
  -2   6   1 698.927 31.8981   4
  -4   6   2 1959.04 44.7242   1
  -2  -4   2 1123.06 37.2876   3
   4  -6  -2 1638.41 40.7009   1
  -6   4   2 1346.40 43.4495   2
   2   4  -2 1323.95 35.4974   1
  -2  -4   2 1181.02 42.5244   4
   4  -6  -2 1691.35 29.8247   2
   2  -6   2 1705.53 37.6351   2
  -4  -2  -5 90.3434 17.7273   4
  -2  -4   5 67.4252 34.1103   4
   2  -6   5 129.169 36.3850   4
  -6   4   5 100.815 27.3999   1
   4  -6  -5 101.380 24.7396   2
  -6   4   8 183.016 37.9099   1
  -2  -4   8 225.181 54.4762   2
  -2  -4   8 186.496 35.3916   3
  -2  -4   8 183.621 40.7234   4
  -6   4  11 1428.62 63.3738   3
  -2  -4  11 1341.47 64.3224   3
  -2  -4  11 1232.56 64.0164   4
  -2  -4  14 21.3290 48.3511   3
  -6   4  14 34.2921 44.5783   3
  -2  -4  14 6.47228 51.3553   4
   2  -6  14 36.9108 59.0169   4
  -2  -4  17 274.015 66.9838   3
   2  -6  17 408.807 68.9645   4
  -2  -4  17 202.505 64.7238   4
  -6   4  17 207.743 56.6830   3
  -5  -1  17 96.4213 61.4186   3
  -6   1  17 195.474 59.7262   3
  -5  -1  17 142.889 74.4448   4
  -5  -1  14 106.129 50.4403   3
  -6   1  14 117.933 50.9976   3
  -6   1  11 797.768 71.6688   2
  -5  -1  11 873.861 59.9098   3
  -6   1  11 757.948 58.0279   3
  -5  -1  11 885.281 73.6307   2
  -5  -1   8 604.741 48.3578   3
  -6   1   8 606.226 58.9711   2
  -5  -1   8 538.403 56.8161   2
  -6   1   8 691.015 52.6623   3
  -5  -1   5 966.946 52.9844   2
  -6   1   5 890.873 39.6710   1
  -6   1   5 1047.97 55.8200   2
   1  -6  -2 861.294 24.4110   1
  -1   6   2 862.445 33.4719   4
  -1  -5   1 36.4497 18.0095   3
  -1  -5   1 48.0396 21.8817   4
   5  -6  -4 2626.68 51.3193   2
   1  -6   4 2836.72 59.0422   2
   1   5  -4 2140.26 47.8061   1
  -6   5   4 2026.83 60.6763   1
  -6   5   4 2102.30 58.6964   2
  -5  -1  -7 37.3775 20.4953   4
  -1  -5   7 47.3852 34.5999   3
  -6   5   7 57.2013 33.2141   1
   1  -6   7 267.659 40.9568   4
  -1  -5   7 49.4965 37.8966   4
  -1  -5   7 33.1954 48.4634   2
   1  -6   7 279.617 41.7122   3
  -1  -5  10 63.6268 42.9079   3
   1  -6  10 41.3649 43.8600   4
  -5   6  10 34.4248 33.5285   3
  -1  -5  10 30.0741 42.0708   4
  -6   5  10 68.8306 39.0086   3
  -1  -5  13 977.677 65.5708   3
  -6   5  13 840.679 55.7394   3
   1  -6  13 835.762 60.0361   4
  -1  -5  13 867.632 63.5360   4
  -6   5  16 176.491 51.0955   3
  -1  -5  16 234.767 62.2142   3
  -1  -5  16 143.796 59.2315   4
   1  -6  16 171.918 66.5787   4
  -6   0  18 27.7968 80.2099   4
  -6   0  15 245.716 57.4484   3
  -6   0  12 573.806 58.3687   3
  -6   0  12 645.222 73.5385   2
  -6   0   9 99.0453 42.4744   3
  -6   0   9 96.4049 59.8291   2
  -6   0   6 1599.55 53.4723   1
  -6   0   6 1682.81 66.3379   2
   0  -6  -3 1851.18 35.5832   1
   0   6   3 2093.40 41.2309   4
   0   6   0 945.972 38.2898   4
   0  -6   0 886.154 36.4416   4
   0   6  -3 1671.42 34.1167   1
   0  -6   3 1668.42 51.7698   2
   0  -6   6 566.928 42.0522   3
   0  -6   6 543.867 44.0733   4
   0  -6   6 619.610 47.3788   2
   0  -6   9 23.3422 41.1143   3
   0  -6   9 39.6838 40.0547   4
  -6   6   9 39.0853 37.0579   3
  -6   6  12 909.935 55.3988   3
   0  -6  12 933.986 66.3799   3
   0  -6  12 738.545 55.9381   4
   0  -6  15 64.1812 55.5739   4
  -4  -3  17 336.971 66.9091   3
   4  -7  17 334.632 72.6087   4
  -4  -3  17 257.756 70.5198   4
  -7   3  17 279.864 60.8533   3
  -4  -3  14 20.7817 50.3777   3
  -7   3  14 65.7872 50.8093   3
   4  -7  14 67.6325 59.5214   4
  -4  -3  14 12.1681 56.7561   4
  -4  -3  11 120.964 63.0172   2
  -4  -3  11 116.283 46.9656   3
  -7   3  11 98.7958 44.2410   3
   4  -7  11 248.944 54.8625   4
  -3   7   8 1621.61 40.2266   3
  -4  -3   8 1593.04 64.6427   3
  -4  -3   8 1588.83 71.3721   2
  -7   3   8 1546.10 63.3076   1
   4  -7   8 1617.73 62.9618   4
  -7   3   8 1768.75 74.8530   2
  -4  -3   5 308.712 35.3664   3
  -7   3   5 303.528 33.3509   1
  -7   3   5 338.754 44.5256   2
  -4  -3   5 322.868 47.4861   2
  -3   7   2 779.818 22.7095   1
  -4  -3   2 312.622 24.9117   1
  -7   3   2 339.921 32.7378   1
  -3  -4  -2 652.928 22.9635   4
  -3   7  -1 6406.82 103.667   1
  -4  -3  -1 7600.40 112.641   1
  -3  -4   1 6432.82 114.379   3
  -7   4   1 6397.75 124.278   1
  -3  -4   1 7003.37 107.019   1
   3  -7   1 6653.84 99.1555   2
  -4   7   1 7430.11 113.636   1
  -7   4   4 2003.02 62.6171   1
  -3  -4   4 1959.72 63.0249   2
  -7   4   7 2099.59 72.6744   2
  -3  -4   7 1843.35 62.1519   3
   3  -7   7 1914.52 70.2622   4
  -4   7   7 1875.23 47.2484   3
  -7   4   7 1900.24 62.6232   1
  -3  -4   7 1948.07 72.2226   2
  -3  -4  10 245.237 63.9248   2
  -3  -4  10 257.238 44.3688   3
  -3  -4  10 274.025 50.6312   4
  -7   4  10 248.293 47.0758   3
  -3  -4  13 71.3595 50.2494   4
   3  -7  13 211.678 61.7814   4
  -3  -4  13 119.624 50.0763   3
  -7   4  13 94.2010 51.9542   3
  -3  -4  16 479.849 65.8048   3
  -3  -4  16 429.180 66.5937   4
   3  -7  16 434.700 75.8526   4
  -7   4  16 445.300 61.3174   3
  -7   4  19 36.5014 64.3673   3
  -7   2  18 40.9186 59.8265   3
  -5  -2  15 809.778 69.1079   3
  -5  -2  15 787.026 81.2359   4
  -7   2  15 657.334 64.6552   3
  -7   2  12 1427.51 70.9909   3
  -5  -2  12 1461.91 72.9086   3
  -5  -2  12 1531.47 85.4039   2
  -5  -2   9 59.1940 58.9727   2
  -5  -2   9 61.3652 46.3888   3
  -7   2   9 82.8580 59.8225   2
  -7   2   9 8.91504 46.9180   3
  -2  -5  -6 391.965 21.0043   3
  -5  -2   6 798.380 50.4581   3
  -7   2   6 497.772 39.3115   1
  -7   2   6 595.460 53.5088   2
  -5  -2   6 839.314 44.1372   1
  -5  -2   6 781.159 59.1526   2
  -2   7   3 66.0341 9.44619   3
  -5   7  -3 85.1320 21.5122   2
  -7   5   0 492.776 30.3432   1
  -2  -5   0 482.259 23.1681   3
  -7   2   0 148.985 28.2813   1
  -5  -2   0 216.463 23.5755   1
  -5   7   0 78.3997 21.9175   1
  -2  -5   0 605.581 16.7699   1
  -2   7   0 45.9795 11.9720   1
  -2  -5   0 462.263 26.6577   4
  -2   7   0 35.5761 20.2951   3
  -7   5   3 1453.45 51.1583   1
   2   5  -3 1412.27 37.7031   1
   2  -7   3 1573.31 43.6979   2
  -7   5   3 1388.09 47.1742   2
   5  -7  -3 1540.54 34.5773   2
  -2  -5   6 1928.08 56.8033   3
   2  -7   6 1323.46 62.4262   4
  -5   7   6 1480.14 56.6190   1
  -5  -2  -6 966.343 34.7464   4
  -2  -5   6 2118.42 64.1861   2
  -2  -5   6 2024.55 65.1920   4
  -7   5   6 2138.72 63.5572   1
  -2  -5   9 252.084 42.9964   3
  -2  -5   9 275.547 47.0257   4
  -2  -5   9 327.159 59.3752   2
  -2  -5  12 1526.42 72.6686   3
  -7   5  12 1500.73 68.6740   3
  -2  -5  12 1371.85 71.7644   4
   2  -7  12 1421.66 75.8113   4
  -7   5  15 1105.42 67.3580   3
  -2  -5  15 1048.63 71.9802   3
  -2  -5  15 1039.61 73.9774   4
  -7   5  18 73.9719 59.7029   3
  -6  -1  16 1053.65 76.9990   3
  -7   1  16 1048.33 76.6831   3
  -6  -1  13 77.5723 51.5722   3
  -7   1  13 80.0891 52.5137   3
  -6  -1  10 2025.36 80.0881   3
  -7   1  10 1679.81 74.4814   3
  -7   1  10 1778.79 85.8186   2
  -6  -1  10 2142.62 94.1856   2
  -6  -1   7 1898.01 65.2758   1
  -7   1   7 1655.78 61.4806   1
  -6  -1   7 1832.35 74.3757   2
  -7   1   7 1748.93 71.6416   2
  -7   1   4 22.8351 40.9784   2
  -7   1   4 59.5685 28.7446   1
  -1   7   4 20.4157 22.6757   4
  -6  -1   4 70.6707 26.3497   1
   1  -7  -4 26.7097 15.2826   1
  -1  -6  -1 58.3488 16.2066   3
  -7   6  -1-2.81184 23.5155   1
  -1   7   1 44.5989 13.8080   3
  -1  -6  -1 27.0171 21.6357   4
  -1  -6   2 2563.00 53.1532   3
  -7   6   2 2395.76 51.0817   2
  -6   7   5 1616.39 58.7826   1
   1   6  -5 2667.17 53.2508   1
  -7   6   5 2556.33 69.7226   1
  -1  -6   5 2388.21 63.3335   3
   1  -7   5 1458.69 66.1234   4
  -1  -6   5 2591.53 67.8336   2
  -1  -6   5 2500.25 69.8056   4
  -7   6   8 100.132 35.8921   1
  -1  -6   8 73.5246 38.5582   3
  -1  -6   8 81.5316 51.1908   2
  -1  -6   8 106.619 43.3287   4
  -1  -6  11 1646.48 70.0592   3
  -7   6  11 1757.54 64.5445   3
  -1  -6  11 1528.86 70.8381   4
  -1  -6  14 123.274 53.8838   4
  -1  -6  14 123.609 56.9557   3
  -7   6  14 172.238 49.5475   3
   1  -7  14 118.831 61.8886   4
   1  -7  17 536.710 76.7618   4
  -1  -6  17 520.857 68.0422   4
  -7   0  17 137.872 63.2208   3
  -7   0  14 224.817 57.5988   3
  -7   0  11 34.7639 48.9170   3
  -7   0  11 55.6791 65.4573   2
  -7   0   8 392.304 57.0672   3
  -7   0   8 337.928 41.7655   1
  -7   0   8 387.138 59.7165   2
   0  -7  -5 146.248 17.7310   1
  -7   0   5 599.645 39.0667   1
   0   7   5 128.842 16.8070   4
  -7   0   5 598.420 56.4586   2
  -7   0   2 73.9265 27.6912   1
   0   7   2 410.175 28.9378   4
  -7   7   1 2111.00 42.0234   2
  -7   7   1 1982.21 53.1030   1
   0  -7   1 1950.23 50.0533   3
   0  -7   4 314.224 45.3345   4
   0   7  -4 227.143 17.2994   1
  -7   7   4 324.264 35.0464   1
  -7   7   7 1395.73 60.5093   1
   0  -7   7 1318.82 61.8477   2
   0  -7   7 1329.62 63.2794   4
   0  -7  10 152.144 48.4765   3
  -7   7  10 159.207 40.8750   3
   0  -7  10 141.847 47.3841   4
   0  -7  13 69.3263 53.0728   4
   0  -7  16 597.042 70.7379   4
  -8   4   0 45001.5 652.937   1
  -4   8   0 46364.1 629.971   1
  -4  -4   0 46053.1 630.864   1
  -4  -4   3 2128.13 44.2594   1
  -8   4   3 2205.31 61.4354   1
  -8   4   6 7407.47 141.045   2
  -8   4   6 7503.35 148.345   1
  -4  -4   6 7765.95 150.141   2
  -4  -4   9 10968.5 198.646   3
  -8   4   9 10691.6 201.713   1
  -4  -4   9 11060.2 203.796   2
  -8   4   9 10607.4 195.122   2
  -4  -4  12 212.285 71.8012   2
  -4  -4  12 133.229 47.8145   3
  -8   4  12 142.474 47.3556   3
   4  -8  12 194.626 59.4798   4
  -4  -4  12 167.545 54.8611   4
  -4  -4  15 1071.04 78.9770   4
  -8   4  15 975.463 71.2448   3
  -4  -4  15 987.973 76.7472   3
  -8   4  18 79.9150 61.4267   3
  -5  -3  16 35.2266 61.4521   3
  -8   3  16 41.3381 56.1346   3
  -5  -3  16 14.6287 70.8027   4
  -5  -3  13 740.713 64.8456   3
  -8   3  13 703.050 62.3041   3
  -5  -3  13 807.447 82.5446   2
  -5  -3  10 2584.37 89.5644   3
  -8   3  10 2771.86 93.4200   3
  -8   3  10 2702.62 92.7158   2
  -5  -3  10 2803.26 103.761   2
  -8   3   7 171.372 50.7498   2
  -5  -3   7 112.447 53.6649   2
  -5  -3   7 145.048 45.8194   3
  -8   3   7 97.1784 29.4829   1
  -3   8   7 239.764 17.7363   3
  -5   8  -4 3630.54 53.2700   2
  -8   3   4 3513.15 71.4498   2
  -3   8   1 5088.03 92.2983   3
  -3  -5  -1 4920.20 84.8911   4
  -5   8  -1 4734.90 87.2686   1
  -8   5  -1 5576.81 110.327   1
  -5  -3   1 4591.24 91.1866   1
  -3  -5  -1 5072.89 81.9412   1
  -8   3   1 5129.56 109.312   1
   3  -8   2 400.934 27.4230   2
  -5   8   2 323.604 28.8090   1
  -8   5   2 127.470 30.9457   1
  -3  -5   2 126.762 17.1424   1
  -3  -5   5 3924.99 92.1898   3
  -8   5   5 4226.69 100.575   1
  -3  -5   5 3983.19 98.5104   2
  -3  -5   5 4254.98 98.5262   4
  -3  -5   8 2440.16 77.1311   3
  -3  -5   8 2637.04 85.2831   2
  -3  -5   8 2657.41 83.3049   4
  -8   5   8 2690.88 83.6303   1
  -8   5   8 2603.97 82.4053   2
  -3  -5  11 75.7358 44.8493   3
  -8   5  11 58.5684 43.2832   3
   3  -8  11 92.2324 59.4206   4
  -3  -5  11 55.5250 65.2200   2
  -3  -5  11 62.9949 49.2768   4
  -3  -5  14 151.890 57.6613   3
  -8   5  14 187.690 58.6478   3
  -3  -5  14 166.778 59.7813   4
  -3  -5  17 51.0770 68.8101   4
  -8   5  17 51.9000 57.9017   3
   3  -8  17 51.1052 70.0389   4
  -8   2  17 191.481 64.5793   3
  -6  -2  14 139.573 58.2625   3
  -8   2  14 153.860 57.8022   3
  -6  -2  11 1892.68 84.5754   3
  -8   2  11 1629.59 74.8762   3
  -8   2  11 1653.02 85.9444   2
  -6  -2  11 1738.48 90.5841   2
  -8   2   8 208.060 56.4681   2
  -6  -2   8 186.141 56.7462   2
  -8   2   8 192.167 39.4523   1
  -6  -2   8 154.077 47.4536   3
   2  -8  -5-0.23591 5.57776   1
  -6  -2   5 349.203 32.4824   1
  -8   2   5 168.255 34.8719   1
  -8   2   5 205.847 51.8956   2
  -6  -2   5 416.474 56.9571   2
  -6   8  -5 108.865 32.3514   2
  -2   8   2 34.8147 14.6183   3
  -2  -6  -2 42.9857 17.5860   3
  -2  -6  -2 14.8360 20.6500   4
  -2  -6  -2 21.5985 11.0062   1
  -2  -6   1 1663.52 40.5039   3
  -8   2  -1 1070.07 51.7886   1
  -8   6   1 1897.74 54.8452   1
  -2   8  -1 1164.90 24.3094   1
   2  -8   1 1116.61 40.8911   2
  -2  -6   4 52.0184 43.2767   2
  -8   6   4 61.1510 33.0522   1
  -2  -6   4 44.2042 28.8975   3
   2   6  -4 71.3521 22.2841   1
  -6   8   4 42.8439 27.9431   1
  -2  -6   4 63.1089 36.7464   4
   2  -8   4 63.9039 35.9140   2
   2  -8   4 52.0240 39.1024   4
  -8   6   7 1030.65 47.3872   1
  -2  -6   7 1150.56 52.7067   3
  -8   6   7 1286.21 62.1088   2
  -2  -6   7 1342.62 61.9839   2
  -2  -6   7 1403.49 63.3456   4
  -2  -6  10 1320.75 64.1620   3
  -8   6  10 1462.20 67.9978   3
  -2  -6  10 1312.12 67.9359   4
  -2  -6  13 264.444 53.5845   3
  -8   6  13 188.885 48.6831   3
   2  -8  13 270.958 59.8285   4
  -2  -6  13 245.640 57.9652   4
  -8   6  16 807.554 67.8100   3
   2  -8  16 618.534 75.3498   4
  -2  -6  16 857.921 76.4485   4
  -7  -1  15 180.491 64.7903   3
  -8   1  15 229.469 60.7719   3
  -7  -1  12 102.233 56.9593   3
  -8   1  12 90.8517 54.3847   3
  -8   1  12 133.292 69.8892   2
  -7  -1  12 114.200 71.4887   2
  -7  -1   9 268.989 60.0662   2
  -8   1   9 221.101 44.8274   1
  -7  -1   9 229.462 51.9198   3
  -8   1   9 247.197 55.1108   3
  -8   1   9 241.016 60.5455   2
  -8   1   6 98.1999 56.1709   2
  -7  -1   6 85.0770 53.7611   2
  -1   8   6 42.9170 24.2310   4
  -7  -1   6 64.0195 31.3658   1
  -8   1   6 66.7561 33.4051   1
  -7  -1   3 85.3977 29.4733   1
  -8   1   3 72.2020 28.8621   1
  -1   8   3 79.9699 23.6512   4
  -1  -7  -3 33.2508 10.9684   1
   1  -8  -3 72.1492 12.7077   1
  -7  -1   0 1522.19 54.7713   1
  -7   8   0 2510.62 60.2912   1
  -8   1   0 1559.09 60.0006   1
  -1  -7   0 2438.27 49.6466   3
  -8   7   0 2663.59 65.1722   1
  -1   8   0 2013.27 47.0944   3
  -1  -7   0 2749.82 61.6636   4
  -1   8  -3 306.507 17.0860   1
  -8   7   3 513.145 37.7384   1
  -1  -7   3 396.914 45.0544   2
  -7   8   3 356.472 34.0036   1
  -8   7   3 435.077 35.7362   2
   1  -8   3 348.176 46.3797   4
   1   7  -3 353.889 19.1035   1
  -1  -7   3 477.521 42.0020   4
  -1  -7   6 74.6083 44.8153   2
  -1  -7   6 78.5177 37.1127   3
  -8   7   6 62.6190 34.6779   1
   1  -8   6 52.0470 47.8446   4
  -7   8   6 46.8999 31.5685   1
   1  -8   6 4.17017 42.4103   2
  -1  -7   6 54.5047 39.0331   4
  -1  -7   9 772.828 54.0303   3
  -8   7   9 870.751 58.6501   1
  -1  -7   9 941.308 64.6046   2
   1  -8   9 698.360 64.5563   4
  -1  -7   9 769.735 59.5814   4
  -1  -7  12 256.177 57.7136   3
  -8   7  12 179.046 44.8191   3
   1  -8  12 162.559 58.6646   4
  -1  -7  12 244.345 50.4649   4
   1  -8  15 170.840 64.3718   4
  -8   7  15 212.983 53.0763   3
  -1  -7  15 164.794 57.5130   4
  -8   0  16 367.200 71.8813   3
  -8   0  13 186.184 62.0715   3
  -8   0  13 220.693 77.7128   2
  -8   0  10 5136.05 133.731   2
  -8   0  10 5317.05 134.605   3
  -8   0   7 465.000 43.1092   1
  -8   0   7 491.070 61.1588   2
  -8   0   4 3666.06 88.7631   1
  -8   8  -1 8466.29 141.424   1
  -8   0   1 7755.69 144.965   1
   0  -8   2 2975.49 79.0878   4
  -8   8   2 2701.83 73.9350   1
   0  -8   5 9956.78 173.229   3
   0  -8   5 9523.02 164.965   2
   0   8  -5 9175.88 151.025   1
  -8   8   5 10315.3 178.857   1
   0  -8   8 3153.08 94.2156   3
  -8   8   8 3293.45 94.4105   1
   0  -8   8 3016.51 87.1984   2
   0  -8   8 3109.68 90.9210   4
   0  -8  11 1073.11 67.5653   4
   0  -8  14 422.701 65.3030   4
  -9   4  17 32.2175 59.4915   3
  -5  -4  14 2177.26 94.7902   3
  -9   4  14 1925.26 88.7205   3
  -5  -4  14 2132.22 98.5263   4
  -5  -4  11 1920.44 81.6760   3
  -9   4  11 1931.54 82.7713   3
  -9   4  11 1944.00 87.2496   2
  -5  -4  11 2121.02 96.6323   2
  -9   4   8 1670.42 66.8043   1
  -9   4   8 1763.03 77.6111   2
  -5  -4   8 1868.05 80.3047   2
  -5  -4   5 16599.2 262.713   3
  -9   4   5 15995.7 269.159   1
  -9   4   5 15848.7 255.006   2
  -5  -4   5 16777.5 267.925   2
  -4  -5  -2 1063.15 29.9848   1
  -4   9   2 646.883 28.4719   1
  -5  -4   2 857.407 36.7113   1
  -4  -5  -2 1182.97 29.3783   4
  -9   4   2 728.781 47.4177   1
  -9   4  -1 16048.8 238.080   1
  -4  -5   1 13288.0 205.634   1
  -4   9  -1 14561.3 204.659   1
  -5   9   1 13642.8 209.101   1
  -9   5   1 11602.4 224.859   1
  -5  -4  -1 14415.1 208.793   1
  -4  -5   4 16902.8 257.612   3
  -9   5   4 16959.3 269.024   1
  -9   5   4 17206.4 255.213   2
  -4  -5   4 16691.9 263.616   2
  -4  -5   7 62.6404 53.0290   2
  -9   5   7 24.1331 51.6217   2
  -4  -5   7 72.0164 38.7943   3
  -9   5   7 37.2273 36.3383   1
  -4  -5   7 30.9605 49.3977   4
  -4  -5  10 4157.35 111.593   3
  -9   5  10 4174.29 119.292   1
  -4  -5  10 4561.93 120.334   4
  -9   5  10 4133.17 111.861   2
   4  -9  10 4472.65 117.137   4
  -4  -5  13 1062.59 71.8053   3
  -4  -5  13 1281.47 91.6162   2
   4  -9  13 1203.98 78.5938   4
  -4  -5  13 1040.28 76.4289   4
  -4  -5  16 640.878 75.7746   3
  -9   5  16 362.238 64.2664   3
  -4  -5  16 501.896 75.4660   4
   4  -9  16 451.171 75.0385   4
  -6  -3  15 31.8732 62.6207   3
  -9   3  15 61.9519 59.6733   3
  -6  -3  15 33.4180 71.3505   4
  -6  -3  12 449.687 62.5996   3
  -9   3  12 402.720 56.7842   3
  -9   3  12 513.948 74.1728   2
  -6  -3  12 426.694 75.1916   2
  -6  -3   9 99.1078 58.1908   2
  -9   3   9 91.6937 39.4451   1
  -6  -3   9 166.398 53.6900   3
  -9   3   9 84.4617 60.2662   2
  -9   3   6 61.8918 49.7891   2
  -6  -3   6 52.5068 55.1993   2
  -6  -3   6 38.8454 34.6157   1
  -6  -3   6 8.68611 41.2511   3
  -9   3   6 37.2133 34.4433   1
  -3   9   3 638.247 22.2160   3
  -3  -6  -3 292.830 24.0506   3
  -3  -6   0 392.432 27.3557   3
  -3  -6   0 399.567 20.1032   1
  -3   9   0 355.559 18.4139   1
  -3  -6   0 360.665 28.7093   4
  -3  -6   3 2091.53 56.8738   3
  -3  -6   3 2107.10 59.9593   4
  -3  -6   6 365.085 41.4094   3
  -3  -6   6 406.216 49.6792   4
  -9   6   6 405.503 42.7414   1
  -9   6   6 365.018 50.8293   2
  -3  -6   6 340.847 52.3181   2
  -9   6   9 59.5339 39.8250   1
  -3  -6   9 68.4658 40.4653   3
   3  -9   9 65.4068 52.4886   4
  -3  -6   9 89.3968 49.5054   4
  -3  -6   9 58.8198 59.3765   2
  -3  -6  12 630.647 60.7053   3
  -9   6  12 577.177 53.4052   3
   3  -9  12 590.789 71.7194   4
  -3  -6  12 664.131 64.3461   4
   3  -9  15 35.5871 66.8001   4
  -3  -6  15 62.2942 57.3952   3
  -9   6  15 24.9008 55.5305   3
  -3  -6  15 78.2157 64.2233   4
  -9   6  18 57.9273 62.6061   3
  -7  -2  16 318.213 71.6357   3
  -9   2  16 362.931 68.4581   3
  -7  -2  13 179.938 60.8004   3
  -9   2  13 64.3723 54.5600   3
  -7  -2  13 181.477 76.6861   2
  -9   2  13 114.351 74.0157   2
  -7  -2  10 957.567 70.8855   3
  -9   2  10 1001.18 71.7444   3
  -9   2  10 1097.09 81.3924   2
  -7  -2   7 720.381 63.1969   3
  -7  -2   7 655.347 49.5476   1
  -9   2   7 680.886 44.9152   1
  -9   2   7 741.373 62.2645   2
  -7  -2   7 659.878 64.9484   2
  -9   2   4 38.7074 31.7380   1
  -9   2   4 14.9267 47.2967   2
  -7  -2   4 45.1054 28.8333   1
  -7   9  -4 80.2208 24.7970   2
  -2   9   1 192.034 21.6935   3
  -7   9  -1 118.186 22.4377   1
  -2  -7  -1 41.0584 19.8766   3
  -9   7  -1 15.2363 28.1916   1
  -7  -2   1 372.870 32.1840   1
  -2  -7  -1 7.39010 26.6218   4
  -9   2   1 458.266 38.2058   1
  -7   9   2 1042.00 42.6520   1
  -9   7   2 941.124 38.1561   2
  -9   7   2 1071.46 49.9876   1
  -2  -7   5 235.356 49.4672   2
  -2  -7   5 195.704 36.7877   3
  -9   7   5 242.834 39.9327   1
  -2  -7   5 195.404 43.2462   4
   2   7  -5 160.956 27.4743   1
  -2  -7   8 115.046 41.6832   3
  -9   7   8 92.2401 39.7334   1
   2  -9   8 63.9455 58.2199   4
  -2  -7   8 140.655 50.5977   4
  -2  -7   8 92.2291 53.5952   2
  -2  -7  11 660.589 58.2631   3
  -9   7  11 802.573 60.4225   3
  -2  -7  11 869.112 73.4968   2
   2  -9  11 695.105 69.2901   4
  -2  -7  11 658.115 62.3311   4
  -2  -7  14 40.3359 56.1340   3
  -9   7  14 37.6162 50.9894   3
  -2  -7  14 32.6221 56.3743   4
   2  -9  14 32.5631 62.3527   4
  -8  -1  14 469.783 71.0887   3
  -9   1  14 439.327 70.7101   3
  -8  -1  14 484.014 85.1632   2
  -8  -1  11 521.774 66.8033   3
  -9   1  11 406.354 59.0824   3
  -8  -1  11 533.540 76.5681   2
  -9   1  11 382.611 76.8092   2
  -9   1   8 354.536 59.4907   2
  -8  -1   8 389.455 60.6545   2
  -8  -1   8 417.622 62.8050   3
  -8  -1   8 330.334 46.9020   1
  -9   1   8 324.665 44.2850   1
  -9   1   5 3129.33 95.1501   2
  -8  -1   5 3647.87 87.8755   1
  -9   1   5 3120.01 87.2710   1
  -8  -1   5 3609.64 100.757   2
  -8   9  -2 247.111 28.7521   1
  -8  -1   2 211.554 31.6934   1
  -9   1   2 145.935 35.8572   1
  -8   9   1 2802.46 72.4175   1
  -9   8   1 3121.29 77.1874   1
  -8  -1  -1 3024.21 72.8326   1
  -9   1  -1 2905.39 77.3826   1
  -9   8   1 2839.86 56.8771   2
  -1  -8   4 6022.08 112.585   3
  -8   9   4 4483.71 111.710   1
  -9   8   4 5785.18 100.903   2
  -9   8   4 6076.50 125.043   1
  -1  -8   4 6382.51 121.745   4
  -1  -8   4 6078.37 118.299   2
   1  -9   4 4299.65 117.905   4
  -1  -8   7 40.6809 37.5935   3
  -8   9   7 41.3139 37.7634   1
  -9   8   7 49.5756 28.6589   1
   1  -9   7 18.2954 50.2661   4
   1  -9   7 37.2541 43.7376   2
  -1  -8   7 38.5304 47.2586   4
  -1  -8   7 4.80178 46.7726   2
  -1  -8  10 1349.21 67.9807   3
  -1  -8  10 1294.82 70.7125   4
  -1  -8  13 334.134 59.6756   3
  -9   8  13 293.125 52.6357   3
   1  -9  13 198.857 65.1330   4
  -1  -8  13 355.991 62.9105   4
  -9   0  15 1395.90 91.4197   3
  -9   0  12 132.123 62.1390   3
  -9   0  12 203.070 75.5245   2
  -9   0   9 3418.72 103.827   1
  -9   0   9 3310.81 107.109   2
  -9   0   6 5515.92 123.361   1
  -9   0   6 5781.34 131.724   2
  -9   0   3 1072.92 49.5731   1
  -9   0   0 12008.2 196.240   1
  -9   9   0 10622.1 187.186   1
  -9   9   3 4141.73 97.4250   1
   0  -9   3 4293.62 96.8734   2
  -9   9   6 2123.29 74.6543   1
   0  -9   6 2083.78 70.5583   2
  -9   9   9 3339.64 103.644   1
   0  -9   9 3167.42 93.4697   2
   0  -9  12-20.1302 61.0786   4
   0  -9  15 1187.72 88.4983   4
 -10   5   0 6474.09 136.074   1
  -5  -5   0 6105.20 102.305   1
  -5  -5   3 2910.39 72.5963   3
  -5  10   3 2073.58 59.6587   1
 -10   5   3 2885.93 83.9007   1
 -10   5   3 2362.74 69.0774   2
  -5  -5   6 625.548 53.3400   3
 -10   5   6 458.731 47.4820   1
 -10   5   6 447.058 50.7501   2
  -5  -5   6 585.040 63.8188   2
  -5  -5   9 1129.75 65.5890   3
 -10   5   9 1040.15 62.5012   1
 -10   5   9 1106.51 70.3301   2
  -5  -5   9 1175.21 74.5339   2
  -5  -5   9 1289.39 75.7094   4
  -5  -5  12 339.016 58.0515   3
 -10   5  12 237.557 54.4166   3
  -5  -5  12 288.623 76.7488   2
  -5  -5  12 356.647 64.7545   4
  -5  -5  15 181.793 68.7499   3
 -10   5  15 152.314 62.9058   3
  -5  -5  15 198.331 71.2427   4
 -10   4  16 151.172 67.0019   3
  -6  -4  13 225.867 62.6872   3
 -10   4  13 194.336 55.9899   3
  -6  -4  13 284.433 81.1015   2
  -6  -4  13 269.806 68.8564   4
 -10   4  10 7.80903 40.3289   1
  -6  -4  10 59.2401 53.1998   3
 -10   4  10 18.3196 62.1077   2
  -6  -4  10 24.9634 64.9733   2
 -10   4   7 223.920 55.1395   2
  -6  -4   7 204.437 60.4243   2
  -6  -4   7 217.110 51.2521   3
 -10   4   7 232.643 42.7564   1
  -6  -4   4 932.278 47.0760   1
 -10   4   4 961.920 54.0926   1
 -10   4   4 912.610 56.4835   2
 -10   6  -1 789.412 44.8433   1
  -4  -6  -1 807.281 29.1164   4
 -10   4   1 811.247 47.1417   1
  -4  10  -2 128.819 19.5766   1
  -4  -6   2 605.223 36.6242   3
  -4  -6   2 551.869 35.6435   4
 -10   6   2 668.873 48.4983   1
 -10   4  -2 129.337 40.6284   1
 -10   6   5 73.3100 42.2747   2
  -4  -6   5 24.0817 52.8692   2
  -4  -6   5 81.6948 44.7081   4
  -6  10   5 70.8185 30.3234   1
  -4  -6   5 54.7544 37.4991   3
 -10   6   5 40.1487 37.3540   1
  -4  -6   8 316.740 45.4917   3
 -10   6   8 321.532 41.2541   1
 -10   6   8 360.147 53.8378   2
  -4  -6   8 418.943 60.4280   2
  -4  -6   8 395.343 59.0936   4
  -4  -6  11 127.980 50.8219   3
 -10   6  11 173.074 54.9416   3
  -4  -6  11 232.470 70.5820   2
  -4  -6  11 185.270 58.1042   4
  -4  -6  14 179.900 62.3345   3
 -10   6  14 129.641 57.2680   3
   4 -10  14 117.685 61.4507   4
  -4  -6  14 178.172 65.4495   4
 -10   6  17 243.014 67.4909   3
  -7  -3  14 163.210 67.8136   3
 -10   3  14 162.148 60.9424   3
  -7  -3  14 212.195 82.8273   2
  -7  -3  11 869.840 76.6828   3
  -7  -3  11 803.048 82.6066   2
 -10   3  11 896.456 73.1698   3
 -10   3  11 867.392 76.9491   2
 -10   3   8 67.3468 55.2932   2
  -7  -3   8 66.7277 58.8667   2
 -10   3   8 35.3448 33.8726   1
  -7  -3   8 71.5298 52.2386   3
  -7  -3   5 1970.98 80.0619   3
  -7  -3   5 1647.32 58.5862   1
 -10   3   5 1831.40 70.5029   1
 -10   3   5 1678.82 71.0819   2
  -7  -3   5 1496.69 77.0909   2
  -7  10  -2 240.292 24.2254   1
 -10   7  -2 122.341 36.1518   1
  -7  -3   2 667.521 38.4889   1
 -10   3   2 635.368 49.6657   1
 -10   3  -1 227.455 39.6729   1
  -7  10   1 888.697 41.1921   1
 -10   7   1 661.985 40.5700   1
  -7  -3  -1 149.336 27.9037   1
  -3  -7   4 369.336 38.6178   3
 -10   7   4 560.138 45.3225   1
  -3  -7   4 439.977 43.0974   4
  -3  -7   4 489.857 54.8135   2
  -3  -7   7 496.736 45.0835   3
 -10   7   7 683.264 51.0880   1
 -10   7   7 641.459 53.0605   2
  -3  -7   7 699.604 55.7223   2
  -3  -7   7 687.485 56.6702   4
  -3  -7  10 540.340 56.3610   3
 -10   7  10 598.902 58.5038   1
  -3  -7  10 689.253 73.7962   2
   3 -10  10 749.784 71.8381   4
  -3  -7  10 567.452 61.8927   4
  -3  -7  13 30.1188 53.1070   3
 -10   7  13 42.6699 48.9691   3
   3 -10  13 56.1091 62.3444   4
  -3  -7  13 77.3227 62.1643   4
 -10   7  16 676.775 75.5061   3
  -8  -2  15 253.423 76.4011   3
 -10   2  15 242.196 70.8052   3
 -10   2  12 386.770 61.6508   3
  -8  -2  12 407.436 71.9146   3
 -10   2  12 426.268 77.4616   2
  -8  -2  12 390.450 83.1223   2
 -10   2   9 160.795 60.2867   2
  -8  -2   9 90.7844 64.4493   2
 -10   2   9 72.4183 43.1169   1
  -8  -2   9 102.852 54.2205   3
  -8  -2   6 825.400 68.1096   3
  -8  -2   6 671.095 48.3368   1
 -10   2   6 893.619 53.8456   1
 -10   2   6 962.093 66.0727   2
  -8  -2   6 664.521 70.8153   2
  -8  -2   3 464.937 39.7988   1
 -10   2   3 429.797 43.3395   1
 -10   2   0 108.106 38.5509   1
 -10   8   0 28.1737 30.3788   1
  -8  -2   0 48.8168 27.4773   1
  -2  -8   3 303.746 33.8877   3
  -2  -8   3 350.511 39.1449   4
 -10   8   3 295.249 38.5148   1
  -2  -8   6 226.696 40.5449   3
  -8  10   6 540.188 45.3196   1
 -10   8   6 295.254 42.3436   1
   2 -10   6 685.899 59.5794   4
  -2  -8   6 276.528 50.2824   2
  -2  -8   6 185.861 41.7330   4
  -2  -8   9-0.60579 42.8510   3
 -10   8   9 14.7934 42.5220   1
   2 -10   9 74.9612 60.3336   4
  -2  -8   9 52.3816 52.5213   4
  -2  -8   9-5.45253 60.2143   2
  -2  -8  12 347.211 54.7767   3
 -10   8  12 385.886 57.5371   3
   2 -10  12 481.294 74.1340   4
  -2  -8  12 368.830 58.2030   4
  -2  -8  15 223.679 69.3310   3
   2 -10  15 384.477 77.8477   4
  -2  -8  15 151.571 64.8621   4
  -9  -1  13 267.707 73.4251   3
 -10   1  13 196.732 64.8442   3
 -10   1  13 271.168 79.8656   2
  -9  -1  13 186.135 79.6817   2
  -9  -1  10 223.634 67.0242   2
  -9  -1  10 193.651 59.7459   3
 -10   1  10 182.911 63.0931   3
 -10   1  10 198.958 66.4194   2
 -10   1   7 13.0264 56.1659   2
  -9  -1   7 12.9510 64.1946   2
  -9  -1   7 48.5590 37.5623   1
 -10   1   7 24.8071 33.1967   1
  -9  -1   4 1495.94 58.9682   1
 -10   1   4 1331.01 61.9720   1
  -9  10  -1 1025.62 45.2656   1
 -10   1   1 1054.88 52.9057   1
  -9  -1  -2 170.756 28.6849   1
  -1  -9   2 754.059 48.9365   4
  -9  10   2 397.276 37.7387   1
 -10   1  -2 176.700 34.4614   1
 -10   9   2 699.808 46.7599   1
  -1  -9   5 725.312 49.2023   3
  -9  10   5 360.484 41.6943   1
 -10   9   5 628.148 48.2764   1
   1 -10   5 397.275 54.4594   4
   1 -10   5 365.811 47.5874   2
  -1  -9   5 736.501 57.0151   4
  -1  -9   5 651.638 53.8973   2
  -1  -9   8 392.692 53.1319   3
  -9  10   8 538.748 49.7358   1
 -10   9   8 375.148 48.7347   1
   1 -10   8 409.757 52.4766   2
   1 -10   8 540.018 66.2114   4
  -1  -9   8 372.021 54.1333   4
  -1  -9   8 329.877 60.1320   2
  -1  -9  11 62.9407 53.3413   3
   1 -10  11 81.8457 62.6158   4
  -1  -9  11 58.1134 54.7711   4
   1 -10  14 291.388 71.9978   4
  -1  -9  14 427.756 73.2671   4
 -10   0  14 104.427 72.9865   3
 -10   0  14 155.571 85.3969   2
 -10   0  11 66.0267 59.9751   3
 -10   0  11 49.4515 71.9896   2
 -10   0   8 92.5661 60.8053   2
 -10   0   8 178.508 43.8715   1
 -10   0   5 539.320 45.3043   1
 -10   0   5 570.218 63.7164   2
 -10  10  -2 404.414 32.1023   1
 -10   0   2 360.443 40.9970   1
 -10   0  -1 117.900 33.8741   1
 -10  10   1 39.8669 31.8308   1
 -10  10   4 768.721 50.7976   1
   0 -10   4 800.440 57.6988   4
   0 -10   4 725.043 55.0282   2
 -10  10   7 484.299 44.6718   1
   0 -10   7 432.214 57.7088   4
   0 -10   7 466.502 57.3725   2
   0 -10  10 69.5565 60.0330   4
   0 -10  13 523.093 75.4494   4
  -6  -5  14 67.5172 65.8857   3
 -11   5  14 141.398 58.9883   3
  -6  -5  14 221.410 85.6352   2
  -6  -5  14 36.9399 69.0124   4
  -6  -5  11 769.334 71.6401   3
 -11   5  11 652.424 63.9398   1
 -11   5  11 687.631 71.3130   3
 -11   5  11 691.710 70.6518   2
  -6  -5  11 809.081 84.8910   2
  -6  -5  11 761.367 73.1798   4
  -6  -5   8 207.710 62.4556   2
  -6  -5   8 230.651 54.2075   3
 -11   5   8 188.943 40.2634   1
 -11   5   8 195.025 53.4946   2
 -11   5   5 141.853 47.9154   2
  -6  -5   5 165.388 59.2320   2
  -6  -5   5 196.983 44.8962   3
 -11   5   5 162.689 42.6085   1
  -6  -5   2 65.1025 34.0008   3
 -11   6  -2 23.9610 36.0276   1
 -11   5   2 85.4580 41.8330   1
  -5  -6   1 367.553 33.3477   3
  -5  -6   1 323.083 29.4381   4
 -11   6   4 112.729 38.2103   1
 -11   6   4 85.2617 43.8170   2
  -5  -6   4 113.377 37.5047   3
  -5  -6   4 97.1133 42.2988   4
  -5  -6   7 451.900 49.8561   3
 -11   6   7 401.452 47.9083   1
 -11   6   7 408.493 52.0986   2
  -5  -6   7 492.090 63.9941   2
  -5  -6   7 565.119 61.9207   4
  -5  -6  10 459.759 57.2871   3
 -11   6  10 424.454 54.7761   1
 -11   6  10 469.584 62.6524   2
  -5  -6  10 452.145 68.3293   4
  -5  -6  10 423.680 72.8660   2
  -5  -6  13 99.5176 60.1054   3
 -11   6  13 46.1907 52.0943   3
  -5  -6  13 186.591 79.8841   2
  -5  -6  13 127.797 65.5768   4
 -11   4  15 318.241 70.6625   3
  -7  -4  12 142.235 64.9466   3
 -11   4  12 118.230 56.7423   3
 -11   4  12 181.409 70.9523   2
  -7  -4  12 125.065 80.5803   2
  -7  -4   9 64.1776 65.3774   2
 -11   4   9 43.2298 44.2466   1
  -7  -4   9 31.3819 59.8690   3
 -11   4   9 40.7233 58.9392   2
  -7  -4   6 362.124 66.9872   2
  -7  -4   6 396.032 51.5299   3
 -11   4   6 417.477 48.6905   1
 -11   4   6 376.680 54.0490   2
  -7  11  -3 18.4816 19.5971   1
 -11   4   3 31.3996 40.4466   1
  -7  -4   3 34.2650 29.3321   1
 -11   4   0 36.3093 39.6613   1
 -11   7   0 8.41591 35.5033   1
  -7  -4   0 27.0243 26.0176   1
  -7  -4  -3 104.791 22.2168   1
 -11   7   3 93.1904 38.7352   1
  -4  -7   3 77.7411 30.5959   3
  -7  11   3 151.089 30.7484   1
  -4  -7   3 62.5387 31.1853   4
  -4  -7   6 399.047 46.4140   3
 -11   7   6 442.558 47.6787   1
 -11   7   6 362.665 46.7155   2
  -4  -7   6 490.207 58.1143   2
  -4  -7   6 463.698 54.1287   4
  -4  -7   9 23.6861 43.8080   3
 -11   7   9-35.6590 43.5628   1
 -11   7   9 79.8173 52.9879   2
  -4  -7   9 26.3958 56.4894   4
  -4  -7   9 142.046 59.5943   2
  -4  -7  12 125.358 55.9880   3
 -11   7  12 71.6162 56.8135   3
  -4  -7  12 84.6121 72.7692   2
  -4  -7  12 122.763 64.1595   4
 -11   7  15 325.884 65.3547   3
  -8  -3  13 19.4923 66.1856   3
 -11   3  13-7.45145 55.9234   3
 -11   3  13 94.5484 76.5802   2
  -8  -3  13 146.957 82.1789   2
  -8  -3  10 119.233 67.7862   2
 -11   3  10 60.9849 44.2192   1
  -8  -3  10 94.2582 63.2262   3
 -11   3  10 64.0836 65.0913   2
 -11   3   7 309.194 57.1067   2
  -8  -3   7 354.989 71.5571   2
  -8  -3   7 276.666 45.9629   1
 -11   3   7 292.710 47.2323   1
  -8  -3   7 253.940 52.0807   3
 -11   3   4 121.979 40.1279   1
 -11   3   4 84.6631 48.6429   2
  -8  -3   4 117.840 34.7180   1
  -8  11  -1 49.6274 25.0148   1
  -8  -3   1 156.584 30.2013   1
 -11   3   1 177.898 41.4740   1
 -11   8  -1 54.1173 32.6290   1
 -11   8   2 108.675 35.8407   1
  -3  -8   2 102.350 28.5508   4
  -3  -8   5 123.863 51.3100   2
  -3  -8   5 72.5379 35.2186   3
  -8  11   5 70.7566 29.4132   1
 -11   8   5 86.1381 39.6765   1
  -3  -8   5 109.849 40.3709   4
  -3  -8   8 103.928 52.9940   2
  -3  -8   8 82.9560 51.4063   4
  -3  -8   8 132.714 44.8312   3
 -11   8   8 74.0293 34.5360   1
  -3  -8  11 190.201 51.5244   3
   3 -11  11 181.408 63.1521   4
  -3  -8  11 280.379 70.2282   2
  -3  -8  11 180.884 62.5819   4
  -3  -8  14 285.948 65.6196   3
 -11   8  14 191.909 59.4821   3
   3 -11  14 164.616 69.5380   4
  -3  -8  14 232.063 64.3878   4
 -11   2  14 178.986 82.4707   2
  -9  -2  11 588.661 74.8774   3
 -11   2  11 575.457 69.9523   3
 -11   2  11 556.309 79.1286   2
  -9  -2  11 485.333 78.3389   2
 -11   2   8 134.408 59.8875   2
  -9  -2   8 83.5332 63.8030   2
  -9  -2   8 101.744 46.0329   1
 -11   2   8 128.092 37.7654   1
  -9  -2   8 164.121 58.4438   3
 -11   2   5 132.067 56.7863   2
  -9  -2   5 183.611 63.3432   2
  -9  -2   5 184.190 37.8878   1
 -11   2   5 178.175 42.9330   1
  -9  11  -2 59.6427 24.9606   1
 -11   9  -2 47.6181 30.1341   1
  -9  -2   2 334.245 35.3527   1
 -11   2   2 435.990 46.9622   1
  -9  -2  -1 29.7448 28.0160   1
  -9  11   1 53.0312 30.4971   1
 -11   2  -1 5.54973 38.4388   1
 -11   9   4-0.67828 36.8925   1
  -2  -9   4 32.9752 51.6498   2
  -2  -9   4 47.3802 33.6601   3
  -9  11   4 45.9310 34.0769   1
  -2  -9   4 19.9427 39.6521   4
  -2  -9   7 413.626 47.4138   3
  -9  11   7 414.983 48.4365   1
 -11   9   7 479.481 50.0344   1
   2 -11   7 369.431 57.6868   4
  -2  -9   7 447.886 57.0595   2
  -2  -9   7 413.085 53.7607   4
  -2  -9  10 385.189 54.1662   3
 -11   9  10 398.791 56.2697   1
  -2  -9  10 473.802 67.0556   2
  -2  -9  10 477.644 65.5297   4
   2 -11  10 309.494 65.9119   4
  -2  -9  13 78.8070 60.9714   3
 -11   9  13 46.5278 51.2795   3
   2 -11  13 110.615 70.9448   4
  -2  -9  13 69.3031 64.4759   4
 -10  -1  12 296.887 72.1261   3
 -11   1  12 222.294 65.2135   3
 -11   1  12 310.609 83.0133   2
 -10  -1  12 362.329 86.9135   2
 -11   1   9 51.1273 63.1105   2
 -10  -1   9 23.6844 64.8667   2
 -11   1   9-8.25595 43.3400   1
 -10  -1   9 23.1228 57.8920   3
 -11   1   9 6.95342 59.9022   3
 -10  -1   6 444.355 70.0933   2
 -10  -1   6 333.548 40.5627   1
 -11   1   6 353.171 45.7725   1
 -11   1   6 407.656 64.4724   2
 -11   1   3 43.5469 35.3840   1
 -10  11  -3 0.42834 24.9579   1
 -11  10  -3 23.0037 31.2528   1
 -10  -1   3 22.8937 34.9649   1
 -11  10   0 18.3525 26.5743   1
 -10  -1   0 33.4345 28.8224   1
 -10  11   0 11.1884 26.8962   1
 -11   1   0 50.6073 34.5647   1
 -11  10   3 214.846 36.0707   1
  -1 -10   3 228.917 56.1005   2
 -11   1  -3 23.6657 30.0423   1
 -10  11   3 227.649 38.8984   1
  -1 -10   3 233.609 42.3453   4
 -10  -1  -3 25.0801 26.7973   1
  -1 -10   6 796.977 58.4944   3
 -10  11   6 485.906 45.3053   1
 -11  10   6 793.795 55.4758   1
   1 -11   6 382.830 58.2191   4
  -1 -10   6 762.980 58.0934   4
  -1 -10   6 703.756 58.9621   2
  -1 -10   9 20.3946 48.0879   3
 -11  10   9 33.6739 46.3121   1
   1 -11   9 42.8963 62.7928   4
  -1 -10   9 28.8624 59.5616   4
  -1 -10   9 43.1811 55.5437   2
   1 -11  12 551.420 80.6113   4
  -1 -10  12 621.988 81.1404   4
 -11   0  10 46.1643 67.0028   2
 -11   0  10 44.5349 61.5564   3
 -11   0   7 77.4543 68.8700   2
 -11   0   7 101.810 37.5107   1
 -11  11  -4 18.3230 31.0878   1
 -11   0   4 107.184 38.4720   1
 -11  11  -1 117.540 32.4144   1
 -11   0   1 64.7786 36.2308   1
 -11  11   2 40.2886 32.2597   1
 -11   0  -2 46.8893 31.0531   1
 -11  11   5 32.5654 38.7692   1
   0 -11   5-6.48448 43.5196   4
 -11  11   8 257.599 50.0614   1
   0 -11   8 253.941 60.6022   4
   0 -11  11 234.982 68.5886   4
 -12   6   0 694.865 55.6078   1
 -12   6   3 67.7610 42.5663   2
 -12   6   3 68.2313 42.6646   1
  -6  -6   3 40.0939 33.5270   3
 -12   6  -3 10.3854 42.0923   1
  -6  -6   3 68.9147 39.9235   4
  -6  -6   6 1026.41 64.1108   3
 -12   6   6 837.987 59.9713   1
 -12   6   6 775.535 54.2562   2
  -6  -6   6 1000.36 74.9830   2
  -6  -6   6 1128.39 74.0086   4
  -6  -6   9 322.168 57.5151   3
 -12   6   9 249.491 48.7078   1
  -6  -6   9 377.836 71.8758   2
 -12   6   9 258.395 58.9789   2
  -6  -6   9 328.312 66.0309   4
  -6  -6  12 419.619 66.3933   3
 -12   6  12 350.071 66.7607   3
  -6  -6  12 412.787 85.3183   2
  -6  -6  12 410.282 71.5088   4
  -7  -5  13 53.1111 68.7366   3
 -12   5  13 63.9314 55.9906   3
  -7  -5  13 127.512 82.5928   2
  -7  -5  13 59.8648 66.9322   4
  -7  -5  10 64.5024 70.1637   2
 -12   5  10 40.7444 50.4476   1
  -7  -5  10 29.0292 59.4476   3
 -12   5  10 36.1384 62.7735   2
 -12   5   7 202.049 53.1634   2
  -7  -5   7 225.402 68.5237   2
  -7  -5   7 241.734 53.7584   3
 -12   5   7 232.907 47.4046   1
 -12   5   4 248.622 44.8335   1
 -12   5   4 230.131 51.9189   2
  -7  -5   4 144.463 40.4944   3
 -12   7  -1 269.425 45.6578   1
 -12   5   1 63.0082 42.4107   1
  -5  -7   2-7.79214 31.4767   3
 -12   5  -2 30.0001 39.3796   1
 -12   7   2 7.35017 38.8431   1
  -5  -7   5 85.7774 58.2120   2
  -5  -7   5 118.823 39.9218   3
 -12   7   5 47.7426 42.6890   1
  -5  -7   5 47.2067 44.7636   4
  -5  -7   8 109.762 60.1822   2
  -5  -7   8 18.4124 45.6241   3
 -12   7   8 13.0504 38.5309   1
  -5  -7   8 39.8148 58.7505   4
 -12   7  11 67.2880 49.9679   1
  -5  -7  11 68.7109 55.8056   3
  -5  -7  11 79.4622 78.1786   2
  -5  -7  11 94.7395 67.1042   4
 -12   7  14 81.3852 58.7817   3
  -5  -7  14 265.508 88.6335   2
 -12   4  11 314.153 60.7368   1
  -8  -4  11 409.137 74.3849   3
 -12   4  11 339.089 69.5539   3
 -12   4  11 375.957 74.2604   2
  -8  -4  11 378.062 78.8093   2
 -12   4   8 300.141 60.6214   2
  -8  -4   8 277.712 69.5559   2
  -8  -4   8 341.553 63.2291   3
 -12   4   8 221.142 45.2355   1
  -8  -4   5 1188.30 67.8315   3
 -12   4   5 1392.96 71.4558   1
 -12   4   5 1242.18 67.0668   2
  -8  -4   5 1304.32 83.7621   2
 -12   8  -2 183.651 38.6012   1
 -12   4   2 67.7451 44.0285   1
 -12   4  -1 2983.54 98.1071   1
  -8  12   1 2913.91 72.3640   1
  -4  -8   4 848.794 49.9398   3
 -12   8   4 1045.91 58.9271   1
  -4  -8   4 793.618 44.4809   4
  -4  -8   4 1159.00 68.2918   2
  -4  -8   7 130.032 54.7240   2
  -4  -8   7 83.5118 42.7278   3
 -12   8   7 121.428 44.5301   1
  -4  -8   7 129.856 54.6884   4
  -4  -8  10 663.660 64.3060   3
 -12   8  10 675.848 66.9358   1
  -4  -8  10 662.492 77.7358   2
  -4  -8  10 715.597 76.2964   4
  -4  -8  13 55.2900 59.9515   3
 -12   8  13 65.8758 57.9408   3
  -4  -8  13 212.390 79.5972   2
  -4  -8  13 65.1759 68.7327   4
  -9  -3  12 23.2490 71.6995   3
 -12   3  12 2.95156 58.4595   3
 -12   3  12 74.6879 74.6322   2
  -9  -3  12 57.1092 82.1400   2
 -12   3   9 308.447 62.9405   2
  -9  -3   9 247.488 71.6737   2
 -12   3   9 210.257 52.1493   1
  -9  -3   9 268.281 64.7483   3
 -12   3   6 186.632 58.9240   2
  -9  -3   6 139.024 72.2774   2
  -9  -3   6 120.957 42.8179   1
  -9  -3   6 167.503 56.5783   3
 -12   3   6 181.951 47.0300   1
  -9  12  -3 206.754 25.1249   1
  -9  -3   3 453.501 40.3223   1
 -12   9  -3 172.445 38.3539   1
 -12   3   3 566.385 51.9755   1
  -9  -3   0 1125.36 49.5738   1
  -9  12   0 1600.18 53.6781   1
 -12   3   0 1428.30 63.3187   1
 -12   9   0 901.143 53.4722   1
  -9  -3  -3 122.880 27.8319   1
 -12   3  -3 183.591 40.4952   1
  -3  -9   3 208.050 31.9188   4
  -3  -9   6 81.1533 54.1536   2
  -3  -9   6 97.1179 42.1393   3
 -12   9   6 110.645 43.6020   1
  -3  -9   6 106.426 43.5179   4
  -3  -9   9 151.774 50.9451   3
 -12   9   9 103.129 48.8105   1
  -3  -9   9 165.300 53.1213   4
  -3  -9   9 85.3286 61.6898   2
  -3  -9  12 55.8426 54.9462   3
 -12   9  12 9.68282 58.9892   3
  -3  -9  12 154.024 74.1322   2
  -3  -9  12 41.9470 63.6450   4
 -10  -2  10 429.206 70.5479   3
 -12   2  10 287.314 53.6256   1
 -12   2  10 370.066 73.8326   3
 -10  -2  10 385.248 78.5279   2
 -12   2  10 340.613 69.3510   2
 -10  -2   7 463.678 66.3847   3
 -10  -2   7 514.151 52.8104   1
 -12   2   7 401.228 49.4766   1
 -12   2   7 380.224 65.9922   2
 -10  -2   7 491.155 75.3709   2
 -10  12  -4 108.689 28.2546   1
 -10  -2   4 51.8782 35.8149   1
 -12   2   4 72.8938 44.1262   1
 -12  10  -4 49.2982 36.9719   1
 -10  -2   1 142.296 33.8642   1
 -12  10  -1 1.86689 33.2692   1
 -12   2   1 96.4953 43.8886   1
 -10  12  -1 22.3715 24.0683   1
 -10  -2  -2 44.1582 29.7124   1
 -10  12   2 235.645 35.9956   1
 -12  10   2 333.656 43.1123   1
 -12   2  -2 54.5036 37.1035   1
  -2 -10   5 296.525 59.3500   2
  -2 -10   5 246.643 45.4424   4
 -12  10   5 229.077 44.7341   1
 -10  12   8 88.2701 44.6768   1
  -2 -10   8 179.791 53.0004   3
 -12  10   8 73.5594 39.2018   1
  -2 -10   8 130.044 54.4780   4
  -2 -10   8 51.9092 56.3583   2
  -2 -10  11 709.752 70.7430   3
  -2 -10  11 903.550 78.0002   2
  -2 -10  11 766.039 79.4530   4
 -11  -1  11 161.713 68.2321   3
 -12   1  11 132.935 61.3421   3
 -12   1  11 130.600 75.2899   2
 -11  -1  11 168.015 76.3164   2
 -12   1   8 59.8348 64.9443   2
 -11  -1   8 66.0680 68.7547   2
 -11  -1   8 48.8896 45.6943   1
 -12   1   8 79.7431 44.8705   1
 -11  -1   8 109.264 64.7047   3
 -12   1   5 113.529 64.3102   2
 -11  -1   5 169.476 70.5476   2
 -11  -1   5 92.7808 38.7721   1
 -12   1   5 130.180 43.3152   1
 -11  -1   2 126.770 35.0422   1
 -12   1   2 131.265 40.1371   1
 -11  12  -2 20.8451 30.2205   1
 -12  11  -2 19.6889 32.2983   1
 -12   1  -1 86.5186 36.6004   1
 -11  12   1 189.523 37.1453   1
 -12  11   1 99.1392 36.0673   1
 -11  -1  -1 102.301 32.3325   1
 -12   1  -4 40.1369 31.1731   1
 -11  12   4 94.2741 38.6631   1
  -1 -11   4 50.0333 41.3341   4
 -11  -1  -4 18.5008 26.5611   1
 -12  11   4 72.5004 40.7350   1
 -11  12   7 140.270 45.0168   1
 -12  11   7 148.683 42.9863   1
   1 -12   7 34.9655 51.6042   4
  -1 -11   7 145.150 51.8660   4
 -12  11  10 105.500 55.0010   1
   1 -12  10 61.0241 63.4616   4
  -1 -11  10 102.167 63.1016   4
 -12   0   9 336.885 73.6357   2
 -12   0   9 292.715 53.4145   1
 -12   0   9 389.741 73.2435   3
 -12   0   6 314.817 76.5379   2
 -12   0   6 237.013 46.5575   1
 -12  12  -3 266.635 36.8821   1
 -12   0   3 268.400 45.0400   1
 -12   0   0 1290.61 62.0736   1
 -12  12   0 1816.83 63.5466   1
 -12  12   3 119.824 40.2495   1
 -12   0  -3 36.1518 31.0453   1
 -12  12   6 505.564 53.2195   1
   0 -12   6 444.436 51.0885   4
 -12  12   9 186.767 51.1900   1
   0 -12   9 292.380 65.9929   4
 -13   6  11 241.162 56.3169   1
  -7  -6  11 310.698 66.4128   3
 -13   6  11 328.086 65.5090   2
  -7  -6  11 341.019 70.4128   4
  -7  -6  11 379.080 83.5037   2
  -7  -6   8 151.812 70.1146   2
  -7  -6   8 127.262 55.2939   3
 -13   6   8 112.635 49.6127   1
 -13   6   8 131.538 52.4396   2
  -7  -6   8 142.067 64.1336   4
 -13   6   5 79.6905 46.9669   2
  -7  -6   5 65.3224 67.2026   2
  -7  -6   5 85.1854 45.3447   3
 -13   6   5 96.2072 47.4659   1
 -13   7  -2 93.1861 44.4585   1
  -7  -6   2 294.306 35.3388   3
 -13   6  -1 32.4102 45.6948   1
 -13   7   1 9.47976 40.0929   1
 -13   7   4 69.4261 41.8922   1
  -6  -7   4-30.5353 59.7652   2
  -6  -7   4 50.0151 39.7021   3
 -13   6  -4 27.2036 45.0033   1
  -6  -7   4-18.5389 39.0350   4
  -6  -7   7 136.715 64.2499   2
  -6  -7   7 110.412 48.6419   3
 -13   7   7 86.7914 45.6501   1
  -6  -7   7 107.345 60.9666   4
 -13   7  10 124.973 53.6792   1
  -6  -7  10 158.529 54.9014   3
 -13   7  10 145.993 53.9164   2
  -6  -7  10 222.376 69.9016   4
  -6  -7  10 246.574 72.8914   2
 -13   7  13 18.8948 64.6489   3
  -8  -5  12-22.0384 65.0463   3
 -13   5  12 50.0054 65.5625   3
 -13   5  12 115.214 69.1180   2
  -8  -5  12 30.5107 84.3940   2
  -8  -5  12 91.9400 63.8322   4
 -13   5   9 595.480 60.7099   1
 -13   5   9 655.390 67.7640   2
  -8  -5   9 750.200 80.9342   2
  -8  -5   6 549.101 78.3522   2
  -8  -5   6 479.297 54.9795   3
 -13   5   6 452.096 55.3890   1
 -13   5   6 392.166 55.8813   2
 -13   8  -3 1026.90 60.5312   1
  -8  -5   3 1009.26 55.5176   3
 -13   5   3 972.095 64.9585   1
 -13   5   0 2521.99 88.1161   1
 -13   8   0 2977.89 88.5509   1
 -13   5  -3 255.007 47.9528   1
 -13   8   3 422.407 48.9111   1
  -5  -8   6 941.641 59.9689   3
 -13   8   6 913.648 64.8466   1
  -5  -8   6 959.682 62.4917   4
  -5  -8   9 326.607 54.5413   3
 -13   8   9 389.028 52.6125   1
  -5  -8   9 440.592 67.1308   2
  -5  -8   9 404.208 68.9016   4
  -5  -8  12 189.839 63.3294   3
 -13   8  12 147.724 66.7989   3
  -5  -8  12 280.616 80.4884   2
  -5  -8  12 190.732 75.3291   4
 -13   4  13 217.588 79.1556   2
  -9  -4  10 1364.60 93.2619   3
 -13   4  10 1102.33 78.3423   1
 -13   4  10 1142.77 81.3901   2
  -9  -4  10 1330.59 94.0986   2
 -13   4   7 134.670 56.6576   2
  -9  -4   7 115.762 74.2826   2
  -9  -4   7 119.770 53.3084   3
 -13   4   7 94.8924 46.7637   1
 -13   9  -4 2883.21 94.4198   1
  -9  -4   4 2617.65 87.7995   3
 -13   4   4 2873.52 98.0734   1
 -13   4   4 2671.13 88.7703   2
 -13   9  -1 2554.83 88.0627   1
 -13   4   1 2694.71 97.2744   1
 -13   9   2 61.9474 41.4503   1
 -13   4  -2 183.667 45.3408   1
 -13   9   5 2412.10 88.5795   1
  -4  -9   5 2798.80 92.1167   2
  -4  -9   8 214.418 61.7957   2
  -4  -9   8 207.063 51.4497   3
 -13   9   8 142.308 43.9586   1
  -4  -9   8 177.874 57.1009   4
  -4  -9  11 788.051 69.6786   3
 -13   9  11 609.450 69.3431   1
  -4  -9  11 762.207 74.9938   4
 -13   3  11 39.0865 55.4488   1
 -10  -3  11 55.9436 71.0591   3
 -13   3  11 22.0949 66.5109   3
 -13   3  11 78.9485 74.8698   2
 -10  -3  11 116.304 79.7029   2
 -13   3   8 88.5296 59.2489   2
 -10  -3   8 121.902 75.5623   2
 -13   3   8 79.5912 38.9083   1
 -10  -3   8 90.2114 55.8825   3
 -13   3   5 209.924 62.2246   2
 -10  -3   5 178.423 74.6049   2
 -10  -3   5 168.642 33.3527   1
 -10  -3   5 209.546 52.4995   3
 -13   3   5 224.735 48.5713   1
 -13   3   2 20.5198 44.4869   1
 -13  10  -2 95.6141 39.1573   1
 -13   3  -1 244.397 47.5774   1
 -13  10   1 37.9531 39.6131   1
 -13   3  -4 345.131 45.1413   1
 -13  10   4 341.031 48.8348   1
  -3 -10   4 399.803 64.8907   2
  -3 -10   7 176.612 58.8847   2
 -10  13   7 80.8188 41.6812   1
 -13  10   7 169.519 49.5242   1
  -3 -10   7 139.322 45.2108   4
 -13  10  10 46.3919 50.9166   1
  -3 -10  10 56.6352 55.8460   3
  -3 -10  10 60.4584 64.7711   4
  -3 -10  10 20.6675 68.5725   2
 -13   2   9 55.6158 66.2636   2
 -11  -2   9 46.9826 73.6117   2
 -13   2   9 50.0056 50.5790   1
 -11  -2   9 101.227 60.6705   3
 -13   2   6 300.696 66.1657   2
 -11  -2   6 332.057 80.4297   2
 -11  -2   6 243.434 43.2697   1
 -13   2   6 243.852 48.0863   1
 -13   2   3 83.4032 42.8241   1
 -13  11  -3 32.1192 36.3814   1
 -11  13  -3 47.6297 27.4556   1
 -11  -2   3 158.563 39.1126   1
 -11  -2   0 16.0863 32.8853   1
 -11  13   0 8.95993 31.1526   1
 -13   2   0 32.2713 39.0370   1
 -13  11   0 27.6818 34.4990   1
 -13   2  -3 25.5054 35.3560   1
 -13  11   3 140.465 38.9973   1
 -11  -2  -3 10.8446 31.6053   1
 -11  13   3 133.669 39.5372   1
  -2 -11   6 212.071 59.3643   2
 -11  13   6 184.529 39.4425   1
 -13  11   6 220.458 47.2352   1
  -2 -11   6 177.452 42.8293   4
 -13  11   9 32.4193 50.8059   1
  -2 -11   9 64.9813 60.1813   4
  -2 -11   9 2.72045 64.9895   2
 -13   1  10 277.692 73.9817   2
 -13   1  10 117.794 56.4805   1
 -12  -1  10 179.279 68.2901   3
 -13   1   7 29.2338 69.4778   2
 -12  -1   7 19.7505 77.6704   2
 -12  -1   7 7.83728 42.8028   1
 -13   1   7 0.75854 39.1002   1
 -12  13  -4 482.191 38.3260   1
 -12  -1   4 616.398 51.9383   1
 -13   1   4 544.591 55.5029   1
 -12  -1   1 336.848 42.4834   1
 -13   1   1 349.444 48.0351   1
 -12  -1  -2 88.1932 33.1625   1
 -12  13   2 11.9424 33.8110   1
 -13   1  -2 99.9145 37.8742   1
 -13  12   2 24.1329 34.9147   1
 -12  -1  -5 340.118 35.9200   1
 -13   1  -5 372.352 38.7999   1
 -12  13   5 346.098 48.2329   1
 -12  13   8 69.8768 48.7875   1
 -13  12   8 30.4925 46.7017   1
  -1 -12   8 16.5077 54.6984   4
  -1 -12  11 191.320 74.2724   4
 -13   0   8 129.255 75.3654   2
 -13   0   8 72.8154 51.0283   1
 -13   0   8 154.846 68.7250   3
 -13  13  -5 1869.24 68.6732   1
 -13   0   5 1704.53 75.8459   1
 -13  13  -2 239.136 36.8960   1
 -13   0   2 195.744 42.1362   1
 -13  13   1 899.588 54.7458   1
 -13   0  -1 1120.62 56.0030   1
 -13   0  -4 1229.28 55.1286   1
 -13  13   4 1200.30 65.1758   1
 -13  13   7 79.6958 42.0150   1
   0 -13  10 996.966 80.3210   4
 -14   7   0 39.9246 45.1375   1
 -14   7   3 59.6259 46.3010   1
 -14   7  -3 31.1905 43.4662   1
  -7  -7   6 488.532 75.0061   2
  -7  -7   6 359.498 54.4435   3
 -14   7   6 418.477 57.1131   1
 -14   7   6 355.761 47.5917   2
  -7  -7   6 417.265 67.7019   4
  -7  -7   9 92.6187 73.3516   2
  -7  -7   9-9.16407 57.2935   3
 -14   7   9 36.0390 45.9882   1
 -14   7   9 34.6213 52.6838   2
  -7  -7   9-24.1137 65.9168   4
  -8  -6  10 111.138 77.4786   2
 -14   6  10 77.7002 57.0103   1
  -8  -6  10 82.9642 59.8935   3
 -14   6  10 66.5815 61.7813   2
  -8  -6  10-4.27664 62.1689   4
 -14   6   7 245.652 53.9207   2
  -8  -6   7 269.573 82.1947   2
  -8  -6   7 204.381 57.2019   3
 -14   6   7 269.531 55.3817   1
  -8  -6   7 174.712 66.4438   4
 -14   6   4 92.3210 48.6567   1
 -14   6   4 129.868 49.2777   2
  -8  -6   4 189.688 42.8028   3
 -14   8  -1 99.7834 47.3472   1
 -14   6   1 36.6754 50.9128   1
 -14   8   2-13.5621 44.6403   1
 -14   6  -2 103.659 53.4440   1
  -6  -8   5 37.8745 64.5950   2
 -14   6  -5 78.0775 45.5980   1
 -14   8   5 70.2642 48.1875   1
  -6  -8   8 89.9961 65.4673   2
  -6  -8   8 59.9472 49.2120   3
 -14   8   8 48.4235 48.4007   1
  -6  -8   8 75.9831 66.0503   4
  -6  -8  11 46.9858 59.4585   3
  -6  -8  11-7.88024 71.1727   4
  -6  -8  11 105.443 81.8941   2
  -9  -5  11 104.304 66.2966   3
 -14   5  11 157.755 69.9565   2
  -9  -5  11 64.0872 57.8416   4
 -14   5   8 170.657 59.9797   2
  -9  -5   8 225.613 79.4772   2
  -9  -5   8 190.185 57.2156   3
 -14   5   8 196.926 55.2930   1
  -9  -5   5 559.962 50.8378   3
 -14   5   5 603.402 63.0440   1
 -14   5   5 529.935 60.1826   2
  -9  -5   5 710.168 85.7385   2
 -14   5   2 5.94357 52.0484   1
  -9  -5   2 3.45585 34.7315   3
 -14   9  -2 52.7660 46.2157   1
 -14   9   1 610.638 58.3908   1
 -14   5  -1 926.782 66.3881   1
 -14   5  -4 788.000 60.7914   1
 -14   9   4 661.691 58.3863   1
  -5  -9   7 82.9917 62.9628   2
  -5  -9   7 57.6038 48.1605   3
 -14   9   7 36.7128 45.7989   1
  -5  -9   7 67.4308 52.2757   4
  -5  -9  10 473.262 66.4692   3
 -14   9  10 409.387 64.2044   1
  -5  -9  10 563.459 81.9264   2
  -5  -9  10 571.505 80.2344   4
 -14   4   9 162.921 62.1286   2
 -10  -4   9 122.157 79.0739   2
 -14   4   9 97.1656 52.4898   1
 -10  -4   9 140.073 60.7266   3
 -14   4   6 75.4582 59.8570   2
 -10  -4   6 88.1412 81.2946   2
 -10  -4   6 45.3243 42.7956   3
 -14   4   6 65.1834 49.3724   1
 -14  10  -3 4.03615 40.7920   1
 -14   4   3 53.3837 44.4050   1
 -14  10   0 243.716 43.2506   1
 -14   4   0 428.115 54.6251   1
 -14  10   3 208.796 43.1644   1
  -4 -10   3 286.455 63.2950   2
 -14   4  -3 132.253 45.3058   1
  -4 -10   6 56.9537 61.1637   2
 -14  10   6 63.0086 45.8995   1
  -4 -10   6 53.5230 40.0103   4
  -4 -10   9 483.346 62.4158   3
 -14  10   9 342.227 55.2439   1
  -4 -10   9 436.906 69.9205   4
  -4 -10   9 363.693 70.4286   2
 -14   3  10 168.027 68.5393   2
 -14   3   7 105.709 62.8899   2
 -11  -3   7 82.9778 82.9964   2
 -11  -3   7 86.4227 53.0988   3
 -14   3   7 91.1304 49.0702   1
 -14   3   4 82.7405 61.8249   2
 -14  11  -4 133.365 40.9262   1
 -14   3   4 86.0221 49.9324   1
 -14  11  -1 11.3666 32.9806   1
 -14   3   1 86.7236 46.2760   1
 -14   3  -2 47.5329 43.4439   1
 -14  11   2 147.662 41.9602   1
  -3 -11   5 94.8125 62.9091   2
 -14   3  -5 104.500 37.6542   1
 -14  11   5 126.375 44.5250   1
 -14  11   8 120.897 41.0551   1
  -3 -11   8 166.333 56.5228   4
  -3 -11   8 174.946 63.6857   2
  -3 -11  11 338.001 68.2713   3
  -3 -11  11 497.402 78.9662   2
 -14   2   8 55.3603 66.7235   2
 -12  -2   8 76.6371 80.1738   2
 -14   2   8 8.94557 45.4657   1
 -12  -2   8-0.90501 56.2891   3
 -14   2   5 125.853 72.0078   2
 -12  -2   5 60.0636 81.0113   2
 -12  14  -5 45.5305 25.3888   1
 -12  -2   5 39.8842 42.0875   1
 -14   2   5 98.9254 46.8696   1
 -14  12  -5 48.0647 41.1560   1
 -14  12  -2 18.3811 38.1633   1
 -14   2   2 50.4460 40.9425   1
 -12  14  -2 10.4367 26.2930   1
 -12  14   1 120.746 33.8047   1
 -14  12   1 80.9879 40.0374   1
 -14   2  -1 44.2506 39.1802   1
 -14   2  -4 79.5367 37.2332   1
 -12  14   4 39.6583 39.5666   1
 -14  12   4-5.67114 42.0351   1
 -14  12   7 155.910 49.4679   1
  -2 -12   7 78.9889 46.1463   4
  -2 -12  10 47.1055 65.7687   4
 -13  -1   9 203.161 57.2775   1
 -14   1   9 166.629 56.9698   1
 -13  14  -6 157.454 34.1446   1
 -14   1   6 246.486 76.5320   2
 -13  -1   6 271.198 86.7368   2
 -13  -1   6 173.761 38.0822   1
 -14   1   6 202.414 50.5679   1
 -14  13  -6 280.322 46.7776   1
 -13  14  -3 15.1454 31.3756   1
 -14  13  -3 21.2182 38.1301   1
 -13  -1   3 31.0689 40.7148   1
 -14   1   3 41.7390 45.3462   1
 -13  -1   0 472.059 46.4757   1
 -14   1   0 382.576 47.6001   1
 -14  13   0 343.730 44.0218   1
 -13  -1  -3 168.508 36.3368   1
 -14   1  -3 171.128 40.3390   1
 -13  14   3 272.254 44.8640   1
 -14  13   3 233.870 46.4444   1
 -14   1  -6 99.8687 33.7384   1
 -13  14   6 21.5549 36.7696   1
 -13  -1  -6 145.879 33.4625   1
 -14  13   6 99.8895 48.0088   1
 -13  14   9 210.556 59.8215   1
 -14  13   9 178.783 58.5931   1
  -1 -13   9 249.821 58.9615   4
 -14   0   7 85.7481 45.5511   1
 -14  14  -7 57.3416 40.1637   1
 -14   0   4 211.329 84.0704   2
 -14  14  -4 117.641 39.2736   1
 -14   0   4 189.642 46.8301   1
 -14   0   1 504.849 47.2142   1
 -14  14  -1 361.292 43.7493   1
 -14  14   2 11.6828 36.7798   1
 -14   0  -2 11.7345 35.5009   1
 -14   0  -5 405.645 41.3502   1
 -14  14   5 215.921 48.1398   1
 -14   0  -8 275.071 39.5275   1
 -14  14   8 383.640 61.1213   1
  -8  -7   8 161.806 78.1975   2
  -8  -7   8 64.6013 52.9263   3
 -15   7   8 37.0071 53.7470   1
  -8  -7   8 95.8004 68.2964   4
  -8  -7   5 58.6276 75.7925   2
 -15   8  -5 25.5765 44.2035   1
 -15   7   5 79.9352 52.9720   1
 -15   7   2 11.4341 51.3716   1
 -15   8  -2 24.1842 49.4726   1
 -15   7  -1 53.6349 46.2921   1
 -15   8   1 8.95995 48.0206   1
 -15   8   4 58.0537 48.2526   1
  -7  -8   4-59.0923 68.8704   2
 -15   7  -4 66.1306 47.9690   1
  -7  -8   7 163.592 72.9983   2
  -7  -8   7 122.545 52.8163   3
 -15   8   7 180.292 54.1228   1
  -7  -8   7 126.842 64.3944   4
  -7  -8  10 136.599 60.3836   3
  -7  -8  10 87.5555 72.7707   4
  -9  -6   9 33.4988 55.7084   3
 -15   6   9-37.5032 58.0919   2
  -9  -6   9 39.5891 59.9542   4
 -15   6   6 87.0667 52.9177   2
  -9  -6   6 141.096 81.9657   2
 -15   9  -6 40.9033 46.8648   1
  -9  -6   6 109.916 48.3088   3
 -15   6   6 117.161 54.6317   1
 -15   6   3 31.0083 49.2727   1
 -15   6   3 42.8488 52.6324   2
 -15   9  -3-8.74411 46.9867   1
 -15   6   0 83.1819 52.0379   1
 -15   9   0 55.1788 45.0284   1
 -15   9   3 54.2362 44.6117   1
 -15   6  -3 34.1051 49.9512   1
  -6  -9   6 95.1627 70.9736   2
 -15   9   6 144.836 49.5577   1
 -15   6  -6 27.7188 47.1316   1
  -6  -9   9 134.708 72.7884   2
  -6  -9   9 36.4978 57.4567   3
  -6  -9   9-31.6072 67.2845   4
 -15   5  10 18.2088 65.5900   2
 -15   5   7 80.7577 58.6194   2
 -10  -5   7 116.640 88.9157   2
 -10  -5   7 45.1232 49.9723   3
 -15   5   7 86.3380 53.5788   1
 -15   5   4 10.9106 58.3583   2
 -15  10  -4 94.0633 45.7230   1
 -10  -5   4 6.51868 36.7514   3
 -15   5   4 26.6333 52.9695   1
 -15   5   1 58.3921 52.1196   1
 -15  10  -1 53.0762 39.4525   1
 -15   5  -2 3.92323 48.7450   1
 -15  10   2 88.3857 46.2588   1
  -5 -10   5-6.76012 64.4794   2
 -15   5  -5 16.5926 44.2353   1
 -15  10   5-13.0848 45.4138   1
  -5 -10   8 165.418 70.0206   2
 -15  10   8 136.011 49.5529   1
  -5 -10   8 105.661 54.9159   4
 -15   4   8 54.3396 63.2720   2
 -11  -4   8 14.1615 55.1736   3
 -15   4   5 107.017 65.4240   2
 -11  -4   5 161.427 85.4399   2
 -11  -4   5 113.834 45.7690   3
 -15  11  -5 60.8521 45.0556   1
 -15   4   5 113.344 53.1819   1
 -15  11  -2 17.4686 44.1574   1
 -15   4   2 9.48821 47.6203   1
 -15  11   1-8.62922 42.1922   1
 -15   4  -1 49.2996 46.0973   1
 -15   4  -4 25.0435 42.2650   1
  -4 -11   4 35.6080 68.5423   2
 -15  11   4 1.82318 44.5717   1
  -4 -11   7 215.629 68.5228   2
 -15   4  -7 88.3106 43.1183   1
 -15  11   7 202.706 53.9579   1
  -4 -11  10 27.3348 72.1358   4
  -4 -11  10 49.9226 79.8926   2
 -15   3   6 117.670 72.4972   2
 -15  12  -6 50.9271 45.1831   1
 -12  -3   6 106.272 53.1537   3
 -15   3   6 81.3078 51.0954   1
 -15   3   3-0.90024 45.2064   1
 -15  12  -3 74.5462 45.1037   1
 -15   3   0 90.4780 46.8961   1
 -15  12   0 22.7054 41.6303   1
 -15  12   3 0.80406 40.5915   1
 -15   3  -3 17.4493 41.7232   1
 -15  12   6 149.414 48.9027   1
 -15   3  -6 179.623 41.5897   1
  -3 -12   9 15.2144 56.6247   4
 -15  13  -7-25.1607 47.0442   1
 -15   2   7 54.5584 45.3189   1
 -15   2   4 47.1617 74.9061   2
 -13  -2   4-16.6650 84.2528   2
 -15  13  -4 58.6806 46.2262   1
 -15   2   4 38.7093 46.6639   1
 -15   2   1 27.7972 42.7654   1
 -15  13  -1 22.5741 38.8606   1
 -15  13   2 94.1554 40.1500   1
 -15   2  -2 40.4316 38.9612   1
 -15  13   5 126.595 48.1345   1
 -15   2  -5 97.0888 38.3471   1
 -14  15  -8 27.8284 36.1077   1
 -14  15  -5 8.73542 33.9082   1
 -15   1   5 44.9409 46.9658   1
 -15  14  -5 8.66588 40.0589   1
 -15   1   2 7.13411 41.7807   1
 -14  15  -2 41.0272 31.5825   1
 -15  14  -2 27.2936 37.0836   1
 -14  15   1 32.7135 33.5855   1
 -15  14   1 27.5895 37.4519   1
 -15   1  -1 4.54144 39.2518   1
 -15   1  -4 49.2428 37.1161   1
 -14  15   4 44.1454 42.3954   1
 -15  14   4 60.3643 43.2286   1
 -14  15   7 226.349 55.3607   1
 -15  15  -6 22.6329 35.8109   1
 -15   0   3 23.4762 42.7806   1
 -15  15  -3 5.68989 33.4399   1
 -15   0   0 26.9767 39.6713   1
 -15  15   0 10.0361 35.7163   1
 -15   0  -3 53.4284 37.5825   1
 -15  15   3 17.6319 40.4076   1
 -15  15   6 94.4876 44.7466   1
 -16   8   0 583.576 66.7362   1
 -16   8   3 92.3986 51.9869   1
 -16   8  -3 47.3052 54.7055   1
  -8  -8   6 122.791 81.4610   2
  -8  -8   9 42.3883 56.8446   3
  -8  -8   9 13.5552 73.9277   4
  -9  -7   7 57.9395 49.5003   3
  -9  -7   4 42.9735 77.5886   2
 -16   9  -4 61.5944 50.9310   1
 -16   7   4 61.7024 58.3484   1
 -16   7   1 90.9472 57.7917   1
 -16   9  -1 94.4447 52.6104   1
 -16   7  -2 39.8624 53.9828   1
 -16   9   2 169.033 54.3466   1
  -7  -9   5 89.9595 73.4599   2
 -16   7  -5 95.8868 50.2654   1
 -16   9   5 101.633 54.4391   1
 -16   6   8 62.8580 56.2911   2
 -10  -6   8 14.2871 51.7658   3
 -10  -6   8 8.49551 58.1151   4
 -16   6   5 193.130 61.1973   2
 -10  -6   5 332.125 92.3479   2
 -16  10  -5 157.347 50.9587   1
 -16   6   5 123.248 59.6029   1
 -16  10  -2-24.8686 48.3599   1
 -16   6   2 46.9126 54.3516   1
 -16  10   1 412.403 59.9943   1
 -16   6  -1 142.760 56.1469   1
  -6 -10   4 107.467 73.8495   2
 -16   6  -4 105.448 54.9139   1
 -16  10   4 94.0389 53.6009   1
  -6 -10   7 153.021 74.9125   2
 -16   5   6 135.709 63.4466   2
 -11  -5   6 72.9499 44.0946   3
 -16   5   3 75.8477 53.5736   1
 -16   5   3 91.4166 63.1803   2
 -16  11  -3 63.5439 51.1985   1
 -16   5   0-10.5282 51.5846   1
 -16  11   0 77.2090 49.5225   1
 -16  11   3 74.8188 46.2150   1
  -5 -11   3 76.1374 70.4174   2
 -16   5  -3 11.0668 50.8921   1
  -5 -11   6 62.4551 69.4032   2
 -16   4   4 115.213 72.7453   2
 -12  -4   4 53.3214 42.7299   3
 -16   4   4 193.412 58.5311   1
 -16   4   1 124.761 53.1167   1
 -16  12  -1 277.329 50.7257   1
 -16  12   2 45.6561 42.9694   1
 -16   4  -2 9.77830 44.8557   1
 -13  -3   5 54.8380 49.1952   3
 -16   3   2 75.7385 46.7836   1
 -16  13  -2 58.7025 44.1265   1
 -16  13   1 28.3476 42.6796   1
 -16   3  -1 49.1028 48.3736   1
 -16   2   0 52.5965 44.8053   1
 -16  14   0 117.425 46.4230   1
  -7 -10   3 21.9825 73.3294   2
 -17   6   4 8.12747 60.5494   2
  -6 -11   5 76.7558 77.4430   2
   0   0   0    0.00    0.00   0

TITL CuCHA250 in R-3m
REM R-3m (#166 in standard setting)
CELL 0.71073  13.372584  13.372584  15.500813  90.0000  90.0000 120.0000
ZERR    2.00   0.001586   0.001586   0.001417   0.0000   0.0000   0.0000
LATT  3
SYMM -y, x-y, z
SYMM -x+y,-x, z
SYMM  y, x,-z
SYMM  x-y,-y,-z
SYMM -x,-x+y,-z
SFAC O Al Si Cu
UNIT 92.00 8.00 16.00 2.00
REM  CrysAlisPro recorded range (K): Min=523.0; max=523.1; aver:523.0
TEMP 250
TREF
HKLF 4
END
;
_shelx_hkl_checksum   82454
